# Supplementary material for: Efficient Dehydration of 1-Phenylethanol to Styrene by Copper(II) and Zinc(II) Fused-Bisoxazolidine Catalysts
Source: ACS Catal. 2024 Oct 11;14(21):15927–34. doi: 10.1021/acscatal.4c04572 (PMC11536342; doi:10.1021/acscatal.4c04572)
Supplement: Supplementary file 2 — cs4c04572_si_002.cif [file cs4c04572_si_002.cif]

data_1a

_publ_contact_author_name        'William D. Jones'
_publ_contact_author_address     
;
 'Department of Chemistry, University of Rochester, Rochester, New York 14627'
;
_publ_contact_author_email       'jones@chem.rochester.edu'
_publ_requested_journal          'ACS Catalysis'
_publ_section_title            
;
Efficient Dehydration of 1-Phenylethanol to Styrene by Copper(II) 
and Zinc(II) Fused-bisoxazolidine Catalysts
;

loop_
_publ_author_name                
 'Aurodeep Panda'
 'Caroline R. Wood'
 'William W. Brennessel'
 'William D. Jones'

_publ_author_address             
;
 Department of Chemistry, University of Rochester, Rochester, NY  14627 USA
;

_vrf_PLAT007_jonap15
;
PROBLEM: _G Number of Unrefined Donor-H Atoms .............. 2 
RESPONSE: The hydrogen atoms on water molecule O4 were found
from the difference Fourier map, given an idealized length
(0.85 \%A), and then refined with a riding model.
;

_audit_creation_date               2023-04-29
_audit_creation_method
;
Olex2 1.5
(compiled 2023.03.06 svn.rbb2c1857 for OlexSys, GUI svn.r6748)
;
_shelx_SHELXL_version_number       '2019/2'
_audit_contact_author_address      ?
_audit_contact_author_email        ?
_audit_contact_author_name         ''
_audit_contact_author_phone        ?
_publ_contact_author_id_orcid      ?
_publ_section_references
;
Dolomanov, O.V., Bourhis, L.J., Gildea, R.J, Howard, J.A.K. & Puschmann, H.
 (2009), J. Appl. Cryst. 42, 339-341.

#CrysAlisPro, version 171.42.85a
Rigaku Oxford Diffraction (2023). <i>CrysAlisPro Software system,
version 171.42.85a</i>. Rigaku Corporation, Oxford, UK.

#SHELXT-2018/2
Sheldrick, G. M. (2015a). <i>Acta Cryst.</i> A<b>71</b>, 3--8.

#SHELXL-2019/2
Sheldrick, G. M. (2015b). <i>Acta Cryst.</i> C<b>71</b>, 3--8.
;
_chemical_name_common              jonap15
_chemical_name_systematic          '[meso-FOX)CuBr]Br'
_chemical_formula_moiety           'C16 H17 Br Cu N3 O3, Br, H2 O'
_chemical_formula_sum              'C16 H19 Br2 Cu N3 O4'
_chemical_formula_weight           540.70
_chemical_absolute_configuration   ad
_chemical_melting_point            ?
_chemical_oxdiff_formula           CuBr2N3O4C16H20
loop_
  _atom_type_symbol
  _atom_type_description
  _atom_type_scat_dispersion_real
  _atom_type_scat_dispersion_imag
  _atom_type_scat_source
 'C' 'C' 0.0181 0.0091 'International Tables Vol C Tables 4.2.6.8 and 6.1.1.4'
 'H' 'H' 0.0000 0.0000 'International Tables Vol C Tables 4.2.6.8 and 6.1.1.4'
 'Br' 'Br' -0.6763 1.2805
 'International Tables Vol C Tables 4.2.6.8 and 6.1.1.4'
 'Cu' 'Cu' -1.9646 0.5888
 'International Tables Vol C Tables 4.2.6.8 and 6.1.1.4'
 'N' 'N' 0.0311 0.0180 'International Tables Vol C Tables 4.2.6.8 and 6.1.1.4'
 'O' 'O' 0.0492 0.0322 'International Tables Vol C Tables 4.2.6.8 and 6.1.1.4'

_shelx_space_group_comment
;
The symmetry employed for this shelxl refinement is uniquely defined
by the following loop, which should always be used as a source of
symmetry information in preference to the above space-group names.
They are only intended as comments.
;
_space_group_crystal_system        'monoclinic'
_space_group_IT_number             9
_space_group_name_H-M_alt          'C 1 c 1'
_space_group_name_Hall             'C -2yc'
loop_
  _space_group_symop_operation_xyz
 'x, y, z'
 'x, -y, z+1/2'
 'x+1/2, y+1/2, z'
 'x+1/2, -y+1/2, z+1/2'

_cell_length_a                     14.00250(10)
_cell_length_b                     9.82590(10)
_cell_length_c                     14.59860(10)
_cell_angle_alpha                  90
_cell_angle_beta                   112.3660(10)
_cell_angle_gamma                  90
_cell_volume                       1857.48(3)
_cell_formula_units_Z              4
_cell_measurement_reflns_used      23362
_cell_measurement_temperature      100.00(10)
_cell_measurement_theta_max        79.7930
_cell_measurement_theta_min        5.6380
_shelx_estimated_absorpt_T_max     0.803
_shelx_estimated_absorpt_T_min     0.447
_exptl_absorpt_coefficient_mu      6.946
_exptl_absorpt_correction_T_max    1.00000
_exptl_absorpt_correction_T_min    0.69849
_exptl_absorpt_correction_type     multi-scan
_exptl_absorpt_process_details
;
CrysAlisPro 1.171.42.85a (Rigaku Oxford Diffraction, 2023)
Empirical absorption correction using spherical harmonics,
implemented in SCALE3 ABSPACK scaling algorithm.
;
_exptl_absorpt_special_details     ?
_exptl_crystal_colour              blue
_exptl_crystal_colour_primary      blue
_exptl_crystal_density_diffrn      1.933
_exptl_crystal_density_meas        ?
_exptl_crystal_density_method      ?
_exptl_crystal_description         plate
_exptl_crystal_F_000               1068
_exptl_crystal_size_max            0.138
_exptl_crystal_size_mid            0.101
_exptl_crystal_size_min            0.033
_exptl_transmission_factor_max     ?
_exptl_transmission_factor_min     ?
_diffrn_reflns_av_R_equivalents    0.0426
_diffrn_reflns_av_unetI/netI       0.0229
_diffrn_reflns_Laue_measured_fraction_full  1.000
_diffrn_reflns_Laue_measured_fraction_max  0.996
_diffrn_reflns_limit_h_max         17
_diffrn_reflns_limit_h_min         -17
_diffrn_reflns_limit_k_max         12
_diffrn_reflns_limit_k_min         -12
_diffrn_reflns_limit_l_max         18
_diffrn_reflns_limit_l_min         -17
_diffrn_reflns_number              30360
_diffrn_reflns_point_group_measured_fraction_full  0.974
_diffrn_reflns_point_group_measured_fraction_max  0.953
_diffrn_reflns_theta_full          74.504
_diffrn_reflns_theta_max           80.317
_diffrn_reflns_theta_min           5.652
_diffrn_ambient_environment        N~2~
_diffrn_ambient_temperature        100.00(10)
_diffrn_detector                   'Hybrid Pixel Array Detector'
_diffrn_detector_area_resol_mean   10.0000
_diffrn_detector_type              HyPix
_diffrn_measured_fraction_theta_full  1.000
_diffrn_measured_fraction_theta_max  0.996
_diffrn_measurement_details
;
List of Runs (angles in degrees, time in seconds):

  # Type    Start    End  Width  t~exp~   \w     \q     \k     \f   Frames
--------------------------------------------------------------------------
  1  \w     25.00 119.00   0.50    0.05    --   47.16  77.00 -90.00  188
  2  \w     25.00 119.00   0.50    0.05    --   47.16  77.00 -30.00  188
  3  \w     25.00 119.00   0.50    0.05    --   47.16  77.00   0.00  188
  4  \w     25.00 119.00   0.50    0.05    --   47.16  77.00  60.00  188
  5  \w     25.00 119.00   0.50    0.05    --   47.16  77.00 150.00  188
  6  \w     35.00 120.00   0.50    0.05    --   47.16  38.00 150.00  170
  7  \w     25.00 119.00   0.50    0.05    --   47.16  77.00  90.00  188
  8  \w     35.00 120.00   0.50    0.05    --   47.16  38.00 -90.00  170
  9  \w     25.00 119.00   0.50    0.05    --   47.16  77.00-150.00  188
 10  \w     91.00 178.00   0.50    0.14    --  113.25  77.00-150.00  174
 11  \w     97.00 178.00   0.50    0.14    --  113.25  61.00-120.00  162
 12  \w    101.00 178.00   0.50    0.14    --  113.25  45.00-180.00  154
 13  \w     97.00 178.00   0.50    0.14    --  113.25  61.00 -90.00  162
 14  \w     97.00 178.00   0.50    0.14    --  113.25  61.00 -30.00  162
 15  \w    101.00 178.00   0.50    0.14    --  113.25  30.00  30.00  154
 16  \w    101.00 178.00   0.50    0.14    --  113.25  30.00  60.00  154
 17  \w    101.00 178.00   0.50    0.14    --  113.25  45.00 120.00  154
 18  \w    100.00 178.00   0.50    0.14    --  113.25  15.00  90.00  156
 19  \w    100.00 178.00   0.50    0.14    --  113.25  15.00-120.00  156
 20  \w    101.00 178.00   0.50    0.14    --  113.25  90.00 -69.00  154
 21  \w     95.00 178.00   0.50    0.14    --  113.25 125.00 -60.00  166
 22  \w     95.00 178.00   0.50    0.14    --  113.25 125.00   0.00  166
 23  \w     42.00  76.00   0.50    0.14    --  113.25 -61.00 -60.00   68
 24  \w     42.00  76.00   0.50    0.14    --  113.25 -61.00 -30.00   68
 25  \w     42.00  76.00   0.50    0.14    --  113.25 -61.00 -90.00   68
 26  \w     42.00  76.00   0.50    0.14    --  113.25 -61.00  60.00   68
 27  \w     42.00  76.00   0.50    0.14    --  113.25 -61.00-120.00   68
 28  \w     42.00  76.00   0.50    0.14    --  113.25 -61.00  30.00   68
 29  \w     42.00  76.00   0.50    0.14    --  113.25 -61.00  90.00   68
 30  \w     42.00  76.00   0.50    0.14    --  113.25 -61.00 150.00   68
 31  \w    -27.00  18.00   0.50    0.05    --   47.16 -19.00 120.00   90
 32  \w    -20.00  76.00   0.50    0.05    --   47.16 -90.00 176.00  192
 33  \w     44.00 111.00   0.50    0.14    --  113.25-125.00  60.00  134
 34  \w     42.00 106.00   0.50    0.14    --  113.25 -94.00 -30.00  128
 35  \w     42.00 106.00   0.50    0.14    --  113.25 -94.00 -60.00  128
 36  \w     42.00 106.00   0.50    0.14    --  113.25 -94.00 -90.00  128
 37  \w     42.00 106.00   0.50    0.14    --  113.25 -94.00-150.00  128
 38  \w     44.00 111.00   0.50    0.14    --  113.25-125.00-180.00  134
 39  \w     44.00 111.00   0.50    0.14    --  113.25-125.00 -90.00  134
 40  \w     42.00 106.00   0.50    0.14    --  113.25 -94.00  90.00  128
 41  \w     42.00 106.00   0.50    0.14    --  113.25 -94.00 150.00  128
 42  \w     42.00 105.00   0.50    0.14    --  113.25 -90.00 176.00  126
 43  \w    -38.00  26.00   0.50    0.05    --  -47.16  38.00 150.00  128
 44  \w    -14.00  28.00   0.50    0.05    --  -47.16  19.00 120.00   84
 45  \w    -14.00  28.00   0.50    0.05    --  -47.16  19.00  60.00   84
 46  \w    -14.00  28.00   0.50    0.05    --  -47.16  19.00 -60.00   84
 47  \w    -14.00  28.00   0.50    0.05    --  -47.16  19.00 -90.00   84
 48  \w    -38.00  26.00   0.50    0.05    --  -47.16  38.00-150.00  128
 49  \w    -76.00  26.00   0.50    0.05    --  -47.16  90.00 -69.00  204
 50  \w    -79.00 -19.00   0.50    0.14    --  -91.75  90.00 -69.00  120
 51  \w    -47.00 -20.00   0.50    0.14    --  -91.75  45.00 -60.00   54
 52  \w    -47.00 -20.00   0.50    0.14    --  -91.75  45.00 -90.00   54
 53  \w   -163.00 -83.00   0.50    0.14    --  -91.75 -94.00 -90.00  160
 54  \w   -163.00 -69.00   0.50    0.14    --  -91.75 -77.00 -30.00  188
 55  \w   -119.00 -24.00   0.50    0.05    --  -47.16 -77.00-180.00  190
 56  \w   -163.00 -69.00   0.50    0.14    --  -91.75 -76.00 -55.83  188
 57  \w   -163.00 -69.00   0.50    0.14    --  -91.75 -77.00 -11.02  188
 58  \w   -163.00 -69.00   0.50    0.14    --  -91.75 -77.00  90.00  188
 59  \w   -163.00 -79.00   0.50    0.14    --  -91.75 -90.00 176.00  168
 60  \w   -163.00 -71.00   0.50    0.14    --  -91.75 -71.00 179.20  184
 61  \w   -163.00 -69.00   0.50    0.14    --  -91.75 -77.00 150.00  188
 62  \w   -163.00 -70.00   0.50    0.14    --  -91.75 -74.00  63.57  186
 63  \w   -163.00 -71.00   0.50    0.14    --  -91.75 -71.00  37.42  184
 64  \w   -163.00 -76.00   0.50    0.14    --  -91.75 -58.00 107.20  174
 65  \w   -163.00 -71.00   0.50    0.14    --  -91.75 -73.00-100.49  184
 66  \w   -163.00 -73.00   0.50    0.14    --  -91.75 -68.00-132.62  180
 67  \w   -163.00 -69.00   0.50    0.14    --  -91.75 -76.00-156.24  188
;
_diffrn_measurement_device         'four-circle diffractometer'
_diffrn_measurement_device_type    'XtaLAB Synergy, Dualflex, HyPix'
_diffrn_measurement_method         '\w scans'
_diffrn_orient_matrix_type        
 'CrysAlisPro convention (1999,Acta A55,543-557)'
_diffrn_orient_matrix_UB_11        -0.0882846000
_diffrn_orient_matrix_UB_12        -0.0841026000
_diffrn_orient_matrix_UB_13        -0.0746241000
_diffrn_orient_matrix_UB_21        0.0766186000
_diffrn_orient_matrix_UB_22        -0.1156259000
_diffrn_orient_matrix_UB_23        0.0063773000
_diffrn_orient_matrix_UB_31        -0.0220968000
_diffrn_orient_matrix_UB_32        -0.0645550000
_diffrn_orient_matrix_UB_33        0.0860661000
_diffrn_radiation_monochromator    mirror
_diffrn_radiation_probe            x-ray
_diffrn_radiation_type             'Cu K\a'
_diffrn_radiation_wavelength       1.54184
_diffrn_source                     'micro-focus sealed X-ray tube'
_diffrn_source_type                'PhotonJet (Cu) X-ray Source'
_reflns_Friedel_coverage           0.912
_reflns_Friedel_fraction_full      0.947
_reflns_Friedel_fraction_max       0.910
_reflns_number_gt                  3864
_reflns_number_total               3879
_reflns_special_details
;
 Reflections were merged by SHELXL according to the crystal
 class for the calculation of statistics and refinement.
 
 _reflns_Friedel_fraction is defined as the number of unique
 Friedel pairs measured divided by the number that would be
 possible theoretically, ignoring centric projections and
 systematic absences.
;
_reflns_threshold_expression       'I > 2\s(I)'
_computing_cell_refinement         'CrysAlisPro 1.171.42.85a (Rigaku OD, 2023)'
_computing_data_collection         'CrysAlisPro 1.171.42.85a (Rigaku OD, 2023)'
_computing_data_reduction          'CrysAlisPro 1.171.42.85a (Rigaku OD, 2023)'
_computing_molecular_graphics      'Olex2 1.5 (Dolomanov et al., 2009)'
_computing_publication_material    'Olex2 1.5 (Dolomanov et al., 2009)'
_computing_structure_refinement    'SHELXL 2019/2 (Sheldrick, 2015b)'
_computing_structure_solution      'SHELXT 2018/2 (Sheldrick, 2015a)'
_refine_diff_density_max           0.500
_refine_diff_density_min           -0.662
_refine_diff_density_rms           0.097
_refine_ls_abs_structure_details
;
 Flack x determined using 1815 quotients [(I+)-(I-)]/[(I+)+(I-)]
 (Parsons, Flack and Wagner, Acta Cryst. B69 (2013) 249-259).
;
_refine_ls_abs_structure_Flack     -0.032(14)
_refine_ls_extinction_coef         .
_refine_ls_extinction_method       none
_refine_ls_goodness_of_fit_ref     1.123
_refine_ls_hydrogen_treatment      mixed
_refine_ls_matrix_type             full
_refine_ls_number_parameters       239
_refine_ls_number_reflns           3879
_refine_ls_number_restraints       2
_refine_ls_R_factor_all            0.0285
_refine_ls_R_factor_gt             0.0284
_refine_ls_restrained_S_all        1.123
_refine_ls_shift/su_max            0.000
_refine_ls_shift/su_mean           0.000
_refine_ls_structure_factor_coef   Fsqd
_refine_ls_weighting_details      
 'w=1/[\s^2^(Fo^2^)+(0.0382P)^2^+7.1315P] where P=(Fo^2^+2Fc^2^)/3'
_refine_ls_weighting_scheme        calc
_refine_ls_wR_factor_gt            0.0767
_refine_ls_wR_factor_ref           0.0768
_refine_special_details            ?
_olex2_refinement_description
;
1. Fixed Uiso
 At 1.2 times of:
  All C(H) groups, All C(H,H) groups
 At 1.5 times of:
  All O(H,H) groups
2.a Riding coordinates:
 O4(H4A,H4B)
2.b Ternary CH refined with riding coordinates:
 C4(H4), C6(H6)
2.c Secondary CH2 refined with riding coordinates:
 C1(H1A,H1B), C3(H3A,H3B), C5(H5A,H5B)
2.d Aromatic/amide H refined with riding coordinates:
 C8(H8), C9(H9), C10(H10), C11(H11), C13(H13), C14(H14), C15(H15), C16(H16)
;
_atom_sites_solution_hydrogens     mixed
_atom_sites_solution_primary       dual
_atom_sites_solution_secondary     difmap
loop_
  _atom_site_label
  _atom_site_type_symbol
  _atom_site_fract_x
  _atom_site_fract_y
  _atom_site_fract_z
  _atom_site_U_iso_or_equiv
  _atom_site_adp_type
  _atom_site_occupancy
  _atom_site_site_symmetry_order
  _atom_site_calc_flag
  _atom_site_refinement_flags_posn
  _atom_site_refinement_flags_adp
  _atom_site_refinement_flags_occupancy
  _atom_site_disorder_assembly
  _atom_site_disorder_group
 Br1 Br 0.59925(4) 0.19797(6) 0.72447(4) 0.02470(15) Uani 1 1 d . . . . .
 Cu1 Cu 0.57308(6) 0.21601(8) 0.55246(6) 0.01752(19) Uani 1 1 d . . . . .
 O1 O 0.4073(3) 0.3247(4) 0.4849(4) 0.0246(9) Uani 1 1 d . . . . .
 H1 H 0.374(7) 0.375(9) 0.523(6) 0.03(2) Uiso 1 1 d . . . . .
 O2 O 0.4470(3) 0.1315(4) 0.2599(3) 0.0219(9) Uani 1 1 d . . . . .
 O3 O 0.6050(3) 0.3762(4) 0.3057(3) 0.0216(8) Uani 1 1 d . . . . .
 N1 N 0.5474(4) 0.2430(5) 0.4050(4) 0.0156(9) Uani 1 1 d . . . . .
 N2 N 0.5061(4) 0.0371(5) 0.5062(4) 0.0183(10) Uani 1 1 d . . . . .
 N3 N 0.6491(4) 0.3920(5) 0.5637(4) 0.0184(9) Uani 1 1 d . . . . .
 C1 C 0.4155(5) 0.4135(6) 0.4108(5) 0.0260(13) Uani 1 1 d . . . . .
 H1A H 0.462991 0.489579 0.442306 0.031 Uiso 1 1 calc R U . . .
 H1B H 0.346888 0.452071 0.370724 0.031 Uiso 1 1 calc R U . . .
 C2 C 0.4563(4) 0.3326(6) 0.3451(4) 0.0194(11) Uani 1 1 d . . . . .
 C3 C 0.3813(5) 0.2284(6) 0.2793(5) 0.0224(12) Uani 1 1 d . . . . .
 H3A H 0.340442 0.185422 0.313952 0.027 Uiso 1 1 calc R U . . .
 H3B H 0.333507 0.270623 0.217223 0.027 Uiso 1 1 calc R U . . .
 C4 C 0.5259(4) 0.1082(6) 0.3531(4) 0.0182(11) Uani 1 1 d . . . . .
 H4 H 0.589288 0.073381 0.344873 0.022 Uiso 1 1 calc R U . . .
 C5 C 0.5017(5) 0.4248(6) 0.2855(5) 0.0225(12) Uani 1 1 d . . . . .
 H5A H 0.459200 0.418715 0.213746 0.027 Uiso 1 1 calc R U . . .
 H5B H 0.503341 0.520785 0.306551 0.027 Uiso 1 1 calc R U . . .
 C6 C 0.6373(4) 0.3173(6) 0.4003(4) 0.0164(10) Uani 1 1 d . . . . .
 H6 H 0.696162 0.253360 0.410925 0.020 Uiso 1 1 calc R U . . .
 C7 C 0.4895(4) 0.0068(6) 0.4113(4) 0.0186(11) Uani 1 1 d . . . . .
 C8 C 0.4393(5) -0.1113(6) 0.3660(5) 0.0205(11) Uani 1 1 d . . . . .
 H8 H 0.427647 -0.130010 0.298736 0.025 Uiso 1 1 calc R U . . .
 C9 C 0.4062(5) -0.2017(6) 0.4213(5) 0.0232(12) Uani 1 1 d . . . . .
 H9 H 0.370721 -0.282769 0.392033 0.028 Uiso 1 1 calc R U . . .
 C10 C 0.4258(5) -0.1722(6) 0.5195(5) 0.0240(13) Uani 1 1 d . . . . .
 H10 H 0.405745 -0.233984 0.559016 0.029 Uiso 1 1 calc R U . . .
 C11 C 0.4749(5) -0.0513(6) 0.5595(5) 0.0210(12) Uani 1 1 d . . . . .
 H11 H 0.486831 -0.030252 0.626464 0.025 Uiso 1 1 calc R U . . .
 C12 C 0.6672(4) 0.4247(6) 0.4819(4) 0.0175(10) Uani 1 1 d . . . . .
 C13 C 0.7045(5) 0.5517(6) 0.4704(5) 0.0250(13) Uani 1 1 d . . . . .
 H13 H 0.718913 0.571959 0.413352 0.030 Uiso 1 1 calc R U . . .
 C14 C 0.7203(5) 0.6485(6) 0.5439(5) 0.0297(14) Uani 1 1 d . . . . .
 H14 H 0.743995 0.737028 0.537072 0.036 Uiso 1 1 calc R U . . .
 C15 C 0.7010(5) 0.6144(7) 0.6278(5) 0.0272(14) Uani 1 1 d . . . . .
 H15 H 0.711342 0.679112 0.679099 0.033 Uiso 1 1 calc R U . . .
 C16 C 0.6665(5) 0.4851(6) 0.6351(5) 0.0251(12) Uani 1 1 d . . . . .
 H16 H 0.654624 0.461170 0.692950 0.030 Uiso 1 1 calc R U . . .
 Br2 Br 0.26734(4) 0.53872(5) 0.54776(5) 0.01989(14) Uani 1 1 d . . . . .
 O4 O 0.7335(5) 0.9055(6) 0.7410(4) 0.0473(14) Uani 1 1 d . . . . .
 H4A H 0.752824 0.921404 0.693432 0.071 Uiso 1 1 d R U . . .
 H4B H 0.689344 0.963554 0.743012 0.071 Uiso 1 1 d R U . . .

loop_
  _atom_site_aniso_label
  _atom_site_aniso_U_11
  _atom_site_aniso_U_22
  _atom_site_aniso_U_33
  _atom_site_aniso_U_23
  _atom_site_aniso_U_13
  _atom_site_aniso_U_12
 Br1 0.0340(3) 0.0244(3) 0.0193(3) -0.0022(2) 0.0141(2) -0.0080(3)
 Cu1 0.0228(4) 0.0146(4) 0.0175(4) -0.0006(3) 0.0102(3) -0.0043(3)
 O1 0.027(2) 0.022(2) 0.031(2) 0.0061(18) 0.0177(19) 0.0059(17)
 O2 0.025(2) 0.021(2) 0.019(2) -0.0030(16) 0.0080(17) -0.0010(16)
 O3 0.025(2) 0.024(2) 0.019(2) 0.0041(16) 0.0120(17) -0.0019(16)
 N1 0.018(2) 0.013(2) 0.018(2) 0.0005(17) 0.0088(18) -0.0007(17)
 N2 0.019(2) 0.015(2) 0.020(2) 0.0005(17) 0.0064(19) -0.0014(17)
 N3 0.022(2) 0.015(2) 0.022(2) -0.0028(18) 0.0119(19) 0.0000(18)
 C1 0.028(3) 0.018(3) 0.037(4) 0.008(3) 0.019(3) 0.007(2)
 C2 0.017(2) 0.019(3) 0.021(3) 0.005(2) 0.006(2) 0.001(2)
 C3 0.019(3) 0.023(3) 0.024(3) 0.005(2) 0.006(2) 0.002(2)
 C4 0.020(3) 0.018(3) 0.018(3) -0.005(2) 0.010(2) 0.001(2)
 C5 0.024(3) 0.022(3) 0.022(3) 0.004(2) 0.009(2) -0.001(2)
 C6 0.017(2) 0.018(2) 0.018(3) 0.002(2) 0.011(2) -0.001(2)
 C7 0.019(3) 0.014(2) 0.023(3) -0.003(2) 0.008(2) 0.001(2)
 C8 0.021(3) 0.018(3) 0.025(3) -0.003(2) 0.011(2) -0.001(2)
 C9 0.022(3) 0.014(3) 0.033(3) 0.000(2) 0.011(2) -0.003(2)
 C10 0.026(3) 0.016(3) 0.031(3) 0.005(2) 0.012(3) -0.002(2)
 C11 0.023(3) 0.019(3) 0.024(3) 0.006(2) 0.012(2) -0.002(2)
 C12 0.019(2) 0.014(2) 0.023(3) 0.000(2) 0.012(2) 0.000(2)
 C13 0.031(3) 0.022(3) 0.027(3) -0.001(2) 0.017(3) -0.005(2)
 C14 0.037(3) 0.017(3) 0.037(4) -0.002(3) 0.016(3) -0.009(3)
 C15 0.032(3) 0.021(3) 0.030(3) -0.007(2) 0.014(3) -0.005(2)
 C16 0.029(3) 0.021(3) 0.025(3) -0.005(2) 0.011(3) -0.003(2)
 Br2 0.0189(2) 0.0159(2) 0.0257(3) -0.0016(2) 0.0094(2) -0.0001(2)
 O4 0.062(4) 0.035(3) 0.038(3) 0.003(2) 0.012(3) -0.003(3)

_geom_special_details
;
 All esds (except the esd in the dihedral angle between two l.s. planes)
 are estimated using the full covariance matrix.  The cell esds are taken
 into account individually in the estimation of esds in distances, angles
 and torsion angles; correlations between esds in cell parameters are only
 used when they are defined by crystal symmetry.  An approximate (isotropic)
 treatment of cell esds is used for estimating esds involving l.s. planes.
;
loop_
  _geom_bond_atom_site_label_1
  _geom_bond_atom_site_label_2
  _geom_bond_distance
  _geom_bond_site_symmetry_2
  _geom_bond_publ_flag
 Br1 Cu1 2.4023(10) . ?
 Cu1 O1 2.399(4) . ?
 Cu1 N1 2.060(5) . ?
 Cu1 N2 1.986(5) . ?
 Cu1 N3 2.004(5) . ?
 O1 H1 0.98(9) . ?
 O1 C1 1.428(8) . ?
 O2 C3 1.426(8) . ?
 O2 C4 1.407(7) . ?
 O3 C5 1.443(7) . ?
 O3 C6 1.404(7) . ?
 N1 C2 1.523(7) . ?
 N1 C4 1.500(7) . ?
 N1 C6 1.479(7) . ?
 N2 C7 1.347(8) . ?
 N2 C11 1.346(8) . ?
 N3 C12 1.350(8) . ?
 N3 C16 1.338(8) . ?
 C1 H1A 0.9900 . ?
 C1 H1B 0.9900 . ?
 C1 C2 1.516(9) . ?
 C2 C3 1.519(8) . ?
 C2 C5 1.550(8) . ?
 C3 H3A 0.9900 . ?
 C3 H3B 0.9900 . ?
 C4 H4 1.0000 . ?
 C4 C7 1.519(8) . ?
 C5 H5A 0.9900 . ?
 C5 H5B 0.9900 . ?
 C6 H6 1.0000 . ?
 C6 C12 1.526(8) . ?
 C7 C8 1.387(8) . ?
 C8 H8 0.9500 . ?
 C8 C9 1.393(8) . ?
 C9 H9 0.9500 . ?
 C9 C10 1.384(10) . ?
 C10 H10 0.9500 . ?
 C10 C11 1.385(9) . ?
 C11 H11 0.9500 . ?
 C12 C13 1.388(8) . ?
 C13 H13 0.9500 . ?
 C13 C14 1.387(9) . ?
 C14 H14 0.9500 . ?
 C14 C15 1.392(10) . ?
 C15 H15 0.9500 . ?
 C15 C16 1.378(9) . ?
 C16 H16 0.9500 . ?
 O4 H4A 0.8500 . ?
 O4 H4B 0.8499 . ?

loop_
  _geom_angle_atom_site_label_1
  _geom_angle_atom_site_label_2
  _geom_angle_atom_site_label_3
  _geom_angle
  _geom_angle_site_symmetry_1
  _geom_angle_site_symmetry_3
  _geom_angle_publ_flag
 O1 Cu1 Br1 101.63(12) . . ?
 N1 Cu1 Br1 176.60(14) . . ?
 N1 Cu1 O1 75.89(18) . . ?
 N2 Cu1 Br1 98.90(15) . . ?
 N2 Cu1 O1 89.80(18) . . ?
 N2 Cu1 N1 83.5(2) . . ?
 N2 Cu1 N3 163.5(2) . . ?
 N3 Cu1 Br1 96.50(15) . . ?
 N3 Cu1 O1 92.87(18) . . ?
 N3 Cu1 N1 81.38(19) . . ?
 Cu1 O1 H1 126(5) . . ?
 C1 O1 Cu1 103.9(3) . . ?
 C1 O1 H1 108(5) . . ?
 C4 O2 C3 104.2(4) . . ?
 C6 O3 C5 105.1(4) . . ?
 C2 N1 Cu1 116.7(4) . . ?
 C4 N1 Cu1 109.6(3) . . ?
 C4 N1 C2 104.8(4) . . ?
 C6 N1 Cu1 107.4(3) . . ?
 C6 N1 C2 103.3(4) . . ?
 C6 N1 C4 115.1(4) . . ?
 C7 N2 Cu1 114.8(4) . . ?
 C11 N2 Cu1 126.2(4) . . ?
 C11 N2 C7 119.0(5) . . ?
 C12 N3 Cu1 113.9(4) . . ?
 C16 N3 Cu1 125.9(4) . . ?
 C16 N3 C12 119.1(5) . . ?
 O1 C1 H1A 110.0 . . ?
 O1 C1 H1B 110.0 . . ?
 O1 C1 C2 108.5(5) . . ?
 H1A C1 H1B 108.4 . . ?
 C2 C1 H1A 110.0 . . ?
 C2 C1 H1B 110.0 . . ?
 N1 C2 C5 103.1(4) . . ?
 C1 C2 N1 112.0(5) . . ?
 C1 C2 C3 114.6(5) . . ?
 C1 C2 C5 112.5(5) . . ?
 C3 C2 N1 101.6(4) . . ?
 C3 C2 C5 111.9(5) . . ?
 O2 C3 C2 103.4(5) . . ?
 O2 C3 H3A 111.1 . . ?
 O2 C3 H3B 111.1 . . ?
 C2 C3 H3A 111.1 . . ?
 C2 C3 H3B 111.1 . . ?
 H3A C3 H3B 109.0 . . ?
 O2 C4 N1 106.1(4) . . ?
 O2 C4 H4 110.2 . . ?
 O2 C4 C7 110.0(5) . . ?
 N1 C4 H4 110.2 . . ?
 N1 C4 C7 110.0(4) . . ?
 C7 C4 H4 110.2 . . ?
 O3 C5 C2 106.6(5) . . ?
 O3 C5 H5A 110.4 . . ?
 O3 C5 H5B 110.4 . . ?
 C2 C5 H5A 110.4 . . ?
 C2 C5 H5B 110.4 . . ?
 H5A C5 H5B 108.6 . . ?
 O3 C6 N1 106.7(4) . . ?
 O3 C6 H6 110.4 . . ?
 O3 C6 C12 111.9(5) . . ?
 N1 C6 H6 110.4 . . ?
 N1 C6 C12 106.9(4) . . ?
 C12 C6 H6 110.4 . . ?
 N2 C7 C4 117.9(5) . . ?
 N2 C7 C8 122.2(6) . . ?
 C8 C7 C4 119.9(5) . . ?
 C7 C8 H8 120.8 . . ?
 C7 C8 C9 118.4(6) . . ?
 C9 C8 H8 120.8 . . ?
 C8 C9 H9 120.4 . . ?
 C10 C9 C8 119.2(5) . . ?
 C10 C9 H9 120.4 . . ?
 C9 C10 H10 120.4 . . ?
 C9 C10 C11 119.1(6) . . ?
 C11 C10 H10 120.4 . . ?
 N2 C11 C10 121.9(6) . . ?
 N2 C11 H11 119.0 . . ?
 C10 C11 H11 119.0 . . ?
 N3 C12 C6 116.0(5) . . ?
 N3 C12 C13 121.8(5) . . ?
 C13 C12 C6 122.1(5) . . ?
 C12 C13 H13 120.7 . . ?
 C14 C13 C12 118.7(6) . . ?
 C14 C13 H13 120.7 . . ?
 C13 C14 H14 120.4 . . ?
 C13 C14 C15 119.3(6) . . ?
 C15 C14 H14 120.4 . . ?
 C14 C15 H15 120.6 . . ?
 C16 C15 C14 118.7(6) . . ?
 C16 C15 H15 120.6 . . ?
 N3 C16 C15 122.4(6) . . ?
 N3 C16 H16 118.8 . . ?
 C15 C16 H16 118.8 . . ?
 H4A O4 H4B 111.5 . . ?

loop_
  _geom_hbond_atom_site_label_D
  _geom_hbond_atom_site_label_H
  _geom_hbond_atom_site_label_A
  _geom_hbond_distance_DH
  _geom_hbond_distance_HA
  _geom_hbond_distance_DA
  _geom_hbond_angle_DHA
  _geom_hbond_site_symmetry_A
  _geom_hbond_publ_flag
 O1 H1 Br2 0.98(9) 2.32(9) 3.237(4) 156(7) . yes
 O4 H4A Br2 0.85 2.49 3.303(6) 159.4 3 yes
 O4 H4B Br1 0.85 2.59 3.392(6) 157.7 1_565 yes

loop_
  _geom_torsion_atom_site_label_1
  _geom_torsion_atom_site_label_2
  _geom_torsion_atom_site_label_3
  _geom_torsion_atom_site_label_4
  _geom_torsion
  _geom_torsion_site_symmetry_1
  _geom_torsion_site_symmetry_2
  _geom_torsion_site_symmetry_3
  _geom_torsion_site_symmetry_4
  _geom_torsion_publ_flag
 Cu1 O1 C1 C2 50.3(5) . . . . ?
 Cu1 N1 C2 C1 13.7(6) . . . . ?
 Cu1 N1 C2 C3 -109.1(4) . . . . ?
 Cu1 N1 C2 C5 134.9(4) . . . . ?
 Cu1 N1 C4 O2 140.6(4) . . . . ?
 Cu1 N1 C4 C7 21.6(5) . . . . ?
 Cu1 N1 C6 O3 -159.8(3) . . . . ?
 Cu1 N1 C6 C12 -39.9(5) . . . . ?
 Cu1 N2 C7 C4 1.9(6) . . . . ?
 Cu1 N2 C7 C8 -177.0(4) . . . . ?
 Cu1 N2 C11 C10 177.9(4) . . . . ?
 Cu1 N3 C12 C6 -6.0(6) . . . . ?
 Cu1 N3 C12 C13 170.0(5) . . . . ?
 Cu1 N3 C16 C15 -166.9(5) . . . . ?
 O1 C1 C2 N1 -45.5(7) . . . . ?
 O1 C1 C2 C3 69.6(7) . . . . ?
 O1 C1 C2 C5 -161.1(5) . . . . ?
 O2 C4 C7 N2 -132.7(5) . . . . ?
 O2 C4 C7 C8 46.2(7) . . . . ?
 O3 C6 C12 N3 147.8(5) . . . . ?
 O3 C6 C12 C13 -28.2(8) . . . . ?
 N1 C2 C3 O2 -35.0(6) . . . . ?
 N1 C2 C5 O3 5.5(6) . . . . ?
 N1 C4 C7 N2 -16.2(7) . . . . ?
 N1 C4 C7 C8 162.7(5) . . . . ?
 N1 C6 C12 N3 31.3(6) . . . . ?
 N1 C6 C12 C13 -144.7(6) . . . . ?
 N2 C7 C8 C9 -0.7(9) . . . . ?
 N3 C12 C13 C14 -2.1(10) . . . . ?
 C1 C2 C3 O2 -156.0(5) . . . . ?
 C1 C2 C5 O3 126.4(5) . . . . ?
 C2 N1 C4 O2 14.5(5) . . . . ?
 C2 N1 C4 C7 -104.5(5) . . . . ?
 C2 N1 C6 O3 -35.8(5) . . . . ?
 C2 N1 C6 C12 84.0(5) . . . . ?
 C3 O2 C4 N1 -37.7(5) . . . . ?
 C3 O2 C4 C7 81.3(5) . . . . ?
 C3 C2 C5 O3 -102.9(5) . . . . ?
 C4 O2 C3 C2 45.8(6) . . . . ?
 C4 N1 C2 C1 135.2(5) . . . . ?
 C4 N1 C2 C3 12.4(5) . . . . ?
 C4 N1 C2 C5 -103.6(5) . . . . ?
 C4 N1 C6 O3 77.8(6) . . . . ?
 C4 N1 C6 C12 -162.3(4) . . . . ?
 C4 C7 C8 C9 -179.6(5) . . . . ?
 C5 O3 C6 N1 40.2(5) . . . . ?
 C5 O3 C6 C12 -76.4(5) . . . . ?
 C5 C2 C3 O2 74.4(6) . . . . ?
 C6 O3 C5 C2 -27.7(6) . . . . ?
 C6 N1 C2 C1 -103.9(5) . . . . ?
 C6 N1 C2 C3 133.3(5) . . . . ?
 C6 N1 C2 C5 17.3(5) . . . . ?
 C6 N1 C4 O2 -98.3(5) . . . . ?
 C6 N1 C4 C7 142.8(5) . . . . ?
 C6 C12 C13 C14 173.7(6) . . . . ?
 C7 N2 C11 C10 -0.3(9) . . . . ?
 C7 C8 C9 C10 -0.9(9) . . . . ?
 C8 C9 C10 C11 2.0(9) . . . . ?
 C9 C10 C11 N2 -1.4(9) . . . . ?
 C11 N2 C7 C4 -179.8(5) . . . . ?
 C11 N2 C7 C8 1.4(9) . . . . ?
 C12 N3 C16 C15 0.9(9) . . . . ?
 C12 C13 C14 C15 1.7(10) . . . . ?
 C13 C14 C15 C16 -0.1(10) . . . . ?
 C14 C15 C16 N3 -1.3(10) . . . . ?
 C16 N3 C12 C6 -175.3(5) . . . . ?
 C16 N3 C12 C13 0.8(9) . . . . ?

_shelx_res_file
;
TITL jonap15_a.res in Cc
    jonap15.res
    created by SHELXL-2019/2 at 10:07:11 on 29-Apr-2023
REM Old TITL JONAP15_auto in Cc
REM SHELXT solution in Cc: R1 0.056, Rweak 0.027, Alpha 0.004
REM <I/s> 2.047 for 116 systematic absences, Orientation as input
REM Flack x = -0.011 ( 0.013 ) from 1778 Parsons' quotients
REM Formula found by SHELXT: C17 N4 O2 Cu Br2
CELL 1.54184 14.0025 9.8259 14.5986 90 112.366 90
ZERR 4 0.0001 0.0001 0.0001 0 0.001 0
LATT -7
SYMM +X,-Y,0.5+Z
SFAC C H Br Cu N O
UNIT 64 76 8 4 12 16
EQIV $1 +X,1+Y,+Z
EQIV $2 0.5+X,0.5+Y,+Z

L.S. 12
PLAN  6
SIZE 0.138 0.101 0.033
TEMP -173
CONF
HTAB O1 Br2
HTAB O4 Br1_$1
HTAB O4 Br2_$2
BOND $H
list 4
MORE -1
fmap 2 53
acta 149.008
REM <olex2.extras>
REM <HklSrc "%.\\JONAP15.hkl">
REM </olex2.extras>

WGHT    0.038200    7.131500
FVAR       0.35627
BR1   3    0.599247    0.197968    0.724468    11.00000    0.03396    0.02436 =
         0.01934   -0.00218    0.01414   -0.00803
CU1   4    0.573084    0.216011    0.552459    11.00000    0.02277    0.01455 =
         0.01754   -0.00058    0.01024   -0.00430
O1    6    0.407349    0.324696    0.484878    11.00000    0.02665    0.02230 =
         0.03097    0.00609    0.01768    0.00590
H1    2    0.374359    0.374972    0.522707    11.00000    0.03255
O2    6    0.447047    0.131546    0.259854    11.00000    0.02514    0.02146 =
         0.01864   -0.00295    0.00796   -0.00102
O3    6    0.604999    0.376157    0.305709    11.00000    0.02501    0.02357 =
         0.01936    0.00414    0.01199   -0.00188
N1    5    0.547448    0.243035    0.405042    11.00000    0.01792    0.01259 =
         0.01810    0.00054    0.00877   -0.00070
N2    5    0.506105    0.037070    0.506180    11.00000    0.01934    0.01482 =
         0.01971    0.00051    0.00642   -0.00141
N3    5    0.649083    0.391995    0.563669    11.00000    0.02163    0.01476 =
         0.02203   -0.00277    0.01191    0.00000
C1    1    0.415471    0.413526    0.410756    11.00000    0.02772    0.01850 =
         0.03744    0.00761    0.01877    0.00749
AFIX  23
H1A   2    0.462991    0.489579    0.442306    11.00000   -1.20000
H1B   2    0.346888    0.452071    0.370724    11.00000   -1.20000
AFIX   0
C2    1    0.456302    0.332554    0.345061    11.00000    0.01683    0.01886 =
         0.02121    0.00516    0.00583    0.00121
C3    1    0.381259    0.228359    0.279324    11.00000    0.01934    0.02252 =
         0.02357    0.00495    0.00626    0.00227
AFIX  23
H3A   2    0.340442    0.185422    0.313952    11.00000   -1.20000
H3B   2    0.333507    0.270623    0.217223    11.00000   -1.20000
AFIX   0
C4    1    0.525890    0.108161    0.353070    11.00000    0.02004    0.01824 =
         0.01833   -0.00478    0.00972    0.00069
AFIX  13
H4    2    0.589288    0.073381    0.344873    11.00000   -1.20000
AFIX   0
C5    1    0.501697    0.424754    0.285483    11.00000    0.02429    0.02158 =
         0.02156    0.00389    0.00859   -0.00093
AFIX  23
H5A   2    0.459200    0.418715    0.213746    11.00000   -1.20000
H5B   2    0.503341    0.520785    0.306551    11.00000   -1.20000
AFIX   0
C6    1    0.637327    0.317264    0.400347    11.00000    0.01719    0.01792 =
         0.01817    0.00157    0.01129   -0.00112
AFIX  13
H6    2    0.696162    0.253360    0.410925    11.00000   -1.20000
AFIX   0
C7    1    0.489469    0.006807    0.411350    11.00000    0.01876    0.01442 =
         0.02263   -0.00288    0.00799    0.00099
C8    1    0.439251   -0.111271    0.365976    11.00000    0.02121    0.01802 =
         0.02455   -0.00295    0.01124   -0.00054
AFIX  43
H8    2    0.427647   -0.130010    0.298736    11.00000   -1.20000
AFIX   0
C9    1    0.406233   -0.201731    0.421347    11.00000    0.02250    0.01417 =
         0.03309    0.00000    0.01069   -0.00263
AFIX  43
H9    2    0.370721   -0.282769    0.392033    11.00000   -1.20000
AFIX   0
C10   1    0.425764   -0.172174    0.519539    11.00000    0.02558    0.01643 =
         0.03141    0.00527    0.01228   -0.00244
AFIX  43
H10   2    0.405745   -0.233984    0.559016    11.00000   -1.20000
AFIX   0
C11   1    0.474858   -0.051348    0.559481    11.00000    0.02294    0.01854 =
         0.02389    0.00570    0.01165   -0.00231
AFIX  43
H11   2    0.486831   -0.030252    0.626464    11.00000   -1.20000
AFIX   0
C12   1    0.667179    0.424651    0.481929    11.00000    0.01903    0.01407 =
         0.02323    0.00018    0.01228   -0.00039
C13   1    0.704483    0.551696    0.470414    11.00000    0.03085    0.02217 =
         0.02744   -0.00147    0.01734   -0.00470
AFIX  43
H13   2    0.718913    0.571959    0.413352    11.00000   -1.20000
AFIX   0
C14   1    0.720269    0.648489    0.543919    11.00000    0.03728    0.01691 =
         0.03657   -0.00242    0.01605   -0.00879
AFIX  43
H14   2    0.743995    0.737028    0.537072    11.00000   -1.20000
AFIX   0
C15   1    0.700950    0.614418    0.627833    11.00000    0.03240    0.02141 =
         0.02979   -0.00746    0.01416   -0.00460
AFIX  43
H15   2    0.711342    0.679112    0.679099    11.00000   -1.20000
AFIX   0
C16   1    0.666479    0.485112    0.635112    11.00000    0.02872    0.02141 =
         0.02534   -0.00491    0.01059   -0.00336
AFIX  43
H16   2    0.654624    0.461170    0.692950    11.00000   -1.20000
AFIX   0

BR2   3    0.267341    0.538722    0.547763    11.00000    0.01888    0.01586 =
         0.02574   -0.00160    0.00939   -0.00008
O4    6    0.733454    0.905464    0.740952    11.00000    0.06244    0.03486 =
         0.03850    0.00264    0.01230   -0.00298
AFIX   3
H4A   2    0.752824    0.921404    0.693432    11.00000   -1.50000
H4B   2    0.689344    0.963554    0.743012    11.00000   -1.50000
AFIX   0
HKLF 4


REM  jonap15_a.res in Cc
REM wR2 = 0.0768, GooF = S = 1.123, Restrained GooF = 1.123 for all data
REM R1 = 0.0284 for 3864 Fo > 4sig(Fo) and 0.0285 for all 3879 data
REM 239 parameters refined using 2 restraints

END

WGHT      0.0382      7.0577

REM Highest difference peak  0.500,  deepest hole -0.662,  1-sigma level  0.097
Q1    1   0.6148  0.2596  0.6584  11.00000  0.05    0.50
Q2    1   0.4990  0.1588  0.5759  11.00000  0.05    0.41
Q3    1   0.6799  0.1461  0.6989  11.00000  0.05    0.38
Q4    1   0.7041  0.2390  0.7581  11.00000  0.05    0.37
Q5    1   0.1596  0.5674  0.5020  11.00000  0.05    0.36
Q6    1   0.2014  0.5445  0.5951  11.00000  0.05    0.35
;
_shelx_res_checksum                20551
_shelx_hkl_file
;
 -17   1   3   48.55    5.60
 -17  -1   3   98.09    6.71
 -17  -1   4   91.97    7.77
 -17  -1   4  127.88    9.05
 -17  -1   5   23.58    4.24
 -17   1   5   20.44    3.21
 -17  -1   6  218.21   12.95
 -17   1   6  206.59   12.39
 -17  -1   6  189.24   13.02
 -17   1   7  129.85    9.94
 -17  -1   7  131.97   10.07
 -17  -1   7  119.97   10.02
 -17  -1   8  200.65   12.70
 -17   1   8  153.77   10.05
 -17   1   8  168.14   11.43
 -17   1   8  203.46   12.75
 -17  -1   8  202.29   12.30
 -17   1   9  173.64   11.45
 -17   1   9  229.00   13.54
 -17  -1   9  233.99   13.56
 -17  -1   9  175.11   10.44
 -17   1   9  212.45   11.93
 -17  -1   9  232.77   13.22
 -17  -1   9  222.60   12.26
 -17   1   9  197.45   11.44
 -17  -1  10   57.81    5.43
 -17   1  10   66.84    6.20
 -17  -1  10   62.62    6.10
 -17  -1  11    8.52    2.43
 -17   1  11   10.34    2.67
 -17   1  11    5.48    2.23
 -17  -1  11    6.99    2.10
 -17  -1  11    6.18    1.80
 -17  -3   4  164.00    8.92
 -17  -3   5  115.16    7.83
 -17  -3   6   46.15    4.63
 -17  -3   6   59.79    5.70
 -17  -3   7   86.28    6.42
 -17   3   7   67.13    5.63
 -17  -3   8  367.08   16.44
 -17  -3   8  384.64   16.59
 -17  -3   9  259.87   12.52
 -17   3   9  229.21   12.40
 -17  -3   9  259.55   11.59
 -17   3  10  189.94   10.14
 -16   0  -1    1.26    1.59
 -16   0   0  201.51   12.36
 -16   0   1    3.41    2.53
 -16   0   1   -0.35    2.64
 -16   0   1    1.09    1.58
 -16   0   1    2.12    2.73
 -16   0   1   -0.41    2.79
 -16   0   2  543.94   24.73
 -16   0   2  612.19   27.48
 -16   0   2  610.50   27.62
 -16   0   3   -0.55    2.84
 -16   0   3    0.76    2.25
 -16   0   3    0.54    3.32
 -16   0   3    1.59    3.21
 -16   0   4  394.39   24.35
 -16   0   4  488.15   25.76
 -16   0   4  492.78   25.72
 -16   0   4  387.05   21.38
 -16   0   5    3.02    2.42
 -16   0   5   -0.59    3.96
 -16   0   5    4.09    3.55
 -16   0   5    0.50    2.46
 -16   0   6  398.62   23.40
 -16   0   6  426.86   23.69
 -16   0   6  368.61   21.90
 -16   0   7   -1.83    3.53
 -16   0   7    0.60    3.30
 -16   0   7   -0.44    2.07
 -16   0   7    4.61    3.50
 -16   0   8 1148.89   47.20
 -16   0   8 1164.09   47.17
 -16   0   8 1020.21   45.40
 -16   0   8 1051.55   45.88
 -16   0   8  994.17   43.43
 -16   0   9   -1.13    2.68
 -16   0   9    1.45    2.60
 -16   0   9    1.49    2.18
 -16   0   9    1.11    2.98
 -16   0  10  310.33   18.87
 -16   0  10  260.39   15.70
 -16   0  10  305.00   18.07
 -16   0  10  271.50   17.06
 -16   0  11   -0.47    2.23
 -16   0  11    2.19    2.35
 -16   0  11   -0.34    1.72
 -16   0  11    0.80    1.55
 -16   0  11    1.30    2.45
 -16   0  12  805.14   31.57
 -16   0  12  737.66   30.18
 -16   0  13    0.40    1.47
 -16   2   0   29.45    4.04
 -16  -2   0   35.24    4.65
 -16  -2   1  170.05   11.23
 -16   2   1  153.53   10.36
 -16  -2   2   61.46    6.76
 -16   2   2   44.46    5.47
 -16  -2   2   50.12    5.84
 -16  -2   2   58.09    7.41
 -16  -2   3  196.97   15.39
 -16   2   3  164.42   14.26
 -16  -2   3  270.57   16.03
 -16  -2   3  268.43   15.44
 -16  -2   3  221.48   14.33
 -16  -2   3  293.93   17.05
 -16   2   3  306.53   17.33
 -16  -2   3  305.25   17.78
 -16   2   3  312.73   17.16
 -16   2   4  318.52   20.19
 -16  -2   4  322.62   20.39
 -16  -2   4  394.50   21.17
 -16  -2   4  323.73   19.14
 -16   2   4  307.83   17.58
 -16  -2   4  408.70   21.61
 -16  -2   4  424.82   22.38
 -16   2   4  404.70   21.31
 -16   2   4  410.00   21.71
 -16  -2   5   64.68    8.27
 -16   2   5   65.85    8.41
 -16  -2   5   71.11    8.32
 -16  -2   5   72.01    8.24
 -16  -2   5   52.71    7.71
 -16   2   5   59.65    7.56
 -16   2   5   69.24    8.39
 -16   2   5   68.64    8.70
 -16  -2   5   76.63    8.76
 -16  -2   6   65.59    8.50
 -16   2   6   71.98    8.72
 -16  -2   6   79.45    9.02
 -16   2   6   75.82    8.88
 -16   2   6   89.53    9.40
 -16  -2   6   92.57    9.64
 -16   2   6   60.34    8.00
 -16   2   6   63.35    7.26
 -16  -2   6   77.70    8.91
 -16  -2   6   64.80    8.53
 -16   2   7   72.97    8.69
 -16  -2   7   80.75    9.16
 -16   2   7   80.04    8.55
 -16   2   7   63.40    7.80
 -16   2   7   52.92    7.84
 -16  -2   7   70.78    8.72
 -16  -2   7   66.41    8.82
 -16  -2   7   59.14    6.28
 -16  -2   7   82.07    9.10
 -16   2   7   65.04    8.45
 -16   2   7   91.59    9.53
 -16   2   8  149.98   12.03
 -16  -2   8  134.62   11.80
 -16   2   8  112.22   10.13
 -16  -2   8  140.50   11.71
 -16   2   8  119.54   11.58
 -16  -2   8  104.74    9.29
 -16  -2   8  129.28   11.68
 -16   2   8  102.84   10.10
 -16  -2   8  125.11   11.60
 -16   2   8  135.36   11.69
 -16  -2   9   75.80    8.37
 -16   2   9   84.14    8.58
 -16  -2   9   69.38    7.85
 -16  -2   9   88.20    8.14
 -16   2   9   78.65    8.85
 -16   2   9   84.07    8.84
 -16  -2   9   74.12    8.61
 -16   2   9   53.40    6.87
 -16   2   9   78.27    9.01
 -16   2  10  366.09   19.84
 -16  -2  10  365.50   20.15
 -16  -2  10  330.33   18.09
 -16  -2  10  396.41   20.72
 -16   2  10  352.75   19.83
 -16   2  10  393.02   21.07
 -16  -2  10  357.25   19.09
 -16  -2  11   30.11    4.11
 -16   2  11   36.98    5.65
 -16   2  11   31.95    5.58
 -16   2  11   29.47    5.14
 -16  -2  11   40.81    5.66
 -16  -2  11   38.21    5.29
 -16  -2  11   40.45    5.42
 -16  -2  12   18.71    3.32
 -16  -2  12   22.31    3.96
 -16  -2  12   16.20    2.96
 -16   2  12   17.63    4.15
 -16   2  12   12.61    3.19
 -16  -2  13   64.09    5.64
 -16   2  13   45.64    4.96
 -16  -4   1    6.60    1.79
 -16  -4   3   78.99    6.48
 -16  -4   4  130.91    9.49
 -16  -4   5  125.14    8.41
 -16   4   5  106.47    7.86
 -16  -4   6  108.34    9.01
 -16  -4   6   97.24    8.04
 -16   4   6  113.43    9.38
 -16   4   6   76.30    7.54
 -16   4   6   68.10    6.81
 -16  -4   6   92.83    7.74
 -16   4   7    3.14    2.86
 -16  -4   7    9.10    3.17
 -16   4   7    6.73    2.77
 -16   4   7    2.87    2.25
 -16  -4   8  247.00   13.88
 -16   4   8  207.04   13.54
 -16  -4   8  226.47   13.46
 -16   4   8  182.10   12.62
 -16  -4   9  192.83   11.43
 -16   4   9  160.06   11.25
 -16   4   9  155.50   11.56
 -16  -4   9  198.66   12.11
 -16  -4  10   17.59    2.91
 -16   4  10   21.52    3.85
 -16  -4  10   24.00    3.92
 -16  -4  10   16.06    2.66
 -16   4  10   14.88    3.26
 -16   4  11   98.89    7.43
 -16   4  11   95.69    7.00
 -15  -1  -3  113.77    8.17
 -15   1  -3  103.22    7.98
 -15  -1  -2  295.38   16.50
 -15  -1  -1   26.86    5.52
 -15   1  -1   25.05    5.34
 -15  -1  -1   30.63    5.59
 -15   1  -1   22.05    4.72
 -15  -1   0  203.85   15.04
 -15   1   0  194.18   14.57
 -15   1   0  224.18   15.50
 -15   1   0  204.50   15.46
 -15  -1   0  231.31   16.38
 -15  -1   0  226.57   16.28
 -15   1   0  187.92   13.86
 -15   1   1  121.07   11.98
 -15  -1   1  139.22   12.75
 -15   1   1  158.05   14.21
 -15   1   1  150.32   13.53
 -15  -1   1  155.69   13.91
 -15  -1   1  146.36   13.85
 -15   1   1  138.60   12.51
 -15   1   2  336.01   24.10
 -15  -1   2  322.63   23.92
 -15  -1   2  391.58   23.51
 -15   1   2  368.81   22.56
 -15  -1   2  396.41   24.91
 -15   1   2  418.94   23.94
 -15   1   2  443.92   25.51
 -15   1   2  440.79   25.63
 -15  -1   2  399.40   25.36
 -15   1   3  635.07   34.88
 -15  -1   3  630.24   34.93
 -15   1   3  606.69   31.27
 -15  -1   3  646.79   32.46
 -15   1   3  549.33   29.97
 -15  -1   3  607.02   31.19
 -15   1   3  655.36   33.09
 -15   1   3  777.07   36.58
 -15   1   3  711.18   35.26
 -15  -1   3  712.88   35.88
 -15  -1   4  288.27   21.68
 -15   1   4  251.04   20.27
 -15   1   4  241.03   17.25
 -15  -1   4  254.19   18.19
 -15   1   4  301.34   21.41
 -15  -1   4  332.71   22.51
 -15   1   4  302.76   21.59
 -15   1   4  287.68   19.85
 -15   1   4  232.26   18.19
 -15  -1   4  269.16   19.48
 -15   1   5   31.42    7.04
 -15  -1   5   43.12    8.23
 -15   1   5   31.41    7.07
 -15   1   5   25.42    6.33
 -15  -1   5   22.95    6.40
 -15   1   5   30.20    7.15
 -15   1   5   26.41    5.59
 -15   1   5   19.44    5.62
 -15  -1   5   24.55    6.08
 -15   1   6  139.55   14.23
 -15  -1   6  133.46   14.32
 -15  -1   6  140.88   14.58
 -15   1   6  129.50   13.25
 -15  -1   6  129.24   14.24
 -15   1   6  143.01   14.30
 -15  -1   6  111.01   11.30
 -15   1   6  124.57   13.58
 -15   1   6  103.57   11.61
 -15  -1   6  100.24   12.24
 -15  -1   7  637.93   35.62
 -15   1   7  663.68   35.51
 -15  -1   7  693.46   36.18
 -15   1   7  710.62   36.04
 -15   1   7  593.35   33.00
 -15   1   7  606.40   34.30
 -15   1   7  720.41   36.42
 -15  -1   7  681.05   35.71
 -15   1   7  624.90   33.41
 -15  -1   7  623.61   32.57
 -15   1   8  233.17   17.47
 -15   1   8  271.90   20.39
 -15  -1   8  281.44   21.02
 -15  -1   8  288.05   20.96
 -15   1   8  280.68   20.62
 -15   1   8  275.08   19.70
 -15  -1   8  246.96   18.64
 -15  -1   8  238.62   19.55
 -15   1   8  331.21   22.56
 -15   1   8  274.43   20.55
 -15   1   8  241.83   18.94
 -15   1   9  666.54   29.98
 -15  -1   9  772.30   32.56
 -15   1   9  593.58   23.64
 -15  -1   9  594.22   24.40
 -15   1   9  679.75   29.70
 -15  -1   9  669.60   29.02
 -15   1   9  746.04   32.28
 -15  -1   9  738.53   31.00
 -15   1   9  791.89   31.98
 -15   1   9  694.47   29.32
 -15  -1   9  744.15   31.74
 -15   1  10  189.02   15.86
 -15  -1  10  188.00   16.04
 -15  -1  10  176.98   13.92
 -15   1  10  160.17   15.28
 -15   1  10  140.91   13.18
 -15   1  10  138.56   12.21
 -15  -1  10  177.07   15.44
 -15   1  10  164.48   14.77
 -15  -1  10  174.47   14.92
 -15  -1  10  147.98   12.69
 -15   1  10  170.16   15.01
 -15  -1  10  172.42   14.85
 -15   1  11   24.41    5.71
 -15  -1  11   21.64    5.50
 -15  -1  11   29.57    6.11
 -15  -1  11   26.17    5.26
 -15   1  11   11.93    4.00
 -15  -1  11   19.64    4.79
 -15   1  11   21.08    5.73
 -15   1  11   14.70    4.86
 -15  -1  11   11.62    4.33
 -15   1  11   19.05    4.46
 -15   1  11   22.73    5.72
 -15  -1  12   67.54    8.75
 -15   1  12   85.29    9.33
 -15   1  12   69.41    8.30
 -15  -1  12   64.19    8.45
 -15  -1  12   66.99    7.49
 -15  -1  12   69.94    7.99
 -15   1  12   70.65    8.14
 -15  -1  12   61.77    7.86
 -15  -1  13  297.42   17.99
 -15   1  13  288.51   17.47
 -15   1  13  290.20   17.34
 -15   1  13  264.32   15.54
 -15   1  13  312.93   18.44
 -15  -1  13  321.38   17.46
 -15   1  13  273.81   16.50
 -15  -1  14  208.30   12.64
 -15  -1  14  208.09   12.67
 -15   1  14  192.20   11.97
 -15   1  14  200.71   12.41
 -15   1  15  195.98   10.70
 -15  -1  15  204.71   10.95
 -15  -3  -2   26.87    4.12
 -15   3  -1   34.15    5.18
 -15   3   0  183.83   13.01
 -15  -3   0  199.34   13.69
 -15   3   0  191.24   13.68
 -15  -3   0  218.33   14.43
 -15   3   1   43.93    6.79
 -15  -3   1   49.04    7.64
 -15   3   1   95.25    9.31
 -15  -3   1   91.52    8.21
 -15  -3   1  103.99   10.02
 -15  -3   1  130.02   11.20
 -15   3   1   99.19    9.61
 -15  -3   1  101.67    9.54
 -15   3   1  109.33   10.70
 -15  -3   1  120.60   10.98
 -15  -3   2   36.70    6.35
 -15   3   2   38.56    6.50
 -15  -3   2   44.02    7.26
 -15  -3   2   32.05    5.77
 -15   3   2   28.37    5.68
 -15  -3   2   36.68    6.37
 -15   3   2   18.38    4.99
 -15  -3   2   27.14    5.47
 -15  -3   2   32.89    6.44
 -15  -3   2   16.79    4.23
 -15  -3   3   18.12    4.98
 -15  -3   3   16.08    5.00
 -15   3   3   15.50    4.66
 -15  -3   3   11.62    4.45
 -15  -3   3   11.31    3.82
 -15   3   3   12.07    3.84
 -15   3   3   17.21    5.05
 -15   3   3   11.87    4.17
 -15  -3   3   11.56    4.20
 -15  -3   3   23.45    5.86
 -15  -3   3   13.30    3.92
 -15   3   3    9.65    3.32
 -15  -3   4   18.12    5.05
 -15   3   4   14.74    4.68
 -15   3   4   21.40    5.45
 -15  -3   4   22.71    5.05
 -15  -3   4   15.31    5.09
 -15  -3   4   25.59    5.87
 -15  -3   4   21.76    5.65
 -15   3   4   22.39    5.33
 -15   3   4   14.92    4.40
 -15  -3   4   11.68    4.18
 -15  -3   5  154.56   13.79
 -15   3   5  154.75   13.70
 -15  -3   5  159.27   14.21
 -15   3   5  160.97   13.78
 -15  -3   5  156.28   14.34
 -15  -3   5  185.02   14.66
 -15   3   5  176.85   14.29
 -15  -3   5  158.60   14.14
 -15  -3   5  128.08   13.21
 -15  -3   6  198.89   16.17
 -15   3   6  225.58   16.66
 -15   3   6  203.84   15.34
 -15  -3   6  213.71   17.02
 -15  -3   6  221.14   17.24
 -15  -3   6  230.10   17.59
 -15   3   6  203.63   15.07
 -15  -3   6  199.50   16.03
 -15   3   6  249.94   17.24
 -15   3   7  112.94   11.28
 -15  -3   7   98.64   10.88
 -15   3   7  113.08   11.41
 -15  -3   7   93.65   10.68
 -15   3   7   94.79   10.59
 -15  -3   7   96.28    9.48
 -15  -3   7  110.70   12.04
 -15  -3   7  109.67   11.76
 -15  -3   8    5.34    3.36
 -15  -3   8    5.63    3.63
 -15  -3   8    1.28    2.69
 -15  -3   8    1.99    2.52
 -15  -3   8    3.87    2.55
 -15   3   8    2.99    3.21
 -15  -3   8    4.69    3.32
 -15   3   8    2.74    2.69
 -15   3   8    2.36    2.99
 -15  -3   9   35.16    6.42
 -15  -3   9   42.95    6.77
 -15   3   9   31.21    6.52
 -15  -3   9   49.28    7.77
 -15  -3   9   43.38    6.01
 -15   3   9   35.96    6.84
 -15  -3   9   30.46    6.06
 -15   3   9   37.35    6.44
 -15   3   9   43.41    6.65
 -15  -3  10  180.76   13.23
 -15  -3  10  178.01   13.68
 -15   3  10  185.08   14.93
 -15  -3  10  187.24   14.55
 -15   3  10  178.20   14.48
 -15   3  10  140.00   10.99
 -15  -3  10  175.67   12.88
 -15  -3  10  173.30   13.58
 -15   3  10  175.91   13.48
 -15   3  10  181.68   13.35
 -15   3  11   51.41    7.71
 -15  -3  11   57.50    7.39
 -15  -3  11   75.79    8.37
 -15   3  11   53.46    7.49
 -15  -3  11   56.09    6.98
 -15  -3  11   64.75    7.65
 -15   3  11   53.45    6.39
 -15  -3  11   56.08    7.01
 -15   3  11   52.31    6.73
 -15   3  11   65.71    7.26
 -15  -3  12  199.97   12.64
 -15   3  12  159.09   12.66
 -15   3  12  166.22   12.26
 -15  -3  12  179.08   12.43
 -15   3  12  128.03   10.26
 -15   3  12  130.54   11.02
 -15  -3  12  177.60   12.03
 -15   3  13   23.01    4.15
 -15   3  13   30.63    4.58
 -15   3  13   23.36    3.58
 -15  -3  13   33.56    4.26
 -15  -3  13   32.16    4.65
 -15  -3  14   39.54    4.35
 -15   3  14   30.36    4.34
 -15   3  14   29.01    3.66
 -15  -5   0    5.06    1.66
 -15  -5   1  334.85   15.54
 -15   5   1  241.65   12.57
 -15  -5   2  469.88   19.94
 -15   5   3  295.84   17.18
 -15   5   3  283.54   16.76
 -15  -5   3  277.88   15.38
 -15   5   4  114.56    9.99
 -15  -5   4  116.63    9.65
 -15   5   4  118.01   10.34
 -15   5   5  290.42   18.00
 -15   5   5  300.75   17.29
 -15  -5   5  343.07   18.34
 -15  -5   5  310.82   17.99
 -15  -5   5  257.81   14.97
 -15   5   5  302.23   18.15
 -15   5   6   61.30    7.50
 -15   5   6   53.49    6.64
 -15  -5   6   58.09    7.01
 -15  -5   6   65.10    7.53
 -15  -5   6   58.27    6.60
 -15   5   6   56.19    7.27
 -15   5   7  387.44   21.28
 -15  -5   7  367.13   19.61
 -15   5   7  397.65   21.24
 -15  -5   7  372.15   19.54
 -15  -5   8  459.74   21.75
 -15   5   8  357.04   18.65
 -15  -5   8  381.53   17.74
 -15   5   8  475.13   22.80
 -15  -5   8  465.13   22.12
 -15   5   9  197.67   12.80
 -15  -5   9  210.74   12.13
 -15  -5   9  228.38   13.81
 -15   5  10  207.60   13.62
 -15  -5  10  247.30   13.34
 -15   5  11  272.29   14.68
 -15   5  11  264.29   14.52
 -15   5  11  258.33   14.77
 -15  -5  11  301.95   14.31
 -15  -5  12  178.33    9.19
 -15   5  12  144.25    9.28
 -14   0  -4  152.55   11.26
 -14   0  -3    2.42    3.06
 -14   0  -3   -0.52    3.49
 -14   0  -3   -0.48    2.79
 -14   0  -2  894.60   31.34
 -14   0  -2  980.99   31.94
 -14   0  -2  894.82   30.22
 -14   0  -1   -0.72    4.19
 -14   0  -1    2.21    3.36
 -14   0  -1    0.70    3.85
 -14   0   0   48.69    9.01
 -14   0   0   33.04    6.91
 -14   0   0   40.36    8.77
 -14   0   0   53.52    8.67
 -14   0   1    1.88    2.86
 -14   0   1    4.13    4.79
 -14   0   1    1.68    4.89
 -14   0   1   -0.68    4.27
 -14   0   1    5.19    4.60
 -14   0   2 1528.54   66.04
 -14   0   2 1562.48   66.09
 -14   0   2 1458.49   61.96
 -14   0   2 1593.26   63.13
 -14   0   2 1537.75   63.37
 -14   0   3    3.67    3.83
 -14   0   3   -0.74    3.53
 -14   0   3    2.95    4.37
 -14   0   3   -0.88    5.11
 -14   0   3    3.59    5.20
 -14   0   4  255.52   22.98
 -14   0   4  320.52   21.50
 -14   0   4  277.01   21.61
 -14   0   4  237.36   18.31
 -14   0   4  269.88   20.87
 -14   0   4  312.87   23.83
 -14   0   4  300.25   23.38
 -14   0   5    0.94    3.56
 -14   0   5    3.18    3.01
 -14   0   5   -0.91    5.03
 -14   0   5   -1.79    5.05
 -14   0   5    1.53    3.75
 -14   0   5    0.88    3.32
 -14   0   5    3.43    4.47
 -14   0   5   -0.70    2.80
 -14   0   6   87.96   12.74
 -14   0   6   93.73   12.92
 -14   0   6   89.61   11.68
 -14   0   6   87.09   12.73
 -14   0   6   98.32   13.23
 -14   0   6   71.21   10.11
 -14   0   6   67.83   10.88
 -14   0   7   -0.93    4.23
 -14   0   7    3.61    5.24
 -14   0   7    0.77    3.67
 -14   0   7    3.19    3.78
 -14   0   7    0.93    4.39
 -14   0   7    0.89    3.90
 -14   0   8 1253.03   58.31
 -14   0   8 1262.29   55.60
 -14   0   8 1303.83   58.14
 -14   0   8 1153.44   55.77
 -14   0   8 1223.62   56.94
 -14   0   8 1119.83   51.30
 -14   0   8 1362.34   59.57
 -14   0   9    6.21    4.76
 -14   0   9   -0.75    4.27
 -14   0   9    9.57    5.82
 -14   0   9    3.37    3.31
 -14   0   9    2.73    3.81
 -14   0   9   -3.30    4.43
 -14   0  10  391.28   26.17
 -14   0  10  341.14   22.78
 -14   0  10  375.81   26.21
 -14   0  10  332.67   23.60
 -14   0  10  339.04   25.04
 -14   0  10  329.72   24.10
 -14   0  11    3.20    3.51
 -14   0  11    1.53    3.87
 -14   0  11    1.88    2.86
 -14   0  11    0.67    2.83
 -14   0  11    1.46    2.77
 -14   0  12    9.51    4.35
 -14   0  12    9.57    4.28
 -14   0  12    4.46    2.96
 -14   0  12   12.99    4.37
 -14   0  12   10.09    4.66
 -14   0  13    4.49    3.25
 -14   0  13    1.77    3.07
 -14   0  13   -0.93    2.50
 -14   0  13    4.03    3.49
 -14   0  13    0.61    3.07
 -14   0  14 1114.59   46.08
 -14   0  14 1092.97   44.59
 -14   0  14 1088.25   45.11
 -14   0  14 1084.28   44.45
 -14   0  15    2.23    2.75
 -14   0  15    1.70    1.76
 -14  -2  -4  387.07   18.62
 -14   2  -4  391.51   18.97
 -14   2  -3  114.92   10.05
 -14   2  -3  107.41    9.89
 -14   2  -3  103.75    9.90
 -14  -2  -3  116.52   10.29
 -14  -2  -2  100.73    9.76
 -14   2  -2  105.01   10.65
 -14   2  -2  101.60   10.51
 -14   2  -2   97.91    9.38
 -14  -2  -2   99.18   10.47
 -14  -2  -2  114.54   11.14
 -14  -2  -1   70.36    8.91
 -14   2  -1   70.49    9.45
 -14   2  -1   75.24    9.30
 -14   2  -1   73.73    9.63
 -14  -2  -1   69.71    9.46
 -14  -2   0  321.95   21.86
 -14  -2   0  357.80   23.30
 -14   2   0  334.10   22.64
 -14   2   0  369.28   22.74
 -14   2   0  346.73   22.88
 -14   2   0  335.26   22.20
 -14  -2   0  286.81   19.18
 -14  -2   1   12.31    5.10
 -14   2   1    5.94    4.70
 -14  -2   1    5.34    4.83
 -14  -2   1    3.16    4.48
 -14   2   1    2.10    3.97
 -14   2   1    1.51    4.16
 -14  -2   1    5.03    4.17
 -14   2   1    0.69    3.25
 -14  -2   2  762.84   39.87
 -14  -2   2  755.25   39.11
 -14   2   2  723.39   38.22
 -14   2   2  806.68   39.64
 -14   2   2  774.85   38.70
 -14   2   2  705.47   36.39
 -14   2   2  758.90   39.08
 -14  -2   2  762.69   38.10
 -14  -2   2  779.57   39.15
 -14  -2   2  663.16   34.57
 -14  -2   3  192.72   18.10
 -14  -2   3  209.34   18.76
 -14   2   3  194.48   17.89
 -14   2   3  190.31   17.26
 -14   2   3  217.40   18.58
 -14  -2   3  185.41   16.52
 -14   2   3  172.07   15.52
 -14   2   3  166.91   16.82
 -14   2   3  168.57   17.13
 -14  -2   3  172.72   17.54
 -14  -2   3  203.51   18.17
 -14  -2   3  184.13   16.27
 -14   2   3  163.33   15.41
 -14  -2   4  126.01   14.55
 -14   2   4  128.80   14.41
 -14  -2   4  142.49   15.23
 -14   2   4  130.08   14.34
 -14   2   4  120.77   14.12
 -14   2   4  131.66   14.14
 -14  -2   4  118.80   12.82
 -14   2   4   93.82   11.06
 -14  -2   4  117.83   14.65
 -14   2   4  127.18   14.45
 -14  -2   4  144.87   15.37
 -14  -2   4  117.47   13.30
 -14   2   4  109.46   12.13
 -14  -2   5   80.62   11.72
 -14   2   5   76.61   11.46
 -14   2   5   83.91   11.73
 -14  -2   5   76.84   11.43
 -14   2   5   90.68   12.01
 -14   2   5   63.92    9.89
 -14   2   5   73.83    8.85
 -14  -2   5   92.66   10.75
 -14  -2   5   68.48   10.93
 -14   2   5   94.68   12.08
 -14  -2   5   79.89   11.67
 -14  -2   5   78.14   10.87
 -14  -2   5   57.39    8.52
 -14   2   5   66.23   10.03
 -14  -2   6  840.44   44.39
 -14   2   6  886.58   43.91
 -14  -2   6  807.31   38.44
 -14   2   6  727.98   39.22
 -14  -2   6  819.53   39.84
 -14  -2   6  872.28   43.66
 -14   2   6  827.67   42.51
 -14   2   6  854.00   43.17
 -14  -2   6  911.01   45.11
 -14  -2   6  873.48   44.10
 -14   2   6  903.24   43.81
 -14  -2   7   31.76    7.86
 -14   2   7   32.74    7.38
 -14   2   7   28.36    6.40
 -14   2   7   37.65    8.47
 -14  -2   7   24.18    7.51
 -14   2   7   24.68    7.11
 -14  -2   7   30.13    7.90
 -14  -2   7   30.52    7.64
 -14  -2   7   26.09    5.61
 -14  -2   7   24.15    7.12
 -14  -2   7   23.45    6.09
 -14   2   7   26.15    7.13
 -14   2   8  820.04   40.93
 -14  -2   8  764.51   40.92
 -14   2   8  846.63   42.23
 -14   2   8  635.97   34.48
 -14  -2   8  800.60   39.57
 -14  -2   8  749.09   36.81
 -14   2   8  818.75   41.20
 -14   2   8  819.69   40.83
 -14  -2   8  787.66   41.37
 -14  -2   9  368.24   25.61
 -14   2   9  361.25   24.47
 -14   2   9  335.39   23.04
 -14  -2   9  365.27   23.80
 -14   2   9  292.94   20.83
 -14  -2   9  359.88   24.28
 -14  -2   9  338.90   24.32
 -14  -2   9  351.73   22.71
 -14   2   9  345.14   25.07
 -14  -2   9  367.91   25.19
 -14   2   9  357.97   24.24
 -14   2   9  391.04   25.52
 -14  -2  10  135.35   14.42
 -14   2  10  136.80   13.21
 -14   2  10  147.79   14.42
 -14  -2  10  123.94   12.47
 -14   2  10  135.46   14.53
 -14   2  10  123.86   14.29
 -14  -2  10  141.29   14.29
 -14   2  10  133.89   13.19
 -14  -2  10  128.78   13.89
 -14  -2  10  127.99   13.07
 -14   2  10   91.34   10.94
 -14  -2  10  157.33   15.19
 -14   2  10  146.41   14.74
 -14  -2  11  167.63   15.48
 -14   2  11  157.23   13.61
 -14   2  11  175.05   15.24
 -14  -2  11  142.77   12.32
 -14   2  11  167.33   15.96
 -14   2  11  135.04   13.21
 -14  -2  11  149.16   14.34
 -14  -2  11  142.66   13.63
 -14  -2  11  155.12   14.74
 -14  -2  11  153.69   14.51
 -14  -2  12  596.30   26.00
 -14   2  12  555.24   23.98
 -14   2  12  549.66   23.71
 -14  -2  12  618.68   24.72
 -14  -2  12  589.71   24.59
 -14  -2  12  581.00   25.29
 -14  -2  12  559.99   23.11
 -14   2  12  544.29   24.57
 -14   2  12  513.24   22.76
 -14   2  13  322.00   19.70
 -14  -2  13  333.70   20.45
 -14  -2  13  332.82   19.97
 -14   2  13  322.24   19.79
 -14   2  13  333.98   20.13
 -14   2  13  271.16   17.44
 -14  -2  13  334.80   18.56
 -14   2  13  322.46   20.62
 -14   2  14  281.47   16.56
 -14  -2  14  279.83   17.04
 -14   2  14  254.77   15.36
 -14   2  14  265.21   16.52
 -14  -2  14  284.77   17.03
 -14  -2  14  296.68   17.05
 -14   2  14  252.68   16.54
 -14   2  15  154.86   10.65
 -14  -2  15  157.38    9.90
 -14   2  15  137.78    9.61
 -14   4  -3  222.29   12.71
 -14  -4  -2   69.57    7.61
 -14   4  -1  114.01   10.60
 -14  -4  -1  112.77   10.57
 -14  -4  -1  114.01   10.53
 -14   4  -1  118.89   11.06
 -14  -4  -1  123.61   11.16
 -14   4   0  114.86   10.95
 -14   4   0  122.90   11.98
 -14  -4   0   85.47    7.97
 -14  -4   0  120.20   11.26
 -14   4   0   97.99   10.83
 -14  -4   0  120.87   11.79
 -14   4   1  776.07   37.43
 -14  -4   1  809.99   37.30
 -14   4   1  721.57   35.02
 -14  -4   1  712.52   33.51
 -14  -4   1  834.43   38.58
 -14   4   1  752.03   33.92
 -14   4   1  805.69   37.78
 -14  -4   1  745.19   36.08
 -14  -4   2   91.84   10.65
 -14   4   2   90.59   11.20
 -14   4   2   89.16    9.65
 -14  -4   2  100.36   11.02
 -14   4   2   71.90    9.06
 -14  -4   2   79.79    9.47
 -14   4   2   46.48    7.28
 -14  -4   2   98.58   11.56
 -14  -4   2   62.33    7.74
 -14   4   3  110.77   10.85
 -14  -4   3   90.62   10.82
 -14   4   3  102.21   12.02
 -14  -4   3   97.76   10.99
 -14   4   3   82.04    9.46
 -14   4   3  104.52   12.08
 -14  -4   3  114.97   11.82
 -14   4   3   66.94    8.89
 -14  -4   3   98.61   12.13
 -14  -4   3   96.11   10.14
 -14   4   4  104.31   10.61
 -14   4   4  125.68   12.82
 -14  -4   4  121.88   12.09
 -14  -4   4  135.13   12.51
 -14  -4   4   95.02   10.36
 -14   4   4  118.17   11.04
 -14   4   4  115.25   12.56
 -14  -4   4  129.98   12.37
 -14  -4   5   35.83    6.29
 -14   4   5   54.70    8.02
 -14   4   5   64.44    9.63
 -14  -4   5   84.83    9.95
 -14  -4   5   72.56    9.82
 -14  -4   5   72.40    9.60
 -14  -4   5   84.97   10.60
 -14  -4   5   15.65    4.55
 -14  -4   5   87.21   10.19
 -14   4   5   85.66    9.62
 -14   4   5   75.62   10.49
 -14  -4   6   28.68    5.89
 -14   4   6   72.92    9.11
 -14  -4   6   73.38   10.18
 -14   4   6   77.13    9.82
 -14  -4   6   70.62    8.00
 -14  -4   6   90.61   11.05
 -14  -4   6   97.83   11.14
 -14   4   6   75.33    9.26
 -14  -4   6   15.72    4.71
 -14   4   6   88.96    9.89
 -14   4   6   92.89   11.22
 -14   4   7  544.40   24.12
 -14   4   7  528.48   24.07
 -14  -4   7  604.41   28.63
 -14   4   7  556.70   26.11
 -14  -4   7  565.79   24.13
 -14  -4   7  622.35   28.48
 -14   4   7  645.22   29.12
 -14   4   7  607.45   25.24
 -14   4   8  235.21   16.82
 -14  -4   8  289.25   19.90
 -14  -4   8  259.09   17.95
 -14   4   8  233.17   18.57
 -14  -4   8  299.50   20.57
 -14  -4   8  276.48   18.26
 -14  -4   8  245.87   17.39
 -14   4   8  279.41   20.10
 -14   4   9  240.82   18.15
 -14   4   9  204.02   15.13
 -14  -4   9  252.53   17.82
 -14  -4   9  244.89   17.22
 -14  -4   9  267.81   18.90
 -14   4   9  177.94   14.38
 -14   4   9  224.33   17.92
 -14  -4   9  243.20   18.49
 -14  -4   9  244.47   16.94
 -14   4   9  253.97   18.65
 -14  -4  10  160.69   13.48
 -14  -4  10  169.06   13.66
 -14   4  10  166.23   14.87
 -14   4  10  121.28   11.55
 -14  -4  10  155.69   12.87
 -14   4  10  148.98   11.96
 -14   4  10  174.21   14.21
 -14  -4  11  320.51   19.44
 -14   4  11  303.83   20.27
 -14   4  11  298.99   19.40
 -14   4  11  273.43   17.82
 -14  -4  11  334.51   19.69
 -14   4  11  297.67   19.18
 -14   4  12   11.10    3.79
 -14   4  12   12.50    4.44
 -14  -4  12   14.20    4.13
 -14  -4  12   13.27    3.91
 -14   4  12   14.43    3.82
 -14  -4  12   12.97    3.82
 -14  -4  13  580.28   25.19
 -14  -4  13  573.98   25.06
 -14   4  13  441.54   22.26
 -14   4  13  452.25   23.05
 -14  -4  13  567.66   24.19
 -14   4  14  127.00    9.46
 -14   4  14  116.85    8.74
 -14  -4  14  111.52    7.14
 -14  -6   0   14.47    3.05
 -14   6   0   17.00    3.19
 -14   6   0   13.67    3.47
 -14   6   1  148.68   11.23
 -14  -6   1  168.34   11.11
 -14   6   1  130.83    9.33
 -14  -6   2   32.82    4.54
 -14  -6   2   36.29    5.60
 -14   6   2   43.96    6.48
 -14  -6   2   36.45    5.94
 -14  -6   3  492.69   24.53
 -14  -6   3  463.45   22.71
 -14   6   3  465.39   23.70
 -14   6   4   15.31    4.24
 -14  -6   4   24.58    4.69
 -14   6   4   16.67    4.78
 -14   6   4   20.18    4.68
 -14   6   5  128.78   11.48
 -14   6   5  114.65   10.83
 -14  -6   5  143.63   11.66
 -14  -6   5  142.69   11.95
 -14  -6   5  121.99    9.18
 -14   6   5  153.05   11.94
 -14   6   6   14.78    4.43
 -14   6   6   11.68    3.82
 -14  -6   6   14.40    4.10
 -14  -6   6   12.82    3.63
 -14  -6   6   15.17    3.47
 -14   6   6   14.66    4.32
 -14   6   7  189.90   14.12
 -14  -6   7  205.60   13.99
 -14   6   7  167.68   12.29
 -14  -6   7  195.52   13.05
 -14   6   7  218.99   14.34
 -14   6   8   44.15    6.64
 -14  -6   8   58.68    7.00
 -14  -6   8   43.36    5.76
 -14  -6   8   50.77    5.47
 -14  -6   8   41.83    5.83
 -14   6   8   34.85    5.28
 -14   6   9  841.74   35.98
 -14  -6   9  833.25   33.33
 -14  -6   9  917.36   35.75
 -14  -6   9  938.32   35.77
 -14  -6  10  135.15    9.93
 -14  -6  10  130.25    9.10
 -14  -6  11   73.57    6.83
 -14  -6  11   78.88    6.57
 -14   6  11   70.90    6.90
 -14   6  12   26.51    3.85
 -13   1  -6   58.15    5.88
 -13  -1  -5  146.88   11.96
 -13  -1  -5  148.02   11.88
 -13   1  -5  128.32   11.28
 -13   1  -5  125.11   10.67
 -13  -1  -4   90.45   10.61
 -13   1  -4   78.09    9.30
 -13   1  -4   74.82    9.41
 -13  -1  -4   88.37   10.32
 -13   1  -4   65.82    9.33
 -13   1  -4   68.32    9.16
 -13  -1  -4   74.46    9.31
 -13  -1  -3  146.96   12.32
 -13  -1  -3  161.45   15.50
 -13   1  -3  152.64   14.65
 -13  -1  -3  153.21   14.92
 -13   1  -3  161.21   15.34
 -13   1  -3  153.51   14.31
 -13   1  -3  153.14   14.43
 -13  -1  -3  161.36   14.58
 -13  -1  -2  201.21   16.31
 -13   1  -2  219.57   18.34
 -13   1  -2  228.72   18.85
 -13  -1  -2  220.38   19.14
 -13   1  -2  234.00   19.89
 -13  -1  -2  224.66   19.41
 -13   1  -2  234.14   18.90
 -13  -1  -2  221.27   18.49
 -13  -1  -1   58.67    9.08
 -13  -1  -1   46.88    9.47
 -13  -1  -1   45.70    7.38
 -13   1  -1   47.75    9.34
 -13   1  -1   45.64    8.84
 -13   1  -1   37.09    7.97
 -13  -1  -1   43.54    9.58
 -13  -1   0  406.16   26.03
 -13   1   0  370.58   26.96
 -13   1   0  346.14   25.39
 -13   1   0  346.47   25.97
 -13  -1   0  389.07   27.80
 -13  -1   0  343.60   23.31
 -13  -1   0  399.68   27.72
 -13   1   0  397.81   26.62
 -13   1   0  411.49   27.99
 -13   1   1  219.42   20.15
 -13  -1   1  236.49   21.10
 -13   1   1  228.09   20.89
 -13  -1   1  250.91   21.90
 -13   1   1  243.52   20.67
 -13  -1   1  232.51   18.56
 -13  -1   1  239.29   19.96
 -13   1   1  219.20   17.71
 -13  -1   1  200.46   16.95
 -13   1   1  213.37   19.25
 -13  -1   1  249.32   20.75
 -13   1   2  202.51   19.07
 -13   1   2  205.31   19.50
 -13   1   2  202.20   19.79
 -13  -1   2  236.05   21.30
 -13  -1   2  199.65   17.34
 -13  -1   2  227.73   19.52
 -13   1   2  197.26   19.05
 -13   1   2  191.15   17.92
 -13   1   2  222.59   17.80
 -13  -1   2  217.07   19.29
 -13   1   2  181.54   16.76
 -13  -1   2  185.24   17.13
 -13   1   3  361.22   26.45
 -13   1   3  409.51   28.09
 -13   1   3  403.65   28.46
 -13  -1   3  354.07   24.45
 -13  -1   3  368.09   27.71
 -13   1   3  354.30   26.11
 -13   1   3  383.95   25.69
 -13  -1   3  391.49   26.16
 -13  -1   3  405.08   44.52
 -13   1   3  392.50   43.23
 -13  -1   3  365.20   26.65
 -13   1   3  366.69   25.31
 -13  -1   3  341.90   24.90
 -13  -1   4  593.15   35.22
 -13   1   4  578.11   35.68
 -13   1   4  659.32   37.51
 -13  -1   4  672.45   38.44
 -13   1   4  614.84   35.64
 -13  -1   4  574.49   32.72
 -13   1   4  572.34   32.82
 -13  -1   4  649.77   34.70
 -13   1   4  577.33   34.37
 -13  -1   4  589.28   55.52
 -13   1   4  624.90   56.20
 -13   1   4  564.88   48.22
 -13   1   4  599.95   35.05
 -13  -1   4  512.41   30.86
 -13  -1   4  583.90   34.75
 -13  -1   5  155.39   16.65
 -13   1   5  183.38   18.23
 -13  -1   5  167.46   18.10
 -13  -1   5  161.88   15.75
 -13   1   5  159.13   17.17
 -13   1   5  179.96   17.89
 -13   1   5  169.62   16.59
 -13  -1   5  183.56   16.12
 -13   1   5  136.86   14.02
 -13   1   5  193.10   30.25
 -13  -1   5  161.90   28.08
 -13  -1   5  192.95   19.40
 -13   1   5  159.56   17.47
 -13   1   5  155.75   23.04
 -13  -1   5  188.17   18.81
 -13  -1   5  176.88   17.64
 -13   1   5  163.12   17.28
 -13  -1   5  153.61   15.34
 -13   1   6  589.39   54.05
 -13  -1   6  615.19   37.70
 -13   1   6  567.55   35.95
 -13  -1   6  561.49   53.60
 -13   1   6  544.88   32.11
 -13  -1   6  529.91   30.26
 -13  -1   6  590.39   36.41
 -13   1   6  629.14   36.61
 -13  -1   6  540.28   31.99
 -13  -1   6  585.12   36.57
 -13   1   6  641.59   36.43
 -13   1   6  694.04   37.96
 -13  -1   6  659.19   37.91
 -13  -1   6  572.92   35.01
 -13   1   6  638.12   36.82
 -13  -1   6  521.73   32.69
 -13  -1   7  559.86   34.59
 -13   1   7  526.82   33.11
 -13  -1   7  455.92   48.92
 -13   1   7  471.02   48.31
 -13   1   7  417.13   26.44
 -13  -1   7  453.59   27.75
 -13   1   7  527.81   32.99
 -13  -1   7  461.96   30.91
 -13  -1   7  444.90   29.73
 -13   1   7  411.14   26.72
 -13  -1   7  528.72   33.45
 -13   1   7  467.18   30.61
 -13  -1   7  446.30   28.46
 -13  -1   7  507.22   33.05
 -13  -1   7  496.77   32.74
 -13   1   7  474.65   31.29
 -13   1   7  504.00   31.98
 -13  -1   8  394.03   28.69
 -13   1   8  384.72   27.79
 -13  -1   8  344.69   24.17
 -13  -1   8  401.30   28.72
 -13  -1   8  354.93   25.96
 -13   1   8  319.69   23.36
 -13   1   8  405.84   28.48
 -13   1   8  351.90   26.27
 -13  -1   8  362.33   24.83
 -13  -1   8  383.80   28.06
 -13   1   8  390.04   27.65
 -13  -1   9  412.16   29.22
 -13   1   9  396.48   26.12
 -13   1   9  415.62   28.81
 -13  -1   9  373.17   25.67
 -13  -1   9  375.62   27.23
 -13   1   9  385.26   25.95
 -13   1   9  450.04   30.09
 -13  -1   9  387.13   27.78
 -13  -1   9  348.54   26.52
 -13  -1   9  341.48   24.65
 -13   1   9  419.68   28.40
 -13   1   9  416.79   28.40
 -13  -1   9  425.31   29.46
 -13   1  10  425.17   28.99
 -13   1  10  374.34   25.30
 -13  -1  10  455.69   30.30
 -13   1  10  444.99   29.07
 -13  -1  10  412.34   27.18
 -13   1  10  400.56   28.35
 -13  -1  10  401.92   27.87
 -13  -1  10  402.10   28.11
 -13  -1  10  421.95   28.11
 -13   1  10  406.72   28.78
 -13  -1  10  455.61   30.25
 -13   1  10  397.01   26.83
 -13  -1  11   97.77   10.84
 -13   1  11  140.69   14.67
 -13  -1  11  100.17   12.74
 -13  -1  11  103.88   12.61
 -13  -1  11  108.74   13.75
 -13  -1  11  119.53   13.60
 -13   1  11  108.22   13.04
 -13   1  11  100.36   11.66
 -13   1  11  111.48   13.83
 -13   1  11  104.28   11.78
 -13  -1  11  123.03   14.63
 -13  -1  12  314.99   19.76
 -13   1  12  273.81   18.50
 -13   1  12  316.08   23.01
 -13  -1  12  354.58   25.78
 -13  -1  12  309.75   21.51
 -13  -1  12  312.66   21.38
 -13   1  12  320.67   23.74
 -13   1  12  334.48   23.46
 -13  -1  12  283.51   22.11
 -13   1  12  287.38   21.07
 -13  -1  12  352.76   23.68
 -13   1  12  323.24   22.91
 -13   1  12  313.84   23.22
 -13  -1  12  326.80   24.23
 -13   1  13  575.48   27.96
 -13   1  13  548.68   31.29
 -13  -1  13  506.47   26.62
 -13  -1  13  598.77   33.72
 -13  -1  13  579.54   31.12
 -13   1  13  547.65   31.13
 -13   1  13  493.96   27.82
 -13   1  13  592.14   32.36
 -13  -1  13  581.97   28.29
 -13  -1  13  594.43   31.73
 -13  -1  13  612.76   32.14
 -13   1  13  587.42   31.47
 -13  -1  13  554.43   32.10
 -13   1  13  544.31   31.49
 -13   1  14  179.23   13.41
 -13   1  14  200.10   15.93
 -13  -1  14  222.09   17.62
 -13  -1  14  172.26   12.88
 -13  -1  14  202.47   15.33
 -13   1  14  182.42   14.44
 -13   1  14  188.37   15.41
 -13   1  14  176.60   14.88
 -13  -1  14  203.26   15.93
 -13   1  14  194.57   15.71
 -13  -1  14  202.99   16.50
 -13   1  15  353.82   17.93
 -13   1  15  291.52   17.50
 -13  -1  15  338.92   18.21
 -13   1  15  329.05   19.53
 -13  -1  16  216.15   12.99
 -13   1  16  209.82   13.12
 -13   3  -5  234.18   13.67
 -13  -3  -5  220.09   12.61
 -13  -3  -4  447.91   23.10
 -13  -3  -4  498.30   25.46
 -13   3  -4  460.18   24.21
 -13  -3  -4  501.03   24.35
 -13  -3  -3  361.87   21.36
 -13  -3  -3  318.23   20.03
 -13   3  -3  351.58   20.84
 -13  -3  -3  349.07   22.36
 -13   3  -3  349.87   21.66
 -13  -3  -3  327.55   20.88
 -13  -3  -2  160.94   14.54
 -13   3  -2  136.15   13.45
 -13  -3  -2  143.86   14.64
 -13  -3  -2  151.15   13.85
 -13  -3  -2  182.05   15.39
 -13  -3  -1   21.63    6.16
 -13   3  -1   28.21    6.60
 -13  -3  -1   25.02    7.31
 -13   3  -1   21.94    5.42
 -13  -3  -1   26.75    6.53
 -13  -3  -1   20.48    6.26
 -13   3  -1   35.00    7.41
 -13  -3  -1   21.96    4.80
 -13  -3   0  426.17   27.36
 -13   3   0  391.41   24.39
 -13  -3   0  353.40   25.77
 -13  -3   0  378.45   25.66
 -13   3   0  455.44   27.25
 -13  -3   0  371.68   23.23
 -13   3   0  372.55   25.45
 -13   3   0  409.11   27.16
 -13  -3   1  680.67   37.56
 -13  -3   1  613.70   35.96
 -13   3   1  643.75   34.68
 -13  -3   1  691.01   38.24
 -13   3   1  689.70   36.79
 -13  -3   1  685.57   37.03
 -13   3   1  658.07   36.05
 -13  -3   2  861.32   36.07
 -13   3   2  878.68   34.63
 -13   3   2  920.61   36.30
 -13  -3   2  906.05   37.69
 -13  -3   2  902.65   36.27
 -13   3   2  886.11   34.57
 -13  -3   2  918.12   38.18
 -13  -3   2  874.58   33.93
 -13   3   3  620.47   33.50
 -13  -3   3  608.17   35.15
 -13   3   3  645.59   34.47
 -13  -3   3  627.00   34.67
 -13   3   3  677.03   36.34
 -13  -3   3  653.72   34.55
 -13   3   3  586.03   32.09
 -13  -3   3  583.85   34.78
 -13  -3   3  666.26   36.54
 -13  -3   3  621.16   33.75
 -13  -3   4  410.52   27.87
 -13   3   4  420.39   26.76
 -13  -3   4  387.36   26.81
 -13   3   4  444.99   27.40
 -13   3   4  386.57   27.55
 -13   3   4  368.70   23.84
 -13  -3   4  409.13   26.30
 -13   3   4  406.20   27.39
 -13   3   4  382.31   26.61
 -13  -3   4  379.19   27.02
 -13   3   4  267.14   19.70
 -13  -3   4  421.05   28.51
 -13   3   4  370.42   24.41
 -13  -3   4  402.16   26.91
 -13   3   5  556.22   31.68
 -13  -3   5  550.99   33.01
 -13  -3   5  495.99   31.71
 -13   3   5  555.81   31.94
 -13  -3   5  544.68   30.84
 -13   3   5  446.74   26.60
 -13   3   5  498.04   30.87
 -13  -3   5  520.79   32.81
 -13   3   5  517.63   31.37
 -13  -3   5  537.41   33.55
 -13   3   5  516.50   30.92
 -13  -3   5  548.89   32.64
 -13  -3   5  467.13   27.69
 -13   3   6  595.24   34.15
 -13  -3   6  595.02   35.57
 -13  -3   6  580.85   31.98
 -13   3   6  601.18   35.54
 -13   3   6  582.81   33.35
 -13  -3   6  621.73   32.22
 -13  -3   6  679.85   36.92
 -13  -3   6  588.33   32.53
 -13  -3   6  561.07   34.79
 -13   3   6  617.28   35.27
 -13  -3   6  590.51   34.90
 -13   3   6  588.08   33.89
 -13  -3   6  640.53   36.00
 -13   3   7  629.36   35.01
 -13  -3   7  620.15   36.08
 -13   3   7  572.36   32.35
 -13   3   7  659.57   36.27
 -13   3   7  512.54   30.38
 -13   3   7  596.33   35.89
 -13  -3   7  653.15   36.99
 -13  -3   7  624.53   36.40
 -13  -3   7  706.94   35.81
 -13  -3   7  653.30   33.82
 -13  -3   7  629.72   36.00
 -13   3   7  619.23   34.56
 -13  -3   7  667.35   36.73
 -13  -3   8  829.69   43.18
 -13   3   8  823.35   41.46
 -13   3   8  717.79   37.12
 -13  -3   8  808.04   42.01
 -13   3   8  795.16   41.45
 -13  -3   8  868.84   42.24
 -13  -3   8  815.33   43.74
 -13   3   8  840.67   43.91
 -13  -3   8  866.99   41.31
 -13   3   8  725.38   38.52
 -13  -3   8  851.14   43.15
 -13   3   8  879.19   42.22
 -13  -3   9  599.55   34.14
 -13   3   9  611.12   33.94
 -13   3   9  567.81   32.29
 -13   3   9  482.34   30.40
 -13  -3   9  569.99   32.97
 -13  -3   9  589.61   33.85
 -13   3   9  568.11   34.42
 -13  -3   9  566.71   32.17
 -13  -3   9  564.32   32.41
 -13  -3  10  123.08   13.87
 -13   3  10  112.88   12.67
 -13   3  10  106.67   12.80
 -13  -3  10  115.70   12.31
 -13   3  10  128.48   14.82
 -13  -3  10  119.96   13.63
 -13  -3  10  115.85   14.02
 -13  -3  10  109.20   13.00
 -13   3  10  102.24   12.20
 -13  -3  10  125.02   13.41
 -13   3  10  131.41   14.96
 -13  -3  11  157.44   15.31
 -13   3  11  160.90   15.10
 -13   3  11  162.92   14.70
 -13  -3  11  138.49   12.67
 -13  -3  11  151.17   14.76
 -13  -3  11  181.40   16.25
 -13   3  11  155.58   16.09
 -13  -3  11  171.62   16.08
 -13  -3  11  165.56   15.02
 -13   3  11  146.49   14.66
 -13   3  12  727.50   35.66
 -13   3  12  754.54   36.49
 -13  -3  12  733.92   36.82
 -13   3  12  712.19   36.80
 -13   3  12  701.31   36.41
 -13  -3  12  799.44   37.83
 -13  -3  12  718.35   34.74
 -13  -3  12  787.16   37.53
 -13   3  13  409.59   22.71
 -13  -3  13  410.75   23.53
 -13  -3  13  471.32   24.16
 -13  -3  13  491.76   25.77
 -13   3  13  335.73   21.90
 -13   3  13  425.62   24.42
 -13   3  13  430.18   25.22
 -13   3  13  355.38   21.08
 -13   3  13  386.11   20.26
 -13   3  14  390.38   21.73
 -13   3  14  335.68   18.69
 -13  -3  14  431.69   21.96
 -13   3  14  380.92   21.67
 -13   3  14  345.50   18.18
 -13   3  15  114.82    9.50
 -13  -3  15  149.46   10.91
 -13  -3  15  143.98   10.01
 -13   3  15  128.88    8.45
 -13  -3  16   10.50    2.38
 -13   3  16   14.15    2.71
 -13   5  -4  166.77   10.55
 -13   5  -3   25.14    4.86
 -13  -5  -3   10.80    2.67
 -13  -5  -2   97.09    9.98
 -13   5  -2   95.08    9.56
 -13  -5  -2   97.47    9.56
 -13   5  -2   74.96    8.57
 -13   5  -1   47.97    6.73
 -13  -5  -1   58.82    8.39
 -13   5  -1   66.24    8.80
 -13  -5  -1   67.50    8.59
 -13   5  -1   57.99    8.14
 -13   5  -1   45.82    7.40
 -13   5   0   46.93    6.90
 -13   5   0   46.33    7.93
 -13  -5   0   34.56    5.52
 -13   5   0   41.74    7.15
 -13   5   0   39.83    7.64
 -13   5   1   68.30    8.86
 -13   5   1   73.95   10.17
 -13   5   1   67.86    9.07
 -13  -5   1   60.85    7.99
 -13   5   1   68.03    9.86
 -13  -5   2  278.65   21.25
 -13   5   2  281.87   18.85
 -13   5   2  267.37   20.25
 -13  -5   2  261.01   18.49
 -13  -5   2  292.52   20.62
 -13   5   2  237.97   17.93
 -13   5   3  237.04   18.72
 -13   5   3  241.43   17.47
 -13  -5   3  228.41   19.28
 -13  -5   3  213.44   15.50
 -13  -5   3  208.33   15.64
 -13   5   3  194.28   15.92
 -13  -5   3  265.05   19.41
 -13   5   3  245.91   19.48
 -13  -5   3  240.87   18.06
 -13   5   4  260.24   19.85
 -13  -5   4  248.03   20.18
 -13   5   4  229.27   17.28
 -13  -5   4  231.69   16.14
 -13  -5   4  224.28   17.00
 -13  -5   4  239.55   18.72
 -13  -5   4  257.87   19.20
 -13   5   4  244.67   19.71
 -13   5   4  219.12   18.57
 -13   5   5  125.75   13.36
 -13   5   5  119.17   11.88
 -13  -5   5  119.84   13.66
 -13  -5   5  112.98   12.11
 -13  -5   5  115.70   10.89
 -13  -5   5  114.95   12.81
 -13   5   5  110.27   13.35
 -13   5   5  107.57   12.60
 -13   5   6   81.92   10.81
 -13   5   6   64.58    9.46
 -13  -5   6   61.84    9.44
 -13   5   6   63.53    8.70
 -13   5   6   72.53    9.33
 -13  -5   6   60.64    8.08
 -13  -5   6   65.94    8.26
 -13  -5   6   80.74   10.23
 -13   5   7  229.04   18.41
 -13   5   7  232.37   18.50
 -13  -5   7  219.76   17.77
 -13   5   7  203.52   16.33
 -13   5   7  193.92   17.41
 -13   5   7  201.33   15.86
 -13  -5   7  206.27   15.22
 -13  -5   7  225.71   17.95
 -13  -5   7  198.15   15.64
 -13   5   7  211.15   17.32
 -13   5   8  439.25   24.73
 -13   5   8  478.36   27.63
 -13  -5   8  463.67   27.22
 -13   5   8  432.15   24.31
 -13   5   8  437.91   26.59
 -13  -5   8  479.56   26.76
 -13   5   8  480.04   28.09
 -13  -5   8  475.56   26.63
 -13   5   8  423.66   26.68
 -13   5   8  365.35   23.27
 -13  -5   8  467.81   26.07
 -13  -5   8  446.87   24.20
 -13  -5   8  534.51   28.99
 -13   5   9   80.97   10.36
 -13   5   9   77.99   10.17
 -13  -5   9   77.49    9.64
 -13   5   9   72.26    9.36
 -13  -5   9   80.57    9.00
 -13   5   9   66.03    8.60
 -13   5   9   80.99   10.76
 -13  -5   9   85.49    8.74
 -13  -5   9   82.38    9.67
 -13  -5   9   79.31   10.11
 -13  -5   9   75.48    9.60
 -13  -5  10  225.77   15.65
 -13   5  10  169.27   13.88
 -13  -5  10  219.46   16.13
 -13  -5  10  213.12   16.17
 -13   5  10  176.24   15.87
 -13  -5  10  182.31   13.27
 -13  -5  10  221.81   16.99
 -13   5  10  157.92   14.20
 -13  -5  11   12.92    4.04
 -13  -5  11   19.33    4.76
 -13   5  11   14.18    5.07
 -13   5  11    9.94    3.88
 -13  -5  11    9.11    3.11
 -13   5  11    9.93    3.66
 -13  -5  12  175.95   12.44
 -13   5  12  132.52   10.19
 -13  -5  12  182.93   12.48
 -13   5  12  142.10   11.20
 -13  -5  12  169.48   12.20
 -13   5  12  143.73   12.30
 -13  -5  13  106.75    9.11
 -13   5  13   88.12    8.76
 -13   5  14  266.49   15.27
 -13  -5  14  317.63   14.63
 -13   5  14  285.57   15.89
 -13   7  -1  254.02   12.81
 -13   7   0    9.25    2.74
 -13  -7   0   11.05    2.72
 -13   7   0   11.62    3.29
 -13   7   1  232.81   14.44
 -13   7   1  194.30   12.16
 -13  -7   1  221.37   13.59
 -13  -7   2  396.17   20.35
 -13   7   2  364.47   20.38
 -13  -7   2  349.37   17.77
 -13   7   2  366.27   19.59
 -13  -7   3  276.79   16.87
 -13   7   3  241.80   15.67
 -13  -7   3  255.59   14.79
 -13   7   4   38.78    5.73
 -13   7   4   36.75    6.59
 -13  -7   4   40.10    6.34
 -13   7   4   38.81    6.78
 -13  -7   4   47.00    6.50
 -13   7   4   35.84    5.74
 -13   7   4   43.03    6.32
 -13  -7   4   42.22    5.52
 -13   7   5  429.35   21.86
 -13  -7   5  517.98   24.51
 -13   7   5  455.26   24.43
 -13   7   5  495.71   24.54
 -13   7   5  457.32   23.34
 -13   7   5  417.94   22.67
 -13  -7   5  480.61   22.62
 -13  -7   5  392.46   19.25
 -13   7   6   83.89    8.33
 -13   7   6   92.94    9.27
 -13   7   6   92.71    9.43
 -13  -7   6  105.23    9.97
 -13  -7   6  112.84   10.37
 -13   7   6  106.23    9.58
 -13  -7   6   99.82    8.23
 -13  -7   6  111.13    9.37
 -13   7   7  144.30   11.55
 -13  -7   7  154.91   11.82
 -13   7   7  130.55   11.67
 -13   7   7  124.06   10.42
 -13   7   7  126.93   10.68
 -13  -7   7  149.58   10.85
 -13  -7   7  136.28   10.28
 -13   7   8  204.89   14.05
 -13   7   8  191.92   13.80
 -13   7   8  195.97   13.16
 -13   7   8  164.13   11.66
 -13  -7   8  234.10   13.52
 -13  -7   8  237.75   14.10
 -13  -7   8  214.04   13.34
 -13   7   9  243.93   14.21
 -13   7   9  187.20   12.76
 -13  -7   9  298.10   15.20
 -13   7   9  162.24   10.46
 -13  -7   9  288.44   14.16
 -13   7   9  251.91   14.85
 -13   7  10   29.50    4.88
 -13  -7  10   44.07    5.48
 -13  -7  10   44.58    4.92
 -13   7  10   27.73    3.95
 -13  -7  11  298.71   12.56
 -13   7  11  193.47   11.27
 -13   7  11  268.98   13.80
 -13   7  11  208.67   11.42
 -13  -7  12   88.18    6.15
 -12   0  -7    0.53    1.84
 -12   0  -7    0.93    1.69
 -12   0  -6  339.65   20.04
 -12   0  -6  391.12   22.99
 -12   0  -6  361.43   20.39
 -12   0  -6  374.44   21.57
 -12   0  -5    1.86    2.83
 -12   0  -5    3.64    4.12
 -12   0  -5    2.99    3.21
 -12   0  -5    6.00    4.38
 -12   0  -4  352.89   24.63
 -12   0  -4  415.47   25.50
 -12   0  -4  404.34   27.33
 -12   0  -4  369.63   25.44
 -12   0  -3    2.50    4.48
 -12   0  -3   10.59    6.22
 -12   0  -3   -0.93    5.27
 -12   0  -3    2.39    4.50
 -12   0  -2   53.09    9.62
 -12   0  -2   48.24   10.24
 -12   0  -2   48.41    9.31
 -12   0  -2   39.60    9.29
 -12   0  -2   57.69    8.95
 -12   0  -1    2.63    4.30
 -12   0  -1    2.92    5.24
 -12   0  -1    8.09    6.01
 -12   0  -1    2.26    3.44
 -12   0   0 1073.51   54.14
 -12   0   0 1094.02   53.73
 -12   0   0 1047.37   51.46
 -12   0   0 1042.39   51.93
 -12   0   0  912.61   74.67
 -12   0   0  913.63   66.96
 -12   0   0 1181.69   51.49
 -12   0   1    0.82    3.44
 -12   0   1    3.53    5.36
 -12   0   1    4.05    5.58
 -12   0   1    4.90    5.95
 -12   0   1    1.88    3.95
 -12   0   1    6.23    5.04
 -12   0   1    5.87    5.26
 -12   0   1    4.25    3.81
 -12   0   1   -1.52    2.55
 -12   0   2 1260.29   57.70
 -12   0   2 1299.63   58.58
 -12   0   2 1262.31   60.10
 -12   0   2 1321.62   61.27
 -12   0   2 1311.25   59.21
 -12   0   2 1290.38   58.02
 -12   0   2 1325.24   89.62
 -12   0   2 1097.72   71.22
 -12   0   2 1189.58   56.11
 -12   0   3    3.82    4.99
 -12   0   3    4.93    6.12
 -12   0   3    4.34    4.91
 -12   0   3    7.82    4.92
 -12   0   3    2.45    4.01
 -12   0   3   14.26    8.07
 -12   0   3    2.52    3.99
 -12   0   3    9.91    5.23
 -12   0   4  568.36   35.84
 -12   0   4  613.86   36.43
 -12   0   4  585.62   34.56
 -12   0   4  591.64   33.89
 -12   0   4  557.68   32.63
 -12   0   4  574.29   55.47
 -12   0   4  577.48   34.25
 -12   0   4  617.92   36.07
 -12   0   5    5.14    4.20
 -12   0   5    1.95    5.09
 -12   0   5   -0.94    4.92
 -12   0   5    0.87    4.38
 -12   0   5    6.18    3.39
 -12   0   5    4.98    2.38
 -12   0   5   -2.80    5.01
 -12   0   5    9.34    5.29
 -12   0   5    1.92    3.85
 -12   0   6  451.68   31.29
 -12   0   6  478.48   49.17
 -12   0   6  413.54   26.12
 -12   0   6  446.32   30.31
 -12   0   6  449.86   29.09
 -12   0   6  383.55   25.47
 -12   0   6  447.52   30.43
 -12   0   7    0.99    5.44
 -12   0   7   -0.89    4.64
 -12   0   7    1.56    3.12
 -12   0   7    2.00    3.58
 -12   0   7    3.04    4.26
 -12   0   7    5.63    5.04
 -12   0   8  521.18   33.24
 -12   0   8  546.74   35.08
 -12   0   8  605.97   36.49
 -12   0   8  537.34   32.54
 -12   0   8  567.17   35.53
 -12   0   8  566.53   35.75
 -12   0   8  594.35   54.77
 -12   0   9   11.97    5.59
 -12   0   9    3.02    5.84
 -12   0   9    8.60    6.29
 -12   0   9    2.05    4.31
 -12   0   9    0.76    2.35
 -12   0   9    1.02    3.41
 -12   0   9    8.76    5.08
 -12   0   9    0.95    3.81
 -12   0  10  569.83   35.71
 -12   0  10  530.54   29.56
 -12   0  10  606.60   36.87
 -12   0  10  583.92   36.11
 -12   0  10  531.79   33.03
 -12   0  10  531.47   33.42
 -12   0  10  518.37   30.38
 -12   0  10  583.90   36.45
 -12   0  10  649.20   57.24
 -12   0  11    2.03    3.21
 -12   0  11    3.04    4.44
 -12   0  11    1.82    3.25
 -12   0  11    5.64    4.12
 -12   0  11    3.08    2.93
 -12   0  11    2.89    3.65
 -12   0  11    0.86    3.07
 -12   0  11    3.02    4.41
 -12   0  11    3.93    2.03
 -12   0  12  187.69   16.34
 -12   0  12  186.76   15.54
 -12   0  12  223.41   20.62
 -12   0  12  183.83   16.78
 -12   0  12  168.08   15.21
 -12   0  12  204.83   18.91
 -12   0  12  200.59   18.77
 -12   0  12  190.08   18.45
 -12   0  12  218.12   20.01
 -12   0  13    4.64    3.84
 -12   0  13    2.45    2.57
 -12   0  13    6.35    4.59
 -12   0  13   -1.65    4.78
 -12   0  13    3.64    2.87
 -12   0  13    0.79    3.00
 -12   0  13   -1.57    3.72
 -12   0  13   -0.89    3.58
 -12   0  14  627.01   31.74
 -12   0  14  585.15   30.20
 -12   0  14  620.27   34.97
 -12   0  14  594.37   31.61
 -12   0  14  573.68   31.49
 -12   0  14  667.41   35.30
 -12   0  15   -1.04    3.43
 -12   0  15    2.24    2.05
 -12   0  15    1.78    2.92
 -12   0  15    0.48    2.83
 -12   0  15   -1.34    2.95
 -12   0  16  101.40    9.26
 -12   0  16  100.63    9.60
 -12   0  16  103.51   10.53
 -12   0  16  103.11    9.01
 -12   0  17    0.63    1.45
 -12   0  17   -0.64    1.61
 -12   0  17    2.31    2.08
 -12   2  -7   20.69    3.35
 -12  -2  -6   56.30    7.63
 -12   2  -6   62.38    8.07
 -12   2  -6   55.17    7.73
 -12  -2  -6   72.12    8.64
 -12   2  -6   47.79    6.81
 -12  -2  -6   50.88    6.53
 -12  -2  -5  242.96   18.39
 -12   2  -5  261.53   18.43
 -12   2  -5  249.51   15.82
 -12   2  -5  259.03   18.64
 -12  -2  -5  249.96   18.15
 -12  -2  -5  180.68   14.18
 -12  -2  -5  222.58   15.59
 -12   2  -5  237.27   17.33
 -12  -2  -5  217.81   16.31
 -12   2  -4  714.05   36.25
 -12   2  -4  657.34   32.97
 -12  -2  -4  693.22   35.93
 -12   2  -4  690.68   35.99
 -12  -2  -4  680.68   36.25
 -12  -2  -4  655.85   33.21
 -12  -2  -4  665.18   34.03
 -12   2  -4  706.18   35.66
 -12   2  -3   31.30    7.66
 -12   2  -3   12.78    6.21
 -12  -2  -3    9.33    5.70
 -12   2  -3   12.99    5.19
 -12  -2  -3   12.99    4.19
 -12  -2  -3   20.66    6.14
 -12  -2  -3   16.34    5.41
 -12   2  -3   12.10    5.42
 -12  -2  -2  459.45   28.85
 -12   2  -2  477.46   29.73
 -12   2  -2  503.16   30.82
 -12  -2  -2  497.74   29.51
 -12   2  -2  513.93   31.18
 -12   2  -2  522.83   31.50
 -12  -2  -2  484.58   30.81
 -12   2  -2  522.37   29.83
 -12   2  -1  399.95   28.01
 -12  -2  -1  439.54   28.13
 -12   2  -1  418.63   27.16
 -12  -2  -1  369.25   27.30
 -12   2  -1  402.93   28.04
 -12   2  -1  422.06   28.62
 -12  -2  -1  397.69   26.76
 -12   2  -1  361.98   23.19
 -12   2   0  306.08   24.14
 -12  -2   0  230.39   18.02
 -12   2   0  283.03   23.03
 -12  -2   0  243.84   22.30
 -12  -2   0  277.95   23.42
 -12   2   0  279.87   22.18
 -12   2   0  291.27   22.92
 -12   2   0  287.20   23.36
 -12  -2   0  209.10   32.60
 -12   2   0  210.89   31.64
 -12   2   0  214.33   28.67
 -12   2   0  245.42   18.38
 -12  -2   0  273.81   22.46
 -12   2   1  142.53   13.67
 -12  -2   1  180.05   18.01
 -12   2   1  193.47   19.06
 -12  -2   1  156.23   17.88
 -12  -2   1  158.91   13.92
 -12   2   1  181.76   18.35
 -12   2   1  172.64   17.60
 -12  -2   1  157.65   18.00
 -12  -2   1  196.56   18.04
 -12   2   1  175.43   17.39
 -12   2   1  148.77   26.80
 -12  -2   1  193.04   30.27
 -12   2   1  147.56   22.73
 -12  -2   1  138.08   14.39
 -12   2   2 1850.42   76.64
 -12   2   2 1752.48   76.04
 -12  -2   2 1764.05   76.86
 -12  -2   2 1614.63   68.94
 -12  -2   2 1923.15   78.49
 -12   2   2 1896.87   76.48
 -12   2   2 1879.79   76.92
 -12  -2   2 1789.80   74.81
 -12   2   2 1858.17   74.81
 -12   2   2 1778.03  105.12
 -12  -2   2 1667.21  104.71
 -12   2   2 1601.68   67.97
 -12  -2   2 1893.18   77.03
 -12  -2   2 1718.44   73.01
 -12  -2   3   33.51    6.71
 -12   2   3   42.30    9.17
 -12  -2   3   51.11   10.33
 -12   2   3   46.26    9.29
 -12   2   3   32.81    8.96
 -12  -2   3   35.08    9.23
 -12   2   3   34.49    7.88
 -12   2   3   47.90    8.95
 -12  -2   3   34.61    7.94
 -12   2   3   48.69    9.67
 -12   2   3   58.24   15.76
 -12  -2   3   28.42   11.99
 -12  -2   3   42.90    9.14
 -12  -2   3   34.56    7.98
 -12   2   3   35.57    7.68
 -12  -2   4  529.75   33.02
 -12  -2   4  534.98   33.77
 -12  -2   4  541.75   34.02
 -12  -2   4  457.26   27.29
 -12   2   4  498.53   31.63
 -12   2   4  515.47   32.51
 -12   2   4  514.34   32.22
 -12   2   4  503.65   29.90
 -12  -2   4  548.14   31.44
 -12   2   4  525.22   31.76
 -12   2   4  499.45   48.12
 -12  -2   4  468.64   49.69
 -12   2   4  436.42   43.38
 -12   2   4  511.68   31.54
 -12  -2   4  497.62   31.44
 -12  -2   4  429.07   27.57
 -12  -2   5  301.12   23.97
 -12   2   5  296.34   23.51
 -12  -2   5  299.12   24.19
 -12  -2   5  264.60   19.51
 -12   2   5  283.33   22.78
 -12   2   5  289.38   23.00
 -12  -2   5  314.29   24.64
 -12  -2   5  272.74   20.84
 -12   2   5  249.93   19.09
 -12   2   5  321.75   24.24
 -12   2   5  257.48   21.27
 -12   2   5  278.57   23.11
 -12   2   5  295.84   36.73
 -12  -2   5  309.56   24.99
 -12  -2   5  312.35   38.54
 -12   2   5  296.13   33.77
 -12  -2   5  318.69   24.72
 -12   2   5  275.88   22.53
 -12  -2   5  323.39   24.21
 -12  -2   5  272.92   20.98
 -12  -2   6  405.70   28.36
 -12  -2   6  309.85   22.00
 -12   2   6  376.73   26.81
 -12  -2   6  378.95   27.62
 -12   2   6  371.50   26.50
 -12  -2   6  364.99   27.27
 -12   2   6  381.52   26.80
 -12  -2   6  379.04   24.20
 -12   2   6  327.09   23.83
 -12   2   6  382.87   27.01
 -12  -2   6  404.21   28.82
 -12   2   6  353.47   39.70
 -12  -2   6  343.49   41.54
 -12   2   6  354.71   36.96
 -12   2   6  384.67   27.39
 -12  -2   6  360.10   25.21
 -12  -2   6  342.32   23.60
 -12  -2   6  349.88   26.12
 -12  -2   6  431.40   29.28
 -12   2   7  275.11   22.60
 -12  -2   7  309.56   24.72
 -12  -2   7  288.05   23.88
 -12  -2   7  283.54   20.26
 -12   2   7  288.63   20.95
 -12   2   7  280.70   22.42
 -12  -2   7  273.04   24.09
 -12   2   7  277.01   34.86
 -12   2   7  322.03   24.20
 -12  -2   7  265.59   36.48
 -12   2   7  289.19   31.44
 -12  -2   7  275.96   22.39
 -12   2   7  294.63   23.84
 -12  -2   7  361.09   26.53
 -12   2   7  264.58   20.73
 -12  -2   7  259.45   20.68
 -12   2   8 2302.20   93.15
 -12  -2   8 2309.28  125.68
 -12  -2   8 2327.46   94.86
 -12   2   8 2366.57  122.55
 -12   2   8 2267.68   90.46
 -12  -2   8 2172.94   86.70
 -12   2   8 2355.95   92.75
 -12  -2   8 2311.61   94.40
 -12  -2   8 2467.04   94.01
 -12  -2   8 2300.70   90.58
 -12  -2   8 2294.17   92.49
 -12   2   8 2396.49   94.93
 -12   2   8 2235.42   90.03
 -12   2   9   82.20   12.19
 -12  -2   9   93.03   13.49
 -12   2   9   80.08   10.99
 -12   2   9   75.03   10.81
 -12  -2   9   87.66   11.92
 -12  -2   9   77.16   11.92
 -12  -2   9   84.44   12.20
 -12  -2   9   73.62   11.58
 -12   2   9   76.87   11.31
 -12   2   9   70.16   11.82
 -12  -2   9   89.78   12.34
 -12  -2   9   85.12   19.82
 -12   2   9   90.17   12.30
 -12   2   9   90.25   19.47
 -12   2   9   69.48   10.90
 -12  -2   9   80.68   12.49
 -12  -2  10  366.66   24.67
 -12  -2  10  407.71   30.20
 -12   2  10  350.01   25.21
 -12  -2  10  384.59   23.96
 -12  -2  10  352.49   25.81
 -12  -2  10  354.98   26.41
 -12  -2  10  406.10   27.03
 -12  -2  10  350.79   26.52
 -12   2  10  408.11   28.83
 -12  -2  10  419.48   28.66
 -12   2  10  333.79   25.76
 -12   2  10  368.22   26.52
 -12   2  10  363.07   25.82
 -12  -2  10  339.42   26.72
 -12   2  11  272.07   19.40
 -12  -2  11  282.23   19.64
 -12  -2  11  272.43   20.02
 -12  -2  11  326.18   25.89
 -12  -2  11  292.38   20.42
 -12   2  11  293.10   22.17
 -12  -2  11  263.43   21.81
 -12   2  11  206.08   16.97
 -12  -2  11  296.78   22.89
 -12  -2  11  291.17   21.79
 -12   2  11  264.31   22.22
 -12  -2  11  305.14   23.20
 -12   2  11  289.94   22.02
 -12  -2  11  307.71   24.11
 -12   2  11  325.98   23.78
 -12  -2  12  513.10   28.65
 -12   2  12  510.95   28.10
 -12   2  12  499.77   30.19
 -12  -2  12  508.45   28.40
 -12  -2  12  513.58   33.18
 -12   2  12  458.02   30.12
 -12   2  12  466.26   30.76
 -12  -2  12  487.89   30.73
 -12   2  12  488.74   30.78
 -12  -2  12  500.31   29.64
 -12  -2  12  498.29   30.66
 -12  -2  12  444.56   27.55
 -12  -2  12  518.70   30.60
 -12   2  12  481.88   29.19
 -12   2  12  482.80   30.39
 -12  -2  12  501.39   31.84
 -12   2  13  350.76   22.06
 -12   2  13  266.33   18.75
 -12  -2  13  349.93   22.30
 -12   2  13  358.16   24.09
 -12  -2  13  403.74   27.21
 -12  -2  13  356.40   24.02
 -12   2  13  354.62   24.60
 -12   2  13  353.54   23.53
 -12  -2  13  370.56   22.62
 -12   2  13  374.12   25.18
 -12   2  13  310.50   20.80
 -12   2  13  388.38   24.86
 -12  -2  13  355.82   24.96
 -12   2  14  932.09   39.51
 -12   2  14  719.88   35.39
 -12  -2  14  878.52   39.29
 -12   2  14  846.91   40.32
 -12   2  14  846.05   40.40
 -12  -2  14  954.39   41.02
 -12   2  14  805.10   37.94
 -12  -2  14  883.06   41.98
 -12   2  14  939.30   41.64
 -12   2  15  131.54   11.23
 -12  -2  15  120.20   10.40
 -12  -2  15  123.01   11.46
 -12   2  15  102.10   10.25
 -12   2  15   97.02    9.06
 -12  -2  15  129.96   11.24
 -12   2  15  129.12   11.60
 -12   2  16  168.32   11.25
 -12   2  16  140.93   10.89
 -12  -2  16  154.41   11.08
 -12   2  16  123.53    8.98
 -12   2  16  128.83   10.33
 -12   2  17   65.11    5.40
 -12   4  -6   43.73    5.39
 -12  -4  -5  198.38   14.02
 -12  -4  -5  186.72   14.04
 -12   4  -5  205.37   14.59
 -12   4  -5  176.02   13.53
 -12  -4  -5  192.53   13.02
 -12   4  -4  103.94   10.49
 -12  -4  -4  129.66   12.43
 -12   4  -4  142.00   13.19
 -12  -4  -4  112.38   11.89
 -12  -4  -4  150.84   12.50
 -12   4  -4  117.65   12.03
 -12   4  -3  829.47   39.11
 -12  -4  -3  934.90   42.35
 -12   4  -3  851.95   41.77
 -12  -4  -3  827.19   41.05
 -12   4  -3  824.63   38.17
 -12   4  -3  812.54   40.08
 -12  -4  -3  891.36   40.86
 -12   4  -3  894.17   41.68
 -12   4  -2  194.95   16.11
 -12  -4  -2  211.94   17.95
 -12  -4  -2  191.03   17.13
 -12   4  -2  211.46   16.43
 -12   4  -2  195.38   17.87
 -12   4  -2  196.39   17.13
 -12  -4  -2  192.01   16.59
 -12  -4  -1  224.85   19.31
 -12   4  -1  194.44   16.93
 -12   4  -1  227.50   19.76
 -12  -4  -1  206.25   18.54
 -12  -4  -1  163.21   15.76
 -12   4  -1  201.11   16.96
 -12  -4  -1  179.75   14.66
 -12  -4  -1  246.30   19.62
 -12   4  -1  234.51   19.31
 -12   4  -1  219.13   19.12
 -12   4   0  163.84   15.49
 -12  -4   0  185.62   17.82
 -12   4   0  158.07   16.79
 -12   4   0  158.68   15.28
 -12  -4   0  159.11   15.46
 -12  -4   0  167.14   16.77
 -12   4   0  158.94   16.10
 -12  -4   0  157.82   14.44
 -12   4   0  162.04   16.93
 -12   4   1  578.31   31.81
 -12  -4   1  529.02   32.90
 -12   4   1  616.10   35.30
 -12  -4   1  515.40   31.01
 -12  -4   1  584.97   34.77
 -12   4   1  572.76   31.87
 -12  -4   1  471.64   27.66
 -12  -4   1  502.05   28.14
 -12   4   1  557.17   33.35
 -12   4   1  614.77   35.00
 -12  -4   1  516.81   30.51
 -12   4   1  514.83   31.58
 -12  -4   1  545.37   32.70
 -12   4   2  167.59   15.28
 -12  -4   2  181.53   17.82
 -12   4   2  187.67   16.73
 -12   4   2  181.92   18.55
 -12  -4   2  185.44   16.91
 -12  -4   2  177.22   16.80
 -12  -4   2  172.98   17.04
 -12   4   2  201.91   18.71
 -12   4   2  167.36   16.43
 -12   4   2  180.51   16.39
 -12  -4   2  154.78   14.74
 -12  -4   2  174.32   14.81
 -12  -4   2  186.13   17.03
 -12   4   3 1984.41   78.66
 -12   4   3 2021.11   78.98
 -12   4   3 2120.27   83.65
 -12  -4   3 1912.86   79.11
 -12   4   3 2038.05   78.68
 -12  -4   3 2055.17   82.16
 -12  -4   3 2145.88   82.29
 -12  -4   3 1895.70   79.83
 -12   4   3 1855.88   77.81
 -12   4   3 2184.35   84.27
 -12   4   3 2131.41   83.20
 -12  -4   3 1854.28   79.39
 -12   4   3 1800.16   78.12
 -12  -4   3 1832.19   78.03
 -12  -4   3 2161.74   82.20
 -12  -4   3 2001.91   76.45
 -12   4   3 1829.22  107.08
 -12  -4   4    3.85    5.31
 -12   4   4    9.57    4.37
 -12   4   4   12.48    5.42
 -12   4   4    1.81    5.49
 -12  -4   4    4.73    3.87
 -12  -4   4   10.19    5.27
 -12   4   4    6.84    4.06
 -12   4   4    7.01    4.58
 -12  -4   4    6.69    3.97
 -12  -4   4   11.65    5.05
 -12   4   4    8.32    5.36
 -12   4   4    1.50    3.01
 -12  -4   4    4.91    3.59
 -12   4   4   16.78    8.03
 -12  -4   4   10.44    4.68
 -12  -4   4    5.12    3.04
 -12  -4   4    4.69    3.43
 -12   4   4    2.95    3.37
 -12  -4   5  262.50   22.91
 -12   4   5  263.09   19.89
 -12  -4   5  271.59   21.32
 -12   4   5  281.29   22.45
 -12  -4   5  242.42   19.96
 -12   4   5  294.43   20.87
 -12  -4   5  257.05   21.16
 -12  -4   5  273.77   20.86
 -12   4   5  304.68   22.53
 -12   4   5  210.29   17.01
 -12   4   5  241.57   19.37
 -12  -4   5  259.31   20.80
 -12   4   5  297.55   34.22
 -12  -4   5  229.36   18.10
 -12  -4   5  276.63   19.90
 -12  -4   5  270.57   21.48
 -12  -4   5  250.83   18.47
 -12   4   5  237.01   19.85
 -12  -4   5  284.79   22.09
 -12  -4   6  216.32   18.84
 -12   4   6  209.63   17.78
 -12   4   6  248.90   20.86
 -12  -4   6  233.64   19.26
 -12   4   6  218.65   18.84
 -12   4   6  249.70   20.82
 -12  -4   6  241.10   19.01
 -12   4   6  235.01   18.64
 -12  -4   6  225.58   19.08
 -12  -4   6  243.71   21.75
 -12   4   6  208.09   17.59
 -12  -4   6  222.02   17.18
 -12  -4   6  238.36   18.72
 -12   4   6  241.34   20.18
 -12  -4   6  249.67   19.27
 -12  -4   6  229.02   19.84
 -12  -4   6  236.37   20.36
 -12   4   7 1019.83   48.01
 -12   4   7 1135.58   52.36
 -12  -4   7  991.11   48.66
 -12  -4   7 1126.46   51.65
 -12   4   7 1181.70   52.51
 -12   4   7 1040.48   48.54
 -12   4   7 1050.80   48.24
 -12  -4   7 1025.90   49.19
 -12   4   7 1026.28   47.85
 -12  -4   7 1138.57   50.36
 -12  -4   7 1084.66   49.73
 -12  -4   7 1025.76   46.53
 -12  -4   7 1072.58   51.75
 -12   4   7  964.17   47.26
 -12   4   8   55.92   10.00
 -12   4   8   39.77    8.38
 -12  -4   8   40.90    8.25
 -12   4   8   39.22    7.37
 -12  -4   8   48.47    8.55
 -12   4   8   42.65    7.63
 -12   4   8   36.04    7.21
 -12  -4   8   43.24    8.27
 -12  -4   8   50.10    8.87
 -12  -4   8   29.43    7.38
 -12  -4   8   38.79    8.59
 -12  -4   8   40.48    7.02
 -12   4   9 1599.40   66.84
 -12  -4   9 1463.03   63.53
 -12   4   9 1481.31   62.92
 -12  -4   9 1450.04   61.52
 -12  -4   9 1479.08   63.07
 -12   4   9 1490.60   61.87
 -12   4   9 1425.27   61.32
 -12  -4   9 1515.86   64.64
 -12  -4   9 1585.21   66.78
 -12  -4   9 1434.93   60.38
 -12  -4   9 1601.08   65.99
 -12  -4   9 1542.06   64.90
 -12   4  10  245.11   20.28
 -12   4  10  212.28   17.02
 -12  -4  10  218.02   17.46
 -12   4  10  192.58   16.34
 -12  -4  10  237.60   19.32
 -12   4  10  200.53   18.09
 -12  -4  10  196.38   15.88
 -12  -4  10  241.84   19.02
 -12  -4  10  247.67   19.78
 -12   4  10  197.33   16.36
 -12  -4  10  206.30   17.28
 -12   4  10  230.48   19.51
 -12   4  11  160.93   13.43
 -12  -4  11  163.58   14.04
 -12   4  11  137.12   12.80
 -12  -4  11  201.10   17.00
 -12  -4  11  179.33   16.36
 -12   4  11  148.62   15.30
 -12  -4  11  192.49   15.70
 -12  -4  11  168.39   13.82
 -12  -4  11  171.85   16.25
 -12   4  11  158.99   14.13
 -12   4  11  149.10   15.27
 -12  -4  11  163.78   14.66
 -12   4  12  160.60   14.54
 -12  -4  12  166.01   14.52
 -12  -4  12  186.85   15.27
 -12  -4  12  160.48   12.09
 -12   4  12  153.44   11.94
 -12   4  12  134.49   11.89
 -12   4  12  168.32   14.55
 -12   4  12  166.53   12.60
 -12  -4  13  999.15   42.62
 -12   4  13  878.25   42.36
 -12   4  13  928.93   42.62
 -12  -4  13  959.66   41.79
 -12   4  13  854.33   39.03
 -12  -4  13  907.18   38.48
 -12   4  13  909.10   38.94
 -12   4  14   23.03    5.29
 -12  -4  14   14.69    4.20
 -12  -4  14   20.90    4.95
 -12   4  14   14.12    4.57
 -12  -4  14   23.98    4.63
 -12   4  14   15.32    4.34
 -12   4  15  315.12   17.70
 -12  -4  15  385.41   18.21
 -12  -4  15  384.16   19.10
 -12   4  15  327.46   16.97
 -12   4  16    7.46    2.14
 -12   6  -4   31.22    4.80
 -12   6  -3  110.63    9.51
 -12   6  -3  114.02   10.01
 -12   6  -2   27.10    5.65
 -12  -6  -2   39.43    6.71
 -12   6  -2   37.65    6.23
 -12  -6  -2   21.69    4.23
 -12   6  -2   33.44    6.02
 -12  -6  -2   30.49    5.08
 -12   6  -1  481.50   25.33
 -12   6  -1  460.29   25.43
 -12  -6  -1  448.48   26.14
 -12  -6  -1  377.43   22.21
 -12   6  -1  474.19   25.85
 -12   6  -1  431.10   24.87
 -12   6   0   75.86    9.69
 -12   6   0   63.41    9.18
 -12  -6   0   67.18    9.78
 -12  -6   0   52.02    7.60
 -12  -6   0   69.47    7.74
 -12   6   0   60.14    8.83
 -12   6   0   59.22    9.24
 -12  -6   0   62.54    9.07
 -12   6   1  565.74   30.23
 -12   6   1  558.75   30.31
 -12  -6   1  553.21   31.31
 -12  -6   1  517.61   28.11
 -12  -6   1  534.77   27.84
 -12   6   1  563.82   31.22
 -12   6   1  502.29   28.68
 -12   6   1  508.53   29.24
 -12   6   2  140.69   13.77
 -12  -6   2  136.55   14.48
 -12   6   2  115.04   12.60
 -12  -6   2  100.20   11.19
 -12  -6   2  119.67   12.18
 -12   6   2  119.64   13.49
 -12   6   2  103.73   11.66
 -12  -6   2  135.95   13.86
 -12   6   2  115.94   13.08
 -12   6   3   36.92    7.33
 -12   6   3   28.84    6.78
 -12  -6   3   31.39    7.35
 -12  -6   3   26.26    5.86
 -12  -6   3   28.41    5.36
 -12  -6   3   36.53    6.96
 -12   6   3   30.43    7.26
 -12   6   3   23.75    5.84
 -12   6   4  185.84   16.45
 -12   6   4  183.35   16.22
 -12  -6   4  181.77   17.02
 -12  -6   4  170.77   14.13
 -12  -6   4  188.86   15.80
 -12   6   4  182.68   16.99
 -12  -6   4  193.01   16.43
 -12   6   4  196.95   17.18
 -12   6   5  555.63   30.87
 -12   6   5  585.74   32.81
 -12  -6   5  552.38   31.13
 -12   6   5  540.78   31.13
 -12   6   5  549.91   30.67
 -12  -6   5  563.05   32.16
 -12  -6   5  519.31   28.98
 -12  -6   5  539.08   27.16
 -12  -6   5  557.67   30.18
 -12   6   6  133.86   13.41
 -12   6   6  112.92   12.74
 -12  -6   6  144.28   14.80
 -12   6   6  148.10   14.71
 -12   6   6  132.96   13.34
 -12  -6   6  136.95   12.17
 -12  -6   6  136.66   13.11
 -12  -6   6  129.75   12.83
 -12   6   6  108.47   11.91
 -12   6   7  675.75   34.10
 -12   6   7  682.72   35.47
 -12  -6   7  703.86   35.62
 -12   6   7  599.19   32.42
 -12   6   7  601.90   33.90
 -12   6   7  672.95   34.07
 -12  -6   7  652.20   32.32
 -12   6   7  594.02   32.74
 -12  -6   7  625.19   33.35
 -12  -6   7  634.96   33.02
 -12   6   8   41.39    7.44
 -12  -6   8   27.04    6.37
 -12   6   8   28.44    6.77
 -12   6   8   30.01    6.18
 -12  -6   8   33.16    6.63
 -12   6   8   32.29    6.77
 -12  -6   8   31.84    6.45
 -12  -6   8   39.86    6.75
 -12  -6   8   35.88    7.14
 -12   6   8   32.87    7.14
 -12  -6   9   21.09    5.23
 -12  -6   9   22.46    5.18
 -12   6   9   20.36    5.54
 -12   6   9    9.72    3.95
 -12  -6   9   14.63    4.59
 -12  -6   9   15.87    4.98
 -12  -6   9   20.68    5.21
 -12   6   9   15.67    4.98
 -12   6  10  123.76   11.67
 -12   6  10  129.25   12.11
 -12  -6  10  154.76   12.87
 -12  -6  10  155.37   13.26
 -12  -6  10  158.43   13.78
 -12   6  10  142.53   13.48
 -12   6  11  491.12   25.00
 -12   6  11  416.37   24.69
 -12  -6  11  526.77   26.46
 -12  -6  11  485.82   24.98
 -12  -6  11  524.73   26.87
 -12   6  11  472.84   25.39
 -12   6  12   49.17    7.14
 -12  -6  12   71.78    8.08
 -12  -6  12   65.08    7.18
 -12   6  12   44.83    7.33
 -12   6  12   47.65    5.44
 -12   6  12   53.01    6.76
 -12   6  13  116.43   10.17
 -12  -6  13  131.89    9.61
 -12   6  14   10.67    2.86
 -12   6  14    8.44    2.85
 -12  -6  14   12.08    2.51
 -12   8  -1   28.27    3.79
 -12  -8  -1   23.66    3.14
 -12   8   0  136.68    9.28
 -12   8   0  128.38    9.54
 -12  -8   0  154.72    9.42
 -12  -8   0  121.75    8.21
 -12  -8   1  575.44   23.97
 -12   8   1  519.33   24.42
 -12  -8   1  576.56   24.13
 -12   8   2   63.20    7.50
 -12  -8   2   66.34    7.18
 -12  -8   2   72.73    7.20
 -12   8   2   79.06    8.08
 -12   8   3  462.34   23.84
 -12  -8   3  539.81   24.93
 -12   8   3  475.20   24.37
 -12  -8   3  499.37   23.97
 -12   8   3  461.54   24.14
 -12   8   4  103.51   10.00
 -12  -8   4   98.27    9.55
 -12  -8   4  117.50    9.97
 -12   8   4   90.75    9.37
 -12   8   5  104.43   10.22
 -12   8   5   92.95    9.44
 -12  -8   5   93.57    9.09
 -12   8   5  103.20    9.90
 -12   8   6  198.19   14.04
 -12  -8   6  230.98   14.94
 -12  -8   6  206.27   11.54
 -12  -8   6  208.88   14.18
 -12   8   6  228.30   14.94
 -12   8   7  440.71   22.09
 -12  -8   7  458.41   20.72
 -12  -8   7  488.93   23.44
 -12  -8   7  494.87   23.40
 -12   8   7  454.22   23.21
 -12  -8   8   25.89    4.40
 -12   8   8   14.94    4.15
 -12  -8   8   22.10    3.77
 -12  -8   8   19.64    3.87
 -12   8   8   14.94    2.97
 -12   8   8   18.67    4.10
 -12   8   9  303.36   15.69
 -12   8   9  262.22   14.43
 -12  -8   9  396.21   16.68
 -12   8   9  217.22   13.05
 -12  -8   9  422.26   17.89
 -12   8  10   98.95    7.37
 -12   8  10  107.35    8.08
 -12  -8  10  173.53    9.66
 -12  -8  10  170.88    9.83
 -12  -8  11  121.02    7.35
 -12  -8  11  107.20    6.92
 -11  -1  -8  193.12   13.45
 -11   1  -8  237.19   15.29
 -11  -1  -7    8.17    3.37
 -11   1  -7   10.23    3.69
 -11  -1  -7   11.33    5.36
 -11  -1  -7   17.97    5.43
 -11   1  -7    9.20    4.03
 -11   1  -7   13.89    5.03
 -11   1  -7    7.47    4.47
 -11   1  -6  606.13   32.46
 -11  -1  -6  615.50   32.01
 -11   1  -6  723.27   34.34
 -11  -1  -6  645.63   34.80
 -11  -1  -6  669.80   36.26
 -11   1  -6  694.50   35.40
 -11   1  -6  747.65   37.17
 -11   1  -5  730.60   38.64
 -11  -1  -5  766.27   38.74
 -11  -1  -5  754.55   36.30
 -11  -1  -5  796.12   41.25
 -11  -1  -5  703.37   40.28
 -11   1  -5  773.25   39.36
 -11   1  -5  715.44   39.67
 -11  -1  -5  711.99   37.48
 -11   1  -5  817.40   42.42
 -11  -1  -4  384.04   26.43
 -11   1  -4  415.14   27.91
 -11  -1  -4  399.45   25.45
 -11   1  -4  343.05   23.26
 -11   1  -4  386.21   27.79
 -11   1  -4  409.42   27.65
 -11  -1  -4  429.21   29.33
 -11  -1  -4  395.43   28.58
 -11   1  -4  388.42   28.38
 -11  -1  -4  388.70   26.13
 -11  -1  -3  704.29   38.98
 -11   1  -3  718.53   39.93
 -11   1  -3  676.47   39.16
 -11  -1  -3  688.83   41.13
 -11  -1  -3  635.92   37.03
 -11  -1  -3  758.79   41.77
 -11   1  -3  745.79   42.05
 -11   1  -3  652.37   39.36
 -11   1  -3  670.59   35.43
 -11  -1  -3  720.48   37.87
 -11  -1  -2  569.01   36.22
 -11  -1  -2  509.35   32.38
 -11   1  -2  602.11   36.22
 -11   1  -2  580.77   35.22
 -11  -1  -2  589.69   36.23
 -11   1  -2  584.86   36.36
 -11  -1  -2  529.01   33.42
 -11   1  -2  520.57   33.62
 -11   1  -2  620.33   36.18
 -11  -1  -2  548.13   55.24
 -11   1  -2  451.90   50.85
 -11   1  -2  559.93   53.12
 -11  -1  -2  600.72   56.45
 -11   1  -2  469.30   47.27
 -11  -1  -2  504.50   45.74
 -11  -1  -2  603.47   52.80
 -11  -1  -2  594.00   33.85
 -11   1  -2  520.25   30.07
 -11   1  -1   64.85   11.88
 -11  -1  -1   78.64   12.47
 -11   1  -1   63.67   10.97
 -11  -1  -1   75.59   11.21
 -11  -1  -1   67.84   12.39
 -11   1  -1   71.31   12.02
 -11   1  -1   73.51   11.69
 -11  -1  -1   64.28   10.84
 -11  -1  -1   79.59   19.16
 -11  -1  -1   60.02   17.12
 -11   1  -1   73.79   18.81
 -11  -1  -1   56.70   13.98
 -11  -1  -1   81.10   17.74
 -11   1  -1   80.66   17.64
 -11  -1  -1   69.72   10.67
 -11   1  -1   73.41    9.98
 -11   1  -1   72.05    9.23
 -11   1   0  613.60   35.62
 -11   1   0  594.64   35.52
 -11  -1   0  540.08   32.87
 -11  -1   0  548.63   34.93
 -11   1   0  613.05   36.46
 -11  -1   0  591.43   36.72
 -11   1   0  576.11   34.55
 -11   1   0  601.19   35.44
 -11  -1   0  485.33   52.54
 -11   1   0  551.37   54.79
 -11  -1   0  514.99   47.30
 -11   1   0  551.55   48.35
 -11   1   0  494.84   28.77
 -11   1   0  558.58   31.04
 -11  -1   0  540.74   33.03
 -11   1   1 1840.40   74.32
 -11  -1   1 1907.67   77.81
 -11   1   1 1989.88   80.59
 -11   1   1 1897.77   78.96
 -11   1   1 1934.15   79.07
 -11  -1   1 1855.11   79.93
 -11  -1   1 1781.28   75.74
 -11   1   1 1916.82   78.21
 -11  -1   1 1916.83   77.69
 -11  -1   1 1902.90   77.88
 -11  -1   1 1818.88  109.99
 -11   1   1 1728.00  106.77
 -11   1   1 1736.37   96.49
 -11  -1   1 1831.13   99.09
 -11  -1   1 1776.00   74.36
 -11   1   2 1025.55   48.24
 -11  -1   2 1097.61   50.95
 -11   1   2 1120.84   52.28
 -11  -1   2 1023.68   49.19
 -11  -1   2 1075.15   53.07
 -11   1   2 1001.61   50.57
 -11   1   2 1099.50   52.84
 -11  -1   2 1086.93   50.62
 -11   1   2 1100.01   51.65
 -11   1   2 1073.12   50.10
 -11  -1   2 1115.82   50.82
 -11  -1   2 1059.03   77.73
 -11   1   2 1017.25   75.20
 -11   1   2  872.18   61.03
 -11  -1   2 1036.70   65.96
 -11   1   2 1019.95   49.03
 -11  -1   2  995.82   48.77
 -11   1   3  612.09   33.54
 -11  -1   3  588.50   34.43
 -11   1   3  628.33   36.32
 -11  -1   3  578.87   33.20
 -11   1   3  606.66   35.29
 -11   1   3  563.35   34.40
 -11  -1   3  614.82   36.68
 -11  -1   3  613.51   33.94
 -11   1   3  577.77   33.02
 -11   1   3  610.78   34.48
 -11  -1   3  635.54   34.30
 -11  -1   3  570.84   55.09
 -11   1   3  666.98   57.19
 -11   1   3  568.25   43.07
 -11  -1   3  496.60   30.16
 -11  -1   3  666.38   36.38
 -11   1   3  589.93   34.30
 -11  -1   3  641.59   35.08
 -11  -1   4  327.76   23.52
 -11   1   4  348.68   25.45
 -11   1   4  348.62   25.44
 -11  -1   4  389.33   27.73
 -11   1   4  364.79   26.33
 -11   1   4  344.65   23.46
 -11  -1   4  340.86   23.25
 -11   1   4  344.70   24.20
 -11   1   4  362.18   25.41
 -11  -1   4  353.63   23.80
 -11  -1   4  386.01   43.79
 -11   1   4  404.78   43.31
 -11  -1   4  356.30   25.50
 -11   1   4  353.72   23.95
 -11   1   4  377.60   25.91
 -11  -1   4  385.29   26.58
 -11  -1   5  430.34   28.31
 -11   1   5  435.28   28.87
 -11   1   5  428.91   28.42
 -11  -1   5  415.38   26.66
 -11  -1   5  409.64   28.69
 -11  -1   5  383.97   28.40
 -11   1   5  415.98   28.46
 -11   1   5  422.08   27.79
 -11   1   5  427.32   26.74
 -11  -1   5  453.11   25.87
 -11  -1   5  440.13   25.97
 -11  -1   5  393.20   44.77
 -11   1   5  402.67   43.65
 -11   1   5  425.96   39.20
 -11   1   5  422.20   28.53
 -11  -1   5  413.02   28.39
 -11  -1   6  853.90   45.28
 -11  -1   6  914.48   47.20
 -11   1   6  921.87   46.21
 -11   1   6  887.31   45.63
 -11   1   6  927.86   46.57
 -11  -1   6  870.06   43.47
 -11  -1   6  912.64   47.32
 -11   1   6  874.62   44.36
 -11   1   6  794.98   41.07
 -11   1   6  903.94   46.98
 -11  -1   6  908.57   47.91
 -11  -1   6  890.11   69.22
 -11   1   6  946.85   69.93
 -11   1   6  850.34   57.68
 -11   1   6  838.49   42.41
 -11  -1   6  874.97   42.76
 -11  -1   6 1008.09   48.11
 -11   1   6  969.41   47.31
 -11   1   7 1318.67   60.43
 -11  -1   7 1225.89   57.17
 -11   1   7 1361.64   60.81
 -11   1   7 1330.66   60.80
 -11  -1   7 1333.32   61.65
 -11  -1   7 1306.63   61.03
 -11   1   7 1306.65   58.22
 -11   1   7 1327.94   61.60
 -11  -1   7 1331.77   62.31
 -11  -1   7 1351.29   88.42
 -11   1   7 1213.64   83.71
 -11  -1   7 1434.93   64.37
 -11   1   7 1210.34   71.31
 -11   1   7 1358.72   60.37
 -11   1   7 1178.67   56.61
 -11  -1   7 1282.35   57.66
 -11   1   7 1401.47   62.02
 -11  -1   7 1490.27   63.11
 -11  -1   7 1222.12   58.88
 -11  -1   8 1034.86   51.26
 -11   1   8 1119.40   54.52
 -11   1   8 1149.59   55.04
 -11  -1   8 1143.27   55.84
 -11   1   8 1131.88   51.24
 -11  -1   8 1128.78   55.89
 -11  -1   8 1113.44   80.36
 -11   1   8 1206.07   56.19
 -11   1   8 1136.11   79.18
 -11   1   8 1144.23   54.37
 -11  -1   8 1201.51   57.55
 -11   1   8 1115.05   54.73
 -11  -1   8 1073.38   53.55
 -11  -1   8 1104.92   52.46
 -11   1   8 1039.45   51.84
 -11   1   9  398.49   29.13
 -11   1   9  407.26   29.04
 -11  -1   9  415.87   27.88
 -11  -1   9  434.67   30.54
 -11  -1   9  403.35   25.11
 -11   1   9  400.37   44.42
 -11  -1   9  407.01   29.82
 -11  -1   9  435.54   47.52
 -11   1   9  430.63   30.18
 -11   1   9  439.28   29.71
 -11  -1   9  476.81   32.17
 -11  -1   9  430.58   29.71
 -11   1   9  393.27   27.94
 -11  -1   9  410.37   28.10
 -11  -1   9  448.27   30.05
 -11   1  10  284.38   24.50
 -11   1  10  355.67   41.02
 -11   1  10  310.34   23.25
 -11   1  10  349.76   26.27
 -11  -1  10  313.01   25.51
 -11  -1  10  249.77   35.53
 -11   1  10  288.24   21.15
 -11  -1  10  289.15   21.36
 -11   1  10  325.22   25.55
 -11  -1  10  283.04   20.89
 -11  -1  10  355.50   27.47
 -11   1  10  305.94   24.09
 -11  -1  10  300.85   23.78
 -11  -1  10  301.41   23.50
 -11  -1  10  302.35   24.11
 -11   1  10  294.06   24.59
 -11  -1  10  308.40   23.41
 -11  -1  11  472.70   49.02
 -11   1  11  411.97   27.42
 -11  -1  11  391.67   29.69
 -11   1  11  527.60   51.13
 -11   1  11  422.94   29.97
 -11   1  11  430.28   27.10
 -11  -1  11  430.78   27.12
 -11   1  11  388.72   25.44
 -11  -1  11  483.69   32.83
 -11  -1  11  438.40   31.33
 -11  -1  11  390.24   25.99
 -11   1  11  476.85   31.52
 -11   1  11  400.13   29.92
 -11   1  11  333.47   23.92
 -11  -1  11  418.38   27.88
 -11  -1  11  487.58   30.80
 -11   1  11  410.44   29.40
 -11  -1  11  450.94   30.50
 -11  -1  11  467.07   28.86
 -11   1  11  394.21   28.92
 -11  -1  11  437.22   29.41
 -11   1  11  410.24   29.68
 -11  -1  12  370.98   28.14
 -11   1  12  429.48   29.27
 -11   1  12  387.87   25.33
 -11  -1  12  373.91   25.32
 -11   1  12  351.00   24.80
 -11   1  12  427.94   29.82
 -11   1  12  415.30   29.14
 -11  -1  12  377.21   25.17
 -11  -1  12  360.49   28.07
 -11  -1  12  399.90   29.73
 -11   1  12  350.70   24.03
 -11  -1  12  332.33   20.98
 -11  -1  12  381.69   27.17
 -11  -1  12  371.65   24.59
 -11  -1  12  381.79   27.21
 -11  -1  12  355.01   25.95
 -11   1  12  407.89   27.84
 -11   1  12  360.85   26.85
 -11   1  12  380.89   27.41
 -11  -1  12  368.50   24.65
 -11  -1  13  691.67   39.80
 -11   1  13  707.27   39.61
 -11   1  13  725.81   37.24
 -11  -1  13  680.29   36.57
 -11  -1  13  706.57   36.73
 -11   1  13  672.71   35.40
 -11  -1  13  760.51   41.43
 -11   1  13  779.70   41.62
 -11   1  13  731.49   40.50
 -11  -1  13  746.33   41.62
 -11  -1  13  630.80   33.30
 -11  -1  13  718.54   38.27
 -11   1  13  622.35   36.88
 -11   1  13  705.99   37.76
 -11  -1  13  642.31   35.84
 -11   1  13  575.52   32.67
 -11  -1  14  402.67   27.26
 -11   1  14  395.54   26.75
 -11   1  14  353.51   23.46
 -11   1  14  445.04   28.44
 -11  -1  14  386.49   27.81
 -11  -1  14  427.47   25.59
 -11  -1  14  403.11   27.53
 -11   1  14  392.58   27.17
 -11  -1  14  412.99   25.38
 -11   1  14  346.88   25.25
 -11   1  14  363.97   23.51
 -11  -1  14  385.78   25.75
 -11   1  14  326.40   23.53
 -11   1  14  433.87   25.93
 -11  -1  14  419.30   25.67
 -11   1  15  265.22   18.35
 -11  -1  15  276.69   21.21
 -11  -1  15  262.72   18.62
 -11   1  15  252.71   20.09
 -11  -1  15  284.02   21.00
 -11   1  15  265.00   20.35
 -11   1  15  223.49   18.21
 -11  -1  15  269.46   17.37
 -11  -1  15  275.42   19.44
 -11   1  15  280.61   19.22
 -11  -1  15  282.08   19.49
 -11   1  16   79.59    8.91
 -11   1  16   99.49   10.86
 -11  -1  16   96.03    9.90
 -11   1  16   96.58    9.86
 -11  -1  16   91.32    9.37
 -11  -1  16   94.54   10.11
 -11   1  16  115.86   10.61
 -11  -1  17  262.64   14.93
 -11   1  17  241.98   14.05
 -11   1  17  241.80   15.16
 -11   1  17  209.92   12.51
 -11   1  17  285.18   15.22
 -11  -3  -8   77.45    7.08
 -11  -3  -7   44.95    6.47
 -11   3  -7   49.58    7.32
 -11   3  -7   28.99    5.23
 -11  -3  -7   34.59    4.62
 -11  -3  -6  147.13   12.94
 -11   3  -6  142.53   12.93
 -11   3  -6  143.42   13.81
 -11  -3  -6  131.92   12.16
 -11  -3  -6  132.12   12.27
 -11   3  -6  116.13   11.18
 -11   3  -6  109.87   11.81
 -11  -3  -6  128.48   11.31
 -11  -3  -5   55.43    9.05
 -11  -3  -5   61.89    9.83
 -11   3  -5   61.73    9.47
 -11   3  -5   41.96    8.80
 -11  -3  -5   34.20    6.93
 -11  -3  -5   49.85    8.35
 -11   3  -5   42.84    7.65
 -11  -3  -5   55.66    8.31
 -11   3  -5   42.07    8.25
 -11   3  -4   46.69    9.10
 -11  -3  -4   51.44    9.15
 -11  -3  -4   38.46    8.47
 -11   3  -4   59.02   10.28
 -11  -3  -4   40.59    7.78
 -11   3  -4   33.11    7.57
 -11  -3  -4   54.32    9.26
 -11  -3  -4   45.87    8.36
 -11   3  -4   38.37    8.11
 -11   3  -4   59.79    9.88
 -11   3  -3   50.72    8.34
 -11   3  -3   41.01    9.16
 -11  -3  -3   44.90    9.81
 -11   3  -3   43.25    9.62
 -11  -3  -3   55.08   10.07
 -11  -3  -3   41.27    7.91
 -11   3  -3   55.11    9.41
 -11  -3  -3   54.20    9.82
 -11   3  -3   52.35    9.84
 -11   3  -3   48.69    9.29
 -11  -3  -3   52.85    9.41
 -11  -3  -2  250.16   21.85
 -11  -3  -2  297.17   23.87
 -11   3  -2  288.12   23.81
 -11   3  -2  265.39   20.33
 -11   3  -2  263.59   22.05
 -11   3  -2  290.73   23.23
 -11   3  -2  264.32   22.24
 -11  -3  -2  283.61   22.14
 -11  -3  -2  218.46   18.64
 -11  -3  -2  273.24   20.14
 -11   3  -2  262.24   21.25
 -11  -3  -2  287.27   22.94
 -11   3  -1  528.45   31.47
 -11  -3  -1  525.74   32.65
 -11  -3  -1  520.54   30.70
 -11   3  -1  537.05   32.75
 -11  -3  -1  503.17   32.26
 -11  -3  -1  485.40   32.53
 -11   3  -1  530.42   30.67
 -11   3  -1  558.13   34.40
 -11  -3  -1  535.18   32.25
 -11   3  -1  518.46   32.83
 -11   3  -1  430.39   45.37
 -11  -3  -1  413.17   46.47
 -11  -3  -1  383.65   26.34
 -11  -3  -1  469.24   45.54
 -11   3  -1  449.56   47.19
 -11   3  -1  409.02   42.78
 -11   3   0   74.14   10.98
 -11  -3   0   85.47   12.63
 -11  -3   0   90.87   12.24
 -11   3   0   87.76   13.55
 -11   3   0   95.85   12.12
 -11  -3   0   92.05   12.94
 -11  -3   0  111.11   14.70
 -11   3   0  120.35   14.24
 -11   3   0  113.01   13.94
 -11   3   0   85.66   12.34
 -11   3   0   92.76   13.12
 -11  -3   0   93.29   20.44
 -11   3   0   83.24   18.83
 -11   3   0   97.34   18.99
 -11   3   0   70.09   17.61
 -11  -3   0   77.26   10.36
 -11  -3   1  279.54   22.69
 -11   3   1  243.55   19.79
 -11  -3   1  241.68   20.45
 -11  -3   1  238.64   21.01
 -11   3   1  235.62   19.91
 -11   3   1  253.51   22.38
 -11  -3   1  250.33   22.16
 -11   3   1  252.81   21.17
 -11  -3   1  223.95   19.99
 -11   3   1  258.43   21.83
 -11   3   1  256.66   21.41
 -11   3   1  260.39   21.90
 -11   3   1  240.64   32.63
 -11  -3   1  223.18   32.83
 -11   3   1  225.13   29.06
 -11  -3   1  250.35   19.77
 -11  -3   2  567.77   34.54
 -11  -3   2  546.70   33.04
 -11   3   2  536.71   31.31
 -11   3   2  558.76   32.51
 -11  -3   2  527.44   33.53
 -11   3   2  578.25   34.98
 -11   3   2  535.54   32.55
 -11  -3   2  545.75   34.44
 -11   3   2  553.35   34.03
 -11  -3   2  580.07   33.66
 -11   3   2  533.79   32.30
 -11  -3   2  516.95   51.02
 -11   3   2  539.00   48.96
 -11  -3   2  603.45   33.37
 -11   3   2  461.33   41.18
 -11   3   2  485.84   48.92
 -11   3   3  343.26   40.72
 -11  -3   3  440.65   30.13
 -11   3   3  417.40   26.67
 -11   3   3  474.47   30.67
 -11  -3   3  483.59   31.48
 -11   3   3  430.04   27.95
 -11   3   3  439.33   28.41
 -11  -3   3  467.95   30.29
 -11   3   3  471.59   30.41
 -11   3   3  450.68   29.32
 -11  -3   3  463.71   29.01
 -11   3   3  426.75   27.61
 -11   3   3  461.62   44.70
 -11  -3   3  419.45   45.11
 -11   3   3  493.21   46.76
 -11  -3   3  468.60   29.27
 -11  -3   3  403.27   24.86
 -11   3   4  630.09   54.35
 -11   3   4  668.69   34.85
 -11  -3   4  703.06   38.57
 -11  -3   4  671.86   38.37
 -11   3   4  649.05   36.10
 -11   3   4  688.98   36.80
 -11   3   4  688.77   38.48
 -11  -3   4  682.60   36.60
 -11   3   4  602.34   34.01
 -11   3   4  664.73   36.96
 -11  -3   4  670.09   58.53
 -11   3   4  689.69   55.25
 -11   3   4  667.23   54.50
 -11  -3   4  641.18   34.07
 -11   3   4  645.72   36.52
 -11  -3   4  686.38   37.73
 -11  -3   4  623.96   32.66
 -11   3   5   25.77    6.12
 -11   3   5   20.94    7.14
 -11   3   5   22.68    6.52
 -11  -3   5   18.05    6.40
 -11  -3   5   27.17    7.63
 -11   3   5   23.40    6.96
 -11   3   5   25.11    6.36
 -11  -3   5   27.74    5.89
 -11   3   5   27.52    7.40
 -11   3   5   11.53    7.76
 -11  -3   5   18.14    9.87
 -11  -3   5   23.38    7.23
 -11   3   5   19.98    6.09
 -11   3   5   26.81    9.82
 -11  -3   5   25.44    6.70
 -11  -3   5   16.68    4.99
 -11  -3   5   18.46    5.33
 -11  -3   5   32.41    5.73
 -11   3   5   22.04    6.45
 -11   3   6  130.62   13.36
 -11  -3   6  148.83   16.61
 -11  -3   6  139.30   15.64
 -11  -3   6  156.34   16.15
 -11   3   6  145.02   15.94
 -11   3   6  142.04   14.95
 -11  -3   6  122.50   12.87
 -11   3   6  128.95   13.97
 -11   3   6  133.90   15.16
 -11  -3   6  124.24   14.95
 -11   3   6  135.67   14.82
 -11   3   6  154.56   24.60
 -11  -3   6  134.81   24.68
 -11   3   6  123.83   21.69
 -11  -3   6  128.24   14.11
 -11  -3   6  122.34   11.84
 -11  -3   6  134.43   14.08
 -11  -3   6  124.04   14.42
 -11  -3   7  589.36   35.31
 -11   3   7  500.10   29.54
 -11   3   7  519.71   31.67
 -11  -3   7  554.07   33.38
 -11  -3   7  490.06   32.11
 -11   3   7  540.17   33.49
 -11   3   7  559.99   32.67
 -11   3   7  499.57   29.70
 -11  -3   7  516.95   32.96
 -11  -3   7  492.72   48.72
 -11   3   7  543.64   32.34
 -11   3   7  523.59   47.51
 -11   3   7  520.31   45.47
 -11  -3   7  606.28   35.42
 -11  -3   7  503.01   31.43
 -11  -3   7  493.00   32.30
 -11  -3   7  526.71   31.42
 -11  -3   7  537.82   29.03
 -11   3   8  548.28   31.09
 -11   3   8  587.70   35.21
 -11  -3   8  522.61   33.57
 -11   3   8  544.57   32.53
 -11   3   8  466.65   28.56
 -11   3   8  562.60   32.70
 -11  -3   8  525.40   33.69
 -11   3   8  572.37   33.47
 -11   3   8  485.48   46.29
 -11  -3   8  606.96   54.10
 -11   3   8  551.06   45.81
 -11  -3   8  537.78   29.70
 -11  -3   8  628.66   35.86
 -11  -3   8  570.44   33.63
 -11  -3   8  550.92   32.86
 -11  -3   8  612.02   34.76
 -11   3   9  504.82   30.54
 -11   3   9  587.27   35.48
 -11  -3   9  552.17   32.58
 -11   3   9  503.77   30.88
 -11  -3   9  597.59   53.12
 -11   3   9  580.43   34.80
 -11   3   9  564.61   33.19
 -11  -3   9  508.13   33.16
 -11   3   9  555.42   49.10
 -11  -3   9  596.06   32.46
 -11   3   9  540.40   44.76
 -11  -3   9  588.31   33.96
 -11  -3   9  635.64   35.85
 -11  -3   9  562.13   33.60
 -11  -3   9  555.32   34.06
 -11  -3   9  592.00   35.12
 -11  -3   9  511.04   29.41
 -11   3  10  386.86   25.06
 -11   3  10  382.89   28.10
 -11  -3  10  363.66   27.03
 -11   3  10  405.81   27.02
 -11  -3  10  427.27   44.10
 -11   3  10  417.91   41.70
 -11   3  10  360.46   26.78
 -11  -3  10  388.43   27.50
 -11  -3  10  409.99   27.57
 -11  -3  10  435.38   28.24
 -11  -3  10  443.13   28.93
 -11  -3  10  366.95   23.70
 -11  -3  10  437.31   27.54
 -11  -3  10  381.92   25.58
 -11  -3  10  417.87   25.88
 -11   3  10  294.25   22.35
 -11   3  10  371.47   24.39
 -11   3  11   50.83    8.69
 -11  -3  11   58.44    8.50
 -11   3  11   45.23    7.89
 -11   3  11   59.15   10.03
 -11   3  11   55.77   10.00
 -11  -3  11   50.13    9.45
 -11  -3  11   62.55    9.81
 -11   3  11   51.52    8.85
 -11  -3  11   58.69    9.81
 -11   3  11   56.74   10.37
 -11  -3  11   57.17    8.46
 -11  -3  11   58.09    9.98
 -11  -3  11   56.83    9.00
 -11  -3  12   70.77   10.99
 -11   3  12   56.10    8.74
 -11   3  12   56.84    9.86
 -11   3  12   78.32   10.68
 -11   3  12   55.79   10.03
 -11  -3  12   73.25   10.77
 -11  -3  12   72.72   10.71
 -11  -3  12   64.56    8.86
 -11  -3  12   63.42    8.95
 -11   3  12   79.12   10.76
 -11   3  12   49.10    8.01
 -11  -3  12   57.45   10.63
 -11  -3  12   72.87   10.34
 -11   3  12   65.77    9.88
 -11   3  13  136.72   13.14
 -11  -3  13  112.93   12.64
 -11  -3  13  154.26   15.93
 -11   3  13  130.02   13.04
 -11  -3  13  146.96   13.86
 -11   3  13  107.26   11.14
 -11   3  13  136.09   13.08
 -11  -3  13  148.32   14.30
 -11   3  13  112.33   11.79
 -11  -3  13  139.45   13.13
 -11  -3  13  135.34   11.90
 -11  -3  13  140.67   13.90
 -11   3  13  112.35   13.24
 -11   3  14  389.59   24.62
 -11  -3  14  485.45   29.13
 -11   3  14  351.80   22.53
 -11  -3  14  485.10   26.77
 -11   3  14  436.89   25.40
 -11  -3  14  492.84   27.06
 -11  -3  14  426.70   25.10
 -11   3  14  412.01   25.63
 -11  -3  14  457.88   24.20
 -11   3  15  358.81   21.54
 -11   3  15  355.20   20.79
 -11  -3  15  440.56   25.42
 -11  -3  15  467.79   24.39
 -11   3  15  456.07   23.51
 -11   3  15  365.25   22.60
 -11  -3  15  411.81   21.74
 -11   3  15  350.39   21.36
 -11  -3  15  443.34   23.47
 -11   3  16  287.08   16.03
 -11   3  16  300.65   16.42
 -11   3  16  307.17   17.48
 -11  -3  16  315.40   16.90
 -11   3  16  352.40   18.14
 -11   3  17    8.11    2.37
 -11  -5  -6  230.97   14.81
 -11  -5  -6  193.08   12.51
 -11   5  -6  190.70   13.15
 -11   5  -5  137.89   12.21
 -11  -5  -5  124.03   11.25
 -11   5  -5  130.82   11.84
 -11  -5  -5  125.86   12.13
 -11  -5  -5  111.70   10.42
 -11   5  -5  137.19   12.26
 -11  -5  -5  140.16   11.18
 -11   5  -4  514.66   28.58
 -11  -5  -4  465.95   27.25
 -11  -5  -4  564.77   30.02
 -11  -5  -4  506.07   25.67
 -11   5  -4  518.51   28.55
 -11  -5  -4  461.04   25.56
 -11  -5  -4  515.35   27.25
 -11   5  -4  449.33   25.77
 -11   5  -4  533.50   28.77
 -11  -5  -3  254.08   19.81
 -11   5  -3  303.20   21.87
 -11  -5  -3  278.92   19.45
 -11   5  -3  280.62   21.04
 -11  -5  -3  271.57   21.25
 -11  -5  -3  245.56   18.14
 -11   5  -3  265.04   19.93
 -11  -5  -3  330.55   21.48
 -11   5  -3  304.81   21.63
 -11   5  -2  289.68   22.11
 -11  -5  -2  256.78   20.05
 -11   5  -2  247.60   20.38
 -11  -5  -2  274.10   20.05
 -11  -5  -2  208.51   17.03
 -11   5  -2  240.64   19.98
 -11  -5  -2  267.96   20.32
 -11  -5  -1  351.72   22.26
 -11   5  -1  427.04   27.90
 -11   5  -1  379.84   26.46
 -11  -5  -1  409.61   26.68
 -11  -5  -1  415.09   26.77
 -11   5  -1  425.73   27.95
 -11  -5  -1  378.34   25.70
 -11   5  -1  398.22   27.31
 -11  -5   0 1122.14   51.61
 -11  -5   0 1031.89   47.31
 -11   5   0 1032.97   50.26
 -11   5   0 1133.39   52.76
 -11   5   0 1024.44   50.27
 -11   5   0 1069.73   51.29
 -11  -5   0 1111.66   51.79
 -11   5   0 1096.80   52.18
 -11  -5   0  968.01   48.73
 -11  -5   1  517.74   30.19
 -11   5   1  455.32   30.19
 -11   5   1  572.59   33.84
 -11   5   1  538.73   32.59
 -11   5   1  567.75   33.51
 -11  -5   1  490.98   30.50
 -11  -5   1  532.51   33.69
 -11   5   1  505.58   31.63
 -11  -5   1  544.86   33.12
 -11  -5   2  516.72   32.26
 -11   5   2  449.41   28.93
 -11  -5   2  421.52   28.94
 -11  -5   2  401.51   26.91
 -11   5   2  479.24   30.13
 -11   5   2  406.54   42.10
 -11  -5   2  439.41   27.70
 -11   5   2  384.15   26.54
 -11  -5   2  481.09   29.70
 -11   5   2  463.03   29.85
 -11   5   2  453.41   45.24
 -11  -5   2  391.41   24.68
 -11   5   3  410.76   27.79
 -11  -5   3  371.60   25.22
 -11   5   3  398.17   41.98
 -11   5   3  460.11   29.47
 -11  -5   3  460.22   28.71
 -11  -5   3  408.86   26.91
 -11   5   3  362.46   24.96
 -11  -5   3  416.43   29.20
 -11  -5   3  393.56   28.08
 -11   5   3  430.13   27.85
 -11  -5   3  363.90   24.29
 -11  -5   3  398.54   26.33
 -11   5   4   65.36   10.24
 -11  -5   4   64.19   11.29
 -11  -5   4   55.25    8.87
 -11   5   4   75.28   11.50
 -11   5   4   49.59   13.53
 -11  -5   4   58.93    9.72
 -11   5   4   63.59    9.59
 -11  -5   4   69.82   10.91
 -11   5   4   83.32   11.71
 -11  -5   4   68.85    8.90
 -11  -5   4   64.15    9.70
 -11   5   4   56.18    8.65
 -11  -5   4   75.98   11.18
 -11  -5   4   73.45   10.47
 -11   5   4   66.52   10.82
 -11   5   5  412.17   42.39
 -11  -5   5  584.68   35.41
 -11   5   5  617.16   33.83
 -11  -5   5  587.08   33.46
 -11   5   5  593.56   34.04
 -11  -5   5  571.17   33.63
 -11   5   5  582.60   34.06
 -11   5   5  513.88   48.02
 -11  -5   5  590.31   32.68
 -11  -5   5  550.25   30.60
 -11  -5   5  537.48   32.20
 -11  -5   5  565.49   32.57
 -11  -5   5  577.77   34.05
 -11  -5   6 1130.30   55.95
 -11   5   6 1159.28   53.86
 -11   5   6 1134.90   53.35
 -11   5   6 1292.36   56.80
 -11   5   6 1178.02   54.73
 -11   5   6 1139.24   75.33
 -11  -5   6 1173.45   52.38
 -11  -5   6 1183.07   53.65
 -11  -5   6 1198.57   54.59
 -11  -5   6 1174.75   53.59
 -11   5   7  212.62   18.71
 -11   5   7  174.37   17.06
 -11   5   7  176.72   16.15
 -11  -5   7  166.20   16.37
 -11   5   7  156.65   16.03
 -11  -5   7  176.84   16.18
 -11  -5   7  162.67   16.16
 -11  -5   7  181.07   16.43
 -11  -5   7  165.49   16.46
 -11  -5   7  194.69   17.93
 -11   5   8  516.76   32.11
 -11  -5   8  524.11   31.43
 -11   5   8  570.90   32.70
 -11   5   8  455.37   28.54
 -11  -5   8  554.87   32.30
 -11   5   8  543.09   33.14
 -11   5   8  545.89   32.06
 -11  -5   8  578.86   32.98
 -11  -5   8  595.08   33.44
 -11  -5   8  567.69   33.27
 -11  -5   8  542.64   31.43
 -11  -5   8  536.80   31.40
 -11   5   9  226.96   19.19
 -11   5   9  209.02   18.95
 -11  -5   9  223.67   18.12
 -11   5   9  173.57   14.94
 -11   5   9  166.88   16.18
 -11   5   9  187.02   15.46
 -11  -5   9  195.84   16.94
 -11   5   9  217.17   18.38
 -11  -5   9  205.50   18.02
 -11  -5   9  236.52   19.42
 -11  -5   9  221.88   19.25
 -11  -5   9  194.76   17.08
 -11   5  10  118.37   13.84
 -11  -5  10  127.83   12.80
 -11   5  10  113.50   12.20
 -11   5  10   93.52   10.94
 -11  -5  10  131.23   14.09
 -11  -5  10  140.18   14.37
 -11  -5  10  128.44   12.18
 -11  -5  10  137.55   13.67
 -11   5  10  126.88   13.64
 -11   5  11  228.58   17.32
 -11  -5  11  216.52   16.47
 -11   5  11  234.47   18.44
 -11  -5  11  265.15   19.70
 -11  -5  11  250.99   19.72
 -11  -5  11  272.81   20.17
 -11  -5  11  231.42   18.13
 -11   5  12  437.26   25.86
 -11   5  12  421.21   24.13
 -11  -5  12  445.30   26.52
 -11  -5  12  410.60   24.69
 -11   5  13  200.10   15.34
 -11   5  13  209.06   15.36
 -11  -5  13  224.57   16.53
 -11   5  13  192.30   16.25
 -11  -5  13  229.05   16.24
 -11  -5  13  247.45   17.13
 -11  -5  13  238.92   17.05
 -11   5  14  458.86   22.88
 -11  -5  14  583.02   25.83
 -11  -5  14  538.21   25.01
 -11  -5  14  544.24   24.65
 -11   5  14  444.29   24.50
 -11  -5  14  498.83   24.11
 -11   5  14  515.39   24.01
 -11   5  15  159.96   11.32
 -11   5  15  171.25   11.95
 -11   7  -5  110.18    7.63
 -11  -7  -4  187.49   11.49
 -11   7  -4  218.85   13.32
 -11  -7  -3  226.06   15.07
 -11   7  -3  246.99   15.76
 -11  -7  -2    5.39    3.13
 -11  -7  -2    8.13    4.06
 -11   7  -2    3.31    3.35
 -11  -7  -2    2.22    2.25
 -11   7  -2    6.98    3.12
 -11  -7  -1  186.84   15.30
 -11  -7  -1  181.31   15.09
 -11   7  -1  202.39   15.99
 -11   7  -1  167.90   13.07
 -11   7  -1  177.89   14.75
 -11   7  -1  180.43   14.71
 -11  -7  -1  180.38   13.75
 -11   7   0  195.99   14.53
 -11  -7   0  185.51   15.64
 -11  -7   0  216.32   17.07
 -11   7   0  193.03   16.39
 -11  -7   0  170.34   14.90
 -11  -7   0  187.99   14.87
 -11   7   0  160.87   14.04
 -11   7   0  177.38   15.41
 -11   7   0  169.34   14.82
 -11   7   1  841.92   38.42
 -11  -7   1  902.91   42.58
 -11  -7   1  855.79   40.88
 -11   7   1  861.78   41.60
 -11  -7   1  821.63   40.14
 -11  -7   1  833.87   40.00
 -11   7   1  822.34   39.51
 -11  -7   1  823.13   38.01
 -11   7   1  807.54   39.37
 -11   7   1  930.60   42.32
 -11   7   2  488.73   26.43
 -11   7   2  480.94   28.62
 -11  -7   2  494.37   28.44
 -11  -7   2  494.87   28.41
 -11   7   2  448.46   27.44
 -11  -7   2  480.45   28.07
 -11   7   2  494.25   28.92
 -11  -7   2  487.32   27.01
 -11   7   2  429.39   25.87
 -11   7   3  317.40   20.63
 -11  -7   3  347.04   23.20
 -11   7   3  321.55   22.64
 -11   7   3  256.06   19.12
 -11  -7   3  361.99   22.58
 -11  -7   3  343.83   22.70
 -11   7   3  351.05   23.36
 -11  -7   3  342.45   22.86
 -11  -7   4   30.01    6.54
 -11   7   4   27.24    6.64
 -11   7   4   25.89    5.88
 -11  -7   4   24.26    6.07
 -11  -7   4   29.50    6.91
 -11   7   4   33.90    6.60
 -11   7   4   30.99    7.21
 -11  -7   4   24.62    5.16
 -11  -7   4   22.63    6.04
 -11   7   5  344.35   21.78
 -11   7   5  396.74   25.39
 -11  -7   5  348.96   23.28
 -11   7   5  359.51   23.91
 -11   7   5  340.84   22.73
 -11   7   5  364.57   24.12
 -11  -7   5  378.48   21.09
 -11  -7   5  330.35   20.88
 -11  -7   5  368.67   24.21
 -11   7   6  235.81   17.14
 -11   7   6  230.23   18.36
 -11  -7   6  267.82   19.91
 -11   7   6  233.85   18.41
 -11   7   6  226.89   18.39
 -11  -7   6  282.78   20.19
 -11  -7   6  233.95   16.71
 -11  -7   6  239.17   17.36
 -11   7   7  607.46   30.42
 -11   7   7  575.13   31.88
 -11  -7   7  629.86   32.86
 -11  -7   7  588.89   32.49
 -11   7   7  595.45   32.64
 -11   7   7  604.71   31.82
 -11   7   7  628.36   33.04
 -11  -7   7  648.75   33.38
 -11  -7   7  600.61   31.32
 -11  -7   7  595.27   30.52
 -11   7   8  374.91   24.44
 -11  -7   8  453.24   25.72
 -11   7   8  379.58   23.05
 -11   7   8  408.22   25.11
 -11   7   8  427.26   25.63
 -11  -7   8  406.28   24.99
 -11  -7   8  453.74   24.93
 -11  -7   8  464.45   25.73
 -11  -7   8  460.17   26.40
 -11   7   9   96.07   10.88
 -11   7   9   96.48   10.63
 -11  -7   9  113.83   11.52
 -11  -7   9  111.08   10.99
 -11  -7   9  116.02   11.80
 -11  -7   9  112.58   11.27
 -11   7   9  100.14   11.25
 -11   7  10   11.81    3.97
 -11   7  10   15.61    3.92
 -11   7  10   14.11    4.32
 -11  -7  10   19.40    4.87
 -11  -7  10   20.08    4.95
 -11  -7  10   20.27    5.17
 -11   7  11  372.78   21.36
 -11   7  11  370.37   21.22
 -11  -7  11  432.25   22.41
 -11  -7  11  408.28   21.93
 -11  -7  11  406.37   21.75
 -11   7  12  248.07   15.66
 -11  -7  12  268.16   15.69
 -11   7  12  260.90   15.56
 -11   7  12  219.74   12.86
 -11  -7  13  555.56   23.19
 -11  -7  13  548.94   22.88
 -11  -9  -1  155.43    8.56
 -11  -9   0   37.38    4.52
 -11   9   0   38.28    4.39
 -11   9   0   35.43    4.01
 -11   9   1    3.96    2.35
 -11  -9   1    2.49    1.73
 -11  -9   2   53.16    5.70
 -11   9   2   47.45    6.14
 -11   9   3  366.50   18.97
 -11  -9   3  342.37   17.98
 -11   9   3  311.26   17.36
 -11   9   3  333.96   18.33
 -11   9   4   19.10    4.12
 -11   9   4   17.56    4.22
 -11  -9   4   16.35    3.92
 -11   9   5  166.24   12.25
 -11  -9   5  196.19   12.73
 -11   9   5  165.82   12.15
 -11   9   5  173.97   12.61
 -11   9   6   66.70    7.36
 -11   9   6   65.99    7.13
 -11   9   6   66.28    7.64
 -11  -9   7   46.69    5.66
 -11   9   7   38.43    5.15
 -11   9   8  106.31    8.60
 -11   9   9  423.49   17.92
 -10   0 -10  543.01   23.06
 -10   0  -9    2.58    3.39
 -10   0  -8  350.50   21.31
 -10   0  -8  338.86   22.58
 -10   0  -8  313.44   20.35
 -10   0  -7    2.49    3.15
 -10   0  -7    5.27    4.15
 -10   0  -7   -0.85    5.05
 -10   0  -7   -1.51    3.81
 -10   0  -6  336.86   23.88
 -10   0  -6  335.96   25.07
 -10   0  -6  377.61   26.24
 -10   0  -6  382.51   27.92
 -10   0  -5   -0.86    4.34
 -10   0  -5    4.63    4.83
 -10   0  -5   -1.89    5.07
 -10   0  -5    8.26    6.27
 -10   0  -4 2593.31  104.24
 -10   0  -4 2780.76  108.17
 -10   0  -4 2773.37  106.05
 -10   0  -4 2833.15  104.77
 -10   0  -4 2166.84  134.53
 -10   0  -4 2572.82  137.37
 -10   0  -4 2260.25  127.43
 -10   0  -4 2759.97  100.10
 -10   0  -3    8.47    6.08
 -10   0  -3    1.95    4.77
 -10   0  -3    1.05    5.13
 -10   0  -3    0.91    3.82
 -10   0  -3   18.38    9.50
 -10   0  -3    2.78    3.52
 -10   0  -3    9.18    5.81
 -10   0  -3    5.05    4.52
 -10   0  -3   -1.51    3.45
 -10   0  -2  673.54   39.29
 -10   0  -2  766.59   41.38
 -10   0  -2  693.40   41.05
 -10   0  -2  778.69   40.96
 -10   0  -2  719.22   39.78
 -10   0  -2  723.49   62.01
 -10   0  -2  615.97   60.50
 -10   0  -2  689.10   56.60
 -10   0  -2  566.16   49.81
 -10   0  -2  738.82   37.63
 -10   0  -1    0.88    3.84
 -10   0  -1   -0.97    4.42
 -10   0  -1    1.82    4.16
 -10   0  -1    0.88    3.36
 -10   0  -1    8.45    6.18
 -10   0  -1    7.76    9.82
 -10   0  -1    6.64    4.85
 -10   0  -1    3.83    3.43
 -10   0  -1    0.75    3.69
 -10   0   0  949.39   47.38
 -10   0   0  962.85   48.09
 -10   0   0  994.53   49.52
 -10   0   0  978.31   47.31
 -10   0   0 1026.31   71.93
 -10   0   0  936.56   72.43
 -10   0   0  854.00   57.28
 -10   0   0  948.54   64.22
 -10   0   0  991.34   45.79
 -10   0   1    5.05    4.09
 -10   0   1    3.55    5.03
 -10   0   1    8.40    5.63
 -10   0   1    8.05    4.89
 -10   0   1    3.05    3.49
 -10   0   1    3.17    3.17
 -10   0   1    7.71    6.51
 -10   0   1    9.23    5.23
 -10   0   1   17.26    6.31
 -10   0   1   12.53    3.85
 -10   0   2 3956.33  140.99
 -10   0   2 3851.35  141.30
 -10   0   2 4035.94  143.38
 -10   0   2 3979.92  139.53
 -10   0   2 4024.03  140.20
 -10   0   2 3994.04  177.79
 -10   0   2 3767.52  158.67
 -10   0   2 3934.62  139.36
 -10   0   3    4.83    6.84
 -10   0   3    5.90    4.52
 -10   0   3    6.12    4.44
 -10   0   3    2.40    4.54
 -10   0   3    4.41    3.23
 -10   0   3    2.12    3.70
 -10   0   4  588.56   32.71
 -10   0   4  660.04   35.71
 -10   0   4  629.68   34.04
 -10   0   4  569.91   33.47
 -10   0   4  690.98   55.91
 -10   0   4  519.30   37.66
 -10   0   4  616.17   34.08
 -10   0   5    4.60    3.88
 -10   0   5    9.27    5.00
 -10   0   5   10.03    3.74
 -10   0   5    2.40    6.08
 -10   0   5    2.19    3.59
 -10   0   5    5.70    3.43
 -10   0   6 1557.17   67.13
 -10   0   6 1624.99   69.47
 -10   0   6 1571.81   79.85
 -10   0   6 1677.03   70.29
 -10   0   6 1573.65   65.56
 -10   0   6 1749.36   70.02
 -10   0   6 1654.73   96.11
 -10   0   6 1579.48   69.79
 -10   0   7   -0.89    4.63
 -10   0   7    2.44    3.85
 -10   0   7    2.76    2.47
 -10   0   7    3.66    3.66
 -10   0   7    3.76    3.56
 -10   0   7    0.86    2.90
 -10   0   7    2.51    5.50
 -10   0   7    0.91    3.47
 -10   0   8 3543.96  133.66
 -10   0   8 3768.87  136.66
 -10   0   8 3732.48  136.79
 -10   0   8 3812.24  171.05
 -10   0   8 3669.02  137.51
 -10   0   8 3954.83  138.47
 -10   0   8 3500.21  132.71
 -10   0   9    9.00    5.10
 -10   0   9    0.97    4.58
 -10   0   9    0.75    2.67
 -10   0   9    5.46    4.89
 -10   0   9    0.98    3.53
 -10   0   9    6.97    2.79
 -10   0   9   -1.01    3.40
 -10   0   9    8.14    2.98
 -10   0   9   -1.01    3.38
 -10   0   9    0.87    3.30
 -10   0   9    0.92    4.04
 -10   0  10  933.38   44.94
 -10   0  10  865.92   70.44
 -10   0  10  971.10   50.29
 -10   0  10  958.41   45.59
 -10   0  10  911.72   44.71
 -10   0  10 1085.55   52.96
 -10   0  10 1051.74   52.35
 -10   0  10  909.61   47.99
 -10   0  10 1042.61   50.11
 -10   0  10  891.19   45.63
 -10   0  10  913.23   48.30
 -10   0  11   11.76    7.44
 -10   0  11    7.30    2.92
 -10   0  11   -1.05    4.00
 -10   0  11    5.73    4.02
 -10   0  11   -1.60    3.20
 -10   0  11   -1.09    4.38
 -10   0  11    1.08    3.34
 -10   0  11    0.95    4.19
 -10   0  11    3.72    3.54
 -10   0  11    9.73    3.42
 -10   0  11    4.69    3.56
 -10   0  12 2223.08   92.38
 -10   0  12 2263.57  125.15
 -10   0  12 2238.09   87.91
 -10   0  12 2251.33   87.59
 -10   0  12 2299.25   93.91
 -10   0  12 2410.43   95.19
 -10   0  12 2061.18   82.74
 -10   0  12 2178.09   89.35
 -10   0  12 2246.25   89.37
 -10   0  12 2047.51   84.03
 -10   0  13    6.20    5.23
 -10   0  13    4.26    4.45
 -10   0  13   -1.08    4.31
 -10   0  13    4.19    4.79
 -10   0  13   -1.67    3.66
 -10   0  13    1.66    3.31
 -10   0  13    0.93    2.89
 -10   0  13    0.83    2.96
 -10   0  14 2495.64  101.23
 -10   0  14 2623.49   98.56
 -10   0  14 2732.25  104.08
 -10   0  14 2743.73  103.54
 -10   0  14 2455.00   95.68
 -10   0  14 2337.16   94.46
 -10   0  14 2644.51  100.01
 -10   0  14 2724.78   99.76
 -10   0  15    4.28    4.14
 -10   0  15   -0.85    3.40
 -10   0  15    4.41    4.18
 -10   0  15    2.14    3.13
 -10   0  15    2.91    4.41
 -10   0  16    5.02    3.86
 -10   0  16   10.04    4.43
 -10   0  16   11.67    4.60
 -10   0  16    6.84    3.41
 -10   0  16   12.01    4.76
 -10   0  17    2.66    3.02
 -10   0  17    2.62    3.04
 -10   0  17    1.75    2.54
 -10   0  17    0.50    2.88
 -10   0  18  857.36   32.49
 -10  -2 -10   52.57    5.26
 -10  -2  -9  129.17   10.96
 -10  -2  -8  137.05   13.00
 -10   2  -8  146.02   13.12
 -10  -2  -8  153.32   13.70
 -10  -2  -8  121.95   12.12
 -10   2  -8  122.17   11.21
 -10   2  -8  111.95   10.17
 -10   2  -7   76.82   10.14
 -10  -2  -7   83.61    9.51
 -10  -2  -7  104.72   10.82
 -10   2  -7   89.26   10.72
 -10   2  -7   94.30   10.08
 -10   2  -7   97.39   12.16
 -10  -2  -7   79.87   11.34
 -10  -2  -7   98.31   12.28
 -10   2  -6  249.07   20.39
 -10  -2  -6  293.09   20.68
 -10  -2  -6  284.86   20.67
 -10   2  -6  278.39   21.39
 -10   2  -6  309.33   23.43
 -10   2  -6  264.92   19.66
 -10  -2  -6  273.54   22.18
 -10  -2  -6  265.46   22.21
 -10   2  -5  228.27   20.31
 -10  -2  -5  219.21   19.03
 -10   2  -5  257.53   22.34
 -10  -2  -5  225.10   21.39
 -10  -2  -5  204.25   17.75
 -10   2  -5  231.47   19.18
 -10  -2  -5  254.67   22.27
 -10   2  -5  238.53   20.02
 -10  -2  -5  256.02   20.35
 -10  -2  -4  125.14   14.17
 -10   2  -4  118.83   14.19
 -10  -2  -4  119.82   15.66
 -10   2  -4  166.21   17.84
 -10  -2  -4  135.95   14.88
 -10   2  -4  144.36   16.23
 -10   2  -4  127.96   15.18
 -10   2  -4  153.21   25.16
 -10   2  -4  112.15   23.38
 -10  -2  -4  104.55   22.73
 -10  -2  -4  125.66   23.31
 -10   2  -4  123.19   23.52
 -10   2  -4  144.20   15.49
 -10  -2  -4  138.63   15.39
 -10   2  -3  598.09   35.90
 -10  -2  -3  517.51   34.30
 -10  -2  -3  495.33   30.43
 -10   2  -3  539.99   32.86
 -10   2  -3  541.10   33.81
 -10  -2  -3  542.30   32.81
 -10   2  -3  518.64   33.22
 -10  -2  -3  497.68   52.45
 -10   2  -3  506.34   49.39
 -10   2  -3  383.96   46.48
 -10  -2  -3  528.49   49.84
 -10  -2  -3  521.64   49.61
 -10   2  -3  535.43   49.72
 -10   2  -3  562.12   52.17
 -10   2  -3  512.48   31.91
 -10  -2  -3  572.61   33.75
 -10   2  -2  808.43   42.22
 -10  -2  -2  759.08   39.71
 -10   2  -2  870.43   45.24
 -10  -2  -2  789.01   44.09
 -10   2  -2  836.02   43.75
 -10   2  -2  835.59   43.88
 -10  -2  -2  885.08   43.62
 -10  -2  -2  766.16   64.83
 -10  -2  -2  717.15   64.64
 -10   2  -2  671.29   59.25
 -10   2  -2  744.21   65.43
 -10   2  -2  742.46   60.70
 -10  -2  -2  750.99   60.12
 -10   2  -2  706.42   60.11
 -10  -2  -2  706.63   60.21
 -10  -2  -2  807.16   39.79
 -10  -2  -2  863.57   43.57
 -10   2  -2  765.22   41.01
 -10   2  -1   51.31    9.58
 -10  -2  -1   37.87    9.20
 -10   2  -1   41.25    9.28
 -10  -2  -1   43.82    7.95
 -10   2  -1   38.82    8.77
 -10  -2  -1   39.21    8.24
 -10   2  -1   27.31   11.54
 -10  -2  -1   45.99   15.74
 -10  -2  -1   48.32   15.73
 -10   2  -1   41.35   12.76
 -10  -2  -1   53.22   14.10
 -10   2  -1   36.82   11.72
 -10  -2  -1   43.62   13.06
 -10  -2  -1   45.07    8.12
 -10   2  -1   28.47    7.05
 -10  -2  -1   60.52    9.95
 -10  -2   0  385.74   26.20
 -10   2   0  362.36   24.07
 -10  -2   0  368.75   24.36
 -10  -2   0  308.78   22.34
 -10   2   0  360.85   25.10
 -10  -2   0  361.44   26.45
 -10   2   0  362.17   26.29
 -10  -2   0  353.10   26.42
 -10   2   0  392.07   26.57
 -10   2   0  376.48   25.99
 -10   2   0  334.43   24.70
 -10  -2   0  376.22   42.57
 -10  -2   0  281.72   38.83
 -10   2   0  305.23   37.89
 -10  -2   0  303.76   35.00
 -10   2   0  344.72   38.88
 -10   2   0  308.95   35.27
 -10  -2   0  338.82   36.41
 -10  -2   0  386.52   23.70
 -10  -2   1 1295.94   57.24
 -10  -2   1 1300.56   56.01
 -10   2   1 1174.88   53.52
 -10  -2   1 1213.88   53.23
 -10   2   1 1266.51   56.15
 -10  -2   1 1195.16   57.11
 -10   2   1 1228.48   57.29
 -10  -2   1 1231.66   58.14
 -10   2   1 1278.08   57.10
 -10   2   1 1242.61   56.26
 -10  -2   1 1247.13   55.89
 -10   2   1 1308.89   82.91
 -10  -2   1 1190.12   83.26
 -10   2   1 1162.92   71.88
 -10   2   1 1261.62   79.93
 -10  -2   1 1238.59   74.22
 -10  -2   1 1247.17   54.29
 -10   2   2   85.66   10.31
 -10   2   2   66.07    8.85
 -10  -2   2   66.97   10.40
 -10  -2   2   74.27   10.36
 -10  -2   2   71.30    9.52
 -10  -2   2   63.11   10.77
 -10   2   2   66.15   10.37
 -10   2   2   61.50   10.13
 -10  -2   2   87.25   12.17
 -10  -2   2   68.90    9.87
 -10   2   2   71.59   10.40
 -10   2   2   66.64   10.27
 -10   2   2   72.83   10.10
 -10  -2   2   69.16   18.47
 -10   2   2   72.87   17.98
 -10   2   2   77.58   14.79
 -10  -2   2   60.09    9.45
 -10   2   3  395.44   23.98
 -10  -2   3  369.66   25.72
 -10   2   3  379.85   23.27
 -10  -2   3  390.80   27.03
 -10   2   3  393.42   25.74
 -10  -2   3  386.05   26.68
 -10   2   3  382.81   25.91
 -10  -2   3  375.39   23.24
 -10   2   3  400.79   24.64
 -10   2   3  394.19   26.11
 -10   2   3  398.92   25.78
 -10  -2   3  404.77   25.21
 -10   2   3  439.55   42.67
 -10  -2   3  421.12   44.20
 -10   2   3  335.41   31.35
 -10   2   3  347.46   37.88
 -10   2   3  363.53   24.61
 -10  -2   3  388.62   25.40
 -10  -2   3  439.27   27.58
 -10   2   4  399.53   24.21
 -10  -2   4  419.16   27.38
 -10  -2   4  409.26   27.63
 -10   2   4  407.11   26.40
 -10  -2   4  389.16   23.87
 -10   2   4  417.38   26.89
 -10  -2   4  442.21   28.41
 -10  -2   4  423.84   25.40
 -10   2   4  411.16   25.92
 -10  -2   4  433.56   44.80
 -10   2   4  369.67   39.66
 -10  -2   4  410.75   26.31
 -10  -2   4  395.14   24.51
 -10   2   4  391.62   26.12
 -10  -2   4  478.58   28.83
 -10   2   4  355.75   30.05
 -10   2   4  456.28   42.30
 -10   2   5  324.81   21.53
 -10  -2   5  305.12   20.99
 -10   2   5  354.26   24.26
 -10  -2   5  360.43   25.58
 -10  -2   5  389.68   26.35
 -10   2   5  381.09   25.15
 -10   2   5  350.82   23.07
 -10   2   5  349.67   24.10
 -10  -2   5  388.60   41.92
 -10   2   5  409.81   40.75
 -10   2   5  351.92   35.93
 -10  -2   5  442.56   27.30
 -10  -2   5  337.66   23.08
 -10  -2   5  341.04   22.35
 -10  -2   5  359.16   24.64
 -10   2   6  334.13   21.87
 -10   2   6  352.65   24.54
 -10  -2   6  368.55   26.17
 -10  -2   6  336.71   22.03
 -10  -2   6  394.08   26.71
 -10   2   6  333.46   24.06
 -10   2   6  353.76   24.33
 -10   2   6  364.57   22.77
 -10  -2   6  365.95   26.15
 -10  -2   6  327.74   39.27
 -10   2   6  375.19   39.81
 -10   2   6  349.22   24.82
 -10  -2   6  363.01   27.40
 -10   2   6  386.25   36.62
 -10  -2   6  368.64   23.80
 -10  -2   6  341.92   23.72
 -10   2   7  812.19   39.86
 -10  -2   7  811.44   40.08
 -10  -2   7  848.60   44.97
 -10   2   7  916.09   44.63
 -10  -2   7  873.87   44.85
 -10   2   7  859.17   42.48
 -10   2   7  894.69   64.61
 -10   2   7  883.56   44.76
 -10  -2   7  866.46   45.45
 -10  -2   7  837.11   65.69
 -10  -2   7  926.61   48.04
 -10   2   7  901.61   59.30
 -10  -2   7  856.88   42.54
 -10  -2   7  871.12   43.55
 -10  -2   7  925.66   45.47
 -10  -2   7  832.22   38.56
 -10  -2   7  911.35   44.50
 -10   2   8  224.27   17.85
 -10  -2   8  251.19   19.15
 -10  -2   8  231.32   21.14
 -10   2   8  244.22   20.79
 -10  -2   8  258.39   18.89
 -10   2   8  276.40   19.56
 -10   2   8  279.11   34.82
 -10   2   8  248.64   20.91
 -10  -2   8  284.14   36.56
 -10  -2   8  258.77   21.85
 -10  -2   8  286.48   20.00
 -10  -2   8  302.34   24.64
 -10   2   8  280.47   21.18
 -10   2   8  249.75   28.59
 -10  -2   8  278.32   21.97
 -10  -2   8  251.51   20.72
 -10  -2   8  257.83   20.56
 -10  -2   8  241.45   20.53
 -10  -2   8  226.69   16.87
 -10   2   9  119.44   12.69
 -10  -2   9  122.86   15.02
 -10   2   9  120.02   14.45
 -10  -2   9  179.55   28.44
 -10   2   9  135.41   14.94
 -10   2   9  134.67   15.32
 -10   2   9  123.88   22.72
 -10  -2   9  128.07   15.33
 -10  -2   9  144.48   15.22
 -10  -2   9  113.08   13.92
 -10  -2   9  119.28   14.38
 -10  -2   9  114.76   14.06
 -10  -2   9  127.65   14.08
 -10  -2   9  127.46   12.14
 -10   2   9  111.58   14.40
 -10   2   9  118.89   18.78
 -10  -2   9  155.03   17.61
 -10  -2   9  134.24   16.14
 -10   2   9  128.59   14.58
 -10  -2   9  137.22   13.83
 -10   2   9  119.10   12.11
 -10  -2   9  122.60   13.09
 -10   2   9  102.27   12.07
 -10  -2  10  375.02   22.91
 -10   2  10  341.80   23.81
 -10  -2  10  344.39   23.95
 -10   2  10  325.91   22.73
 -10   2  10  345.51   25.63
 -10   2  10  349.16   25.91
 -10   2  10  338.21   39.15
 -10  -2  10  340.53   26.44
 -10  -2  10  381.40   43.32
 -10  -2  10  340.80   24.13
 -10  -2  10  339.54   26.86
 -10  -2  10  363.91   28.30
 -10   2  10  339.77   26.48
 -10   2  10  353.16   26.10
 -10   2  10  328.06   22.55
 -10  -2  10  360.17   25.70
 -10  -2  10  357.48   24.55
 -10  -2  10  390.08   26.44
 -10  -2  10  385.87   26.64
 -10  -2  10  290.71   20.92
 -10   2  11   76.21   10.36
 -10   2  11   66.95   10.83
 -10   2  11   61.70   16.41
 -10  -2  11   77.16   18.90
 -10   2  11   69.05   11.11
 -10  -2  11   68.25   11.49
 -10   2  11   62.54    9.92
 -10  -2  11   70.55   10.32
 -10   2  11   72.55   11.60
 -10  -2  11   67.08   10.10
 -10   2  11   54.10   10.00
 -10  -2  11   59.35   11.13
 -10   2  11   61.96    9.53
 -10   2  11   63.92   11.01
 -10  -2  11   62.06   10.52
 -10  -2  11   70.00   10.57
 -10  -2  11   69.02    9.33
 -10  -2  11   60.10    9.30
 -10  -2  11   56.45    9.77
 -10   2  12  362.70   24.40
 -10   2  12  428.64   44.52
 -10   2  12  404.49   28.23
 -10   2  12  395.87   27.27
 -10  -2  12  406.24   29.17
 -10   2  12  397.56   26.88
 -10  -2  12  411.52   27.02
 -10  -2  12  408.32   27.01
 -10   2  12  389.49   28.84
 -10  -2  12  411.41   29.52
 -10   2  12  373.50   25.46
 -10   2  12  399.43   28.79
 -10  -2  12  368.37   23.56
 -10  -2  12  432.06   28.52
 -10  -2  12  324.00   22.87
 -10  -2  12  403.36   27.55
 -10   2  12  389.29   27.13
 -10  -2  12  401.30   26.15
 -10  -2  12  391.02   26.12
 -10   2  13  525.43   32.01
 -10  -2  13  505.02   32.12
 -10   2  13  386.11   25.00
 -10   2  13  496.26   30.28
 -10  -2  13  504.19   30.28
 -10   2  13  537.40   33.17
 -10  -2  13  527.01   30.98
 -10   2  13  421.75   28.03
 -10  -2  13  509.84   32.71
 -10   2  13  489.18   32.14
 -10  -2  13  521.38   31.26
 -10   2  13  486.62   31.69
 -10  -2  13  484.88   27.65
 -10   2  13  398.52   27.23
 -10  -2  13  498.94   28.32
 -10  -2  13  404.42   25.98
 -10   2  13  473.14   30.66
 -10  -2  13  487.97   29.80
 -10   2  14  250.97   20.12
 -10   2  14  204.78   17.57
 -10   2  14  233.70   20.23
 -10  -2  14  223.60   19.94
 -10  -2  14  218.43   18.49
 -10   2  14  185.28   18.50
 -10  -2  14  243.65   21.49
 -10   2  14  193.16   18.31
 -10  -2  14  200.19   16.82
 -10  -2  14  225.76   18.74
 -10   2  14  194.14   17.55
 -10  -2  14  233.75   18.90
 -10   2  14  242.78   19.31
 -10  -2  15   56.25    9.48
 -10   2  15   57.21    8.62
 -10   2  15   68.87   10.37
 -10  -2  15   77.31   11.24
 -10   2  15   59.75    9.42
 -10  -2  15   69.84    9.74
 -10  -2  15   55.08    7.39
 -10   2  15   54.28    8.79
 -10  -2  15   65.98    9.21
 -10  -2  15   68.61    9.71
 -10   2  15   86.55   10.63
 -10   2  16  183.35   14.22
 -10   2  16  177.55   15.08
 -10  -2  16  185.99   15.17
 -10  -2  16  212.68   15.62
 -10  -2  16  211.00   16.64
 -10   2  16  175.28   14.71
 -10  -2  16  165.33   12.81
 -10   2  16  157.17   13.35
 -10   2  16  194.01   14.84
 -10   2  17  112.99    9.46
 -10  -2  17   95.02    9.43
 -10   2  17   99.40    8.90
 -10  -2  17  118.33    9.83
 -10   2  17   83.75    8.70
 -10  -4  -9    1.56    1.76
 -10  -4  -8  169.40   12.41
 -10   4  -8  189.09   12.95
 -10   4  -7  315.19   20.07
 -10  -4  -7  307.16   19.98
 -10  -4  -7  277.40   18.62
 -10   4  -7  293.48   19.20
 -10  -4  -7  292.57   18.95
 -10   4  -7  248.28   17.33
 -10  -4  -7  249.10   15.21
 -10   4  -6  241.30   18.85
 -10   4  -6  198.43   15.68
 -10  -4  -6  235.17   18.73
 -10  -4  -6  179.03   16.13
 -10   4  -6  224.44   18.24
 -10  -4  -6  221.91   17.82
 -10  -4  -6  227.15   15.99
 -10   4  -6  191.16   16.61
 -10  -4  -5  268.55   21.44
 -10   4  -5  266.15   19.56
 -10   4  -5  295.30   22.44
 -10  -4  -5  236.22   18.46
 -10  -4  -5  237.34   19.41
 -10   4  -5  259.71   21.07
 -10  -4  -5  248.43   20.28
 -10   4  -5  258.23   20.49
 -10  -4  -5  262.47   19.34
 -10   4  -5  210.07   17.82
 -10   4  -4  589.16   33.03
 -10  -4  -4  553.32   34.02
 -10   4  -4  617.13   36.29
 -10  -4  -4  540.63   32.09
 -10  -4  -4  536.15   32.43
 -10  -4  -4  548.71   30.67
 -10  -4  -4  633.84   35.59
 -10   4  -4  589.78   34.98
 -10   4  -4  539.49   33.33
 -10   4  -4  533.12   32.42
 -10  -4  -4  569.06   32.48
 -10   4  -3  161.05   17.99
 -10   4  -3  166.99   16.15
 -10  -4  -3  155.77   16.15
 -10  -4  -3  139.24   16.06
 -10   4  -3  168.73   17.00
 -10  -4  -3  149.33   15.43
 -10   4  -3  124.01   15.34
 -10  -4  -3  159.78   15.68
 -10  -4  -3  133.42   14.29
 -10  -4  -3  172.98   17.79
 -10   4  -3  163.23   17.28
 -10  -4  -2  230.30   19.31
 -10   4  -2  215.36   20.31
 -10  -4  -2  218.32   20.46
 -10  -4  -2  207.60   18.87
 -10  -4  -2  213.22   19.89
 -10   4  -2  230.16   19.41
 -10   4  -2  224.55   21.19
 -10  -4  -2  219.54   19.40
 -10   4  -2  202.77   19.41
 -10  -4  -2  194.56   28.48
 -10  -4  -2  230.53   32.15
 -10  -4  -2  204.69   18.01
 -10   4  -2  187.80   28.23
 -10  -4  -2  266.53   34.71
 -10   4  -2  193.67   29.61
 -10   4  -1  143.35   16.05
 -10  -4  -1  159.25   16.26
 -10  -4  -1  162.15   17.39
 -10  -4  -1  138.19   16.40
 -10   4  -1  166.22   18.17
 -10   4  -1  148.93   15.31
 -10  -4  -1  141.81   15.49
 -10  -4  -1  173.51   16.88
 -10  -4  -1  140.12   13.73
 -10   4  -1  149.08   15.69
 -10   4  -1  127.10   15.19
 -10  -4  -1  143.60   25.59
 -10  -4  -1  123.04   22.48
 -10  -4  -1  132.91   13.87
 -10  -4  -1  139.81   24.95
 -10   4  -1  165.92   27.24
 -10   4  -1  178.15   26.60
 -10   4   0 1111.62   51.31
 -10   4   0 1204.52   55.87
 -10  -4   0 1075.16   53.27
 -10  -4   0 1064.25   51.53
 -10  -4   0 1195.82   53.84
 -10   4   0 1102.93   53.05
 -10   4   0 1167.98   54.69
 -10  -4   0 1042.94   49.48
 -10   4   0 1031.72   70.67
 -10  -4   0 1087.04   74.00
 -10   4   0 1152.83   54.12
 -10  -4   0 1158.07   53.32
 -10   4   1  462.19   29.05
 -10  -4   1  432.55   28.38
 -10   4   1  436.66   29.34
 -10  -4   1  400.32   27.23
 -10  -4   1  404.97   28.26
 -10   4   1  422.11   25.62
 -10   4   1  426.66   26.93
 -10   4   1  429.06   28.54
 -10   4   1  412.05   28.59
 -10   4   1  363.86   38.40
 -10  -4   1  371.97   39.62
 -10  -4   1  454.88   27.83
 -10   4   1  445.02   45.59
 -10   4   1  389.44   38.48
 -10   4   2  456.00   46.14
 -10   4   2  454.45   40.41
 -10   4   2  522.35   31.40
 -10  -4   2  515.91   31.75
 -10  -4   2  512.79   32.71
 -10   4   2  508.98   32.07
 -10  -4   2  524.05   32.23
 -10   4   2  502.30   28.79
 -10   4   2  472.03   28.64
 -10  -4   2  472.81   29.82
 -10   4   2  550.44   32.68
 -10  -4   2  536.89   31.61
 -10   4   2  471.96   42.94
 -10  -4   2  506.20   45.77
 -10   4   2  483.11   47.21
 -10  -4   2  498.22   30.24
 -10   4   3  125.76   14.10
 -10  -4   3  164.81   16.40
 -10  -4   3  159.44   16.68
 -10   4   3  135.06   15.17
 -10  -4   3  174.35   16.94
 -10   4   3  142.47   14.08
 -10   4   3  133.18   13.81
 -10  -4   3  141.66   14.58
 -10  -4   3  143.46   14.93
 -10   4   3  146.98   15.44
 -10   4   3  166.25   16.54
 -10  -4   3  149.69   24.07
 -10   4   3  165.11   23.77
 -10  -4   3  128.97   13.70
 -10  -4   3  131.37   14.56
 -10   4   3  140.81   23.24
 -10   4   3  141.96   20.21
 -10   4   4  273.34   33.08
 -10  -4   4  262.69   22.08
 -10  -4   4  291.59   22.43
 -10   4   4  261.88   20.59
 -10  -4   4  241.68   19.81
 -10   4   4  259.96   21.33
 -10   4   4  256.54   19.47
 -10  -4   4  251.65   20.72
 -10   4   4  259.99   19.44
 -10  -4   4  280.10   21.17
 -10   4   4  262.49   19.56
 -10   4   4  295.75   22.26
 -10   4   4  241.73   19.33
 -10  -4   4  263.25   31.49
 -10   4   4  262.75   30.38
 -10  -4   4  284.29   21.37
 -10   4   4  255.21   33.16
 -10  -4   4  251.28   18.80
 -10  -4   4  265.48   20.19
 -10  -4   4  308.83   21.05
 -10  -4   4  272.93   20.77
 -10  -4   4  271.85   21.42
 -10   4   5 1037.35   69.23
 -10   4   5 1130.63   50.96
 -10  -4   5 1151.68   54.12
 -10   4   5 1069.65   48.49
 -10  -4   5  995.22   48.82
 -10  -4   5 1054.55   50.14
 -10   4   5 1083.43   51.90
 -10  -4   5 1179.66   51.25
 -10   4   5 1098.51   51.94
 -10   4   5 1049.95   50.10
 -10   4   5  949.52   65.20
 -10   4   5 1056.63   48.75
 -10  -4   5 1056.30   70.27
 -10  -4   5 1050.53   49.87
 -10   4   5 1074.72   72.13
 -10  -4   5 1196.02   52.74
 -10  -4   5 1068.06   49.15
 -10  -4   5 1030.22   50.12
 -10  -4   5 1076.27   49.61
 -10  -4   5 1119.87   50.08
 -10  -4   6  911.33   46.02
 -10   4   6  875.45   42.86
 -10  -4   6  764.98   40.74
 -10  -4   6  770.06   40.78
 -10   4   6  888.12   41.34
 -10   4   6  839.59   43.60
 -10   4   6  831.72   41.61
 -10  -4   6  795.76   42.26
 -10  -4   6  847.14   41.24
 -10   4   6  875.18   43.80
 -10  -4   6  891.65   61.33
 -10   4   6  854.13   58.83
 -10  -4   6  833.06   41.82
 -10   4   6  829.67   40.68
 -10   4   6  846.13   61.33
 -10  -4   6  879.81   42.64
 -10  -4   6  793.99   42.43
 -10  -4   6  830.46   41.40
 -10  -4   6  801.12   41.16
 -10  -4   7  472.72   31.11
 -10   4   7  475.04   29.39
 -10  -4   7  454.01   28.25
 -10   4   7  477.87   30.63
 -10   4   7  465.99   27.74
 -10  -4   7  464.73   29.18
 -10   4   7  426.17   27.06
 -10   4   7  459.58   29.19
 -10  -4   7  454.09   42.40
 -10   4   7  451.49   27.63
 -10   4   7  524.13   43.52
 -10  -4   7  466.68   28.56
 -10   4   7  477.45   42.96
 -10   4   7  391.56   40.75
 -10  -4   7  477.81   29.55
 -10  -4   7  463.22   29.80
 -10  -4   7  465.93   28.87
 -10  -4   7  455.87   27.95
 -10  -4   7  495.89   30.26
 -10   4   8  723.82   38.56
 -10   4   8  680.67   37.30
 -10   4   8  588.04   32.87
 -10   4   8  720.63   39.54
 -10  -4   8  677.58   37.04
 -10   4   8  658.31   34.63
 -10   4   8  687.47   37.18
 -10   4   8  649.46   34.38
 -10   4   8  689.06   36.01
 -10   4   8  708.36   53.40
 -10  -4   8  680.43   53.45
 -10  -4   8  657.78   36.16
 -10   4   8  625.35   52.28
 -10   4   8  592.13   49.30
 -10  -4   8  753.67   38.92
 -10  -4   8  672.74   38.45
 -10  -4   8  707.12   36.92
 -10  -4   8  691.67   37.75
 -10  -4   8  768.66   38.92
 -10   4   9  536.54   32.16
 -10   4   9  461.09   28.02
 -10   4   9  525.38   33.15
 -10  -4   9  493.99   29.83
 -10   4   9  490.73   30.02
 -10  -4   9  503.44   30.37
 -10   4   9  485.11   29.36
 -10  -4   9  510.56   45.76
 -10   4   9  521.69   30.19
 -10  -4   9  537.95   31.20
 -10  -4   9  583.51   32.86
 -10  -4   9  611.97   36.81
 -10   4   9  486.74   44.74
 -10   4   9  508.30   43.40
 -10  -4   9  533.95   32.29
 -10  -4   9  511.12   30.57
 -10  -4   9  573.67   32.44
 -10  -4   9  548.34   32.93
 -10   4  10  551.64   32.66
 -10   4  10  563.51   34.36
 -10   4  10  427.00   27.59
 -10   4  10  472.75   28.67
 -10   4  10  515.10   30.65
 -10  -4  10  545.96   30.46
 -10  -4  10  501.31   45.48
 -10  -4  10  506.07   30.50
 -10   4  10  528.81   30.48
 -10  -4  10  523.68   31.87
 -10  -4  10  549.65   35.28
 -10  -4  10  547.42   33.08
 -10  -4  10  582.08   31.90
 -10  -4  10  546.04   32.55
 -10  -4  10  525.39   31.04
 -10   4  11  501.11   30.77
 -10   4  11  424.57   26.87
 -10  -4  11  501.43   27.43
 -10   4  11  536.76   30.78
 -10   4  11  542.69   32.94
 -10   4  11  488.45   28.75
 -10  -4  11  464.75   28.78
 -10  -4  11  568.39   34.71
 -10   4  11  422.44   26.78
 -10  -4  11  515.29   31.12
 -10  -4  11  484.20   29.57
 -10  -4  11  486.14   28.19
 -10  -4  11  502.66   31.42
 -10   4  12  526.92   28.95
 -10   4  12  544.75   32.27
 -10   4  12  509.00   30.46
 -10  -4  12  491.41   28.79
 -10   4  12  569.79   31.18
 -10   4  12  502.89   28.78
 -10  -4  12  563.85   31.69
 -10  -4  12  569.05   34.11
 -10   4  12  433.79   26.95
 -10  -4  12  534.69   31.14
 -10  -4  12  572.04   31.86
 -10  -4  12  529.51   30.88
 -10  -4  12  501.63   29.55
 -10   4  13  152.84   14.77
 -10   4  13  162.70   15.31
 -10   4  13  141.37   13.67
 -10   4  13  140.36   13.65
 -10  -4  13  165.11   16.52
 -10  -4  13  183.95   16.38
 -10  -4  13  181.24   15.80
 -10  -4  13  167.79   15.32
 -10  -4  13  144.06   14.21
 -10  -4  13  164.61   15.29
 -10   4  14  474.23   26.01
 -10   4  14  444.81   25.45
 -10  -4  14  518.42   28.68
 -10  -4  14  500.84   28.82
 -10   4  14  430.42   25.07
 -10  -4  14  470.54   25.63
 -10   4  14  444.56   27.34
 -10  -4  14  516.00   26.98
 -10  -4  14  512.52   27.35
 -10  -4  14  439.07   26.05
 -10   4  14  485.55   27.46
 -10   4  15  320.42   19.07
 -10   4  15  348.68   20.13
 -10   4  15  356.72   21.37
 -10   4  15  322.18   19.81
 -10  -4  15  406.30   21.04
 -10  -4  15  381.34   19.90
 -10   4  15  428.13   22.56
 -10   4  16  111.32    8.99
 -10   4  16  102.06    8.54
 -10   4  17   58.92    5.38
 -10  -6  -7  123.48    8.61
 -10   6  -7   87.34    7.30
 -10  -6  -6   87.87    8.57
 -10   6  -6   75.24    8.17
 -10   6  -5 1176.27   46.49
 -10  -6  -5 1098.57   45.21
 -10  -6  -5 1090.08   46.30
 -10   6  -5 1100.33   47.21
 -10   6  -4   24.47    6.12
 -10  -6  -4   17.01    4.89
 -10  -6  -4   11.78    4.31
 -10   6  -4   15.11    4.76
 -10   6  -4   14.08    5.18
 -10   6  -3  883.83   41.58
 -10  -6  -3  882.31   41.74
 -10  -6  -3  855.07   43.01
 -10  -6  -3  759.71   39.30
 -10  -6  -3  908.82   41.70
 -10   6  -3  825.08   40.29
 -10   6  -3  831.77   41.78
 -10   6  -2   47.79    8.76
 -10  -6  -2   44.60    8.56
 -10   6  -2   51.07    9.54
 -10  -6  -2   52.22    9.62
 -10  -6  -2   44.64    7.65
 -10   6  -2   55.88    9.07
 -10   6  -2   38.63    7.47
 -10  -6  -2   53.59    9.10
 -10   6  -1  457.83   27.67
 -10   6  -1  398.67   27.50
 -10  -6  -1  409.19   27.84
 -10  -6  -1  394.35   26.74
 -10  -6  -1  369.10   24.29
 -10   6  -1  375.05   26.27
 -10  -6  -1  373.75   25.89
 -10  -6  -1  400.20   23.50
 -10   6  -1  367.58   24.71
 -10   6   0   78.98   11.29
 -10   6   0   77.56    9.51
 -10  -6   0   85.54   12.07
 -10   6   0   80.03   11.87
 -10  -6   0   66.02   11.33
 -10  -6   0   78.94    9.47
 -10  -6   0   88.60   10.62
 -10   6   0   59.05    9.93
 -10  -6   0   92.75   12.28
 -10   6   0   84.03   11.92
 -10   6   1 1328.35   59.19
 -10  -6   1 1193.15   55.62
 -10   6   1 1337.87   60.03
 -10   6   1 1204.39   54.21
 -10   6   1 1400.37   59.38
 -10  -6   1 1382.38   61.02
 -10  -6   1 1367.14   61.52
 -10   6   1 1364.53   60.74
 -10  -6   2   53.69   10.03
 -10   6   2   42.13    8.67
 -10   6   2   45.57    8.75
 -10   6   2   37.13    7.14
 -10   6   2   49.72   13.80
 -10   6   2   49.01   14.29
 -10   6   2   42.15    8.82
 -10  -6   2   37.67    8.26
 -10  -6   2   40.41    7.86
 -10   6   2   67.00   16.08
 -10   6   2   41.12    8.82
 -10   6   3  987.10   70.41
 -10   6   3 1059.90   77.86
 -10   6   3 1083.25   49.61
 -10   6   3 1172.88   52.96
 -10  -6   3 1176.55   55.44
 -10   6   3 1212.59   55.18
 -10  -6   3 1227.79   55.13
 -10   6   3 1204.28   55.27
 -10  -6   3 1204.08   53.63
 -10   6   3 1076.49   74.69
 -10  -6   3 1095.97   49.39
 -10  -6   3 1165.36   54.80
 -10   6   4  324.69   36.19
 -10  -6   4  470.76   30.04
 -10   6   4  425.05   28.33
 -10  -6   4  431.04   29.51
 -10   6   4  458.60   29.32
 -10  -6   4  438.41   28.05
 -10   6   4  457.92   29.59
 -10   6   4  399.66   25.11
 -10   6   4  433.91   27.43
 -10   6   4  431.62   42.76
 -10  -6   4  431.40   25.21
 -10  -6   4  426.15   26.11
 -10  -6   4  392.13   27.91
 -10   6   5  131.87   14.53
 -10   6   5  144.88   13.96
 -10  -6   5  140.87   15.05
 -10   6   5  159.62   15.98
 -10   6   5  162.97   16.65
 -10  -6   5  169.72   17.00
 -10  -6   5  161.51   16.56
 -10  -6   5  156.02   14.52
 -10  -6   5  161.51   15.25
 -10   6   6   65.41   10.55
 -10   6   6   65.59   10.85
 -10   6   6   57.05    8.84
 -10   6   6   74.65   10.72
 -10  -6   6   68.23   10.41
 -10   6   6   72.56   11.26
 -10   6   6   76.45   10.85
 -10   6   6   69.38   10.61
 -10   6   6   73.26   16.79
 -10  -6   6   79.25   11.01
 -10   6   6   65.23   15.74
 -10  -6   6   61.83    9.53
 -10  -6   6   66.77   10.47
 -10  -6   6   74.13   10.18
 -10   6   7 2334.77   92.08
 -10   6   7 2334.25   90.17
 -10   6   7 2118.26   87.11
 -10  -6   7 2344.81   91.25
 -10  -6   7 2271.58   91.78
 -10   6   7 2245.14   89.50
 -10   6   7 2399.87   92.38
 -10   6   7 2442.20   93.01
 -10   6   7 2403.84   93.23
 -10  -6   7 2477.04   92.43
 -10  -6   7 2260.11   90.45
 -10  -6   7 2425.42   93.27
 -10  -6   7 2350.50   89.99
 -10   6   8   34.01    8.06
 -10   6   8   35.10    7.87
 -10   6   8   43.48    7.62
 -10   6   8   45.01    7.51
 -10  -6   8   38.49    7.97
 -10  -6   8   50.37    8.74
 -10   6   8   35.35    7.22
 -10   6   8   30.98    7.71
 -10   6   8   39.78    8.01
 -10  -6   8   31.14    7.06
 -10  -6   8   38.47    8.04
 -10  -6   8   34.33    7.33
 -10  -6   8   35.55    7.98
 -10   6   9  968.57   47.86
 -10   6   9  908.58   44.48
 -10   6   9  967.80   46.19
 -10  -6   9 1014.32   46.79
 -10   6   9  979.39   44.83
 -10   6   9  876.76   42.67
 -10   6   9 1046.91   49.10
 -10   6   9 1092.08   48.96
 -10  -6   9 1026.30   47.64
 -10  -6   9 1072.08   48.84
 -10  -6   9  976.90   47.54
 -10  -6   9 1042.02   47.32
 -10  -6   9 1013.72   48.58
 -10   6  10   10.33    4.51
 -10   6  10    7.22    3.64
 -10   6  10   13.53    4.90
 -10  -6  10    8.98    3.65
 -10   6  10   16.29    5.66
 -10   6  10    7.52    3.90
 -10   6  10   13.00    5.72
 -10  -6  10   14.24    5.03
 -10  -6  10   19.64    5.89
 -10  -6  10   14.20    5.10
 -10   6  11  342.86   22.46
 -10   6  11  397.96   24.10
 -10   6  11  410.58   26.00
 -10   6  11  410.05   25.80
 -10  -6  11  404.58   25.58
 -10   6  12   40.46    7.16
 -10   6  12   48.59    7.54
 -10   6  12   30.33    5.28
 -10  -6  12   45.93    7.66
 -10  -6  12   57.37    8.05
 -10  -6  12   47.45    7.66
 -10   6  13 1137.44   46.53
 -10   6  13 1169.69   45.76
 -10  -6  13 1276.55   47.48
 -10  -6  13 1230.44   47.43
 -10  -6  13 1180.16   47.41
 -10   6  14   23.24    4.47
 -10   6  14   13.43    3.12
 -10   6  14   24.61    4.69
 -10  -6  14   32.33    5.27
 -10  -6  14   23.04    4.33
 -10   6  14   22.58    4.87
 -10   6  15  210.47   11.92
 -10   6  15  175.44   11.01
 -10   8  -5   45.10    4.56
 -10  -8  -5   44.25    4.26
 -10   8  -4  340.77   17.37
 -10  -8  -4  324.22   16.76
 -10   8  -3   57.34    7.05
 -10  -8  -3   65.07    7.41
 -10   8  -2   23.72    4.88
 -10  -8  -2   26.16    4.05
 -10  -8  -2   26.87    5.54
 -10  -8  -2   25.06    4.23
 -10   8  -2   18.87    4.84
 -10  -8  -1  144.30   10.40
 -10   8  -1  133.61   11.41
 -10   8  -1  129.84   11.54
 -10  -8  -1  149.16   12.59
 -10   8  -1  154.07   12.81
 -10  -8  -1  167.00   13.35
 -10   8   0  209.56   16.50
 -10   8   0  148.43   13.00
 -10   8   0  192.75   15.35
 -10  -8   0  188.81   14.22
 -10   8   1  120.57   12.65
 -10  -8   1  118.28   12.58
 -10   8   1  117.81   12.32
 -10   8   1  104.82   11.23
 -10  -8   1   99.58   10.80
 -10   8   2  180.52   14.61
 -10   8   2  256.56   18.86
 -10  -8   2  233.30   18.34
 -10   8   2  248.92   18.74
 -10  -8   2  221.56   17.13
 -10   8   2  230.92   17.63
 -10   8   3   31.42    6.23
 -10  -8   3   26.86    5.94
 -10   8   3   21.02    6.19
 -10   8   3   22.55    6.10
 -10   8   3   24.74    6.12
 -10   8   4   62.34    7.81
 -10   8   4   76.05   10.23
 -10  -8   4   60.00    8.89
 -10   8   4   65.74    9.58
 -10   8   4   54.69    8.09
 -10   8   5  127.03   12.50
 -10   8   5  159.71   14.93
 -10   8   5  154.44   14.48
 -10   8   5  147.36   12.73
 -10   8   5  142.56   14.08
 -10  -8   5  146.26   11.83
 -10   8   6  364.23   22.96
 -10   8   6  421.69   25.15
 -10   8   6  399.30   23.03
 -10   8   6  395.49   24.80
 -10  -8   6  416.10   22.72
 -10  -8   6  448.54   26.12
 -10   8   7   72.32    8.80
 -10   8   7   58.89    8.06
 -10  -8   7   68.03    9.26
 -10  -8   7   69.49    8.42
 -10   8   7   81.19    9.76
 -10   8   7   62.87    9.15
 -10  -8   8  408.83   22.75
 -10  -8   8  445.97   24.25
 -10   8   8  409.60   23.87
 -10   8   8  380.05   21.90
 -10   8   9    6.55    2.92
 -10  -8   9   12.20    3.65
 -10   8   9   15.12    3.74
 -10   8   9    7.43    3.82
 -10  -8   9    5.71    3.23
 -10   8  10   33.83    4.91
 -10   8  10   34.73    5.16
 -10  -8  10   42.21    6.17
 -10  -8  10   41.72    6.61
 -10   8  10   31.36    5.57
 -10   8  11  125.52    9.58
 -10  -8  11  160.51   11.55
 -10  -8  11  153.64   11.83
 -10   8  11  164.05   11.78
 -10   8  12  179.01   12.14
 -10  -8  12  256.24   13.41
 -10  -8  12  236.29   13.28
 -10   8  12  165.12   10.34
 -10 -10   0  157.55    8.28
 -10 -10   1  142.18    8.46
 -10  10   1  112.12    7.43
 -10 -10   2   44.90    4.96
 -10  10   2   42.78    5.02
 -10 -10   3  143.02    9.19
 -10  10   3  131.40    9.20
 -10 -10   4  148.12    9.51
 -10  10   4  119.02    9.07
 -10  10   4  138.95    9.62
 -10 -10   5  268.45   13.81
 -10  10   5  244.75   13.95
 -10 -10   6  185.82   10.41
 -10  10   6  155.19   10.36
 -10  10   6  162.02   10.10
 -10 -10   7  244.43   12.19
  -9   1 -11   63.06    6.73
  -9   1 -10   89.28    9.67
  -9   1 -10  115.17   10.90
  -9  -1 -10   95.12   10.07
  -9  -1 -10  104.18   10.06
  -9  -1  -9  443.69   25.01
  -9   1  -9  499.28   27.75
  -9  -1  -9  442.47   27.29
  -9   1  -9  484.69   27.85
  -9   1  -9  409.85   23.68
  -9  -1  -9  440.96   26.22
  -9  -1  -8  286.78   20.81
  -9   1  -8  289.14   22.66
  -9  -1  -8  276.03   21.32
  -9   1  -8  279.84   20.03
  -9   1  -8  314.70   22.71
  -9  -1  -8  295.81   23.09
  -9   1  -8  236.66   17.82
  -9  -1  -8  232.13   17.04
  -9   1  -7   10.51    4.47
  -9  -1  -7   10.41    4.74
  -9  -1  -7    1.96    5.12
  -9  -1  -7    7.44    5.03
  -9   1  -7   13.03    6.01
  -9   1  -7    4.06    4.49
  -9  -1  -7   11.79    5.39
  -9   1  -7    9.71    5.90
  -9  -1  -7    8.77    3.92
  -9  -1  -6    9.55    4.74
  -9   1  -6   11.90    5.17
  -9  -1  -6   10.71    5.13
  -9   1  -6   15.52    6.94
  -9  -1  -6    7.96    5.50
  -9  -1  -6    8.71    6.13
  -9   1  -6    5.95    5.76
  -9  -1  -6   17.68    7.57
  -9   1  -6    8.00    5.29
  -9   1  -5 1160.58   57.16
  -9  -1  -5 1140.63   54.26
  -9   1  -5 1155.74   56.21
  -9  -1  -5 1178.01   56.18
  -9   1  -5 1228.37   55.70
  -9  -1  -5 1182.81   57.76
  -9   1  -5 1256.99   55.79
  -9  -1  -5 1166.91   53.50
  -9  -1  -5 1075.26   79.10
  -9   1  -5 1064.45   77.39
  -9   1  -5  745.55   71.27
  -9  -1  -5  815.34   74.46
  -9  -1  -5 1131.54   52.25
  -9   1  -5 1094.57   78.13
  -9  -1  -5 1305.92   82.21
  -9  -1  -5  934.22   73.27
  -9   1  -5  995.01   74.33
  -9   1  -4  748.83   43.10
  -9   1  -4  849.58   43.50
  -9  -1  -4  864.25   44.60
  -9  -1  -4  753.33   41.57
  -9   1  -4  831.29   45.25
  -9  -1  -4  800.45   44.92
  -9   1  -4  828.14   42.87
  -9  -1  -4  792.44   41.43
  -9   1  -4  787.11   42.08
  -9   1  -4  799.88   64.12
  -9  -1  -4  677.00   64.48
  -9  -1  -4  785.50   65.19
  -9   1  -4  609.22   62.14
  -9  -1  -4  817.57   41.17
  -9   1  -4  738.50   56.87
  -9   1  -4  632.35   55.43
  -9  -1  -4  696.66   59.48
  -9   1  -3  555.03   34.83
  -9   1  -3  584.29   36.34
  -9  -1  -3  563.37   34.84
  -9   1  -3  596.51   34.55
  -9  -1  -3  597.17   34.35
  -9  -1  -3  603.37   36.89
  -9   1  -3  544.11   33.76
  -9   1  -3  600.39   34.66
  -9  -1  -3  622.04   34.54
  -9  -1  -3  508.00   54.47
  -9   1  -3  536.32   54.52
  -9  -1  -3  546.31   52.51
  -9   1  -3  574.10   53.22
  -9  -1  -3  628.32   34.09
  -9  -1  -3  571.92   51.32
  -9   1  -3  517.34   46.80
  -9   1  -3  536.03   47.80
  -9   1  -2  331.22   25.22
  -9   1  -2  325.84   23.59
  -9  -1  -2  327.20   25.43
  -9  -1  -2  269.91   21.46
  -9  -1  -2  304.21   23.38
  -9   1  -2  310.72   24.08
  -9   1  -2  299.75   22.72
  -9   1  -2  306.04   23.61
  -9  -1  -2  328.70   23.36
  -9  -1  -2  314.43   37.89
  -9   1  -2  326.03   37.72
  -9   1  -2  314.09   39.43
  -9  -1  -2  252.02   36.41
  -9  -1  -2  343.02   23.17
  -9   1  -2  309.92   20.37
  -9  -1  -2  307.30   20.10
  -9   1  -2  391.37   39.07
  -9   1  -2  259.72   30.04
  -9  -1  -2  322.04   35.78
  -9  -1  -2  308.46   35.20
  -9   1  -2  277.13   33.94
  -9  -1  -1    5.22    4.33
  -9   1  -1    2.49    4.20
  -9   1  -1    3.15    4.57
  -9  -1  -1    0.88    4.16
  -9  -1  -1    0.82    4.54
  -9   1  -1    6.00    5.21
  -9   1  -1    5.57    4.03
  -9  -1  -1    4.50    3.56
  -9  -1  -1    4.64    3.40
  -9   1  -1    4.97    6.29
  -9   1  -1    8.88    7.95
  -9  -1  -1    5.11    7.92
  -9  -1  -1    7.01    5.91
  -9  -1  -1    4.40    4.64
  -9  -1  -1   -0.60    3.03
  -9   1  -1    7.29    3.61
  -9   1  -1    4.01    5.07
  -9  -1  -1   15.82    7.51
  -9   1  -1    1.65    2.09
  -9  -1  -1   13.79    6.60
  -9   1  -1    2.07    5.25
  -9  -1   0  298.64   36.71
  -9   1   0  287.06   33.46
  -9   1   0  334.39   37.95
  -9  -1   0  336.38   22.18
  -9  -1   0  338.41   21.16
  -9   1   0  346.37   21.03
  -9   1   0  283.26   19.91
  -9  -1   0  303.12   21.91
  -9   1   0  274.88   21.77
  -9   1   0  328.02   22.79
  -9   1   0  353.32   24.54
  -9  -1   0  304.15   23.59
  -9   1   0  332.14   35.32
  -9   1   0  312.43   28.73
  -9  -1   0  298.58   31.70
  -9   1   0  274.57   30.57
  -9  -1   0  321.20   31.64
  -9   1   1 1292.04   80.38
  -9  -1   1 1219.64   80.54
  -9  -1   1 1330.03   53.88
  -9  -1   1 1330.55   55.28
  -9   1   1 1272.09   52.73
  -9   1   1 1258.85   52.65
  -9  -1   1 1305.05   57.79
  -9   1   1 1290.49   56.85
  -9  -1   1 1283.41   55.13
  -9   1   1 1260.68   55.37
  -9   1   1 1296.27   56.64
  -9   1   1 1098.75   60.45
  -9   1   1 1260.57   70.25
  -9   1   1 1346.01   76.68
  -9  -1   1 1361.39   71.70
  -9  -1   1 1315.92   71.91
  -9   1   2  456.71   42.62
  -9  -1   2  430.77   42.57
  -9  -1   2  444.00   25.34
  -9  -1   2  421.40   25.67
  -9   1   2  435.19   24.57
  -9   1   2  437.14   23.93
  -9   1   2  447.57   27.24
  -9  -1   2  420.85   25.66
  -9   1   2  432.50   26.48
  -9   1   2  446.45   27.25
  -9  -1   2  432.27   27.64
  -9  -1   2  419.31   34.05
  -9   1   2  424.19   34.80
  -9  -1   2  441.31   35.77
  -9  -1   3 1282.46   78.28
  -9   1   3 1239.15   75.47
  -9   1   3 1212.19   50.60
  -9  -1   3 1160.45   51.86
  -9   1   3 1147.16   48.59
  -9   1   3 1231.99   53.53
  -9  -1   3 1200.04   53.42
  -9   1   3 1226.36   52.67
  -9  -1   3 1236.04   51.99
  -9   1   3 1230.81   53.73
  -9  -1   3 1230.97   54.50
  -9   1   3 1173.50   62.07
  -9  -1   3 1264.17   64.64
  -9  -1   4 1543.76   86.56
  -9   1   4 1421.80   81.85
  -9   1   4 1290.63   53.51
  -9   1   4 1379.19   56.64
  -9  -1   4 1362.46   57.96
  -9   1   4 1407.37   59.10
  -9  -1   4 1415.75   59.52
  -9  -1   4 1360.32   56.95
  -9   1   4 1442.29   58.98
  -9   1   4 1449.29   59.55
  -9  -1   4 1405.43   59.99
  -9   1   4 1327.93   64.37
  -9   1   5  187.43   26.30
  -9  -1   5  126.21   22.29
  -9  -1   5  134.68   14.12
  -9   1   5  144.21   14.19
  -9  -1   5  134.13   12.94
  -9   1   5  134.38   13.68
  -9   1   5  167.84   15.51
  -9  -1   5  147.68   14.70
  -9   1   5  135.05   11.33
  -9  -1   5  142.41   14.09
  -9  -1   6  672.28   36.20
  -9   1   6  660.10   35.72
  -9  -1   6  644.48   52.86
  -9   1   6  660.17   52.23
  -9  -1   6  626.02   34.90
  -9   1   6  675.19   35.21
  -9   1   6  624.42   34.65
  -9  -1   6  599.00   32.29
  -9  -1   6  694.77   35.91
  -9   1   6  676.75   35.24
  -9  -1   6  605.63   38.44
  -9   1   6  679.86   46.12
  -9   1   6  608.18   29.92
  -9  -1   6  647.12   34.49
  -9  -1   7 2364.64  122.17
  -9   1   7 2556.04   95.78
  -9   1   7 2561.29  123.44
  -9  -1   7 2453.41   95.88
  -9  -1   7 2531.54   95.70
  -9   1   7 2516.29   94.68
  -9  -1   7 2432.86   92.14
  -9  -1   7 2559.23   95.26
  -9   1   7 2537.91   95.10
  -9   1   7 2430.11   94.21
  -9   1   7 2426.09  108.37
  -9   1   7 2282.20   87.48
  -9   1   8 1153.59   49.99
  -9  -1   8 1177.35   53.69
  -9   1   8 1252.05   56.59
  -9   1   8 1213.42   56.08
  -9  -1   8 1184.46   56.27
  -9  -1   8 1203.44   56.70
  -9   1   8 1318.64   81.41
  -9   1   8 1252.39   56.92
  -9  -1   8 1196.70   79.23
  -9  -1   8 1357.66   59.73
  -9   1   8 1220.72   57.23
  -9   1   8 1166.05   64.73
  -9  -1   8 1264.64   58.13
  -9   1   8 1307.46   57.61
  -9  -1   8 1208.79   54.83
  -9  -1   8 1325.30   56.42
  -9   1   9  804.67   37.89
  -9   1   9  769.50   42.71
  -9  -1   9  768.61   42.82
  -9   1   9  805.62   43.03
  -9  -1   9  809.91   39.75
  -9   1   9  745.95   39.05
  -9   1   9  852.45   44.63
  -9  -1   9  805.15   39.94
  -9   1   9  963.26   46.22
  -9  -1   9  932.06   46.82
  -9  -1   9  759.26   41.14
  -9  -1   9  812.31   44.17
  -9   1   9  860.52   40.05
  -9  -1   9  824.15   42.40
  -9  -1   9  795.49   41.95
  -9  -1   9  833.13   41.49
  -9  -1   9  766.78   36.68
  -9  -1   9  869.69   42.75
  -9   1   9  768.57   40.82
  -9   1   9  891.75   66.00
  -9  -1   9  869.43   44.72
  -9   1   9  850.79   43.96
  -9  -1   9  816.28   64.45
  -9  -1  10  829.40   42.03
  -9   1  10  786.50   41.64
  -9   1  10  831.44   42.22
  -9   1  10  966.34   48.05
  -9   1  10  901.19   46.96
  -9  -1  10  919.83   47.66
  -9  -1  10  833.97   42.43
  -9  -1  10  969.69   49.30
  -9  -1  10  802.59   43.44
  -9  -1  10  777.97   38.66
  -9   1  10  809.04   44.97
  -9  -1  10  885.88   44.40
  -9  -1  10  822.78   42.11
  -9  -1  10  942.76   45.05
  -9  -1  10  847.98   42.00
  -9  -1  10  867.80   45.95
  -9   1  10  885.25   68.11
  -9   1  10  826.07   42.75
  -9   1  10  922.55   46.89
  -9  -1  10  892.71   69.16
  -9  -1  11  410.78   27.42
  -9   1  11  446.26   28.77
  -9   1  11  432.38   28.08
  -9  -1  11  463.87   28.77
  -9  -1  11  430.60   30.86
  -9   1  11  394.97   29.01
  -9  -1  11  433.35   29.36
  -9   1  11  439.08   30.94
  -9   1  11  478.30   32.18
  -9  -1  11  450.15   31.94
  -9  -1  11  443.34   28.57
  -9  -1  11  400.64   25.64
  -9  -1  11  444.78   28.99
  -9  -1  11  418.72   26.82
  -9  -1  11  382.06   24.59
  -9  -1  11  472.00   49.24
  -9   1  11  412.65   29.66
  -9   1  11  502.95   49.33
  -9   1  11  394.88   24.96
  -9   1  11  392.37   27.02
  -9  -1  11  425.29   30.22
  -9   1  12  864.42   44.48
  -9  -1  12  875.78   44.13
  -9   1  12  793.81   45.99
  -9   1  12  887.91   47.91
  -9  -1  12  928.60   45.14
  -9   1  12  819.98   45.49
  -9   1  12  822.43   43.11
  -9  -1  12  778.31   44.04
  -9  -1  12  907.33   48.99
  -9  -1  12  813.85   46.45
  -9  -1  12  898.33   45.41
  -9  -1  12  838.91   40.63
  -9  -1  12  811.05   42.71
  -9  -1  12  846.69   42.43
  -9  -1  12  748.41   39.08
  -9   1  12  902.53   46.55
  -9   1  12  835.92   43.53
  -9   1  12  762.37   38.76
  -9   1  12  730.38   64.39
  -9   1  12  838.38   46.08
  -9  -1  12  824.39   68.70
  -9  -1  12  790.74   45.41
  -9  -1  13  946.99   45.91
  -9   1  13  895.29   45.83
  -9   1  13  938.20   49.26
  -9   1  13  838.11   46.00
  -9  -1  13  877.31   44.84
  -9   1  13  870.99   47.52
  -9  -1  13  835.87   45.42
  -9  -1  13  886.35   48.01
  -9   1  13  881.72   45.16
  -9   1  13  771.85   41.50
  -9   1  13  819.77   43.31
  -9   1  13  842.29   45.42
  -9  -1  13  846.54   42.96
  -9  -1  13  889.05   45.39
  -9  -1  13  766.74   40.17
  -9  -1  13  838.20   46.51
  -9   1  13  898.78   47.52
  -9  -1  14  502.86   30.80
  -9   1  14  511.15   31.04
  -9  -1  14  516.58   33.22
  -9   1  14  495.12   32.84
  -9  -1  14  450.55   30.40
  -9   1  14  451.83   31.39
  -9   1  14  476.80   31.21
  -9   1  14  462.15   29.94
  -9  -1  14  500.90   30.84
  -9   1  14  413.91   25.39
  -9  -1  14  509.02   30.49
  -9   1  14  467.33   30.25
  -9   1  14  420.60   27.26
  -9  -1  14  490.83   27.81
  -9   1  14  503.23   32.34
  -9   1  15  357.55   24.43
  -9  -1  15  329.77   23.71
  -9   1  15  345.07   23.55
  -9  -1  15  333.54   22.49
  -9   1  15  326.44   23.55
  -9  -1  15  382.34   25.12
  -9  -1  15  320.06   24.82
  -9   1  15  387.55   27.03
  -9  -1  15  355.79   24.63
  -9   1  15  342.71   25.18
  -9   1  16  147.51   12.54
  -9  -1  16  136.58   11.77
  -9  -1  16  146.23   14.66
  -9   1  16  150.86   13.96
  -9  -1  16  143.51   13.68
  -9  -1  16  155.67   14.36
  -9   1  16  144.68   14.95
  -9   1  16  152.76   14.77
  -9  -1  17  153.90   13.28
  -9  -1  17  154.26   13.71
  -9   1  17  152.58   12.56
  -9  -1  17  178.55   13.52
  -9   1  17  154.24   13.24
  -9   1  17  164.65   14.22
  -9  -1  18  191.67   12.41
  -9   1  18  204.72   12.73
  -9   1  18  208.38   12.14
  -9   1  18  191.51   11.67
  -9   3  -9   72.15    9.11
  -9   3  -9   50.08    7.27
  -9  -3  -9   57.99    7.68
  -9   3  -9   49.01    7.47
  -9  -3  -9   53.03    7.10
  -9   3  -8   23.91    5.79
  -9   3  -8   33.11    6.94
  -9  -3  -8   26.57    6.69
  -9   3  -8   37.65    7.88
  -9  -3  -8   27.16    6.50
  -9  -3  -8   36.87    7.10
  -9   3  -8   42.27    7.66
  -9   3  -7  185.71   16.46
  -9  -3  -7  163.99   14.42
  -9   3  -7  236.97   20.09
  -9   3  -7  203.88   18.02
  -9  -3  -7  197.20   17.73
  -9  -3  -7  154.02   16.75
  -9  -3  -7  206.31   17.66
  -9  -3  -6  703.51   39.81
  -9   3  -6  699.68   38.76
  -9  -3  -6  599.48   37.02
  -9   3  -6  703.87   40.13
  -9  -3  -6  690.59   37.75
  -9   3  -6  641.40   36.96
  -9  -3  -6  665.53   35.04
  -9   3  -5  843.57   45.26
  -9  -3  -5  748.79   42.20
  -9   3  -5  786.21   38.87
  -9  -3  -5  791.94   43.84
  -9   3  -5  836.40   43.68
  -9  -3  -5  809.92   40.64
  -9   3  -5  741.36   40.20
  -9   3  -5  757.09   41.98
  -9  -3  -5  798.48   64.07
  -9   3  -5  613.27   54.75
  -9   3  -5  612.62   57.24
  -9  -3  -5  791.68   42.31
  -9   3  -4  573.10   34.44
  -9  -3  -4  507.03   33.17
  -9  -3  -4  520.99   33.83
  -9   3  -4  510.86   30.00
  -9   3  -4  568.25   35.44
  -9  -3  -4  565.01   32.32
  -9   3  -4  488.34   32.34
  -9   3  -4  528.43   32.50
  -9   3  -4  403.58   46.44
  -9  -3  -4  436.14   47.16
  -9  -3  -4  501.71   50.97
  -9   3  -4  379.57   39.63
  -9   3  -4  484.26   47.31
  -9  -3  -4  474.26   49.25
  -9  -3  -4  496.43   32.14
  -9  -3  -4  550.38   30.08
  -9  -3  -3  294.28   24.16
  -9   3  -3  329.60   23.02
  -9   3  -3  344.83   25.44
  -9  -3  -3  325.60   25.28
  -9   3  -3  310.38   25.41
  -9   3  -3  307.95   24.32
  -9  -3  -3  353.89   24.59
  -9   3  -3  342.03   25.05
  -9   3  -3  356.04   36.84
  -9  -3  -3  249.90   34.92
  -9   3  -3  272.87   36.22
  -9  -3  -3  348.23   40.75
  -9   3  -3  291.28   37.34
  -9  -3  -3  286.17   37.29
  -9   3  -3  275.74   35.86
  -9   3  -3  301.84   32.21
  -9   3  -3  339.49   25.58
  -9  -3  -3  312.60   22.30
  -9  -3  -3  329.92   24.89
  -9   3  -2   57.02   10.38
  -9   3  -2   44.90    9.07
  -9  -3  -2   36.48    8.88
  -9  -3  -2   34.82    8.53
  -9   3  -2   43.36    8.29
  -9   3  -2   38.66    8.53
  -9   3  -2   32.13    7.15
  -9  -3  -2   35.37    7.61
  -9   3  -2   33.17   11.71
  -9  -3  -2   41.82   13.29
  -9  -3  -2   61.33   16.23
  -9   3  -2   31.55   12.35
  -9  -3  -2   40.76   12.96
  -9   3  -2   43.20   12.95
  -9   3  -2   47.61    9.25
  -9  -3  -2   42.47    7.90
  -9  -3  -2   43.76    9.06
  -9   3  -1  559.73   34.72
  -9  -3  -1  559.20   34.03
  -9   3  -1  601.96   34.03
  -9  -3  -1  498.64   32.79
  -9   3  -1  554.17   31.39
  -9  -3  -1  605.86   33.93
  -9   3  -1  592.92   33.58
  -9   3  -1  568.97   33.88
  -9   3  -1  527.31   49.74
  -9  -3  -1  554.92   51.96
  -9  -3  -1  634.83   55.53
  -9   3  -1  623.81   52.63
  -9  -3  -1  574.18   51.22
  -9   3  -1  602.51   50.59
  -9  -3  -1  602.98   34.61
  -9   3  -1  578.84   34.09
  -9  -3  -1  603.30   32.96
  -9  -3   0  865.39   41.47
  -9   3   0  782.27   41.28
  -9  -3   0  869.84   43.07
  -9   3   0  859.51   41.98
  -9   3   0  763.62   42.02
  -9   3   0  786.06   39.57
  -9  -3   0  840.74   43.03
  -9  -3   0  829.72   42.87
  -9   3   0  829.99   41.74
  -9   3   0  824.33   42.25
  -9  -3   0  793.87   62.06
  -9   3   0  825.26   61.71
  -9  -3   0  724.40   60.94
  -9  -3   0  783.17   60.27
  -9   3   0  923.23   64.31
  -9   3   0  762.31   56.76
  -9  -3   0  850.12   39.73
  -9  -3   1 2545.83   96.44
  -9  -3   1 2530.51   94.72
  -9   3   1 2446.50   94.51
  -9   3   1 2495.61   96.55
  -9  -3   1 2435.32   95.88
  -9   3   1 2485.38   93.01
  -9   3   1 2471.34   94.23
  -9  -3   1 2534.35   96.35
  -9  -3   1 2551.38   94.82
  -9   3   1 2588.06   96.24
  -9   3   1 2501.60   95.22
  -9  -3   1 2403.87  123.87
  -9  -3   1 2401.31  123.41
  -9   3   1 2410.68  119.77
  -9   3   1 2263.65  112.79
  -9  -3   1 2702.27  124.47
  -9  -3   1 2461.10   93.01
  -9   3   2  994.91   46.44
  -9  -3   2 1035.83   47.18
  -9   3   2 1027.98   45.81
  -9   3   2 1032.29   46.55
  -9  -3   2  987.82   47.50
  -9  -3   2  949.87   47.16
  -9   3   2 1092.75   49.22
  -9  -3   2 1011.04   46.39
  -9   3   2  985.71   47.00
  -9  -3   2  918.83   66.93
  -9   3   2 1032.52   66.46
  -9   3   2 1036.87   67.90
  -9   3   2  892.36   58.55
  -9  -3   2 1033.34   46.50
  -9   3   3  242.08   18.33
  -9  -3   3  206.01   17.41
  -9   3   3  248.25   19.62
  -9   3   3  233.82   17.61
  -9  -3   3  218.54   18.54
  -9  -3   3  208.33   18.09
  -9   3   3  241.81   18.25
  -9   3   3  247.98   19.04
  -9   3   3  203.91   17.17
  -9  -3   3  210.12   29.19
  -9   3   3  166.63   24.61
  -9  -3   3  207.87   17.21
  -9   3   3  250.44   30.01
  -9   3   3  214.96   23.38
  -9   3   4  492.60   42.66
  -9   3   4  391.07   31.65
  -9  -3   4  472.47   29.26
  -9  -3   4  461.92   28.15
  -9   3   4  453.82   27.05
  -9  -3   4  479.16   28.89
  -9   3   4  476.37   28.97
  -9   3   4  477.39   27.31
  -9   3   4  478.74   27.42
  -9  -3   4  466.37   28.44
  -9   3   4  400.14   38.71
  -9  -3   4  481.97   44.15
  -9   3   4  497.15   42.66
  -9  -3   4  508.97   29.56
  -9  -3   4  490.44   28.25
  -9   3   5  441.22   39.58
  -9   3   5  410.09   25.45
  -9  -3   5  449.57   28.09
  -9   3   5  455.61   26.35
  -9   3   5  454.19   27.88
  -9  -3   5  430.52   26.88
  -9   3   5  413.32   25.40
  -9  -3   5  421.11   26.84
  -9   3   5  433.39   26.56
  -9   3   5  381.33   25.29
  -9  -3   5  377.95   39.09
  -9  -3   5  400.55   26.48
  -9   3   5  397.60   38.10
  -9   3   5  452.30   40.51
  -9  -3   5  432.63   25.05
  -9  -3   5  431.86   25.49
  -9   3   6 1491.84   63.17
  -9   3   6 1546.94   63.11
  -9  -3   6 1546.39   65.70
  -9   3   6 1545.49   62.86
  -9  -3   6 1444.68   63.34
  -9   3   6 1609.54   65.88
  -9  -3   6 1507.77   63.67
  -9   3   6 1472.56   62.75
  -9   3   6 1583.73   85.34
  -9  -3   6 1400.62   63.26
  -9   3   6 1403.90   62.32
  -9  -3   6 1495.75   86.61
  -9   3   6 1540.42   84.38
  -9  -3   6 1482.95   62.34
  -9  -3   6 1431.67   62.08
  -9  -3   6 1671.14   65.95
  -9  -3   6 1512.45   61.35
  -9  -3   6 1619.67   64.51
  -9   3   7 1136.52   52.75
  -9  -3   7 1191.62   55.50
  -9   3   7 1203.70   53.18
  -9   3   7 1132.28   49.26
  -9   3   7 1254.60   56.03
  -9   3   7 1202.73   53.09
  -9  -3   7 1179.42   53.45
  -9  -3   7 1120.93   53.27
  -9  -3   7 1171.02   51.10
  -9   3   7 1215.03   53.01
  -9   3   7 1128.04   52.73
  -9  -3   7 1340.26   79.34
  -9  -3   7 1209.61   54.53
  -9   3   7 1144.21   72.35
  -9  -3   7 1261.08   52.94
  -9   3   7 1165.82   71.78
  -9  -3   7 1284.02   58.80
  -9  -3   7 1242.71   54.16
  -9  -3   7 1201.46   53.32
  -9  -3   7 1168.57   51.35
  -9  -3   7 1337.08   55.96
  -9  -3   7 1149.59   52.98
  -9   3   8  577.39   32.91
  -9   3   8  610.94   33.53
  -9   3   8  573.25   30.63
  -9  -3   8  564.13   33.63
  -9   3   8  595.69   35.46
  -9   3   8  571.92   32.74
  -9  -3   8  594.02   32.13
  -9   3   8  545.69   31.18
  -9   3   8  596.91   32.34
  -9  -3   8  548.21   31.66
  -9   3   8  605.75   33.68
  -9  -3   8  592.36   34.00
  -9   3   8  510.15   46.17
  -9  -3   8  599.49   51.26
  -9   3   8  620.26   35.28
  -9  -3   8  647.64   38.08
  -9  -3   8  602.96   32.93
  -9   3   8  539.76   44.43
  -9   3   8  618.95   48.62
  -9  -3   8  615.72   35.69
  -9  -3   8  581.67   33.37
  -9  -3   8  624.23   33.75
  -9  -3   8  688.37   35.55
  -9  -3   8  577.18   33.60
  -9  -3   8  573.26   31.59
  -9  -3   8  606.62   33.94
  -9   3   9  261.85   20.33
  -9   3   9  273.59   21.09
  -9   3   9  268.26   22.52
  -9   3   9  281.98   19.79
  -9  -3   9  292.97   21.01
  -9   3   9  255.35   20.02
  -9   3   9  257.21   18.86
  -9  -3   9  267.92   19.03
  -9  -3   9  262.49   32.82
  -9   3   9  253.22   20.79
  -9   3   9  245.10   21.31
  -9   3   9  316.78   34.94
  -9  -3   9  250.27   20.75
  -9   3   9  243.30   20.90
  -9   3   9  224.30   26.73
  -9  -3   9  266.08   20.74
  -9  -3   9  298.42   24.42
  -9  -3   9  233.20   20.98
  -9   3   9  254.09   19.03
  -9   3   9  263.87   30.16
  -9  -3   9  245.45   19.26
  -9   3   9  238.22   19.79
  -9  -3   9  276.88   21.54
  -9  -3   9  284.48   20.87
  -9  -3   9  258.08   20.88
  -9  -3   9  292.41   21.62
  -9  -3   9  242.65   19.34
  -9   3  10  183.99   16.36
  -9   3  10  166.19   16.53
  -9   3  10  166.42   18.05
  -9   3  10  172.98   15.81
  -9  -3  10  164.73   16.07
  -9  -3  10  190.83   15.18
  -9   3  10  152.43   16.03
  -9   3  10  160.05   25.50
  -9  -3  10  180.57   27.46
  -9   3  10  176.95   18.05
  -9   3  10  169.09   16.70
  -9  -3  10  185.80   17.64
  -9  -3  10  200.90   20.24
  -9  -3  10  168.36   16.55
  -9   3  10  174.04   17.77
  -9  -3  10  182.98   18.17
  -9  -3  10  157.18   15.41
  -9   3  10  191.52   17.88
  -9   3  10  172.49   16.19
  -9  -3  10  188.17   16.03
  -9  -3  10  174.59   17.08
  -9  -3  10  162.51   16.52
  -9  -3  10  183.02   16.46
  -9  -3  10  169.65   15.93
  -9   3  11  971.45   47.63
  -9   3  11  860.28   44.27
  -9  -3  11  988.72   47.34
  -9   3  11  952.71   47.31
  -9   3  11  948.31   48.99
  -9   3  11  904.80   46.65
  -9  -3  11  935.71   69.21
  -9   3  11 1004.48   70.14
  -9  -3  11  919.50   47.42
  -9   3  11  902.77   45.47
  -9  -3  11 1043.30   52.53
  -9  -3  11 1035.07   48.73
  -9   3  11  949.05   49.04
  -9  -3  11  915.00   45.92
  -9  -3  11  978.37   49.70
  -9   3  11  911.95   47.72
  -9  -3  11  964.81   47.40
  -9  -3  11  986.28   45.56
  -9  -3  11  937.28   47.32
  -9  -3  11  978.93   47.57
  -9  -3  11  878.63   45.03
  -9  -3  11  954.82   43.85
  -9   3  12  817.14   42.13
  -9   3  12  886.51   45.34
  -9  -3  12  915.95   45.15
  -9   3  12  876.20   65.14
  -9  -3  12  885.45   66.13
  -9   3  12  825.00   43.68
  -9  -3  12  837.09   44.68
  -9   3  12  899.11   45.05
  -9   3  12  876.63   46.30
  -9  -3  12  871.07   43.89
  -9  -3  12  940.90   49.24
  -9   3  12  839.48   43.48
  -9  -3  12  846.76   45.94
  -9   3  12  884.76   46.22
  -9   3  12  788.67   44.44
  -9  -3  12  935.91   45.88
  -9  -3  12  888.22   44.84
  -9  -3  12  808.85   42.38
  -9  -3  12  848.98   43.58
  -9  -3  12  876.86   43.79
  -9   3  13  496.31   30.89
  -9   3  13  595.67   33.93
  -9  -3  13  589.93   34.35
  -9   3  13  533.40   32.31
  -9   3  13  597.82   34.84
  -9  -3  13  652.88   35.12
  -9  -3  13  643.08   35.49
  -9  -3  13  628.85   36.30
  -9  -3  13  564.98   32.99
  -9  -3  13  640.76   37.87
  -9  -3  13  519.44   28.44
  -9   3  13  614.83   34.19
  -9   3  13  560.66   34.61
  -9   3  13  611.65   35.69
  -9  -3  13  600.44   32.59
  -9   3  13  536.36   34.22
  -9   3  13  472.58   29.08
  -9  -3  13  543.92   32.27
  -9  -3  13  637.25   34.40
  -9  -3  13  614.46   33.40
  -9   3  14  125.93   13.04
  -9  -3  14  136.81   14.77
  -9   3  14  141.82   15.11
  -9  -3  14  133.67   15.36
  -9  -3  14  127.48   14.36
  -9   3  14  135.39   15.07
  -9  -3  14  126.26   13.40
  -9   3  14  110.71   13.06
  -9   3  14  130.71   14.40
  -9  -3  14  137.07   13.07
  -9  -3  14  116.56   11.79
  -9  -3  14  133.27   13.60
  -9  -3  14  123.86   13.18
  -9  -3  14  140.88   14.74
  -9   3  14  144.77   15.37
  -9  -3  15    3.06    3.87
  -9  -3  15    7.70    3.54
  -9   3  15    4.34    3.30
  -9   3  15    5.26    4.08
  -9   3  15    0.68    2.45
  -9  -3  15    3.52    3.33
  -9  -3  15    4.93    4.37
  -9  -3  15    4.46    3.08
  -9   3  15    1.97    3.23
  -9   3  15    6.87    4.69
  -9  -3  16  207.45   15.01
  -9  -3  16  187.91   15.07
  -9   3  16  182.87   14.89
  -9   3  16  193.18   14.35
  -9   3  16  176.64   14.22
  -9   3  16  157.00   12.63
  -9   3  16  206.29   15.08
  -9  -3  17  203.64   12.74
  -9   3  17  201.29   13.17
  -9   3  17  225.27   13.77
  -9  -5  -9  153.94   10.78
  -9   5  -8   74.47    7.79
  -9   5  -8   97.69    9.44
  -9  -5  -8   90.00    9.25
  -9  -5  -8  104.81   10.30
  -9  -5  -8   95.95    9.95
  -9   5  -7   83.48    9.97
  -9   5  -7   88.13   10.35
  -9  -5  -7   78.23   10.17
  -9  -5  -7   94.48   11.05
  -9  -5  -7   82.85   10.21
  -9   5  -6   27.86    6.77
  -9  -5  -6   37.83    6.60
  -9  -5  -6   24.41    6.75
  -9   5  -6   30.69    7.22
  -9  -5  -6   40.27    6.56
  -9  -5  -6   30.47    7.40
  -9  -5  -6   25.82    6.49
  -9  -5  -5  275.94   19.79
  -9   5  -5  205.84   17.80
  -9   5  -5  258.97   21.09
  -9   5  -5  326.32   23.42
  -9  -5  -5  296.45   21.88
  -9  -5  -5  261.45   19.42
  -9  -5  -5  246.67   21.14
  -9  -5  -5  252.02   20.60
  -9  -5  -4  542.31   30.54
  -9   5  -4  406.21   27.86
  -9   5  -4  464.76   27.91
  -9   5  -4  544.62   32.81
  -9  -5  -4  488.00   30.74
  -9  -5  -4  505.19   29.90
  -9   5  -4  500.11   32.69
  -9  -5  -4  451.42   29.61
  -9   5  -3  302.21   24.41
  -9  -5  -3  273.54   21.79
  -9   5  -3  304.20   23.84
  -9  -5  -3  272.18   22.03
  -9   5  -3  224.94   19.09
  -9  -5  -3  288.46   21.95
  -9   5  -3  278.08   22.09
  -9  -5  -3  255.73   21.17
  -9   5  -3  288.03   35.42
  -9   5  -3  265.13   34.08
  -9  -5  -3  222.05   33.06
  -9   5  -2  438.53   45.15
  -9   5  -2  378.92   42.06
  -9  -5  -2  508.66   31.04
  -9   5  -2  518.80   33.19
  -9   5  -2  504.87   32.15
  -9   5  -2  467.60   28.50
  -9  -5  -2  488.42   30.79
  -9  -5  -2  490.30   30.37
  -9   5  -2  501.57   31.37
  -9   5  -2  441.11   28.28
  -9  -5  -2  334.24   38.75
  -9   5  -2  509.47   46.25
  -9  -5  -2  429.57   28.94
  -9  -5  -1  519.86   32.92
  -9   5  -1  529.59   33.34
  -9  -5  -1  535.99   32.13
  -9   5  -1  513.96   32.39
  -9   5  -1  490.89   28.88
  -9  -5  -1  465.14   30.06
  -9   5  -1  460.87   44.26
  -9   5  -1  445.78   45.06
  -9  -5  -1  483.33   30.55
  -9   5  -1  508.86   30.71
  -9   5  -1  521.94   32.19
  -9  -5  -1  459.77   27.40
  -9   5  -1  490.11   45.95
  -9  -5  -1  430.40   28.56
  -9  -5   0  534.93   32.34
  -9  -5   0  500.54   32.54
  -9   5   0  531.77   33.18
  -9  -5   0  509.48   30.99
  -9   5   0  487.74   31.52
  -9   5   0  495.19   29.08
  -9   5   0  517.04   47.02
  -9   5   0  519.90   49.12
  -9   5   0  424.03   44.66
  -9  -5   0  456.12   28.29
  -9   5   0  513.96   32.09
  -9   5   0  557.94   32.33
  -9  -5   0  541.71   31.92
  -9   5   0  493.79   47.20
  -9  -5   0  491.82   29.59
  -9   5   1 1030.98   49.32
  -9  -5   1  942.64   46.78
  -9   5   1  975.73   45.74
  -9   5   1  930.21   65.30
  -9   5   1  927.01   69.07
  -9   5   1  916.33   69.53
  -9  -5   1  967.98   46.47
  -9   5   1 1033.10   49.36
  -9   5   1 1089.69   50.65
  -9   5   1  863.06   66.19
  -9  -5   1 1054.27   50.03
  -9   5   1 1004.23   49.76
  -9  -5   1 1054.96   50.99
  -9  -5   2 1931.00   78.94
  -9   5   2 1925.92   78.05
  -9  -5   2 1927.92   77.84
  -9   5   2 1801.36   72.65
  -9   5   2 2004.87   77.72
  -9  -5   2 1744.65   73.51
  -9   5   2 1696.09   99.19
  -9   5   2 1790.72   95.44
  -9   5   2 1748.39  103.38
  -9  -5   2 1929.16   76.82
  -9  -5   2 1765.48   74.43
  -9   5   2 1938.97   77.65
  -9   5   2 1951.86   78.06
  -9   5   2 1856.80  102.68
  -9  -5   2 1920.85   76.31
  -9  -5   2 1678.56   71.25
  -9   5   3  230.97   19.65
  -9   5   3  251.83   20.70
  -9  -5   3  259.72   21.45
  -9   5   3  223.61   17.91
  -9  -5   3  244.68   18.05
  -9   5   3  245.38   20.09
  -9   5   3  245.54   27.36
  -9   5   3  230.20   32.35
  -9   5   3  220.52   28.85
  -9  -5   3  231.13   19.37
  -9  -5   3  217.57   18.74
  -9   5   3  245.58   20.46
  -9  -5   3  265.00   19.70
  -9   5   3  231.27   31.43
  -9  -5   3  222.08   17.91
  -9  -5   3  252.59   20.15
  -9   5   4   99.17   12.73
  -9  -5   4  106.28   13.37
  -9  -5   4  101.32   13.13
  -9   5   4  111.13   13.16
  -9   5   4  105.57   11.79
  -9   5   4  112.82   19.52
  -9   5   4   95.63   20.89
  -9  -5   4   96.19   12.09
  -9   5   4  124.02   14.02
  -9   5   4   91.90   12.14
  -9  -5   4   97.20   12.12
  -9   5   4   99.07   12.77
  -9  -5   4   92.22   10.64
  -9  -5   4  108.11   12.22
  -9  -5   4  114.40   13.11
  -9  -5   4  111.83   13.47
  -9  -5   4  108.02   12.25
  -9   5   5  777.21   40.09
  -9  -5   5  769.24   40.95
  -9  -5   5  739.48   39.89
  -9   5   5  699.02   38.26
  -9   5   5  702.54   36.52
  -9   5   5  699.33   52.83
  -9  -5   5  733.35   38.42
  -9   5   5  737.89   38.79
  -9  -5   5  727.30   37.05
  -9  -5   5  760.44   38.76
  -9  -5   5  690.95   37.21
  -9  -5   5  752.36   39.91
  -9   5   5  703.47   39.02
  -9   5   6  516.53   32.12
  -9   5   6  540.30   32.56
  -9  -5   6  501.19   31.89
  -9   5   6  542.65   30.58
  -9   5   6  563.43   32.54
  -9  -5   6  529.35   31.50
  -9   5   6  502.04   30.51
  -9   5   6  559.57   32.73
  -9   5   6  523.98   47.94
  -9  -5   6  515.75   30.50
  -9  -5   6  513.97   31.06
  -9  -5   6  568.88   32.52
  -9  -5   6  571.18   33.18
  -9  -5   6  523.09   31.27
  -9   5   7  447.73   28.78
  -9   5   7  372.43   25.33
  -9   5   7  440.84   28.10
  -9   5   7  347.23   23.92
  -9   5   7  395.53   25.88
  -9   5   7  411.34   27.27
  -9  -5   7  418.89   26.94
  -9   5   7  407.48   28.02
  -9   5   7  425.67   41.76
  -9   5   7  378.77   40.21
  -9  -5   7  433.99   28.26
  -9  -5   7  421.19   26.95
  -9  -5   7  454.81   28.13
  -9  -5   7  437.04   27.90
  -9  -5   7  395.75   27.09
  -9   5   8  955.83   47.49
  -9   5   8  951.27   48.03
  -9   5   8  948.23   47.25
  -9   5   8  927.23   45.69
  -9  -5   8  988.40   47.12
  -9   5   8  942.75   45.18
  -9   5   8  877.47   43.65
  -9   5   8  929.66   46.05
  -9  -5   8 1010.46   46.92
  -9   5   8  953.12   48.53
  -9   5   8  878.99   65.04
  -9   5   8  881.25   64.77
  -9  -5   8  957.16   46.84
  -9  -5   8  911.31   46.56
  -9  -5   8  956.05   47.69
  -9  -5   8 1008.20   47.04
  -9  -5   8 1047.63   48.38
  -9   5   9  456.99   29.02
  -9   5   9  447.95   29.54
  -9   5   9  431.79   28.89
  -9   5   9  442.41   28.29
  -9   5   9  428.47   27.68
  -9  -5   9  449.19   27.66
  -9  -5   9  439.07   27.73
  -9   5   9  401.16   24.92
  -9   5   9  457.76   27.97
  -9   5   9  465.66   30.67
  -9   5   9  365.45   39.16
  -9  -5   9  447.60   28.75
  -9  -5   9  464.64   29.67
  -9   5  10  176.08   16.71
  -9   5  10  168.87   17.49
  -9   5  10  196.58   17.46
  -9   5  10  183.22   16.01
  -9   5  10  175.37   16.82
  -9  -5  10  178.20   15.70
  -9   5  10  165.76   17.58
  -9   5  10  152.19   14.79
  -9  -5  10  186.77   15.90
  -9  -5  10  164.18   16.75
  -9   5  11  394.71   25.84
  -9   5  11  484.49   30.22
  -9   5  11  368.16   26.27
  -9   5  11  371.22   23.43
  -9   5  11  439.60   28.14
  -9   5  11  404.21   28.27
  -9   5  11  456.53   29.91
  -9   5  11  402.73   25.68
  -9  -5  11  439.33   27.95
  -9  -5  11  454.97   28.82
  -9  -5  11  454.57   28.99
  -9  -5  11  496.00   29.14
  -9   5  12  413.18   27.16
  -9   5  12  465.48   28.89
  -9   5  12  443.85   29.21
  -9   5  12  440.94   27.04
  -9  -5  12  476.56   29.09
  -9  -5  12  510.88   29.31
  -9  -5  12  470.85   28.40
  -9  -5  12  484.83   29.57
  -9   5  13  509.03   29.78
  -9   5  13  551.19   31.62
  -9  -5  13  591.31   30.91
  -9  -5  13  592.52   31.59
  -9  -5  13  540.09   31.41
  -9  -5  13  602.39   31.12
  -9   5  13  537.07   29.84
  -9   5  13  573.84   31.67
  -9   5  14  586.06   31.41
  -9   5  14  581.73   30.40
  -9   5  14  640.29   32.37
  -9   5  14  559.00   31.30
  -9  -5  14  667.29   31.61
  -9  -5  14  683.70   31.39
  -9  -5  14  674.02   33.27
  -9  -5  14  661.34   31.23
  -9   5  15  170.62   12.61
  -9   5  15  146.62   12.23
  -9   5  15  139.44   11.64
  -9   5  16   12.22    3.01
  -9   5  16   12.21    3.33
  -9   7  -7   95.73    7.87
  -9  -7  -7  139.29    9.43
  -9   7  -6   92.45    9.23
  -9   7  -6  119.16   10.56
  -9  -7  -6  113.13   10.35
  -9  -7  -6  103.13    9.56
  -9   7  -5   13.30    4.60
  -9  -7  -5   26.91    5.92
  -9   7  -5   24.62    5.83
  -9  -7  -5   33.00    5.97
  -9  -7  -5   19.10    5.12
  -9  -7  -4  407.30   24.17
  -9   7  -4  442.02   26.49
  -9  -7  -4  453.52   25.81
  -9  -7  -4  433.28   25.76
  -9   7  -3  235.65   18.07
  -9  -7  -3  232.70   16.16
  -9  -7  -3  270.81   20.33
  -9   7  -3  264.29   21.01
  -9  -7  -3  296.56   21.15
  -9  -7  -3  243.40   18.71
  -9   7  -3  258.76   18.72
  -9   7  -3  276.43   18.20
  -9   7  -2   33.55    7.15
  -9   7  -2   25.02    5.65
  -9  -7  -2   31.33    6.07
  -9  -7  -2   30.30    7.16
  -9   7  -2   25.54    7.04
  -9  -7  -2   31.02    7.59
  -9  -7  -2   29.00    6.64
  -9   7  -2   29.53    6.31
  -9   7  -2   33.95    7.02
  -9   7  -1  347.25   24.01
  -9   7  -1  261.19   20.38
  -9  -7  -1  363.70   25.33
  -9   7  -1  384.10   26.47
  -9  -7  -1  332.71   24.20
  -9  -7  -1  315.93   22.34
  -9   7  -1  325.09   21.44
  -9   7  -1  347.98   23.51
  -9  -7   0  307.79   21.18
  -9   7   0  294.82   22.12
  -9   7   0  365.32   24.97
  -9  -7   0  328.31   23.96
  -9   7   0  312.81   24.33
  -9  -7   0  323.78   22.19
  -9   7   0  326.62   21.65
  -9   7   0  314.72   22.59
  -9  -7   1  118.18   12.78
  -9   7   1  114.34   13.80
  -9   7   1  102.02   13.01
  -9   7   1  106.31   13.59
  -9  -7   1  112.67   13.42
  -9  -7   1  125.37   12.46
  -9   7   1  101.17   12.26
  -9   7   1  110.41   11.88
  -9  -7   2  692.18   36.78
  -9   7   2  668.86   37.62
  -9   7   2  713.03   38.75
  -9   7   2  647.49   34.30
  -9   7   2  707.57   37.22
  -9  -7   2  738.82   39.95
  -9   7   2  738.37   39.67
  -9  -7   2  677.19   37.60
  -9  -7   3 1220.35   56.13
  -9  -7   3 1371.58   59.98
  -9   7   3 1344.35   59.51
  -9   7   3 1298.15   54.39
  -9   7   3 1223.31   56.12
  -9  -7   3 1272.23   57.84
  -9   7   3 1318.10   58.99
  -9  -7   3 1296.05   57.21
  -9   7   3 1323.22   58.96
  -9  -7   3 1172.56   52.00
  -9   7   3 1283.44   84.80
  -9  -7   4   25.16    6.23
  -9  -7   4   24.12    7.08
  -9   7   4   18.88    5.49
  -9   7   4    6.26    4.11
  -9  -7   4   18.69    5.71
  -9  -7   4    8.92    4.50
  -9   7   4   19.42    5.61
  -9   7   4   13.79    5.55
  -9   7   4   24.56    7.21
  -9  -7   4   18.32    5.06
  -9  -7   4   10.51    3.93
  -9  -7   5  228.05   17.01
  -9   7   5  206.34   18.06
  -9   7   5  198.16   16.45
  -9  -7   5  206.86   18.35
  -9   7   5  198.80   18.19
  -9   7   5  255.61   20.83
  -9   7   5  190.64   17.42
  -9  -7   5  217.30   17.33
  -9  -7   5  218.77   17.41
  -9   7   5  213.06   18.79
  -9   7   6  426.98   25.94
  -9   7   6  451.44   28.47
  -9  -7   6  460.01   29.53
  -9   7   6  473.40   29.35
  -9   7   6  453.51   28.42
  -9  -7   6  475.93   28.09
  -9  -7   6  468.34   28.02
  -9   7   6  504.43   30.78
  -9   7   7  165.98   14.57
  -9   7   7  184.31   16.75
  -9  -7   7  188.77   17.00
  -9  -7   7  171.31   16.82
  -9   7   7  164.22   14.92
  -9   7   7  166.89   15.92
  -9   7   7  204.43   18.25
  -9   7   7  174.33   16.46
  -9  -7   7  188.43   16.65
  -9  -7   7  202.26   17.07
  -9   7   7  188.20   17.62
  -9   7   8  536.27   31.85
  -9   7   8  552.52   32.08
  -9   7   8  563.78   31.15
  -9   7   8  514.41   29.48
  -9  -7   8  571.31   32.54
  -9  -7   8  587.59   32.24
  -9  -7   8  569.43   32.00
  -9   7   8  557.07   31.84
  -9   7   9  679.75   36.74
  -9   7   9  700.73   36.38
  -9   7   9  712.95   36.07
  -9   7   9  657.62   34.04
  -9   7   9  752.05   38.38
  -9  -7   9  802.03   38.58
  -9  -7   9  727.39   37.06
  -9  -7   9  745.11   37.84
  -9   7   9  765.15   38.76
  -9   7  10    6.92    3.82
  -9   7  10    3.81    3.60
  -9  -7  10    9.93    3.93
  -9   7  10    9.05    4.27
  -9  -7  10    7.67    4.51
  -9  -7  10   10.79    4.82
  -9  -7  10    7.02    4.19
  -9   7  10    1.36    3.12
  -9   7  10    4.63    3.03
  -9  -7  11   26.12    6.32
  -9   7  11   43.48    7.30
  -9   7  11   28.76    6.06
  -9   7  11   36.87    7.03
  -9   7  11   21.55    4.84
  -9   7  11   29.56    6.42
  -9   7  12  389.20   21.57
  -9   7  12  307.55   20.05
  -9   7  12  282.57   17.67
  -9  -7  12  431.62   22.77
  -9  -7  12  406.85   23.40
  -9   7  13  301.00   17.06
  -9   7  13  227.76   15.40
  -9   7  13  220.03   13.97
  -9  -7  13  310.71   18.41
  -9  -7  13  344.13   18.45
  -9   7  14  224.54   12.83
  -9   7  14  256.40   13.58
  -9  -9  -4  169.79   10.40
  -9   9  -4  156.56   10.41
  -9  -9  -3   11.43    3.31
  -9   9  -2  155.64   11.58
  -9  -9  -2  143.96   11.39
  -9   9  -1  459.49   23.13
  -9   9  -1  472.17   24.26
  -9  -9  -1  464.66   24.70
  -9  -9  -1  433.79   20.70
  -9  -9  -1  473.86   24.64
  -9   9  -1  402.44   22.06
  -9   9   0  196.32   14.50
  -9   9   0  220.91   15.61
  -9  -9   0  229.19   16.17
  -9  -9   0  195.28   13.60
  -9  -9   0  211.94   15.57
  -9   9   0  154.95   12.24
  -9   9   0  197.03   14.68
  -9   9   1  440.56   24.92
  -9   9   1  495.60   26.45
  -9  -9   1  493.07   26.51
  -9  -9   1  469.34   24.78
  -9  -9   1  503.60   26.87
  -9   9   1  421.15   23.78
  -9   9   1  473.03   25.82
  -9   9   2  187.80   14.99
  -9   9   2  182.01   15.21
  -9  -9   2  182.39   14.92
  -9  -9   2  189.61   14.74
  -9  -9   2  208.75   16.24
  -9   9   2  185.34   14.78
  -9   9   2  191.17   15.48
  -9   9   3   49.17    7.66
  -9   9   3   54.65    8.41
  -9  -9   3   41.23    6.85
  -9  -9   3   49.15    7.82
  -9   9   3   58.58    8.53
  -9   9   3   56.96    8.33
  -9   9   4  143.11   12.99
  -9   9   4  158.04   13.93
  -9  -9   4  150.59   13.44
  -9  -9   4  155.10   14.18
  -9   9   4  159.62   14.13
  -9   9   5  511.24   28.24
  -9   9   5  577.71   29.73
  -9  -9   5  504.46   24.34
  -9  -9   5  563.70   29.55
  -9  -9   5  611.65   30.94
  -9   9   5  629.39   31.02
  -9   9   6  313.23   20.61
  -9   9   6  355.97   22.01
  -9  -9   6  368.17   19.26
  -9  -9   6  396.28   23.12
  -9   9   6  364.61   21.99
  -9   9   7  277.39   18.37
  -9   9   7  257.04   15.36
  -9   9   7  312.44   19.07
  -9   9   7  318.72   19.86
  -9   9   7  310.16   19.50
  -9  -9   7  290.06   17.01
  -9  -9   7  314.42   19.88
  -9  -9   7  331.92   19.87
  -9   9   8   76.97    8.76
  -9   9   8   76.96    7.51
  -9   9   8   72.01    8.78
  -9   9   8   72.02    8.00
  -9   9   8   89.41    9.14
  -9   9   8   83.22    9.18
  -9  -9   8   87.26    8.37
  -9  -9   8   85.80    9.33
  -9   9   9   12.31    3.66
  -9   9   9    5.85    3.05
  -9   9   9   10.95    3.28
  -9   9   9    5.80    2.78
  -9  -9   9    5.53    3.01
  -9  -9   9   10.11    3.59
  -9   9   9    9.74    3.23
  -9  -9  10  103.36    8.78
  -9   9  10   80.62    7.11
  -9  -9  11  614.22   22.73
  -9   9  11  429.83   19.40
  -8   0 -12   43.07    5.65
  -8   0 -11   -0.47    2.76
  -8   0 -11   -0.54    3.59
  -8   0 -10  228.96   17.64
  -8   0 -10  200.86   16.06
  -8   0 -10  205.37   18.06
  -8   0  -9   -0.89    5.18
  -8   0  -9    1.63    4.11
  -8   0  -9    1.52    3.85
  -8   0  -8  639.60   34.53
  -8   0  -8  732.43   42.04
  -8   0  -8  755.10   39.93
  -8   0  -8  756.74   40.82
  -8   0  -7    8.16    5.96
  -8   0  -7    0.77    3.07
  -8   0  -7   15.28    7.89
  -8   0  -7    8.39    6.13
  -8   0  -7    0.93    4.41
  -8   0  -7   -1.05    5.67
  -8   0  -7    1.92    5.58
  -8   0  -6  234.57   20.87
  -8   0  -6  249.12   22.81
  -8   0  -6  235.93   21.29
  -8   0  -6  222.06   19.17
  -8   0  -6  233.36   32.62
  -8   0  -6  214.98   17.64
  -8   0  -6  234.47   32.38
  -8   0  -6  222.77   31.92
  -8   0  -5    1.84    4.65
  -8   0  -5    2.02    5.41
  -8   0  -5    9.99    5.75
  -8   0  -5    3.28    3.74
  -8   0  -5   13.02    8.08
  -8   0  -5   -2.85    4.33
  -8   0  -5    4.88    4.37
  -8   0  -5   12.77    7.23
  -8   0  -4  120.30   14.33
  -8   0  -4  108.49   14.45
  -8   0  -4  117.18   14.18
  -8   0  -4  118.80   13.37
  -8   0  -4  123.49   13.65
  -8   0  -4  121.85   22.12
  -8   0  -4  129.99   12.97
  -8   0  -4  114.54   19.06
  -8   0  -4  129.40   22.74
  -8   0  -4  118.34   21.30
  -8   0  -3    5.23    4.94
  -8   0  -3    1.59    3.33
  -8   0  -3    4.76    5.02
  -8   0  -3    4.47    2.83
  -8   0  -3    6.09    3.61
  -8   0  -3    2.25    5.70
  -8   0  -3    1.31    3.00
  -8   0  -3    6.21    5.24
  -8   0  -3    8.97    5.56
  -8   0  -2 2103.18  107.65
  -8   0  -2 2188.70   83.41
  -8   0  -2 2079.77   82.61
  -8   0  -2 2166.80   84.89
  -8   0  -2 2163.70   80.43
  -8   0  -2 2098.32  104.16
  -8   0  -2 2019.73  101.39
  -8   0  -2 2067.54  102.54
  -8   0  -1    1.92    5.95
  -8   0  -1   -2.15    6.08
  -8   0  -1    2.24    4.11
  -8   0  -1    4.76    3.85
  -8   0  -1   -0.68    3.34
  -8   0  -1    3.48    2.94
  -8   0  -1    1.67    4.24
  -8   0  -1    3.35    4.74
  -8   0  -1   12.74    6.05
  -8   0   0  135.14   21.34
  -8   0   0  132.82   22.51
  -8   0   0  126.91   12.71
  -8   0   0  120.93   12.53
  -8   0   0  127.92   13.24
  -8   0   0  120.68   11.34
  -8   0   0   98.53    9.91
  -8   0   0  134.41   18.97
  -8   0   0  126.07   18.99
  -8   0   0  118.62   17.14
  -8   0   1    1.72    6.90
  -8   0   1    5.73    6.84
  -8   0   1    2.46    3.56
  -8   0   1    1.23    3.01
  -8   0   1    2.66    2.94
  -8   0   1    2.66    3.76
  -8   0   1    1.57    4.44
  -8   0   1    1.18    3.34
  -8   0   2 2967.00  135.38
  -8   0   2 2992.41  108.96
  -8   0   2 2959.78  108.11
  -8   0   2 3168.83  110.41
  -8   0   2 3016.42  106.66
  -8   0   2 3220.83  130.71
  -8   0   2 3158.02  122.18
  -8   0   2 3035.41  117.21
  -8   0   3    1.81    4.59
  -8   0   3    2.56    3.24
  -8   0   3    2.95    3.26
  -8   0   3    7.19    4.29
  -8   0   3   -0.53    2.84
  -8   0   3    6.12    4.48
  -8   0   3   11.37    3.72
  -8   0   4 1524.46   82.34
  -8   0   4 1532.25   60.81
  -8   0   4 1413.63   59.01
  -8   0   4 1420.76   57.87
  -8   0   4 1540.95   65.11
  -8   0   5    9.23    4.42
  -8   0   5    6.03    3.74
  -8   0   5    2.29    2.81
  -8   0   5    1.85    4.07
  -8   0   6  306.71   21.50
  -8   0   6  287.58   32.69
  -8   0   6  305.05   21.23
  -8   0   6  315.72   20.73
  -8   0   6  326.07   26.70
  -8   0   7    7.47    4.23
  -8   0   7    4.08    5.17
  -8   0   7    1.46    3.45
  -8   0   7   -0.67    2.81
  -8   0   7    6.38    3.30
  -8   0   8  958.70   47.08
  -8   0   8 1041.92   68.65
  -8   0   8  997.02   46.39
  -8   0   8 1010.96   47.50
  -8   0   9   16.64    9.52
  -8   0   9   14.64    5.56
  -8   0   9    5.84    3.39
  -8   0   9   -0.68    3.35
  -8   0   9   13.34    5.04
  -8   0   9    3.12    3.13
  -8   0   9    2.77    3.51
  -8   0   9    0.79    3.33
  -8   0   9   13.56    5.36
  -8   0  10  258.99   21.99
  -8   0  10  240.32   18.62
  -8   0  10  226.95   32.72
  -8   0  10  293.42   23.21
  -8   0  10  291.39   21.36
  -8   0  10  322.00   25.07
  -8   0  10  265.29   20.56
  -8   0  10  286.70   23.31
  -8   0  10  275.43   21.35
  -8   0  10  277.04   21.93
  -8   0  10  259.49   21.12
  -8   0  10  265.06   19.01
  -8   0  10  272.24   18.14
  -8   0  11    4.00    4.74
  -8   0  11    8.33    6.09
  -8   0  11    2.12    2.83
  -8   0  11    5.03    4.25
  -8   0  11    2.00    2.54
  -8   0  11    1.08    4.10
  -8   0  11    6.73    4.13
  -8   0  11    2.63    2.94
  -8   0  11   -1.02    3.18
  -8   0  11    3.56    3.38
  -8   0  11    7.04    2.69
  -8   0  11    3.23    2.50
  -8   0  11    6.54    2.93
  -8   0  12  229.25   21.82
  -8   0  12  243.82   34.80
  -8   0  12  279.59   22.21
  -8   0  12  279.52   23.83
  -8   0  12  259.75   21.74
  -8   0  12  265.09   23.82
  -8   0  12  250.84   23.46
  -8   0  12  252.64   21.39
  -8   0  12  272.06   22.34
  -8   0  12  264.93   20.67
  -8   0  12  254.51   20.74
  -8   0  13    3.20    4.28
  -8   0  13   12.00    7.59
  -8   0  13    1.15    5.27
  -8   0  13   -0.90    3.21
  -8   0  13    2.80    4.26
  -8   0  13    1.09    3.89
  -8   0  13   -0.91    3.63
  -8   0  13    7.26    2.91
  -8   0  13   11.07    3.62
  -8   0  13   -0.92    4.05
  -8   0  13   -1.07    4.49
  -8   0  14  887.18   46.62
  -8   0  14  878.53   46.97
  -8   0  14  943.20   50.61
  -8   0  14  963.63   49.77
  -8   0  14  919.31   45.82
  -8   0  14  887.10   48.37
  -8   0  15    3.04    4.44
  -8   0  15    0.95    3.40
  -8   0  15    5.07    4.78
  -8   0  15    0.86    3.07
  -8   0  15    2.78    3.17
  -8   0  15    3.71    3.52
  -8   0  16  204.85   16.90
  -8   0  16  175.10   16.20
  -8   0  16  202.54   18.02
  -8   0  16  208.80   17.23
  -8   0  17    0.51    3.23
  -8   0  17    0.60    2.65
  -8   0  18  183.14   13.07
  -8   0  18  195.08   12.29
  -8   0  18  172.76   12.21
  -8  -2 -12  120.08    7.95
  -8  -2 -11   44.49    6.74
  -8  -2 -10  699.95   34.37
  -8  -2 -10  666.17   34.22
  -8   2 -10  671.18   33.77
  -8  -2 -10  631.62   33.07
  -8  -2  -9  163.57   15.49
  -8   2  -9  171.99   15.74
  -8  -2  -9  169.30   16.01
  -8  -2  -9  145.72   12.68
  -8   2  -8  176.36   16.39
  -8  -2  -8  226.74   20.62
  -8  -2  -8  238.01   18.80
  -8   2  -8  250.37   21.40
  -8  -2  -8  251.88   21.32
  -8   2  -8  192.25   16.64
  -8  -2  -8  226.14   18.48
  -8  -2  -7  124.74   13.29
  -8   2  -7  121.12   13.97
  -8  -2  -7  132.02   14.75
  -8   2  -7  121.35   15.67
  -8   2  -7  124.99   13.78
  -8  -2  -7  122.84   15.06
  -8  -2  -7  116.86   15.60
  -8  -2  -7  118.95   13.87
  -8   2  -7  112.87   15.18
  -8  -2  -6 1412.65   62.78
  -8  -2  -6 1473.42   66.24
  -8   2  -6 1471.84   62.98
  -8   2  -6 1472.50   67.17
  -8   2  -6 1513.23   67.88
  -8  -2  -6 1477.23   67.98
  -8  -2  -6 1468.97   62.12
  -8   2  -6 1342.40   61.36
  -8   2  -6 1434.96   63.96
  -8   2  -6 1349.56   86.16
  -8  -2  -6 1478.78   64.04
  -8   2  -6 1316.64   88.82
  -8   2  -6 1346.16   88.63
  -8  -2  -6 1467.13   89.80
  -8  -2  -6 1346.34   91.27
  -8   2  -5   36.65    9.17
  -8   2  -5   31.10    8.56
  -8   2  -5   31.39    7.37
  -8  -2  -5   34.89    9.22
  -8  -2  -5   46.54    8.42
  -8  -2  -5   14.98    5.35
  -8   2  -5   15.98    6.11
  -8   2  -5   28.41    6.66
  -8   2  -5   26.46   10.13
  -8  -2  -5   32.01    8.09
  -8   2  -5   26.92   10.31
  -8   2  -5   19.70    8.36
  -8  -2  -5   32.43   11.88
  -8  -2  -5   41.51   12.77
  -8   2  -5   33.67   11.85
  -8  -2  -4 2071.62   84.88
  -8   2  -4 2244.20   86.57
  -8  -2  -4 2162.00   89.84
  -8   2  -4 2312.83   90.95
  -8   2  -4 2253.24   90.51
  -8   2  -4 2137.28   87.67
  -8  -2  -4 2301.23   86.49
  -8   2  -4 2236.66   87.41
  -8   2  -4 2279.81  115.26
  -8  -2  -4 2133.99   81.90
  -8  -2  -4 2265.77   87.50
  -8   2  -4 2047.51  110.00
  -8   2  -4 2161.05  115.44
  -8  -2  -4 2151.41  117.29
  -8  -2  -4 2265.56  115.22
  -8   2  -4 1934.97  108.19
  -8  -2  -3  201.31   17.19
  -8   2  -3  216.42   19.85
  -8   2  -3  216.80   18.02
  -8   2  -3  220.39   19.43
  -8  -2  -3  208.27   19.28
  -8  -2  -3  216.46   17.83
  -8   2  -3  206.61   18.05
  -8   2  -3  199.68   18.44
  -8   2  -3  178.41   29.53
  -8  -2  -3  193.44   30.96
  -8   2  -3  223.32   29.36
  -8  -2  -3  237.49   19.11
  -8  -2  -3  217.92   16.65
  -8   2  -3  209.74   28.24
  -8   2  -3  199.43   26.41
  -8  -2  -3  219.52   30.27
  -8   2  -2  170.74   17.17
  -8  -2  -2  209.07   18.03
  -8   2  -2  183.61   16.09
  -8   2  -2  177.47   17.16
  -8  -2  -2  199.82   18.29
  -8  -2  -2  176.64   15.57
  -8  -2  -2  182.95   15.99
  -8   2  -2  161.42   15.41
  -8  -2  -2  185.16   28.76
  -8  -2  -2  191.23   27.70
  -8   2  -2  141.19   23.31
  -8   2  -2  133.85   24.19
  -8  -2  -2  188.71   15.24
  -8  -2  -2  183.99   16.41
  -8   2  -2  197.59   26.87
  -8   2  -2  162.07   22.27
  -8   2  -2  190.39   25.97
  -8  -2  -2  152.01   24.71
  -8  -2  -2  240.31   28.73
  -8   2  -1  413.54   40.68
  -8  -2  -1  426.08   40.63
  -8  -2  -1  366.97   40.22
  -8   2  -1  363.83   36.11
  -8  -2  -1  427.45   24.31
  -8  -2  -1  421.57   25.57
  -8  -2  -1  368.77   23.52
  -8   2  -1  435.89   27.07
  -8   2  -1  418.62   26.30
  -8   2  -1  415.95   24.95
  -8  -2  -1  424.97   26.37
  -8  -2  -1  408.22   26.76
  -8  -2  -1  448.92   40.34
  -8   2  -1  377.03   37.11
  -8   2  -1  399.24   37.24
  -8  -2  -1  398.89   36.81
  -8   2  -1  376.62   32.65
  -8   2   0 2623.81  118.42
  -8   2   0 2556.68  122.10
  -8  -2   0 2809.72  129.45
  -8  -2   0 2736.78  124.04
  -8  -2   0 2754.73   97.27
  -8   2   0 2503.48   95.33
  -8  -2   0 2690.04   95.21
  -8   2   0 2584.18   97.76
  -8  -2   0 2371.06   93.53
  -8  -2   0 2654.55   97.71
  -8  -2   0 2605.03   98.58
  -8   2   0 2634.71   97.33
  -8   2   0 2600.37   95.64
  -8   2   0 2532.16  115.89
  -8   2   0 2819.54  122.73
  -8  -2   0 2768.79  121.35
  -8   2   0 2518.11  106.08
  -8  -2   0 2851.74  118.64
  -8   2   1  399.00   37.81
  -8  -2   1  414.85   38.45
  -8  -2   1  406.49   39.98
  -8  -2   1  424.43   24.77
  -8   2   1  409.76   23.90
  -8  -2   1  445.24   24.36
  -8  -2   1  379.99   22.55
  -8  -2   1  429.73   25.67
  -8  -2   1  441.49   26.46
  -8   2   1  398.53   23.58
  -8   2   1  413.60   25.34
  -8   2   1  397.26   24.44
  -8   2   1  365.40   26.36
  -8  -2   1  433.70   35.23
  -8   2   1  356.35   32.11
  -8  -2   1  423.55   36.55
  -8  -2   2 4563.21  185.11
  -8  -2   2 4829.83  189.69
  -8   2   2 4809.75  185.39
  -8  -2   2 4808.19  157.98
  -8   2   2 4425.55  152.92
  -8   2   2 4679.11  156.35
  -8  -2   2 4800.77  156.82
  -8  -2   2 4618.09  158.42
  -8   2   2 4716.17  158.86
  -8  -2   2 4268.77  153.73
  -8   2   2 4451.54  155.96
  -8   2   2 4746.97  158.04
  -8  -2   2 4704.28  159.48
  -8   2   2 4397.55  171.77
  -8  -2   2 4733.14  174.84
  -8  -2   2 4875.88  179.40
  -8   2   3  501.83   41.15
  -8  -2   3  497.38   42.94
  -8   2   3  471.13   25.44
  -8   2   3  432.78   23.38
  -8  -2   3  524.93   26.64
  -8   2   3  519.50   27.90
  -8  -2   3  416.19   23.19
  -8  -2   3  441.21   26.41
  -8   2   3  476.68   25.92
  -8   2   3  464.26   26.16
  -8  -2   3  473.15   27.31
  -8   2   3  438.15   32.17
  -8   2   3  447.76   37.85
  -8  -2   4 1001.11   64.40
  -8   2   4 1062.28   63.38
  -8  -2   4  995.19   43.85
  -8   2   4 1025.11   43.45
  -8   2   4  906.25   48.67
  -8   2   4 1025.66   60.29
  -8  -2   4  958.95   41.03
  -8   2   4 1042.31   45.67
  -8   2   4 1042.07   44.54
  -8  -2   4  992.24   45.24
  -8   2   4 1001.32   44.43
  -8  -2   4  975.23   45.16
  -8  -2   5  478.94   25.40
  -8   2   5  560.48   29.91
  -8  -2   5  504.89   28.94
  -8   2   5  509.86   28.18
  -8   2   5  556.49   29.06
  -8  -2   5  520.70   29.21
  -8   2   5  493.93   26.82
  -8  -2   5  541.66   29.36
  -8  -2   5  535.09   29.81
  -8   2   5  531.32   42.68
  -8  -2   5  496.98   43.30
  -8   2   5  518.73   28.93
  -8   2   5  505.71   39.74
  -8   2   5  595.01   42.33
  -8   2   6 2953.72  108.14
  -8  -2   6 2937.94  108.84
  -8   2   6 2955.07  131.84
  -8  -2   6 2964.80  134.57
  -8   2   6 3178.90  108.60
  -8  -2   6 2908.00  108.03
  -8   2   6 3207.37  110.00
  -8  -2   6 2791.03  103.32
  -8  -2   6 2962.13  108.23
  -8   2   6 3007.59  107.89
  -8   2   6 3021.59  127.33
  -8   2   6 2885.77  105.30
  -8  -2   6 3059.64  109.59
  -8  -2   7  294.44   33.52
  -8   2   7  306.47   33.33
  -8   2   7  298.60   21.19
  -8  -2   7  291.74   21.26
  -8   2   7  323.11   21.72
  -8   2   7  325.17   22.47
  -8  -2   7  295.01   18.93
  -8  -2   7  295.99   21.39
  -8   2   7  284.67   17.91
  -8  -2   7  303.27   21.15
  -8   2   7  293.62   29.54
  -8   2   7  314.79   20.34
  -8   2   8 2393.66   91.56
  -8  -2   8 2408.11   94.72
  -8   2   8 2517.05   94.50
  -8   2   8 2438.66   95.20
  -8   2   8 2435.98   89.58
  -8  -2   8 2413.42  120.55
  -8   2   8 2534.19   94.87
  -8  -2   8 2523.77   95.10
  -8   2   8 2419.85  118.93
  -8   2   8 2358.31  107.18
  -8   2   8 2490.52  111.53
  -8  -2   8 2650.37   94.58
  -8   2   9  450.03   27.44
  -8   2   9  486.33   30.62
  -8   2   9  467.62   26.48
  -8  -2   9  432.64   26.66
  -8   2   9  438.36   27.44
  -8  -2   9  488.93   29.84
  -8   2   9  479.09   29.63
  -8  -2   9  494.82   46.17
  -8   2   9  462.94   29.24
  -8   2   9  507.98   46.35
  -8  -2   9  456.18   29.38
  -8   2   9  438.58   26.94
  -8   2   9  443.85   29.25
  -8  -2   9  470.42   28.01
  -8  -2   9  481.74   30.67
  -8   2   9  466.37   36.26
  -8   2   9  438.89   28.81
  -8  -2   9  415.76   27.20
  -8   2   9  493.99   30.47
  -8  -2   9  477.74   28.58
  -8  -2   9  486.26   28.40
  -8  -2   9  499.07   27.50
  -8  -2   9  536.33   29.16
  -8  -2   9  431.54   25.99
  -8   2  10  667.26   34.15
  -8   2  10  748.76   38.00
  -8   2  10  671.78   35.62
  -8  -2  10  706.90   37.10
  -8   2  10  682.20   37.68
  -8  -2  10  767.21   43.49
  -8   2  10  667.59   56.69
  -8   2  10  708.65   38.88
  -8  -2  10  685.22   38.80
  -8  -2  10  692.59   58.38
  -8   2  10  729.02   39.37
  -8  -2  10  745.32   40.96
  -8   2  10  646.60   36.81
  -8  -2  10  782.21   42.71
  -8   2  10  735.13   40.52
  -8   2  10  691.82   39.63
  -8  -2  10  682.87   37.49
  -8  -2  10  699.81   37.52
  -8   2  10  687.93   38.92
  -8  -2  10  702.07   38.97
  -8  -2  10  713.57   35.13
  -8  -2  10  682.94   36.59
  -8  -2  10  756.96   37.24
  -8  -2  10  682.93   37.33
  -8  -2  10  641.84   35.09
  -8  -2  10  736.15   38.74
  -8   2  11   10.21    4.34
  -8   2  11    9.71    4.88
  -8  -2  11    9.30    5.51
  -8  -2  11   14.99    5.28
  -8   2  11   13.08    5.29
  -8   2  11   13.15    7.45
  -8  -2  11   10.69    6.77
  -8   2  11   14.18    5.62
  -8  -2  11    6.71    4.21
  -8   2  11    0.92    3.68
  -8   2  11    6.64    5.10
  -8  -2  11    4.69    3.77
  -8  -2  11   18.31    6.44
  -8  -2  11    5.19    4.11
  -8   2  11   11.93    5.61
  -8  -2  11   14.81    3.92
  -8   2  11   14.37    5.82
  -8   2  11   14.02    5.82
  -8  -2  11    8.73    4.79
  -8  -2  11   11.16    4.87
  -8  -2  11    7.32    4.00
  -8  -2  11   11.67    4.19
  -8  -2  11    9.28    3.27
  -8  -2  11   10.64    4.42
  -8  -2  11    5.99    3.76
  -8   2  12 1330.73   58.39
  -8   2  12 1247.46   57.82
  -8  -2  12 1270.33   86.56
  -8   2  12 1378.88   89.06
  -8   2  12 1317.37   61.30
  -8  -2  12 1242.86   60.36
  -8  -2  12 1358.20   59.87
  -8  -2  12 1426.94   66.81
  -8   2  12 1322.82   60.53
  -8   2  12 1319.16   62.83
  -8  -2  12 1294.21   59.73
  -8   2  12 1310.04   62.39
  -8   2  12 1257.22   60.84
  -8   2  12 1307.24   60.01
  -8  -2  12 1201.67   54.65
  -8  -2  12 1426.90   65.40
  -8  -2  12 1346.65   61.48
  -8  -2  12 1310.82   62.46
  -8  -2  12 1304.59   59.67
  -8  -2  12 1337.06   59.54
  -8  -2  12 1315.83   57.85
  -8   2  12 1154.19   55.82
  -8  -2  12 1295.86   56.54
  -8  -2  12 1227.96   56.85
  -8  -2  13  638.14   38.17
  -8   2  13  613.34   34.72
  -8   2  13  662.99   38.42
  -8  -2  13  626.22   36.77
  -8   2  13  647.41   39.51
  -8  -2  13  561.35   32.62
  -8  -2  13  653.78   38.03
  -8  -2  13  668.93   37.65
  -8  -2  13  657.60   39.37
  -8  -2  13  632.47   39.90
  -8   2  13  643.38   38.36
  -8   2  13  654.94   37.59
  -8   2  13  619.97   38.25
  -8   2  13  649.94   38.06
  -8  -2  13  646.27   34.71
  -8  -2  13  588.37   32.42
  -8  -2  13  623.73   35.25
  -8  -2  13  644.67   36.06
  -8  -2  13  682.33   42.20
  -8  -2  13  683.99   37.58
  -8   2  13  659.51   37.95
  -8   2  14  769.39   41.07
  -8   2  14  707.74   40.29
  -8  -2  14  758.09   40.96
  -8  -2  14  733.19   40.18
  -8  -2  14  791.13   43.88
  -8  -2  14  725.45   40.12
  -8   2  14  716.42   41.08
  -8  -2  14  718.43   41.56
  -8  -2  14  717.10   36.84
  -8   2  14  769.70   43.02
  -8   2  14  724.01   39.88
  -8  -2  14  720.38   35.87
  -8  -2  14  747.64   38.42
  -8  -2  14  719.55   44.06
  -8   2  14  775.39   41.23
  -8   2  15  134.99   15.14
  -8  -2  15  142.45   14.73
  -8   2  15  130.17   14.69
  -8   2  15  130.37   15.14
  -8  -2  15  133.83   15.62
  -8  -2  15  134.60   15.35
  -8  -2  15  146.11   14.99
  -8  -2  15  134.37   12.60
  -8   2  15  141.19   14.01
  -8  -2  16  179.99   15.10
  -8  -2  16  180.07   15.30
  -8   2  16  175.42   15.13
  -8  -2  16  158.79   15.10
  -8   2  16  153.02   14.70
  -8   2  16  165.73   15.83
  -8  -2  16  154.15   15.52
  -8   2  17   15.56    4.35
  -8  -2  17   14.60    4.15
  -8   2  17    9.69    3.80
  -8  -2  17    7.19    3.46
  -8   2  17   12.58    3.99
  -8  -2  17   12.89    3.99
  -8   2  17   13.14    4.17
  -8  -2  17   13.14    4.10
  -8   2  18  416.74   18.36
  -8   2  18  429.58   20.18
  -8  -4 -11  297.31   15.08
  -8  -4 -10   10.75    4.03
  -8   4 -10   10.64    4.06
  -8  -4 -10   11.53    4.23
  -8  -4  -9  501.28   27.45
  -8   4  -9  556.44   28.04
  -8  -4  -9  499.96   26.72
  -8   4  -8   19.39    5.84
  -8   4  -8   17.23    5.72
  -8  -4  -8   17.98    6.28
  -8  -4  -8   20.34    6.27
  -8   4  -8   14.98    4.77
  -8   4  -7  181.11   17.94
  -8  -4  -7  184.95   17.98
  -8   4  -7  165.01   15.91
  -8  -4  -7  165.99   15.92
  -8  -4  -7  172.51   17.33
  -8  -4  -7  189.54   17.76
  -8  -4  -7  160.71   14.05
  -8   4  -7  167.41   16.22
  -8  -4  -6   29.70    8.83
  -8   4  -6   37.98    8.14
  -8   4  -6   42.22    9.98
  -8  -4  -6   26.22    7.31
  -8   4  -6   27.40    7.21
  -8  -4  -6   17.59    5.63
  -8  -4  -6   28.94    8.13
  -8  -4  -6   32.98    6.62
  -8  -4  -6   25.12    7.95
  -8  -4  -5 2238.23   84.48
  -8  -4  -5 2350.71   89.90
  -8   4  -5 2357.61   91.26
  -8  -4  -5 2190.90   88.80
  -8   4  -5 2354.10   87.75
  -8  -4  -5 2090.45   85.95
  -8  -4  -5 2191.81   84.46
  -8   4  -5 2084.33   84.43
  -8  -4  -5 2393.33  120.52
  -8  -4  -5 1319.15  101.85
  -8  -4  -5 2133.43   87.34
  -8   4  -5 1905.93  111.12
  -8   4  -5 1674.04  104.18
  -8   4  -5 2191.76  119.23
  -8  -4  -4   41.74    9.38
  -8  -4  -4   43.25    8.20
  -8   4  -4   39.63    8.36
  -8   4  -4   46.95   10.19
  -8  -4  -4   36.89    8.75
  -8  -4  -4   51.57    9.35
  -8   4  -4   43.17    8.41
  -8  -4  -4   32.84    7.27
  -8   4  -4   24.53    9.90
  -8  -4  -4   54.90   15.21
  -8  -4  -4   50.07   14.23
  -8  -4  -4   41.18    8.43
  -8   4  -4   30.12   11.08
  -8   4  -4   35.99   11.12
  -8  -4  -4   61.14   16.55
  -8   4  -3  872.93   46.38
  -8  -4  -3  947.29   46.84
  -8  -4  -3  870.84   43.64
  -8  -4  -3  864.74   44.97
  -8   4  -3  955.95   47.69
  -8   4  -3  935.50   44.65
  -8  -4  -3  774.28   42.47
  -8   4  -3  935.35   45.43
  -8  -4  -3  906.39   43.82
  -8  -4  -3  981.21   69.22
  -8   4  -3  833.24   62.73
  -8  -4  -3  720.59   60.70
  -8  -4  -3  775.57   42.93
  -8  -4  -3  931.60   70.65
  -8   4  -3  711.61   54.53
  -8   4  -3  869.96   66.97
  -8  -4  -2    5.58    4.52
  -8   4  -2   13.89    5.50
  -8   4  -2   11.28    5.22
  -8  -4  -2    3.91    4.33
  -8   4  -2    4.54    4.60
  -8  -4  -2   12.64    5.95
  -8   4  -2   16.16    5.90
  -8   4  -2    9.05    3.32
  -8  -4  -2    9.40    4.76
  -8  -4  -2    7.17    5.25
  -8  -4  -2    9.16    5.81
  -8   4  -2   17.32    7.76
  -8  -4  -2   11.51    4.24
  -8  -4  -2    2.58    6.54
  -8   4  -2   21.53    8.22
  -8   4  -2    8.29    4.70
  -8   4  -2    7.07    5.17
  -8   4  -2    2.40    6.79
  -8   4  -1  975.73   46.76
  -8  -4  -1  940.00   44.40
  -8  -4  -1  874.43   44.07
  -8   4  -1  911.57   45.44
  -8  -4  -1  851.82   42.80
  -8   4  -1  902.81   42.53
  -8  -4  -1  838.37   40.11
  -8  -4  -1  947.67   44.35
  -8   4  -1  875.60   43.09
  -8   4  -1  909.01   44.68
  -8   4  -1  819.02   58.86
  -8  -4  -1  870.91   63.99
  -8  -4  -1  757.00   58.83
  -8  -4  -1  890.29   41.99
  -8   4  -1  932.74   66.27
  -8  -4  -1  931.04   67.69
  -8   4  -1  840.50   61.07
  -8   4  -1  857.66   62.14
  -8  -4   0   35.60    8.00
  -8   4   0   46.52    8.88
  -8  -4   0   52.67    8.80
  -8   4   0   50.05    7.97
  -8  -4   0   52.51    8.85
  -8   4   0   54.54    9.69
  -8  -4   0   39.66    8.03
  -8   4   0   45.78    7.75
  -8   4   0   47.17    8.06
  -8   4   0   49.65    8.93
  -8  -4   0   37.37    7.39
  -8  -4   0   58.34   14.80
  -8  -4   0   60.82   14.13
  -8   4   0   47.79   12.61
  -8   4   0   37.81   12.68
  -8   4   0   42.98   12.51
  -8  -4   0   66.24   16.73
  -8  -4   0   53.75    7.74
  -8  -4   1 3837.13  131.57
  -8   4   1 3679.66  132.57
  -8  -4   1 3827.04  132.83
  -8   4   1 3727.24  131.94
  -8   4   1 3642.36  128.20
  -8  -4   1 3571.71  130.38
  -8   4   1 3608.17  127.51
  -8  -4   1 3393.11  128.26
  -8   4   1 3726.54  131.13
  -8   4   1 3699.99  131.41
  -8   4   1 3584.42  151.13
  -8  -4   1 3467.40  157.53
  -8  -4   1 3701.97  126.12
  -8  -4   1 3415.55  153.35
  -8   4   1 3657.72  159.70
  -8   4   1 3750.49  160.12
  -8   4   1 3605.08  153.53
  -8  -4   1 3822.99  130.03
  -8  -4   2   15.32    5.16
  -8  -4   2   20.10    5.77
  -8   4   2   29.05    6.89
  -8  -4   2   22.04    5.49
  -8   4   2   15.56    4.70
  -8   4   2   22.05    5.91
  -8  -4   2   15.46    5.72
  -8   4   2   21.05    5.00
  -8   4   2   26.81    5.57
  -8   4   2    4.14    5.89
  -8   4   2   24.57    8.57
  -8   4   2   19.49    8.91
  -8  -4   2   16.39    4.88
  -8   4   2    9.76    6.53
  -8  -4   2   14.46    8.58
  -8   4   2   21.77   10.03
  -8   4   2   16.75    5.63
  -8   4   3  498.40   39.18
  -8  -4   3  479.82   40.10
  -8  -4   3  519.74   27.60
  -8   4   3  481.78   28.77
  -8  -4   3  513.33   29.80
  -8   4   3  552.90   46.58
  -8   4   3  457.87   36.96
  -8   4   3  490.44   42.09
  -8   4   3  484.96   26.66
  -8  -4   3  476.90   27.69
  -8   4   3  462.99   25.82
  -8   4   3  482.49   26.09
  -8  -4   3  473.22   26.74
  -8   4   3  511.16   29.33
  -8   4   4  159.88   19.49
  -8   4   4  201.83   25.27
  -8   4   4  215.74   17.50
  -8  -4   4  209.77   17.31
  -8  -4   4  221.46   18.26
  -8   4   4  189.82   14.86
  -8  -4   4  189.99   15.17
  -8   4   4  208.96   15.82
  -8  -4   4  202.29   16.26
  -8   4   4  180.29   14.78
  -8   4   4  189.28   16.83
  -8  -4   4  203.52   15.94
  -8  -4   4  185.68   15.69
  -8   4   4  219.16   24.85
  -8   4   4  183.80   14.97
  -8  -4   4  163.59   22.39
  -8  -4   4  218.83   17.15
  -8   4   4  213.69   17.28
  -8   4   5 1114.41   50.53
  -8   4   5 1123.23   66.05
  -8   4   5 1166.36   51.64
  -8  -4   5 1220.79   51.90
  -8  -4   5 1186.18   52.42
  -8   4   5 1131.63   47.80
  -8  -4   5 1039.89   47.44
  -8   4   5 1204.67   52.10
  -8  -4   5 1082.12   48.13
  -8   4   5 1134.52   48.98
  -8   4   5 1121.68   50.64
  -8  -4   5 1117.74   49.83
  -8  -4   5 1104.66   65.58
  -8   4   5 1172.21   65.57
  -8  -4   5 1132.41   48.94
  -8   4   5 1092.29   47.75
  -8   4   5 1131.87   70.36
  -8  -4   5 1201.15   51.17
  -8  -4   5 1108.80   49.07
  -8  -4   5 1102.59   49.47
  -8  -4   5 1162.24   50.04
  -8  -4   5 1127.43   50.63
  -8   4   6   35.24    6.94
  -8   4   6   33.64    9.13
  -8   4   6   28.40   10.75
  -8  -4   6   25.91    6.95
  -8   4   6   35.34    7.59
  -8   4   6   32.82    6.57
  -8   4   6   30.65    7.26
  -8  -4   6   25.67    5.77
  -8  -4   6   31.90    5.58
  -8   4   6   38.56    7.06
  -8  -4   6   31.79    6.48
  -8  -4   6   19.46    5.24
  -8   4   6   44.89   10.98
  -8   4   6   29.79    5.89
  -8  -4   6   55.19   12.39
  -8  -4   6   31.27    6.18
  -8   4   6   34.10   11.68
  -8  -4   6   43.29    8.35
  -8  -4   6   37.38    7.13
  -8  -4   6   27.11    6.20
  -8  -4   6   30.36    6.37
  -8  -4   6   32.42    6.56
  -8  -4   6   31.40    6.58
  -8   4   7 3549.77  128.36
  -8   4   7 3650.15  129.98
  -8   4   7 3422.13  124.85
  -8   4   7 3718.30  127.93
  -8   4   7 3605.48  129.88
  -8  -4   7 3332.47  125.03
  -8   4   7 3612.82  127.80
  -8  -4   7 3520.40  126.78
  -8   4   7 3399.73  125.97
  -8   4   7 3534.91  125.41
  -8   4   7 3459.09  125.24
  -8  -4   7 3468.92  125.40
  -8   4   7 3445.42  148.53
  -8  -4   7 3721.33  151.66
  -8  -4   7 3912.64  133.93
  -8  -4   7 3674.41  128.51
  -8   4   7 3699.51  157.25
  -8   4   7 3477.06  153.49
  -8  -4   7 3689.90  128.82
  -8  -4   7 3533.55  127.58
  -8  -4   7 3544.75  128.55
  -8  -4   7 3565.90  128.63
  -8  -4   7 3918.64  129.11
  -8   4   8  708.02   37.81
  -8   4   8  720.00   39.14
  -8   4   8  746.28   39.87
  -8   4   8  748.80   38.23
  -8  -4   8  767.14   37.64
  -8  -4   8  704.86   36.43
  -8   4   8  701.87   37.35
  -8   4   8  697.64   34.89
  -8   4   8  746.96   37.53
  -8   4   8  676.25   50.84
  -8  -4   8  693.96   35.91
  -8   4   8  765.81   40.56
  -8   4   8  728.40   36.54
  -8  -4   8  693.17   51.63
  -8  -4   8  695.32   37.56
  -8  -4   8  823.33   42.49
  -8   4   8  733.08   55.91
  -8  -4   8  734.44   39.70
  -8  -4   8  758.16   39.00
  -8   4   8  712.81   54.47
  -8  -4   8  755.76   39.00
  -8  -4   8  735.78   38.39
  -8  -4   8  737.36   37.37
  -8  -4   8  718.38   37.94
  -8   4   9  161.50   15.49
  -8   4   9  138.33   15.40
  -8   4   9  158.71   16.56
  -8   4   9  145.82   15.04
  -8  -4   9  139.22   14.56
  -8  -4   9  149.06   13.45
  -8   4   9  123.81   14.14
  -8  -4   9  127.82   12.68
  -8   4   9  139.10   13.45
  -8   4   9  141.15   13.98
  -8  -4   9  140.72   21.72
  -8   4   9  147.46   22.12
  -8  -4   9  152.40   14.40
  -8   4   9  103.58   12.65
  -8  -4   9  137.93   14.71
  -8  -4   9  127.29   14.90
  -8  -4   9  150.15   16.60
  -8   4   9  135.70   14.18
  -8  -4   9  160.00   15.16
  -8   4   9  137.97   21.92
  -8  -4   9  136.46   14.77
  -8  -4   9  138.89   14.91
  -8  -4   9  161.15   14.12
  -8   4  10   25.57    6.62
  -8   4  10   18.02    6.15
  -8   4  10   21.06    6.60
  -8  -4  10   20.83    7.02
  -8  -4  10   24.64    5.60
  -8   4  10   19.01    6.02
  -8   4  10   37.81   11.30
  -8   4  10   21.86    5.84
  -8  -4  10   19.61    5.35
  -8  -4  10   12.70    6.59
  -8   4  10   22.96    8.78
  -8  -4  10   22.36    5.59
  -8  -4  10   20.83    5.95
  -8  -4  10   21.66    6.45
  -8   4  10   18.25    5.80
  -8  -4  10   13.85    5.49
  -8  -4  10   23.16    5.22
  -8   4  10   15.86    4.77
  -8  -4  10   20.91    6.11
  -8  -4  10   23.17    6.49
  -8  -4  10   24.01    6.54
  -8  -4  10   13.85    5.40
  -8  -4  10   22.53    5.07
  -8   4  11  831.25   41.19
  -8   4  11  821.87   45.06
  -8   4  11  887.86   45.14
  -8  -4  11  867.45   44.13
  -8   4  11  803.53   44.10
  -8   4  11  862.64   42.40
  -8  -4  11  786.53   41.15
  -8  -4  11  795.91   58.85
  -8   4  11  829.31   45.02
  -8   4  11  799.10   43.40
  -8   4  11  831.94   43.39
  -8  -4  11  861.91   44.06
  -8  -4  11  892.46   46.53
  -8   4  11  867.53   44.21
  -8  -4  11  859.62   45.92
  -8  -4  11  784.44   40.98
  -8  -4  11  819.20   38.77
  -8  -4  11  958.28   45.93
  -8  -4  11  917.01   44.19
  -8  -4  11  904.84   44.15
  -8  -4  11  893.40   44.33
  -8  -4  11  829.95   43.89
  -8  -4  12  223.93   18.67
  -8  -4  12  240.91   19.19
  -8  -4  12  228.39   19.16
  -8  -4  12  216.17   19.40
  -8   4  12  208.79   19.31
  -8   4  12  215.74   19.80
  -8   4  12  218.78   19.98
  -8   4  12  214.11   19.13
  -8   4  12  194.24   18.40
  -8  -4  12  220.90   20.28
  -8  -4  12  200.74   18.39
  -8  -4  12  248.31   20.53
  -8  -4  12  215.17   20.13
  -8  -4  12  225.14   16.84
  -8   4  12  199.23   18.75
  -8  -4  12  206.89   17.75
  -8   4  12  190.14   16.18
  -8   4  13 1473.22   64.47
  -8   4  13 1510.17   65.17
  -8   4  13 1529.63   65.42
  -8   4  13 1478.05   63.55
  -8  -4  13 1614.27   65.88
  -8  -4  13 1527.28   65.76
  -8   4  13 1411.37   63.41
  -8  -4  13 1443.56   63.19
  -8   4  13 1435.03   64.11
  -8  -4  13 1376.45   58.56
  -8  -4  13 1410.66   61.35
  -8  -4  13 1539.76   62.37
  -8  -4  13 1510.91   62.36
  -8  -4  13 1464.54   62.34
  -8  -4  13 1380.55   63.32
  -8   4  14   84.70   11.13
  -8  -4  14   96.53   11.72
  -8   4  14   77.28   10.88
  -8  -4  14   67.42    9.54
  -8   4  14   74.18    9.82
  -8  -4  14   71.27    8.73
  -8   4  14   74.05   10.51
  -8  -4  14   81.12    9.96
  -8  -4  14   68.50    9.10
  -8   4  14   74.03   10.48
  -8  -4  14   87.57   10.01
  -8  -4  14   87.53   10.07
  -8  -4  14   64.30   10.04
  -8   4  14   96.89   12.23
  -8  -4  15   27.93    5.65
  -8   4  15   29.88    6.36
  -8  -4  15   34.32    6.60
  -8   4  15   33.32    5.92
  -8   4  15   38.65    7.15
  -8   4  15   27.65    6.00
  -8   4  16   12.34    3.73
  -8   4  16   15.49    4.60
  -8   4  17  685.24   24.88
  -8   4  17  633.00   24.83
  -8   6  -8   53.07    7.41
  -8   6  -8   32.24    5.47
  -8   6  -7  287.23   20.19
  -8  -6  -7  337.33   20.06
  -8   6  -7  329.27   22.56
  -8   6  -7  334.19   20.28
  -8  -6  -7  346.10   22.30
  -8   6  -6  123.17   13.37
  -8   6  -6  150.22   15.60
  -8  -6  -6  129.51   13.03
  -8   6  -6  115.64   12.62
  -8  -6  -6  125.26   12.40
  -8   6  -6  142.87   13.68
  -8  -6  -6  121.13   13.45
  -8   6  -5  105.44   11.90
  -8  -6  -5  146.58   13.65
  -8  -6  -5  140.25   15.49
  -8   6  -5  152.53   16.57
  -8  -6  -5  155.04   15.08
  -8   6  -5  137.14   14.31
  -8   6  -5  132.52   14.50
  -8  -6  -5  110.68   12.67
  -8  -6  -5  136.36   14.98
  -8   6  -4   55.38    9.30
  -8  -6  -4   72.85   10.29
  -8   6  -4   50.93   10.25
  -8  -6  -4   61.60   10.58
  -8  -6  -4   63.49   10.25
  -8  -6  -4   56.22    9.83
  -8  -6  -4   62.51    9.75
  -8   6  -4   79.30   11.33
  -8   6  -4   56.99    9.90
  -8   6  -3 1096.33   51.22
  -8   6  -3 1094.86   52.31
  -8  -6  -3  998.30   48.23
  -8   6  -3 1146.19   55.39
  -8  -6  -3 1112.40   53.23
  -8  -6  -3 1120.88   52.83
  -8  -6  -3 1068.39   50.46
  -8   6  -3 1026.88   50.20
  -8  -6  -3 1043.24   51.27
  -8   6  -3 1003.26   72.82
  -8   6  -3 1037.12   76.46
  -8   6  -2   30.38   11.19
  -8   6  -2   54.54   14.16
  -8   6  -2   50.50    9.00
  -8  -6  -2   58.24    8.31
  -8   6  -2   50.75    9.76
  -8  -6  -2   43.32    8.95
  -8  -6  -2   40.55    8.61
  -8   6  -2   62.10   11.28
  -8   6  -2   47.05    9.00
  -8  -6  -2   42.33    8.28
  -8   6  -2   29.03    7.13
  -8   6  -2   62.54   14.77
  -8  -6  -2   48.37    8.92
  -8   6  -1  253.08   32.18
  -8   6  -1  249.96   33.02
  -8   6  -1  244.72   31.90
  -8   6  -1  221.65   21.02
  -8  -6  -1  265.70   21.73
  -8  -6  -1  253.61   21.88
  -8  -6  -1  265.25   20.51
  -8   6  -1  266.57   20.69
  -8   6  -1  266.35   21.37
  -8  -6  -1  247.95   18.59
  -8  -6  -1  240.51   20.31
  -8   6  -1  224.06   19.33
  -8   6  -1  257.68   21.03
  -8   6  -1  257.48   31.20
  -8  -6  -1  229.66   19.99
  -8   6   0  119.66   22.14
  -8   6   0  107.17   21.45
  -8   6   0   90.94   18.76
  -8  -6   0  126.98   14.81
  -8  -6   0  135.09   15.11
  -8  -6   0  101.06   12.65
  -8   6   0  134.22   15.54
  -8   6   0  107.81   13.39
  -8   6   0  123.53   13.76
  -8  -6   0  120.20   12.85
  -8  -6   0  115.26   13.70
  -8   6   0  120.32   14.33
  -8   6   0   91.38   12.25
  -8  -6   0  108.85   11.60
  -8   6   0  103.57   20.05
  -8  -6   0  119.45   12.99
  -8   6   1   52.30   14.46
  -8   6   1   24.14    9.26
  -8   6   1   27.91   10.69
  -8  -6   1   27.67    7.55
  -8   6   1   39.69    8.71
  -8  -6   1   35.22    8.00
  -8   6   1   37.79    7.77
  -8   6   1   21.39    6.81
  -8  -6   1   25.59    6.31
  -8   6   1   25.44    7.17
  -8  -6   1   27.80    6.29
  -8   6   1   31.72   10.77
  -8  -6   1   36.66    6.83
  -8   6   1   26.05    6.95
  -8   6   2  286.07   31.97
  -8   6   2  301.59   38.17
  -8   6   2  264.80   32.34
  -8  -6   2  318.40   24.02
  -8  -6   2  342.49   24.30
  -8  -6   2  279.57   22.63
  -8   6   2  278.05   21.02
  -8   6   2  290.33   22.44
  -8  -6   2  317.10   23.37
  -8  -6   2  284.84   21.58
  -8   6   2  320.59   23.71
  -8   6   2  323.15   23.68
  -8  -6   2  324.66   22.22
  -8   6   2  291.14   34.71
  -8   6   2  291.92   22.17
  -8   6   3 1294.22   58.41
  -8   6   3 1329.71   85.87
  -8   6   3 1168.04   72.61
  -8   6   3 1169.57   77.07
  -8  -6   3 1365.71   59.75
  -8  -6   3 1423.70   60.96
  -8   6   3 1260.71   57.83
  -8   6   3 1291.10   56.52
  -8  -6   3 1460.99   60.52
  -8  -6   3 1254.71   57.31
  -8   6   3 1379.36   60.19
  -8  -6   3 1376.11   58.34
  -8   6   3 1258.71   80.34
  -8  -6   3 1294.10   54.89
  -8  -6   3 1276.33   55.15
  -8   6   4   28.56    7.43
  -8   6   4   28.08    7.48
  -8   6   4   38.31   10.90
  -8   6   4   45.64   11.17
  -8  -6   4   40.92    8.55
  -8  -6   4   43.27    8.84
  -8   6   4   32.47    7.22
  -8   6   4   42.76    8.12
  -8  -6   4   38.94    7.74
  -8   6   4   30.39    7.18
  -8  -6   4   46.96    8.44
  -8   6   4   57.77   14.67
  -8  -6   4   42.95    7.37
  -8  -6   4   28.31    6.05
  -8   6   5  267.41   22.01
  -8   6   5  308.31   36.61
  -8  -6   5  289.88   21.77
  -8  -6   5  295.90   22.60
  -8   6   5  298.99   22.55
  -8   6   5  286.23   21.01
  -8   6   5  309.78   22.77
  -8  -6   5  329.87   23.43
  -8   6   5  289.78   34.94
  -8   6   5  302.25   35.38
  -8  -6   5  320.38   22.98
  -8  -6   5  289.40   21.16
  -8  -6   5  272.84   20.78
  -8   6   6  276.32   34.77
  -8  -6   6  261.50   20.66
  -8  -6   6  245.67   19.50
  -8  -6   6  239.54   19.34
  -8   6   6  244.15   20.22
  -8   6   6  243.99   19.23
  -8  -6   6  244.67   19.82
  -8   6   6  249.71   20.76
  -8   6   6  223.70   18.39
  -8  -6   6  238.34   20.09
  -8   6   6  238.27   19.89
  -8   6   6  252.47   20.84
  -8   6   6  261.01   33.37
  -8   6   6  268.19   21.47
  -8  -6   7  481.98   29.94
  -8  -6   7  512.02   30.68
  -8  -6   7  554.09   32.09
  -8   6   7  485.41   29.47
  -8   6   7  503.91   31.41
  -8  -6   7  549.92   32.28
  -8   6   7  531.32   31.92
  -8   6   7  463.55   29.00
  -8  -6   7  498.72   30.25
  -8   6   7  504.25   30.38
  -8   6   7  501.26   31.34
  -8   6   7  530.93   48.85
  -8   6   7  531.11   48.57
  -8   6   7  430.01   44.70
  -8  -6   8    4.12    3.62
  -8  -6   8    2.53    3.70
  -8   6   8   -0.89    3.72
  -8   6   8    4.63    4.03
  -8  -6   8    8.39    4.51
  -8  -6   8    3.91    2.97
  -8   6   8    4.39    4.14
  -8   6   8    6.36    4.72
  -8   6   8    5.44    4.45
  -8   6   8    7.24    5.29
  -8   6   8    4.06    4.60
  -8   6   8    4.32    4.24
  -8  -6   9 1154.38   52.83
  -8  -6   9 1183.88   52.81
  -8  -6   9 1152.11   53.33
  -8  -6   9 1219.56   53.91
  -8   6   9 1041.98   52.72
  -8   6   9 1126.06   51.44
  -8  -6   9 1164.61   51.37
  -8   6   9 1058.70   51.84
  -8   6   9 1081.11   48.99
  -8   6   9 1102.26   53.83
  -8   6   9 1046.05   72.76
  -8   6   9 1158.62   53.44
  -8  -6  10   53.27    9.16
  -8  -6  10   57.33   10.06
  -8  -6  10   55.37    8.75
  -8   6  10   67.60   10.68
  -8   6  10   54.95    9.42
  -8   6  10   58.72   10.32
  -8   6  10   44.66    8.46
  -8   6  10   41.78    7.70
  -8   6  10   49.63    8.95
  -8  -6  11   35.30    7.17
  -8  -6  11   26.92    6.80
  -8  -6  11   35.06    7.49
  -8  -6  11   35.26    8.02
  -8   6  11   33.40    7.38
  -8   6  11   24.72    6.88
  -8   6  11   26.31    6.49
  -8   6  11   21.35    5.40
  -8   6  11   28.93    6.62
  -8  -6  12  113.19   12.55
  -8  -6  12   90.28   11.86
  -8  -6  12   91.28   11.03
  -8   6  12   81.22   11.33
  -8   6  12   94.51   11.76
  -8  -6  12  102.04   11.21
  -8   6  12   85.57   10.65
  -8   6  12   91.16   10.54
  -8   6  13  249.28   19.39
  -8   6  13  317.97   20.88
  -8   6  13  272.78   20.20
  -8   6  13  263.76   18.91
  -8  -6  13  309.04   19.75
  -8  -6  13  302.97   20.30
  -8  -6  13  281.89   20.94
  -8   6  14   13.94    4.53
  -8   6  14   12.18    4.23
  -8   6  14   13.15    4.30
  -8   6  14   18.03    5.18
  -8   6  14   14.59    4.39
  -8  -6  14   20.41    4.70
  -8  -6  14   25.42    5.62
  -8   6  15  218.74   13.47
  -8   6  15  185.58   11.87
  -8   6  16  128.15    8.09
  -8  -8  -7  124.02    8.13
  -8   8  -7  144.20    9.11
  -8  -8  -6  121.49   10.03
  -8  -8  -6  108.44    9.63
  -8   8  -6  117.19    9.88
  -8  -8  -6   99.84    8.28
  -8   8  -6   93.35    9.00
  -8   8  -5  678.95   31.44
  -8  -8  -5  701.93   32.33
  -8  -8  -5  662.22   31.25
  -8  -8  -5  718.79   33.26
  -8   8  -5  723.20   32.97
  -8  -8  -5  632.55   29.47
  -8   8  -4   21.16    5.53
  -8  -8  -4   28.16    6.00
  -8  -8  -4   31.01    6.34
  -8  -8  -4   23.28    5.50
  -8   8  -4   33.80    6.86
  -8   8  -3  522.43   28.73
  -8  -8  -3  469.39   27.33
  -8   8  -3  522.48   29.29
  -8  -8  -3  475.41   26.78
  -8  -8  -3  486.00   28.57
  -8   8  -3  425.31   24.94
  -8   8  -2  282.67   21.45
  -8  -8  -2  315.07   21.39
  -8   8  -2  299.37   22.00
  -8  -8  -2  281.58   20.10
  -8   8  -2  297.17   20.45
  -8  -8  -2  288.10   18.52
  -8   8  -1 1053.65   47.47
  -8   8  -1  950.81   44.75
  -8  -8  -1  894.99   42.39
  -8   8  -1  874.93   41.86
  -8  -8  -1  956.47   44.52
  -8   8  -1  966.58   46.49
  -8  -8  -1  915.22   43.19
  -8   8   0  111.33   13.50
  -8   8   0  109.70   12.55
  -8  -8   0  112.26   12.12
  -8   8   0  108.54   12.89
  -8  -8   0  112.49   11.64
  -8  -8   0  105.68   12.05
  -8  -8   0  121.23   12.12
  -8  -8   0  116.04   13.76
  -8   8   0  123.61   14.12
  -8   8   1 1404.22   61.55
  -8   8   1 1423.47   61.48
  -8   8   1 1310.74   59.22
  -8  -8   1 1430.50   60.32
  -8  -8   1 1398.94   59.16
  -8  -8   1 1382.74   58.78
  -8  -8   1 1435.18   62.63
  -8   8   1 1409.80   61.99
  -8  -8   2  256.72   20.99
  -8   8   2  251.95   20.68
  -8   8   2  237.54   20.20
  -8   8   2  228.61   19.70
  -8   8   2  243.75   19.97
  -8  -8   2  253.10   19.93
  -8  -8   2  259.39   19.78
  -8  -8   2  247.47   18.31
  -8  -8   2  238.03   20.78
  -8  -8   3  704.13   37.73
  -8   8   3  703.05   37.91
  -8   8   3  668.60   37.16
  -8  -8   3  686.85   37.15
  -8   8   3  708.95   37.90
  -8   8   3  706.58   37.87
  -8  -8   3  676.86   36.67
  -8   8   3  632.08   35.13
  -8  -8   3  659.94   38.57
  -8  -8   4   92.49   11.77
  -8   8   4   92.31   12.12
  -8   8   4   84.89   11.63
  -8   8   4   96.26   12.46
  -8  -8   4   96.32   12.03
  -8   8   4  108.45   11.19
  -8  -8   4   93.14   11.86
  -8   8   4   90.13   11.74
  -8  -8   4   84.52    9.85
  -8  -8   4   86.82   12.34
  -8   8   5 1123.64   53.46
  -8   8   5 1132.02   53.18
  -8   8   5 1097.42   49.17
  -8   8   5 1205.42   54.21
  -8   8   5 1217.98   54.93
  -8   8   5 1131.02   50.01
  -8   8   5 1203.54   54.03
  -8  -8   5 1159.78   50.17
  -8  -8   5 1284.52   56.76
  -8   8   6  372.29   25.33
  -8   8   6  314.95   23.59
  -8   8   6  333.70   23.74
  -8   8   6  322.73   21.78
  -8   8   6  368.14   22.95
  -8   8   6  365.29   24.94
  -8  -8   6  339.68   22.31
  -8  -8   6  347.72   23.12
  -8  -8   6  340.24   24.96
  -8  -8   6  332.50   24.04
  -8   8   7 1387.90   60.28
  -8   8   7 1278.96   58.81
  -8   8   7 1432.65   60.28
  -8   8   7 1309.58   56.59
  -8   8   7 1356.65   58.54
  -8   8   7 1282.26   56.56
  -8   8   7 1444.76   60.79
  -8  -8   7 1434.00   58.95
  -8  -8   7 1330.88   57.43
  -8  -8   7 1401.32   59.96
  -8  -8   7 1421.65   61.72
  -8   8   8  532.19   31.33
  -8   8   8  542.71   31.36
  -8   8   8  518.67   29.40
  -8   8   8  507.27   29.02
  -8   8   8  574.60   31.30
  -8  -8   8  559.41   30.75
  -8  -8   8  530.73   29.85
  -8  -8   8  557.92   32.35
  -8  -8   8  545.57   31.02
  -8   8   8  566.09   31.80
  -8   8   9  563.26   31.12
  -8   8   9  512.50   29.79
  -8   8   9  529.21   29.04
  -8   8   9  533.93   27.67
  -8   8   9  563.26   29.41
  -8   8   9  526.57   30.10
  -8   8   9  456.95   25.20
  -8  -8   9  582.38   30.23
  -8  -8   9  585.20   31.96
  -8   8  10  126.56   12.78
  -8   8  10  134.51   13.15
  -8   8  10  135.10   13.13
  -8   8  10  147.89   12.96
  -8   8  10  117.14   11.12
  -8   8  10  116.93   12.41
  -8   8  10   91.78    9.61
  -8  -8  10  158.15   14.08
  -8  -8  10  134.40   12.63
  -8  -8  11  480.03   24.89
  -8  -8  11  465.56   25.22
  -8   8  11  405.67   23.89
  -8   8  11  470.30   24.11
  -8   8  11  418.30   23.88
  -8   8  11  467.56   24.01
  -8   8  12   48.62    6.68
  -8   8  12   44.71    6.38
  -8   8  12   31.21    4.92
  -8  -8  12   55.29    7.30
  -8   8  12   55.78    7.04
  -8   8  13  609.53   23.51
  -8  -8  13  635.55   24.36
  -8   8  14  101.00    6.50
  -8 -10  -3   21.94    3.34
  -8 -10  -2   13.15    3.15
  -8 -10  -1   12.43    3.51
  -8  10  -1   10.94    2.93
  -8  10   0  201.79   12.09
  -8  10   0  247.54   14.78
  -8  10   0  261.37   15.94
  -8  10   0  266.98   15.25
  -8 -10   0  246.50   15.16
  -8  10   1  105.07    9.21
  -8  10   1  125.79   10.61
  -8  10   1  128.79   11.12
  -8  10   1  120.54   10.28
  -8 -10   1  117.47    9.50
  -8 -10   1  125.81   10.68
  -8  10   2  704.87   31.04
  -8  10   2  687.10   31.76
  -8  10   2  671.67   31.97
  -8  10   2  677.48   30.89
  -8 -10   2  652.56   30.29
  -8 -10   2  723.20   31.95
  -8  10   3   29.60    5.22
  -8 -10   3   26.91    5.05
  -8  10   3   22.90    5.45
  -8  10   3   24.83    5.16
  -8  10   3   33.10    6.01
  -8 -10   3   26.03    5.22
  -8  10   4    7.75    3.33
  -8  10   4    6.51    3.76
  -8 -10   4    9.55    3.26
  -8  10   4    7.03    3.37
  -8  10   4    7.88    3.64
  -8 -10   4   10.76    3.46
  -8  10   5   64.12    8.09
  -8  10   5   55.59    7.48
  -8  10   5   55.58    7.13
  -8 -10   5   64.37    7.50
  -8  10   6  694.79   30.20
  -8  10   6  714.95   31.00
  -8  10   6  639.15   29.89
  -8  10   6  651.98   29.06
  -8 -10   6  701.52   29.62
  -8  10   7   27.24    4.92
  -8  10   7   23.04    3.69
  -8  10   7   21.82    4.54
  -8  10   7   28.38    4.77
  -8 -10   7   29.18    4.68
  -8  10   8  155.01    9.85
  -8  10   8  180.68   11.11
  -8  10   8  185.91   12.09
  -8  10   9   12.07    2.53
  -8  10   9   12.52    2.82
  -8 -10   9   15.33    2.79
  -7   1 -12  252.35   15.97
  -7   1 -12  197.44   15.25
  -7  -1 -12  204.93   15.46
  -7  -1 -12  201.61   14.61
  -7  -1 -11  381.33   22.81
  -7   1 -11  387.42   23.96
  -7  -1 -11  359.23   22.74
  -7   1 -11  358.34   20.72
  -7   1 -11  355.24   23.69
  -7  -1 -11  348.70   23.69
  -7  -1 -10  285.70   23.84
  -7  -1 -10  318.59   22.80
  -7   1 -10  309.62   23.20
  -7   1 -10  310.76   21.13
  -7  -1 -10  321.90   23.08
  -7   1 -10  302.42   23.69
  -7  -1  -9   88.09   10.95
  -7  -1  -9  107.26   13.78
  -7  -1  -9   94.90   12.92
  -7   1  -9  118.00   15.18
  -7  -1  -9  112.08   14.86
  -7   1  -9   98.79   12.30
  -7  -1  -8  158.19   17.17
  -7  -1  -8  169.19   17.25
  -7   1  -8  166.54   16.53
  -7   1  -8  135.58   14.21
  -7  -1  -8  184.99   29.01
  -7   1  -8  157.47   25.77
  -7  -1  -8  162.86   15.35
  -7   1  -8  143.43   26.12
  -7  -1  -8  155.84   25.30
  -7   1  -8  151.82   25.27
  -7  -1  -7  281.47   22.71
  -7  -1  -7  290.65   23.16
  -7   1  -7  282.73   22.06
  -7  -1  -7  282.79   20.48
  -7   1  -7  244.43   20.15
  -7  -1  -7  265.13   35.25
  -7   1  -7  262.36   34.23
  -7  -1  -7  285.34   21.45
  -7   1  -7  225.64   33.38
  -7  -1  -7  295.53   34.88
  -7  -1  -7  254.10   34.92
  -7   1  -7  267.20   34.34
  -7  -1  -6  971.02   48.01
  -7   1  -6  969.87   46.52
  -7  -1  -6  883.49   45.56
  -7  -1  -6  887.78   43.47
  -7   1  -6  923.48   45.44
  -7   1  -6  846.89   65.59
  -7  -1  -6  913.09   69.14
  -7  -1  -6  896.82   44.21
  -7   1  -6  892.35   68.92
  -7   1  -6  857.40   65.91
  -7  -1  -6  976.86   67.66
  -7  -1  -6  866.19   68.50
  -7   1  -5  886.07   43.00
  -7  -1  -5  824.87   42.20
  -7  -1  -5  868.43   43.75
  -7   1  -5  823.88   42.11
  -7  -1  -5  895.26   42.04
  -7   1  -5  849.50   41.63
  -7   1  -5  829.35   61.88
  -7  -1  -5  823.56   63.27
  -7  -1  -5  867.50   41.84
  -7   1  -5  717.25   53.93
  -7   1  -5  888.11   63.50
  -7   1  -5  726.50   59.48
  -7  -1  -5  829.85   60.96
  -7  -1  -5  881.04   65.23
  -7  -1  -4  169.41   15.88
  -7  -1  -4  153.70   14.89
  -7   1  -4  151.72   14.78
  -7  -1  -4  164.44   14.81
  -7   1  -4  145.09   14.56
  -7   1  -4  167.23   25.26
  -7  -1  -4  184.94   26.85
  -7  -1  -4  156.07   14.53
  -7   1  -4  155.81   23.99
  -7   1  -4  172.63   23.36
  -7  -1  -4  157.80   24.49
  -7   1  -4  170.27   24.84
  -7  -1  -4  134.21   22.31
  -7   1  -3  244.60   28.56
  -7  -1  -3  245.83   29.67
  -7   1  -3  228.51   18.41
  -7   1  -3  249.10   18.36
  -7  -1  -3  217.07   17.23
  -7  -1  -3  242.60   18.56
  -7   1  -3  231.91   18.98
  -7  -1  -3  197.98   17.94
  -7  -1  -3  242.34   17.57
  -7   1  -3  226.76   15.71
  -7  -1  -3  238.60   15.59
  -7  -1  -3  219.84   26.93
  -7   1  -3  220.13   26.40
  -7   1  -3  246.73   27.97
  -7  -1  -3  234.20   28.60
  -7   1  -2 2732.53  118.24
  -7  -1  -2 2608.42  118.54
  -7  -1  -2 2474.32   93.53
  -7   1  -2 2546.02   94.95
  -7  -1  -2 2556.29   94.69
  -7   1  -2 2618.41   94.32
  -7  -1  -2 2519.38   96.46
  -7   1  -2 2600.49   96.27
  -7  -1  -2 2598.37   91.03
  -7  -1  -2 2659.48   93.71
  -7   1  -2 2572.20   90.71
  -7   1  -2 2500.46  114.04
  -7   1  -2 2567.72  113.05
  -7  -1  -2 2620.82  117.58
  -7   1  -1  497.35   38.56
  -7   1  -1  438.34   24.69
  -7  -1  -1  443.03   24.78
  -7   1  -1  453.31   25.81
  -7  -1  -1  468.40   27.11
  -7   1  -1  491.67   26.92
  -7  -1  -1  495.83   25.32
  -7   1  -1  455.66   23.04
  -7  -1  -1  443.83   23.16
  -7   1  -1  464.80   34.83
  -7  -1  -1  454.94   35.81
  -7  -1  -1  443.84   36.47
  -7   1  -1  478.98   37.86
  -7   1  -1  428.22   35.32
  -7  -1   0 1985.20   98.85
  -7   1   0 1985.08   97.85
  -7   1   0 2086.54   94.77
  -7  -1   0 1906.21   74.14
  -7   1   0 1996.05   74.67
  -7   1   0 1944.71   75.60
  -7   1   0 2023.42   76.43
  -7  -1   0 1975.05   76.97
  -7  -1   0 2072.97   74.63
  -7  -1   0 2037.74   73.31
  -7   1   0 2178.47   87.91
  -7   1   0 2121.69   94.57
  -7  -1   0 2225.18   93.97
  -7   1   0 1980.30   89.86
  -7  -1   0 2063.18   90.42
  -7   1   1  824.78   54.45
  -7   1   1  833.51   52.14
  -7  -1   1  815.08   55.36
  -7   1   1  846.70   37.75
  -7   1   1  855.79   39.02
  -7  -1   1  873.11   39.96
  -7   1   1  842.75   38.71
  -7  -1   1  881.40   37.80
  -7  -1   1  886.06   36.97
  -7   1   1  861.83   44.05
  -7  -1   1  880.85   48.52
  -7   1   1  918.55   53.00
  -7  -1   1 1044.20   52.69
  -7   1   1  877.44   48.51
  -7  -1   2  691.82   47.74
  -7   1   2  608.83   43.93
  -7   1   2  582.08   28.89
  -7   1   2  558.66   29.25
  -7  -1   2  588.82   29.55
  -7   1   2  622.86   30.21
  -7  -1   2  619.32   30.89
  -7  -1   2  600.52   28.71
  -7  -1   2  616.31   28.20
  -7   1   2  565.77   35.71
  -7   1   2  618.01   31.37
  -7  -1   2  606.62   36.77
  -7  -1   2  667.92   39.02
  -7  -1   3  384.58   35.87
  -7   1   3  437.99   36.29
  -7   1   3  437.31   23.86
  -7  -1   3  424.62   23.64
  -7   1   3  412.93   22.84
  -7   1   3  446.11   24.00
  -7  -1   3  431.56   24.22
  -7  -1   3  435.24   22.98
  -7  -1   3  400.19   21.96
  -7   1   3  462.85   34.07
  -7   1   3  421.66   27.46
  -7  -1   3  444.30   28.65
  -7   1   4  854.61   53.63
  -7  -1   4  894.45   55.40
  -7  -1   4  868.18   38.18
  -7   1   4  852.09   37.38
  -7   1   4  816.77   37.38
  -7  -1   4  815.78   37.75
  -7   1   4  858.35   37.91
  -7  -1   4  822.32   36.88
  -7   1   4  768.42   35.20
  -7   1   4  837.25   39.85
  -7   1   4  872.44   49.83
  -7  -1   5  672.25   47.67
  -7   1   5  675.96   47.34
  -7  -1   5  658.53   32.15
  -7   1   5  675.03   32.05
  -7  -1   5  640.36   30.00
  -7   1   5  680.52   32.22
  -7  -1   5  645.77   32.00
  -7   1   5  679.59   41.73
  -7   1   5  596.72   28.82
  -7   1   6  418.83   24.28
  -7  -1   6  451.40   25.16
  -7  -1   6  426.14   22.90
  -7  -1   6  400.52   23.85
  -7   1   6  442.58   24.68
  -7  -1   6  400.09   24.87
  -7   1   6  414.46   31.55
  -7   1   6  406.44   21.58
  -7   1   6  407.74   24.56
  -7  -1   6  434.54   25.07
  -7   1   6  436.35   37.44
  -7  -1   6  459.86   38.55
  -7  -1   7 1745.30   68.62
  -7   1   7 1642.54   67.68
  -7  -1   7 1686.37   66.05
  -7   1   7 1648.90   74.81
  -7   1   7 1746.03   79.01
  -7   1   7 1786.71   64.97
  -7   1   7 1748.50   68.82
  -7   1   7 1834.92   91.00
  -7  -1   7 1612.74   87.72
  -7  -1   7 1802.75   69.43
  -7  -1   8  315.03   20.73
  -7  -1   8  331.47   22.45
  -7   1   8  306.48   21.80
  -7   1   8  325.24   19.15
  -7   1   8  325.02   27.21
  -7   1   8  292.34   24.13
  -7   1   8  332.80   20.10
  -7  -1   8  319.86   18.49
  -7   1   8  322.25   21.13
  -7   1   8  328.21   22.47
  -7  -1   8  339.41   22.51
  -7   1   8  358.40   35.92
  -7  -1   8  286.99   32.90
  -7   1   9  220.05   17.50
  -7   1   9  202.64   28.66
  -7  -1   9  200.50   28.40
  -7   1   9  223.13   18.69
  -7  -1   9  229.38   18.90
  -7   1   9  217.34   16.27
  -7   1   9  223.39   16.62
  -7   1  10  365.25   23.09
  -7  -1  10  339.08   23.40
  -7  -1  10  390.52   27.72
  -7   1  10  355.16   24.23
  -7   1  10  341.12   23.48
  -7  -1  10  327.04   37.62
  -7   1  10  353.95   22.60
  -7   1  10  345.40   25.35
  -7   1  10  383.35   40.91
  -7  -1  10  378.15   25.92
  -7   1  10  359.39   23.82
  -7   1  10  352.47   26.38
  -7  -1  10  380.05   25.16
  -7   1  10  357.22   25.81
  -7   1  10  330.50   24.36
  -7   1  10  334.71   23.83
  -7  -1  10  364.11   24.24
  -7  -1  10  360.74   24.51
  -7  -1  10  361.75   26.12
  -7  -1  10  353.06   24.30
  -7  -1  10  352.17   23.23
  -7   1  10  354.72   24.39
  -7  -1  10  349.72   22.54
  -7   1  11  418.65   26.18
  -7   1  11  388.25   43.10
  -7  -1  11  368.42   42.05
  -7   1  11  408.40   25.25
  -7  -1  11  415.55   28.46
  -7   1  11  396.51   28.21
  -7  -1  11  403.04   29.83
  -7   1  11  390.89   26.98
  -7  -1  11  435.18   27.52
  -7   1  11  407.19   28.13
  -7  -1  11  374.07   24.39
  -7   1  11  376.91   27.94
  -7   1  11  381.63   25.62
  -7   1  11  413.91   29.66
  -7  -1  11  403.18   28.62
  -7  -1  11  450.11   28.48
  -7   1  11  348.96   26.18
  -7  -1  11  400.96   27.25
  -7   1  11  406.32   27.24
  -7  -1  11  388.73   26.56
  -7  -1  11  393.96   25.35
  -7  -1  11  412.90   27.10
  -7   1  11  430.15   26.16
  -7  -1  11  387.00   23.43
  -7   1  11  333.51   25.37
  -7  -1  11  398.28   25.33
  -7   1  12  493.06   29.32
  -7  -1  12  476.75   32.57
  -7   1  12  504.31   33.43
  -7  -1  12  539.77   51.82
  -7   1  12  445.07   48.51
  -7  -1  12  553.66   36.20
  -7   1  12  465.14   31.96
  -7   1  12  574.65   33.68
  -7   1  12  499.91   33.56
  -7  -1  12  509.55   32.21
  -7   1  12  507.90   34.81
  -7   1  12  508.83   32.67
  -7   1  12  506.44   30.66
  -7  -1  12  506.55   30.00
  -7  -1  12  516.34   32.24
  -7  -1  12  507.16   34.14
  -7   1  12  543.70   33.09
  -7  -1  12  539.84   32.72
  -7  -1  12  557.40   32.42
  -7   1  12  474.71   31.70
  -7  -1  12  500.15   29.26
  -7   1  12  487.61   28.44
  -7   1  12  510.17   32.09
  -7  -1  12  474.44   29.68
  -7  -1  13  898.71   49.47
  -7   1  13  936.93   50.18
  -7   1  13 1018.84   50.24
  -7   1  13 1020.46   53.09
  -7   1  13  916.16   48.53
  -7   1  13  927.79   45.92
  -7  -1  13  980.12   48.81
  -7   1  13  982.52   51.31
  -7  -1  13  888.06   45.30
  -7  -1  13  998.90   53.20
  -7  -1  13  908.61   50.04
  -7  -1  13  988.26   49.24
  -7  -1  13  979.65   46.94
  -7  -1  13  916.54   43.24
  -7   1  13  887.06   47.16
  -7   1  13  969.98   48.37
  -7   1  13  900.75   49.23
  -7  -1  13  991.13   53.25
  -7   1  14  274.27   23.17
  -7   1  14  330.00   26.98
  -7  -1  14  290.64   22.94
  -7   1  14  333.87   26.04
  -7  -1  14  267.57   24.04
  -7   1  14  274.05   23.05
  -7  -1  14  312.18   26.39
  -7   1  14  272.66   21.86
  -7  -1  14  289.11   21.31
  -7   1  14  312.78   24.71
  -7  -1  14  312.38   26.39
  -7  -1  14  304.08   23.53
  -7  -1  15  179.06   16.89
  -7  -1  15  180.42   19.09
  -7  -1  15  180.45   18.10
  -7   1  15  157.24   17.95
  -7   1  15  164.63   17.37
  -7   1  15  183.35   17.39
  -7  -1  15  148.43   13.72
  -7   1  15  163.13   14.80
  -7  -1  15  176.79   16.81
  -7  -1  15  195.18   19.73
  -7   1  15  181.35   17.50
  -7   1  15  178.68   17.50
  -7  -1  16  233.18   17.82
  -7   1  16  204.96   16.96
  -7  -1  16  207.49   19.22
  -7   1  16  178.60   16.37
  -7  -1  16  210.28   18.52
  -7   1  16  202.31   18.77
  -7   1  16  208.92   17.25
  -7  -1  16  158.55   17.09
  -7   1  16  201.96   17.88
  -7  -1  16  227.79   18.12
  -7  -1  17  419.98   22.82
  -7   1  17  411.89   22.88
  -7  -1  17  420.63   23.61
  -7   1  17  424.06   23.92
  -7  -1  17  426.70   25.28
  -7   1  17  409.56   24.47
  -7  -1  17  416.57   24.91
  -7   1  17  448.43   26.28
  -7  -1  17  436.09   24.26
  -7   1  18   52.97    6.13
  -7  -1  18   54.06    6.39
  -7   1  18   65.28    6.95
  -7  -1  18   60.45    6.84
  -7  -1  18   60.24    6.19
  -7  -3 -12   18.62    4.12
  -7   3 -11  381.66   21.82
  -7   3 -11  309.14   19.21
  -7  -3 -11  306.40   19.03
  -7  -3 -11  341.02   20.93
  -7  -3 -11  333.19   19.24
  -7   3 -10  426.25   26.00
  -7   3 -10  376.23   23.82
  -7  -3 -10  361.06   23.88
  -7  -3 -10  362.55   23.12
  -7  -3 -10  373.80   24.42
  -7   3  -9  239.72   19.74
  -7  -3  -9  251.69   20.36
  -7   3  -9  236.83   20.29
  -7  -3  -9  250.65   19.60
  -7   3  -8  620.42   35.49
  -7  -3  -8  734.16   39.30
  -7   3  -8  726.19   40.72
  -7  -3  -8  672.55   35.18
  -7  -3  -8  699.81   40.17
  -7   3  -8  714.85   39.66
  -7   3  -7  119.59   15.54
  -7  -3  -7  119.57   15.00
  -7  -3  -7   96.83   11.61
  -7   3  -7  118.35   14.95
  -7  -3  -7  111.67   11.95
  -7   3  -7   93.47   12.80
  -7  -3  -7  102.30   21.55
  -7  -3  -7  133.78   15.35
  -7   3  -7   98.11   20.95
  -7   3  -7   88.88   19.86
  -7  -3  -7  109.81   22.50
  -7  -3  -6  580.94   33.23
  -7   3  -6  682.95   39.77
  -7  -3  -6  635.30   38.14
  -7   3  -6  757.80   40.23
  -7  -3  -6  613.52   37.75
  -7  -3  -6  651.90   34.59
  -7   3  -6  662.49   37.34
  -7  -3  -6  651.40   57.61
  -7  -3  -6  666.91   33.89
  -7  -3  -6  672.83   37.95
  -7   3  -6  667.73   57.40
  -7   3  -6  576.05   50.51
  -7   3  -6  579.45   53.95
  -7  -3  -5 1107.91   49.69
  -7   3  -5 1201.87   56.27
  -7  -3  -5 1169.00   54.98
  -7   3  -5 1142.25   50.24
  -7  -3  -5 1129.88   54.63
  -7   3  -5 1243.82   55.56
  -7   3  -5 1051.25   50.84
  -7  -3  -5 1138.14   51.03
  -7  -3  -5 1084.84   76.40
  -7   3  -5 1075.07   69.64
  -7  -3  -5 1135.46   50.31
  -7  -3  -5 1186.75   54.42
  -7   3  -5 1052.78   72.86
  -7   3  -5 1008.84   72.24
  -7   3  -5 1120.50   77.32
  -7  -3  -4 2204.78   87.31
  -7   3  -4 2518.15   95.27
  -7  -3  -4 2405.03   93.19
  -7   3  -4 2434.75   89.11
  -7   3  -4 2535.71   94.02
  -7  -3  -4 2249.93   92.53
  -7  -3  -4 2412.03   90.18
  -7   3  -4 2360.40   91.17
  -7  -3  -4 2368.22  120.82
  -7   3  -4 2390.40  113.71
  -7  -3  -4 2392.64   89.76
  -7  -3  -4 2443.99   93.16
  -7   3  -4 2238.52  118.65
  -7   3  -4 2400.45  119.77
  -7   3  -4 2063.64  111.91
  -7   3  -3 1461.36   63.51
  -7  -3  -3 1461.61   62.40
  -7   3  -3 1433.41   58.88
  -7   3  -3 1471.56   62.26
  -7  -3  -3 1469.37   62.99
  -7  -3  -3 1472.29   60.51
  -7   3  -3 1430.50   61.25
  -7   3  -3 1400.98   78.06
  -7  -3  -3 1541.71   87.26
  -7  -3  -3 1553.23   63.22
  -7  -3  -3 1468.38   60.15
  -7   3  -3 1345.09   78.20
  -7  -3  -3 1519.08   88.09
  -7   3  -3 1263.63   72.65
  -7   3  -3 1418.50   83.45
  -7  -3  -2  539.13   46.31
  -7   3  -2  576.51   43.20
  -7   3  -2  605.66   48.33
  -7  -3  -2  525.59   46.93
  -7   3  -2  594.63   32.66
  -7  -3  -2  555.77   31.42
  -7   3  -2  529.00   28.32
  -7   3  -2  547.92   30.69
  -7  -3  -2  541.29   31.33
  -7  -3  -2  597.36   30.61
  -7  -3  -2  593.05   31.74
  -7   3  -2  502.18   40.01
  -7   3  -2  480.54   40.83
  -7  -3  -2  563.42   47.69
  -7   3  -2  612.12   48.29
  -7  -3  -1  670.32   51.18
  -7   3  -1  627.32   47.81
  -7  -3  -1  730.77   52.04
  -7   3  -1  680.37   46.20
  -7  -3  -1  643.81   33.56
  -7   3  -1  652.64   34.38
  -7   3  -1  619.16   30.86
  -7   3  -1  643.16   32.96
  -7  -3  -1  622.22   33.89
  -7  -3  -1  664.66   32.74
  -7  -3  -1  675.26   34.08
  -7   3  -1  660.75   48.59
  -7   3  -1  621.57   45.73
  -7  -3  -1  785.23   54.39
  -7   3  -1  696.18   50.39
  -7   3  -1  603.14   41.29
  -7  -3   0 1829.89   94.23
  -7   3   0 1960.07   93.69
  -7  -3   0 1962.67   97.46
  -7   3   0 1907.02   74.42
  -7  -3   0 1938.04   74.10
  -7   3   0 1914.46   71.10
  -7   3   0 1836.60   72.25
  -7  -3   0 1929.05   74.39
  -7  -3   0 2037.11   73.51
  -7   3   0 1922.54   74.40
  -7  -3   0 1866.92   71.24
  -7   3   0 1947.44   92.98
  -7   3   0 2048.92   93.65
  -7  -3   0 2070.07   98.32
  -7   3   0 1689.15   79.52
  -7  -3   1 4468.44  173.13
  -7   3   1 4232.70  166.67
  -7  -3   1 4318.15  171.79
  -7  -3   1 4205.26  141.83
  -7   3   1 4343.97  147.26
  -7   3   1 4276.88  143.57
  -7  -3   1 4215.36  146.49
  -7   3   1 4280.05  143.61
  -7   3   1 4286.12  144.89
  -7  -3   1 4248.63  146.63
  -7   3   1 4220.17  146.51
  -7  -3   1 4393.10  145.31
  -7  -3   1 4637.11  146.55
  -7  -3   1 4751.01  175.12
  -7   3   1 4314.19  170.35
  -7   3   1 3691.02  147.35
  -7   3   1 4174.33  164.00
  -7   3   2 2376.21  105.00
  -7  -3   2 2329.63   83.78
  -7  -3   2 2386.58  108.47
  -7   3   2 2442.01   88.01
  -7   3   2 2324.14   84.19
  -7  -3   2 2274.01   86.69
  -7   3   2 2347.28   84.57
  -7   3   2 2366.33   85.38
  -7  -3   2 2262.87   86.25
  -7  -3   2 2515.32   86.92
  -7  -3   2 2401.87   87.56
  -7   3   2 2311.62   87.04
  -7   3   2 2366.71  108.73
  -7   3   2 2554.30  109.24
  -7   3   2 2487.88  102.32
  -7  -3   3  931.54   57.16
  -7   3   3 1030.69   56.85
  -7  -3   3  944.01   39.52
  -7   3   3  956.91   42.07
  -7   3   3  907.35   38.93
  -7  -3   3  873.19   40.68
  -7   3   3  894.11   39.34
  -7   3   3  916.52   39.62
  -7  -3   3  888.25   40.40
  -7   3   3  952.77   41.68
  -7  -3   3  938.76   41.84
  -7   3   3  976.12   56.89
  -7   3   3  927.61   50.10
  -7   3   3  908.85   58.00
  -7  -3   4  252.90   18.08
  -7  -3   4  254.77   17.49
  -7   3   4  258.56   17.89
  -7   3   4  302.97   28.02
  -7  -3   4  249.15   26.71
  -7  -3   4  243.92   16.66
  -7   3   4  265.01   18.49
  -7   3   4  251.24   16.41
  -7  -3   4  258.40   17.75
  -7   3   4  246.94   16.85
  -7   3   4  258.96   17.01
  -7  -3   4  270.04   17.81
  -7   3   4  270.18   27.92
  -7   3   4  256.26   21.75
  -7   3   4  231.63   24.84
  -7  -3   5 1589.43   61.09
  -7   3   5 1540.22   61.08
  -7  -3   5 1573.17   62.28
  -7   3   5 1451.47   59.56
  -7  -3   5 1463.69   59.91
  -7   3   5 1607.73   78.04
  -7  -3   5 1513.31   77.76
  -7   3   5 1521.90   59.31
  -7  -3   5 1498.73   59.74
  -7  -3   5 1485.83   59.73
  -7   3   5 1582.80   62.00
  -7   3   5 1472.56   59.56
  -7   3   5 1477.70   58.60
  -7   3   5 1557.90   79.22
  -7   3   5 1702.25   84.17
  -7   3   5 1717.58   77.80
  -7   3   5 1409.95   63.20
  -7  -3   6 2582.60   97.34
  -7   3   6 2667.25   96.91
  -7  -3   6 2657.37   95.79
  -7   3   6 2685.00   95.63
  -7   3   6 2819.18  118.00
  -7  -3   6 2789.78  118.54
  -7   3   6 2610.39   95.01
  -7   3   6 2703.42   97.87
  -7  -3   6 2550.82   94.91
  -7   3   6 2585.08   94.61
  -7  -3   6 2496.66   94.14
  -7   3   6 2698.11  117.68
  -7   3   6 2727.72  111.26
  -7   3   6 2867.78  123.59
  -7  -3   7 1364.54   56.41
  -7   3   7 1326.96   58.16
  -7   3   7 1392.45   56.71
  -7   3   7 1340.75   56.29
  -7   3   7 1389.02   75.69
  -7   3   7 1348.07   73.97
  -7   3   7 1353.66   57.61
  -7   3   7 1397.03   56.85
  -7  -3   7 1410.18   76.22
  -7  -3   7 1401.45   56.79
  -7   3   7 1405.15   76.09
  -7   3   8 2189.10   86.69
  -7   3   8 2264.53   84.98
  -7   3   8 2332.09  108.81
  -7  -3   8 2278.38  108.01
  -7   3   8 2175.99   84.44
  -7  -3   8 2255.24   84.69
  -7   3   8 2233.58  106.28
  -7   3   8 2119.24  103.03
  -7   3   8 2177.18   85.55
  -7   3   9  623.98   32.66
  -7   3   9  642.18   35.48
  -7   3   9  593.64   33.76
  -7   3   9  661.03   36.76
  -7  -3   9  632.74   38.94
  -7   3   9  612.11   34.40
  -7  -3   9  625.66   33.58
  -7   3   9  643.62   51.04
  -7  -3   9  676.11   50.81
  -7   3   9  638.21   36.00
  -7   3   9  638.81   34.51
  -7  -3   9  647.99   34.27
  -7  -3   9  607.12   35.19
  -7   3   9  584.68   34.41
  -7   3   9  645.73   35.79
  -7   3   9  568.00   45.46
  -7  -3   9  653.24   35.81
  -7  -3   9  656.09   34.64
  -7   3   9  598.63   34.47
  -7  -3   9  644.76   37.24
  -7  -3   9  673.03   33.44
  -7  -3   9  667.46   34.76
  -7  -3   9  628.03   33.65
  -7  -3   9  631.40   34.02
  -7  -3   9  638.36   34.20
  -7   3  10   70.50    8.78
  -7   3  10   60.98   10.17
  -7   3  10   51.95    9.20
  -7  -3  10   45.07    8.60
  -7   3  10   54.33    9.66
  -7  -3  10   64.97   12.21
  -7  -3  10   51.95    8.95
  -7   3  10   55.83   10.26
  -7   3  10   74.31   16.48
  -7  -3  10   59.88   14.70
  -7   3  10   63.52    9.95
  -7  -3  10   64.60    9.97
  -7   3  10   61.83   13.54
  -7  -3  10   50.69    9.13
  -7   3  10   63.35   10.36
  -7   3  10   57.28    9.44
  -7  -3  10   69.73   11.40
  -7   3  10   56.79    9.48
  -7  -3  10   56.04    7.62
  -7   3  10   61.40    9.94
  -7  -3  10   62.64    8.89
  -7  -3  10   58.37    9.20
  -7  -3  10   60.17    9.21
  -7  -3  10   69.10    9.74
  -7  -3  10   70.05   10.14
  -7   3  11  777.09   42.90
  -7   3  11  856.46   44.15
  -7  -3  11  843.06   42.55
  -7  -3  11  865.00   48.88
  -7   3  11  788.13   43.17
  -7   3  11  796.12   43.84
  -7   3  11  807.32   43.49
  -7   3  11  858.68   63.76
  -7  -3  11  832.39   62.64
  -7  -3  11  761.05   41.50
  -7   3  11  833.59   43.05
  -7   3  11  806.63   44.51
  -7  -3  11  806.00   39.18
  -7   3  11  791.19   43.22
  -7   3  11  774.38   42.83
  -7   3  11  790.84   42.55
  -7  -3  11  824.36   44.34
  -7  -3  11  856.12   43.33
  -7  -3  11  849.60   45.93
  -7  -3  11  763.87   40.96
  -7  -3  11  864.64   42.33
  -7  -3  11  847.50   41.52
  -7  -3  11  849.50   41.78
  -7  -3  11  800.57   42.26
  -7   3  12  780.98   44.13
  -7   3  12  793.42   44.48
  -7  -3  12  927.92   51.21
  -7   3  12  838.22   44.71
  -7  -3  12  808.67   43.25
  -7   3  12  842.01   43.88
  -7  -3  12  922.49   46.56
  -7  -3  12  926.26   48.06
  -7   3  12  813.35   44.69
  -7  -3  12  789.92   40.22
  -7   3  12  872.63   46.94
  -7  -3  12  902.01   45.18
  -7  -3  12  846.31   45.73
  -7   3  12  797.07   43.93
  -7   3  12  860.20   44.98
  -7  -3  12  804.26   42.83
  -7  -3  12  896.10   43.06
  -7  -3  12  862.06   41.97
  -7  -3  12  785.75   43.14
  -7  -3  12  823.30   41.65
  -7   3  13 1252.92   60.71
  -7   3  13 1260.07   59.83
  -7  -3  13 1348.77   63.23
  -7  -3  13 1345.74   62.36
  -7   3  13 1364.64   61.97
  -7   3  13 1351.68   62.04
  -7   3  13 1312.55   62.96
  -7  -3  13 1272.25   56.87
  -7  -3  13 1404.50   62.82
  -7  -3  13 1329.08   60.08
  -7   3  13 1249.27   59.75
  -7  -3  13 1408.93   57.48
  -7  -3  13 1392.45   58.22
  -7  -3  13 1324.00   60.64
  -7  -3  13 1277.24   56.55
  -7  -3  13 1409.99   67.76
  -7  -3  14  724.52   38.56
  -7   3  14  705.50   39.21
  -7   3  14  680.95   38.62
  -7  -3  14  665.52   35.58
  -7  -3  14  737.75   39.88
  -7  -3  14  672.41   38.91
  -7  -3  14  761.48   40.94
  -7   3  14  668.53   39.83
  -7  -3  14  681.23   33.48
  -7   3  14  662.51   37.38
  -7  -3  14  676.23   38.40
  -7  -3  14  679.20   34.41
  -7  -3  14  809.97   45.37
  -7  -3  14  747.34   38.55
  -7  -3  15  301.97   21.85
  -7   3  15  320.77   22.90
  -7  -3  15  349.03   23.86
  -7  -3  15  326.65   22.51
  -7  -3  15  285.08   20.13
  -7  -3  15  313.20   23.07
  -7   3  15  301.39   21.96
  -7  -3  15  276.82   21.74
  -7   3  15  319.66   23.99
  -7   3  15  282.62   19.95
  -7   3  15  321.52   22.85
  -7   3  16    8.91    4.39
  -7   3  16    8.92    4.52
  -7   3  16   10.42    3.96
  -7  -3  16   10.58    4.11
  -7  -3  16   13.02    4.51
  -7  -3  16    8.90    4.12
  -7  -3  16    8.96    4.09
  -7  -3  16   11.43    4.25
  -7   3  16   12.54    4.77
  -7   3  17  183.26   12.43
  -7  -3  17  199.28   13.26
  -7  -3  17  166.73   11.90
  -7   3  17  146.81   11.07
  -7   3  17  162.63   13.33
  -7   3  18  197.94   10.45
  -7   3  18  174.35   10.20
  -7  -5 -11   49.96    5.98
  -7   5 -10  205.32   14.18
  -7  -5 -10  214.71   15.28
  -7  -5 -10  210.11   15.50
  -7   5 -10  224.49   15.88
  -7  -5 -10  227.26   15.96
  -7  -5  -9  126.98   12.87
  -7   5  -9  144.80   13.04
  -7  -5  -9  113.79   12.80
  -7   5  -9  148.01   14.41
  -7  -5  -9  134.39   13.28
  -7   5  -9   98.17   10.25
  -7  -5  -8   47.13    9.14
  -7  -5  -8   36.60    6.51
  -7   5  -8   67.50   10.62
  -7   5  -8   53.25    9.12
  -7  -5  -8   52.18    8.94
  -7   5  -8   42.50    8.06
  -7   5  -7  146.15   16.41
  -7  -5  -7  114.91   12.88
  -7  -5  -7  136.24   15.43
  -7   5  -7  139.75   15.18
  -7  -5  -7  115.88   13.97
  -7   5  -7  116.22   13.72
  -7  -5  -6  533.90   32.97
  -7   5  -6  578.69   34.59
  -7  -5  -6  532.13   30.09
  -7  -5  -6  578.73   32.80
  -7   5  -6  537.26   35.35
  -7  -5  -6  521.27   33.25
  -7  -5  -5  494.00   30.83
  -7   5  -5  521.13   34.21
  -7   5  -5  544.93   33.45
  -7  -5  -5  495.53   31.44
  -7  -5  -5  547.97   30.63
  -7   5  -5  457.84   29.11
  -7  -5  -5  500.57   46.72
  -7   5  -5  471.74   46.49
  -7   5  -5  480.48   49.05
  -7   5  -5  384.17   41.23
  -7  -5  -5  540.17   52.14
  -7  -5  -5  519.99   32.31
  -7   5  -4  153.97   17.28
  -7  -5  -4  124.03   14.21
  -7   5  -4  150.09   16.24
  -7  -5  -4  129.06   14.80
  -7  -5  -4  122.49   13.56
  -7   5  -4  121.30   13.96
  -7  -5  -4  143.53   23.58
  -7   5  -4  128.18   23.94
  -7   5  -4   99.27   18.74
  -7   5  -4  100.23   20.94
  -7  -5  -4  126.88   24.25
  -7  -5  -4  124.27   14.68
  -7  -5  -3  381.59   23.44
  -7   5  -3  368.85   27.82
  -7  -5  -3  387.46   26.32
  -7  -5  -3  377.63   27.03
  -7   5  -3  402.70   27.39
  -7  -5  -3  390.99   26.10
  -7  -5  -3  409.67   26.08
  -7   5  -3  360.31   25.42
  -7  -5  -3  373.46   38.38
  -7   5  -3  330.47   40.26
  -7   5  -3  352.83   36.25
  -7   5  -3  343.70   34.44
  -7  -5  -3  383.82   26.66
  -7  -5  -2   96.89   11.29
  -7  -5  -2  130.59   14.63
  -7  -5  -2  102.64   12.67
  -7   5  -2  104.67   13.70
  -7   5  -2  131.63   14.37
  -7  -5  -2  111.20   12.92
  -7  -5  -2   98.76   11.98
  -7   5  -2  111.12   12.08
  -7   5  -2  105.40   12.72
  -7  -5  -2   84.27   17.16
  -7  -5  -2   95.49   12.09
  -7   5  -2   74.54   18.53
  -7   5  -2   87.41   19.41
  -7   5  -2   96.46   16.34
  -7   5  -2   94.80   18.17
  -7   5  -1  344.78   38.09
  -7   5  -1  388.61   39.94
  -7  -5  -1  379.22   25.60
  -7  -5  -1  376.03   24.13
  -7  -5  -1  399.75   26.64
  -7   5  -1  388.69   27.05
  -7   5  -1  381.31   25.45
  -7  -5  -1  344.22   23.62
  -7   5  -1  359.09   24.80
  -7  -5  -1  402.09   25.48
  -7   5  -1  390.10   24.93
  -7  -5  -1  396.27   23.45
  -7  -5  -1  406.07   38.48
  -7   5  -1  353.98   37.00
  -7  -5  -1  385.67   25.28
  -7   5   0  667.63   53.47
  -7   5   0  728.24   53.86
  -7   5   0  674.02   54.08
  -7  -5   0  669.97   35.08
  -7  -5   0  704.82   36.54
  -7  -5   0  686.92   36.82
  -7   5   0  694.71   35.80
  -7  -5   0  627.13   33.48
  -7   5   0  656.92   35.71
  -7  -5   0  634.29   33.26
  -7  -5   0  719.24   36.24
  -7   5   0  704.82   36.55
  -7   5   0  636.16   34.76
  -7  -5   0  679.70   32.91
  -7  -5   0  672.73   48.96
  -7   5   0  678.76   52.10
  -7  -5   0  667.58   35.15
  -7   5   0  641.94   33.80
  -7  -5   1   48.31    8.43
  -7  -5   1   75.15   10.47
  -7   5   1   61.04    9.30
  -7   5   1   51.20    8.70
  -7  -5   1   64.76    8.20
  -7   5   1   56.21    8.80
  -7  -5   1   52.61    8.08
  -7   5   1   58.03    9.22
  -7  -5   1   61.25    8.46
  -7   5   1   66.90   15.25
  -7   5   1   55.75   14.47
  -7   5   1   52.55   13.56
  -7   5   1   58.68   15.04
  -7   5   2  795.08   59.35
  -7   5   2  762.99   53.32
  -7   5   2  842.83   57.76
  -7  -5   2  858.86   40.81
  -7  -5   2  791.47   40.38
  -7  -5   2  802.33   40.31
  -7   5   2  812.64   39.86
  -7   5   2  814.20   39.40
  -7  -5   2  865.53   40.49
  -7   5   2  782.38   39.86
  -7  -5   2  769.80   38.52
  -7   5   2  828.03   40.52
  -7  -5   2  785.55   38.25
  -7   5   2  856.20   58.80
  -7  -5   2  870.79   40.60
  -7   5   3  710.56   36.64
  -7   5   3  811.46   58.61
  -7   5   3  651.03   47.61
  -7   5   3  692.84   50.82
  -7  -5   3  748.11   37.51
  -7  -5   3  765.43   37.73
  -7  -5   3  728.02   37.47
  -7   5   3  720.74   36.62
  -7   5   3  755.96   36.59
  -7  -5   3  677.25   35.35
  -7  -5   3  748.13   36.68
  -7   5   3  679.28   36.43
  -7  -5   3  697.67   35.59
  -7   5   3  715.00   53.51
  -7  -5   3  753.95   37.04
  -7   5   4  344.91   22.98
  -7   5   4  307.47   31.11
  -7   5   4  341.09   30.31
  -7  -5   4  323.23   22.70
  -7  -5   4  327.07   22.65
  -7  -5   4  350.76   23.05
  -7   5   4  339.63   22.23
  -7   5   4  357.99   23.12
  -7   5   4  319.60   22.25
  -7  -5   4  323.90   22.17
  -7   5   4  365.14   36.65
  -7  -5   4  371.23   22.95
  -7  -5   4  313.40   21.00
  -7   5   5   59.94   12.08
  -7   5   5   61.87   11.28
  -7   5   5   47.47   15.03
  -7  -5   5   47.96    8.08
  -7  -5   5   37.57    7.17
  -7   5   5   62.10    9.14
  -7   5   5   51.53    8.24
  -7  -5   5   37.46    6.94
  -7   5   5   53.46    8.73
  -7   5   5   46.78    7.70
  -7  -5   5   48.82    8.09
  -7  -5   5   45.56    7.78
  -7  -5   5   45.71    7.64
  -7  -5   5   30.95    6.54
  -7  -5   5   66.76    9.36
  -7   5   5   51.94    8.42
  -7   5   6  566.69   49.22
  -7  -5   6  516.12   30.35
  -7   5   6  560.58   32.32
  -7   5   6  579.79   31.69
  -7  -5   6  540.45   30.45
  -7   5   6  519.86   30.18
  -7   5   6  577.79   32.19
  -7   5   6  581.30   31.44
  -7  -5   6  556.04   31.73
  -7   5   6  630.01   50.85
  -7  -5   6  547.27   30.78
  -7  -5   6  624.04   32.32
  -7  -5   6  577.53   31.86
  -7  -5   6  601.40   31.90
  -7   5   7   86.99   17.60
  -7  -5   7   84.55   10.72
  -7  -5   7   65.08    9.63
  -7  -5   7   77.92   10.23
  -7   5   7   87.35   11.34
  -7   5   7  105.96   12.70
  -7  -5   7   83.13   10.40
  -7   5   7   87.93   10.97
  -7   5   7   87.32   10.54
  -7  -5   7   81.23   10.17
  -7   5   7   80.93   10.82
  -7   5   7   73.39   10.93
  -7  -5   7   97.36   11.32
  -7  -5   7   91.61   11.76
  -7   5   7   88.76   19.01
  -7   5   7  101.39   19.30
  -7   5   7   70.75   10.56
  -7  -5   8  674.02   35.33
  -7  -5   8  594.68   33.60
  -7  -5   8  593.49   34.04
  -7   5   8  607.87   34.49
  -7   5   8  610.45   35.59
  -7  -5   8  572.00   32.05
  -7   5   8  591.95   33.24
  -7   5   8  580.61   34.05
  -7   5   8  611.16   32.36
  -7  -5   8  602.86   33.67
  -7   5   8  631.41   36.18
  -7  -5   8  679.76   36.23
  -7   5   8  650.77   52.91
  -7  -5   8  663.58   35.70
  -7  -5   8  591.30   34.32
  -7   5   8  595.75   34.33
  -7  -5   9  482.64   28.92
  -7  -5   9  442.87   27.31
  -7   5   9  439.99   29.66
  -7   5   9  436.54   28.95
  -7  -5   9  429.79   26.10
  -7   5   9  441.53   27.02
  -7   5   9  438.71   25.31
  -7   5   9  450.42   30.20
  -7   5   9  491.32   45.80
  -7  -5   9  431.32   28.64
  -7  -5   9  402.44   24.22
  -7  -5   9  469.08   29.37
  -7  -5   9  480.55   29.61
  -7   5   9  469.44   29.04
  -7  -5  10  582.38   32.42
  -7  -5  10  517.91   31.75
  -7  -5  10  572.43   32.24
  -7  -5  10  519.46   29.55
  -7   5  10  536.82   33.85
  -7   5  10  519.55   29.32
  -7   5  10  534.61   33.20
  -7   5  10  521.60   33.75
  -7  -5  10  498.83   28.16
  -7  -5  10  558.39   32.80
  -7  -5  10  509.46   32.61
  -7   5  10  454.21   45.25
  -7  -5  10  563.74   33.17
  -7   5  10  515.16   31.05
  -7   5  11  169.88   15.89
  -7   5  11  192.12   19.45
  -7   5  11  169.66   18.08
  -7   5  11  172.86   17.51
  -7   5  11  170.89   18.19
  -7  -5  11  173.90   16.78
  -7   5  11  187.09   26.70
  -7   5  11  148.39   15.95
  -7  -5  11  178.06   17.73
  -7  -5  11  177.03   15.08
  -7  -5  11  179.64   14.88
  -7  -5  11  196.79   17.11
  -7  -5  11  184.47   16.81
  -7  -5  11  185.79   17.30
  -7  -5  11  171.30   17.78
  -7  -5  12  919.47   42.72
  -7  -5  12  931.72   42.41
  -7  -5  12  899.01   43.51
  -7  -5  12  821.49   44.45
  -7   5  12  807.74   44.52
  -7   5  12  872.27   44.69
  -7   5  12  831.81   44.86
  -7   5  12  815.32   43.15
  -7  -5  12  879.17   45.15
  -7  -5  12  885.62   42.63
  -7  -5  12  783.11   39.03
  -7   5  12  753.22   41.11
  -7  -5  12  790.75   39.31
  -7   5  12  815.61   39.54
  -7   5  13  105.97   13.68
  -7   5  13  143.71   15.06
  -7  -5  13  111.44   11.84
  -7  -5  13  121.23   12.61
  -7  -5  13  128.55   14.57
  -7  -5  13  150.96   15.00
  -7   5  13  121.06   13.84
  -7  -5  13  131.74   12.59
  -7   5  13  100.72   12.30
  -7  -5  13  140.45   12.96
  -7  -5  13  132.39   13.03
  -7  -5  13  142.54   14.05
  -7  -5  13  127.34   14.38
  -7   5  13  113.75   14.00
  -7   5  14  264.29   20.19
  -7   5  14  274.29   20.17
  -7  -5  14  253.97   19.80
  -7   5  14  206.90   17.20
  -7  -5  14  241.39   17.00
  -7   5  14  236.99   18.90
  -7  -5  14  250.47   17.63
  -7  -5  14  256.20   20.07
  -7  -5  15   64.42    7.51
  -7  -5  15   61.40    8.67
  -7   5  15   56.70    8.28
  -7   5  15   58.70    7.56
  -7   5  16  176.65   12.01
  -7   5  16  177.71   12.16
  -7   5  17   39.25    4.23
  -7  -7  -9  112.31    9.36
  -7  -7  -8    5.90    2.88
  -7  -7  -8   15.85    4.76
  -7   7  -8    9.76    3.61
  -7   7  -8    5.35    2.95
  -7   7  -8   11.90    3.67
  -7  -7  -7  806.28   37.41
  -7  -7  -7  868.96   39.15
  -7   7  -7  866.46   39.22
  -7   7  -7  735.06   36.18
  -7   7  -7  723.83   37.47
  -7   7  -6  466.47   28.45
  -7  -7  -6  462.03   28.27
  -7  -7  -6  476.53   28.09
  -7  -7  -6  481.04   28.61
  -7   7  -6  457.74   28.61
  -7   7  -5  590.70   34.47
  -7  -7  -5  574.52   33.34
  -7  -7  -5  533.37   32.42
  -7   7  -5  578.41   34.13
  -7  -7  -5  591.18   34.09
  -7   7  -4  299.77   21.63
  -7   7  -4  365.17   26.34
  -7  -7  -4  363.95   25.50
  -7   7  -4  355.80   25.93
  -7  -7  -4  354.19   25.15
  -7  -7  -4  320.26   24.32
  -7  -7  -3  119.37   11.96
  -7   7  -3  107.94   12.87
  -7   7  -3  125.72   15.24
  -7  -7  -3  112.55   12.45
  -7  -7  -3  103.26   13.40
  -7   7  -3  133.79   15.43
  -7  -7  -3  119.34   14.64
  -7  -7  -3  133.74   14.88
  -7  -7  -2   -0.87    4.40
  -7  -7  -2    0.94    3.93
  -7  -7  -2    5.60    3.79
  -7   7  -2    7.65    4.69
  -7   7  -2   10.49    5.53
  -7   7  -2    7.42    4.30
  -7  -7  -2   -0.70    2.79
  -7   7  -2    6.33    2.67
  -7  -7  -2    7.96    4.62
  -7   7  -2   15.66    8.10
  -7   7  -2   15.17    7.84
  -7   7  -2    4.82    4.32
  -7   7  -1 1225.60   80.01
  -7   7  -1 1079.07   78.33
  -7   7  -1 1140.45   77.88
  -7  -7  -1 1261.53   56.94
  -7  -7  -1 1207.45   56.51
  -7   7  -1 1282.77   58.88
  -7   7  -1 1336.63   59.83
  -7  -7  -1 1225.90   53.26
  -7   7  -1 1274.59   56.88
  -7   7  -1 1215.73   54.61
  -7  -7  -1 1189.27   52.91
  -7   7  -1 1205.25   73.56
  -7  -7  -1 1168.00   56.26
  -7   7   0  740.90   59.61
  -7   7   0  646.05   54.99
  -7   7   0  672.18   57.36
  -7   7   0  707.29   39.94
  -7  -7   0  706.17   38.42
  -7  -7   0  748.00   40.55
  -7  -7   0  742.12   39.77
  -7   7   0  719.58   40.27
  -7  -7   0  658.05   35.99
  -7   7   0  710.97   38.85
  -7   7   0  753.10   38.78
  -7  -7   0  732.33   37.22
  -7   7   0  698.48   54.10
  -7  -7   0  680.29   38.46
  -7   7   1  394.95   43.19
  -7   7   1  395.69   40.61
  -7   7   1  391.94   41.05
  -7  -7   1  366.50   26.34
  -7   7   1  387.38   27.16
  -7  -7   1  385.05   25.69
  -7  -7   1  389.72   27.33
  -7   7   1  353.74   23.73
  -7   7   1  360.21   26.39
  -7   7   1  415.24   26.92
  -7  -7   1  355.19   24.98
  -7   7   1  388.82   26.70
  -7  -7   1  379.47   25.19
  -7  -7   1  355.74   24.63
  -7   7   1  406.07   39.87
  -7   7   1  342.43   23.77
  -7  -7   1  385.27   26.10
  -7   7   2  325.30   35.10
  -7   7   2  323.69   38.44
  -7   7   2  288.58   34.03
  -7  -7   2  324.98   22.65
  -7  -7   2  329.78   24.89
  -7   7   2  331.46   24.82
  -7  -7   2  403.19   27.02
  -7   7   2  300.85   21.37
  -7   7   2  332.71   24.81
  -7  -7   2  347.22   24.39
  -7   7   2  336.40   24.76
  -7   7   2  348.19   24.86
  -7  -7   2  319.41   23.23
  -7  -7   2  329.32   23.58
  -7   7   2  274.43   33.26
  -7  -7   2  338.42   23.09
  -7   7   2  314.24   23.04
  -7   7   3  658.13   36.08
  -7  -7   3  652.25   34.57
  -7   7   3  626.60   50.05
  -7   7   3  571.27   48.23
  -7  -7   3  675.56   37.90
  -7  -7   3  614.73   33.34
  -7   7   3  600.69   32.50
  -7   7   3  677.60   37.68
  -7  -7   3  702.94   37.53
  -7   7   3  665.37   37.31
  -7  -7   3  614.01   35.62
  -7  -7   3  671.21   36.26
  -7   7   3  675.75   37.39
  -7   7   3  662.01   36.95
  -7  -7   3  726.52   37.75
  -7   7   3  582.11   32.78
  -7   7   3  707.40   54.40
  -7  -7   3  623.29   32.66
  -7  -7   3  624.98   33.47
  -7   7   4   69.43   11.21
  -7   7   4   74.43   15.05
  -7   7   4   62.15   16.20
  -7  -7   4   67.04   10.41
  -7   7   4   64.31    8.87
  -7   7   4   70.73   11.25
  -7   7   4   59.77   10.39
  -7   7   4   75.59   11.29
  -7  -7   4   78.59   10.93
  -7  -7   4   65.98   10.44
  -7   7   4   72.26    9.88
  -7  -7   4   67.88   10.48
  -7   7   4   60.57   15.48
  -7   7   4   65.03   15.98
  -7  -7   4   75.60   10.06
  -7  -7   4   69.41    9.47
  -7  -7   4   85.38   12.53
  -7   7   5 1171.80   54.85
  -7   7   5 1056.29   77.17
  -7  -7   5 1236.22   54.44
  -7   7   5 1106.53   49.39
  -7   7   5 1212.39   55.85
  -7   7   5 1202.28   55.47
  -7   7   5 1102.86   51.62
  -7   7   5 1201.67   54.97
  -7  -7   5 1224.57   55.58
  -7   7   5 1112.32   52.01
  -7   7   5 1128.80   75.89
  -7   7   5 1107.53   76.36
  -7  -7   5 1133.12   52.45
  -7  -7   5 1190.66   52.38
  -7  -7   5 1203.81   57.04
  -7   7   6  416.05   43.65
  -7   7   6  373.50   24.03
  -7   7   6  477.71   30.53
  -7   7   6  463.26   30.11
  -7  -7   6  447.89   28.77
  -7   7   6  459.72   29.56
  -7  -7   6  462.51   28.53
  -7   7   6  406.96   26.96
  -7   7   6  448.39   28.73
  -7  -7   6  433.94   28.88
  -7   7   6  422.98   27.56
  -7  -7   6  427.44   27.70
  -7  -7   6  430.72   27.32
  -7  -7   6  490.66   31.55
  -7   7   6  444.75   29.26
  -7   7   7  265.34   21.91
  -7   7   7  223.61   29.90
  -7   7   7  311.40   23.71
  -7   7   7  230.40   17.57
  -7   7   7  289.19   22.96
  -7   7   7  293.00   22.46
  -7   7   7  271.93   21.15
  -7   7   7  286.25   21.66
  -7   7   7  275.90   21.46
  -7   7   7  280.21   34.51
  -7  -7   7  253.81   21.04
  -7  -7   7  261.68   20.94
  -7  -7   7  267.65   20.92
  -7  -7   7  279.69   23.05
  -7   7   8  651.19   38.48
  -7   7   8  633.25   32.95
  -7   7   8  642.13   38.17
  -7   7   8  701.49   37.60
  -7   7   8  642.47   36.71
  -7   7   8  722.83   37.01
  -7   7   8  708.79   38.06
  -7   7   8  619.64   54.76
  -7  -7   8  732.29   38.18
  -7  -7   8  671.10   34.37
  -7  -7   8  748.76   38.22
  -7  -7   8  711.14   39.98
  -7  -7   8  700.11   38.14
  -7   7   9  374.03   25.90
  -7   7   9  394.66   27.45
  -7   7   9  350.86   26.17
  -7   7   9  388.32   24.88
  -7   7   9  381.51   25.94
  -7   7   9  357.44   23.21
  -7  -7   9  328.95   20.66
  -7  -7   9  381.94   25.38
  -7  -7   9  346.37   24.72
  -7  -7   9  382.96   26.94
  -7  -7   9  370.78   25.19
  -7   7  10   49.22    8.90
  -7   7  10   43.17    7.55
  -7   7  10   52.52    9.67
  -7   7  10   53.95    9.41
  -7   7  10   42.20    7.05
  -7   7  10   32.41    7.75
  -7   7  10   50.24    9.28
  -7  -7  10   44.98    6.69
  -7  -7  10   55.62    9.27
  -7  -7  10   57.04    9.73
  -7   7  11  500.35   28.38
  -7   7  11  528.66   31.10
  -7   7  11  458.47   29.59
  -7   7  11  483.43   29.02
  -7   7  11  480.84   29.69
  -7   7  11  450.05   27.48
  -7  -7  11  464.43   24.79
  -7  -7  11  525.14   29.12
  -7  -7  11  522.76   30.70
  -7  -7  12  564.38   29.72
  -7  -7  12  530.21   30.15
  -7   7  12  498.11   29.55
  -7   7  12  546.64   29.72
  -7   7  12  558.60   30.57
  -7   7  12  462.14   27.35
  -7   7  12  521.96   27.22
  -7   7  13    7.71    3.44
  -7   7  13    5.41    3.82
  -7   7  13    9.03    3.71
  -7  -7  13   13.59    4.17
  -7   7  13    0.58    3.02
  -7   7  14  156.68   11.10
  -7   7  14  142.33   12.23
  -7   7  15  228.54   12.35
  -7   7  15  219.96   12.03
  -7  -9  -7    2.71    1.70
  -7  -9  -6  251.72   13.68
  -7   9  -6  188.37   12.32
  -7   9  -5  262.05   16.86
  -7  -9  -5  277.60   17.48
  -7  -9  -5  304.21   17.38
  -7   9  -4  343.00   21.35
  -7  -9  -4  344.44   20.33
  -7   9  -4  340.31   19.69
  -7   9  -3  647.75   32.52
  -7  -9  -3  619.05   30.75
  -7   9  -3  652.79   30.88
  -7  -9  -3  630.40   32.05
  -7   9  -2  248.05   17.79
  -7  -9  -2  235.59   18.27
  -7   9  -2  260.25   19.37
  -7   9  -2  210.09   15.91
  -7  -9  -2  237.55   17.65
  -7  -9  -2  214.67   14.31
  -7  -9  -1   47.26    8.09
  -7   9  -1   46.52    7.87
  -7  -9  -1   24.01    6.22
  -7   9  -1   38.46    7.76
  -7   9  -1   32.35    6.58
  -7  -9  -1   33.43    6.03
  -7  -9  -1   25.40    6.03
  -7   9  -1   33.07    6.01
  -7  -9  -1   37.57    6.42
  -7   9   0  632.78   33.11
  -7  -9   0  603.28   33.41
  -7  -9   0  628.76   34.20
  -7   9   0  647.11   34.96
  -7   9   0  629.15   32.85
  -7   9   0  573.96   31.02
  -7  -9   0  551.38   30.95
  -7  -9   0  607.67   32.10
  -7  -9   0  624.37   31.67
  -7  -9   0  614.12   33.77
  -7   9   1 1002.83   46.43
  -7  -9   1  997.91   47.73
  -7  -9   1 1001.57   46.74
  -7   9   1  999.50   48.10
  -7   9   1  995.87   46.56
  -7   9   1  948.75   45.00
  -7  -9   1  950.08   45.34
  -7  -9   1 1046.69   45.72
  -7  -9   1  981.09   45.36
  -7  -9   1 1085.86   48.71
  -7  -9   2  744.16   37.29
  -7   9   2  699.78   36.79
  -7   9   2  715.39   38.45
  -7   9   2  745.51   38.12
  -7   9   2  747.58   37.66
  -7  -9   2  712.76   37.22
  -7  -9   2  744.68   35.61
  -7   9   2  650.68   34.01
  -7  -9   2  762.12   38.84
  -7  -9   2  720.18   36.83
  -7  -9   3  495.33   28.95
  -7   9   3  548.05   30.91
  -7   9   3  592.63   32.94
  -7   9   3  489.95   27.00
  -7   9   3  562.16   31.68
  -7   9   3  580.11   31.99
  -7  -9   3  555.68   31.49
  -7  -9   3  521.01   27.84
  -7   9   3  508.12   28.95
  -7  -9   3  533.58   30.54
  -7  -9   3  555.05   31.79
  -7   9   4  488.95   29.20
  -7   9   4  506.35   30.25
  -7   9   4  548.37   31.22
  -7   9   4  448.65   26.37
  -7   9   4  576.01   31.47
  -7  -9   4  528.47   30.74
  -7   9   4  503.27   28.82
  -7  -9   4  454.29   24.79
  -7  -9   4  493.22   29.26
  -7  -9   4  509.14   30.17
  -7   9   5  209.80   17.90
  -7   9   5  210.24   18.29
  -7   9   5  218.90   18.49
  -7   9   5  221.01   16.96
  -7  -9   5  215.00   18.44
  -7   9   5  244.90   18.79
  -7  -9   5  206.62   17.50
  -7  -9   5  223.58   15.96
  -7  -9   5  249.98   19.32
  -7   9   6  588.26   32.27
  -7   9   6  585.82   32.86
  -7   9   6  576.70   30.64
  -7   9   6  639.64   33.23
  -7   9   6  603.32   32.81
  -7  -9   6  534.30   29.16
  -7  -9   6  648.99   33.63
  -7   9   7  560.29   30.49
  -7   9   7  500.07   30.14
  -7   9   7  574.28   30.97
  -7   9   7  598.74   30.74
  -7   9   7  527.00   28.89
  -7   9   7  525.22   28.88
  -7   9   7  583.31   31.37
  -7  -9   7  529.33   27.92
  -7  -9   7  528.16   28.29
  -7  -9   7  548.12   30.39
  -7  -9   7  563.29   30.55
  -7   9   8  440.01   25.41
  -7   9   8  385.45   24.81
  -7   9   8  399.18   23.89
  -7   9   8  408.09   23.77
  -7   9   8  431.12   24.77
  -7   9   8  404.15   23.95
  -7  -9   8  442.89   24.35
  -7  -9   8  419.98   24.77
  -7   9   8  455.23   26.16
  -7   9   9  202.62   15.23
  -7   9   9  160.34   14.33
  -7   9   9  191.35   14.50
  -7   9   9  197.20   13.70
  -7   9   9  182.79   14.08
  -7   9   9  184.61   14.28
  -7   9   9  143.01   11.52
  -7  -9   9  205.08   14.77
  -7  -9   9  219.55   15.64
  -7  -9  10  265.55   16.32
  -7   9  10  239.05   16.66
  -7   9  10  260.47   16.32
  -7   9  10  200.03   13.55
  -7   9  10  260.31   15.93
  -7   9  10  201.27   13.23
  -7   9  10  264.60   16.87
  -7  -9  11   81.88    7.52
  -7   9  11   87.75    8.03
  -7   9  11   68.00    7.71
  -7   9  11   72.72    7.45
  -7   9  12  347.50   16.63
  -7 -11   0   24.52    3.12
  -7  11   0   31.08    3.56
  -7 -11   1   40.62    4.24
  -7  11   1   38.07    4.93
  -7 -11   2  180.42   10.01
  -7  11   2  198.27   11.86
  -7  11   3    5.67    2.78
  -7 -11   3    6.78    2.18
  -7 -11   3    7.86    2.16
  -7  11   3   10.87    3.29
  -7 -11   4   46.00    4.75
  -7 -11   4   41.95    4.28
  -7  11   4   53.20    6.09
  -7  11   4   49.26    6.07
  -7 -11   5  170.03    9.21
  -7  11   5  224.78   12.65
  -7  11   6   31.41    4.57
  -7  11   6   31.40    4.40
  -7  11   7  181.90    9.61
  -6   0 -13   -0.77    2.37
  -6   0 -12  601.13   31.12
  -6   0 -12  549.01   28.76
  -6   0 -12  579.39   31.98
  -6   0 -11    0.87    4.78
  -6   0 -11    0.71    3.82
  -6   0 -11   -1.59    5.03
  -6   0 -10 1253.82   58.11
  -6   0 -10 1223.42   56.28
  -6   0  -9    4.55    4.08
  -6   0  -9    0.89    3.75
  -6   0  -9    7.92    5.79
  -6   0  -8  207.72   19.24
  -6   0  -8  183.00   29.18
  -6   0  -8  211.89   28.84
  -6   0  -8  218.89   17.39
  -6   0  -7    2.73    3.00
  -6   0  -7    3.41    4.95
  -6   0  -7    4.81    2.30
  -6   0  -7    2.47    3.12
  -6   0  -7    2.25    2.85
  -6   0  -7    1.84    2.33
  -6   0  -6 3893.75  132.75
  -6   0  -6 3957.66  136.59
  -6   0  -6 3877.19  133.86
  -6   0  -6 3956.74  168.42
  -6   0  -6 4090.22  165.93
  -6   0  -6 3959.75  171.18
  -6   0  -5   10.06    7.21
  -6   0  -5    1.78    2.90
  -6   0  -5   -0.71    4.38
  -6   0  -5    5.50    3.48
  -6   0  -5    2.11    6.53
  -6   0  -5   -1.89    3.38
  -6   0  -4 2079.26  100.66
  -6   0  -4 2074.68   76.12
  -6   0  -4 2036.57   78.30
  -6   0  -4 2159.53   99.47
  -6   0  -4 2040.48  101.01
  -6   0  -4 1928.87   90.99
  -6   0  -3    1.58    5.65
  -6   0  -3    0.96    2.72
  -6   0  -3    1.68    2.75
  -6   0  -3    1.27    4.24
  -6   0  -3    1.48    4.20
  -6   0  -3    1.57    4.44
  -6   0  -2   71.82   13.58
  -6   0  -2   80.07    8.23
  -6   0  -2   88.60   13.88
  -6   0  -2   90.04   14.76
  -6   0  -2   92.88    9.49
  -6   0  -2   78.94    8.94
  -6   0  -1    1.28    5.12
  -6   0  -1    4.57    4.34
  -6   0  -1    4.53    4.06
  -6   0  -1    1.14    3.53
  -6   0  -1    2.05    3.11
  -6   0  -1   -0.46    2.70
  -6   0  -1   -0.46    2.59
  -6   0   0 6776.32  231.81
  -6   0   0 6768.75  231.18
  -6   0   0 6944.86  234.77
  -6   0   0 6564.53  236.22
  -6   0   0 6498.83  240.33
  -6   0   1    1.04    3.49
  -6   0   1    6.02    4.22
  -6   0   1   14.68    5.06
  -6   0   1    3.93    4.06
  -6   0   1    1.16    3.59
  -6   0   2 2448.88   93.51
  -6   0   2 2562.95   92.79
  -6   0   2 2458.27  105.76
  -6   0   2 2381.66  102.35
  -6   0   3    6.70    3.28
  -6   0   3    5.13    4.88
  -6   0   4 4171.28  138.61
  -6   0   4 4000.17  157.90
  -6   0   5    3.29    3.30
  -6   0   5    1.36    4.88
  -6   0   6 6486.54  216.82
  -6   0   6 6375.48  212.08
  -6   0   6 6562.47  211.03
  -6   0   6 6548.72  234.12
  -6   0   6 6422.07  210.31
  -6   0   6 6507.68  209.29
  -6   0   6 6115.27  209.98
  -6   0   7    9.00    3.29
  -6   0   7    2.80    1.59
  -6   0   7    6.40    3.51
  -6   0   7    2.32    3.81
  -6   0   7    3.22    5.76
  -6   0   7    3.54    3.34
  -6   0   8 1357.15   57.02
  -6   0   8 1417.05   53.91
  -6   0   8 1396.18   53.39
  -6   0   8 1473.48   80.61
  -6   0   8 1399.61   55.04
  -6   0   8 1426.00   78.28
  -6   0   8 1401.98   58.34
  -6   0   9    4.43    3.74
  -6   0   9    5.67    2.08
  -6   0   9    6.61    2.88
  -6   0   9    2.03    3.63
  -6   0   9    2.71    2.75
  -6   0   9   -2.11    5.33
  -6   0  10 1576.61   62.18
  -6   0  10 1512.74   91.41
  -6   0  10 1677.24   69.16
  -6   0  10 1666.08   66.81
  -6   0  10 1641.52   70.92
  -6   0  10 1642.17   69.19
  -6   0  10 1566.66   66.59
  -6   0  10 1579.17   66.62
  -6   0  10 1701.49   95.81
  -6   0  11    2.76    3.69
  -6   0  11    5.89    2.69
  -6   0  11    5.11    4.58
  -6   0  11    0.99    3.56
  -6   0  11    2.49    3.32
  -6   0  11    2.94    2.47
  -6   0  11    3.89    2.95
  -6   0  11    2.49    3.15
  -6   0  11    3.78    3.78
  -6   0  11    4.15    3.22
  -6   0  11    2.65    6.70
  -6   0  11    8.49    3.24
  -6   0  11    3.81    1.97
  -6   0  11    0.78    2.98
  -6   0  11    2.79    2.65
  -6   0  12 2307.28   93.93
  -6   0  12 2233.58   93.58
  -6   0  12 2308.42   92.10
  -6   0  12 2340.39   90.49
  -6   0  12 2284.03   89.79
  -6   0  12 2291.30   92.01
  -6   0  12 2234.17   89.70
  -6   0  12 2194.76   89.49
  -6   0  12 2291.30  126.10
  -6   0  12 2418.05   96.36
  -6   0  13    9.28    4.14
  -6   0  13    5.34    4.69
  -6   0  13    2.60    3.10
  -6   0  13    3.76    3.36
  -6   0  13    3.94    2.23
  -6   0  13    6.08    5.44
  -6   0  13    0.87    3.13
  -6   0  13    1.13    4.30
  -6   0  13    1.82    4.47
  -6   0  14  100.69   13.99
  -6   0  14   80.01   11.13
  -6   0  14   90.99   12.67
  -6   0  14   98.48   11.33
  -6   0  14   96.71   12.47
  -6   0  14  102.68   13.36
  -6   0  14  116.76   15.72
  -6   0  15    7.72    4.34
  -6   0  15    0.88    4.29
  -6   0  15    0.98    2.78
  -6   0  15    0.71    2.38
  -6   0  15    0.78    3.11
  -6   0  15    0.81    3.40
  -6   0  15    6.22    4.35
  -6   0  16  943.58   42.91
  -6   0  16  897.27   45.96
  -6   0  16  956.18   44.39
  -6   0  16  884.67   46.69
  -6   0  16  942.01   44.20
  -6   0  16  839.60   44.56
  -6   0  17    0.46    3.11
  -6   0  17   -0.65    2.74
  -6   0  17    0.56    2.44
  -6   0  17    1.36    2.72
  -6   0  17   -0.64    2.93
  -6   0  17   -0.54    3.03
  -6   0  18  599.72   25.84
  -6   0  18  634.89   28.50
  -6   0  18  637.60   28.53
  -6  -2 -13   46.26    6.10
  -6   2 -12   15.38    4.96
  -6   2 -12   11.33    4.62
  -6  -2 -12   22.68    6.06
  -6  -2 -12   13.57    4.63
  -6  -2 -12   16.29    4.79
  -6  -2 -11  558.36   30.16
  -6   2 -11  519.46   31.15
  -6  -2 -11  553.96   31.68
  -6   2 -11  613.03   33.18
  -6  -2 -11  539.37   32.13
  -6  -2 -11  512.56   28.36
  -6   2 -10  311.63   24.63
  -6  -2 -10  360.70   25.51
  -6   2 -10  295.86   20.73
  -6  -2 -10  337.75   23.52
  -6  -2 -10  309.15   25.14
  -6  -2 -10  307.04   22.32
  -6  -2  -9  111.34   13.40
  -6   2  -9   95.65   11.75
  -6  -2  -9   95.91   13.54
  -6   2  -9  117.09   14.74
  -6  -2  -9   99.94   12.82
  -6   2  -8  936.95   47.00
  -6   2  -8  905.45   42.67
  -6  -2  -8  819.65   44.57
  -6   2  -8  759.94   40.32
  -6   2  -8  718.13   58.21
  -6   2  -8  774.27   61.84
  -6   2  -8  684.58   62.65
  -6  -2  -8  849.32   66.91
  -6  -2  -8  847.61   43.29
  -6   2  -7  592.64   35.74
  -6   2  -7  600.21   32.81
  -6  -2  -7  574.94   34.86
  -6   2  -7  559.99   32.70
  -6   2  -7  581.18   49.99
  -6   2  -7  489.92   51.38
  -6  -2  -7  536.07   48.50
  -6   2  -7  495.98   48.58
  -6  -2  -7  565.35   54.00
  -6  -2  -7  586.07   34.06
  -6   2  -6  160.91   15.16
  -6   2  -6  162.75   17.08
  -6  -2  -6  188.57   14.92
  -6   2  -6  147.80   15.33
  -6   2  -6  185.13   26.04
  -6  -2  -6  157.99   15.71
  -6  -2  -6  152.71   24.24
  -6   2  -6  137.25   24.94
  -6  -2  -6  184.64   28.35
  -6   2  -6  155.39   22.30
  -6   2  -6  200.29   28.40
  -6   2  -5  968.11   62.84
  -6  -2  -5 1051.62   65.69
  -6   2  -5  965.66   65.01
  -6   2  -5  848.73   63.01
  -6   2  -5 1048.18   64.27
  -6  -2  -5  924.02   41.80
  -6  -2  -5  965.70   45.40
  -6   2  -5 1004.62   47.49
  -6   2  -5  938.16   43.69
  -6   2  -4 1810.79   72.15
  -6   2  -4 1801.06   69.13
  -6   2  -4 1771.14   92.82
  -6  -2  -4 1937.53   93.22
  -6   2  -4 1753.84   90.50
  -6   2  -4 1805.87   92.44
  -6   2  -4 1801.42   89.92
  -6  -2  -4 1782.65   70.57
  -6  -2  -4 1845.40   68.07
  -6  -2  -4 1516.41   76.07
  -6  -2  -3  754.04   35.32
  -6   2  -3  822.06   38.64
  -6   2  -3  796.46   36.08
  -6  -2  -3  768.39   37.26
  -6   2  -3  816.49   53.52
  -6  -2  -3  872.06   53.82
  -6  -2  -3  905.91   57.48
  -6   2  -3  736.96   50.25
  -6   2  -3  736.01   44.56
  -6   2  -3  846.34   54.40
  -6   2  -3  849.14   52.32
  -6  -2  -3  791.31   53.51
  -6  -2  -3  807.45   35.75
  -6  -2  -3  831.89   37.65
  -6  -2  -3  658.77   39.09
  -6  -2  -2  614.87   45.00
  -6   2  -2  663.19   43.51
  -6  -2  -2  674.42   31.73
  -6  -2  -2  649.19   30.14
  -6   2  -2  693.74   32.85
  -6  -2  -2  605.14   29.45
  -6  -2  -2  614.30   31.20
  -6   2  -2  671.36   30.56
  -6   2  -2  635.82   32.01
  -6  -2  -2  611.08   32.25
  -6   2  -2  684.70   43.79
  -6  -2  -2  646.05   46.14
  -6   2  -2  610.78   40.34
  -6   2  -2  616.69   44.38
  -6  -2  -1  119.76   17.78
  -6   2  -1  108.75   15.80
  -6  -2  -1  100.44    9.91
  -6  -2  -1  100.79    9.45
  -6   2  -1  104.32   10.79
  -6  -2  -1  109.63   10.64
  -6   2  -1  107.20    9.74
  -6   2  -1   83.42    9.49
  -6  -2  -1   96.24   10.52
  -6   2  -1  108.17   16.06
  -6   2  -1  114.75   14.90
  -6  -2  -1   94.18   15.66
  -6   2  -1  123.71   17.78
  -6   2  -1  102.55   15.01
  -6  -2   0 2451.51  109.50
  -6  -2   0 2440.06  106.32
  -6   2   0 2340.24  106.09
  -6   2   0 2448.53  102.40
  -6  -2   0 2467.55   86.53
  -6  -2   0 2446.61   87.38
  -6   2   0 2430.00   88.22
  -6  -2   0 2407.48   87.60
  -6   2   0 2523.11   96.89
  -6   2   0 2457.96  102.54
  -6  -2   0 2655.95  103.52
  -6  -2   0 2719.01  108.52
  -6   2   0 2541.11  105.95
  -6   2   0 2521.85  103.59
  -6  -2   1 2749.92  117.83
  -6   2   1 2690.07  111.46
  -6  -2   1 2764.53  115.69
  -6   2   1 2752.92  115.61
  -6  -2   1 2828.27   96.26
  -6   2   1 2744.92  101.21
  -6   2   1 2632.74  108.78
  -6   2   1 2906.24  114.44
  -6  -2   1 3007.69  115.90
  -6  -2   1 2985.83  111.15
  -6   2   1 2736.70   97.74
  -6  -2   2 2044.37   90.52
  -6   2   2 2044.66   88.33
  -6  -2   2 2020.09   89.13
  -6   2   2 2076.37   86.99
  -6   2   2 2202.94   82.48
  -6   2   2 2113.72   88.31
  -6  -2   2 2128.02   87.43
  -6   2   3  185.32   20.86
  -6  -2   3  154.00   19.58
  -6   2   3  176.07   20.17
  -6   2   3  160.72   18.41
  -6   2   3  183.49   16.32
  -6   2   4  462.03   24.41
  -6  -2   4  464.39   24.10
  -6  -2   4  472.66   23.59
  -6  -2   4  465.82   35.14
  -6   2   4  414.95   33.42
  -6   2   4  448.26   33.23
  -6   2   4  507.22   27.27
  -6   2   4  492.05   33.01
  -6   2   5  253.09   16.12
  -6  -2   5  260.34   16.34
  -6   2   5  227.52   16.05
  -6   2   5  233.86   15.86
  -6  -2   5  256.66   16.79
  -6   2   5  232.74   15.46
  -6   2   5  236.40   15.97
  -6  -2   5  223.73   15.71
  -6  -2   5  272.92   26.12
  -6   2   5  275.29   26.23
  -6  -2   5  231.59   13.07
  -6   2   5  238.74   23.65
  -6   2   5  231.85   21.52
  -6   2   5  217.08   14.77
  -6   2   5  279.23   26.49
  -6   2   6  569.02   28.40
  -6  -2   6  576.14   28.47
  -6   2   6  542.71   40.22
  -6  -2   6  587.02   41.49
  -6   2   6  555.54   27.89
  -6  -2   6  575.61   28.18
  -6   2   6  551.98   28.58
  -6  -2   6  532.26   27.20
  -6   2   6  549.89   38.34
  -6   2   6  567.65   27.78
  -6  -2   6  542.55   28.47
  -6   2   7 1925.71   75.49
  -6  -2   7 2089.94   75.99
  -6   2   7 2083.31   96.25
  -6  -2   7 2092.99   96.48
  -6   2   7 1933.07   76.15
  -6   2   7 2047.55   74.48
  -6  -2   7 2025.02   75.38
  -6   2   7 1935.23   75.11
  -6   2   7 2087.97   91.71
  -6   2   7 1988.75   88.92
  -6   2   7 1996.41   74.89
  -6   2   8 2435.22  112.57
  -6  -2   8 2720.60  114.85
  -6   2   8 2384.94   89.32
  -6  -2   8 2444.49   89.15
  -6   2   8 2104.00   90.16
  -6   2   8 2318.54   89.13
  -6   2   8 2328.99   89.86
  -6   2   8 2551.96   88.83
  -6   2   8 2288.29  101.63
  -6   2   8 2485.72   88.88
  -6   2   9  258.40   19.27
  -6   2   9  279.44   19.79
  -6  -2   9  271.93   31.65
  -6   2   9  251.77   30.67
  -6   2   9  250.74   19.52
  -6   2   9  244.58   19.42
  -6  -2   9  259.21   19.37
  -6   2   9  265.62   25.48
  -6  -2   9  264.79   32.20
  -6   2   9  265.15   31.63
  -6   2  10  316.24   22.37
  -6   2  10  277.19   18.27
  -6   2  10  290.88   21.56
  -6   2  10  270.87   21.30
  -6  -2  10  313.43   25.02
  -6  -2  10  258.71   19.95
  -6   2  10  305.14   35.47
  -6   2  10  272.68   21.35
  -6   2  10  280.32   21.08
  -6  -2  10  324.46   35.79
  -6   2  10  301.57   22.37
  -6  -2  10  303.87   22.11
  -6  -2  10  322.61   24.35
  -6   2  10  301.88   23.55
  -6   2  10  289.92   27.74
  -6  -2  10  286.75   19.47
  -6   2  10  281.25   22.20
  -6  -2  10  292.04   21.67
  -6   2  10  269.40   21.58
  -6  -2  10  294.96   21.18
  -6  -2  10  278.56   22.02
  -6  -2  10  322.73   22.26
  -6   2  10  278.36   21.59
  -6  -2  10  326.68   21.80
  -6  -2  10  292.61   20.09
  -6  -2  10  281.60   20.76
  -6   2  10  290.91   35.81
  -6  -2  10  300.09   35.79
  -6   2  11  786.39   41.53
  -6   2  11  735.44   36.71
  -6   2  11  737.11   40.37
  -6  -2  11  842.16   46.55
  -6   2  11  758.68   41.56
  -6  -2  11  811.79   41.92
  -6   2  11  668.37   58.65
  -6   2  11  796.14   40.70
  -6  -2  11  748.57   60.36
  -6  -2  11  743.76   39.74
  -6   2  11  740.48   41.09
  -6  -2  11  806.12   44.30
  -6  -2  11  736.02   37.93
  -6  -2  11  807.03   41.30
  -6   2  11  843.39   44.79
  -6   2  11  792.52   42.48
  -6  -2  11  772.36   42.50
  -6   2  11  755.34   40.87
  -6  -2  11  750.96   37.44
  -6  -2  11  810.17   37.89
  -6  -2  11  702.62   39.03
  -6  -2  11  782.56   39.25
  -6   2  11  781.00   63.28
  -6  -2  11  904.98   67.66
  -6   2  12  808.85   40.77
  -6   2  12  864.08   45.74
  -6   2  12  865.91   44.38
  -6   2  12  821.59   45.26
  -6  -2  12  873.94   44.12
  -6  -2  12  860.04   49.70
  -6   2  12  820.91   44.75
  -6  -2  12  828.36   42.06
  -6  -2  12  880.36   44.78
  -6  -2  12  915.77   46.02
  -6   2  12  834.95   46.04
  -6   2  12  924.15   48.87
  -6   2  12  909.66   46.95
  -6  -2  12  832.07   46.39
  -6  -2  12  945.98   49.62
  -6   2  12  947.09   46.55
  -6  -2  12  929.97   43.24
  -6  -2  12  826.25   40.39
  -6   2  12  846.21   45.35
  -6  -2  12  781.67   43.13
  -6   2  12  860.28   69.44
  -6  -2  12  958.60   72.68
  -6  -2  12  892.64   41.30
  -6   2  13  840.01   42.97
  -6  -2  13  735.22   42.05
  -6  -2  13  755.90   40.48
  -6  -2  13  856.60   47.08
  -6  -2  13  906.88   44.99
  -6   2  13  830.27   45.13
  -6   2  13  865.85   47.35
  -6  -2  13  771.87   44.52
  -6  -2  13  885.40   44.43
  -6   2  13  860.66   44.17
  -6   2  13  809.10   44.30
  -6   2  13  742.19   41.39
  -6  -2  13  828.44   39.87
  -6  -2  13  703.90   37.75
  -6   2  13  753.39   42.85
  -6  -2  13  727.80   41.73
  -6   2  13  858.56   69.15
  -6  -2  13  828.85   68.79
  -6   2  13  841.70   44.58
  -6  -2  13  860.78   49.28
  -6   2  13  743.51   42.52
  -6  -2  13  800.00   42.28
  -6  -2  14 1713.51   75.22
  -6  -2  14 1588.29   73.13
  -6  -2  14 1582.92   68.80
  -6   2  14 1790.72   76.67
  -6  -2  14 1699.26   71.55
  -6   2  14 1720.23   73.58
  -6  -2  14 1639.59   71.12
  -6  -2  14 1773.62   72.24
  -6   2  14 1708.31   71.52
  -6   2  14 1494.49   67.33
  -6  -2  14 1526.00   64.39
  -6   2  14 1580.33   71.10
  -6  -2  14 1803.66   71.40
  -6   2  14 1676.99   72.02
  -6  -2  14 1775.70   78.89
  -6   2  14 1575.69   70.78
  -6  -2  15   39.95    7.98
  -6  -2  15   35.88    7.35
  -6   2  15   38.11    8.39
  -6  -2  15   29.32    7.84
  -6   2  15   32.73    7.20
  -6  -2  15   30.27    6.88
  -6   2  15   26.95    7.87
  -6  -2  15   38.08    8.47
  -6  -2  15   42.07    8.11
  -6   2  15   44.55    8.81
  -6  -2  15   45.34    8.33
  -6   2  15   44.42    8.63
  -6  -2  15   37.39    9.20
  -6   2  15   33.91    7.31
  -6   2  16   16.50    5.47
  -6  -2  16   29.39    7.73
  -6   2  16   10.70    4.17
  -6  -2  16   17.45    5.00
  -6   2  16   21.12    5.79
  -6   2  16   20.23    5.58
  -6   2  16    9.13    5.17
  -6   2  16    8.67    4.10
  -6  -2  16   24.79    5.56
  -6  -2  16   23.89    6.19
  -6  -2  16   10.52    4.87
  -6   2  17  233.89   15.19
  -6   2  17  276.79   16.58
  -6   2  17  297.94   19.74
  -6  -2  17  261.06   17.59
  -6  -2  17  289.72   17.22
  -6   2  17  255.15   17.47
  -6  -2  17  273.31   18.36
  -6   2  17  301.87   18.34
  -6   2  18  311.00   16.82
  -6   2  18  278.77   14.67
  -6   2  18  320.30   15.16
  -6  -2  18  287.08   15.20
  -6  -4 -12  179.15   12.57
  -6   4 -11   55.43    8.37
  -6  -4 -11   66.63    9.32
  -6  -4 -11   58.57    8.45
  -6  -4 -11   66.84    8.78
  -6  -4 -10  437.41   27.60
  -6   4 -10  461.34   27.56
  -6   4 -10  365.60   23.94
  -6  -4 -10  429.54   26.94
  -6  -4 -10  454.38   27.53
  -6   4  -9  729.54   38.86
  -6   4  -9  706.21   36.61
  -6  -4  -9  682.23   36.37
  -6  -4  -9  783.63   40.21
  -6  -4  -9  710.44   38.47
  -6  -4  -9  640.08   37.65
  -6   4  -8  211.75   19.39
  -6  -4  -8  155.71   16.72
  -6   4  -8  166.10   16.71
  -6  -4  -8  130.70   15.26
  -6   4  -8  126.31   14.60
  -6  -4  -8  152.98   14.30
  -6  -4  -8  180.96   18.07
  -6  -4  -8  145.23   16.46
  -6   4  -7   88.35   12.86
  -6  -4  -7  106.74   14.00
  -6   4  -7  100.90   12.79
  -6  -4  -7   96.49   12.86
  -6  -4  -7  112.82   22.21
  -6  -4  -7   81.11   10.89
  -6  -4  -7   94.43   13.09
  -6   4  -7   74.33   18.01
  -6   4  -7  106.37   20.06
  -6  -4  -7   82.02   19.17
  -6   4  -7  102.43   21.23
  -6   4  -6  866.22   45.29
  -6  -4  -6  841.38   44.11
  -6   4  -6  906.27   44.08
  -6  -4  -6  764.26   42.16
  -6  -4  -6  835.11   40.22
  -6  -4  -6  818.59   62.80
  -6  -4  -6  826.38   44.27
  -6  -4  -6  881.70   42.62
  -6   4  -6  808.88   61.98
  -6  -4  -6  867.51   67.40
  -6   4  -6  696.44   60.51
  -6   4  -6  758.81   63.47
  -6   4  -5  601.75   35.35
  -6  -4  -5  559.84   33.69
  -6   4  -5  641.71   34.18
  -6  -4  -5  561.36   33.44
  -6  -4  -5  596.28   31.92
  -6  -4  -5  533.24   48.96
  -6  -4  -5  599.91   33.43
  -6  -4  -5  557.88   34.10
  -6   4  -5  604.52   53.93
  -6   4  -5  506.05   48.10
  -6   4  -5  604.80   52.25
  -6  -4  -5  609.33   53.58
  -6   4  -4  498.29   30.02
  -6  -4  -4  443.80   27.77
  -6   4  -4  503.14   28.24
  -6  -4  -4  411.67   26.75
  -6  -4  -4  454.65   26.68
  -6   4  -4  418.31   26.32
  -6  -4  -4  390.43   40.49
  -6  -4  -4  448.20   27.57
  -6   4  -4  452.38   43.82
  -6   4  -4  377.35   38.83
  -6   4  -4  473.86   45.41
  -6  -4  -4  473.87   45.97
  -6  -4  -3 1183.69   73.28
  -6  -4  -3 1168.45   72.47
  -6   4  -3 1173.67   70.82
  -6   4  -3 1281.61   55.43
  -6  -4  -3 1230.67   53.69
  -6   4  -3 1254.22   52.83
  -6  -4  -3 1185.07   52.94
  -6  -4  -3 1218.70   50.18
  -6  -4  -3 1311.88   54.67
  -6   4  -3 1221.33   70.44
  -6   4  -3 1143.15   69.52
  -6   4  -3 1324.15   78.70
  -6   4  -3 1267.14   77.04
  -6   4  -2  614.73   45.67
  -6  -4  -2  727.71   51.58
  -6  -4  -2  653.51   48.46
  -6   4  -2  679.92   35.11
  -6  -4  -2  629.64   33.62
  -6   4  -2  685.80   32.98
  -6  -4  -2  655.78   33.35
  -6  -4  -2  755.06   35.63
  -6  -4  -2  693.95   35.28
  -6  -4  -2  707.02   32.74
  -6   4  -2  634.58   47.94
  -6   4  -2  601.85   44.29
  -6   4  -2  643.18   50.56
  -6  -4  -1  413.41   34.53
  -6  -4  -1  399.43   35.81
  -6  -4  -1  401.07   21.04
  -6   4  -1  321.76   30.50
  -6   4  -1  402.39   24.33
  -6  -4  -1  391.50   23.40
  -6  -4  -1  389.92   22.14
  -6  -4  -1  392.26   22.55
  -6  -4  -1  416.58   24.64
  -6  -4  -1  411.84   24.09
  -6   4  -1  371.59   30.91
  -6   4  -1  439.51   38.07
  -6   4  -1  417.34   38.28
  -6   4  -1  375.76   35.07
  -6  -4   0  402.94   23.02
  -6  -4   0  389.44   23.26
  -6  -4   0  401.07   22.29
  -6   4   0  330.51   29.13
  -6  -4   0  284.46   28.90
  -6  -4   0  358.25   32.98
  -6  -4   0  372.39   20.36
  -6   4   0  364.19   22.53
  -6  -4   0  348.99   21.41
  -6  -4   0  359.43   20.38
  -6  -4   0  378.27   34.38
  -6   4   0  393.66   35.63
  -6   4   0  423.62   35.69
  -6  -4   0  414.79   38.00
  -6   4   0  343.94   26.71
  -6  -4   1 1279.13   51.55
  -6  -4   1 1258.23   50.27
  -6  -4   1 1243.14   66.88
  -6  -4   1 1284.67   48.98
  -6   4   1 1096.80   59.77
  -6  -4   1 1212.84   63.48
  -6  -4   1 1167.72   49.00
  -6   4   1 1190.43   50.30
  -6   4   1 1204.98   50.71
  -6  -4   1 1268.05   67.95
  -6   4   1 1318.39   71.19
  -6   4   1 1141.35   64.85
  -6   4   1 1205.16   67.49
  -6   4   1 1094.43   52.58
  -6  -4   2 1337.07   52.83
  -6  -4   2 1321.34   53.32
  -6  -4   2 1335.00   52.83
  -6  -4   2 1296.25   51.28
  -6  -4   2 1249.97   63.48
  -6   4   2 1305.41   63.41
  -6   4   2 1289.55   52.64
  -6   4   2 1290.73   52.81
  -6  -4   2 1172.96   50.30
  -6   4   2 1320.73   71.06
  -6   4   2 1311.08   69.57
  -6   4   2 1304.16   72.51
  -6   4   2 1284.10   66.69
  -6  -4   3 2509.18   89.29
  -6  -4   3 2406.54   89.25
  -6  -4   3 2552.04   89.27
  -6  -4   3 2501.80   88.19
  -6   4   3 2346.28   99.72
  -6  -4   3 2370.37  100.23
  -6   4   3 2417.09   88.87
  -6   4   3 2467.80   89.60
  -6   4   3 2313.02  108.22
  -6   4   3 2410.82  102.78
  -6   4   3 2452.49  106.81
  -6  -4   4  644.97   30.78
  -6   4   4  615.69   39.34
  -6  -4   4  567.61   37.92
  -6   4   4  643.52   31.43
  -6   4   4  607.66   31.11
  -6  -4   4  608.21   31.09
  -6  -4   4  665.79   31.32
  -6   4   4  599.29   45.82
  -6   4   4  633.22   41.97
  -6   4   4  601.57   38.58
  -6  -4   5  121.59   11.71
  -6  -4   5  131.94   10.32
  -6   4   5  129.44   16.58
  -6  -4   5  113.93   15.64
  -6   4   5  116.70   11.62
  -6  -4   5  132.80   10.23
  -6   4   5  119.87   12.20
  -6  -4   5  113.24   11.55
  -6  -4   5  134.01   12.05
  -6   4   5  137.04   20.35
  -6   4   5  132.49   16.84
  -6   4   5  119.43   14.00
  -6   4   6  729.17   36.97
  -6  -4   6  700.29   34.79
  -6  -4   6  754.28   45.85
  -6  -4   6  747.47   33.08
  -6   4   6  780.67   47.31
  -6   4   6  724.96   35.90
  -6   4   6  798.61   37.46
  -6   4   6  771.83   52.89
  -6   4   6  765.60   53.04
  -6   4   6  774.58   53.04
  -6   4   6  643.35   40.11
  -6   4   7 2065.15   80.11
  -6   4   7 2028.65   74.49
  -6   4   7 2077.60   79.86
  -6   4   7 1977.66   78.39
  -6   4   7 2035.16   79.84
  -6   4   7 2084.46   94.52
  -6   4   7 1920.49   74.61
  -6  -4   7 2116.52   93.25
  -6  -4   7 1992.74   74.33
  -6   4   7 2104.54  101.88
  -6   4   7 1946.58   99.38
  -6   4   7 2072.87  100.83
  -6   4   8  836.36   40.22
  -6   4   8  785.58   37.43
  -6   4   8  822.34   42.31
  -6   4   8  826.55   41.58
  -6   4   8  814.03   41.98
  -6  -4   8  846.61   40.47
  -6  -4   8  917.43   47.23
  -6   4   8  786.75   40.95
  -6   4   8  847.10   54.59
  -6  -4   8  900.78   54.12
  -6   4   8  842.57   42.57
  -6   4   8  819.79   38.60
  -6  -4   8  823.39   38.02
  -6   4   8  865.35   59.14
  -6  -4   8  819.87   40.92
  -6  -4   8  918.82   41.94
  -6  -4   8  866.80   40.64
  -6  -4   8  874.24   40.45
  -6  -4   8  831.42   40.29
  -6   4   9  616.43   32.74
  -6   4   9  604.52   35.26
  -6   4   9  568.80   30.42
  -6   4   9  629.80   35.60
  -6  -4   9  564.39   32.29
  -6  -4   9  666.20   39.34
  -6   4   9  590.85   34.33
  -6   4   9  609.47   35.41
  -6   4   9  571.75   45.47
  -6  -4   9  635.64   45.91
  -6   4   9  586.84   31.41
  -6  -4   9  586.26   30.81
  -6  -4   9  549.16   30.27
  -6   4   9  549.31   32.68
  -6  -4   9  601.22   33.39
  -6  -4   9  604.79   33.96
  -6   4   9  492.31   45.44
  -6  -4   9  635.27   35.06
  -6  -4   9  532.29   31.35
  -6  -4   9  574.83   30.11
  -6  -4   9  649.59   33.24
  -6  -4   9  613.79   33.14
  -6  -4   9  647.12   33.28
  -6   4  10  192.88   16.56
  -6   4  10  214.47   19.75
  -6   4  10  192.97   16.26
  -6   4  10  204.05   19.39
  -6   4  10  179.08   17.89
  -6  -4  10  194.88   20.79
  -6  -4  10  186.19   16.14
  -6   4  10  180.20   16.18
  -6  -4  10  192.41   16.27
  -6   4  10  237.57   29.29
  -6   4  10  220.60   19.16
  -6  -4  10  184.52   15.72
  -6  -4  10  237.70   19.83
  -6  -4  10  190.63   18.15
  -6   4  10  169.31   16.28
  -6  -4  10  190.89   16.99
  -6  -4  10  219.35   17.69
  -6  -4  10  200.40   16.93
  -6  -4  10  207.74   17.77
  -6   4  10  183.29   18.22
  -6   4  11   84.10   10.15
  -6   4  11   59.02    9.22
  -6   4  11   71.03   11.97
  -6   4  11   78.56   12.38
  -6   4  11   90.80   12.75
  -6  -4  11   78.47   13.73
  -6   4  11   89.55   12.95
  -6  -4  11  105.10   12.05
  -6  -4  11   77.61   11.72
  -6   4  11   68.65   11.17
  -6   4  11   84.85   11.40
  -6  -4  11   93.21   11.07
  -6  -4  11   84.67   11.60
  -6  -4  11  103.62   13.18
  -6  -4  11   91.79   11.14
  -6  -4  11   90.63   11.30
  -6  -4  11   68.94   10.42
  -6   4  11   93.83   12.86
  -6  -4  11   79.98   11.69
  -6   4  12  339.20   23.32
  -6   4  12  357.83   27.57
  -6  -4  12  359.48   25.28
  -6  -4  12  367.07   30.15
  -6   4  12  334.86   26.36
  -6  -4  12  360.31   24.75
  -6  -4  12  331.91   23.30
  -6   4  12  348.08   26.65
  -6   4  12  351.17   26.42
  -6  -4  12  350.47   25.83
  -6  -4  12  385.30   26.24
  -6   4  12  368.84   25.89
  -6  -4  12  348.97   25.32
  -6  -4  12  404.66   24.67
  -6  -4  12  382.33   24.29
  -6  -4  12  374.61   25.09
  -6   4  12  354.76   26.76
  -6  -4  12  376.14   27.09
  -6   4  13  706.51   37.70
  -6   4  13  785.58   44.20
  -6  -4  13  857.25   48.65
  -6   4  13  786.61   43.26
  -6   4  13  767.82   43.20
  -6  -4  13  785.14   39.94
  -6  -4  13  843.45   41.61
  -6  -4  13  767.19   41.26
  -6  -4  13  881.72   43.10
  -6   4  13  745.86   40.60
  -6  -4  13  746.99   40.91
  -6   4  13  851.83   44.47
  -6  -4  13  848.56   38.65
  -6  -4  13  826.44   38.66
  -6  -4  13  836.62   40.54
  -6  -4  13  742.71   42.64
  -6  -4  14  154.82   18.10
  -6   4  14  167.90   16.48
  -6   4  14  142.45   14.18
  -6  -4  14  158.86   13.82
  -6   4  14  138.99   16.17
  -6  -4  14  142.82   14.36
  -6  -4  14  167.92   16.64
  -6   4  14  153.92   16.40
  -6  -4  14  167.18   15.77
  -6   4  14  161.92   15.25
  -6  -4  14  148.48   14.89
  -6   4  14  149.24   16.13
  -6  -4  14  153.04   14.68
  -6  -4  14  169.12   15.57
  -6  -4  15  295.42   21.47
  -6   4  15  271.99   21.09
  -6  -4  15  353.87   21.76
  -6   4  15  271.17   18.71
  -6  -4  15  283.64   19.57
  -6  -4  15  275.21   19.45
  -6   4  15  321.33   22.13
  -6  -4  15  286.45   19.93
  -6   4  15  298.43   20.90
  -6  -4  16  148.18   12.08
  -6   4  16  134.02   12.51
  -6  -4  16  155.64   13.17
  -6   4  16  103.64    9.49
  -6  -4  16  130.89   11.40
  -6   4  16  157.52   12.37
  -6   4  17   37.42    5.33
  -6  -4  17   44.77    5.17
  -6   4  17   35.97    5.20
  -6   4  17   32.27    4.20
  -6  -6 -11  972.42   37.71
  -6   6 -10   19.49    4.86
  -6  -6 -10   21.61    5.05
  -6   6  -9  178.95   14.18
  -6   6  -9  246.40   18.47
  -6  -6  -9  220.88   15.70
  -6   6  -9  230.60   15.47
  -6  -6  -9  224.39   16.10
  -6  -6  -9  259.58   18.65
  -6   6  -8   23.96    6.33
  -6  -6  -8   43.79    7.62
  -6   6  -8   42.16    8.21
  -6  -6  -8   38.75    7.85
  -6   6  -8   30.07    6.53
  -6  -6  -8   32.87    6.99
  -6  -6  -7  530.93   32.80
  -6  -6  -7  507.39   30.86
  -6   6  -7  548.16   33.68
  -6   6  -7  532.19   30.51
  -6  -6  -7  507.80   30.08
  -6  -6  -6   38.12    8.71
  -6  -6  -6   48.50    9.19
  -6   6  -6   27.54    7.84
  -6   6  -6   32.98    7.57
  -6  -6  -6   25.73    6.98
  -6   6  -5 2077.46   80.51
  -6  -6  -5 1931.74   78.53
  -6  -6  -5 1936.78   82.43
  -6  -6  -5 2094.97   83.10
  -6   6  -5 2111.99   85.50
  -6  -6  -5 2112.24   79.29
  -6   6  -5 1867.21  109.07
  -6   6  -5 1736.35  107.05
  -6   6  -5 1612.25   99.53
  -6  -6  -5 1964.89  112.42
  -6  -6  -5 1886.46   81.46
  -6   6  -4  258.94   20.62
  -6  -6  -4  228.67   18.84
  -6  -6  -4  260.66   22.09
  -6  -6  -4  265.02   19.47
  -6  -6  -4  301.34   23.29
  -6   6  -4  269.80   23.11
  -6  -6  -4  274.88   20.85
  -6   6  -4  246.61   20.03
  -6  -6  -4  248.65   21.34
  -6   6  -4  265.29   31.19
  -6   6  -4  287.84   36.42
  -6   6  -4  263.95   34.98
  -6   6  -3   84.41   20.12
  -6   6  -3   74.29   15.46
  -6   6  -3   71.52   16.20
  -6  -6  -3   87.71   12.29
  -6  -6  -3   70.67   11.17
  -6   6  -3   79.38   12.21
  -6  -6  -3   70.44   10.12
  -6   6  -3   74.07   10.65
  -6  -6  -3   95.45   10.52
  -6  -6  -3   95.71   11.69
  -6   6  -3   88.77   11.60
  -6   6  -3   89.79   16.60
  -6  -6  -3   89.18   12.30
  -6   6  -2   31.49   11.08
  -6   6  -2   32.95    9.60
  -6   6  -2   41.36   12.36
  -6  -6  -2   26.10    6.56
  -6  -6  -2   21.11    6.15
  -6   6  -2   23.17    7.08
  -6  -6  -2   37.32    8.42
  -6   6  -2   22.79    6.29
  -6   6  -2   28.08    6.22
  -6  -6  -2   24.65    4.99
  -6  -6  -2   19.73    6.37
  -6  -6  -2   22.59    5.14
  -6   6  -2   22.84    8.38
  -6   6  -2   33.25    6.19
  -6  -6  -2   17.01    5.65
  -6   6  -1 1652.28   94.34
  -6   6  -1 1667.10   95.59
  -6   6  -1 1588.66   93.75
  -6  -6  -1 1632.17   69.48
  -6   6  -1 1686.80   71.75
  -6  -6  -1 1763.36   70.05
  -6   6  -1 1669.12   66.84
  -6  -6  -1 1635.21   66.15
  -6  -6  -1 1699.78   69.23
  -6   6  -1 1642.20   69.07
  -6   6  -1 1587.50   67.40
  -6  -6  -1 1665.42   66.56
  -6  -6  -1 1658.87   95.41
  -6   6  -1 1794.80   91.55
  -6  -6  -1 1628.58   69.74
  -6   6   0  417.64   42.16
  -6   6   0  470.23   44.16
  -6   6   0  461.91   45.04
  -6   6   0  459.13   29.49
  -6  -6   0  471.39   29.21
  -6  -6   0  455.55   28.28
  -6  -6   0  478.30   28.75
  -6   6   0  491.67   26.96
  -6   6   0  452.05   29.24
  -6  -6   0  433.04   26.33
  -6  -6   0  503.94   29.24
  -6   6   0  481.55   28.48
  -6   6   0  456.45   28.34
  -6  -6   0  439.20   26.65
  -6  -6   0  541.27   46.36
  -6   6   0  447.43   40.72
  -6   6   0  418.92   25.74
  -6  -6   0  445.37   28.30
  -6   6   1 2717.39  131.77
  -6   6   1 2810.97  128.21
  -6   6   1 2720.09  127.40
  -6  -6   1 2726.94  101.80
  -6   6   1 2788.14  103.23
  -6  -6   1 2782.07  102.18
  -6  -6   1 2644.05  100.55
  -6   6   1 2691.33   97.52
  -6   6   1 2782.58  103.55
  -6  -6   1 2773.21  101.38
  -6   6   1 2670.57  100.69
  -6  -6   1 2705.19   99.51
  -6   6   1 2634.05  101.05
  -6  -6   1 2824.33  100.48
  -6  -6   1 2720.13  126.34
  -6   6   1 2698.64  125.06
  -6  -6   1 2476.64   99.84
  -6   6   1 2482.97   98.34
  -6   6   2  147.65   14.37
  -6   6   2  173.10   23.79
  -6   6   2  154.40   22.72
  -6   6   2  166.89   26.61
  -6  -6   2  138.40   13.83
  -6   6   2  146.46   15.26
  -6  -6   2  172.67   15.76
  -6  -6   2  134.65   14.27
  -6   6   2  136.07   13.58
  -6   6   2  148.94   13.27
  -6   6   2  161.19   15.69
  -6  -6   2  133.57   13.54
  -6   6   2  168.68   15.69
  -6   6   2  203.51   16.97
  -6  -6   2  144.15   14.20
  -6   6   2  161.94   24.03
  -6  -6   2  138.65   21.17
  -6  -6   2  141.77   12.65
  -6   6   3  361.94   24.35
  -6   6   3  395.04   36.44
  -6   6   3  307.40   32.61
  -6  -6   3  361.22   23.19
  -6   6   3  381.28   25.68
  -6  -6   3  413.09   25.52
  -6   6   3  335.32   22.44
  -6   6   3  357.83   22.08
  -6   6   3  392.05   25.89
  -6  -6   3  358.48   23.64
  -6   6   3  364.47   24.69
  -6  -6   3  411.25   25.23
  -6   6   3  392.39   38.22
  -6  -6   3  377.74   22.63
  -6  -6   3  394.88   23.52
  -6   6   4  185.73   16.77
  -6   6   4  179.28   22.56
  -6   6   4  201.30   23.88
  -6   6   4  186.37   27.72
  -6  -6   4  183.56   16.22
  -6   6   4  176.33   15.08
  -6   6   4  200.08   17.85
  -6  -6   4  186.35   15.25
  -6   6   4  195.81   15.34
  -6   6   4  200.29   17.84
  -6   6   4  186.89   16.90
  -6  -6   4  209.75   17.71
  -6   6   4  181.83   25.89
  -6  -6   4  182.74   16.45
  -6  -6   4  203.16   16.36
  -6  -6   4  174.75   15.05
  -6  -6   4  185.32   17.53
  -6   6   5 2917.33  112.98
  -6   6   5 2903.34  127.86
  -6   6   5 3039.64  142.62
  -6  -6   5 3353.04  115.04
  -6   6   5 3067.04  110.04
  -6  -6   5 3026.48  111.70
  -6   6   5 3136.51  114.95
  -6   6   5 3074.04  114.51
  -6   6   5 3035.73  109.19
  -6  -6   5 3058.58  112.89
  -6  -6   5 3025.91  111.66
  -6   6   5 3038.98  113.53
  -6   6   5 3029.16  113.10
  -6   6   5 3049.34  112.29
  -6  -6   5 3007.35  112.93
  -6   6   5 3082.66  141.87
  -6  -6   5 3217.11  113.66
  -6  -6   5 2997.24  110.91
  -6  -6   5 3074.70  111.71
  -6  -6   5 3145.41  115.94
  -6   6   6  293.73   22.34
  -6   6   6  289.91   34.75
  -6   6   6  256.50   19.22
  -6   6   6  313.53   23.45
  -6   6   6  273.92   19.62
  -6   6   6  328.39   24.02
  -6  -6   6  284.37   21.42
  -6  -6   6  318.68   21.77
  -6   6   6  281.07   21.65
  -6   6   6  300.29   21.74
  -6   6   6  308.43   22.48
  -6   6   6  276.05   33.86
  -6  -6   6  291.44   21.23
  -6  -6   6  281.44   20.69
  -6  -6   6  286.01   22.77
  -6   6   7 1580.17   94.62
  -6   6   7 1843.62   75.73
  -6   6   7 1678.27   69.56
  -6   6   7 1847.61   75.98
  -6  -6   7 1754.08   71.06
  -6   6   7 1677.56   72.62
  -6   6   7 1698.44   72.17
  -6   6   7 1799.20   72.24
  -6  -6   7 1705.50   72.21
  -6  -6   7 1799.03   73.47
  -6   6   7 1810.65   73.92
  -6   6   7 1673.41   98.11
  -6  -6   7 1657.06   70.34
  -6  -6   7 1764.75   68.16
  -6  -6   7 1763.71   72.24
  -6  -6   7 1841.22   72.84
  -6  -6   7 1845.22   75.98
  -6  -6   7 1820.93   73.07
  -6   6   8  241.15   20.27
  -6   6   8  183.75   26.61
  -6   6   8  211.86   17.66
  -6   6   8  263.02   21.98
  -6   6   8  276.28   22.68
  -6   6   8  211.90   19.45
  -6   6   8  198.18   18.19
  -6   6   8  270.34   19.96
  -6   6   8  271.35   21.86
  -6  -6   8  250.70   18.07
  -6   6   8  271.49   34.59
  -6  -6   8  252.02   19.66
  -6  -6   8  224.90   17.87
  -6  -6   8  225.45   19.23
  -6  -6   8  248.85   19.90
  -6  -6   8  255.12   21.44
  -6  -6   8  252.28   19.95
  -6   6   9  151.54   15.67
  -6   6   9  155.30   14.72
  -6   6   9  152.08   17.04
  -6   6   9  167.81   17.81
  -6   6   9  155.54   16.43
  -6   6   9  172.18   15.72
  -6   6   9  162.55   14.86
  -6   6   9  150.30   16.40
  -6  -6   9  145.28   15.18
  -6  -6   9  146.67   13.80
  -6   6   9  157.29   25.73
  -6  -6   9  162.84   15.69
  -6  -6   9  152.67   13.51
  -6  -6   9  156.34   15.58
  -6  -6   9  152.98   16.75
  -6  -6   9  161.68   15.64
  -6   6  10   77.99   10.97
  -6   6  10   56.20    8.97
  -6   6  10   66.55   11.61
  -6   6  10   68.78    9.70
  -6   6  10   61.21   11.16
  -6   6  10   62.53   10.72
  -6   6  10   78.64   12.37
  -6  -6  10   60.81    8.91
  -6  -6  10   72.72   10.65
  -6   6  10   83.06   18.42
  -6  -6  10   72.48   10.41
  -6  -6  10   84.21   10.99
  -6  -6  10   67.97   10.97
  -6   6  11 1616.68   66.82
  -6   6  11 1397.74   63.47
  -6   6  11 1699.85   72.40
  -6   6  11 1645.46   72.16
  -6   6  11 1678.28   70.45
  -6   6  11 1584.90   71.09
  -6  -6  11 1626.15   69.19
  -6  -6  11 1540.76   65.00
  -6  -6  11 1720.79   66.96
  -6  -6  11 1655.85   68.94
  -6  -6  11 1687.66   68.00
  -6  -6  11 1616.01   70.86
  -6  -6  12   87.29   10.96
  -6  -6  12   79.28   11.41
  -6  -6  12   69.24    9.39
  -6   6  12   96.79   12.48
  -6  -6  12   78.79    9.81
  -6   6  12   77.17   11.07
  -6  -6  12   80.11   11.01
  -6   6  12   79.52   11.90
  -6   6  12   88.52   10.21
  -6  -6  13  577.09   32.91
  -6  -6  13  602.63   31.49
  -6  -6  13  543.03   29.26
  -6   6  13  528.35   31.25
  -6  -6  13  579.26   32.15
  -6   6  13  578.98   33.75
  -6  -6  14   11.93    4.60
  -6   6  14   17.90    5.20
  -6  -6  14   18.79    4.53
  -6   6  14   28.27    6.30
  -6   6  14   13.46    5.14
  -6   6  15  145.68   11.71
  -6  -6  15  148.89   11.06
  -6   6  15  158.40   12.28
  -6   6  16   28.80    3.73
  -6   6  16   34.52    4.69
  -6  -8  -9  130.30    9.13
  -6  -8  -9  117.77    8.69
  -6   8  -8   12.36    3.89
  -6  -8  -8   14.11    3.73
  -6  -8  -8   12.46    4.00
  -6   8  -8   12.36    3.37
  -6  -8  -8   15.09    3.99
  -6   8  -7   71.34    9.18
  -6  -8  -7   61.58    8.44
  -6   8  -7   54.46    7.59
  -6  -8  -7   56.18    7.61
  -6   8  -6  470.80   28.88
  -6   8  -6  506.46   27.59
  -6  -8  -6  464.18   26.32
  -6  -8  -6  466.28   27.86
  -6   8  -5  350.07   25.61
  -6   8  -5  360.21   23.92
  -6  -8  -5  366.77   24.88
  -6  -8  -5  372.02   23.44
  -6  -8  -5  359.94   24.49
  -6   8  -4   76.78   11.56
  -6   8  -4   66.22    9.18
  -6  -8  -4   61.67    9.44
  -6  -8  -4   72.62   11.01
  -6   8  -4   68.56   10.47
  -6  -8  -4   64.41    9.15
  -6  -8  -4   64.43   10.06
  -6   8  -3  418.75   29.14
  -6   8  -3  374.82   24.21
  -6  -8  -3  351.51   22.35
  -6   8  -3  400.25   26.70
  -6  -8  -3  383.83   24.81
  -6  -8  -3  373.87   25.20
  -6  -8  -3  386.09   26.55
  -6   8  -2   97.77   13.25
  -6  -8  -2   65.24    9.10
  -6   8  -2   80.85   10.80
  -6   8  -2   66.14    9.24
  -6  -8  -2   82.51   10.38
  -6  -8  -2   87.09   11.68
  -6  -8  -2   94.33   11.15
  -6   8  -2   81.32   11.72
  -6  -8  -2   71.81   11.00
  -6  -8  -2   78.78   11.61
  -6   8  -1   69.15   10.63
  -6  -8  -1   60.70    8.32
  -6  -8  -1   58.43   10.02
  -6  -8  -1   60.57   10.23
  -6   8  -1   64.96   11.31
  -6  -8  -1   46.76    7.31
  -6  -8  -1   52.61    8.48
  -6   8  -1   56.53    9.68
  -6  -8  -1   47.47    8.62
  -6   8  -1   59.65    9.32
  -6  -8  -1   58.02    9.91
  -6   8  -1   49.99   14.62
  -6   8  -1   37.63   12.41
  -6   8  -1   54.33   14.76
  -6   8   0  599.29   55.56
  -6   8   0  614.96   52.20
  -6   8   0  581.92   50.80
  -6  -8   0  590.06   35.62
  -6   8   0  563.60   33.60
  -6  -8   0  618.91   35.88
  -6   8   0  575.44   34.51
  -6   8   0  666.17   37.89
  -6   8   0  592.09   33.44
  -6   8   0  584.27   33.93
  -6  -8   0  577.80   32.86
  -6  -8   0  583.65   33.65
  -6  -8   0  577.42   50.64
  -6   8   0  567.72   48.75
  -6  -8   0  609.20   35.10
  -6   8   1  424.74   44.97
  -6   8   1  433.18   42.43
  -6   8   1  390.52   40.35
  -6   8   1  409.78   27.61
  -6  -8   1  425.15   28.35
  -6   8   1  419.11   27.00
  -6  -8   1  424.51   29.05
  -6   8   1  416.48   29.16
  -6  -8   1  428.95   27.22
  -6   8   1  424.58   27.56
  -6   8   1  424.20   28.11
  -6  -8   1  422.42   27.67
  -6   8   1  353.05   38.34
  -6   8   1  397.83   38.01
  -6  -8   1  402.64   27.22
  -6   8   1  360.99   24.50
  -6   8   2  203.06   26.72
  -6   8   2  200.22   27.75
  -6   8   2  216.39   18.18
  -6  -8   2  230.13   20.71
  -6   8   2  228.84   19.72
  -6  -8   2  191.83   17.98
  -6   8   2  194.67   19.24
  -6  -8   2  210.47   18.36
  -6   8   2  189.75   18.09
  -6   8   2  212.35   19.19
  -6  -8   2  209.56   18.72
  -6   8   2  224.38   28.30
  -6   8   2  231.15   29.94
  -6  -8   2  187.10   17.65
  -6   8   2  203.04   17.60
  -6  -8   3  297.69   21.67
  -6   8   3  292.29   22.05
  -6   8   3  298.85   37.68
  -6   8   3  299.76   33.31
  -6   8   3  278.90   20.81
  -6   8   3  271.47   22.12
  -6  -8   3  260.30   21.02
  -6   8   3  296.28   23.68
  -6   8   3  283.22   22.60
  -6   8   3  302.14   23.06
  -6  -8   3  276.19   21.87
  -6  -8   3  260.35   21.92
  -6   8   3  350.50   36.22
  -6   8   3  198.83   29.69
  -6  -8   3  255.56   18.53
  -6  -8   3  322.87   24.29
  -6  -8   4  137.69   13.45
  -6   8   4  105.89   13.31
  -6   8   4  121.33   22.91
  -6  -8   4  130.74   15.07
  -6   8   4   89.65   11.52
  -6  -8   4  112.41   12.54
  -6   8   4  127.43   14.52
  -6   8   4  120.24   14.68
  -6  -8   4  107.51   13.29
  -6   8   4  115.45   14.23
  -6  -8   4  141.56   15.29
  -6   8   4  108.69   20.81
  -6  -8   4  102.62   11.57
  -6  -8   4  108.30   13.81
  -6  -8   5   17.95    4.39
  -6   8   5   11.20    5.36
  -6   8   5   12.27    6.95
  -6   8   5   17.46    5.96
  -6   8   5   12.38    4.71
  -6   8   5    6.57    3.55
  -6  -8   5   12.75    5.89
  -6   8   5    9.81    6.22
  -6  -8   5   10.91    4.33
  -6  -8   5   10.08    4.93
  -6   8   5   11.46    5.48
  -6   8   6  654.56   37.51
  -6   8   6  707.96   38.41
  -6   8   6  638.50   34.44
  -6  -8   6  641.75   32.16
  -6  -8   6  685.01   35.92
  -6  -8   6  634.19   36.77
  -6  -8   6  731.16   39.15
  -6   8   6  639.62   36.07
  -6   8   6  670.36   37.81
  -6   8   6  687.96   37.68
  -6   8   7  593.59   34.42
  -6   8   7  500.72   31.54
  -6   8   7  589.30   33.85
  -6   8   7  580.45   33.26
  -6   8   7  572.01   33.64
  -6   8   7  532.89   30.29
  -6  -8   7  553.80   28.93
  -6  -8   7  565.11   33.12
  -6  -8   7  532.76   31.88
  -6  -8   7  576.53   32.30
  -6  -8   7  579.12   34.12
  -6   8   8   78.95   10.89
  -6   8   8   72.98   10.65
  -6   8   8   77.94   10.70
  -6   8   8   71.22    9.30
  -6   8   8   70.19   10.93
  -6   8   8   67.66   10.33
  -6  -8   8   59.84    8.16
  -6  -8   8   72.25   10.84
  -6  -8   8   64.87    9.40
  -6  -8   8   66.84    9.71
  -6  -8   8   63.05    9.81
  -6   8   9  462.69   28.30
  -6   8   9  470.51   27.24
  -6   8   9  459.23   28.23
  -6   8   9  420.29   25.53
  -6   8   9  410.66   24.85
  -6   8   9  500.67   29.71
  -6   8   9  425.93   27.73
  -6  -8   9  466.45   25.04
  -6  -8   9  447.31   25.79
  -6  -8   9  460.59   27.83
  -6  -8   9  445.73   28.15
  -6   8  10  434.02   25.67
  -6   8  10  333.77   21.48
  -6   8  10  369.25   24.32
  -6   8  10  385.50   21.81
  -6   8  10  423.63   26.24
  -6   8  10  399.09   25.29
  -6  -8  10  397.29   22.22
  -6  -8  10  404.09   25.21
  -6  -8  10  382.48   24.91
  -6  -8  11  194.79   15.45
  -6   8  11  181.08   15.14
  -6   8  11  180.57   15.17
  -6  -8  11  144.30   11.95
  -6   8  11  164.67   14.00
  -6  -8  12  168.23   13.30
  -6   8  12  177.62   13.73
  -6   8  12  152.99   12.71
  -6   8  12  161.64   12.11
  -6   8  13  313.85   17.28
  -6   8  14   17.41    3.18
  -6   8  14   21.40    3.50
  -6  10  -6    4.30    1.73
  -6 -10  -6    5.43    2.12
  -6 -10  -5  109.20    8.31
  -6 -10  -5   83.73    7.06
  -6 -10  -4  402.56   21.23
  -6 -10  -4  442.89   21.30
  -6 -10  -4  381.86   19.67
  -6  10  -4  410.68   22.18
  -6 -10  -3  365.81   20.67
  -6 -10  -3  398.02   20.94
  -6 -10  -3  348.37   19.50
  -6  10  -2  145.62   11.07
  -6 -10  -2  153.75   12.59
  -6  10  -2  117.03   10.08
  -6 -10  -2  147.07   11.17
  -6 -10  -2  163.89   12.80
  -6 -10  -2  160.16   12.37
  -6 -10  -1  369.35   19.67
  -6 -10  -1  392.43   18.95
  -6  10  -1  349.65   16.70
  -6  10  -1  287.28   13.78
  -6  10  -1  337.15   16.76
  -6 -10  -1  352.44   17.57
  -6 -10  -1  402.38   19.06
  -6 -10  -1  423.88   19.45
  -6 -10   0   38.55    7.07
  -6  10   0   47.98    6.80
  -6 -10   0   39.60    6.45
  -6 -10   0   46.23    7.43
  -6  10   0   39.96    6.73
  -6 -10   0   58.87    7.74
  -6  10   0   41.14    6.36
  -6 -10   0   44.20    6.29
  -6 -10   0   41.89    6.73
  -6 -10   1  278.80   19.65
  -6  10   1  248.36   16.81
  -6 -10   1  266.40   18.47
  -6  10   1  279.97   18.68
  -6  10   1  250.63   17.38
  -6 -10   1  290.89   18.02
  -6 -10   1  260.17   17.30
  -6 -10   1  258.79   17.47
  -6  10   2  452.78   23.48
  -6  10   2  466.53   25.02
  -6  10   2  419.15   21.50
  -6  10   2  490.18   25.85
  -6 -10   2  434.76   24.99
  -6 -10   2  478.97   23.67
  -6  10   2  375.50   20.50
  -6 -10   2  455.69   24.27
  -6 -10   2  441.70   23.86
  -6  10   3  306.31   17.07
  -6 -10   3  326.47   19.49
  -6  10   3  360.14   19.99
  -6  10   3  320.08   16.68
  -6  10   3  362.47   20.30
  -6  10   3  323.36   16.88
  -6 -10   3  340.40   19.00
  -6 -10   3  358.49   18.77
  -6  10   4  238.07   16.84
  -6 -10   4  259.84   18.85
  -6  10   4  241.68   17.16
  -6 -10   4  254.88   17.25
  -6  10   4  230.00   16.48
  -6  10   4  267.70   19.08
  -6  10   4  269.48   19.01
  -6  10   5  325.49   20.00
  -6  10   5  337.81   21.75
  -6  10   5  310.11   19.81
  -6  10   5  322.42   20.56
  -6 -10   5  340.44   20.99
  -6 -10   5  331.75   19.89
  -6  10   6  100.59   11.37
  -6  10   6  109.79   10.69
  -6  10   6  114.43   11.11
  -6  10   6  124.69   11.95
  -6  10   6  133.49   12.21
  -6 -10   6  130.51   11.47
  -6 -10   6  122.38   10.69
  -6  10   7  128.26   12.51
  -6  10   7  145.10   11.91
  -6  10   7  173.24   13.58
  -6  10   7  150.86   12.49
  -6  10   7  184.37   13.67
  -6 -10   7  162.41   12.00
  -6 -10   7  143.87   11.39
  -6  10   7  170.61   13.75
  -6  10   8  429.10   22.67
  -6  10   8  435.99   22.69
  -6  10   8  483.98   22.96
  -6 -10   8  450.29   21.31
  -6  10   8  487.69   24.38
  -6  10   9  279.15   17.07
  -6 -10   9  302.16   14.57
  -6  10   9  346.47   17.29
  -6  10   9  288.73   14.76
  -6  10   9  307.20   15.93
  -6  10   9  355.00   18.17
  -6  10  10   66.64    6.64
  -6  10  11   64.58    5.18
  -5   1 -14   53.73    5.66
  -5  -1 -14   66.14    6.29
  -5  -1 -13   81.53    9.66
  -5  -1 -13   98.28   10.42
  -5   1 -13   90.10   10.50
  -5  -1 -13  102.14   11.63
  -5  -1 -13   62.14    8.23
  -5  -1 -12  599.00   33.39
  -5  -1 -12  612.98   33.60
  -5   1 -12  642.53   31.60
  -5  -1 -11  691.45   35.73
  -5  -1 -11  793.50   40.79
  -5   1 -11  764.25   38.12
  -5  -1 -10  453.74   28.31
  -5  -1 -10  514.66   32.13
  -5   1 -10  500.88   30.24
  -5  -1  -9  514.41   32.88
  -5   1  -9  565.27   32.29
  -5   1  -9  498.69   52.94
  -5   1  -9  517.83   46.63
  -5  -1  -9  496.71   50.87
  -5  -1  -9  521.50   45.06
  -5   1  -9  561.71   49.59
  -5  -1  -9  543.25   51.82
  -5  -1  -9  524.00   30.95
  -5   1  -9  397.28   42.85
  -5  -1  -9  512.37   45.70
  -5   1  -8  231.10   19.17
  -5  -1  -8  240.58   20.55
  -5  -1  -8  173.71   28.83
  -5   1  -8  173.42   26.13
  -5  -1  -8  230.77   28.59
  -5  -1  -8  179.91   29.23
  -5   1  -8  222.00   29.84
  -5  -1  -8  221.07   18.40
  -5  -1  -8  172.58   25.24
  -5  -1  -7  286.39   22.05
  -5   1  -7  330.68   22.22
  -5   1  -7  301.21   33.92
  -5  -1  -7  296.68   36.35
  -5  -1  -7  273.62   31.80
  -5   1  -7  319.01   35.22
  -5  -1  -7  291.84   35.32
  -5  -1  -7  281.01   20.86
  -5  -1  -7  247.95   28.18
  -5  -1  -6  489.42   28.71
  -5   1  -6  477.43   27.41
  -5  -1  -6  440.26   39.32
  -5   1  -6  427.87   39.50
  -5   1  -6  453.10   36.26
  -5   1  -6  530.00   46.08
  -5  -1  -6  536.33   46.54
  -5   1  -6  483.73   41.99
  -5  -1  -6  500.28   44.06
  -5  -1  -6  483.77   27.34
  -5  -1  -6  424.40   36.13
  -5   1  -5 3079.20  108.18
  -5  -1  -5 3009.66  108.93
  -5  -1  -5 3036.02  129.23
  -5   1  -5 3064.24  125.38
  -5   1  -5 3016.11  134.79
  -5   1  -5 3101.91  131.87
  -5  -1  -5 3248.07  135.44
  -5   1  -5 3369.85  134.06
  -5  -1  -5 3035.14  107.89
  -5  -1  -5 2650.90  119.79
  -5   1  -4 1271.24   50.39
  -5  -1  -4 1242.07   50.84
  -5  -1  -4 1269.66   66.56
  -5   1  -4 1252.26   64.37
  -5  -1  -4 1196.17   58.55
  -5   1  -4 1320.95   69.06
  -5   1  -4 1257.57   68.98
  -5   1  -4 1334.46   68.06
  -5  -1  -4 1205.46   67.77
  -5  -1  -4 1238.24   50.04
  -5  -1  -4 1096.58   57.47
  -5  -1  -3  296.73   18.46
  -5   1  -3  315.01   18.17
  -5  -1  -3  298.68   28.32
  -5   1  -3  350.09   28.82
  -5  -1  -3  310.04   18.08
  -5  -1  -3  306.85   23.87
  -5   1  -3  281.87   26.64
  -5   1  -3  323.48   28.59
  -5  -1  -3  310.99   27.07
  -5  -1  -3  331.52   29.64
  -5   1  -3  352.86   28.30
  -5  -1  -3  264.31   21.26
  -5   1  -2  524.63   34.72
  -5  -1  -2  563.26   35.38
  -5  -1  -2  505.89   35.31
  -5   1  -2  473.28   33.33
  -5   1  -2  446.38   32.30
  -5  -1  -2  520.52   31.60
  -5   1  -2  437.44   28.38
  -5  -1  -2  458.17   25.86
  -5   1  -1 1812.27   75.17
  -5   1  -1 1823.17   75.43
  -5  -1  -1 1860.02   77.24
  -5   1  -1 1597.38   69.27
  -5   1  -1 1684.71   71.99
  -5  -1  -1 1699.70   71.21
  -5  -1  -1 1553.52   60.22
  -5   1   0 3021.74  115.47
  -5  -1   0 3090.38  113.17
  -5  -1   0 3064.26  115.22
  -5  -1   0 3058.46  112.39
  -5   1   0 2990.35  109.74
  -5   1   0 2971.84  112.49
  -5   1   0 2905.37  112.23
  -5   1   0 3012.47  114.70
  -5   1   1 5170.27  177.74
  -5  -1   1 5510.74  178.35
  -5  -1   1 5243.52  180.50
  -5   1   1 5316.26  173.61
  -5   1   1 5151.79  180.55
  -5   1   1 5049.52  182.35
  -5   1   1 5048.84  185.12
  -5  -1   1 4957.88  185.94
  -5   1   2 3448.46  120.70
  -5  -1   2 3762.11  128.01
  -5   1   2 3784.19  134.74
  -5   1   2 3744.48  127.88
  -5  -1   2 3871.39  131.62
  -5   1   2 3671.39  137.87
  -5  -1   2 3645.46  138.43
  -5  -1   3  510.96   26.08
  -5   1   3  503.13   25.26
  -5   1   3  534.96   31.28
  -5   1   3  529.19   32.57
  -5   1   3  486.49   33.23
  -5  -1   3  498.21   33.78
  -5   1   4  550.94   33.06
  -5   1   4  556.22   32.90
  -5   1   4  556.50   24.58
  -5   1   4  600.08   37.44
  -5  -1   4  596.66   37.15
  -5   1   5 1208.72   61.36
  -5  -1   5 1271.39   61.71
  -5  -1   5 1177.79   41.89
  -5  -1   5 1287.29   47.65
  -5   1   5 1262.00   56.92
  -5   1   6 1366.43   67.38
  -5  -1   6 1390.11   67.23
  -5   1   6 1226.26   56.89
  -5   1   6 1264.59   58.98
  -5   1   6 1355.04   67.77
  -5  -1   6 1348.62   68.21
  -5   1   7 4129.09  135.62
  -5   1   7 3990.05  136.51
  -5   1   7 3963.24  137.60
  -5  -1   7 4181.89  138.04
  -5   1   7 4075.02  159.29
  -5  -1   7 3931.59  157.42
  -5   1   7 4009.30  137.56
  -5   1   7 3851.69  137.12
  -5  -1   7 3950.41  137.27
  -5   1   7 4186.49  145.85
  -5   1   7 4118.86  147.83
  -5   1   7 4366.09  162.21
  -5  -1   7 4415.66  162.93
  -5   1   8  815.81   35.84
  -5   1   8  805.96   36.45
  -5  -1   8  812.03   52.81
  -5   1   8  820.50   53.68
  -5   1   8  742.49   36.86
  -5  -1   8  791.74   37.16
  -5   1   8  742.16   36.82
  -5   1   8  821.86   36.21
  -5   1   8  824.25   43.05
  -5   1   8  773.01   52.94
  -5  -1   8  832.89   55.23
  -5   1   9   75.74    9.42
  -5   1   9   77.07    8.13
  -5  -1   9   63.38   15.83
  -5   1   9   72.70   16.09
  -5   1   9   77.23    9.49
  -5   1   9   84.04    9.27
  -5   1   9   76.63   16.43
  -5  -1   9   78.43   16.37
  -5   1   9   66.94    9.30
  -5  -1   9   78.78   10.15
  -5  -1  10  939.99   66.27
  -5   1  10 1015.04   68.99
  -5  -1  10 1055.45   48.31
  -5   1  10  971.63   47.46
  -5   1  10  954.54   44.21
  -5   1  10  952.05   43.42
  -5   1  10 1055.39   47.07
  -5   1  10 1124.82   71.69
  -5  -1  10 1086.45   71.19
  -5   1  11 1708.82   67.75
  -5   1  11 1719.68   70.74
  -5   1  11 1644.09   69.87
  -5  -1  11 1659.00   68.83
  -5  -1  11 1738.15   75.40
  -5   1  11 1687.97   72.50
  -5   1  11 1654.48   70.04
  -5  -1  11 1629.97   67.77
  -5   1  11 1648.48   69.04
  -5  -1  11 1661.49   69.15
  -5   1  11 1607.94   66.80
  -5   1  11 1825.03   75.81
  -5  -1  11 1641.04   73.67
  -5  -1  11 1684.07   72.39
  -5   1  11 1708.66   72.35
  -5  -1  11 1604.57   68.81
  -5  -1  11 1674.42   67.32
  -5  -1  11 1560.36   66.89
  -5   1  11 1635.58   69.71
  -5   1  11 1761.58  100.00
  -5  -1  11 1832.58  102.07
  -5   1  11 1638.54   71.67
  -5  -1  11 1759.87   72.35
  -5  -1  11 1641.00   96.84
  -5   1  11 1719.16   68.27
  -5   1  11 1652.57   98.20
  -5  -1  12  680.13   41.37
  -5  -1  12  659.44   36.28
  -5   1  12  663.52   37.35
  -5   1  12  647.46   39.04
  -5   1  12  621.99   34.77
  -5  -1  12  628.11   33.42
  -5  -1  12  643.47   35.09
  -5   1  12  632.33   36.71
  -5  -1  12  578.52   35.25
  -5   1  12  664.16   59.25
  -5  -1  12  620.18   57.62
  -5  -1  12  644.59   38.53
  -5  -1  12  734.68   37.99
  -5  -1  12  680.79   37.33
  -5   1  12  622.15   37.85
  -5  -1  12  660.87   40.40
  -5   1  12  664.89   34.84
  -5  -1  12  601.64   34.78
  -5   1  12  651.67   40.38
  -5   1  12  649.78   36.97
  -5  -1  13 1383.79   59.94
  -5  -1  13 1376.34   66.29
  -5   1  13 1291.90   62.79
  -5   1  13 1346.70   60.61
  -5  -1  13 1302.30   54.97
  -5   1  13 1287.45   56.77
  -5  -1  13 1231.47   57.23
  -5   1  13 1233.36   59.43
  -5   1  13 1388.89   91.70
  -5  -1  13 1335.40   91.05
  -5  -1  13 1263.49   59.82
  -5  -1  13 1283.94   59.03
  -5  -1  13 1243.72   58.35
  -5   1  13 1289.96   56.47
  -5  -1  13 1300.07   64.41
  -5   1  13 1286.65   61.98
  -5  -1  13 1323.53   63.14
  -5   1  13 1302.31   64.75
  -5  -1  13 1323.24   60.24
  -5   1  13 1402.68   61.23
  -5  -1  14  377.93   25.66
  -5   1  14  331.78   24.89
  -5  -1  14  332.70   28.29
  -5   1  14  313.03   26.41
  -5  -1  14  322.33   23.58
  -5   1  14  312.90   24.54
  -5  -1  14  367.05   26.09
  -5   1  14  317.29   22.22
  -5  -1  14  329.70   24.70
  -5  -1  14  342.25   28.31
  -5  -1  14  369.68   25.42
  -5   1  14  352.30   27.00
  -5   1  14  358.98   28.92
  -5  -1  14  392.90   28.78
  -5  -1  14  367.82   26.04
  -5   1  14  397.61   27.82
  -5   1  14  367.52   25.82
  -5  -1  15   33.67    7.15
  -5   1  15   13.17    5.50
  -5  -1  15   22.34    7.77
  -5   1  15   23.59    7.29
  -5  -1  15   17.08    5.52
  -5   1  15   19.01    5.86
  -5  -1  15   15.94    5.56
  -5  -1  15   22.76    7.32
  -5   1  15   34.09    8.24
  -5   1  15   18.22    6.35
  -5  -1  15   28.67    6.79
  -5  -1  15   30.71    6.97
  -5  -1  15   23.43    7.34
  -5   1  15   22.76    6.12
  -5   1  16  136.78   12.68
  -5  -1  16  144.84   12.91
  -5  -1  16  116.87   14.82
  -5   1  16  107.22   13.21
  -5   1  16  117.64   12.60
  -5  -1  16  118.00   11.94
  -5  -1  16  132.01   15.14
  -5   1  16  117.03   13.39
  -5  -1  16   97.81   12.95
  -5  -1  16  127.17   12.71
  -5   1  16  157.78   14.45
  -5   1  16  134.38   13.21
  -5  -1  16  130.95   13.62
  -5   1  17  624.27   31.41
  -5   1  17  620.33   29.52
  -5  -1  17  600.69   28.47
  -5  -1  17  604.96   31.64
  -5  -1  17  579.64   30.77
  -5   1  17  593.73   29.01
  -5  -1  17  635.87   30.73
  -5  -1  17  645.73   33.87
  -5   1  17  591.95   30.70
  -5   1  18  135.24   10.71
  -5   1  18  110.44    9.40
  -5  -1  18  135.59   10.41
  -5  -1  18  132.35    9.70
  -5   3 -13   43.60    6.89
  -5  -3 -13   56.41    7.64
  -5  -3 -13   45.20    6.39
  -5  -3 -12  166.48   15.24
  -5   3 -12  193.03   15.53
  -5   3 -12  129.13   13.08
  -5  -3 -12  141.79   13.81
  -5  -3 -12  161.10   14.02
  -5  -3 -12  158.78   13.57
  -5   3 -11  221.81   18.92
  -5  -3 -11  205.03   18.34
  -5  -3 -11  192.55   17.50
  -5  -3 -11  204.29   17.62
  -5   3 -10   97.29   13.19
  -5  -3 -10   93.54   12.46
  -5   3  -9  314.55   24.91
  -5  -3  -9  327.76   39.77
  -5   3  -9  292.28   34.66
  -5   3  -9  298.37   39.10
  -5  -3  -9  295.01   23.60
  -5  -3  -9  336.69   39.57
  -5   3  -8   97.74   12.27
  -5  -3  -8  140.91   24.73
  -5  -3  -8  122.65   12.29
  -5  -3  -8  110.21   14.03
  -5   3  -8  132.25   23.03
  -5   3  -8   83.10   20.48
  -5  -3  -8  109.62   21.94
  -5  -3  -7  160.31   16.84
  -5   3  -7  165.72   24.27
  -5   3  -7  113.37   23.91
  -5   3  -7  190.44   27.92
  -5  -3  -7  166.79   27.43
  -5   3  -7  177.64   23.74
  -5  -3  -7  140.77   24.94
  -5  -3  -7  178.11   15.32
  -5  -3  -7  191.03   17.98
  -5  -3  -7  148.44   22.01
  -5  -3  -6  988.80   47.67
  -5   3  -6  995.09   67.86
  -5   3  -6  988.44   69.58
  -5  -3  -6 1057.65   71.43
  -5   3  -6 1002.57   65.46
  -5  -3  -6 1014.36   68.98
  -5   3  -6 1103.35   63.99
  -5  -3  -6  964.58   47.41
  -5  -3  -6 1015.78   45.57
  -5  -3  -6  921.71   58.88
  -5  -3  -5  126.66   13.57
  -5   3  -5  158.49   23.84
  -5   3  -5   98.83   19.82
  -5  -3  -5  143.77   23.13
  -5   3  -5  122.36   21.09
  -5  -3  -5  205.91   27.00
  -5   3  -5  170.47   21.31
  -5  -3  -5  137.44   12.92
  -5  -3  -5  152.55   14.82
  -5  -3  -5  169.34   20.55
  -5   3  -4   57.30    8.87
  -5  -3  -4   59.12    8.74
  -5   3  -4   42.09   12.36
  -5  -3  -4   73.95   15.82
  -5   3  -4   41.87   12.00
  -5   3  -4   58.59   10.83
  -5  -3  -4   44.55   11.55
  -5   3  -4   56.30   14.00
  -5  -3  -4   61.16   13.73
  -5   3  -4   44.96   10.61
  -5  -3  -4   52.77    7.63
  -5  -3  -4   46.30    7.82
  -5  -3  -4   60.55   11.18
  -5  -3  -3  124.23   11.84
  -5  -3  -3  128.48   11.61
  -5   3  -3  122.20   11.98
  -5  -3  -3  116.24   11.49
  -5   3  -3  106.23   16.01
  -5  -3  -3  108.53   17.13
  -5  -3  -3  133.78   20.12
  -5   3  -3   98.26   16.42
  -5   3  -3  112.97   18.33
  -5   3  -3  126.24   19.12
  -5   3  -3  125.19   16.53
  -5  -3  -3  126.49   18.59
  -5  -3  -3  148.82   20.32
  -5  -3  -3  124.20   14.94
  -5  -3  -2 1462.16   55.43
  -5   3  -2 1380.27   55.57
  -5  -3  -2 1395.43   54.95
  -5   3  -2 1408.18   54.51
  -5  -3  -2 1433.71   55.74
  -5   3  -2 1452.70   73.81
  -5   3  -2 1357.38   68.91
  -5   3  -2 1327.42   68.48
  -5  -3  -2 1498.33   73.24
  -5   3  -2 1374.94   65.70
  -5  -3  -2 1442.21   72.92
  -5  -3  -2 1332.95   61.09
  -5  -3  -1   32.79    5.77
  -5  -3  -1   27.84    5.14
  -5   3  -1   28.82    5.57
  -5  -3  -1   33.85    9.02
  -5   3  -1   25.70    7.09
  -5   3  -1   25.54    8.73
  -5   3  -1   41.96    9.92
  -5   3  -1   26.34    7.64
  -5  -3  -1   30.80    8.95
  -5  -3  -1   35.34    6.20
  -5  -3   0  895.48   49.85
  -5   3   0  871.13   48.18
  -5  -3   0  885.13   50.52
  -5   3   0  853.46   43.46
  -5  -3   0  912.28   52.85
  -5   3   0  879.54   50.72
  -5   3   0  913.37   50.51
  -5  -3   0  862.44   37.26
  -5  -3   0  902.15   37.18
  -5  -3   0  872.33   36.02
  -5  -3   1  337.91   27.10
  -5   3   1  322.13   27.79
  -5   3   1  324.03   26.99
  -5   3   1  328.40   26.31
  -5   3   1  302.05   20.18
  -5  -3   1  372.61   30.27
  -5  -3   1  310.28   26.43
  -5   3   1  346.11   26.20
  -5  -3   1  328.42   26.99
  -5  -3   2   32.07    7.86
  -5   3   2   38.46    8.42
  -5  -3   2   41.14    8.90
  -5   3   2   27.98    7.78
  -5   3   2   32.99    4.61
  -5   3   2   39.31    8.53
  -5   3   3   38.50    8.46
  -5  -3   3   50.89    9.52
  -5   3   3   40.37    9.04
  -5   3   3   42.57    8.49
  -5   3   4 1455.08   66.38
  -5  -3   4 1457.96   65.97
  -5  -3   4 1423.11   54.29
  -5  -3   4 1468.61   54.86
  -5   3   4 1394.65   55.66
  -5   3   4 1458.22   71.38
  -5   3   4 1467.48   65.60
  -5   3   5 1209.65   49.18
  -5   3   5 1208.36   49.25
  -5  -3   5 1254.06   48.41
  -5   3   5 1221.95   49.77
  -5   3   5 1154.59   59.48
  -5  -3   5 1273.83   60.75
  -5   3   5 1186.83   63.58
  -5   3   5 1301.44   65.86
  -5   3   5 1301.35   57.49
  -5   3   6 1168.85   47.69
  -5  -3   6 1188.64   47.37
  -5   3   6 1215.59   49.84
  -5   3   6 1257.89   50.35
  -5   3   6 1247.54   50.63
  -5   3   6 1163.06   47.78
  -5  -3   6 1286.37   48.13
  -5   3   6 1204.96   62.10
  -5  -3   6 1243.81   61.77
  -5   3   6 1254.32   65.36
  -5   3   6 1178.98   63.96
  -5   3   6 1215.92   48.54
  -5   3   6 1135.30   52.56
  -5   3   6 1367.56   67.37
  -5   3   7  335.40   21.26
  -5   3   7  313.06   18.45
  -5  -3   7  334.03   29.23
  -5   3   7  313.82   20.92
  -5   3   7  306.56   28.79
  -5   3   7  321.17   19.64
  -5  -3   7  340.78   19.61
  -5   3   7  336.72   21.17
  -5   3   7  303.22   20.33
  -5   3   7  308.31   29.69
  -5   3   7  348.97   30.93
  -5  -3   7  382.04   33.70
  -5   3   8  579.81   29.52
  -5   3   8  598.60   32.22
  -5  -3   8  618.81   44.11
  -5   3   8  613.13   45.07
  -5  -3   8  605.46   30.37
  -5   3   8  604.09   30.93
  -5   3   8  636.72   33.13
  -5   3   8  635.48   45.18
  -5   3   8  635.32   47.20
  -5  -3   8  622.00   47.56
  -5   3   9  298.42   21.72
  -5   3   9  293.65   19.62
  -5   3   9  309.32   22.21
  -5   3   9  247.67   29.55
  -5  -3   9  278.42   30.31
  -5   3   9  292.67   27.30
  -5   3   9  283.75   20.22
  -5  -3   9  273.97   19.28
  -5   3   9  274.58   29.58
  -5   3   9  300.25   33.15
  -5  -3   9  309.88   34.03
  -5   3  10 1274.18   57.61
  -5   3  10 1315.15   58.31
  -5   3  10 1210.79   53.75
  -5   3  10 1299.60   58.40
  -5  -3  10 1306.91   55.48
  -5  -3  10 1263.89   54.99
  -5   3  10 1163.56   75.54
  -5  -3  10 1296.31   76.26
  -5   3  10 1229.72   65.85
  -5   3  10 1218.81   56.75
  -5   3  10 1285.79   56.05
  -5  -3  10 1297.49   54.97
  -5   3  10 1241.05   72.84
  -5   3  10 1175.74   55.60
  -5  -3  10 1328.96   58.83
  -5  -3  10 1231.29   53.49
  -5  -3  10 1187.32   56.12
  -5  -3  10 1288.59   55.65
  -5   3  10 1225.63   58.24
  -5   3  10 1203.93   55.19
  -5  -3  10 1238.15   52.92
  -5  -3  10 1351.38   54.29
  -5  -3  10 1305.27   54.40
  -5   3  10 1185.18   56.34
  -5   3  10 1311.59   80.79
  -5  -3  10 1195.30   78.49
  -5   3  11   90.87   11.55
  -5   3  11   91.49   13.16
  -5  -3  11   95.16   11.81
  -5   3  11   89.24   12.66
  -5  -3  11   85.82   11.32
  -5  -3  11  108.11   13.21
  -5   3  11   95.24   13.35
  -5  -3  11  101.38   13.65
  -5   3  11   99.01   12.88
  -5  -3  11  119.09   13.55
  -5  -3  11  118.81   13.33
  -5  -3  11   87.15   11.06
  -5   3  11   90.66   11.76
  -5  -3  11   89.31   10.45
  -5   3  11  116.24   21.90
  -5  -3  11   87.47   19.22
  -5  -3  11  109.71   11.58
  -5  -3  11   96.51   11.26
  -5   3  11  101.37   13.22
  -5   3  12   27.81    6.83
  -5   3  12   47.10    9.58
  -5  -3  12   22.85    6.58
  -5   3  12   24.78    7.67
  -5   3  12   21.90    6.75
  -5  -3  12   22.85    6.39
  -5   3  12   25.69    6.86
  -5  -3  12   17.01    5.95
  -5   3  12   12.98    5.86
  -5   3  12   25.52    7.60
  -5  -3  12   18.98    5.54
  -5   3  12   29.77    7.10
  -5  -3  12   21.44    6.69
  -5  -3  12   34.71    8.27
  -5  -3  12   25.83    6.75
  -5  -3  12   36.90    6.45
  -5   3  12   18.87    9.06
  -5  -3  12   35.91   12.63
  -5  -3  12   42.78    6.66
  -5  -3  12   32.65    6.21
  -5   3  12   14.54    5.67
  -5  -3  12   28.21    7.47
  -5   3  13  574.06   33.75
  -5   3  13  582.67   36.98
  -5   3  13  629.99   36.59
  -5  -3  13  608.37   35.20
  -5  -3  13  561.09   33.36
  -5  -3  13  635.38   36.76
  -5   3  13  543.00   34.71
  -5  -3  13  594.79   36.44
  -5  -3  13  683.71   36.28
  -5   3  13  510.41   36.18
  -5   3  13  618.39   34.78
  -5  -3  13  609.72   36.94
  -5  -3  13  641.00   34.71
  -5   3  13  601.69   36.17
  -5   3  13  514.65   33.06
  -5  -3  13  597.46   31.75
  -5   3  13  599.91   36.14
  -5  -3  13  577.63   35.94
  -5   3  13  489.43   50.30
  -5  -3  13  599.06   55.24
  -5  -3  14  497.47   29.91
  -5  -3  14  439.06   27.92
  -5   3  14  428.22   27.20
  -5  -3  14  501.68   30.90
  -5  -3  14  480.88   29.12
  -5   3  14  400.14   28.19
  -5  -3  14  447.05   30.13
  -5   3  14  482.77   32.38
  -5  -3  14  393.22   28.21
  -5  -3  14  467.93   27.99
  -5   3  14  478.50   30.22
  -5   3  14  441.72   28.24
  -5   3  14  445.13   29.82
  -5   3  14  370.47   24.78
  -5  -3  15   25.22    6.21
  -5   3  15   29.07    6.04
  -5   3  15   36.41    8.04
  -5  -3  15   33.42    7.11
  -5  -3  15   26.84    6.48
  -5  -3  15   33.71    7.13
  -5   3  15   24.85    7.04
  -5   3  15   19.13    5.62
  -5  -3  15   28.92    7.06
  -5  -3  15   29.62    6.87
  -5   3  15   26.90    6.69
  -5   3  15   16.21    5.12
  -5   3  15   26.96    6.55
  -5   3  16  161.48   15.50
  -5  -3  16  153.67   13.93
  -5  -3  16  152.73   13.83
  -5  -3  16  165.16   13.18
  -5   3  16  152.70   13.57
  -5  -3  16  162.95   14.43
  -5   3  16  165.14   14.68
  -5  -3  16  182.73   14.94
  -5   3  16  166.29   13.44
  -5   3  16  136.98   11.86
  -5  -3  17    5.63    2.80
  -5   3  17    3.62    2.84
  -5   3  17    4.24    2.41
  -5  -3  17   10.34    3.56
  -5   3  17    2.53    2.49
  -5  -3  17    5.17    2.67
  -5   3  18   62.67    5.64
  -5  -5 -12  178.67   12.71
  -5  -5 -12  192.07   13.75
  -5   5 -11  340.00   20.60
  -5  -5 -11  353.32   22.14
  -5  -5 -11  370.83   22.62
  -5   5 -11  360.91   22.61
  -5  -5 -11  373.65   23.26
  -5   5 -10  864.35   40.92
  -5  -5 -10  847.64   41.75
  -5  -5 -10  853.00   42.93
  -5  -5 -10  835.02   41.90
  -5   5  -9  329.39   23.13
  -5  -5  -9  330.50   23.95
  -5  -5  -9  356.17   25.67
  -5  -5  -9  297.72   21.13
  -5  -5  -9  342.92   24.62
  -5   5  -9  249.97   19.90
  -5   5  -8    6.90    5.01
  -5  -5  -8    4.33    4.53
  -5  -5  -8    8.13    4.72
  -5  -5  -8   11.71    5.47
  -5  -5  -7 1116.04   52.83
  -5   5  -7 1255.32   55.15
  -5  -5  -7 1123.82   53.60
  -5  -5  -7 1074.71   72.73
  -5   5  -7 1034.10   74.01
  -5  -5  -7 1093.60   76.91
  -5   5  -7 1036.30   75.68
  -5   5  -7 1006.47   74.86
  -5  -5  -7 1135.17   54.69
  -5  -5  -6 1239.85   55.33
  -5   5  -6 1253.49   55.52
  -5  -5  -6 1078.99   52.78
  -5  -5  -6 1174.03   50.51
  -5  -5  -6 1249.49   76.95
  -5  -5  -6 1081.81   54.34
  -5   5  -6 1117.72   77.10
  -5  -5  -6 1133.26   78.50
  -5   5  -6  931.81   72.52
  -5   5  -6 1167.74   79.40
  -5  -5  -5  769.32   41.65
  -5  -5  -5  801.20   41.18
  -5   5  -5  819.61   41.09
  -5  -5  -5  737.30   39.06
  -5  -5  -5  826.07   38.66
  -5  -5  -5  729.92   55.74
  -5  -5  -5  761.12   59.34
  -5   5  -5  682.59   58.21
  -5  -5  -5  774.97   61.61
  -5   5  -5  715.87   58.88
  -5   5  -5  660.07   56.21
  -5   5  -4 1234.49   79.94
  -5   5  -4 1351.75   79.20
  -5  -5  -4 1420.56   84.82
  -5   5  -4 1284.23   81.03
  -5   5  -4 1234.07   74.29
  -5  -5  -4 1285.38   58.18
  -5  -5  -4 1323.45   58.21
  -5  -5  -4 1327.83   54.40
  -5   5  -4 1354.28   57.38
  -5  -5  -4 1209.50   55.17
  -5  -5  -4 1362.23   55.93
  -5  -5  -4 1194.80   73.80
  -5  -5  -4 1335.12   80.67
  -5  -5  -4 1231.49   57.25
  -5   5  -3 1266.43   77.16
  -5  -5  -3 1307.79   78.84
  -5   5  -3 1252.09   77.30
  -5   5  -3 1155.59   71.01
  -5   5  -3 1090.84   68.55
  -5  -5  -3 1267.18   51.81
  -5  -5  -3 1212.19   53.76
  -5  -5  -3 1196.83   53.61
  -5   5  -3 1203.81   52.42
  -5  -5  -3 1126.57   50.59
  -5  -5  -3 1199.03   51.59
  -5  -5  -3 1136.32   68.21
  -5  -5  -3 1257.29   76.51
  -5  -5  -3 1162.48   53.09
  -5  -5  -2   61.22    9.19
  -5  -5  -2   55.78    8.92
  -5   5  -2   61.88    9.73
  -5  -5  -2   69.68    9.18
  -5   5  -2   86.00   10.12
  -5  -5  -2   61.02    7.73
  -5  -5  -2   57.28   15.09
  -5   5  -2   83.73   17.23
  -5   5  -2   65.64   15.15
  -5   5  -2   59.89   13.08
  -5  -5  -2   76.33   13.95
  -5  -5  -2   70.40    8.34
  -5  -5  -2   52.49   14.06
  -5  -5  -2   61.87   11.04
  -5  -5  -1 1022.71   46.20
  -5   5  -1 1079.34   48.42
  -5  -5  -1 1077.92   46.28
  -5   5  -1 1020.49   44.89
  -5  -5  -1  966.60   42.99
  -5   5  -1  995.77   64.61
  -5   5  -1 1122.77   67.00
  -5  -5  -1 1113.47   69.13
  -5  -5  -1 1004.81   50.48
  -5  -5  -1 1049.00   58.67
  -5  -5  -1 1059.06   44.25
  -5   5  -1 1029.77   61.17
  -5  -5  -1 1042.63   52.59
  -5   5   0 2447.51   91.78
  -5  -5   0 2508.78   90.81
  -5  -5   0 2346.95   89.70
  -5  -5   0 2560.30   90.59
  -5   5   0 2364.48   87.94
  -5   5   0 2551.59  114.38
  -5   5   0 2507.82  113.61
  -5   5   0 2478.65  114.93
  -5  -5   0 2445.58   88.49
  -5  -5   0 2323.80  101.96
  -5  -5   0 2564.37  113.29
  -5   5   0 2457.09  109.62
  -5  -5   0 2314.53   94.93
  -5   5   1 1814.41   69.97
  -5   5   1 1853.30   73.59
  -5   5   1 1831.74   90.78
  -5   5   1 1924.84   95.80
  -5  -5   1 1960.56   71.68
  -5   5   1 1854.25   90.60
  -5  -5   1 1989.32   92.37
  -5  -5   1 1957.49   72.76
  -5  -5   1 1823.30   71.53
  -5   5   1 1835.20   73.46
  -5  -5   1 1905.71   72.57
  -5   5   2 1517.77   58.93
  -5   5   2 1513.05   62.13
  -5   5   2 1569.36   78.19
  -5  -5   2 1516.80   60.24
  -5  -5   2 1535.59   76.65
  -5   5   2 1549.49   79.66
  -5  -5   2 1450.93   59.73
  -5   5   2 1540.44   62.43
  -5  -5   2 1622.89   61.46
  -5  -5   2 1512.56   60.98
  -5   5   3 1271.28   53.29
  -5   5   3 1219.39   49.48
  -5   5   3 1231.22   65.18
  -5  -5   3 1282.29   51.57
  -5   5   3 1193.35   68.48
  -5  -5   3 1254.62   64.15
  -5   5   3 1232.35   50.44
  -5   5   3 1291.45   53.43
  -5  -5   3 1134.22   49.57
  -5  -5   3 1205.08   50.88
  -5   5   4   53.84    8.53
  -5   5   4   50.63    7.20
  -5   5   4   49.74   13.01
  -5   5   4   48.18   10.61
  -5  -5   4   46.29    7.28
  -5   5   4   37.82   11.00
  -5  -5   4   59.41   10.94
  -5   5   4   51.84    7.54
  -5  -5   4   54.30    7.30
  -5   5   4   50.19    7.94
  -5  -5   4   59.88    8.19
  -5  -5   4   57.77    7.89
  -5   5   5 1948.45   74.56
  -5   5   5 1766.11   69.50
  -5   5   5 1782.63   80.10
  -5   5   5 1866.71   93.97
  -5   5   5 1874.93   72.33
  -5   5   5 1914.13   94.98
  -5  -5   5 1949.81   72.42
  -5   5   5 1777.96   70.30
  -5   5   5 1788.48   73.06
  -5  -5   5 1860.87   70.45
  -5   5   6 2538.96   93.42
  -5   5   6 2683.61   98.27
  -5   5   6 2517.60  118.03
  -5   5   6 2637.23   96.57
  -5  -5   6 2738.39   95.96
  -5   5   6 2507.03  120.85
  -5   5   6 2488.01   96.79
  -5   5   6 2413.35   93.08
  -5   5   7 1771.67   71.49
  -5   5   7 1611.57   89.73
  -5   5   7 1753.72   73.48
  -5   5   7 1837.97   70.79
  -5   5   7 1716.66   69.66
  -5   5   7 1797.93   74.05
  -5  -5   7 1855.19   71.62
  -5   5   7 1742.45   72.25
  -5   5   7 1783.48   96.08
  -5  -5   7 1870.09   71.10
  -5  -5   7 1745.51   70.26
  -5  -5   7 1751.98   72.84
  -5   5   8 1086.74   50.33
  -5   5   8 1107.23   51.19
  -5   5   8 1041.73   64.98
  -5   5   8 1090.66   52.67
  -5   5   8 1047.61   49.06
  -5   5   8 1179.09   54.22
  -5  -5   8 1106.93   47.85
  -5   5   8 1054.17   51.58
  -5   5   8 1111.44   49.26
  -5   5   8 1133.42   52.73
  -5  -5   8 1091.44   48.04
  -5   5   8 1045.62   71.15
  -5  -5   8 1146.55   50.85
  -5  -5   8 1120.81   49.74
  -5  -5   8 1152.20   50.32
  -5  -5   8 1102.12   48.35
  -5  -5   8 1098.44   52.04
  -5  -5   8 1156.16   50.12
  -5   5   9 1245.40   58.65
  -5   5   9 1297.79   57.57
  -5   5   9 1240.09   60.29
  -5   5   9 1290.30   57.31
  -5   5   9 1345.35   62.12
  -5   5   9 1416.44   61.57
  -5  -5   9 1253.15   54.51
  -5  -5   9 1376.31   57.53
  -5  -5   9 1300.08   57.54
  -5  -5   9 1407.27   57.33
  -5  -5   9 1265.78   59.59
  -5  -5   9 1278.65   56.32
  -5   5   9 1380.25   84.11
  -5  -5   9 1355.37   58.96
  -5  -5   9 1410.68   59.15
  -5  -5   9 1269.98   55.61
  -5   5   9 1273.47   59.75
  -5  -5   9 1406.77   64.41
  -5   5   9 1284.29   55.16
  -5   5  10  270.64   22.57
  -5   5  10  261.72   20.74
  -5  -5  10  286.72   25.11
  -5   5  10  302.12   24.52
  -5   5  10  303.76   22.40
  -5   5  10  261.75   23.17
  -5   5  10  258.33   30.08
  -5   5  10  296.70   35.23
  -5  -5  10  258.27   20.01
  -5  -5  10  301.48   22.94
  -5  -5  10  318.38   20.54
  -5  -5  10  301.29   22.33
  -5   5  10  253.48   21.51
  -5  -5  10  319.52   22.03
  -5  -5  10  293.65   20.63
  -5  -5  10  287.55   21.91
  -5   5  10  271.95   22.39
  -5  -5  10  267.57   22.62
  -5   5  11  672.70   35.00
  -5  -5  11  696.82   41.98
  -5   5  11  589.85   34.94
  -5  -5  11  607.42   33.77
  -5   5  11  569.38   36.05
  -5  -5  11  632.35   37.11
  -5  -5  11  674.77   36.87
  -5  -5  11  679.75   35.76
  -5  -5  11  695.25   35.69
  -5  -5  11  671.33   34.10
  -5  -5  11  685.82   36.84
  -5  -5  11  646.99   38.30
  -5   5  11  651.58   37.84
  -5   5  12 1368.62   57.10
  -5   5  12 1228.72   58.69
  -5  -5  12 1393.12   59.08
  -5  -5  12 1440.73   63.30
  -5  -5  12 1514.04   61.85
  -5  -5  12 1300.88   59.01
  -5   5  12 1234.74   60.74
  -5  -5  12 1422.34   61.08
  -5  -5  12 1350.27   62.88
  -5  -5  12 1376.89   58.21
  -5  -5  12 1458.51   56.97
  -5   5  12 1362.59   62.86
  -5  -5  12 1441.59   67.42
  -5   5  13  353.35   23.90
  -5   5  13  427.28   27.84
  -5  -5  13  349.17   23.43
  -5  -5  13  339.26   23.73
  -5  -5  13  387.48   25.02
  -5   5  13  381.73   26.75
  -5   5  13  338.98   25.30
  -5  -5  13  421.84   27.68
  -5  -5  13  377.20   24.54
  -5  -5  13  353.98   26.36
  -5  -5  14  419.31   24.92
  -5  -5  14  450.91   27.41
  -5   5  14  390.41   25.34
  -5  -5  14  431.85   24.31
  -5  -5  15  318.82   20.18
  -5   5  15  314.52   20.78
  -5  -5  15  359.62   20.16
  -5   5  15  307.65   19.87
  -5  -5  16  144.84   11.04
  -5   5  16  137.28   10.86
  -5   5  16  118.82    9.28
  -5  -7 -11  293.30   14.79
  -5  -7 -11  291.11   15.14
  -5  -7 -10  159.19   12.74
  -5  -7 -10  158.93   12.39
  -5   7  -9   84.69    9.72
  -5  -7  -9   89.33   10.38
  -5  -7  -9   76.40    9.29
  -5  -7  -9   89.51   10.35
  -5   7  -9   51.30    7.15
  -5  -7  -8   -0.73    3.94
  -5  -7  -8    1.45    3.19
  -5  -7  -8    2.15    2.87
  -5   7  -8    5.63    3.56
  -5  -7  -7  167.38   16.87
  -5   7  -7  213.57   18.32
  -5  -7  -7  173.98   17.03
  -5  -7  -7  194.67   17.65
  -5  -7  -6  467.02   30.12
  -5   7  -6  480.30   30.34
  -5  -7  -6  395.11   28.19
  -5  -7  -6  439.76   29.10
  -5   7  -5  711.13   39.87
  -5  -7  -5  746.41   40.16
  -5  -7  -5  764.37   41.43
  -5  -7  -5  726.69   36.96
  -5   7  -5  619.50   56.89
  -5   7  -5  722.73   60.26
  -5   7  -5  592.64   51.86
  -5   7  -4  714.00   57.89
  -5   7  -4  827.34   65.06
  -5   7  -4  793.50   64.05
  -5   7  -4  704.90   55.27
  -5   7  -4  781.51   39.63
  -5  -7  -4  791.61   42.01
  -5   7  -4  848.90   44.14
  -5  -7  -4  849.49   44.48
  -5  -7  -4  803.68   41.20
  -5  -7  -4  850.72   65.03
  -5  -7  -4  828.40   43.75
  -5  -7  -3 1216.15   52.25
  -5   7  -3 1247.86   55.09
  -5  -7  -3 1142.20   55.04
  -5   7  -3 1309.81   58.71
  -5  -7  -3 1294.63   56.88
  -5  -7  -3 1255.73   53.90
  -5  -7  -3 1243.92   57.72
  -5   7  -3 1204.94   80.24
  -5   7  -3 1033.04   69.99
  -5   7  -3 1262.43   83.17
  -5   7  -2   30.16   11.04
  -5   7  -2   25.37   10.67
  -5   7  -2   29.49    9.35
  -5  -7  -2   24.36    6.47
  -5  -7  -2   18.29    5.93
  -5   7  -2   16.95    5.57
  -5  -7  -2   18.94    6.10
  -5   7  -2   20.69    5.99
  -5  -7  -2   17.16    4.39
  -5  -7  -2   18.66    5.86
  -5  -7  -2   15.16    7.86
  -5   7  -2   26.87    5.55
  -5  -7  -2   15.33    5.85
  -5   7  -1  576.76   51.69
  -5   7  -1  549.17   52.77
  -5   7  -1  617.22   53.07
  -5  -7  -1  577.59   32.38
  -5   7  -1  628.50   35.43
  -5  -7  -1  597.91   35.02
  -5  -7  -1  583.43   34.28
  -5   7  -1  583.09   35.94
  -5   7  -1  587.82   32.64
  -5  -7  -1  567.31   31.82
  -5   7  -1  602.57   33.75
  -5  -7  -1  588.80   33.03
  -5   7  -1  537.17   43.32
  -5  -7  -1  611.92   53.03
  -5  -7  -1  550.39   33.71
  -5   7   0 1567.40   96.21
  -5   7   0 1660.93   95.32
  -5   7   0 1676.35   95.60
  -5  -7   0 1589.15   66.27
  -5   7   0 1667.93   70.26
  -5  -7   0 1723.22   70.94
  -5  -7   0 1782.53   72.07
  -5   7   0 1715.20   72.68
  -5  -7   0 1646.80   68.02
  -5  -7   0 1636.73   67.71
  -5   7   0 1570.87   67.80
  -5   7   0 1696.71   69.66
  -5  -7   0 1680.76   69.35
  -5  -7   0 1646.81   94.38
  -5   7   0 1559.19   86.72
  -5  -7   0 1566.17   69.50
  -5   7   1 1055.23   49.80
  -5  -7   1 1088.04   50.18
  -5  -7   1  997.37   49.57
  -5  -7   1 1091.19   48.82
  -5   7   1 1006.55   48.45
  -5  -7   1 1058.24   48.33
  -5   7   1 1013.33   48.88
  -5   7   1 1061.93   74.33
  -5   7   1 1015.66   68.15
  -5  -7   1 1067.08   49.62
  -5  -7   1 1035.06   68.44
  -5   7   1  954.07   64.86
  -5   7   1  993.63   46.83
  -5  -7   1  992.17   49.00
  -5   7   2  362.89   24.41
  -5  -7   2  394.86   26.13
  -5   7   2  396.05   25.69
  -5   7   2  365.56   25.62
  -5  -7   2  414.65   26.30
  -5  -7   2  390.22   25.44
  -5  -7   2  385.93   25.46
  -5   7   2  392.10   26.03
  -5   7   2  380.29   25.90
  -5   7   2  334.62   34.95
  -5  -7   2  361.07   25.38
  -5   7   2  383.30   38.21
  -5  -7   2  382.44   37.17
  -5  -7   2  375.34   23.61
  -5  -7   3  598.91   34.25
  -5   7   3  564.77   33.70
  -5   7   3  639.12   34.97
  -5  -7   3  680.93   36.74
  -5  -7   3  652.30   34.74
  -5   7   3  680.90   36.55
  -5   7   3  610.93   35.16
  -5  -7   3  625.61   34.64
  -5  -7   3  682.86   35.57
  -5   7   3  615.54   35.22
  -5   7   3  696.47   57.29
  -5   7   3  604.84   46.16
  -5   7   3  608.68   31.69
  -5  -7   3  613.62   35.24
  -5  -7   3  668.46   48.27
  -5   7   3  644.05   51.50
  -5   7   3  616.03   52.40
  -5  -7   3  619.13   32.41
  -5  -7   3  642.32   36.56
  -5  -7   3  648.50   33.95
  -5   7   4  247.44   20.20
  -5  -7   4  255.92   19.29
  -5  -7   4  266.28   21.09
  -5   7   4  256.89   20.02
  -5   7   4  279.26   21.60
  -5  -7   4  238.53   18.86
  -5  -7   4  248.43   19.95
  -5   7   4  228.49   19.85
  -5  -7   4  263.22   21.08
  -5   7   4  221.77   17.62
  -5  -7   4  260.47   19.77
  -5  -7   4  270.89   19.53
  -5  -7   4  269.56   21.57
  -5   7   4  286.62   33.68
  -5   7   4  208.53   29.75
  -5   7   4  244.52   32.31
  -5  -7   5  817.62   41.27
  -5   7   5  885.71   44.80
  -5  -7   5  905.49   44.82
  -5   7   5  874.32   44.78
  -5  -7   5  858.15   41.02
  -5   7   5  846.88   42.94
  -5   7   5  881.86   64.71
  -5   7   5  871.71   42.05
  -5   7   5  868.07   65.06
  -5  -7   5  924.00   43.19
  -5  -7   5  938.08   46.31
  -5  -7   5  878.73   43.46
  -5   7   6  846.20   44.17
  -5   7   6  877.32   44.86
  -5   7   6  843.02   42.62
  -5   7   6  900.53   44.67
  -5   7   6  790.13   59.69
  -5   7   6  833.02   41.95
  -5  -7   6  890.70   44.77
  -5   7   6  758.44   62.73
  -5  -7   6  858.62   40.69
  -5  -7   6  818.40   42.00
  -5  -7   6  825.52   43.25
  -5  -7   6  890.06   45.23
  -5  -7   6  884.29   43.48
  -5   7   7  993.87   49.93
  -5   7   7  956.71   47.45
  -5   7   7 1026.45   49.41
  -5   7   7  946.88   64.69
  -5   7   7 1009.36   48.31
  -5  -7   7 1033.66   49.69
  -5  -7   7 1005.24   46.19
  -5  -7   7 1042.66   49.03
  -5  -7   7  979.01   48.54
  -5  -7   7  994.53   47.99
  -5  -7   7  989.07   49.72
  -5   7   8  479.44   30.77
  -5   7   8  451.76   30.33
  -5   7   8  480.17   29.89
  -5   7   8  482.66   29.62
  -5   7   8  498.70   32.00
  -5  -7   8  509.13   28.88
  -5  -7   8  452.44   27.24
  -5   7   8  516.27   49.49
  -5  -7   8  510.01   30.47
  -5  -7   8  466.12   29.62
  -5  -7   8  475.60   30.09
  -5  -7   8  456.07   30.52
  -5   7   9  599.37   34.50
  -5   7   9  583.00   33.18
  -5   7   9  608.22   36.08
  -5   7   9  591.46   34.95
  -5   7   9  547.68   31.94
  -5   7   9  546.27   31.53
  -5   7   9  580.85   35.45
  -5  -7   9  582.66   32.15
  -5  -7   9  560.46   31.84
  -5   7   9  589.58   53.75
  -5  -7   9  623.27   34.51
  -5  -7   9  571.21   32.49
  -5  -7   9  558.98   33.42
  -5  -7   9  607.31   35.42
  -5   7  10    5.15    3.37
  -5   7  10    4.72    4.23
  -5   7  10    7.51    4.76
  -5   7  10   18.28    5.37
  -5   7  10   12.01    3.73
  -5   7  10    5.19    4.78
  -5   7  10    8.20    4.62
  -5  -7  10   11.05    4.28
  -5  -7  10    5.08    3.68
  -5  -7  10    9.60    3.99
  -5  -7  10    7.77    4.51
  -5   7  11  652.47   33.54
  -5   7  11  608.04   36.49
  -5   7  11  573.51   32.08
  -5   7  11  646.92   35.92
  -5  -7  11  593.94   32.68
  -5  -7  11  664.17   33.56
  -5  -7  11  566.54   30.11
  -5  -7  11  646.67   35.07
  -5  -7  11  624.88   34.92
  -5   7  12  474.16   25.32
  -5   7  12  397.59   24.62
  -5   7  12  461.57   29.28
  -5   7  12  465.23   28.20
  -5  -7  12  467.56   26.36
  -5  -7  12  488.14   27.05
  -5  -7  12  470.86   27.89
  -5  -7  13  496.13   25.50
  -5  -7  13  444.80   24.85
  -5   7  13  449.90   25.95
  -5   7  13  495.00   26.34
  -5   7  13  443.25   26.90
  -5  -7  14  295.93   16.95
  -5  -7  14  310.11   17.28
  -5   7  14  273.06   17.36
  -5   7  14  287.41   17.19
  -5  -7  15   14.91    2.77
  -5   7  15   13.38    3.42
  -5   7  15   16.52    2.95
  -5   9  -8    1.48    1.54
  -5  -9  -8    3.33    1.99
  -5  -9  -8    6.75    2.77
  -5  -9  -7  265.72   16.05
  -5  -9  -7  263.63   17.11
  -5  -9  -7  270.97   16.85
  -5  -9  -6   54.98    7.17
  -5   9  -6   39.38    5.65
  -5  -9  -6   47.36    7.60
  -5  -9  -5   34.65    6.22
  -5  -9  -5   31.36    5.88
  -5   9  -5   25.68    5.28
  -5  -9  -4   21.09    5.35
  -5   9  -4   25.40    5.79
  -5  -9  -4   29.92    6.80
  -5  -9  -4   21.34    5.39
  -5  -9  -3  201.29   16.14
  -5  -9  -3  193.90   15.53
  -5   9  -3  205.38   15.80
  -5  -9  -3  228.21   18.67
  -5  -9  -3  210.52   17.95
  -5  -9  -3  220.34   18.61
  -5   9  -3  223.43   17.11
  -5   9  -2  114.19   12.28
  -5   9  -2  125.61   14.07
  -5  -9  -2  106.27   13.09
  -5  -9  -2  115.49   13.54
  -5  -9  -2  114.66   12.53
  -5   9  -2  110.21   12.01
  -5   9  -2  103.77   10.84
  -5  -9  -2  118.89   11.29
  -5  -9  -2  105.18   13.01
  -5  -9  -2  120.27   11.36
  -5  -9  -1  913.69   44.63
  -5   9  -1  854.99   42.13
  -5   9  -1  907.81   45.12
  -5  -9  -1  911.81   45.76
  -5   9  -1  836.57   40.85
  -5  -9  -1  840.90   38.84
  -5   9  -1  960.53   43.89
  -5  -9  -1  837.42   42.99
  -5  -9  -1  937.40   45.08
  -5  -9  -1  872.31   41.12
  -5   9   0   39.26    8.10
  -5   9   0   44.38    8.09
  -5  -9   0   43.06    7.58
  -5  -9   0   35.82    7.69
  -5  -9   0   48.19    8.81
  -5   9   0   29.97    6.77
  -5  -9   0   27.05    6.78
  -5  -9   0   44.43    8.82
  -5   9   0   37.34    7.62
  -5  -9   1   22.08    6.14
  -5  -9   1   23.03    6.84
  -5   9   1   21.56    5.99
  -5   9   1   22.71    6.37
  -5   9   1   27.71    7.70
  -5   9   1   22.78    6.79
  -5  -9   1   22.09    6.06
  -5  -9   1   31.97    7.53
  -5  -9   1   23.86    6.54
  -5   9   1   22.25    5.52
  -5   9   1   27.57    6.94
  -5  -9   1   18.34    5.84
  -5   9   2  120.73   13.46
  -5  -9   2  105.44   11.91
  -5   9   2  114.38   12.89
  -5   9   2   95.19   13.32
  -5   9   2  125.97   13.92
  -5   9   2  108.42   13.53
  -5  -9   2  122.22   14.35
  -5   9   2   93.60   11.41
  -5  -9   2  105.28   12.53
  -5  -9   2   98.05   12.30
  -5  -9   2  119.38   13.48
  -5  -9   3 1025.41   50.10
  -5   9   3  921.21   46.61
  -5   9   3  982.48   46.90
  -5   9   3  983.67   49.68
  -5   9   3  978.78   48.57
  -5   9   3 1112.23   50.42
  -5  -9   3 1062.12   50.29
  -5   9   3 1000.70   47.21
  -5  -9   3  995.52   47.22
  -5  -9   3 1014.05   48.34
  -5  -9   3  975.16   47.48
  -5   9   4    5.37    3.89
  -5   9   4    8.09    5.34
  -5  -9   4   12.31    5.45
  -5   9   4    9.90    4.53
  -5  -9   4    7.31    3.99
  -5   9   4    5.14    4.73
  -5  -9   4    5.62    3.36
  -5  -9   4   17.77    5.45
  -5  -9   4    1.45    3.31
  -5   9   4    4.32    4.10
  -5   9   4    3.13    4.08
  -5   9   5  490.80   29.65
  -5   9   5  472.08   28.53
  -5   9   5  404.63   26.76
  -5   9   5  463.62   30.07
  -5   9   5  515.96   30.87
  -5  -9   5  435.36   25.35
  -5  -9   5  457.59   26.73
  -5  -9   5  461.31   28.87
  -5  -9   5  478.83   28.49
  -5   9   6   39.32    8.04
  -5   9   6   41.06    7.79
  -5   9   6   37.80    7.11
  -5   9   6   41.46    8.43
  -5   9   6   40.96    8.24
  -5   9   6   45.59    7.70
  -5  -9   6   43.64    8.53
  -5  -9   6   48.29    7.32
  -5  -9   6   41.65    7.45
  -5  -9   6   47.29    8.07
  -5   9   7   15.93    5.54
  -5   9   7   12.41    5.57
  -5   9   7   15.86    5.18
  -5   9   7   14.05    4.59
  -5   9   7   11.63    5.68
  -5   9   7   19.20    5.78
  -5   9   7   11.08    4.61
  -5   9   7   17.07    5.08
  -5  -9   7   18.00    4.79
  -5  -9   7   18.60    5.59
  -5  -9   7   18.38    5.19
  -5  -9   7   18.84    5.13
  -5   9   8   48.22    8.57
  -5   9   8   61.60    8.56
  -5   9   8   54.08    8.64
  -5   9   8   46.90    9.07
  -5   9   8   56.82    9.02
  -5   9   8   66.77    9.38
  -5   9   8   53.52    8.46
  -5   9   8   45.44    7.50
  -5  -9   8   52.16    7.39
  -5  -9   8   72.25    9.34
  -5  -9   8   61.96    8.39
  -5   9   9  543.98   28.87
  -5   9   9  601.14   32.88
  -5   9   9  641.24   32.15
  -5   9   9  592.16   30.02
  -5   9   9  641.01   30.34
  -5   9   9  602.84   30.29
  -5  -9   9  621.83   29.45
  -5  -9   9  597.65   30.02
  -5  -9   9  593.35   29.77
  -5  -9  10   11.09    3.29
  -5   9  10   15.39    4.69
  -5   9  10   13.60    4.78
  -5   9  10   10.68    3.85
  -5  -9  10    9.46    3.19
  -5   9  10    9.20    3.34
  -5   9  10   11.05    4.28
  -5  -9  11  134.42    9.85
  -5   9  11  125.69   10.81
  -5  -9  11  154.05   10.52
  -5   9  11  155.56   11.37
  -5   9  11  142.60   12.25
  -5   9  12   34.26    4.95
  -5   9  12   34.19    4.41
  -5 -11  -4  111.29    7.51
  -5 -11  -3    5.86    2.47
  -5  11  -2  591.29   25.44
  -5 -11  -2  648.12   24.62
  -5  11  -1   50.88    6.86
  -5  11  -1   39.21    4.99
  -5 -11  -1   49.96    6.12
  -5 -11  -1   43.76    5.67
  -5 -11  -1   39.79    4.45
  -5  11   0  192.16   13.84
  -5  11   0  149.37   10.30
  -5  11   0  185.37   12.23
  -5 -11   0  175.51   12.71
  -5 -11   0  209.38   12.80
  -5 -11   0  152.06    9.90
  -5  11   1  509.93   26.27
  -5  11   1  524.86   24.89
  -5  11   1  493.08   23.72
  -5 -11   1  559.78   26.32
  -5  11   1  505.53   24.36
  -5 -11   1  482.25   21.65
  -5  11   2  208.13   15.12
  -5  11   2  199.24   12.71
  -5  11   2  240.18   15.17
  -5  11   2  231.82   14.67
  -5 -11   2  237.59   15.60
  -5  11   2  201.88   13.66
  -5 -11   2  187.81   11.42
  -5  11   3   61.32    6.96
  -5  11   3   85.73    9.32
  -5  11   3   86.98    8.87
  -5  11   3   92.55    8.33
  -5  11   3  106.15    9.80
  -5 -11   3   85.31    9.08
  -5  11   3   75.30    6.81
  -5 -11   3   74.01    6.32
  -5  11   4  425.36   23.59
  -5  11   4  416.98   21.10
  -5 -11   4  466.45   23.46
  -5  11   4  474.26   23.97
  -5  11   4  470.19   22.50
  -5  11   4  527.79   24.81
  -5  11   5  255.00   16.82
  -5  11   5  284.50   15.96
  -5 -11   5  308.18   17.05
  -5  11   5  297.21   17.51
  -5  11   5  308.14   16.68
  -5  11   6  285.47   17.37
  -5  11   6  330.43   17.09
  -5 -11   6  323.42   16.70
  -5  11   6  326.61   16.98
  -5  11   7  320.88   16.11
  -5 -11   7  264.97   14.17
  -5  11   7  314.54   15.87
  -5  11   7  322.95   16.03
  -5  11   7  323.10   16.44
  -5  11   8  299.52   14.26
  -5  11   8  293.08   13.95
  -5  11   8  275.60   12.76
  -5  11   8  259.04   13.19
  -4   0 -14  197.45   13.61
  -4   0 -14  207.99   16.47
  -4   0 -13   -0.72    3.62
  -4   0 -13    5.50    3.71
  -4   0 -12  210.06   17.96
  -4   0 -11    2.55    4.81
  -4   0 -10 1660.26   68.63
  -4   0 -10 1616.72  100.86
  -4   0 -10 1569.37   94.65
  -4   0 -10 1520.77   63.22
  -4   0  -9    1.68    4.24
  -4   0  -9   13.64    7.72
  -4   0  -9    9.78    5.54
  -4   0  -9   12.26    6.94
  -4   0  -9    0.69    2.76
  -4   0  -9    4.59    4.11
  -4   0  -8  115.86   13.21
  -4   0  -8  108.94   22.02
  -4   0  -8  117.34   19.06
  -4   0  -8  126.75   22.64
  -4   0  -8  124.67   12.46
  -4   0  -8  113.29   20.49
  -4   0  -7   -1.96    4.97
  -4   0  -7   -0.59    2.78
  -4   0  -7    2.72    3.45
  -4   0  -7   -3.40    6.09
  -4   0  -7    2.16    4.74
  -4   0  -6 1486.64   78.58
  -4   0  -6 1515.47   57.53
  -4   0  -6 1433.65   58.69
  -4   0  -6 1504.73   76.18
  -4   0  -6 1377.29   65.73
  -4   0  -6 1423.19   80.09
  -4   0  -5    4.34    4.84
  -4   0  -5   -0.45    2.19
  -4   0  -5    1.53    3.29
  -4   0  -5   -0.94    2.91
  -4   0  -5   -1.33    3.36
  -4   0  -4 3985.06  147.21
  -4   0  -4 3687.80  126.99
  -4   0  -4 3801.47  138.08
  -4   0  -4 3828.86  144.12
  -4   0  -3    0.99    3.54
  -4   0  -3   -0.82    2.54
  -4   0  -3    1.04    3.95
  -4   0  -2  331.91   24.10
  -4   0  -2  339.41   23.29
  -4   0  -2  335.80   25.22
  -4   0  -2  333.78   24.61
  -4   0  -1    0.70    2.52
  -4   0  -1    5.93    4.09
  -4   0  -1    3.13    3.70
  -4   0   0   40.60    6.93
  -4   0   0   35.31    6.38
  -4   0   0   28.33    6.39
  -4   0   0   38.30    7.57
  -4   0   1    0.98    2.14
  -4   0   1    4.26    2.54
  -4   0   1    0.82    3.28
  -4   0   1   -4.31    3.64
  -4   0   2 6780.40  213.61
  -4   0   2 6337.77  212.43
  -4   0   2 7040.45  225.64
  -4   0   3    4.49    1.78
  -4   0   3    6.66    4.08
  -4   0   4 1253.57   48.61
  -4   0   4 1208.50   55.57
  -4   0   4 1138.06   38.04
  -4   0   5    2.08    1.83
  -4   0   5    0.50    1.92
  -4   0   5    2.03    0.84
  -4   0   5    2.02    3.61
  -4   0   5    1.95    3.27
  -4   0   6 5779.29  182.78
  -4   0   6 5766.09  200.53
  -4   0   6 5323.33  178.16
  -4   0   6 5816.62  199.68
  -4   0   7    3.10    1.49
  -4   0   7    1.35    4.83
  -4   0   7    5.23    5.24
  -4   0   7    2.89    2.44
  -4   0   8 5463.82  174.03
  -4   0   8 5464.97  200.87
  -4   0   8 5193.27  171.36
  -4   0   8 5304.92  198.81
  -4   0   8 5302.04  172.33
  -4   0   8 5020.00  175.47
  -4   0   8 5175.67  175.38
  -4   0   9    0.52    2.08
  -4   0   9    2.91    2.76
  -4   0   9    1.86    5.25
  -4   0   9    2.37    2.08
  -4   0   9   -3.62    5.61
  -4   0   9    1.32    2.36
  -4   0  10  121.38   13.21
  -4   0  10  114.39   11.15
  -4   0  10  109.55   20.80
  -4   0  10  114.32   21.28
  -4   0  10  119.63   12.03
  -4   0  11   -2.47    5.41
  -4   0  11    0.75    2.33
  -4   0  11   -0.77    2.92
  -4   0  11    2.40    3.20
  -4   0  11    0.89    2.98
  -4   0  11   -0.74    2.11
  -4   0  11    4.27    2.20
  -4   0  11    3.05    3.15
  -4   0  11   10.36    3.50
  -4   0  11    2.23    2.97
  -4   0  11    2.01    4.42
  -4   0  11    2.47    3.61
  -4   0  12 2938.01  108.88
  -4   0  12 3015.64  116.15
  -4   0  12 2692.74  109.75
  -4   0  12 2782.51  108.23
  -4   0  12 3118.66  148.51
  -4   0  12 2948.83  109.74
  -4   0  12 2991.52  113.52
  -4   0  12 2737.34  114.22
  -4   0  12 2961.85  107.83
  -4   0  12 2912.66  110.52
  -4   0  13    5.78    4.31
  -4   0  13    4.74    3.97
  -4   0  13    1.93    3.87
  -4   0  13    5.90    5.28
  -4   0  13    4.37    3.83
  -4   0  13    7.34    4.50
  -4   0  13    1.78    2.98
  -4   0  13    1.19    3.97
  -4   0  13   -0.79    3.16
  -4   0  13    1.04    3.74
  -4   0  14  921.72   43.58
  -4   0  14  808.25   47.77
  -4   0  14  809.49   43.17
  -4   0  14  864.94   44.02
  -4   0  14  831.43   46.29
  -4   0  14  814.89   41.25
  -4   0  14  816.87   47.96
  -4   0  14  828.32   43.86
  -4   0  15    2.73    3.35
  -4   0  15    9.81    5.52
  -4   0  15    5.54    4.01
  -4   0  15    4.59    3.22
  -4   0  15    2.43    2.91
  -4   0  15    0.80    3.19
  -4   0  15    2.15    4.72
  -4   0  15    0.97    3.67
  -4   0  16   82.85   12.19
  -4   0  16   84.94   10.31
  -4   0  16   70.71   11.53
  -4   0  16   79.82    8.72
  -4   0  16   88.94   11.83
  -4   0  16   84.90   10.26
  -4   0  16   95.18   10.98
  -4   0  17   -2.01    2.46
  -4   0  17    0.62    3.95
  -4   0  17    1.84    2.79
  -4   0  17    2.00    3.05
  -4   0  18  756.66   29.58
  -4   0  18  665.98   26.80
  -4   0  18  722.80   29.77
  -4   2 -14   72.54    8.72
  -4  -2 -14   92.40    9.30
  -4  -2 -14   64.95    6.90
  -4   2 -13   29.94    6.67
  -4  -2 -13   20.50    5.44
  -4  -2 -13   19.36    5.71
  -4  -2 -13   22.97    5.41
  -4  -2 -13   21.72    5.12
  -4  -2 -12 1064.74   48.50
  -4  -2 -12 1113.93   51.61
  -4  -2 -11  259.66   20.90
  -4   2 -11  252.95   18.92
  -4  -2 -11  286.75   23.07
  -4  -2 -10  363.04   26.52
  -4   2 -10  336.15   22.63
  -4  -2 -10  314.68   38.72
  -4   2 -10  318.51   41.09
  -4   2 -10  300.71   34.09
  -4  -2 -10  298.60   23.40
  -4  -2 -10  295.13   35.36
  -4  -2  -9  317.42   24.45
  -4   2  -9  304.45   21.54
  -4  -2  -9  239.37   33.95
  -4   2  -9  250.34   31.12
  -4   2  -9  367.58   43.13
  -4   2  -9  330.70   35.87
  -4  -2  -9  358.74   24.99
  -4  -2  -9  268.50   32.92
  -4  -2  -8  482.56   31.06
  -4   2  -8  539.04   29.41
  -4  -2  -8  526.82   43.75
  -4   2  -8  438.63   41.96
  -4  -2  -8  536.00   49.51
  -4   2  -8  500.32   43.98
  -4  -2  -8  536.11   31.53
  -4  -2  -8  493.00   44.32
  -4   2  -7   78.54    9.63
  -4   2  -7   91.00   17.80
  -4  -2  -7   60.19   13.61
  -4  -2  -7   83.52   18.58
  -4   2  -7   63.56   13.95
  -4  -2  -7   85.52   10.85
  -4  -2  -7   72.94    8.72
  -4  -2  -7   84.90   16.15
  -4   2  -6 2896.49  101.49
  -4   2  -6 2711.45  120.52
  -4   2  -6 2824.13  126.37
  -4  -2  -6 2987.42  131.83
  -4  -2  -6 2979.19  124.34
  -4   2  -6 2903.21  123.52
  -4  -2  -6 2825.76  103.89
  -4  -2  -6 2838.74  100.53
  -4  -2  -6 2755.06  120.95
  -4   2  -5 1965.02   71.26
  -4   2  -5 1889.18   89.29
  -4  -2  -5 2077.93   96.73
  -4  -2  -5 1882.75   89.55
  -4   2  -5 1948.70   95.69
  -4   2  -5 1917.88   92.13
  -4   2  -5 2045.53   90.53
  -4  -2  -5 1973.54   73.46
  -4  -2  -5 1858.54   70.67
  -4  -2  -5 1843.05   86.10
  -4  -2  -4  793.36   37.10
  -4   2  -4  859.43   43.28
  -4   2  -4  835.88   52.61
  -4  -2  -4  927.40   55.03
  -4  -2  -4  896.95   50.63
  -4   2  -4  837.49   50.27
  -4   2  -4  843.09   51.62
  -4   2  -4  944.69   50.17
  -4  -2  -4  933.01   53.31
  -4  -2  -4  893.19   36.67
  -4  -2  -4  855.25   37.72
  -4  -2  -4  807.38   46.11
  -4  -2  -3 2265.14   80.03
  -4  -2  -3 2130.67   79.33
  -4   2  -3 2430.17   93.24
  -4  -2  -3 2285.42   96.50
  -4   2  -3 2162.82   88.38
  -4   2  -3 2193.93   96.11
  -4  -2  -3 2344.08   94.94
  -4  -2  -3 2343.35   99.01
  -4   2  -3 2210.33   96.64
  -4   2  -3 2291.31   95.82
  -4  -2  -3 2322.99   95.44
  -4  -2  -3 2208.80   88.76
  -4  -2  -2 1303.17   61.45
  -4   2  -2 1318.55   58.21
  -4   2  -2 1305.57   61.82
  -4   2  -2 1201.74   60.40
  -4   2  -2 1262.24   57.89
  -4  -2  -2 1376.54   60.97
  -4   2  -2 1207.51   59.47
  -4  -2  -2 1327.04   61.62
  -4  -2  -2 1235.87   54.30
  -4  -2  -1  772.86   41.22
  -4   2  -1  763.71   38.42
  -4   2  -1  756.32   41.81
  -4   2  -1  691.69   38.91
  -4   2  -1  707.08   38.17
  -4  -2  -1  810.16   42.21
  -4  -2  -1  756.52   34.45
  -4  -2   0 9522.92  304.47
  -4   2   0 9065.51  300.22
  -4   2   0 9190.42  302.92
  -4  -2   0 9999.00  308.01
  -4   2   0 9040.44  297.01
  -4   2   0 8982.08  303.17
  -4  -2   0 9062.64  290.51
  -4  -2   1 8077.48  254.78
  -4   2   1 7618.60  255.85
  -4   2   1 7382.38  252.13
  -4  -2   1 8413.02  258.51
  -4   2   1 7206.00  244.38
  -4  -2   1 7784.86  256.85
  -4   2   1 7470.54  254.79
  -4  -2   1 7828.68  255.45
  -4  -2   2  154.43   13.80
  -4   2   2  113.78   13.69
  -4   2   2  119.02   12.19
  -4   2   2  136.70   13.89
  -4   2   2  114.91    7.38
  -4  -2   2  145.85   14.84
  -4   2   2  141.86   14.61
  -4  -2   2  129.58   14.18
  -4   2   3  387.03   24.22
  -4  -2   3  369.71   24.95
  -4   2   3  343.34   24.51
  -4   2   4 3183.52  125.81
  -4   2   4 3499.98  121.04
  -4   2   4 3417.13  127.97
  -4  -2   4 3531.62  125.92
  -4   2   4 3433.56  126.48
  -4   2   5 1507.98   69.36
  -4  -2   5 1565.03   70.84
  -4   2   5 1526.85   68.08
  -4   2   5 1479.01   60.11
  -4   2   5 1600.38   69.21
  -4   2   5 1494.25   68.26
  -4  -2   5 1610.21   68.55
  -4   2   6 2426.90  100.33
  -4  -2   6 2381.35   98.75
  -4   2   6 2370.73   97.65
  -4   2   6 2384.28   97.06
  -4   2   6 2506.33  101.98
  -4  -2   6 2456.44  102.68
  -4   2   7 1310.75   51.19
  -4  -2   7 1300.59   65.55
  -4   2   7 1218.66   65.60
  -4   2   7 1234.45   51.02
  -4   2   7 1230.18   50.47
  -4  -2   7 1302.45   50.35
  -4   2   7 1214.69   50.94
  -4   2   7 1284.85   51.34
  -4   2   7 1319.39   62.79
  -4   2   7 1400.28   68.95
  -4  -2   7 1398.88   69.80
  -4   2   8   38.78    6.59
  -4  -2   8   24.44    5.42
  -4   2   8   28.84    5.76
  -4   2   8   14.17    7.49
  -4  -2   8   17.81    7.31
  -4   2   8   15.59    4.26
  -4   2   8   21.14    4.65
  -4   2   8   26.01    5.62
  -4   2   8   22.01    7.46
  -4   2   8   27.76    7.28
  -4   2   8   19.44    8.23
  -4  -2   8   23.07    9.12
  -4   2   9  362.87   22.72
  -4   2   9  420.02   24.83
  -4   2   9  398.44   24.86
  -4   2   9  403.63   24.15
  -4  -2   9  366.78   35.45
  -4   2   9  378.89   24.07
  -4   2   9  396.53   24.45
  -4   2   9  369.76   29.64
  -4   2   9  359.51   36.18
  -4  -2   9  394.58   23.82
  -4   2   9  385.02   32.10
  -4   2   9  445.18   39.32
  -4  -2   9  414.29   38.41
  -4   2  10  671.04   35.89
  -4   2  10  659.31   34.62
  -4   2  10  736.35   37.70
  -4  -2  10  685.82   34.32
  -4   2  10  678.84   36.06
  -4   2  10  634.41   34.75
  -4   2  10  627.94   35.38
  -4   2  10  627.35   42.53
  -4  -2  10  668.79   35.21
  -4   2  10  671.50   35.57
  -4  -2  10  674.04   34.01
  -4  -2  10  674.81   35.14
  -4  -2  10  679.65   34.80
  -4   2  10  625.75   35.48
  -4  -2  10  703.05   35.28
  -4   2  10  732.78   55.66
  -4  -2  10  715.61   55.36
  -4   2  11  146.39   15.93
  -4   2  11  151.95   15.32
  -4   2  11  197.70   18.54
  -4  -2  11  181.53   16.15
  -4   2  11  167.04   16.61
  -4   2  11  164.79   17.02
  -4   2  11  159.74   16.13
  -4  -2  11  174.38   16.97
  -4   2  11  164.82   16.13
  -4   2  11  149.93   19.75
  -4   2  11  166.47   15.99
  -4  -2  11  162.11   15.67
  -4  -2  11  189.08   16.92
  -4  -2  11  200.38   18.78
  -4  -2  11  167.20   15.48
  -4   2  11  165.61   16.94
  -4  -2  11  154.08   16.40
  -4  -2  11  171.38   16.00
  -4  -2  11  167.10   14.24
  -4  -2  11  169.30   13.81
  -4   2  11  220.87   31.68
  -4  -2  11  193.77   28.43
  -4  -2  12 1036.85   49.19
  -4  -2  12 1076.33   53.33
  -4  -2  12 1042.55   48.11
  -4   2  12 1148.05   79.58
  -4  -2  12 1142.90   80.73
  -4   2  12 1139.93   53.34
  -4   2  12 1153.66   55.96
  -4  -2  12 1095.82   50.82
  -4   2  12 1185.10   54.37
  -4  -2  12 1116.40   58.49
  -4   2  12 1148.86   55.52
  -4   2  12 1068.21   52.74
  -4  -2  12 1111.78   53.70
  -4   2  12 1179.64   53.72
  -4   2  12 1081.86   54.01
  -4  -2  12 1123.02   51.98
  -4  -2  12 1107.71   55.92
  -4  -2  12 1115.31   51.72
  -4  -2  12 1097.46   52.53
  -4   2  12 1090.94   56.69
  -4  -2  12 1142.74   53.40
  -4   2  12 1120.69   54.40
  -4  -2  12 1097.33   54.67
  -4   2  12 1122.78   52.21
  -4   2  12 1070.95   53.15
  -4   2  13  844.69   45.15
  -4  -2  13  791.36   41.05
  -4   2  13  906.05   69.38
  -4  -2  13  809.67   68.38
  -4   2  13  829.84   48.66
  -4  -2  13  868.20   47.86
  -4  -2  13  912.02   45.72
  -4   2  13  905.29   47.18
  -4  -2  13  914.06   47.94
  -4  -2  13  926.01   44.91
  -4   2  13  873.37   44.24
  -4   2  13  839.77   46.19
  -4   2  13  864.94   45.61
  -4  -2  13  813.51   42.19
  -4  -2  13  872.27   50.81
  -4   2  13  855.22   46.97
  -4   2  13  926.08   46.01
  -4  -2  14   51.19    8.75
  -4   2  14   48.30    9.06
  -4  -2  14   56.78   11.46
  -4   2  14   36.10    8.82
  -4  -2  14   39.27    7.24
  -4  -2  14   53.54    9.51
  -4   2  14   48.04    8.62
  -4   2  14   52.34   11.15
  -4  -2  14   50.40   10.27
  -4  -2  14   49.65    8.72
  -4   2  14   61.21   10.69
  -4   2  14   44.41    9.09
  -4  -2  14   31.57    8.57
  -4  -2  15   88.82   10.35
  -4   2  15  101.80   11.70
  -4  -2  15   91.56   14.31
  -4   2  15   77.20   11.54
  -4  -2  15   98.90   12.06
  -4  -2  15   66.41   10.90
  -4   2  15   86.00   13.17
  -4  -2  15   83.39   10.55
  -4   2  15   82.70   11.69
  -4  -2  15   76.66   11.82
  -4   2  15  102.66   12.80
  -4   2  15   94.89   11.22
  -4   2  16  416.14   26.47
  -4   2  16  482.76   27.20
  -4  -2  16  430.68   23.85
  -4   2  16  443.55   29.23
  -4  -2  16  487.38   26.51
  -4   2  16  461.08   27.28
  -4  -2  16  452.16   27.97
  -4   2  16  472.05   26.58
  -4  -2  16  434.57   26.36
  -4   2  16  419.26   24.10
  -4  -2  16  475.51   27.04
  -4  -2  17  161.32   11.62
  -4   2  17  128.57   10.75
  -4   2  17  138.40   11.81
  -4  -2  17  166.02   13.33
  -4  -2  17  157.13   12.57
  -4   2  17  116.68   10.95
  -4  -2  18  172.12   10.42
  -4   4 -13  289.58   18.00
  -4  -4 -13  356.40   20.67
  -4  -4 -13  320.99   18.15
  -4  -4 -13  319.31   19.29
  -4   4 -12  191.96   15.45
  -4  -4 -12  198.43   16.59
  -4  -4 -12  187.85   15.46
  -4  -4 -12  172.93   15.59
  -4  -4 -11  698.50   37.93
  -4   4 -11  712.31   36.89
  -4  -4 -11  624.91   34.46
  -4  -4 -11  613.62   35.42
  -4  -4 -11  731.27   38.23
  -4  -4 -10  166.65   17.63
  -4   4 -10  152.86   16.36
  -4  -4 -10  181.59   17.72
  -4  -4 -10  141.37   13.59
  -4  -4 -10  146.58   16.04
  -4   4  -9   10.83    5.49
  -4  -4  -9    9.27    5.52
  -4  -4  -9   12.70    7.20
  -4   4  -9   11.90    8.43
  -4   4  -9   16.54    7.92
  -4  -4  -9   33.99   11.94
  -4  -4  -9   12.15    5.01
  -4  -4  -9    9.63    5.73
  -4  -4  -9   10.64    5.15
  -4   4  -8  468.27   29.77
  -4  -4  -8  418.95   29.00
  -4   4  -8  446.61   43.74
  -4  -4  -8  469.67   46.99
  -4   4  -8  432.37   42.22
  -4   4  -8  401.64   46.25
  -4  -4  -8  420.36   43.84
  -4  -4  -8  451.83   30.31
  -4  -4  -8  423.47   27.47
  -4  -4  -8  382.51   39.44
  -4  -4  -7 1058.82   49.45
  -4  -4  -7 1001.78   71.05
  -4   4  -7  955.84   69.30
  -4   4  -7  908.93   70.87
  -4   4  -7 1022.13   68.30
  -4  -4  -7  906.45   67.28
  -4  -4  -7 1074.33   49.09
  -4  -4  -7 1041.71   50.56
  -4  -4  -7  952.40   65.30
  -4  -4  -6  656.57   35.40
  -4  -4  -6  644.50   35.28
  -4  -4  -6  751.40   56.56
  -4   4  -6  618.34   52.98
  -4   4  -6  742.52   55.81
  -4   4  -6  634.33   54.15
  -4  -4  -6  679.58   52.90
  -4  -4  -6  697.98   52.02
  -4  -4  -6  683.61   50.91
  -4  -4  -5 1393.83   58.55
  -4   4  -5 1484.58   59.29
  -4  -4  -5 1313.27   57.35
  -4   4  -5 1480.34   82.93
  -4   4  -5 1382.29   79.75
  -4  -4  -5 1426.84   81.82
  -4   4  -5 1251.77   69.26
  -4   4  -5 1441.69   82.59
  -4  -4  -5 1331.95   76.95
  -4  -4  -5 1349.90   77.88
  -4  -4  -5 1347.94   74.79
  -4  -4  -4  816.50   36.19
  -4  -4  -4  850.63   39.57
  -4  -4  -4  842.49   39.72
  -4   4  -4  877.00   39.38
  -4  -4  -4  785.15   37.82
  -4  -4  -4  906.81   59.04
  -4   4  -4  809.39   56.58
  -4   4  -4  784.19   50.98
  -4   4  -4  783.16   54.91
  -4   4  -4  851.23   56.46
  -4  -4  -4  814.78   53.35
  -4  -4  -4  840.60   55.38
  -4  -4  -4  802.29   51.47
  -4  -4  -3  100.95   10.71
  -4  -4  -3   98.03   10.81
  -4  -4  -3  106.31    9.95
  -4   4  -3  109.26   10.79
  -4  -4  -3  113.88   10.64
  -4   4  -3   84.47   14.95
  -4   4  -3  108.29   18.07
  -4   4  -3  118.00   18.82
  -4  -4  -3   88.32   16.53
  -4  -4  -3   87.45   15.14
  -4  -4  -3  122.39   18.71
  -4  -4  -3   91.51   14.77
  -4  -4  -2  504.00   26.32
  -4  -4  -2  504.09   26.44
  -4  -4  -2  520.56   25.57
  -4   4  -2  493.50   25.57
  -4  -4  -2  497.36   24.96
  -4  -4  -2  548.05   37.08
  -4  -4  -2  501.85   24.14
  -4   4  -2  513.40   39.46
  -4   4  -2  499.42   39.68
  -4   4  -2  473.49   36.73
  -4  -4  -2  568.38   41.67
  -4  -4  -2  537.89   39.77
  -4  -4  -2  531.29   35.57
  -4   4  -1 1980.76   86.04
  -4  -4  -1 2367.85   93.69
  -4  -4  -1 1925.51   87.48
  -4  -4  -1 2251.04   77.31
  -4  -4  -1 2259.60  100.91
  -4   4  -1 2277.37   98.49
  -4  -4  -1 2223.57   78.71
  -4  -4  -1 2167.18   79.01
  -4  -4  -1 2225.71   89.83
  -4   4   0 2367.51   88.04
  -4  -4   0 2438.84   87.11
  -4  -4   0 2485.53   86.95
  -4  -4   0 2488.52   99.36
  -4  -4   0 2421.50   94.87
  -4   4   0 2335.70   92.94
  -4  -4   0 2510.49   85.95
  -4   4   0 2444.36  104.60
  -4   4   0 2394.54  105.17
  -4  -4   0 2639.88  109.53
  -4  -4   0 2476.33  104.58
  -4  -4   0 2630.82   95.96
  -4   4   1 2205.19   79.42
  -4  -4   1 2226.63   77.89
  -4  -4   1 2190.87   77.84
  -4  -4   1 1982.49   76.00
  -4   4   1 2233.84   93.68
  -4   4   1 2220.63   96.39
  -4  -4   1 2156.91   87.04
  -4   4   1 2109.06   82.33
  -4  -4   1 2133.82   82.50
  -4  -4   1 2263.56   77.28
  -4   4   1 2104.35   93.29
  -4  -4   1 2285.83   93.75
  -4  -4   1 2270.41   84.52
  -4   4   2 2395.27   85.15
  -4   4   2 2309.04   84.58
  -4  -4   2 2333.40   82.73
  -4   4   2 2231.22   86.94
  -4  -4   2 2375.63   87.05
  -4  -4   2 2492.85   97.51
  -4   4   2 2353.41  100.32
  -4   4   2 2428.11   97.59
  -4   4   3  484.34   25.57
  -4   4   3  491.40   25.49
  -4  -4   3  481.60   24.12
  -4  -4   3  511.65   24.43
  -4   4   3  449.34   26.98
  -4  -4   3  450.06   26.19
  -4   4   3  467.14   35.31
  -4  -4   3  546.97   32.48
  -4   4   3  505.46   32.55
  -4   4   3  488.93   36.42
  -4   4   4  368.24   21.88
  -4   4   4  376.91   21.79
  -4  -4   4  355.31   20.05
  -4   4   4  329.89   23.49
  -4  -4   4  397.25   24.45
  -4   4   4  348.29   30.45
  -4  -4   4  403.12   25.62
  -4   4   4  427.49   27.71
  -4   4   4  367.58   31.22
  -4   4   5 3009.92  115.30
  -4  -4   5 3050.12  105.94
  -4  -4   5 3074.24  113.95
  -4   4   5 3067.15  107.38
  -4  -4   5 3214.37  106.19
  -4   4   5 2983.79  107.70
  -4   4   5 2973.26  105.85
  -4   4   5 3280.88  127.38
  -4   4   5 3091.95  112.28
  -4   4   5 2960.56  105.07
  -4   4   5 3002.97  108.24
  -4   4   6 1764.44   66.72
  -4   4   6 1717.75   69.07
  -4   4   6 1717.00   66.98
  -4   4   6 1740.48   68.70
  -4  -4   6 1773.22   76.62
  -4   4   6 1736.56   68.22
  -4  -4   6 1806.76   67.02
  -4   4   6 1698.44   77.10
  -4   4   6 1918.06   89.52
  -4   4   6 1856.98   85.11
  -4   4   7  306.63   28.92
  -4   4   7  324.97   21.59
  -4   4   7  292.48   19.58
  -4  -4   7  279.63   25.52
  -4   4   7  302.44   20.64
  -4   4   7  314.19   26.88
  -4  -4   7  275.04   18.54
  -4  -4   7  280.99   16.94
  -4   4   7  305.40   21.31
  -4   4   7  278.26   30.09
  -4   4   7  308.66   28.36
  -4  -4   7  324.04   29.52
  -4   4   8  507.94   28.77
  -4   4   8  505.29   30.00
  -4  -4   8  504.01   25.91
  -4   4   8  562.81   30.90
  -4   4   8  482.58   26.27
  -4   4   8  507.80   43.25
  -4   4   8  510.97   40.45
  -4  -4   8  514.70   41.12
  -4   4   9  284.62   19.72
  -4   4   9  274.01   21.45
  -4  -4   9  285.47   20.38
  -4  -4   9  302.74   24.31
  -4   4   9  290.12   21.24
  -4   4   9  295.40   22.57
  -4   4   9  258.24   29.15
  -4  -4   9  276.75   19.58
  -4   4   9  300.12   33.46
  -4  -4   9  269.39   20.63
  -4  -4   9  270.16   19.05
  -4  -4   9  293.81   20.72
  -4  -4   9  330.64   20.00
  -4  -4   9  296.14   19.83
  -4  -4   9  280.60   20.03
  -4   4   9  269.36   21.02
  -4  -4   9  285.80   21.56
  -4   4   9  274.44   30.82
  -4  -4   9  293.02   31.53
  -4   4  10  267.32   21.84
  -4   4  10  289.01   19.45
  -4  -4  10  284.34   20.86
  -4   4  10  232.33   20.99
  -4  -4  10  285.35   24.46
  -4   4  10  254.81   22.06
  -4   4  10  264.57   21.14
  -4   4  10  253.84   29.36
  -4  -4  10  254.16   19.59
  -4  -4  10  289.49   21.89
  -4  -4  10  289.18   20.43
  -4  -4  10  307.70   21.50
  -4  -4  10  249.40   20.07
  -4  -4  10  268.11   20.06
  -4  -4  10  258.02   18.22
  -4  -4  10  264.98   19.18
  -4  -4  10  287.66   19.13
  -4  -4  10  270.84   20.20
  -4   4  10  265.43   21.55
  -4  -4  10  258.74   21.36
  -4   4  10  280.25   32.77
  -4  -4  10  275.00   32.22
  -4   4  11 1218.36   56.99
[truncated: 544,511 more chars]
