# Supplementary material for: Efficient Dehydration of 1-Phenylethanol to Styrene by Copper(II) and Zinc(II) Fused-Bisoxazolidine Catalysts
Source: ACS Catal. 2024 Oct 11;14(21):15927–34. doi: 10.1021/acscatal.4c04572 (PMC11536342; doi:10.1021/acscatal.4c04572)
Supplement: Supplementary file 3 — cs4c04572_si_003.cif [file cs4c04572_si_003.cif]

data_2a
_audit_creation_date               2022-09-23
_audit_creation_method
;
Olex2 1.5
(compiled 2022.04.07 svn.rca3783a0 for OlexSys, GUI svn.r6498)
;

_publ_contact_author_name        'William D. Jones'
_publ_contact_author_address     
;
 'Department of Chemistry, University of Rochester, Rochester, New York 14627'
;
_publ_contact_author_email       'jones@chem.rochester.edu'
_publ_requested_journal          'ACS Catalysis'
_publ_section_title            
;
Efficient Dehydration of 1-Phenylethanol to Styrene by Copper(II) 
and Zinc(II) Fused-bisoxazolidine Catalysts
;

loop_
_publ_author_name                
 'Aurodeep Panda'
 'Caroline R. Wood'
 'William W. Brennessel'
 'William D. Jones'

_publ_author_address             
;
 Department of Chemistry, University of Rochester, Rochester, NY  14627 USA
;


_shelx_SHELXL_version_number       '2019/2'
_audit_contact_author_address      ?
_audit_contact_author_email        ?
_audit_contact_author_name         ''
_audit_contact_author_phone        ?
_publ_contact_author_id_orcid      ?
_publ_section_references
;
Dolomanov, O.V., Bourhis, L.J., Gildea, R.J, Howard, J.A.K. & Puschmann, H.
 (2009), J. Appl. Cryst. 42, 339-341.

#CrysAlisPro, version 171.42.64a
Rigaku Oxford Diffraction (2022). <i>CrysAlisPro Software system,
version 171.42.64a</i>. Rigaku Corporation, Oxford, UK.

#SHELXT-2018/2
Sheldrick, G. M. (2015a). <i>Acta Cryst.</i> A<b>71</b>, 3--8.

#SHELXL-2019/2
Sheldrick, G. M. (2015b). <i>Acta Cryst.</i> C<b>71</b>, 3--8.
;
_chemical_name_common              jonap08
_chemical_name_systematic          '[meso-FOX)Cu(CH3CN)(OTf)][OTf]'
_chemical_formula_moiety           'C18 H20 Cu N4 O3, 2(C F3 O3 S)'
_chemical_formula_sum              'C20 H20 Cu F6 N4 O9 S2'
_chemical_formula_weight           702.06
_chemical_melting_point            ?
_chemical_oxdiff_formula           ?
loop_
  _atom_type_symbol
  _atom_type_description
  _atom_type_scat_dispersion_real
  _atom_type_scat_dispersion_imag
  _atom_type_scat_source
 'C' 'C' 0.0181 0.0091 'International Tables Vol C Tables 4.2.6.8 and 6.1.1.4'
 'H' 'H' 0.0000 0.0000 'International Tables Vol C Tables 4.2.6.8 and 6.1.1.4'
 'Cu' 'Cu' -1.9646 0.5888
 'International Tables Vol C Tables 4.2.6.8 and 6.1.1.4'
 'F' 'F' 0.0727 0.0534 'International Tables Vol C Tables 4.2.6.8 and 6.1.1.4'
 'N' 'N' 0.0311 0.0180 'International Tables Vol C Tables 4.2.6.8 and 6.1.1.4'
 'O' 'O' 0.0492 0.0322 'International Tables Vol C Tables 4.2.6.8 and 6.1.1.4'
 'S' 'S' 0.3331 0.5567 'International Tables Vol C Tables 4.2.6.8 and 6.1.1.4'

_shelx_space_group_comment
;
The symmetry employed for this shelxl refinement is uniquely defined
by the following loop, which should always be used as a source of
symmetry information in preference to the above space-group names.
They are only intended as comments.
;
_space_group_crystal_system        'triclinic'
_space_group_IT_number             2
_space_group_name_H-M_alt          'P -1'
_space_group_name_Hall             '-P 1'
loop_
  _space_group_symop_operation_xyz
 'x, y, z'
 '-x, -y, -z'

_cell_length_a                     8.7846(2)
_cell_length_b                     12.8459(4)
_cell_length_c                     13.2400(4)
_cell_angle_alpha                  101.605(3)
_cell_angle_beta                   107.706(3)
_cell_angle_gamma                  104.284(3)
_cell_volume                       1316.13(7)
_cell_formula_units_Z              2
_cell_measurement_reflns_used      14895
_cell_measurement_temperature      99.99(10)
_cell_measurement_theta_max        78.9570
_cell_measurement_theta_min        3.6600
_shelx_estimated_absorpt_T_max     0.945
_shelx_estimated_absorpt_T_min     0.375
_exptl_absorpt_coefficient_mu      3.592
_exptl_absorpt_correction_T_max    1.00000
_exptl_absorpt_correction_T_min    0.60750
_exptl_absorpt_correction_type     multi-scan
_exptl_absorpt_process_details
;
CrysAlisPro 1.171.42.64a (Rigaku Oxford Diffraction, 2022)
Empirical absorption correction using spherical harmonics,
implemented in SCALE3 ABSPACK scaling algorithm.
;
_exptl_absorpt_special_details     ?
_exptl_crystal_colour              blue
_exptl_crystal_colour_primary      blue
_exptl_crystal_density_diffrn      1.772
_exptl_crystal_density_meas        ?
_exptl_crystal_density_method      ?
_exptl_crystal_description         needle
_exptl_crystal_F_000               710
_exptl_crystal_size_max            0.34
_exptl_crystal_size_mid            0.034
_exptl_crystal_size_min            0.016
_exptl_transmission_factor_max     ?
_exptl_transmission_factor_min     ?
_diffrn_reflns_av_R_equivalents    0.0505
_diffrn_reflns_av_unetI/netI       0.0363
_diffrn_reflns_Laue_measured_fraction_full  0.993
_diffrn_reflns_Laue_measured_fraction_max  0.968
_diffrn_reflns_limit_h_max         11
_diffrn_reflns_limit_h_min         -10
_diffrn_reflns_limit_k_max         15
_diffrn_reflns_limit_k_min         -16
_diffrn_reflns_limit_l_max         16
_diffrn_reflns_limit_l_min         -16
_diffrn_reflns_number              27882
_diffrn_reflns_point_group_measured_fraction_full  0.993
_diffrn_reflns_point_group_measured_fraction_max  0.968
_diffrn_reflns_theta_full          74.504
_diffrn_reflns_theta_max           80.153
_diffrn_reflns_theta_min           3.673
_diffrn_ambient_environment        N~2~
_diffrn_ambient_temperature        99.99(10)
_diffrn_detector                   'Hybrid Pixel Array Detector'
_diffrn_detector_area_resol_mean   10.0000
_diffrn_detector_type              HyPix
_diffrn_measured_fraction_theta_full  0.993
_diffrn_measured_fraction_theta_max  0.968
_diffrn_measurement_details
;
List of Runs (angles in degrees, time in seconds):

  # Type    Start    End  Width  t~exp~   \w     \q     \k     \f   Frames
--------------------------------------------------------------------------
  1  \w    -81.00   2.00   0.50    1.07    --  -47.15 106.00 179.00  166
  2  \w     19.00  82.00   0.50    1.07    --   47.15-106.00  80.00  126
  3  \w    -82.00 -22.00   0.50    4.29    --  -91.75 106.00 179.00  120
  4  \w   -161.00 -83.00   0.50    4.29    --  -91.75-106.00  80.00  156
  5  \w    105.00 178.00   0.50    4.29    --  113.25 106.00 179.00  146
  6  \w     44.00 108.00   0.50    4.29    --  113.25-106.00  80.00  128
  7  \w    -38.00  26.00   0.50    1.07    --  -47.15  38.00-180.00  128
  8  \w    -86.00 -13.00   0.50    1.07    --  -47.15 125.00-150.00  146
  9  \w    -14.00  28.00   0.50    1.07    --  -47.15  19.00   0.00   84
 10  \w    -86.00 -13.00   0.50    1.07    --  -47.15 125.00  90.00  146
 11  \w    -14.00  28.00   0.50    1.07    --  -47.15  19.00 -60.00   84
 12  \w   -119.00 -24.00   0.50    1.07    --  -47.15 -77.00  60.00  190
 13  \w    -27.00  18.00   0.50    1.07    --   47.15 -19.00-180.00   90
 14  \w    -47.00 -20.00   0.50    4.29    --  -91.75  45.00 120.00   54
 15  \w    -47.00 -20.00   0.50    4.29    --  -91.75  45.00  60.00   54
 16  \w   -163.00 -69.00   0.50    4.29    --  -91.75 -76.00 155.92  188
 17  \w    -47.00 -20.00   0.50    4.29    --  -91.75  45.00  90.00   54
 18  \w    101.00 178.00   0.50    4.29    --  113.25  30.00-180.00  154
 19  \w     42.00  76.00   0.50    4.29    --  113.25 -61.00  60.00   68
 20  \w    101.00 178.00   0.50    4.29    --  113.25  45.00 -30.00  154
 21  \w     42.00  76.00   0.50    4.29    --  113.25 -61.00 -90.00   68
 22  \w     42.00 106.00   0.50    4.29    --  113.25 -94.00 -90.00  128
 23  \w     42.00  76.00   0.50    4.29    --  113.25 -61.00-150.00   68
 24  \w    100.00 178.00   0.50    4.29    --  113.25  15.00 120.00  156
 25  \w     42.00  76.00   0.50    4.29    --  113.25 -61.00 150.00   68
 26  \w     42.00 106.00   0.50    4.29    --  113.25 -94.00-120.00  128
 27  \w    100.00 178.00   0.50    4.29    --  113.25  15.00-120.00  156
 28  \w     44.00 111.00   0.50    4.29    --  113.25-125.00  60.00  134
 29  \w     42.00 106.00   0.50    4.29    --  113.25 -94.00-180.00  128
 30  \w     42.00 106.00   0.50    4.29    --  113.25 -94.00  90.00  128
 31  \w     42.00  76.00   0.50    4.29    --  113.25 -61.00  90.00   68
 32  \w    100.00 178.00   0.50    4.29    --  113.25  15.00 -90.00  156
 33  \w     42.00  76.00   0.50    4.29    --  113.25 -61.00-120.00   68
 34  \w     42.00 106.00   0.50    4.29    --  113.25 -94.00 -60.00  128
 35  \w     44.00 111.00   0.50    4.29    --  113.25-125.00  30.00  134
 36  \w     91.00 178.00   0.50    4.29    --  113.25  77.00 -60.00  174
 37  \w     45.00 125.00   0.50    4.29    --  113.25-144.00 105.39  160
 38  \w     42.00  76.00   0.50    4.29    --  113.25 -61.00 -30.00   68
 39  \w     44.00 111.00   0.50    4.29    --  113.25-125.00 150.00  134
 40  \w    101.00 178.00   0.50    4.29    --  113.25  45.00 -90.00  154
 41  \w     95.00 178.00   0.50    4.29    --  113.25 125.00   0.00  166
 42  \w     42.00  76.00   0.50    4.29    --  113.25 -61.00-180.00   68
 43  \w     44.00 111.00   0.50    4.29    --  113.25-125.00-180.00  134
 44  \w     42.00 106.00   0.50    4.29    --  113.25 -94.00 -30.00  128
 45  \w     42.00 106.00   0.50    4.29    --  113.25 -94.00 150.00  128
 46  \w    101.00 178.00   0.50    4.29    --  113.25  45.00   0.00  154
 47  \w     42.00  76.00   0.50    4.29    --  113.25 -61.00 -60.00   68
 48  \w   -119.00 -24.00   0.50    1.07    --  -47.15 -77.00 -30.00  190
 49  \w   -119.00 -24.00   0.50    1.07    --  -47.15 -77.00 120.00  190
 50  \w   -119.00 -29.00   0.50    1.07    --  -47.15 -66.00-131.60  180
 51  \w   -118.00 -32.00   0.50    1.07    --  -47.15 -57.00-120.00  172
 52  \w   -119.00 -24.00   0.50    1.07    --  -47.15 -77.00   0.00  190
 53  \w   -118.00 -32.00   0.50    1.07    --  -47.15 -57.00 150.00  172
 54  \w     25.00 120.00   0.50    1.07    --   47.15  77.00-180.00  190
 55  \w     25.00 120.00   0.50    1.07    --   47.15  77.00 120.00  190
 56  \w     32.00 120.00   0.50    1.07    --   47.15  57.00 -60.00  176
 57  \w     25.00  94.00   0.50    1.07    --   47.15  77.00-120.00  138
 58  \w     35.00 120.00   0.50    1.07    --   47.15  38.00  90.00  170
;
_diffrn_measurement_device         'four-circle diffractometer'
_diffrn_measurement_device_type    'XtaLAB Synergy, Dualflex, HyPix'
_diffrn_measurement_method         '\w scans'
_diffrn_orient_matrix_type        
 'CrysAlisPro convention (1999,Acta A55,543-557)'
_diffrn_orient_matrix_UB_11        -0.0537116000
_diffrn_orient_matrix_UB_12        -0.0586597000
_diffrn_orient_matrix_UB_13        0.0803150000
_diffrn_orient_matrix_UB_21        -0.0880073000
_diffrn_orient_matrix_UB_22        -0.1121649000
_diffrn_orient_matrix_UB_23        -0.0943678000
_diffrn_orient_matrix_UB_31        0.1655283000
_diffrn_orient_matrix_UB_32        -0.0282541000
_diffrn_orient_matrix_UB_33        0.0320879000
_diffrn_radiation_monochromator    mirror
_diffrn_radiation_probe            x-ray
_diffrn_radiation_type             'Cu K\a'
_diffrn_radiation_wavelength       1.54184
_diffrn_source                     'micro-focus sealed X-ray tube'
_diffrn_source_type                'PhotonJet (Cu) X-ray Source'
_reflns_Friedel_coverage           0.000
_reflns_Friedel_fraction_full      .
_reflns_Friedel_fraction_max       .
_reflns_number_gt                  4783
_reflns_number_total               5567
_reflns_special_details
;
 Reflections were merged by SHELXL according to the crystal
 class for the calculation of statistics and refinement.
 
 _reflns_Friedel_fraction is defined as the number of unique
 Friedel pairs measured divided by the number that would be
 possible theoretically, ignoring centric projections and
 systematic absences.
;
_reflns_threshold_expression       'I > 2\s(I)'
_computing_cell_refinement         'CrysAlisPro 1.171.42.64a (Rigaku OD, 2022)'
_computing_data_collection         'CrysAlisPro 1.171.42.64a (Rigaku OD, 2022)'
_computing_data_reduction          'CrysAlisPro 1.171.42.64a (Rigaku OD, 2022)'
_computing_molecular_graphics      'Olex2 1.5 (Dolomanov et al., 2009)'
_computing_publication_material    'Olex2 1.5 (Dolomanov et al., 2009)'
_computing_structure_refinement    'SHELXL 2019/2 (Sheldrick, 2015b)'
_computing_structure_solution      'SHELXT 2018/2 (Sheldrick, 2015a)'
_refine_diff_density_max           0.448
_refine_diff_density_min           -0.888
_refine_diff_density_rms           0.084
_refine_ls_extinction_coef         .
_refine_ls_extinction_method       none
_refine_ls_goodness_of_fit_ref     1.113
_refine_ls_hydrogen_treatment      mixed
_refine_ls_matrix_type             full
_refine_ls_number_parameters       384
_refine_ls_number_reflns           5567
_refine_ls_number_restraints       0
_refine_ls_R_factor_all            0.0513
_refine_ls_R_factor_gt             0.0430
_refine_ls_restrained_S_all        1.113
_refine_ls_shift/su_max            0.001
_refine_ls_shift/su_mean           0.000
_refine_ls_structure_factor_coef   Fsqd
_refine_ls_weighting_details      
 'w=1/[\s^2^(Fo^2^)+(0.0504P)^2^+1.7106P] where P=(Fo^2^+2Fc^2^)/3'
_refine_ls_weighting_scheme        calc
_refine_ls_wR_factor_gt            0.1109
_refine_ls_wR_factor_ref           0.1151
_refine_special_details            ?
_olex2_refinement_description
;
1. Fixed Uiso
 At 1.2 times of:
  All C(H) groups, All C(H,H) groups
 At 1.5 times of:
  All C(H,H,H) groups
2.a Ternary CH refined with riding coordinates:
 C4(H4), C6(H6)
2.b Secondary CH2 refined with riding coordinates:
 C1(H1A,H1B), C3(H3A,H3B), C5(H5A,H5B)
2.c Aromatic/amide H refined with riding coordinates:
 C8(H8), C9(H9), C10(H10), C11(H11), C13(H13), C14(H14), C15(H15), C16(H16)
2.d Idealised Me refined as rotating group:
 C18(H18A,H18B,H18C)
;
_atom_sites_solution_hydrogens     mixed
_atom_sites_solution_primary       dual
_atom_sites_solution_secondary     difmap
loop_
  _atom_site_label
  _atom_site_type_symbol
  _atom_site_fract_x
  _atom_site_fract_y
  _atom_site_fract_z
  _atom_site_U_iso_or_equiv
  _atom_site_adp_type
  _atom_site_occupancy
  _atom_site_site_symmetry_order
  _atom_site_calc_flag
  _atom_site_refinement_flags_posn
  _atom_site_refinement_flags_adp
  _atom_site_refinement_flags_occupancy
  _atom_site_disorder_assembly
  _atom_site_disorder_group
 Cu1 Cu 0.51020(5) 0.68952(3) 0.26327(3) 0.01925(12) Uani 1 1 d . . . . .
 O1 O 0.7470(3) 0.84515(18) 0.39213(17) 0.0225(4) Uani 1 1 d . . . . .
 H1 H 0.771(5) 0.901(4) 0.381(3) 0.034(11) Uiso 1 1 d . . . . .
 O2 O 0.7113(2) 0.59145(15) 0.53020(15) 0.0191(4) Uani 1 1 d . . . . .
 O3 O 0.3982(2) 0.66598(16) 0.53658(16) 0.0212(4) Uani 1 1 d . . . . .
 N1 N 0.5344(3) 0.66103(18) 0.41224(18) 0.0163(4) Uani 1 1 d . . . . .
 N2 N 0.6640(3) 0.60027(19) 0.25917(18) 0.0188(4) Uani 1 1 d . . . . .
 N3 N 0.3409(3) 0.75600(19) 0.29487(19) 0.0207(5) Uani 1 1 d . . . . .
 N4 N 0.4846(3) 0.7205(2) 0.1198(2) 0.0234(5) Uani 1 1 d . . . . .
 C1 C 0.7116(3) 0.8673(2) 0.4907(2) 0.0213(5) Uani 1 1 d . . . . .
 H1A H 0.621637 0.902330 0.480588 0.026 Uiso 1 1 calc R U . . .
 H1B H 0.814381 0.920120 0.553436 0.026 Uiso 1 1 calc R U . . .
 C2 C 0.6540(3) 0.7565(2) 0.5159(2) 0.0184(5) Uani 1 1 d . . . . .
 C3 C 0.7960(3) 0.7105(2) 0.5606(2) 0.0212(5) Uani 1 1 d . . . . .
 H3A H 0.881033 0.726895 0.526081 0.025 Uiso 1 1 calc R U . . .
 H3B H 0.852939 0.743038 0.642266 0.025 Uiso 1 1 calc R U . . .
 C4 C 0.6003(3) 0.5650(2) 0.4188(2) 0.0172(5) Uani 1 1 d . . . . .
 H4 H 0.504441 0.494073 0.399203 0.021 Uiso 1 1 calc R U . . .
 C5 C 0.5481(3) 0.7633(2) 0.5907(2) 0.0215(5) Uani 1 1 d . . . . .
 H5A H 0.612499 0.762262 0.666011 0.026 Uiso 1 1 calc R U . . .
 H5B H 0.518369 0.833219 0.597301 0.026 Uiso 1 1 calc R U . . .
 C6 C 0.3671(3) 0.6435(2) 0.4227(2) 0.0196(5) Uani 1 1 d . . . . .
 H6 H 0.291602 0.564081 0.381893 0.024 Uiso 1 1 calc R U . . .
 C7 C 0.6945(3) 0.5514(2) 0.3406(2) 0.0177(5) Uani 1 1 d . . . . .
 C8 C 0.8033(3) 0.4898(2) 0.3523(2) 0.0224(5) Uani 1 1 d . . . . .
 H8 H 0.822014 0.455599 0.410182 0.027 Uiso 1 1 calc R U . . .
 C9 C 0.8851(4) 0.4784(2) 0.2782(2) 0.0246(6) Uani 1 1 d . . . . .
 H9 H 0.962010 0.437199 0.285388 0.030 Uiso 1 1 calc R U . . .
 C10 C 0.8534(4) 0.5277(2) 0.1938(2) 0.0240(6) Uani 1 1 d . . . . .
 H10 H 0.907344 0.520294 0.141830 0.029 Uiso 1 1 calc R U . . .
 C11 C 0.7419(3) 0.5881(2) 0.1861(2) 0.0224(5) Uani 1 1 d . . . . .
 H11 H 0.719663 0.621863 0.127976 0.027 Uiso 1 1 calc R U . . .
 C12 C 0.2906(3) 0.7245(2) 0.3737(2) 0.0197(5) Uani 1 1 d . . . . .
 C13 C 0.1783(3) 0.7646(2) 0.4100(3) 0.0255(6) Uani 1 1 d . . . . .
 H13 H 0.146082 0.742170 0.466699 0.031 Uiso 1 1 calc R U . . .
 C14 C 0.1136(4) 0.8387(3) 0.3615(3) 0.0282(6) Uani 1 1 d . . . . .
 H14 H 0.035239 0.867194 0.384114 0.034 Uiso 1 1 calc R U . . .
 C15 C 0.1644(4) 0.8705(3) 0.2801(3) 0.0282(6) Uani 1 1 d . . . . .
 H15 H 0.120541 0.920532 0.245641 0.034 Uiso 1 1 calc R U . . .
 C16 C 0.2800(3) 0.8288(2) 0.2492(2) 0.0230(6) Uani 1 1 d . . . . .
 H16 H 0.317041 0.852231 0.194510 0.028 Uiso 1 1 calc R U . . .
 C17 C 0.4750(3) 0.7438(2) 0.0398(2) 0.0236(6) Uani 1 1 d . . . . .
 C18 C 0.4640(4) 0.7753(3) -0.0602(2) 0.0281(6) Uani 1 1 d . . . . .
 H18A H 0.347119 0.741890 -0.114036 0.042 Uiso 1 1 calc R U . . .
 H18B H 0.539039 0.747930 -0.092062 0.042 Uiso 1 1 calc R U . . .
 H18C H 0.498221 0.857470 -0.042402 0.042 Uiso 1 1 calc R U . . .
 S2 S 0.75808(9) 1.07921(6) 0.27021(6) 0.02733(17) Uani 1 1 d . . . . .
 F4 F 0.7595(3) 1.05046(17) 0.06777(16) 0.0401(5) Uani 1 1 d . . . . .
 F5 F 0.8175(2) 0.92294(15) 0.14182(17) 0.0378(4) Uani 1 1 d . . . . .
 F6 F 1.0045(2) 1.08729(16) 0.19463(16) 0.0353(4) Uani 1 1 d . . . . .
 O7 O 0.8569(3) 1.04819(19) 0.36229(19) 0.0339(5) Uani 1 1 d . . . . .
 O8 O 0.7980(3) 1.19782(17) 0.28845(18) 0.0290(5) Uani 1 1 d . . . . .
 O9 O 0.5819(3) 1.0126(2) 0.2206(2) 0.0443(6) Uani 1 1 d . . . . .
 C20 C 0.8387(4) 1.0332(2) 0.1635(3) 0.0291(6) Uani 1 1 d . . . . .
 S1 S 0.26360(8) 0.40299(6) 0.13572(5) 0.02157(15) Uani 1 1 d . . . . .
 F1 F 0.0377(2) 0.21460(15) -0.00533(16) 0.0362(4) Uani 1 1 d . . . . .
 F2 F -0.0294(2) 0.36255(17) -0.02150(17) 0.0406(5) Uani 1 1 d . . . . .
 F3 F -0.0469(2) 0.29818(16) 0.11386(17) 0.0388(5) Uani 1 1 d . . . . .
 O4 O 0.2488(3) 0.50995(17) 0.18493(18) 0.0297(5) Uani 1 1 d . . . . .
 O5 O 0.3175(3) 0.3440(2) 0.21356(18) 0.0335(5) Uani 1 1 d . . . . .
 O6 O 0.3435(3) 0.40528(19) 0.05609(18) 0.0304(5) Uani 1 1 d . . . . .
 C19 C 0.0446(4) 0.3154(2) 0.0507(3) 0.0262(6) Uani 1 1 d . . . . .

loop_
  _atom_site_aniso_label
  _atom_site_aniso_U_11
  _atom_site_aniso_U_22
  _atom_site_aniso_U_33
  _atom_site_aniso_U_23
  _atom_site_aniso_U_13
  _atom_site_aniso_U_12
 Cu1 0.0197(2) 0.0232(2) 0.0196(2) 0.00817(16) 0.00935(16) 0.01134(16)
 O1 0.0259(10) 0.0210(10) 0.0249(10) 0.0101(8) 0.0134(8) 0.0073(8)
 O2 0.0215(9) 0.0195(9) 0.0166(9) 0.0067(7) 0.0055(7) 0.0080(7)
 O3 0.0241(9) 0.0213(9) 0.0210(9) 0.0055(8) 0.0130(8) 0.0072(8)
 N1 0.0155(10) 0.0185(10) 0.0160(10) 0.0060(8) 0.0063(8) 0.0065(8)
 N2 0.0214(11) 0.0212(11) 0.0177(11) 0.0068(9) 0.0098(9) 0.0095(9)
 N3 0.0179(10) 0.0209(11) 0.0225(12) 0.0039(9) 0.0064(9) 0.0087(9)
 N4 0.0228(11) 0.0261(12) 0.0245(12) 0.0090(10) 0.0096(10) 0.0113(10)
 C1 0.0221(13) 0.0187(13) 0.0205(13) 0.0021(10) 0.0085(11) 0.0049(10)
 C2 0.0193(12) 0.0184(12) 0.0139(12) 0.0010(10) 0.0053(10) 0.0044(10)
 C3 0.0193(12) 0.0185(13) 0.0204(13) 0.0033(10) 0.0044(11) 0.0027(10)
 C4 0.0190(12) 0.0211(12) 0.0149(12) 0.0073(10) 0.0073(10) 0.0095(10)
 C5 0.0250(13) 0.0220(13) 0.0180(13) 0.0051(10) 0.0088(11) 0.0082(11)
 C6 0.0175(12) 0.0214(13) 0.0217(13) 0.0048(10) 0.0103(10) 0.0071(10)
 C7 0.0161(11) 0.0199(12) 0.0178(12) 0.0056(10) 0.0071(10) 0.0063(10)
 C8 0.0212(13) 0.0268(14) 0.0228(14) 0.0088(11) 0.0101(11) 0.0103(11)
 C9 0.0218(13) 0.0288(15) 0.0281(15) 0.0082(12) 0.0117(12) 0.0140(11)
 C10 0.0245(13) 0.0288(14) 0.0235(14) 0.0078(11) 0.0130(11) 0.0116(11)
 C11 0.0237(13) 0.0264(14) 0.0223(14) 0.0096(11) 0.0124(11) 0.0103(11)
 C12 0.0155(12) 0.0197(12) 0.0224(13) 0.0035(10) 0.0074(10) 0.0050(10)
 C13 0.0200(13) 0.0242(14) 0.0335(16) 0.0060(12) 0.0121(12) 0.0086(11)
 C14 0.0205(13) 0.0259(14) 0.0379(17) 0.0040(13) 0.0112(12) 0.0112(11)
 C15 0.0246(14) 0.0268(15) 0.0317(16) 0.0057(12) 0.0060(12) 0.0141(12)
 C16 0.0225(13) 0.0231(13) 0.0225(14) 0.0066(11) 0.0045(11) 0.0113(11)
 C17 0.0212(13) 0.0239(14) 0.0263(15) 0.0056(11) 0.0084(11) 0.0108(11)
 C18 0.0293(15) 0.0359(16) 0.0245(15) 0.0147(13) 0.0102(12) 0.0153(13)
 S2 0.0219(3) 0.0255(4) 0.0341(4) 0.0108(3) 0.0088(3) 0.0074(3)
 F4 0.0478(11) 0.0397(11) 0.0296(10) 0.0107(8) 0.0062(9) 0.0191(9)
 F5 0.0339(10) 0.0210(9) 0.0482(12) 0.0019(8) 0.0054(9) 0.0111(7)
 F6 0.0269(9) 0.0319(10) 0.0430(11) 0.0050(8) 0.0144(8) 0.0063(7)
 O7 0.0371(12) 0.0300(11) 0.0352(12) 0.0175(10) 0.0112(10) 0.0088(9)
 O8 0.0311(11) 0.0225(10) 0.0338(12) 0.0090(9) 0.0102(9) 0.0114(8)
 O9 0.0234(11) 0.0410(14) 0.0617(17) 0.0126(12) 0.0131(11) 0.0050(10)
 C20 0.0256(14) 0.0221(14) 0.0318(16) 0.0044(12) 0.0038(12) 0.0067(11)
 S1 0.0219(3) 0.0253(3) 0.0173(3) 0.0050(3) 0.0074(3) 0.0085(3)
 F1 0.0366(10) 0.0276(9) 0.0349(10) -0.0045(8) 0.0111(8) 0.0084(8)
 F2 0.0297(9) 0.0429(11) 0.0390(11) 0.0127(9) -0.0010(8) 0.0119(8)
 F3 0.0342(10) 0.0331(10) 0.0487(12) 0.0034(9) 0.0266(9) 0.0036(8)
 O4 0.0287(11) 0.0232(10) 0.0318(11) -0.0010(9) 0.0109(9) 0.0074(8)
 O5 0.0375(12) 0.0392(13) 0.0236(11) 0.0150(10) 0.0052(9) 0.0156(10)
 O6 0.0287(11) 0.0388(12) 0.0254(11) 0.0067(9) 0.0148(9) 0.0102(9)
 C19 0.0279(14) 0.0230(14) 0.0291(15) 0.0054(12) 0.0127(12) 0.0099(11)

_geom_special_details
;
 All esds (except the esd in the dihedral angle between two l.s. planes)
 are estimated using the full covariance matrix.  The cell esds are taken
 into account individually in the estimation of esds in distances, angles
 and torsion angles; correlations between esds in cell parameters are only
 used when they are defined by crystal symmetry.  An approximate (isotropic)
 treatment of cell esds is used for estimating esds involving l.s. planes.
;
loop_
  _geom_bond_atom_site_label_1
  _geom_bond_atom_site_label_2
  _geom_bond_distance
  _geom_bond_site_symmetry_2
  _geom_bond_publ_flag
 Cu1 O1 2.377(2) . ?
 Cu1 N1 2.036(2) . ?
 Cu1 N2 1.982(2) . ?
 Cu1 N3 1.994(2) . ?
 Cu1 N4 1.977(2) . ?
 O1 H1 0.75(4) . ?
 O1 C1 1.422(3) . ?
 O2 C3 1.436(3) . ?
 O2 C4 1.415(3) . ?
 O3 C5 1.437(3) . ?
 O3 C6 1.402(3) . ?
 N1 C2 1.517(3) . ?
 N1 C4 1.493(3) . ?
 N1 C6 1.484(3) . ?
 N2 C7 1.344(3) . ?
 N2 C11 1.350(3) . ?
 N3 C12 1.346(4) . ?
 N3 C16 1.344(4) . ?
 N4 C17 1.141(4) . ?
 C1 H1A 0.9900 . ?
 C1 H1B 0.9900 . ?
 C1 C2 1.526(4) . ?
 C2 C3 1.521(4) . ?
 C2 C5 1.556(4) . ?
 C3 H3A 0.9900 . ?
 C3 H3B 0.9900 . ?
 C4 H4 1.0000 . ?
 C4 C7 1.520(3) . ?
 C5 H5A 0.9900 . ?
 C5 H5B 0.9900 . ?
 C6 H6 1.0000 . ?
 C6 C12 1.518(4) . ?
 C7 C8 1.377(4) . ?
 C8 H8 0.9500 . ?
 C8 C9 1.386(4) . ?
 C9 H9 0.9500 . ?
 C9 C10 1.382(4) . ?
 C10 H10 0.9500 . ?
 C10 C11 1.385(4) . ?
 C11 H11 0.9500 . ?
 C12 C13 1.383(4) . ?
 C13 H13 0.9500 . ?
 C13 C14 1.390(4) . ?
 C14 H14 0.9500 . ?
 C14 C15 1.381(5) . ?
 C15 H15 0.9500 . ?
 C15 C16 1.385(4) . ?
 C16 H16 0.9500 . ?
 C17 C18 1.443(4) . ?
 C18 H18A 0.9800 . ?
 C18 H18B 0.9800 . ?
 C18 H18C 0.9800 . ?
 S2 O7 1.456(2) . ?
 S2 O8 1.428(2) . ?
 S2 O9 1.436(2) . ?
 S2 C20 1.824(3) . ?
 F4 C20 1.340(4) . ?
 F5 C20 1.340(3) . ?
 F6 C20 1.339(4) . ?
 S1 O4 1.452(2) . ?
 S1 O5 1.433(2) . ?
 S1 O6 1.435(2) . ?
 S1 C19 1.828(3) . ?
 F1 C19 1.333(3) . ?
 F2 C19 1.324(4) . ?
 F3 C19 1.337(3) . ?

loop_
  _geom_angle_atom_site_label_1
  _geom_angle_atom_site_label_2
  _geom_angle_atom_site_label_3
  _geom_angle
  _geom_angle_site_symmetry_1
  _geom_angle_site_symmetry_3
  _geom_angle_publ_flag
 N1 Cu1 O1 76.46(8) . . ?
 N2 Cu1 O1 88.83(8) . . ?
 N2 Cu1 N1 83.95(9) . . ?
 N2 Cu1 N3 164.44(10) . . ?
 N3 Cu1 O1 94.00(8) . . ?
 N3 Cu1 N1 81.86(9) . . ?
 N4 Cu1 O1 103.04(9) . . ?
 N4 Cu1 N1 178.48(9) . . ?
 N4 Cu1 N2 97.49(9) . . ?
 N4 Cu1 N3 96.77(10) . . ?
 Cu1 O1 H1 122(3) . . ?
 C1 O1 Cu1 104.91(15) . . ?
 C1 O1 H1 106(3) . . ?
 C4 O2 C3 103.49(19) . . ?
 C6 O3 C5 105.52(19) . . ?
 C2 N1 Cu1 117.09(16) . . ?
 C4 N1 Cu1 109.34(15) . . ?
 C4 N1 C2 105.13(19) . . ?
 C6 N1 Cu1 107.24(16) . . ?
 C6 N1 C2 103.61(19) . . ?
 C6 N1 C4 114.6(2) . . ?
 C7 N2 Cu1 114.65(17) . . ?
 C7 N2 C11 119.0(2) . . ?
 C11 N2 Cu1 126.32(19) . . ?
 C12 N3 Cu1 113.63(18) . . ?
 C16 N3 Cu1 127.12(19) . . ?
 C16 N3 C12 119.2(2) . . ?
 C17 N4 Cu1 176.6(2) . . ?
 O1 C1 H1A 109.9 . . ?
 O1 C1 H1B 109.9 . . ?
 O1 C1 C2 108.8(2) . . ?
 H1A C1 H1B 108.3 . . ?
 C2 C1 H1A 109.9 . . ?
 C2 C1 H1B 109.9 . . ?
 N1 C2 C1 112.4(2) . . ?
 N1 C2 C3 102.0(2) . . ?
 N1 C2 C5 103.5(2) . . ?
 C1 C2 C5 111.9(2) . . ?
 C3 C2 C1 114.1(2) . . ?
 C3 C2 C5 112.0(2) . . ?
 O2 C3 C2 103.8(2) . . ?
 O2 C3 H3A 111.0 . . ?
 O2 C3 H3B 111.0 . . ?
 C2 C3 H3A 111.0 . . ?
 C2 C3 H3B 111.0 . . ?
 H3A C3 H3B 109.0 . . ?
 O2 C4 N1 106.4(2) . . ?
 O2 C4 H4 109.9 . . ?
 O2 C4 C7 110.3(2) . . ?
 N1 C4 H4 109.9 . . ?
 N1 C4 C7 110.3(2) . . ?
 C7 C4 H4 109.9 . . ?
 O3 C5 C2 105.6(2) . . ?
 O3 C5 H5A 110.6 . . ?
 O3 C5 H5B 110.6 . . ?
 C2 C5 H5A 110.6 . . ?
 C2 C5 H5B 110.6 . . ?
 H5A C5 H5B 108.7 . . ?
 O3 C6 N1 106.3(2) . . ?
 O3 C6 H6 110.2 . . ?
 O3 C6 C12 112.1(2) . . ?
 N1 C6 H6 110.2 . . ?
 N1 C6 C12 107.7(2) . . ?
 C12 C6 H6 110.2 . . ?
 N2 C7 C4 116.9(2) . . ?
 N2 C7 C8 122.1(2) . . ?
 C8 C7 C4 120.9(2) . . ?
 C7 C8 H8 120.5 . . ?
 C7 C8 C9 119.0(3) . . ?
 C9 C8 H8 120.5 . . ?
 C8 C9 H9 120.4 . . ?
 C10 C9 C8 119.1(3) . . ?
 C10 C9 H9 120.4 . . ?
 C9 C10 H10 120.4 . . ?
 C9 C10 C11 119.1(2) . . ?
 C11 C10 H10 120.4 . . ?
 N2 C11 C10 121.6(3) . . ?
 N2 C11 H11 119.2 . . ?
 C10 C11 H11 119.2 . . ?
 N3 C12 C6 116.1(2) . . ?
 N3 C12 C13 122.4(3) . . ?
 C13 C12 C6 121.5(2) . . ?
 C12 C13 H13 120.8 . . ?
 C12 C13 C14 118.3(3) . . ?
 C14 C13 H13 120.8 . . ?
 C13 C14 H14 120.3 . . ?
 C15 C14 C13 119.3(3) . . ?
 C15 C14 H14 120.3 . . ?
 C14 C15 H15 120.3 . . ?
 C14 C15 C16 119.4(3) . . ?
 C16 C15 H15 120.3 . . ?
 N3 C16 C15 121.4(3) . . ?
 N3 C16 H16 119.3 . . ?
 C15 C16 H16 119.3 . . ?
 N4 C17 C18 179.0(3) . . ?
 C17 C18 H18A 109.5 . . ?
 C17 C18 H18B 109.5 . . ?
 C17 C18 H18C 109.5 . . ?
 H18A C18 H18B 109.5 . . ?
 H18A C18 H18C 109.5 . . ?
 H18B C18 H18C 109.5 . . ?
 O7 S2 C20 101.57(14) . . ?
 O8 S2 O7 114.08(14) . . ?
 O8 S2 O9 116.73(15) . . ?
 O8 S2 C20 104.43(14) . . ?
 O9 S2 O7 114.52(15) . . ?
 O9 S2 C20 102.88(15) . . ?
 F4 C20 S2 111.9(2) . . ?
 F4 C20 F5 107.3(2) . . ?
 F5 C20 S2 111.0(2) . . ?
 F6 C20 S2 111.9(2) . . ?
 F6 C20 F4 107.3(3) . . ?
 F6 C20 F5 107.0(2) . . ?
 O4 S1 C19 103.48(13) . . ?
 O5 S1 O4 114.24(14) . . ?
 O5 S1 O6 115.46(14) . . ?
 O5 S1 C19 103.67(14) . . ?
 O6 S1 O4 114.62(14) . . ?
 O6 S1 C19 103.16(13) . . ?
 F1 C19 S1 110.7(2) . . ?
 F1 C19 F3 107.2(2) . . ?
 F2 C19 S1 111.6(2) . . ?
 F2 C19 F1 108.4(3) . . ?
 F2 C19 F3 107.7(2) . . ?
 F3 C19 S1 111.1(2) . . ?

loop_
  _geom_hbond_atom_site_label_D
  _geom_hbond_atom_site_label_H
  _geom_hbond_atom_site_label_A
  _geom_hbond_distance_DH
  _geom_hbond_distance_HA
  _geom_hbond_distance_DA
  _geom_hbond_angle_DHA
  _geom_hbond_site_symmetry_A
  _geom_hbond_publ_flag
 O1 H1 O7 0.75(4) 1.95(4) 2.701(3) 174(4) . yes

loop_
  _geom_torsion_atom_site_label_1
  _geom_torsion_atom_site_label_2
  _geom_torsion_atom_site_label_3
  _geom_torsion_atom_site_label_4
  _geom_torsion
  _geom_torsion_site_symmetry_1
  _geom_torsion_site_symmetry_2
  _geom_torsion_site_symmetry_3
  _geom_torsion_site_symmetry_4
  _geom_torsion_publ_flag
 Cu1 O1 C1 C2 47.5(2) . . . . ?
 Cu1 N1 C2 C1 11.0(3) . . . . ?
 Cu1 N1 C2 C3 -111.58(19) . . . . ?
 Cu1 N1 C2 C5 131.95(17) . . . . ?
 Cu1 N1 C4 O2 143.13(15) . . . . ?
 Cu1 N1 C4 C7 23.4(2) . . . . ?
 Cu1 N1 C6 O3 -158.44(16) . . . . ?
 Cu1 N1 C6 C12 -38.2(2) . . . . ?
 Cu1 N2 C7 C4 3.6(3) . . . . ?
 Cu1 N2 C7 C8 -177.6(2) . . . . ?
 Cu1 N2 C11 C10 177.0(2) . . . . ?
 Cu1 N3 C12 C6 -1.1(3) . . . . ?
 Cu1 N3 C12 C13 177.7(2) . . . . ?
 Cu1 N3 C16 C15 -178.8(2) . . . . ?
 O1 C1 C2 N1 -41.6(3) . . . . ?
 O1 C1 C2 C3 73.9(3) . . . . ?
 O1 C1 C2 C5 -157.6(2) . . . . ?
 O2 C4 C7 N2 -135.8(2) . . . . ?
 O2 C4 C7 C8 45.4(3) . . . . ?
 O3 C6 C12 N3 143.4(2) . . . . ?
 O3 C6 C12 C13 -35.4(3) . . . . ?
 N1 C2 C3 O2 -33.0(2) . . . . ?
 N1 C2 C5 O3 9.1(3) . . . . ?
 N1 C4 C7 N2 -18.5(3) . . . . ?
 N1 C4 C7 C8 162.8(2) . . . . ?
 N1 C6 C12 N3 26.8(3) . . . . ?
 N1 C6 C12 C13 -152.0(2) . . . . ?
 N2 C7 C8 C9 0.5(4) . . . . ?
 N3 C12 C13 C14 1.1(4) . . . . ?
 C1 C2 C3 O2 -154.4(2) . . . . ?
 C1 C2 C5 O3 130.4(2) . . . . ?
 C2 N1 C4 O2 16.6(2) . . . . ?
 C2 N1 C4 C7 -103.1(2) . . . . ?
 C2 N1 C6 O3 -34.0(2) . . . . ?
 C2 N1 C6 C12 86.3(2) . . . . ?
 C3 O2 C4 N1 -38.2(2) . . . . ?
 C3 O2 C4 C7 81.5(2) . . . . ?
 C3 C2 C5 O3 -100.0(2) . . . . ?
 C4 O2 C3 C2 44.6(2) . . . . ?
 C4 N1 C2 C1 132.6(2) . . . . ?
 C4 N1 C2 C3 10.0(2) . . . . ?
 C4 N1 C2 C5 -106.5(2) . . . . ?
 C4 N1 C6 O3 80.0(2) . . . . ?
 C4 N1 C6 C12 -159.7(2) . . . . ?
 C4 C7 C8 C9 179.2(2) . . . . ?
 C5 O3 C6 N1 41.0(2) . . . . ?
 C5 O3 C6 C12 -76.4(2) . . . . ?
 C5 C2 C3 O2 77.1(2) . . . . ?
 C6 O3 C5 C2 -30.6(3) . . . . ?
 C6 N1 C2 C1 -106.8(2) . . . . ?
 C6 N1 C2 C3 130.6(2) . . . . ?
 C6 N1 C2 C5 14.1(2) . . . . ?
 C6 N1 C4 O2 -96.4(2) . . . . ?
 C6 N1 C4 C7 143.8(2) . . . . ?
 C6 C12 C13 C14 179.8(3) . . . . ?
 C7 N2 C11 C10 -0.7(4) . . . . ?
 C7 C8 C9 C10 -1.0(4) . . . . ?
 C8 C9 C10 C11 0.6(4) . . . . ?
 C9 C10 C11 N2 0.2(4) . . . . ?
 C11 N2 C7 C4 -178.4(2) . . . . ?
 C11 N2 C7 C8 0.3(4) . . . . ?
 C12 N3 C16 C15 -1.1(4) . . . . ?
 C12 C13 C14 C15 -0.7(4) . . . . ?
 C13 C14 C15 C16 -0.6(4) . . . . ?
 C14 C15 C16 N3 1.6(4) . . . . ?
 C16 N3 C12 C6 -179.0(2) . . . . ?
 C16 N3 C12 C13 -0.2(4) . . . . ?
 O7 S2 C20 F4 177.9(2) . . . . ?
 O7 S2 C20 F5 58.0(2) . . . . ?
 O7 S2 C20 F6 -61.6(2) . . . . ?
 O8 S2 C20 F4 -63.3(2) . . . . ?
 O8 S2 C20 F5 176.8(2) . . . . ?
 O8 S2 C20 F6 57.3(2) . . . . ?
 O9 S2 C20 F4 59.1(2) . . . . ?
 O9 S2 C20 F5 -60.8(2) . . . . ?
 O9 S2 C20 F6 179.6(2) . . . . ?
 O4 S1 C19 F1 176.7(2) . . . . ?
 O4 S1 C19 F2 55.9(2) . . . . ?
 O4 S1 C19 F3 -64.3(2) . . . . ?
 O5 S1 C19 F1 -63.8(2) . . . . ?
 O5 S1 C19 F2 175.4(2) . . . . ?
 O5 S1 C19 F3 55.2(2) . . . . ?
 O6 S1 C19 F1 57.0(2) . . . . ?
 O6 S1 C19 F2 -63.8(2) . . . . ?
 O6 S1 C19 F3 175.9(2) . . . . ?

_shelx_res_file
;
TITL jonap08_a.res in P-1
    jonap08.res
    created by SHELXL-2019/2 at 12:40:10 on 23-Sep-2022
REM Old TITL JONAP08_auto in P-1
REM SHELXT solution in P-1: R1 0.091, Rweak 0.007, Alpha 0.041
REM <I/s> 0.000 for 0 systematic absences, Orientation as input
REM Formula found by SHELXT: C20 N4 O9 F6 S2 Cu
CELL 1.54184 8.784599 12.845879 13.240014 101.6052 107.7057 104.2836
ZERR 2 0.000244 0.000385 0.000372 0.0025 0.0026 0.0025
LATT 1
SFAC C H Cu F N O S
UNIT 40 40 2 12 8 18 4

L.S. 12
PLAN  6
SIZE 0.34 0.034 0.016
TEMP -173
CONF
HTAB O1 O7
BOND $H
list 4
MORE -1
fmap 2 53
acta 149.008
OMIT 7 8 0
OMIT -3 -14 7
REM <olex2.extras>
REM <HklSrc "%.\\JONAP08.hkl">
REM </olex2.extras>

WGHT    0.050400    1.710600
FVAR       2.54057
CU1   3    0.510200    0.689517    0.263266    11.00000    0.01974    0.02323 =
         0.01963    0.00817    0.00935    0.01134
O1    6    0.746993    0.845151    0.392125    11.00000    0.02591    0.02102 =
         0.02492    0.01015    0.01338    0.00729
H1    2    0.771376    0.900878    0.380873    11.00000    0.03368
O2    6    0.711333    0.591455    0.530203    11.00000    0.02150    0.01950 =
         0.01658    0.00671    0.00550    0.00800
O3    6    0.398248    0.665981    0.536577    11.00000    0.02414    0.02133 =
         0.02098    0.00553    0.01304    0.00721
N1    5    0.534370    0.661035    0.412242    11.00000    0.01553    0.01855 =
         0.01599    0.00597    0.00629    0.00652
N2    5    0.664033    0.600268    0.259170    11.00000    0.02135    0.02120 =
         0.01773    0.00681    0.00979    0.00946
N3    5    0.340928    0.756005    0.294869    11.00000    0.01794    0.02095 =
         0.02248    0.00394    0.00637    0.00872
N4    5    0.484588    0.720519    0.119764    11.00000    0.02279    0.02607 =
         0.02455    0.00896    0.00964    0.01128
C1    1    0.711608    0.867320    0.490700    11.00000    0.02214    0.01867 =
         0.02053    0.00213    0.00845    0.00487
AFIX  23
H1A   2    0.621637    0.902330    0.480588    11.00000   -1.20000
H1B   2    0.814381    0.920120    0.553436    11.00000   -1.20000
AFIX   0
C2    1    0.654004    0.756548    0.515867    11.00000    0.01925    0.01839 =
         0.01387    0.00101    0.00528    0.00439
C3    1    0.796001    0.710462    0.560602    11.00000    0.01931    0.01854 =
         0.02036    0.00326    0.00443    0.00272
AFIX  23
H3A   2    0.881033    0.726895    0.526081    11.00000   -1.20000
H3B   2    0.852939    0.743038    0.642266    11.00000   -1.20000
AFIX   0
C4    1    0.600259    0.565038    0.418846    11.00000    0.01902    0.02106 =
         0.01494    0.00731    0.00726    0.00945
AFIX  13
H4    2    0.504441    0.494073    0.399203    11.00000   -1.20000
AFIX   0
C5    1    0.548127    0.763331    0.590722    11.00000    0.02499    0.02204 =
         0.01798    0.00508    0.00882    0.00824
AFIX  23
H5A   2    0.612499    0.762262    0.666011    11.00000   -1.20000
H5B   2    0.518369    0.833219    0.597301    11.00000   -1.20000
AFIX   0
C6    1    0.367141    0.643537    0.422733    11.00000    0.01754    0.02137 =
         0.02175    0.00475    0.01025    0.00711
AFIX  13
H6    2    0.291602    0.564081    0.381893    11.00000   -1.20000
AFIX   0
C7    1    0.694537    0.551444    0.340580    11.00000    0.01607    0.01990 =
         0.01781    0.00558    0.00706    0.00625
C8    1    0.803331    0.489789    0.352259    11.00000    0.02115    0.02677 =
         0.02283    0.00877    0.01006    0.01030
AFIX  43
H8    2    0.822014    0.455599    0.410182    11.00000   -1.20000
AFIX   0
C9    1    0.885135    0.478386    0.278224    11.00000    0.02181    0.02879 =
         0.02813    0.00820    0.01166    0.01398
AFIX  43
H9    2    0.962010    0.437199    0.285388    11.00000   -1.20000
AFIX   0
C10   1    0.853387    0.527724    0.193846    11.00000    0.02448    0.02879 =
         0.02346    0.00779    0.01304    0.01164
AFIX  43
H10   2    0.907344    0.520294    0.141830    11.00000   -1.20000
AFIX   0
C11   1    0.741886    0.588144    0.186104    11.00000    0.02368    0.02642 =
         0.02226    0.00964    0.01240    0.01025
AFIX  43
H11   2    0.719663    0.621863    0.127976    11.00000   -1.20000
AFIX   0
C12   1    0.290607    0.724478    0.373688    11.00000    0.01546    0.01968 =
         0.02239    0.00349    0.00736    0.00495
C13   1    0.178259    0.764646    0.410013    11.00000    0.01996    0.02419 =
         0.03348    0.00601    0.01209    0.00856
AFIX  43
H13   2    0.146082    0.742170    0.466699    11.00000   -1.20000
AFIX   0
C14   1    0.113593    0.838725    0.361515    11.00000    0.02048    0.02594 =
         0.03792    0.00395    0.01122    0.01120
AFIX  43
H14   2    0.035239    0.867194    0.384114    11.00000   -1.20000
AFIX   0
C15   1    0.164440    0.870532    0.280099    11.00000    0.02462    0.02677 =
         0.03166    0.00569    0.00603    0.01412
AFIX  43
H15   2    0.120541    0.920532    0.245641    11.00000   -1.20000
AFIX   0
C16   1    0.280031    0.828835    0.249184    11.00000    0.02253    0.02310 =
         0.02253    0.00659    0.00451    0.01128
AFIX  43
H16   2    0.317041    0.852231    0.194510    11.00000   -1.20000
AFIX   0
C17   1    0.475050    0.743777    0.039808    11.00000    0.02118    0.02387 =
         0.02630    0.00555    0.00837    0.01077
C18   1    0.463968    0.775297   -0.060200    11.00000    0.02930    0.03586 =
         0.02454    0.01471    0.01017    0.01527
AFIX 137
H18A  2    0.347119    0.741890   -0.114036    11.00000   -1.50000
H18B  2    0.539039    0.747930   -0.092062    11.00000   -1.50000
H18C  2    0.498221    0.857470   -0.042402    11.00000   -1.50000
AFIX   0

S2    7    0.758084    1.079209    0.270211    11.00000    0.02189    0.02546 =
         0.03409    0.01078    0.00878    0.00744
F4    4    0.759453    1.050455    0.067773    11.00000    0.04776    0.03972 =
         0.02960    0.01066    0.00624    0.01909
F5    4    0.817484    0.922943    0.141815    11.00000    0.03386    0.02104 =
         0.04823    0.00193    0.00538    0.01108
F6    4    1.004451    1.087286    0.194634    11.00000    0.02688    0.03187 =
         0.04301    0.00498    0.01436    0.00630
O7    6    0.856895    1.048185    0.362288    11.00000    0.03713    0.03000 =
         0.03523    0.01755    0.01123    0.00878
O8    6    0.797976    1.197824    0.288445    11.00000    0.03111    0.02249 =
         0.03384    0.00899    0.01020    0.01141
O9    6    0.581854    1.012592    0.220588    11.00000    0.02340    0.04100 =
         0.06169    0.01261    0.01305    0.00499
C20   1    0.838721    1.033154    0.163533    11.00000    0.02565    0.02213 =
         0.03183    0.00442    0.00380    0.00666
S1    7    0.263602    0.402989    0.135723    11.00000    0.02189    0.02529 =
         0.01731    0.00498    0.00735    0.00846
F1    4    0.037739    0.214602   -0.005335    11.00000    0.03660    0.02764 =
         0.03488   -0.00451    0.01114    0.00842
F2    4   -0.029442    0.362550   -0.021496    11.00000    0.02971    0.04293 =
         0.03903    0.01271   -0.00099    0.01194
F3    4   -0.046873    0.298182    0.113862    11.00000    0.03420    0.03307 =
         0.04872    0.00339    0.02661    0.00365
O4    6    0.248820    0.509950    0.184929    11.00000    0.02875    0.02315 =
         0.03182   -0.00098    0.01094    0.00742
O5    6    0.317469    0.343996    0.213561    11.00000    0.03750    0.03920 =
         0.02355    0.01496    0.00516    0.01563
O6    6    0.343511    0.405284    0.056088    11.00000    0.02872    0.03879 =
         0.02536    0.00675    0.01478    0.01023
C19   1    0.044552    0.315359    0.050698    11.00000    0.02793    0.02302 =
         0.02906    0.00544    0.01270    0.00986
HKLF 4


REM  jonap08_a.res in P-1
REM wR2 = 0.1151, GooF = S = 1.113, Restrained GooF = 1.113 for all data
REM R1 = 0.0430 for 4783 Fo > 4sig(Fo) and 0.0513 for all 5567 data
REM 384 parameters refined using 0 restraints

END

WGHT      0.0502      1.7224

REM Highest difference peak  0.448,  deepest hole -0.888,  1-sigma level  0.084
Q1    1   0.4977  0.7779  0.2254  11.00000  0.05    0.45
Q2    1   0.5129  0.6848  0.3658  11.00000  0.05    0.45
Q3    1   0.5136  0.7999  0.2804  11.00000  0.05    0.39
Q4    1   0.4155  0.6454  0.1935  11.00000  0.05    0.38
Q5    1   0.1285  0.3378  0.0975  11.00000  0.05    0.36
Q6    1   0.3604  0.6432  0.1976  11.00000  0.05    0.35
;
_shelx_res_checksum                19771
_shelx_hkl_file
;
   0   0   1 614.894 62.3908   9
   0   0  -1 711.044 43.9716  57
   0   0   2 22131.1 1084.54  54
   0   0  -2 18942.3 1086.82  57
   0   0   2 20561.2 1097.43   9
   0   0  -2 22827.0 1092.42   7
   0   0   2 21730.4 1086.93  49
   0   0  -3 199.654 167.281  52
   0   0  -3 83.1269 68.2210  57
   0   0   3 90.0283 136.592   9
   0   0  -3 128.073 105.036   7
   0   0   3 208.877 58.9211  49
   0   0  -4 11756.9 610.773  56
   0   0   4 11642.2 619.722  55
   0   0   4 11045.9 585.577  54
   0   0  -4 11220.5 609.220   7
   0   0   4 11111.2 627.888   9
   0   0   4 12139.0 596.077  49
   0   0   5 447.717 172.282  55
   0   0  -5 518.700 136.120  56
   0   0   5 461.263 44.9679  54
   0   0  -5 392.773 143.361   7
   0   0   5 491.630 77.8978  49
   0   0   6 12230.2 724.281  55
   0   0  -6 12731.1 721.572  56
   0   0  -6 13787.9 713.203   7
   0   0   6 13810.8 693.347  49
   0   0  -6 11339.7 746.326  48
   0   0  -7 12144.1 655.160  56
   0   0   7 10717.1 653.385  55
   0   0  -7 11117.0 632.358   7
   0   0   7 11504.6 611.162  49
   0   0  -7 10957.8 683.418  48
   0   0   8 9199.93 555.337  53
   0   0  -8 10047.7 578.855  56
   0   0   8 8586.03 573.021  55
   0   0  -8 9010.54 616.732  48
   0   0   8 9015.90 522.387  49
   0   0  -8 10452.9 550.862   7
   0   0  -9 13468.3 774.212  52
   0   0   9 13377.3 763.325  55
   0   0  -9 14094.1 767.637  56
   0   0   9 13294.0 686.516  24
   0   0   9 10612.3 696.030  49
   0   0  -9 13910.5 799.117  48
   0   0  -9 13474.6 679.459  32
   0   0  -9 12160.1 684.173  40
   0   0 -10 2358.92 292.555  56
   0   0 -10 2099.47 332.331  52
   0   0  10 2259.13 302.013  55
   0   0  10 2486.15 199.642  24
   0   0 -10 2242.33 363.933  48
   0   0 -10 1893.76 162.096  40
   0   0 -10 2242.40 170.538  32
   0   0  11 1855.99 143.006  16
   0   0  11 1371.48 272.427  55
   0   0 -11 1873.42 290.813  56
   0   0 -11 1759.14 362.837  48
   0   0 -11 1717.64 153.506  32
   0   0 -11 1246.20 139.086  40
   0   0  11 1618.46 184.697  24
   0   0  12 156.147 148.084  24
   0   0 -12 195.389 115.800  32
   0   0 -12 289.529 88.1353  40
   0   0  12 278.379 161.722  21
   0   0  12 325.791 106.373  16
   0   0  13 7706.18 458.165  24
   0   0 -13 8031.38 470.940  36
   0   0  13 8646.80 444.436  16
   0   0  14 700.144 118.673  24
   0   0 -14 510.038 114.205  36
   0   0 -14 467.135 92.9801  20
   0   0  14 818.718 92.0663  16
   0   0 -15 4311.98 232.503  36
   0   0 -15 3735.22 220.684  20
   0  -1  14 505.602 90.2566  16
   0  -1  14 255.009 120.066  24
   0  -1  13 707.393 105.553  16
   0  -1  13 598.328 149.882  24
   0  -1  12 3153.87 197.269  16
   0  -1  12 2802.03 236.233  21
   0  -1  12 3019.74 232.369  24
   0  -1  11 1551.55 131.833  16
   0  -1  11 885.105 278.778  55
   0   1 -11 1860.49 282.284  56
   0   1 -11 1537.26 334.032  52
   0   1 -11 1385.93 148.019  32
   0  -1  11 1643.01 177.389  24
   0   1 -10 1665.37 269.078  56
   0  -1  10 1694.30 281.584  55
   0   1 -10 1219.43 320.309  52
   0  -1  10 1448.82 164.963  24
   0  -1  10 1229.47 120.183  16
   0   1 -10 1483.29 138.202  32
   0   1  -9 6469.43 486.780  52
   0  -1   9 6501.69 428.975  53
   0  -1   9 5983.36 470.200  55
   0   1  -9 6731.66 461.426  56
   0  -1   9 6082.17 380.829  24
   0  -1   9 7122.82 359.796  16
   0   1  -8 12559.6 680.595   7
   0  -1   8 11412.7 647.017  49
   0  -1   8 12126.2 626.823  16
   0   1  -8 12564.1 719.406  52
   0  -1   8 11572.1 709.411  55
   0   1  -8 12150.3 701.247  56
   0  -1   8 12778.8 683.026  53
   0   1  -7 5199.64 338.164   7
   0  -1   7 5706.63 301.807  49
   0  -1   7 4839.42 280.246  16
   0   1  -7 5836.00 398.089  52
   0  -1   7 5628.34 336.821  53
   0   1  -7 6022.75 361.406  56
   0  -1   7 5500.24 375.685  55
   0  -1   6 2638.98 153.350  49
   0   1  -6 2520.91 206.943   7
   0  -1   6 2128.65 135.954  54
   0   1  -6 2724.71 221.221  56
   0  -1   6 2846.28 197.993  53
   0   1  -6 2337.23 275.563  52
   0  -1   5 1278.09 94.1410  49
   0   1  -5 1133.83 157.398   7
   0  -1   5 1405.64 137.814  53
   0   1  -5 1568.08 162.047  56
   0   1  -5 1236.05 224.834  52
   0  -1   5 1300.21 87.7716  54
   0  -1   4 413.011 57.0029  49
   0  -1   4 455.330 59.0772  54
   0   1  -4 363.257 186.596  52
   0   1  -4 440.753 119.411  56
   0  -1   4 439.590 93.8383  53
   0  -1   3 28268.2 1552.84  49
   0  -1   3 28942.0 1556.74   8
   0   1  -3 32729.4 1572.04  52
   0  -1   3 32281.7 1554.45  54
   0  -1   3 33282.2 1562.23  53
   0  -1   2 12225.0 649.007  49
   0  -1   2 11326.8 651.998   8
   0  -1   2 14018.5 653.006  54
   0   1  -2 13591.7 659.605  56
   0  -1   2 14192.2 656.550  53
   0  -1   1 13485.7 679.215  50
   0  -1   1 12870.1 674.514  53
   0  -1   1 13388.1 680.157  51
   0   1  -1 13315.2 676.176  56
   0   1   0 20880.2 1044.55  49
   0   1   0 19811.3 1047.63  11
   0  -1  -1 13986.5 706.815   7
   0   1   1 13449.3 704.411  53
   0   1   2 50518.0 2589.09  55
   0   1   2 51038.3 2587.81  53
   0  -1  -2 50662.9 2588.11   7
   0   1   2 49751.5 2594.44   9
   0  -1  -2 51371.9 2593.24  48
   0   1   3 3920.49 239.320  55
   0   1   3 3537.49 221.637  53
   0  -1  -3 3321.74 213.133  57
   0   1   3 3348.73 253.414   9
   0  -1  -3 3394.43 228.060   7
   0  -1  -3 3907.21 273.091  48
   0   1   3 3848.25 207.493  49
   0   1   4 1029.87 208.076  58
   0   1   4 915.536 131.391  53
   0  -1  -4 852.000 115.353  57
   0   1   4 1329.06 168.363  55
   0   1   4 1362.26 190.867   9
   0  -1  -4 1380.51 145.853   7
   0   1   4 1292.94 104.515  49
   0  -1  -4 1021.66 222.781  48
   0   1   5 6.94904 125.285  53
   0   1   5 143.569 161.899  55
   0   1   5 12.0625 33.1469  54
   0  -1  -5 3.20803 134.314   7
   0   1   5 18.6509 195.614   9
   0  -1  -5 89.7104 234.900  48
   0   1   5 25.1893 83.5864  49
   0   1   6 927.814 196.157  55
   0  -1  -6 1105.54 167.731   7
   0   1   6 966.374 236.028   9
   0   1   6 1098.41 116.920  49
   0  -1  -6 1321.05 275.521  48
   0   1   7 25418.5 1408.59  55
   0   1   7 25088.6 1426.10   9
   0  -1  -7 27169.2 1398.80   7
   0  -1  -7 27276.4 1433.93  48
   0   1   7 26985.6 1385.27  49
   0   1   8 14767.9 862.462  55
   0   1   8 14651.9 826.013  49
   0  -1  -8 15239.8 896.663  48
   0   1   8 15675.2 837.473   8
   0  -1  -8 15958.9 842.459   7
   0   1   9 158.365 213.314  55
   0  -1  -9 28.6866 98.2695  32
   0   1   9 123.389 136.950  24
   0   1   9 129.866 114.045  49
   0  -1  -9-95.8433 327.973  48
   0  -1  -9 167.621 87.0264  40
   0  -1 -10 197.752 229.846  51
   0   1  10 64.6767 225.443  55
   0  -1 -10 391.666 114.665  32
   0   1  10 504.936 158.460  24
   0  -1 -10-21.5067 354.490  48
   0  -1 -10 204.739 99.9249  40
   0   1  11-120.491 208.368  55
   0  -1 -11-251.663 242.230  56
   0  -1 -11 371.835 327.661  48
   0  -1 -11-64.9651 99.2409  40
   0  -1 -11 107.664 113.184  32
   0   1  11 14.7354 154.203  24
   0  -1 -12 3769.39 263.513  40
   0  -1 -12 4148.66 288.498  36
   0   1  12 4500.21 286.435  24
   0  -1 -13 7587.11 418.509  36
   0  -1 -13 6553.35 394.980  40
   0   1  13 8024.85 409.718  24
   0   1  14 68.3309 98.8101  24
   0  -1 -14-79.3023 89.9429  36
   0  -1 -14-21.4899 72.5956  20
   0   2 -15 17.0603 88.9673  36
   0   2 -15 168.168 75.9966  20
   0  -2  14 16.5688 120.504  24
   0   2 -14 11.0427 112.122  36
   0   2 -14 34.6261 91.6885  20
   0  -2  14 155.836 81.8590  16
   0  -2  13 3902.29 267.260  24
   0   2 -13 3556.78 271.173  36
   0  -2  13 4286.63 236.633  16
   0  -2  12 12259.7 684.915  24
   0  -2  12 12304.5 681.374  21
   0  -2  12 13246.8 666.254  16
   0   2 -12 12312.3 698.166  36
   0   2 -11 1988.28 301.118  56
   0   2 -11 2288.80 359.065  52
   0  -2  11 2213.92 201.252  24
   0  -2  11 2337.15 156.859  16
   0  -2  11 2270.83 214.652  21
   0  -2  11 2143.96 323.018   9
   0  -2  10 5402.50 452.412   9
   0   2 -10 5488.27 439.178  56
   0  -2  10 5613.59 458.128  55
   0   2 -10 6252.23 483.946  52
   0  -2  10 5912.57 352.580  24
   0  -2  10 6368.98 325.941  16
   0   2 -10 5519.50 339.185  32
   0  -2   9 2359.66 310.062  55
   0   2  -9 2812.71 292.242  56
   0   2  -9 3177.12 346.595  52
   0  -2   9 2967.15 244.688  53
   0  -2   9 2679.00 198.357  24
   0   2  -9 2743.54 251.563   7
   0  -2   9 2735.96 166.675  16
   0   2  -8 305.840 163.980   7
   0  -2   8 203.458 65.3973  16
   0  -2   8 291.249 143.897  53
   0   2  -8 230.117 182.493  56
   0  -2   8 311.292 221.478  55
   0   2  -8 460.841 270.174  52
   0   2  -7 24387.3 1209.60   7
   0  -2   7 23162.1 1175.49  49
   0  -2   7 21926.7 1164.12  16
   0   2  -7 23220.1 1232.29  52
   0  -2   7 24721.0 1204.65  53
   0   2  -7 23407.1 1219.10  56
   0  -2   6 32747.3 1667.02  49
   0   2  -6 34093.1 1695.00   7
   0  -2   6 35152.6 1689.15  53
   0  -2   6 30935.7 1668.15  54
   0   2  -6 32569.4 1699.23  56
   0   2  -6 32057.0 1706.94  52
   0  -2   5 29794.4 1476.75  49
   0   2  -5 27596.7 1501.87  56
   0  -2   5 30203.2 1493.32  53
   0  -2   5 27989.9 1480.93  54
   0   2  -5 27040.6 1511.70  52
   0  -2   4 2230.65 120.449  49
   0   2  -4 2151.67 175.023  56
   0  -2   4 2065.17 139.095  54
   0  -2   4 2226.64 196.266  55
   0  -2   4 2231.31 150.677  53
   0   2  -4 2065.36 224.383  52
   0  -2   3 102260. 5230.50  49
   0  -2   3 107077. 5240.85  53
   0   2  -3 99324.3 5244.53  56
   0  -2   3 105394. 5239.25  54
   0  -2   2 78317.7 3949.08  50
   0  -2   2 77049.3 3940.70  53
   0   2  -1 34175.6 1636.45  49
   0   2  -1 30635.6 1639.94  12
   0  -2   1 31023.0 1636.22  57
   0   2   0 14930.7 710.837  49
   0  -2   0 14084.5 720.111  50
   0   2   0 14514.6 721.211  11
   0   2   0 13993.9 723.970  13
   0  -2   0 12851.2 707.414  10
   0   2   1 1827.22 114.429  49
   0   2   1 1494.73 125.704  12
   0  -2  -1 1798.64 119.352  56
   0  -2  -1 1845.77 155.303  51
   0  -2  -1 1959.86 157.932  50
   0  -2  -2 5710.39 311.058   7
   0  -2  -2 5577.23 341.823  48
   0   2   2 4607.36 290.013  12
   0   2   2 5649.87 301.223  53
   0  -2  -2 5300.57 322.080  51
   0   2   2 5260.10 309.331  55
   0  -2  -2 5778.90 297.572  56
   0  -2  -3 1966.60 235.061  48
   0  -2  -3 1952.62 169.666   7
   0   2   3 1776.58 181.268  55
   0   2   3 1893.21 155.092  53
   0  -2  -3 1925.08 146.585  57
   0   2   3 2084.23 225.714  58
   0   2   4 21521.9 952.138  49
   0  -2  -4 19760.3 984.836  48
   0  -2  -4 20021.1 961.807   7
   0   2   4 19411.1 960.771  53
   0   2   4 18469.7 996.787  58
   0   2   4 19311.7 963.245  55
   0  -2  -4 18725.2 955.034  57
   0  -2  -5 2195.48 196.831   7
   0   2   5 1990.26 154.594  49
   0  -2  -5 2156.83 287.447  48
   0   2   5 1841.30 117.815  16
   0   2   5 2315.85 211.190  55
   0   2   5 1935.23 187.329  53
   0   2   5 2039.93 281.893  58
   0  -2  -6 2453.93 213.190   7
   0   2   6 2387.39 175.415  49
   0  -2  -6 2522.93 316.308  48
   0   2   6 2099.97 134.829  16
   0   2   6 2279.40 210.344  53
   0   2   6 2424.26 230.627  55
   0  -2  -7 1004.21 182.968   7
   0   2   7 1283.08 214.142  55
   0  -2  -7 1222.71 300.000  48
   0   2   7 1454.93 150.748  49
   0   2   7 1278.78 101.416  16
   0   2   8 19016.3 985.778  16
   0   2   8 20993.3 1050.07   8
   0  -2  -8 17467.9 1069.41  51
   0   2   8 19218.7 1054.21  55
   0  -2  -8 18135.7 993.758  27
   0   2   8 19199.1 1001.94  24
   0  -2  -8 20801.3 1097.09  48
   0   2   8 19238.8 1032.17  49
   0  -2  -8 20467.3 1010.34  40
   0  -2  -8 18684.0 994.486  32
   0   2   9 3137.74 193.327  16
   0   2   9 3357.76 304.742  55
   0  -2  -9 3133.79 318.847  51
   0   2   9 3121.01 229.107  24
   0  -2  -9 3808.77 404.581  48
   0  -2  -9 3020.43 203.770  32
   0  -2  -9 3296.46 213.347  40
   0   2  10 601.917 113.440  16
   0   2  10 209.713 208.998  55
   0  -2 -10 666.055 341.647  48
   0   2  10 116.196 132.199  49
   0  -2 -10 461.669 116.059  40
   0   2  10 537.615 157.794  24
   0  -2 -10 561.838 121.149  32
   0   2  11 3004.73 200.009  16
   0  -2 -11 3237.83 215.457  32
   0  -2 -11 2549.99 209.399  40
   0   2  11 3143.52 237.810  24
   0  -2 -12 8348.16 481.048  36
   0  -2 -12 9587.52 472.010  32
   0   2  12 8917.75 476.930  24
   0  -2 -13 1553.10 140.563  36
   0  -2 -13 1289.81 118.054  40
   0   2  13 1778.80 150.934  24
   0  -2 -14 1326.61 101.984  20
   0  -2 -14 1425.35 110.277  36
   0   3 -15 331.905 82.7842  20
   0  -3  15 461.233 98.6736  44
   0  -3  15 417.836 105.804  47
   0   3 -15 255.000 97.0124  36
   0  -3  14 941.562 141.738  24
   0   3 -14 816.080 135.628  36
   0   3 -14 1180.61 120.791  20
   0  -3  13 4320.50 289.991  24
   0  -3  13 4277.32 288.815  21
   0  -3  13 4944.52 259.529  16
   0   3 -13 4208.95 296.280  36
   0  -3  12 251.304 168.338  21
   0  -3  12 28.7684 88.5328  16
   0   3 -12 24.7588 223.803  56
   0  -3  12-90.2612 150.080  24
   0   3 -12-174.975 328.912  48
   0   3 -12 53.2000 116.888  36
   0  -3  11-87.0062 248.154   9
   0   3 -11-23.4504 235.829  56
   0   3 -11-166.434 304.741  52
   0  -3  11-25.6656 143.877  24
   0   3 -11 127.085 315.520  48
   0  -3  11 290.618 166.091  21
   0  -3  11 34.5608 84.9733  16
   0  -3  10 16391.4 919.513  53
   0   3 -10 16730.1 959.101  56
   0   3 -10 16875.5 970.398  52
   0  -3  10 16902.8 875.963  24
   0  -3  10 16422.6 961.721   9
   0  -3  10 16174.9 874.796  21
   0  -3  10 16583.1 856.865  16
   0  -3   9 8804.62 536.019  53
   0   3  -9 9548.52 608.007  52
   0   3  -9 9187.86 576.953  56
   0  -3   9 9019.23 499.839  24
   0  -3   9 9048.79 589.091   9
   0   3  -9 9697.81 551.037   7
   0  -3   9 9122.51 479.089  16
   0  -3   8 5572.06 390.685   9
   0   3  -8 5236.26 356.880   7
   0  -3   8 5146.61 280.603  16
   0   3  -8 5180.27 416.065  52
   0  -3   8 5637.43 338.166  53
   0   3  -8 5371.96 372.499  56
   0  -3   7 110.557 53.2120  16
   0   3  -7-28.2852 164.830  56
   0  -3   7 23.0982 118.920  53
   0   3  -7 263.423 257.728  52
   0  -3   6 25018.1 1240.70  53
   0  -3   6 21930.0 1268.99  55
   0   3  -6 24083.3 1255.91  56
   0  -3   6 23784.0 1230.78  54
   0   3  -6 22917.0 1268.55  52
   0   3  -5 707.997 141.927  56
   0  -3   5 635.833 105.014  54
   0  -3   5 654.392 186.731  55
   0  -3   5 713.907 103.181  53
   0  -3   4 25860.2 1299.34  54
   0  -3   4 25965.7 1296.51  53
   0  -3   4 24414.9 1318.20  55
   0   3  -4 22705.0 1321.37  48
   0  -3   3 24780.0 1229.04  54
   0   3  -3 22917.3 1231.71  56
   0  -3   3 23923.0 1222.58  53
   0  -3   3 23347.8 1241.20  50
   0   3  -2 6486.79 340.378  12
   0  -3   2 6012.98 327.971  53
   0  -3   1 55329.7 2806.51  57
   0  -3   1 52203.4 2816.42  50
   0   3  -1 56264.0 2806.52  49
   0  -3   0 25528.1 1282.82  51
   0   3   0 24395.6 1280.18  11
   0  -3   0 23312.8 1260.22  10
   0   3   0 24423.0 1282.44  13
   0   3   0 26778.4 1267.13  49
   0  -3   0 25963.4 1277.99  50
   0  -3  -1 1263.03 164.392  51
   0   3   1 1366.29 175.250  11
   0   3   1 1194.03 122.333  12
   0   3   1 1452.27 173.775  13
   0   3   1 1448.82 106.040  49
   0  -3  -1 1393.07 157.074  50
   0   3   2 1096.08 147.429  55
   0  -3  -2 1249.01 114.586  57
   0  -3  -2 1217.38 172.872  51
   0  -3  -2 1170.33 113.688  56
   0   3   2 912.322 112.360  12
   0   3   2 1156.00 102.241  49
   0  -3  -2 1092.30 160.480  50
   0  -3  -3 552.001 116.393  56
   0  -3  -3 703.393 113.519  57
   0   3   3 582.396 147.052  55
   0  -3  -3 588.798 170.327  51
   0  -3  -3 688.567 229.975  48
   0  -3  -4 271.028 122.942  57
   0  -3  -4 281.690 125.027  56
   0   3   4 437.411 151.526  55
   0  -3  -4 367.204 181.661  51
   0   3   4 143.187 79.7174  12
   0  -3  -4 467.288 244.649  48
   0  -3  -5 6721.15 377.485  56
   0   3   5 5865.02 373.619  55
   0  -3  -5 5714.88 400.899  51
   0   3   5 5532.01 310.949  16
   0   3   5 6980.13 353.657  49
   0  -3  -5 6519.88 439.340  48
   0   3   6 7344.03 451.912  55
   0  -3  -6 6701.82 475.046  51
   0  -3  -6 8003.00 460.845  56
   0   3   6 7161.31 387.193  16
   0  -3  -6 7262.64 509.970  48
   0   3   6 8091.13 433.506  49
   0   3   7 4155.46 301.045  55
   0  -3  -7 3834.95 327.194  51
   0  -3  -7 4363.87 314.997  56
   0   3   7 3843.00 268.303  49
   0  -3  -7 4403.92 388.889  48
   0   3   7 3367.04 210.108  16
   0   3   8-46.9613 87.5737  16
   0  -3  -8 36.3998 205.682  51
   0   3   8-35.6615 195.010  55
   0  -3  -8 76.0256 200.221  56
   0  -3  -8 93.9273 97.3328  32
   0   3   8 90.0344 141.045  24
   0  -3  -8 67.8280 105.220  27
   0   3   8 6.90181 124.125  49
   0  -3  -8 105.316 317.569  48
   0  -3  -8 199.182 98.7029  40
   0   3   9 2140.54 159.225  16
   0  -3  -9 2119.17 271.222  51
   0  -3  -9 2121.22 285.197  56
   0   3   9 1967.25 255.833  55
   0   3   9 2275.10 206.105  24
   0  -3  -9 2298.96 371.707  48
   0   3   9 1611.07 207.835  49
   0  -3  -9 2296.55 182.058  40
   0  -3  -9 2323.73 174.459  32
   0   3  10 661.720 259.796  11
   0   3  10 971.026 122.631  16
   0  -3 -10 784.160 234.530  56
   0   3  10 628.551 146.108  49
   0  -3 -10 525.437 326.459  48
   0  -3 -10 704.584 131.028  40
   0  -3 -10 920.258 133.889  32
   0   3  10 609.652 169.358  24
   0   3  11 104.286 106.350  16
   0  -3 -11 232.239 106.458  36
   0  -3 -11 106.692 107.001  40
   0  -3 -11 80.1545 124.024  32
   0   3  11 206.706 156.861  24
   0   3  12 28.8081 96.4168  16
   0  -3 -12 119.019 92.7272  40
   0  -3 -12 32.7274 92.8591  36
   0  -3 -12-7.03486 111.393  32
   0   3  12 34.8264 135.366  24
   0   3  13 819.534 89.6539  16
   0  -3 -13 541.114 85.3839  36
   0  -3 -13 597.254 81.6551  40
   0   3  13 668.595 116.382  24
   0   4 -16 170.664 44.2454  20
   0   4 -15 1179.54 105.866  20
   0   4 -15 1371.47 120.188  36
   0  -4  15 1432.16 121.697  47
   0  -4  15 1300.97 107.900  44
   0   4 -14 599.147 122.156  36
   0   4 -14 866.342 110.337  20
   0  -4  13 104.942 159.424  24
   0   4 -13-110.380 101.100  20
   0   4 -13 44.2083 115.699  36
   0   4 -12 906.043 246.577  56
   0  -4  12 1094.56 166.568  24
   0  -4  12 1293.11 179.115  21
   0  -4  12 1223.32 105.484  16
   0   4 -12 923.381 146.100  36
   0  -4  11 1361.34 110.277  16
   0  -4  11 1570.56 187.507  21
   0  -4  11 976.020 276.325   9
   0   4 -11 1036.61 256.385  56
   0   4 -11 1264.15 332.617  52
   0  -4  11 1419.44 173.563  24
   0   4 -11 1141.12 332.630  48
   0   4 -11 1266.40 149.109  36
   0  -4  10 206.099 241.963   9
   0   4 -10 363.329 317.852  52
   0   4 -10 132.218 213.493  56
   0  -4  10 360.659 148.152  53
   0  -4  10 380.875 136.343  24
   0   4 -10 85.8147 315.217  48
   0  -4  10 408.388 75.5446  16
   0  -4  10 285.168 161.128  21
   0   4  -9 4112.21 317.638   7
   0  -4   9 4405.58 359.542   9
   0   4  -9 4391.78 337.022  56
   0   4  -9 4349.68 402.544  52
   0  -4   9 4334.57 286.096  53
   0  -4   9 4196.45 256.820  24
   0   4  -9 4589.80 404.940  48
   0  -4   9 3853.15 222.979  16
   0   4  -8 22224.4 1224.44  48
   0  -4   8 22491.3 1213.20   9
   0   4  -8 21479.0 1204.84  56
   0  -4   8 22105.3 1177.21  53
   0   4  -8 22939.4 1221.67  52
   0   4  -7 665.473 179.143  56
   0  -4   7 649.677 116.734  53
   0   4  -7 544.507 270.208  52
   0  -4   7 415.966 117.042  54
   0  -4   7 517.605 91.2884  15
   0   4  -7 400.945 264.814  48
   0  -4   6 28185.9 1417.69  54
   0   4  -6 26986.7 1433.08  56
   0  -4   6 28630.7 1414.61  53
   0  -4   6 26558.7 1399.91  15
   0   4  -6 26148.0 1452.96  48
   0   4  -5 831.927 150.479  56
   0  -4   5 743.927 124.067  54
   0  -4   5 711.323 93.7128  53
   0   4  -5 814.816 251.029  48
   0  -4   4 20192.6 1050.49  53
   0  -4   4 20695.2 1063.52  54
   0  -4   3 12331.9 622.000  53
   0  -4   3 11766.5 614.953  57
   0   4  -2 1772.50 149.983  12
   0  -4   2 1883.36 187.138  50
   0   4  -2 1719.52 115.629  49
   0  -4   1 6519.48 367.733  54
   0  -4   1 6848.71 351.358  57
   0   4  -1 6331.19 390.594  11
   0   4  -1 6162.49 390.585  13
   0  -4   1 6091.80 378.185  50
   0   4  -1 6474.36 349.293  49
   0  -4   0-23.1802 83.6210  57
   0  -4   0 105.536 122.428  54
   0  -4   0 12.9890 146.719  51
   0   4   0 75.9892 163.776  11
   0   4   0 59.2020 157.933  13
   0  -4   0 31.3582 141.925  50
   0   4   0 29.5055 66.4948  49
   0  -4  -1 1278.08 109.778  56
   0  -4  -1 1310.79 177.082  51
   0   4   1 1141.02 185.004  13
   0   4   1 1092.58 190.163  11
   0  -4  -1 1130.76 98.6096  10
   0   4   1 1208.24 129.555  12
   0  -4  -1 1192.33 165.521  50
   0   4   1 1360.63 111.376  49
   0   4   2 2.69434 130.047  55
   0  -4  -2-2.30123 96.1247  56
   0  -4  -2-32.7890 162.529  51
   0   4   2 26.3660 185.798  11
   0  -4  -2 10.9234 231.577  48
   0  -4  -2 40.9337 145.917  50
   0   4   2-13.1625 88.0200  49
   0  -4  -3 762.282 125.709  56
   0   4   3 816.973 157.271  55
   0  -4  -3 1064.31 194.987  51
   0  -4  -3 909.441 139.503  57
   0   4   3 870.768 119.368  49
   0  -4  -3 759.038 166.817  50
   0  -4  -4 606.587 139.507  56
   0  -4  -4 594.320 140.950  57
   0   4   4 234.126 154.230  55
   0  -4  -4 557.508 195.625  51
   0   4   4 439.156 61.8430  16
   0  -4  -4 399.331 167.631  50
   0  -4  -4 738.322 266.217  48
   0   4   5 766.000 172.404  55
   0  -4  -5 538.306 201.535  51
   0  -4  -5 612.213 163.530  56
   0   4   5 566.157 72.3700  16
   0  -4  -5 647.682 279.273  48
   0  -4  -5 733.527 177.660  50
   0   4   6 7206.40 427.056  55
   0  -4  -6 5835.14 417.457  50
   0  -4  -6 7389.45 440.702  56
   0  -4  -6 6640.35 453.412  51
   0   4   6 7036.76 414.638  49
   0  -4  -6 7371.21 506.222  48
   0   4   6 6642.61 360.353  16
   0   4   7 6572.74 363.843  16
   0   4   7 6462.91 430.489  55
   0  -4  -7 6447.20 459.987  51
   0  -4  -7 7163.52 457.492  56
   0  -4  -7 6621.16 376.704  27
   0   4   7 6672.85 391.870  24
   0   4   7 7008.32 425.836  49
   0  -4  -7 6981.66 526.727  48
   0  -4  -7 6544.52 374.634  32
   0  -4  -7 7600.00 394.364  40
   0   4   8 1077.20 117.019  16
   0  -4  -8 949.974 227.910  51
   0  -4  -8 1176.38 238.355  56
   0  -4  -8 1277.69 130.947  32
   0   4   8 1108.07 171.211  24
   0  -4  -8 1346.82 139.576  27
   0  -4  -8 1352.82 340.187  48
   0   4   8 1182.73 175.690  49
   0  -4  -8 921.003 135.713  40
   0   4   9 3857.41 241.704  16
   0  -4  -9 4316.37 368.036  56
   0  -4  -9 4973.96 443.609  48
   0  -4  -9 4290.01 271.029  40
   0  -4  -9 4484.85 259.250  32
   0   4   9 4276.76 283.712  24
   0  -4  -9 4259.64 258.657  27
   0   4  10 1229.05 128.277  16
   0  -4 -10 1022.60 144.274  40
   0   4  10 1299.84 182.093  24
   0  -4 -10 1266.21 146.312  32
   0   4  11 259.465 100.362  16
   0  -4 -11 254.279 109.374  40
   0  -4 -11 117.530 91.1876  36
   0  -4 -11 262.002 120.127  32
   0   4  11 419.771 151.020  24
   0   4  12 213.966 86.2679  16
   0  -4 -12 70.2788 88.5969  40
   0   4  12 230.322 124.720  24
   0  -4 -12 156.220 103.720  32
   0  -4 -13 43.0240 56.3672  40
   0   4  13-94.8896 87.5698  24
   0   5 -16 54.1829 59.6321  46
   0   5 -15 117.885 71.6437  20
   0  -5  15-1.64445 79.4817  35
   0   5 -15 207.186 80.5645  36
   0  -5  15 273.686 95.7862  47
   0   5 -14-42.5879 89.6083  20
   0  -5  14 18.4048 109.649  44
   0  -5  14 189.946 128.030  47
   0   5 -14 16.8929 97.2121  36
   0  -5  13 10430.5 579.460  24
   0   5 -13 9716.77 585.020  36
   0   5 -13 11594.3 580.277  20
   0  -5  12 25.1232 146.491  24
   0   5 -12 49.4614 97.3952  20
   0   5 -12-22.4154 109.904  36
   0  -5  11 17724.0 937.167  21
   0  -5  11 16921.1 1024.42   9
   0   5 -11 18596.5 1044.39  52
   0  -5  11 18222.6 940.274  24
   0   5 -11 18133.4 1042.27  48
   0   5 -11 17113.1 946.539  36
   0  -5  10 2392.92 206.020  21
   0  -5  10 2085.52 151.898  18
   0  -5  10 2590.93 309.998   9
   0   5 -10 1809.62 267.097  56
   0  -5  10 1968.00 200.493  53
   0   5 -10 2582.91 363.591  52
   0  -5  10 2601.43 191.937  24
   0   5 -10 2327.33 358.263  48
   0   5 -10 2187.30 174.725  36
   0  -5   9 6720.60 473.679   9
   0   5  -9 7479.74 455.145   7
   0  -5   9 6221.32 403.359  53
   0   5  -9 6167.84 452.600  56
   0   5  -9 7000.24 508.736  52
   0  -5   9 7083.30 386.157  24
   0   5  -9 6329.77 501.310  48
   0  -5   9 6813.57 389.816  21
   0   5  -8 850.630 285.294  48
   0  -5   8 587.965 118.781  53
   0   5  -8 656.746 200.636  56
   0  -5   8 740.423 130.107  54
   0   5  -7 7233.71 519.460  48
   0  -5   7 7598.42 416.637  15
   0  -5   7 7551.27 443.547  54
   0   5  -7 7909.57 470.395  56
   0  -5   7 8061.05 433.086  53
   0   5  -6 7490.55 519.985  48
   0  -5   6 8234.07 433.221  15
   0  -5   6 8204.64 464.042  54
   0  -5   6 8000.92 440.372  53
   0  -5   5 20930.0 1088.41  53
   0  -5   5 21344.5 1109.57  54
   0  -5   4 247.462 58.8493  53
   0  -5   4 295.786 132.056  54
   0  -5   3 3580.14 269.099  50
   0   5  -3 3455.91 235.393  12
   0  -5   3 3475.58 196.675  53
   0  -5   3 3463.43 194.055  57
   0   5  -2 5156.44 294.260  49
   0  -5   2 5245.98 343.874  50
   0   5  -2 4958.55 351.511  13
   0   5  -2 5482.04 317.005  12
   0  -5   2 5506.36 326.489  54
   0  -5   2 5486.76 294.386  57
   0  -5   1 25784.3 1395.59  50
   0   5  -1 26824.9 1379.30  49
   0   5  -1 26106.0 1404.62  13
   0  -5   1 26866.3 1405.17  51
   0  -5   1 26535.3 1394.53  54
   0  -5   1 27630.4 1381.31  57
   0  -5   0 9294.48 538.433  50
   0   5   0 9313.20 513.550  49
   0   5   0 9481.73 549.827  11
   0   5   0 9856.44 556.430  13
   0  -5   0 10274.4 521.581  57
   0  -5   0 9170.27 539.286  54
   0  -5   0 9276.32 552.270  51
   0   5   1 3183.62 203.640  49
   0  -5  -1 3128.99 240.031  50
   0   5   1 3126.77 271.834  11
   0   5   1 2769.23 212.251  12
   0  -5  -1 3757.31 217.947  57
   0  -5  -1 3055.39 252.881  51
   0  -5  -1 2937.50 193.941  56
   0   5   2 44159.1 2156.16  49
   0  -5  -2 39666.9 2159.91  50
   0   5   2 42761.6 2173.08  11
   0   5   2 43667.1 2147.29  12
   0   5   2 40030.9 2154.15  55
   0  -5  -2 42163.5 2173.85  51
   0  -5  -2 40128.5 2147.55  56
   0  -5  -3 257.155 96.4054  10
   0  -5  -3 287.529 117.738  56
   0   5   3 230.247 142.928  55
   0  -5  -3 383.781 184.498  51
   0   5   3 498.412 218.755  11
   0   5   3 256.891 112.512  49
   0  -5  -3 237.958 153.845  50
   0   5   4 3872.42 283.087  55
   0  -5  -4 4304.69 320.979  51
   0  -5  -4 3516.19 284.728  50
   0  -5  -4 4029.72 276.064  56
   0   5   4 4690.56 344.977  11
   0   5   4 4079.83 270.527  49
   0   5   5 839.758 163.996  55
   0  -5  -5 693.475 162.096  56
   0  -5  -5 684.830 210.455  51
   0  -5  -5 543.512 150.570  50
   0  -5  -5 649.210 310.428  48
   0   5   5 628.111 79.7016  16
   0   5   5 658.303 255.233  11
   0   5   6 3385.22 346.969  11
   0   5   6 3297.07 203.215  16
   0  -5  -6 3172.46 315.415  51
   0   5   6 3235.81 272.007  55
   0  -5  -6 3925.89 299.757  56
   0  -5  -6 3512.29 221.915  27
   0  -5  -6 3721.62 395.846  48
   0  -5  -6 3487.41 216.984  32
   0  -5  -6 3969.56 237.994  40
   0   5   7 2731.38 320.742  11
   0   5   7 2469.09 164.321  16
   0  -5  -7 2475.10 271.932  51
   0  -5  -7 2321.12 268.283  56
   0  -5  -7 2382.21 184.986  27
   0   5   7 2173.74 230.171  49
   0  -5  -7 2777.21 375.995  48
   0  -5  -7 2719.19 196.434  40
   0  -5  -7 2494.94 179.028  32
   0   5   8 2446.08 171.096  16
   0   5   8 2822.80 331.877  11
   0  -5  -8 2252.64 284.360  56
   0  -5  -8 2694.13 381.866  48
   0   5   8 1744.75 231.222  49
   0  -5  -8 2781.97 208.350  40
   0  -5  -8 2679.30 192.661  32
   0   5   8 2548.38 223.219  24
   0  -5  -8 2733.03 195.609  27
   0   5   9 3.52110 100.140  16
   0  -5  -9 220.248 119.819  40
   0  -5  -9 2.87474 130.100  27
   0   5   9 267.117 167.474  24
   0  -5  -9 267.582 121.576  32
   0   5  10 3502.15 209.352  16
   0  -5 -10 3628.79 230.395  32
   0   5  10 3321.58 250.032  24
   0   5  11 2150.01 145.234  16
   0  -5 -11 2394.91 168.884  32
   0   5  11 1998.55 182.571  24
   0   5  12 249.418 72.2654  16
   0  -5 -12 26.5164 76.6430  40
   0  -5 -12 71.8491 93.6574  32
   0   5  12 111.663 104.265  24
   0   6 -15 389.107 73.3532  20
   0   6 -15 360.482 69.6335  36
   0  -6  15 169.192 87.4030  35
   0  -6  15 470.413 90.7817  47
   0   6 -14 5673.89 302.063  20
   0  -6  14 5622.24 309.510  47
   0   6 -13 542.547 105.709  20
   0   6 -13 286.536 104.668  36
   0  -6  13 456.933 149.704  47
   0   6 -12 420.706 105.172  20
   0  -6  12 470.670 156.343  47
   0   6 -12 379.303 111.777  36
   0   6 -11 368.272 98.3958  20
   0  -6  11 295.063 87.2071  18
   0  -6  11 393.601 249.633   9
   0   6 -11 635.566 317.600  52
   0  -6  11 496.818 150.695  24
   0   6 -11 520.463 307.519  48
   0   6 -11 424.637 107.300  36
   0   6 -10 5622.91 309.155  20
   0  -6  10 4943.81 293.203  18
   0  -6  10 5780.55 323.674  24
   0  -6  10 5453.58 423.593   9
   0   6 -10 5433.17 465.019  48
   0   6 -10 4753.08 310.404  36
   0  -6   9 4173.66 256.245  24
   0   6  -9 3952.19 236.987  20
   0  -6   9 3722.25 227.770  18
   0   6  -9 3709.59 395.046  48
   0  -6   8 508.242 153.142  54
   0  -6   8 338.842 107.193  15
   0   6  -8 91.0475 278.399  48
   0  -6   7 6917.11 398.844  53
   0  -6   7 8073.38 440.348  54
   0  -6   7 7369.68 397.861  15
   0   6  -7 6760.21 498.990  48
   0  -6   6 2194.77 143.435  53
   0   6  -6 1925.94 300.672  48
   0  -6   5 8661.77 484.406  17
   0   6  -5 9312.60 558.923  52
   0  -6   5 9600.47 523.359  54
   0  -6   5 9142.85 476.754  53
   0  -6   4 10179.8 566.011  54
   0  -6   4 9759.43 518.692  53
   0   6  -4 9132.08 584.706  52
   0  -6   4 9850.40 528.069  17
   0   6  -4 11011.7 561.367  12
   0  -6   4 10691.6 586.902  50
   0  -6   3-27.7487 47.4387  53
   0   6  -3 6.85553 146.658  12
   0  -6   3 124.588 180.893  50
   0  -6   2 7063.48 423.617  54
   0  -6   2 6836.24 439.733  51
   0   6  -2 6485.20 406.853  12
   0   6  -2 6979.79 439.471  13
   0  -6   2 7403.86 429.127  50
   0   6  -2 7073.07 384.292  49
   0  -6   1 14221.5 809.820  51
   0  -6   1 15239.9 776.314  57
   0  -6   1 14555.9 800.889  54
   0   6  -1 14547.9 810.236  13
   0  -6   1 14363.4 795.286  50
   0   6  -1 14421.9 772.771  49
   0  -6   0 2755.92 262.654  51
   0  -6   0 2860.67 188.112  56
   0  -6   0 3235.64 218.360  57
   0   6   0 3314.53 286.768  11
   0   6   0 3256.80 281.624  13
   0   6   0 3330.06 228.323  12
   0  -6   0 3068.45 251.535  50
   0   6   0 3365.01 209.497  49
   0  -6  -1 49540.4 2428.24  57
   0   6   1 45140.8 2420.95  55
   0  -6  -1 45442.7 2442.86  51
   0   6   1 48182.2 2442.47  11
   0   6   1 47104.6 2417.25  12
   0  -6  -1 45833.3 2428.76  50
   0   6   1 47668.4 2422.00  49
   0  -6  -2 2550.65 259.635  51
   0   6   2 2665.40 215.718  55
   0  -6  -2 2581.89 188.975  56
   0   6   2 2462.65 280.644  11
   0   6   2 2859.71 201.396  49
   0  -6  -2 2690.75 231.798  50
   0   6   3 6061.38 391.075  55
   0  -6  -3 6580.18 433.948  51
   0  -6  -3 6664.96 391.328  56
   0   6   3 6685.95 382.552  12
   0   6   3 6495.98 451.531  11
   0   6   3 7191.25 396.597  49
   0  -6  -3 6078.31 403.402  50
   0  -6  -4 506.392 148.013  56
   0   6   4 586.148 141.602  55
   0  -6  -4 303.350 195.226  51
   0   6   4 782.919 138.687  49
   0  -6  -4 634.116 147.709  50
   0   6   4 637.682 252.856  11
   0  -6  -5 1781.54 247.406  51
   0  -6  -5 1935.76 214.719  56
   0  -6  -5 1948.36 149.916  27
   0   6   5 1812.09 199.746  49
   0   6   5 2127.28 292.984  11
   0  -6  -6 967.444 213.142  51
   0  -6  -6 989.638 200.402  56
   0  -6  -6 1055.35 130.698  27
   0   6   6 1332.63 283.948  11
   0   6   6 885.507 102.908  16
   0  -6  -6 1182.13 122.253  32
   0  -6  -7 197.124 192.816  56
   0  -6  -7 121.234 111.136  32
   0  -6  -7 340.935 127.454  27
   0   6   7 481.155 263.755  11
   0   6   7 187.901 90.6089  16
   0   6   8 244.397 250.841  11
   0   6   8 134.779 96.3254  16
   0  -6  -8 236.555 179.775  56
   0   6   8 225.885 151.214  49
   0  -6  -8 4.77340 117.050  40
   0  -6  -8 128.690 121.937  32
   0   6   8 235.391 165.354  24
   0  -6  -8 102.064 128.848  27
   0   6   9 219.556 96.1725  16
   0  -6  -9 102.206 119.130  40
   0   6   9 220.446 165.060  24
   0  -6  -9 185.414 133.093  27
   0  -6  -9 360.448 123.044  32
   0   6  10 3434.03 197.055  16
   0  -6 -10 3541.41 220.339  32
   0   6  10 3157.71 236.744  24
   0   6  11 1680.82 113.967  16
   0  -6 -11 1279.72 133.596  40
   0  -6 -11 1574.52 138.764  32
   0   6  11 1491.88 149.979  24
   0  -6 -12 447.475 72.3535  40
   0   6  12 583.976 84.4063  24
   0  -6 -12 589.649 80.0217  32
   0   7 -15-6.27058 53.0393  20
   0   7 -14 1199.58 109.306  20
   0   7 -14 1179.82 107.194  36
   0   7 -13 1022.23 113.260  20
   0   7 -13 1015.15 110.212  36
   0  -7  13 1090.95 151.412  47
   0   7 -12 301.522 95.1430  20
   0  -7  12 239.841 147.081  47
   0   7 -12 159.012 95.0540  36
   0  -7  11-10.4656 241.717   9
   0   7 -11 73.0245 87.8763  20
   0  -7  11 149.278 86.9166  18
   0   7 -11 201.723 294.198  48
   0  -7  11 218.160 147.440  47
   0  -7  10 380.722 236.316   9
   0   7 -10 378.842 94.5740  20
   0  -7  10 454.091 94.9547  18
   0  -7  10 679.817 150.788  47
   0   7 -10 581.430 300.892  48
   0  -7   9 1675.91 152.506  15
   0   7  -9 1339.66 123.641  20
   0  -7   9 1333.65 125.115  18
   0  -7   9 1939.41 169.850  47
   0   7  -9 1813.56 321.167  48
   0  -7   8 763.950 178.187  54
   0  -7   8 648.056 94.9432  18
   0  -7   8 787.213 122.713  15
   0   7  -8 674.226 88.7689  20
   0   7  -8 873.250 284.128  48
   0  -7   8 693.556 133.833  47
   0  -7   7 2037.32 217.485  54
   0   7  -7 1911.94 308.023  52
   0  -7   7 1790.85 149.351  15
   0   7  -7 1440.78 291.528  48
   0   7  -6 18.6413 251.170  52
   0  -7   6 73.1984 166.245  54
   0   7  -6 197.268 167.721  12
   0   7  -6 43.9268 256.823  48
   0  -7   5 6465.46 382.328  17
   0   7  -5 7440.30 424.359  12
   0  -7   5 7353.89 432.752  54
   0   7  -5 6922.80 465.203  52
   0   7  -4 131.726 155.193  12
   0   7  -4 268.181 211.823  13
   0  -7   4 85.4091 106.782  17
   0  -7   4 59.6420 199.823  50
   0  -7   3 226.722 201.506  51
   0   7  -3 57.3615 227.898  52
   0   7  -3 152.739 155.358  12
   0   7  -3-50.6307 206.713  13
   0  -7   3 65.7812 189.970  50
   0  -7   2 56.6905 177.268  54
   0  -7   2 104.257 196.845  51
   0  -7   2-13.9563 124.538  14
   0   7  -2-80.5874 201.649  13
   0   7  -2 21.7506 89.2050  49
   0  -7   2-67.1499 181.389  50
   0  -7   1 10422.0 532.767  57
   0  -7   1 9517.98 576.127  51
   0   7  -1 9910.54 577.183  13
   0  -7   1 9152.05 512.965  14
   0   7  -1 9059.83 524.935  49
   0  -7   1 9862.09 558.807  50
   0  -7   0 1123.37 96.8550  56
   0  -7   0 1329.58 154.725  57
   0  -7   0 1056.35 220.680  51
   0   7   0 1483.38 174.697  12
   0  -7   0 1367.41 151.175  14
   0   7   0 1299.81 241.951  11
   0   7   0 1401.10 228.234  13
   0   7   0 1290.79 139.359  49
   0  -7   0 1114.56 192.618  50
   0  -7  -1-74.8275 189.165  51
   0   7   1 144.789 135.698  55
   0  -7  -1-22.5911 78.1635  56
   0   7   1 31.6604 222.198  11
   0   7   1-60.9957 145.257  12
   0  -7  -1 64.4038 164.385  50
   0   7   1-32.9916 109.183  49
   0  -7  -2 36.4088 190.459  51
   0   7   2-67.6548 128.447  55
   0  -7  -2-22.7540 99.1495  56
   0   7   2-111.460 141.589  12
   0   7   2 56.4968 239.605  11
   0  -7  -2 25.3790 156.107  50
   0   7   2-124.751 112.087  49
   0  -7  -3 4259.91 287.544  56
   0  -7  -3 4561.73 344.504  51
   0   7   3 4507.13 304.870  49
   0  -7  -3 3940.49 297.758  50
   0   7   3 5077.44 378.310  11
   0  -7  -4 6482.40 392.048  56
   0  -7  -4 5842.24 420.756  51
   0  -7  -4 5931.72 343.546  27
   0   7   4 6035.98 399.459  49
   0   7   4 6520.01 459.718  11
   0   7   5 1198.43 286.435  11
   0  -7  -5 995.408 216.519  51
   0  -7  -5 1389.21 192.185  56
   0  -7  -5 1329.56 138.369  27
   0   7   5 1180.86 181.480  49
   0  -7  -5 1452.97 143.498  40
   0   7   6 2849.43 334.659  11
   0   7   6 2572.14 165.316  16
   0  -7  -6 2027.41 247.622  56
   0   7   6 1868.75 236.774  49
   0  -7  -6 2873.42 207.378  40
   0  -7  -6 2593.26 195.744  27
   0   7   7 3882.57 229.811  16
   0  -7  -7 3773.64 251.563  32
   0  -7  -7 3853.55 258.075  27
   0   7   8 2900.77 184.794  16
   0  -7  -8 3026.60 211.001  32
   0  -7  -8 3061.81 217.036  27
   0   7   8 2743.76 242.662  24
   0   7   9 1723.97 123.653  16
   0  -7  -9 1285.05 156.968  40
   0  -7  -9 1619.25 152.734  32
   0   7   9 1517.16 186.063  24
   0  -7 -10 624.669 113.186  40
   0   7  10 790.953 138.175  24
   0  -7 -10 982.451 118.404  32
   0  -7 -11 1065.93 103.270  32
   0   7  11 1057.60 108.522  24
   0  -8  15-6.99699 80.2947  35
   0   8 -15 219.023 97.3099  46
   0   8 -14 604.857 73.7155  20
   0  -8  14 693.507 107.714  47
   0  -8  13 260.338 126.037  47
   0   8 -13 215.987 78.9059  20
   0  -8  13 140.050 78.1079  28
   0   8 -12 4149.19 254.456  20
   0  -8  12 4445.86 277.767  47
   0  -8  11 7558.57 418.262  18
   0   8 -11 7744.53 429.399  20
   0  -8  11 8129.31 445.337  47
   0  -8  10 20708.9 1196.65   9
   0   8 -10 21072.8 1197.09  48
   0  -8  10 22169.7 1119.27  47
   0  -8  10 20854.0 1103.39  18
   0   8 -10 21480.7 1112.72  20
   0  -8   9 1767.67 176.325  47
   0   8  -9 1624.56 314.697  48
   0  -8   9 1800.40 162.159  15
   0   8  -9 1749.91 132.063  20
   0  -8   9 1406.34 135.094  18
   0   8  -9 1737.45 339.967  52
   0  -8   8 1428.28 148.192  15
   0  -8   8 1420.86 129.754  18
   0  -8   8 1621.05 163.828  47
   0   8  -8 1016.63 289.018  48
   0  -8   8 1379.66 109.543  37
   0  -8   8 1337.59 212.587  54
   0   8  -8 1615.43 321.982  52
   0   8  -7 137.029 281.301  52
   0  -8   7 166.849 184.685  54
   0  -8   7 67.2547 111.203  15
   0  -8   7 47.4719 87.9538  18
   0   8  -7 124.838 178.531  12
   0  -8   7-105.849 135.329  47
   0   8  -7 111.077 257.781  48
   0   8  -6 4805.10 411.992  52
   0   8  -6 5334.26 363.400  12
   0   8  -6 4382.00 405.689  48
   0   8  -5-66.1189 222.416  13
   0   8  -5 77.6256 168.568  12
   0  -8   5 52.3860 122.434  17
   0   8  -5-54.6768 253.511  52
   0  -8   5 21.7339 186.861  54
   0   8  -4 4986.42 373.269  13
   0   8  -4 4866.27 324.631  12
   0  -8   4 4285.64 276.195  17
   0  -8   4 4714.89 356.333  50
   0  -8   3 8951.39 588.052  51
   0  -8   3 10042.5 578.071  54
   0   8  -3 10484.0 560.403  12
   0   8  -3 9577.76 587.519  13
   0  -8   3 8400.18 572.235  50
   0  -8   2 29873.7 1549.12  51
   0   8  -2 30329.7 1545.80  13
   0  -8   2 27897.5 1482.95  14
   0  -8   2 29194.7 1527.94  50
   0  -8   1 1846.07 256.407  51
   0  -8   1 1807.70 176.738  14
   0   8  -1 1997.20 265.444  13
   0   8  -1 1772.24 161.824  49
   0  -8   1 1972.32 222.342  50
   0  -8   0 6061.91 436.595  51
   0  -8   0 6239.08 364.939  14
   0   8   0 6699.30 404.837  12
   0   8   0 5942.65 378.897  49
   0  -8   0 6715.60 408.981  50
   0  -8  -1 497.580 216.391  51
   0   8   1 318.720 127.380  49
   0  -8  -1 316.253 168.143  50
   0   8   1 402.264 246.898  11
   0   8   1 336.958 168.482  12
   0  -8  -1 461.988 148.473  14
   0  -8  -2 50.7772 205.664  51
   0  -8  -2 51.8750 84.6776  32
   0  -8  -2 182.383 147.524  50
   0   8   2 65.5155 127.126  49
   0   8   2 179.101 151.304  12
   0   8   2 239.695 240.785  11
   0  -8  -3 13203.3 787.251  51
   0  -8  -3 13243.1 713.301  32
   0   8   3 14969.2 751.055  12
   0   8   3 15232.5 812.276  11
   0   8   3 11756.6 757.863  49
   0  -8  -4 229.484 193.326  51
   0   8   4 24.2616 140.981  49
   0   8   4 29.1111 268.000  11
   0   8   5 8033.87 527.081  11
   0  -8  -5 7321.30 408.258  27
   0  -8  -5 7862.37 422.767  40
   0   8   6 7161.06 486.579  11
   0   8   6 5881.91 525.324  58
   0  -8  -6 6852.77 386.289  40
   0  -8  -6 7364.65 374.514  27
   0  -8  -7 4020.96 249.567  32
   0  -8  -7 3391.22 257.686  40
   0  -8  -7 4033.27 255.352  27
   0  -8  -8 1166.65 137.575  32
   0   8   8 906.873 174.929  24
   0  -8  -8 1186.45 146.874  27
   0   8   9 67.6712 133.445  24
   0  -8  -9 96.4773 103.111  32
   0  -8 -10-86.2483 78.7524  40
   0  -8 -10 103.465 87.2007  32
   0   8  10 43.5909 99.1844  24
   0   9 -15 56.0210 79.3521  46
   0  -9  15-44.5430 63.4798  35
   0  -9  15 190.903 101.891  38
   0   9 -14 187.662 109.903  46
   0  -9  14 47.6773 85.0948  35
   0   9 -13 853.214 85.8614  20
   0   9 -13 1257.41 147.036  46
   0  -9  13 1354.43 128.031  47
   0  -9  13 790.991 121.141  35
   0  -9  13 707.049 96.8419  28
   0  -9  12 2898.61 191.842  47
   0   9 -12 2032.10 151.651  20
   0  -9  11 6748.68 363.851  47
   0  -9  11 6065.12 337.530  18
   0   9 -11 5783.11 340.700  20
   0   9 -10 272.281 299.456  52
   0  -9  10 544.133 227.889   9
   0  -9  10 393.342 148.446  47
   0  -9  10 589.922 104.343  18
   0  -9   9 1904.32 150.928  18
   0  -9   9 2129.82 176.820  15
   0   9  -9 2333.50 334.371  52
   0   9  -9 2282.16 304.373  48
   0  -9   9 2142.74 187.042  47
   0  -9   9 1647.58 132.099  37
   0  -9   8 5744.51 319.791  18
   0  -9   8 6247.69 335.393  15
   0   9  -8 6009.85 466.671  52
   0   9  -8 5703.32 438.603  48
   0  -9   8 6304.08 342.716  47
   0  -9   8 5998.06 314.157  37
   0   9  -7 2257.13 321.390  52
   0  -9   7 1927.03 147.909   5
   0   9  -7 2610.09 182.812  46
   0  -9   7 2463.34 192.954  47
   0   9  -7 2641.29 319.785  13
   0  -9   7 2093.71 161.576  18
   0   9  -7 2207.74 254.936  12
   0   9  -6-67.7309 228.583  13
   0   9  -6 68.9018 184.848  12
   0  -9   6 14.6680 95.8081  18
   0   9  -6 116.706 253.629  52
   0  -9   6 8.65809 198.562  54
   0  -9   6 4.78130 68.3026   5
   0   9  -6 5.67371 111.438  46
   0  -9   6 83.8418 155.942  38
   0   9  -5 1189.70 256.058  13
   0  -9   5 1092.59 122.084  18
   0  -9   5 1183.00 154.028  17
   0   9  -5 1135.45 208.739  12
   0   9  -5 1110.45 129.791  46
   0  -9   5 1390.87 170.371  38
   0  -9   5 1179.86 226.580  54
   0   9  -5 1196.56 262.857  52
   0  -9   4 7050.81 493.843  50
   0   9  -4 8026.00 480.013  12
   0   9  -4 8446.63 519.388  13
   0  -9   4 7380.13 427.731  17
   0  -9   3 3695.41 314.918  50
   0   9  -3 3535.48 339.490  13
   0   9  -3 3899.91 302.027  12
   0  -9   2 227.761 217.218  51
   0  -9   2 172.630 89.1496  27
   0  -9   2 258.430 199.841  50
   0   9  -2 442.219 224.274  13
   0  -9   1 2910.73 304.175  51
   0  -9   1 2865.73 191.162  27
   0  -9   1 3019.35 269.029  50
   0   9  -1 3052.20 264.969  12
   0  -9   1 3003.97 200.543  18
   0  -9   1 2946.39 227.627  14
   0  -9   0 1770.35 118.390   5
   0  -9   0 1258.41 249.451  51
   0  -9   0 1336.73 129.678  27
   0  -9   0 1378.71 204.054  50
   0   9   0 1065.18 157.158  49
   0   9   0 1255.36 202.393  12
   0  -9   0 1434.94 142.587  18
   0  -9   0 1334.03 178.021  14
   0  -9  -1 453.456 81.0378   5
   0  -9  -1 387.552 216.922  51
   0  -9  -1 604.348 110.875  27
   0   9   1 363.684 136.800  49
   0  -9  -1 676.075 164.749  14
   0   9   1 734.011 178.616  12
   0  -9  -2 789.724 91.9510   5
   0  -9  -2 1094.20 230.988  51
   0  -9  -2 1229.74 117.461  32
   0   9   2 949.044 170.202  49
   0   9   2 975.586 183.615  12
   0   9   2 715.747 271.666  11
   0  -9  -2 1084.16 176.204  14
   0  -9  -3 5912.26 453.672  51
   0  -9  -3 6852.16 375.835  32
   0   9   3 4992.53 420.616  49
   0  -9  -3 7587.84 399.808  14
   0   9   3 7431.47 500.644  11
   0   9   4 5969.31 426.638  11
   0   9   4 4901.85 472.437  58
   0  -9  -4 5481.73 304.978  40
   0  -9  -5 273.106 109.413  40
   0  -9  -5 241.874 129.672  27
   0  -9  -6 363.023 152.617  14
   0  -9  -6 398.246 117.310  40
   0  -9  -6 400.886 133.170  27
   0  -9  -7 2097.33 169.834  14
   0  -9  -7 2038.16 164.181  27
   0  -9  -8 109.236 94.8570  40
   0  -9  -8 262.232 101.818  32
   0   9   8 116.876 136.410  24
   0   9   9 6.37657 105.651  24
   0  -9  -9-40.2773 86.1686  32
   0  10 -14 529.039 101.546  46
   0 -10  14 344.600 75.7975  35
   0 -10  14 680.257 124.777  38
   0  10 -13 2145.26 153.416  46
   0 -10  13 2352.98 176.480  38
   0 -10  13 1223.77 127.906  35
   0 -10  12 4917.68 333.207  35
   0  10 -12 7362.75 352.649  46
   0 -10  11 4927.42 261.404  18
   0  10 -11 5201.42 295.606  46
   0  10 -10 19.7874 138.936  46
   0 -10  10 208.290 98.7192  18
   0 -10   9-14.1655 130.542  15
   0 -10   9 163.381 107.303  18
   0  10  -9 309.652 276.396  52
   0 -10   9 27.0617 61.2541   5
   0  10  -9 288.316 134.605  46
   0 -10   9 209.863 79.4526  37
   0 -10   8-11.4722 132.139  15
   0 -10   8 4.52026 105.006  18
   0  10  -8-157.213 279.763  52
   0 -10   8 63.0678 69.0804   5
   0  10  -8 91.8822 127.406  46
   0 -10   8-2.13045 80.9629  37
   0 -10   8-44.6109 173.178  38
   0  10  -7 17613.7 897.923  12
   0 -10   7 15018.1 821.812  18
   0  10  -7 16458.9 925.263  13
   0  10  -7 14375.3 901.590  52
   0  10  -7 15418.3 979.810  58
   0 -10   7 15759.3 823.015   5
   0  10  -7 15485.9 832.738  46
   0 -10   7 16184.5 839.397  38
   0  10  -6 1234.89 240.560  12
   0 -10   6 1346.76 145.601  18
   0  10  -6 1564.10 269.110  13
   0 -10   6 1548.06 123.672   5
   0  10  -6 859.569 336.527  58
   0  10  -6 1430.53 150.606  46
   0 -10   6 1603.12 189.043  38
   0  10  -5 17034.5 950.331  13
   0 -10   5 16908.7 868.616  17
   0 -10   5 15337.1 858.862  18
   0  10  -5 16583.1 923.012  12
   0  10  -5 15612.5 998.462  58
   0  10  -5 15258.1 919.949  52
   0  10  -5 16229.6 863.127  46
   0 -10   5 16875.5 871.051  38
   0 -10   5 14471.4 853.673  27
   0 -10   4 244.452 95.2065  27
   0  10  -4 455.815 254.346  13
   0 -10   4 306.537 149.595  17
   0  10  -4 467.179 197.254  12
   0 -10   4 437.055 157.736  38
   0  10  -3 2387.52 297.908  13
   0 -10   3 2292.48 156.281   5
   0 -10   3 1968.77 159.283  27
   0 -10   3 2112.11 262.684  50
   0 -10   3 2170.91 202.859  38
   0  10  -2 319.576 313.063  58
   0 -10   2 621.064 112.802  27
   0 -10   2 487.738 210.015  50
   0 -10   2 742.361 94.2848   5
   0 -10   1 1998.19 139.200   5
   0  10  -1 1515.64 338.004  58
   0 -10   1 1737.29 268.942  51
   0 -10   1 1448.93 144.894  27
   0 -10   1 1712.33 225.862  50
   0  10  -1 1777.35 228.566  12
   0 -10   1 1736.43 161.855  18
   0  10   0 2199.81 378.971  58
   0 -10   0 2117.71 295.977  51
   0 -10   0 2874.55 199.094  27
   0 -10   0 3085.76 190.499   5
   0 -10   0 3213.17 237.452  14
   0  10   0 2561.04 267.516  12
   0 -10   0 2965.75 212.091  18
   0 -10  -1 8360.24 447.849   5
   0 -10  -1 8450.93 545.364  51
   0  10   1 7984.22 617.312  58
   0 -10  -1 8430.89 450.769  32
   0 -10  -1 8567.75 455.008  27
   0  10   1 9380.19 509.206  12
   0 -10  -1 9253.59 473.761  14
   0 -10  -2 18278.2 808.972  14
   0  10   2 16684.9 843.631  12
   0 -10  -2 13116.5 787.278   5
   0 -10  -2 14947.1 874.933  51
   0  10   2 16959.7 965.032  58
   0 -10  -2 16465.7 796.946  32
   0 -10  -2 15741.7 807.695  40
   0  10   3 10981.1 790.506  58
   0 -10  -3 12076.4 655.947  40
   0 -10  -3 13000.4 644.842  32
   0 -10  -4 3422.36 242.178  40
   0 -10  -4 3484.38 235.182  32
   0 -10  -5-19.3858 140.917  14
   0 -10  -5-26.1326 96.8762  40
   0 -10  -6 1109.08 131.516  40
   0 -10  -6 1637.28 149.848  27
   0 -10  -7 113.483 83.3583  40
   0 -10  -7 162.932 105.863  27
   0 -10  -8 2285.56 168.620  40
   0  10   8 3346.43 185.437  24
   0  11 -14 311.442 69.7929  46
   0  11 -13 542.343 101.050  46
   0 -11  13 691.821 126.930  38
   0 -11  13 340.541 67.6005  35
   0 -11  13 153.989 74.4242  28
   0  11 -12 1739.35 143.372  46
   0 -11  12 1658.29 166.783  38
   0 -11  12 1183.84 108.080  35
   0 -11  12 1016.20 121.899  28
   0 -11  11 165.078 161.222  38
   0 -11  11 56.5260 80.8619  35
   0  11 -11 182.829 123.222  46
   0 -11  10 9623.41 531.696  18
   0  11 -10 10247.1 548.941  46
   0 -11  10 10365.0 556.848  38
   0 -11   9 1470.57 132.166  18
   0 -11   9 1406.73 148.243  15
   0  11  -9 1281.04 152.019  46
   0 -11   9 1524.68 191.534  38
   0 -11   9 1160.95 106.704  37
   0 -11   8 59.3401 132.500  15
   0 -11   8-27.8349 113.472  18
   0 -11   8 29.5661 72.5041   5
   0  11  -8 165.165 89.3358   4
   0  11  -8 108.875 123.743  46
   0 -11   8 53.1172 171.539  38
   0 -11   8 41.3123 85.9839  37
   0 -11   7-85.3979 118.557  18
   0  11  -7-8.36690 197.185  12
   0 -11   7 29.9587 78.7397   5
   0  11  -7-167.833 307.203  58
   0 -11   7-15.4370 85.2557  27
   0  11  -7-33.7378 124.255  46
   0 -11   7 44.9189 166.712  38
   0 -11   6 432.460 126.845  18
   0  11  -6 387.584 212.513  12
   0 -11   6 332.863 90.5910   5
   0  11  -6 165.214 332.457  58
   0 -11   6 228.819 95.3004  27
   0  11  -6 582.302 124.718  46
   0 -11   6 441.279 169.576  38
   0  11  -5 465.137 213.845  12
   0 -11   5 372.454 128.032  18
   0 -11   5 293.070 157.344  17
   0 -11   5 353.656 95.6321   5
   0  11  -5 146.953 304.774  58
   0 -11   5 377.158 99.1232  27
   0  11  -5 368.196 118.796  46
   0 -11   5 323.022 163.520  38
   0  11  -4 526.024 208.346  12
   0 -11   4 1079.19 171.512  17
   0  11  -4 604.266 308.193  58
   0 -11   4 321.428 106.052  27
   0  11  -3 9006.52 681.564  58
   0 -11   3 8715.31 520.573  27
   0 -11   3 9958.09 539.764  17
   0 -11   3 10878.8 532.202   5
   0  11  -2 114.239 305.872  58
   0 -11   2 340.021 109.183  27
   0 -11   2 391.790 92.4699   5
   0  11  -1 72.1863 297.353  58
   0 -11   1 123.271 107.625  27
   0  11  -1 225.224 188.663  12
   0 -11   1-39.9995 134.819  18
   0 -11   1 42.8216 82.2488   5
   0  11   0 7071.87 564.531  58
   0 -11   0 7235.35 397.166  27
   0 -11   0 7099.82 392.379  32
   0  11   0 7293.46 455.990  12
   0 -11   0 6756.29 393.709   5
   0  11   1-131.749 298.061  58
   0 -11  -1 224.847 98.6312  32
   0 -11  -1 309.658 117.799  27
   0 -11  -1 197.882 78.1688   5
   0 -11  -1 3.17536 79.8897  40
   0 -11  -2-27.5917 118.162  27
   0 -11  -2-65.5820 101.023  32
   0 -11  -2-48.4013 69.9553   5
   0  11   2 109.721 74.9778   4
   0 -11  -2 135.164 155.314  14
   0 -11  -2 79.7308 82.5879  40
   0 -11  -3 2927.96 202.767  14
   0 -11  -3 2579.27 175.341  32
   0 -11  -4 155.735 132.885  14
   0 -11  -4-12.3918 84.7689  40
   0 -11  -4 52.5829 101.130  32
   0 -11  -5 2927.91 212.389  40
   0 -11  -5 3967.63 215.748  32
   0 -11  -6-113.392 71.5803  40
   0 -11  -6 105.171 100.263  27
   0 -11  -7-18.5002 54.9512  40
   0  12 -13 731.847 74.3568  46
   0 -12  13 442.715 70.8701  28
   0  12 -12 352.187 93.7282  46
   0 -12  12 390.814 117.442  38
   0  12 -11 360.756 106.968  46
   0 -12  11 388.772 134.413  38
   0 -12  11 140.197 94.5575  28
   0 -12  10 3116.16 200.044  18
   0  12 -10 3350.84 215.776  46
   0 -12  10 3275.42 233.766  38
   0 -12   9 1545.95 144.178  15
   0  12  -9 1717.73 147.928  46
   0 -12   9 1564.44 178.081  38
   0 -12   9 1396.63 111.598  37
   0 -12   8 221.779 126.945  15
   0 -12   8 99.0748 115.780  18
   0 -12   8 158.638 75.5888   5
   0  12  -8 300.700 89.3987   4
   0  12  -8 160.969 120.042  46
   0 -12   8 132.459 156.191  38
   0 -12   8 183.904 87.7981  37
   0 -12   7 395.971 132.501  15
   0 -12   7 405.712 125.865  18
   0 -12   7 189.101 83.4450  27
   0 -12   7 322.606 88.2425   5
   0  12  -7 267.055 117.345  46
   0 -12   7 481.782 161.046  38
   0 -12   7 425.816 97.6126  37
   0 -12   6 125.659 125.489  18
   0 -12   6 248.771 92.7741  27
   0 -12   6 276.593 90.6691   5
   0  12  -6 235.835 116.308  46
   0 -12   6 282.929 158.261  38
   0 -12   5 2306.86 198.624  17
   0 -12   5 1946.42 153.673  27
   0 -12   4 6773.91 234.887  17
   0 -12   4 197.622 121.706  27
   0 -12   3 23356.9 1219.60  17
   0 -12   3 21843.7 1206.57  27
   0 -12   3 25388.5 1217.57   5
   0 -12   2 2078.28 191.220  17
   0 -12   2 1640.72 173.496  18
   0 -12   2 1590.58 147.595  27
   0 -12   2 1520.56 140.860   5
   0 -12   1-19.5539 88.4267  32
   0 -12   1 131.944 108.402  27
   0 -12   1 44.1628 86.5322   5
   0 -12   0 3896.08 231.546  27
   0 -12   0 3718.94 222.351  32
   0  12   0 3914.38 220.887   4
   0 -12  -1 1901.07 145.798  27
   0 -12  -1 1593.92 131.315  32
   0  12   1 1619.17 120.942   4
   0 -12  -2 395.023 98.4352  32
   0 -12  -2 298.616 114.127  27
   0 -12  -3 2884.44 186.393  32
   0 -12  -4 344.301 89.4961  32
   0 -12  -5 129.617 78.1357  32
   0 -12  -6 51.4084 61.0632  32
   0  13 -11 1831.68 109.380  46
   0 -13  11 862.414 117.526  28
   0  13 -10 22.0731 85.1956  46
   0 -13  10 50.6374 83.9550  28
   0 -13   9 77.9498 99.5447  15
   0 -13   9 142.419 95.8791  18
   0 -13   9 134.840 90.6525  28
   0  13  -9 40.0947 92.2327  46
   0 -13   9 93.2023 70.7709  37
   0 -13   8 1806.45 143.076  15
   0 -13   8 1842.72 143.165  18
   0 -13   8 1043.89 128.173  28
   0 -13   8 1057.15 111.119   5
   0  13  -8 1751.50 121.002   4
   0  13  -8 1585.28 131.074  46
   0 -13   8 1370.72 120.483  37
   0 -13   7 2325.73 199.151  28
   0  13  -7 3537.55 200.457   4
   0 -13   7 2628.00 195.887   5
   0 -13   7 3746.63 214.730  18
   0 -13   7 3793.58 217.098  15
   0 -13   7 3430.45 201.567  37
   0 -13   6 8079.47 367.555  18
   0  13  -6 7273.96 356.786   4
   0 -13   5 1987.33 142.939  27
   0  13  -5 1943.11 154.247   4
   0 -13   4 745.320 105.915  27
   0 -13   4 551.195 111.051   5
   0 -13   3 2692.46 176.549  27
   0 -13   3 2446.81 165.502  32
   0 -13   3 2406.78 180.692   5
   0 -13   2 2451.88 191.218  17
   0 -13   2 2304.11 161.913  27
   0 -13   2 2123.75 148.682  32
   0  13  -2 2510.73 162.302   4
   0 -13   2 1895.95 158.098   5
   0 -13   1 435.136 137.046  17
   0 -13   1 309.542 101.837  27
   0 -13   1 206.004 81.7325  32
   0 -13   1 224.241 83.0664   5
   0  13  -1 326.900 88.9648   4
   0 -13   0 2597.45 166.561  27
   0 -13   0 2444.61 153.757  32
   0  13   0 2772.15 154.555   4
   0 -13   0 1633.20 147.925   5
   0 -13   0 3102.41 189.818  17
   0 -13   0 1971.03 149.115  37
   0 -13  -1-54.9430 79.8846  32
   0 -13  -1-17.4195 96.4052  27
   0 -13  -1-7.64942 56.6053   5
   0 -13  -1 96.8157 118.792  17
   0 -13  -2 2862.54 163.159  32
   0 -13  -2 2972.87 172.367  27
   0 -13  -3 240.262 93.6782  17
   0 -13  -3 243.495 73.5048  32
   0 -13  -3 115.818 88.3206  27
   0 -13  -4 1396.46 98.5482  32
   0 -14  11 137.493 56.0817  28
   0 -14  10 618.395 79.2393  28
   0 -14   9 578.234 71.6085  37
   0 -14   9 521.543 82.0943  28
   0  14  -8 93.3486 69.8704   4
   0 -14   8 74.2733 59.1487   5
   0 -14   8 160.153 88.9663  15
   0 -14   8 92.0261 91.8604  18
   0 -14   8 37.6141 71.7016  37
   0 -14   8-4.53767 68.4703  28
   0 -14   7 238.455 73.5064   5
   0  14  -7 574.038 85.0117   4
   0 -14   7 458.246 107.579  18
   0 -14   7 565.015 100.964  15
   0 -14   7 456.860 84.9512  37
   0 -14   7 287.445 71.5454  28
   0 -14   6 528.569 91.8636   5
   0  14  -6 766.351 98.3889   4
   0 -14   6 872.444 121.040  18
   0 -14   6 859.443 113.757  15
   0  14  -5 666.500 98.1392   4
   0 -14   5 587.288 97.1958  37
   0 -14   4 942.919 111.016   5
   0 -14   4 1274.94 113.458  37
   0 -14   3 18.7828 76.1002   5
   0 -14   3-83.3044 83.0072  37
   0 -14   3 30.6951 77.1562  27
   0 -14   2 973.295 114.198   5
   0  14  -2 1846.62 118.669   4
   0 -14   2 1851.73 142.308  17
   0 -14   2 1278.33 114.091  37
   0 -14   2 1508.84 117.546  27
   0 -14   1 678.445 88.3526   5
   0  14  -1 1119.79 94.7650   4
   0 -14   1 1548.15 125.257  17
   0 -14   1 775.178 88.9169  37
   0 -14   1 1326.86 102.006  27
   0 -14   0-20.2445 49.1758   5
   0 -14   0 150.432 96.6069  17
   0 -14   0 29.4437 49.4237  37
   0 -14   0 2.46982 78.1641  27
   0  14   1 149.739 78.9486  41
   0 -14  -1 381.513 77.3080  27
   0 -14  -2 4.15736 67.4933  27
   0 -15   8 299.001 58.4051  37
   0 -15   8 260.740 45.1880   6
   0 -15   8 267.382 41.7964   5
   0 -15   7 60.0464 63.2185  37
   0 -15   7 5.58523 52.9228   5
   0 -15   6 35.9025 61.6652   5
   0 -15   6 245.796 71.9747  15
   0  15  -5 395.198 73.5486   4
   0 -15   5 396.506 75.9514  37
   0 -15   5 611.982 80.7687  15
   0 -15   4 889.425 84.2150  37
   0 -15   4 908.183 90.8554  15
   0 -15   3 5676.41 277.911  37
   0 -15   3 4476.81 278.689   5
   0 -15   2 120.387 51.8978  37
   0 -15   2 60.6797 51.8525   5
   0  15  -1 474.951 89.4378  41
   1 -16   3 120.025 41.5537   5
   1 -16   3 155.523 46.6310   6
   1 -16   4 1656.55 111.012   5
   1 -16   4 1502.37 113.431   6
   1 -16   5-3.39850 50.0781  37
   1 -16   6 211.465 39.2854   5
   1 -16   6 192.859 43.7511   6
  -1  15   0 98.1803 77.3945  41
   1 -15   0 46.6160 34.6955   5
   1 -15   1 90.4589 49.0853  37
   1 -15   1 90.6098 54.1383   5
   1 -15   1 129.831 59.0525   6
   1 -15   2 690.928 77.5848  37
   1 -15   2 447.173 77.3843   5
   1 -15   3 126.218 71.0398  37
   1 -15   3 56.6073 67.7464   5
   1 -15   4 370.751 78.3033   5
   1 -15   4 558.055 83.5300  37
   1 -15   4 560.408 93.6149  15
  -1  15  -5 112.629 74.8591   4
   1 -15   5 52.8676 75.7813  37
  -1  15  -6 784.186 82.2340   4
   1 -15   6 454.550 75.3909   5
   1 -15   7 311.631 59.1330   5
   1 -15   7 199.653 63.7987   6
   1 -15   7 315.006 71.3496  37
   1 -15   8 163.262 59.3246  37
  -1  14   4 62.0965 65.9659  24
   1 -14  -3 4147.38 230.878  27
  -1  14   3 4436.88 250.096  24
   1 -14  -2 500.775 100.501  17
   1 -14  -2 427.725 79.5175  27
   1 -14  -1 2577.72 150.255  17
   1 -14  -1 2204.33 124.037  27
   1 -14   0 116.035 65.5426   5
  -1  14   0 408.716 73.6006   4
   1 -14   0 217.836 64.6175  37
   1 -14   0 355.308 120.799  17
  -1  14  -1 1190.31 102.082   4
   1 -14   1 700.644 96.0537   5
   1 -14   1 819.081 94.4489  37
   1 -14   1 1309.89 141.662  17
   1 -14   2 467.728 90.8424   5
   1 -14   2 446.400 90.9855  37
   1 -14   2 702.148 132.031  17
   1 -14   3 91.2105 85.8373   5
   1 -14   3 77.5935 89.9838  37
   1 -14   4 1207.66 122.410   5
   1 -14   4 1473.18 125.679  37
   1 -14   5 400.956 100.003  37
   1 -14   6 2069.54 151.531   5
   1 -14   6 1917.96 143.725  28
   1 -14   7 218.156 70.5655   5
  -1  14  -7 96.3939 79.6563   4
   1 -14   7 137.377 83.2084  37
   1 -14   7 174.988 77.5783  28
   1 -14   8 673.131 73.5888   5
   1 -14   8 843.596 105.168  15
   1 -14   8 814.810 88.7001  37
   1 -14   8 624.602 92.6472  28
   1 -14   9 419.224 66.5959  37
   1 -14   9 392.437 83.1144  28
   1 -14  10 414.148 77.7499  28
   1 -14  11 382.144 64.2194  28
  -1  13   5 63.5938 102.069  24
   1 -13  -4 5227.59 289.933  27
   1 -13  -3 199.254 92.9379  27
   1 -13  -3 193.670 74.3788  32
   1 -13  -2 1145.76 104.884  32
   1 -13  -2 1374.57 121.605  27
  -1  13   1 33.3485 74.6501   4
   1 -13  -1 38.0939 68.6509   5
   1 -13  -1 27.8120 65.4132  37
   1 -13  -1-99.4287 96.0751  27
   1 -13  -1-48.5167 72.1642  32
   1 -13   0 64.3169 77.6057   5
   1 -13   0 184.739 146.439  17
   1 -13   0 117.708 80.5920  37
   1 -13   0 151.609 93.3521  27
   1 -13   1 4347.62 276.519   5
   1 -13   1 5359.22 304.822  17
   1 -13   1 4998.83 274.868  37
   1 -13   1 4477.19 270.575  27
   1 -13   2 4338.27 279.980   5
   1 -13   2 4988.78 279.496  37
   1 -13   2 4436.45 269.954  27
   1 -13   3 11649.6 625.046   5
   1 -13   3 13484.7 638.681  17
   1 -13   3 12311.6 622.463  37
   1 -13   3 10485.4 609.742  27
   1 -13   4 2052.12 198.891  18
   1 -13   4 1871.83 182.393  37
   1 -13   5 2901.63 185.195  18
   1 -13   5 2436.80 171.280   5
   1 -13   6 1067.75 114.619   5
   1 -13   6 878.347 115.857  28
   1 -13   7 643.584 90.7959   5
   1 -13   7 932.896 168.972  38
   1 -13   7 739.461 105.179  37
   1 -13   7 575.042 107.667  28
   1 -13   8 910.098 93.2716   5
  -1  13  -8 899.059 101.327   4
   1 -13   8 1082.79 131.397  15
   1 -13   8 1537.64 117.729  18
   1 -13   8 1368.64 171.532  38
   1 -13   8 964.362 106.817  37
   1 -13   8 747.622 119.913  28
   1 -13   9 1284.60 106.578  37
   1 -13   9 1118.28 128.364  28
   1 -13  10 90.7419 133.150  38
   1 -13  10 53.9144 87.1066  28
   1 -13  11 2133.11 143.199  38
   1 -13  11 936.579 114.991  28
  -1  12   7 547.641 92.3701  24
   1 -12  -6 228.239 73.8382  32
  -1  12   6 90.7524 116.782  24
   1 -12  -5 167.697 98.7924  27
   1 -12  -5 180.269 82.0498  32
  -1  12   5 264.787 141.287  24
   1 -12  -4 761.771 117.676  27
   1 -12  -4 871.573 101.873  32
   1 -12  -3 533.852 157.714  14
   1 -12  -3 614.278 95.6715  32
   1 -12  -3 458.197 112.835  27
   1 -12  -2 321.355 107.093  27
   1 -12  -2 292.001 88.9418  32
   1 -12  -2 230.080 73.3622   5
   1 -12  -1 631.208 97.1210  32
   1 -12  -1 731.033 113.893  27
   1 -12  -1 579.986 90.3659  37
   1 -12  -1 482.377 91.8821   5
   1 -12   0 5292.54 292.382  27
   1 -12   0 4706.68 283.187  32
   1 -12   0 5101.22 293.633   5
  -1  12  -1 2039.70 351.896  58
   1 -12   1 2189.51 162.166  27
   1 -12   1 2147.34 149.685  32
   1 -12   1 2277.58 166.487   5
  -1  12  -2 4432.84 443.779  58
   1 -12   2 4177.93 258.070  27
   1 -12   2 3971.56 249.443  32
   1 -12   2 4363.36 371.642   2
   1 -12   2 4935.16 271.373   5
  -1  12  -3 7196.05 601.999  58
   1 -12   3 6940.85 424.140  27
  -1  12  -3 7199.87 502.446  12
   1 -12   3 7944.30 442.712  18
   1 -12   3 8511.70 538.322   2
   1 -12   3 8385.68 439.658   5
  -1  12  -4 2118.82 260.776  12
   1 -12   4 2244.95 183.285  18
  -1  12  -4 2291.19 362.144  58
   1 -12   4 1562.37 156.701  28
   1 -12   4 2275.38 151.357  27
   1 -12   5 810.102 224.256   2
   1 -12   5 893.737 118.274   5
   1 -12   5 1281.39 143.079  18
   1 -12   5 1223.25 193.504  38
  -1  12  -5 1408.56 336.468  58
   1 -12   6 140.135 86.7660   5
   1 -12   6 104.057 181.769  38
   1 -12   6 74.9320 99.2661  37
   1 -12   6 137.505 119.724  18
   1 -12   7 812.819 109.325   5
   1 -12   7 1352.36 122.232  37
   1 -12   7 1214.33 197.345  38
   1 -12   7 1294.21 131.885  18
   1 -12   8 207.734 70.8175   5
   1 -12   8 214.836 104.363  18
   1 -12   8 99.4144 124.969  15
   1 -12   8 187.192 87.4708  37
   1 -12   8 103.683 176.914  38
   1 -12   9 1854.90 160.403  15
  -1  12  -9 1994.80 152.660  46
   1 -12   9 1689.41 130.053  37
   1 -12   9 2169.61 206.184  38
   1 -12   9 1418.95 156.248  28
  -1  12 -10 639.373 108.922  46
   1 -12  10 775.827 170.351  38
   1 -12  10 297.763 108.637  28
  -1  12 -11 1182.44 115.569  46
   1 -12  11 1073.58 166.779  38
  -1  12 -12 452.776 77.1698  46
   1 -12  12 607.454 132.714  38
   1 -12  12 244.454 79.0185  28
   1 -12  13 525.151 97.6445  38
   1 -12  13 305.872 52.9213  28
   1 -11  -8 6.96192 41.2935  40
  -1  11   8 25.4460 96.4490  24
   1 -11  -8 64.7920 67.1712  32
   1 -11  -7 1355.59 107.865  32
  -1  11   7 1380.61 147.126  24
  -1  11   6 1048.89 166.479  24
   1 -11  -6 1054.71 114.047  32
   1 -11  -6 801.902 101.331  40
   1 -11  -5 763.063 108.881  32
   1 -11  -5 612.352 123.736  27
   1 -11  -5 408.789 93.3360  40
   1 -11  -5 838.076 155.908  14
   1 -11  -4 3587.06 223.415  27
   1 -11  -4 3521.41 212.670  32
   1 -11  -4 4058.17 253.955  14
   1 -11  -3 586.249 122.052  27
   1 -11  -3 467.368 104.351  32
   1 -11  -3 734.065 177.374  14
   1 -11  -3 443.113 89.8256  40
  -1  11   2 4023.50 431.521  58
   1 -11  -2 4211.17 240.143  27
   1 -11  -2 3936.78 231.277  32
   1 -11  -2 4840.94 285.389  14
  -1  11   1 3380.57 429.304  58
   1 -11  -1 3582.24 224.775  27
   1 -11  -1 3585.18 216.659  32
   1 -11  -1 3939.25 281.273  14
  -1  11   1 3548.97 289.322  12
   1 -11  -1 3319.63 309.293   2
   1 -11  -1 3279.01 216.308   5
  -1  11   0 2975.70 407.728  58
   1 -11   0 3231.31 208.720  27
   1 -11   0 2746.87 198.717  32
   1 -11   0 3740.57 265.421  14
  -1  11   0 3649.88 293.035  12
   1 -11   0 3774.42 319.658   2
   1 -11   0 3410.56 207.884   5
  -1  11  -1 2346.97 386.721  58
   1 -11   1 2847.10 197.267  27
   1 -11   1 2778.64 188.319  32
  -1  11  -2-73.5312 314.448  58
   1 -11   2-46.4667 90.9388  27
   1 -11   2 36.0290 89.1797   5
   1 -11   3 890.671 109.042   5
  -1  11  -3 532.050 247.014  52
  -1  11  -3 866.771 326.699  58
   1 -11   3 665.889 103.757  27
   1 -11   3 897.910 174.895  17
   1 -11   3 1048.92 140.959  18
  -1  11  -3 661.548 213.312  12
   1 -11   3 832.254 184.734  38
  -1  11  -4 12296.4 718.723  52
  -1  11  -4 13521.9 809.516  58
   1 -11   4 10930.0 626.389  27
   1 -11   4 12071.9 638.884  18
   1 -11   4 12302.4 652.246  17
  -1  11  -4 12527.6 703.248  12
   1 -11   4 12755.1 657.232  38
  -1  11  -5 1632.21 295.706  52
  -1  11  -5 1860.53 379.307  58
   1 -11   5 1942.96 146.186   5
   1 -11   5 1999.20 254.882   2
   1 -11   5 1650.84 160.916  18
   1 -11   5 1891.62 200.297  17
  -1  11  -5 1687.50 244.376  12
   1 -11   5 2019.85 213.432  38
  -1  11  -6 27179.7 1549.93  52
  -1  11  -6 29625.8 1634.99  58
   1 -11   6 30359.3 1563.54   2
   1 -11   6 29301.3 1481.80   5
  -1  11  -6 26949.3 1536.40  12
   1 -11   6 26703.6 1476.25  18
   1 -11   6 28685.4 1491.92  38
   1 -11   6 30388.4 1479.20  37
   1 -11   7 320.256 145.268  15
   1 -11   7 490.247 116.973  18
  -1  11  -7 408.376 285.990  52
  -1  11  -7 721.104 328.702  58
  -1  11  -7 483.150 122.592  46
   1 -11   7 553.243 103.084  37
   1 -11   7 569.307 192.805  38
   1 -11   7 328.183 85.0028   5
   1 -11   7 452.463 192.362   2
   1 -11   8 2930.48 183.644  18
   1 -11   8 2742.14 208.048  15
  -1  11  -8 3020.49 199.828  46
   1 -11   8 2831.26 248.465  38
   1 -11   8 2679.87 176.634  37
   1 -11   8 2080.50 166.386   5
   1 -11   9 302.296 94.7355  18
   1 -11   9 220.211 128.233  15
  -1  11  -9 291.589 124.404  46
   1 -11   9 35.3783 192.039  38
   1 -11   9 200.536 92.3150  35
   1 -11   9 234.886 83.1140  37
  -1  11 -10 4652.59 248.747  46
   1 -11  10 4543.79 286.030  38
  -1  11 -11 2997.84 182.633  46
   1 -11  11 1794.00 161.036  35
   1 -11  11 3290.13 224.371  38
   1 -11  11 1989.65 171.190  28
  -1  11 -12 63.2064 100.565  46
   1 -11  12 159.565 155.979  38
   1 -11  12 120.015 80.0050  35
   1 -11  12 119.289 83.1484  28
  -1  11 -13 1329.56 102.405  46
   1 -11  13 885.342 89.0487  35
   1 -11  13 1623.60 145.366  38
   1 -11  13 806.969 85.5126  28
   1 -10  -9 84.9084 60.7466  40
   1 -10  -8 1047.21 109.510  32
  -1  10   8 925.676 145.976  24
   1 -10  -8 677.606 100.247  40
   1 -10  -8 1083.81 124.141  14
   1 -10  -7 443.110 104.626  32
  -1  10   7 577.001 163.706  24
   1 -10  -7 237.475 94.8255  40
   1 -10  -7 621.817 142.778  14
   1 -10  -6 208.958 109.581  32
   1 -10  -6 251.556 96.6085  40
   1 -10  -6 126.487 160.715  14
   1 -10  -5 745.323 117.610  32
   1 -10  -5 776.410 185.068  14
   1 -10  -5 938.086 117.833  40
   1 -10  -4 643.141 188.132  14
  -1  10   4 510.173 298.379  58
   1 -10  -4 634.078 127.297  27
   1 -10  -4 971.738 113.050  32
  -1  10   4 149.131 142.187  49
   1 -10  -4 547.273 109.467  40
  -1  10   3 11360.7 589.928  12
   1 -10  -3 12346.3 570.275  14
  -1  10   3 9840.86 713.368  58
   1 -10  -3 10057.9 542.910  27
   1 -10  -3 10492.8 539.345  32
   1 -10  -3 9377.60 547.974  40
   1 -10  -2 6119.49 341.759  14
  -1  10   2 6112.74 366.070  12
   1 -10  -2 5368.87 382.414   2
   1 -10  -2 5287.14 295.969   5
  -1  10   2 4868.93 492.456  58
   1 -10  -2 5432.47 303.492  27
   1 -10  -2 5237.61 298.035  32
  -1  10   2 3683.55 338.941  49
   1 -10  -2 4698.23 304.520  40
   1 -10  -1 1414.13 223.389   2
   1 -10  -1 1173.03 109.178   5
  -1  10   1 1046.60 335.288  58
   1 -10  -1 1091.36 215.421  51
   1 -10  -1 1137.22 114.428  32
   1 -10  -1 1160.72 125.142  27
  -1  10   1 827.537 149.450  49
   1 -10  -1 1289.72 195.040  14
  -1  10   1 1417.13 209.660  12
  -1  10   0 2735.66 374.179  58
  -1  10   0 2492.05 260.229  55
   1 -10   0 2534.09 178.193  32
   1 -10   0 2604.78 184.544  27
   1 -10   0 2933.82 240.450  14
  -1  10   0 3161.63 264.414  12
   1 -10   0 3117.90 185.140   5
  -1  10  -1 13.4371 318.452  58
   1 -10   1-4.15672 89.8512  27
   1 -10   1 37.5513 176.077  14
   1 -10   1 13.5475 76.9829   5
   1 -10   2 89.9677 79.9979   5
  -1  10  -2-13.2678 306.884  58
   1 -10   2 116.770 86.6403  27
   1 -10   2 146.025 114.669  18
   1 -10   2-68.3927 166.303  38
  -1  10  -3 14010.1 826.248  52
  -1  10  -3 14514.6 900.130  58
   1 -10   3 13290.6 744.061  27
  -1  10  -3 16454.4 816.151  12
   1 -10   3 14442.4 752.953  18
   1 -10   3 14340.0 762.946  17
   1 -10   3 15001.3 768.111  38
  -1  10  -4 1286.08 284.439  52
  -1  10  -4 1169.22 351.762  58
   1 -10   4 1924.03 132.292   5
  -1  10  -4 1381.85 222.608  12
   1 -10   4 1459.00 180.519  17
   1 -10   4 1340.13 143.848  18
   1 -10   4 1661.97 197.438  38
  -1  10  -5 2934.84 349.125  52
  -1  10  -5 3180.19 420.279  58
   1 -10   5 3728.35 207.839   5
  -1  10  -5 3285.70 291.693  12
   1 -10   5 3075.28 241.481  17
   1 -10   5 3022.33 211.592  18
   1 -10   5 3066.21 255.232  38
  -1  10  -6 50.9252 285.033  52
   1 -10   6-175.209 202.306   2
   1 -10   6 102.411 75.4188   5
  -1  10  -6 35.3155 187.001  12
   1 -10   6-37.5360 103.633  18
   1 -10   6 58.0115 177.831  38
   1 -10   6-74.0599 89.1319  37
   1 -10   7 2586.60 179.638  18
  -1  10  -7 3175.66 269.882  12
   1 -10   7 2875.28 205.983  15
  -1  10  -7 2250.76 343.539  52
   1 -10   7 2919.56 264.450   2
   1 -10   7 2284.91 167.488   5
  -1  10  -7 2495.79 195.110  46
  -1  10  -7 2124.91 338.531  48
   1 -10   7 2415.76 240.795  38
   1 -10   7 2692.61 175.307  37
   1 -10   8 772.581 110.286  18
   1 -10   8 957.592 148.358  15
  -1  10  -8 788.874 316.165  52
   1 -10   8 599.632 86.1882   5
  -1  10  -8 634.762 137.296  46
   1 -10   8 971.643 167.132  47
  -1  10  -8 756.268 288.274  48
   1 -10   8 851.240 100.969  37
   1 -10   8 629.808 114.589  35
   1 -10   9-16.9396 135.076  15
   1 -10   9 86.5830 90.5021  18
  -1  10  -9 146.524 294.543  52
   1 -10   9 140.489 155.996  47
  -1  10  -9 253.930 132.385  46
   1 -10   9 49.5091 105.023  35
   1 -10   9 55.2657 78.0710  37
   1 -10  10 717.181 165.969  47
  -1  10 -10 723.269 143.624  46
  -1  10 -11 850.142 145.550  46
   1 -10  11 1185.84 162.027  47
   1 -10  11 677.054 124.257  35
   1 -10  11 773.914 119.944  28
  -1  10 -12 3031.97 197.912  46
   1 -10  12 3307.01 199.447  47
   1 -10  12 2338.25 183.133  35
   1 -10  12 2040.69 170.449  28
  -1  10 -13 156.833 104.133  46
   1 -10  13 121.821 86.5802  35
   1 -10  13 279.552 149.297  38
   1 -10  13 139.638 64.4866  28
   1 -10  14 187.261 67.8459  35
   1 -10  14 306.495 114.795  38
  -1  10 -14 298.141 77.6443  46
   1  -9 -10 74.4435 66.5094  40
   1  -9  -9 190.533 88.1217  40
   1  -9  -9 239.080 118.875  14
  -1   9   8 1915.90 196.985  24
   1  -9  -8 2035.84 167.705  27
   1  -9  -8 1546.11 152.982  40
  -1   9   7 5470.00 336.940  24
   1  -9  -7 4704.62 312.017  40
   1  -9  -7 5250.79 305.802  32
   1  -9  -6 369.720 112.678  32
   1  -9  -6 207.405 109.258  40
  -1   9   5 3184.15 324.544  11
   1  -9  -5 2853.36 184.175  32
   1  -9  -5 2783.53 194.744  40
  -1   9   4 7592.67 499.589  11
  -1   9   4 6660.49 568.564  58
   1  -9  -4 6755.23 381.497  32
   1  -9  -4 7034.02 387.573  27
   1  -9  -4 7284.72 397.111  40
  -1   9   3 1179.85 177.002  12
  -1   9   3 1182.31 273.092  11
  -1   9   3 1095.50 331.360  58
   1  -9  -3 1133.58 117.458  32
   1  -9  -3 1099.19 125.674  27
  -1   9   3 932.689 162.967  49
   1  -9  -3 997.704 121.647  40
  -1   9   2 89.0408 233.436  11
   1  -9  -2 61.5916 171.740  14
  -1   9   2-77.4046 170.883  12
   1  -9  -2 135.473 68.1872   5
   1  -9  -2-86.6711 169.520   2
   1  -9  -2 139.575 184.410  51
  -1   9   2 74.9675 170.446  55
  -1   9   2 160.687 300.008  58
   1  -9  -2 118.324 83.2878  32
   1  -9  -2 104.387 98.9129  27
  -1   9   2-45.1064 122.022  49
   1  -9  -2 129.792 76.6110  40
   1  -9  -1 13721.3 621.431   5
  -1   9   1 12161.8 674.544  55
   1  -9  -1 11651.8 684.813  51
  -1   9   1 11472.2 756.919  58
   1  -9  -1 10613.5 613.311  32
   1  -9  -1 10949.0 615.965  27
  -1   9   1 10434.1 650.192  49
  -1   9   1 12269.3 661.724  12
   1  -9  -1 12245.9 635.930  14
  -1   9   0 13948.4 908.423  58
   1  -9   0 14620.7 852.314  51
  -1   9   0 12766.0 806.418  49
   1  -9   0 13555.1 814.892  50
   1  -9   0 14564.5 795.541  14
  -1   9   0 14665.2 823.574  12
  -1   9  -1 3820.01 421.493  58
   1  -9   1 4074.70 299.552  14
   1  -9   1 4062.64 326.421  50
  -1   9  -2-104.436 183.816  13
  -1   9  -2 60.3575 166.503  12
  -1   9  -2-196.666 292.525  58
  -1   9  -3 19408.6 984.683  12
  -1   9  -3 17395.6 988.451  13
  -1   9  -3 17549.7 1058.99  58
  -1   9  -3 17147.8 1003.18  52
  -1   9  -4 837.565 275.163  52
  -1   9  -4 1029.76 326.575  58
   1  -9   4 1231.29 104.016   5
   1  -9   4 1014.21 151.781  17
  -1   9  -4 947.517 194.558  12
  -1   9  -4 1199.56 209.086  13
   1  -9   4 972.000 166.841  38
  -1   9  -5 11447.8 704.159  13
  -1   9  -5 13014.6 692.591  12
   1  -9   5 11320.5 648.209  17
   1  -9   5 11004.5 634.272  18
  -1   9  -5 11453.7 726.986  52
   1  -9   5 14134.8 642.961   5
   1  -9   5 12067.9 651.440  47
   1  -9   5 12049.9 655.991  38
  -1   9  -6 387.659 289.888  52
   1  -9   6 575.998 85.0432   5
   1  -9   6 415.888 146.633  47
  -1   9  -6 503.938 178.375  12
   1  -9   6 496.533 99.4934  18
  -1   9  -7 4004.43 304.086  12
   1  -9   7 3496.18 224.025  18
   1  -9   7 3793.82 246.063  15
  -1   9  -7 3584.72 387.911  52
   1  -9   7 3765.89 260.168  47
  -1   9  -7 3860.71 397.623  48
   1  -9   7 4249.87 224.628  37
   1  -9   7 3236.20 218.616   5
   1  -9   7 4347.39 307.419   2
   1  -9   8 72.6768 127.245  15
   1  -9   8-17.1703 90.8117  18
  -1   9  -8 77.5282 299.000  48
   1  -9   8 75.9914 151.991  47
   1  -9   8 63.8026 78.7896  37
   1  -9   9-45.1017 88.4599  18
   1  -9   9-112.786 201.822   9
   1  -9   9 58.4592 72.9416  37
   1  -9   9 176.150 155.212  47
  -1   9  -9 59.5842 295.266  48
   1  -9  10 10423.0 579.021  47
   1  -9  11 271.488 124.021  35
   1  -9  11 290.287 155.169  47
   1  -9  12 1319.99 139.002  28
   1  -9  12 1830.18 164.946  35
   1  -9  13 842.451 121.849  35
   1  -9  13 1099.19 139.191  47
   1  -9  14 80.4334 79.8079  35
  -1   9 -14 169.220 96.9898  46
   1  -8 -11 698.629 91.0378  32
   1  -8  -8 5252.77 299.494  27
  -1   8   8 5084.07 322.551  24
   1  -8  -7 10377.1 580.456  40
  -1   8   6 5932.68 455.623  11
  -1   8   6 5065.03 493.297  58
   1  -8  -6 6034.36 326.798  32
   1  -8  -6 6179.37 345.107  40
  -1   8   5 2776.20 322.859  11
  -1   8   5 1660.21 379.673  58
   1  -8  -5 2338.50 170.172  32
  -1   8   5 1970.52 219.101  49
   1  -8  -5 2507.44 185.974  40
  -1   8   4 8038.25 447.535  12
  -1   8   4 8577.87 526.266  11
  -1   8   4 6930.77 583.848  58
  -1   8   4 7012.11 463.496  55
   1  -8  -4 7002.37 412.205  32
  -1   8   4 6859.78 458.731  49
   1  -8  -4 8622.26 433.797  40
  -1   8   3 214.677 141.421  12
  -1   8   3 286.678 238.577  11
   1  -8  -3 326.796 164.114   2
  -1   8   3 272.138 172.842  55
  -1   8   3 213.671 296.422  58
   1  -8  -3 356.561 176.017  51
   1  -8  -3 151.281 95.5693  27
   1  -8  -3 257.549 84.8930  32
  -1   8   3 125.779 120.710  49
   1  -8  -3 202.207 81.2678  40
  -1   8   2 7476.22 488.265  55
  -1   8   2 6900.01 566.436  58
   1  -8  -2 7756.66 495.373  51
  -1   8   2 8362.05 520.948  11
  -1   8   2 8715.54 470.170  12
  -1   8   2 7771.82 463.458  49
   1  -8  -1 434.070 187.506  51
  -1   8   1 155.914 268.395  58
  -1   8   1 213.472 150.131  12
  -1   8   1 346.019 213.820  11
   1  -8  -1 256.752 119.073  50
  -1   8   1 196.089 108.138  49
  -1   8   0 9506.91 607.639  58
   1  -8   0 8959.20 545.627  51
   1  -8   0 8619.31 491.707  14
   1  -8   0 8655.77 516.149  50
  -1   8   0 9417.15 501.755  49
   1  -8   1 26001.1 1379.31  51
  -1   8  -1 27090.1 1422.94  58
   1  -8   1 25473.5 1326.97  14
  -1   8  -1 25938.5 1366.86  13
  -1   8  -1 25377.7 1338.25  49
   1  -8   1 25373.0 1358.96  50
  -1   8  -2 58.7213 269.687  58
   1  -8   2 158.106 139.104  14
  -1   8  -2 141.885 149.947  12
  -1   8  -2 119.448 178.597  13
   1  -8   2 5.46061 175.303  50
  -1   8  -3 1088.31 175.015  12
  -1   8  -3 931.578 199.908  13
  -1   8  -3 807.616 267.606  52
  -1   8  -3 1056.53 301.198  58
  -1   8  -4 10262.1 548.965  12
  -1   8  -4 9580.80 564.874  13
   1  -8   4 9065.12 508.909  17
  -1   8  -4 8871.29 589.549  52
   1  -8   5 4058.00 268.384  17
  -1   8  -5 4742.22 341.676  13
  -1   8  -5 4812.87 313.344  12
  -1   8  -5 4228.65 385.314  52
   1  -8   6 3317.65 235.828  47
  -1   8  -6 3820.02 274.155  12
   1  -8   7 17623.0 888.858  15
   1  -8   7 15579.7 876.209  18
  -1   8  -7 15766.6 984.315  48
   1  -8   7 17233.0 894.423  47
   1  -8   7 17332.6 879.150  37
   1  -8   7 19549.5 943.288   2
   1  -8   8-39.7316 121.520  15
  -1   8  -8 95.6348 310.050  48
   1  -8   8 115.675 142.347  47
   1  -8   8 64.7900 70.1286  37
   1  -8   9 408.263 214.875   9
   1  -8   9 168.564 156.420  47
  -1   8  -9 282.962 310.890  48
   1  -8  10-37.2075 220.759   9
  -1   8 -10 568.227 308.608  48
   1  -8  10 413.883 159.747  47
   1  -8  11 2904.81 221.003  47
  -1   8 -11 2339.41 168.567  20
   1  -8  12 215.972 149.846  47
  -1   8 -12 120.019 75.7867  20
   1  -8  12 50.6484 81.9153  28
  -1   8 -13 623.053 78.7267  20
   1  -8  13 840.324 138.719  47
   1  -8  13 536.295 122.192  35
   1  -8  14 11.2326 106.798  47
   1  -8  14-32.0605 90.7327  35
  -1   8 -15 473.611 82.0752  46
   1  -7 -12 58.6280 62.5962  40
   1  -7 -12 74.3263 73.5811  32
   1  -7 -11 20.7294 87.3829  40
   1  -7 -11 211.100 99.6708  32
   1  -7 -10 1040.14 133.466  32
  -1   7  10 1083.09 97.4062  16
  -1   7   9 1557.02 125.472  16
  -1   7   8 8232.43 445.278  16
   1  -7  -8 8443.00 467.708  27
  -1   7   8 8406.57 488.010  24
  -1   7   7 276.740 301.363  58
   1  -7  -7 489.589 136.263  27
  -1   7   7 653.095 264.435  11
  -1   7   7 616.010 90.5362  16
   1  -7  -7 573.802 122.733  40
  -1   7   6 5820.88 445.338  11
  -1   7   6 4800.19 489.916  58
  -1   7   6 4589.98 360.266  49
   1  -7  -6 6207.36 340.598  40
  -1   7   5 636.066 254.296  11
  -1   7   5 457.194 306.267  58
   1  -7  -5 621.710 159.045  56
  -1   7   5 336.951 173.605  55
   1  -7  -5 378.885 95.8716  32
  -1   7   5 313.116 128.257  49
   1  -7  -5 343.082 100.940  40
   1  -7  -4 483.440 133.725  56
  -1   7   4 535.969 301.393  58
  -1   7   4 577.303 181.846  55
   1  -7  -4 502.556 171.121  51
   1  -7  -4 497.072 89.0882  32
  -1   7   4 565.661 131.597  49
  -1   7   4 675.995 254.068  11
  -1   7   4 709.101 136.852  12
  -1   7   3 2563.87 197.139  49
  -1   7   3 2739.04 207.741  12
  -1   7   3 2763.68 286.886  11
   1  -7  -3 2358.96 235.686  51
   1  -7  -3 2431.28 187.156  56
  -1   7   3 2458.59 244.968  55
  -1   7   3 2287.96 343.796  58
  -1   7   2 2004.74 158.033  49
   1  -7  -2 1638.41 150.986  50
  -1   7   2 1792.69 178.517  12
  -1   7   2 1856.35 252.324  11
   1  -7  -2 2057.50 217.915  51
  -1   7   2 1730.95 220.832  55
  -1   7   2 1680.81 308.113  58
   1  -7  -1 11654.3 669.480  50
  -1   7   1 12719.6 664.961  49
  -1   7   1 12554.0 672.485  12
   1  -7  -1 12536.5 700.941  51
  -1   7   1 12040.6 748.387  58
   1  -7   0 51344.2 2692.02  50
  -1   7   0 55039.6 2683.47  49
   1  -7   0 51191.6 2669.56  14
   1  -7   0 51936.1 2711.01  51
  -1   7   0 52168.8 2739.83  58
   1  -7   1 5450.54 364.229  50
  -1   7  -1 6102.13 328.135  49
   1  -7   1 5765.93 332.334  14
  -1   7  -1 5967.75 375.411  13
   1  -7   1 5269.87 384.421  51
  -1   7  -1 5925.65 445.333  58
   1  -7   2 219.466 163.743  50
  -1   7  -2 88.2146 65.4436  49
  -1   7  -2 293.663 147.577  12
  -1   7  -2 292.526 169.247  13
   1  -7   2 135.060 126.132  14
  -1   7  -2 341.973 260.692  58
  -1   7  -3 1574.18 214.834  13
  -1   7  -3 1694.84 181.095  12
   1  -7   4 8610.19 488.785  17
  -1   7  -4 10134.1 519.466  12
  -1   7  -5 5302.61 315.605  12
   1  -7   5 4376.64 276.639  17
   1  -7   7 6696.54 397.627   2
  -1   7  -7 6300.05 494.197  48
   1  -7   7 6227.94 358.102  15
  -1   7  -8 2033.59 353.326  48
   1  -7   8 2295.18 192.688  47
   1  -7   8 2005.29 169.389  15
   1  -7   9 410.004 228.367   9
   1  -7   9 521.562 136.505  44
   1  -7   9 596.349 151.981  47
  -1   7  -9 241.006 316.209  48
  -1   7  -9 405.971 88.1433  20
  -1   7  -9 1027.58 328.156  52
   1  -7  10 4892.47 398.724   9
  -1   7 -10 4855.79 457.256  52
   1  -7  10 4910.41 311.558  44
   1  -7  10 5037.06 323.173  47
  -1   7 -10 4945.99 463.301  48
  -1   7 -10 5068.07 294.973  20
   1  -7  11 2305.70 186.815  44
   1  -7  11 2309.46 208.736  47
  -1   7 -11 1803.95 154.326  20
  -1   7 -12 154.474 87.4186  20
   1  -7  12-32.7815 129.278  44
   1  -7  12 34.7316 157.386  47
  -1   7 -12 64.8108 89.9841  36
   1  -7  12-47.7499 78.5237  28
  -1   7 -13 5234.56 309.428  20
  -1   7 -13 4875.29 312.144  36
   1  -7  13 6011.80 333.737  47
   1  -7  13 6222.89 317.571  44
  -1   7 -14 1164.91 97.4852  20
   1  -7  14 1461.71 141.078  47
   1  -7  15-14.3316 67.0978  35
  -1   6  13 534.731 69.5472  24
   1  -6 -12 328.373 88.7483  40
   1  -6 -12 628.023 102.382  32
   1  -6 -11 3653.98 261.545  40
   1  -6 -11 4545.99 260.671  32
  -1   6  11 4257.65 238.351  16
   1  -6 -10 89.4271 128.002  32
   1  -6 -10 168.002 118.976  40
  -1   6  10 209.632 91.5029  16
   1  -6  -9 379.774 135.053  27
   1  -6  -9 265.229 125.817  32
  -1   6   9 373.208 95.3014  16
   1  -6  -9 190.617 120.459  40
   1  -6  -8 1681.17 271.207  56
   1  -6  -8 2818.69 200.154  27
  -1   6   8 1845.23 230.061  49
  -1   6   8 2400.92 323.218  11
  -1   6   8 2767.62 166.580  16
  -1   6   7 2194.39 373.449  58
  -1   6   7 2333.12 251.944  55
   1  -6  -7 2811.07 267.434  56
   1  -6  -7 2711.49 189.061  27
  -1   6   7 2607.14 326.198  11
  -1   6   7 2372.64 159.324  16
  -1   6   6 4829.14 407.751  11
  -1   6   6 4425.54 324.334  49
   1  -6  -6 5346.54 301.598  40
  -1   6   6 4402.25 348.183  55
  -1   6   6 4444.81 455.696  58
   1  -6  -6 5044.20 352.903  56
  -1   6   5 2643.51 200.968  49
  -1   6   5 2845.54 306.526  11
   1  -6  -5 2006.95 215.171  51
  -1   6   5 1941.26 238.331  55
  -1   6   5 2040.70 349.973  58
   1  -6  -5 2628.15 232.284  56
   1  -6  -4 245.411 132.295   2
  -1   6   4 440.447 112.026  49
  -1   6   4 386.738 123.539  12
  -1   6   4 517.122 243.495  11
   1  -6  -4 382.192 141.875  56
  -1   6   4 414.223 281.525  58
  -1   6   4 514.397 178.052  55
   1  -6  -4 470.995 163.457  51
   1  -6  -3 6010.59 351.175  50
  -1   6   3 6807.08 366.099  49
  -1   6   3 6265.75 366.544  12
   1  -6  -3 6146.23 360.807  10
  -1   6   3 6311.31 424.388  11
   1  -6  -3 6156.29 393.875  51
   1  -6  -3 6349.00 368.496  56
  -1   6   3 6374.84 477.610  58
  -1   6   3 5610.57 394.792  55
  -1   6   2 28645.3 1415.22  49
   1  -6  -2 25648.9 1409.23  50
  -1   6   2 28770.7 1440.25  11
   1  -6  -2 27326.2 1407.10  10
  -1   6   2 27728.5 1415.50  12
  -1   6   2 26819.3 1433.20  55
  -1   6   2 26285.9 1469.02  58
   1  -6  -2 26293.9 1429.78  51
  -1   6   1 52740.8 2628.57  49
   1  -6  -1 49395.6 2631.17  50
   1  -6  -1 52317.4 2622.44  10
  -1   6   1 51396.9 2632.33  12
   1  -6  -1 50152.6 2647.20  51
  -1   6   1 49322.8 2674.39  58
   1  -6   0 7058.73 398.785  50
  -1   6   0 6894.16 376.012  49
  -1   6   0 6368.73 412.357  13
   1  -6   0 6825.29 371.163  10
   1  -6   0 6971.75 420.077  51
  -1   6   0 7004.47 468.944  58
   1  -6   1 875.927 170.754  50
  -1   6  -1 698.774 84.2306  49
  -1   6  -1 983.177 144.817  12
  -1   6  -1 675.483 176.419  13
  -1   6  -1 819.978 242.435  58
   1  -6   1 777.490 181.493  51
  -1   6  -2 1013.04 84.5403  49
   1  -6   2 856.454 180.467  50
  -1   6  -2 817.120 146.124  12
  -1   6  -2 1132.98 181.768  13
  -1   6  -3 24557.1 1306.62  12
   1  -6   3 26028.0 1327.15  54
  -1   6  -4 18620.9 939.585  12
   1  -6   4 16539.6 952.354  54
   1  -6   5 29475.1 1547.15  54
  -1   6  -6 1790.94 317.954  48
   1  -6   7 4582.39 293.783   2
  -1   6  -7 4362.02 422.729  48
   1  -6   7 4681.76 273.102  15
  -1   6  -7 5211.47 410.058  52
   1  -6   8 783.075 223.266   9
  -1   6  -8 896.594 308.434  52
  -1   6  -8 548.294 311.831  48
   1  -6   8 619.166 162.392  21
   1  -6   9 141.214 218.046   9
  -1   6  -9 281.135 317.368  52
   1  -6   9 123.639 127.466  24
  -1   6  -9 29.7674 331.956  48
   1  -6   9 77.6263 169.754  21
   1  -6  10 120.079 186.601  21
   1  -6  10 289.651 233.015   9
  -1   6 -10 147.427 317.039  52
   1  -6  10 73.0768 132.785  24
  -1   6 -10 298.222 327.868  48
  -1   6 -10 50.3624 90.2483  36
   1  -6  11 307.017 190.385  21
  -1   6 -11 57.0528 92.8559  20
   1  -6  11 110.028 220.913   9
  -1   6 -11 112.167 307.477  52
  -1   6 -11-108.668 312.851  48
  -1   6 -11 106.786 100.575  36
   1  -6  11 88.6745 80.1008  28
  -1   6 -12 20158.3 1023.24  20
  -1   6 -12 17503.6 1027.48  36
   1  -6  12 20564.3 1024.90  44
  -1   6 -13 367.085 95.0000  20
  -1   6 -13 380.556 103.725  36
   1  -6  13 706.369 134.743  44
   1  -6  13 427.722 155.612  47
  -1   6 -14 1265.40 109.238  20
  -1   6 -14 1268.43 117.029  36
   1  -6  14 908.106 125.912  35
   1  -6  14 1689.80 149.227  47
   1  -6  14 1626.00 128.471  44
  -1   6 -15 49.9011 45.1310  20
   1  -6  15 70.7464 83.1822  47
   1  -6  15-15.2516 62.7698  35
   1  -5 -13 57.9699 69.1588  40
  -1   5  13 13.0420 100.584  24
   1  -5 -12 127.535 108.223  32
   1  -5 -12 71.3283 92.3395  40
  -1   5  12 7.44789 80.8519  16
   1  -5 -11 8.13335 124.781  32
   1  -5 -11 79.0463 109.468  40
  -1   5  11 112.847 90.3227  16
   1  -5 -10 638.562 136.333  32
  -1   5  10 718.353 104.393  16
   1  -5 -10 750.303 134.631  40
   1  -5 -10 546.993 97.0016  36
  -1   5   9 7719.84 413.748  16
  -1   5   9 9436.70 557.935  11
   1  -5  -9 6269.36 515.591  56
   1  -5  -9 8340.00 435.293  27
   1  -5  -9 8600.01 595.311  48
  -1   5   9 4733.78 464.765  49
   1  -5  -9 9145.97 453.729  40
   1  -5  -9 8515.64 433.147  32
   1  -5  -9 6675.73 428.454  36
  -1   5   8 8035.71 439.173  16
   1  -5  -8 8044.65 541.575  56
  -1   5   8 7333.88 513.963  55
   1  -5  -8 8419.90 458.210  27
  -1   5   8 7020.44 499.132  49
   1  -5  -8 7970.83 610.995  48
   1  -5  -8 8554.18 456.101  32
   1  -5  -8 9482.07 477.454  40
   1  -5  -7 238.551 187.832  56
  -1   5   7 450.969 198.184  55
  -1   5   7 327.711 303.315  58
   1  -5  -7 337.065 107.472  27
  -1   5   7 268.415 130.357  49
   1  -5  -7 222.992 315.590  48
  -1   5   7 258.179 78.2465  16
   1  -5  -6 2983.97 379.561  48
  -1   5   6 2855.80 167.789  16
  -1   5   6 2927.47 368.073  58
   1  -5  -6 2468.19 238.932  51
   1  -5  -6 3424.02 265.215  56
  -1   5   6 2868.14 267.454  55
  -1   5   5 58.5035 104.266  49
   1  -5  -5 377.086 293.957  48
   1  -5  -5 316.808 148.876  51
   1  -5  -5 227.529 152.882  56
  -1   5   5 107.276 264.485  58
  -1   5   5 5.51718 176.806  55
   1  -5  -4 7476.90 417.230   2
  -1   5   4 7621.24 415.569  49
   1  -5  -4 7716.10 501.872  48
   1  -5  -4 6820.62 398.841  50
   1  -5  -4 6990.46 417.992  10
  -1   5   4 7299.17 513.932  58
  -1   5   4 7480.26 446.889  55
   1  -5  -4 7510.66 428.039  56
   1  -5  -4 6926.08 433.931  51
   1  -5  -3 5606.12 322.022  50
  -1   5   3 5833.79 332.999  49
  -1   5   3 5220.81 334.158  12
   1  -5  -3 5922.36 337.099  10
   1  -5  -3 5982.08 357.322  51
  -1   5   3 5707.25 370.313  55
  -1   5   3 6102.13 429.540  58
  -1   5   2 5215.45 292.890  49
   1  -5  -2 5010.08 293.880  50
  -1   5   2 5135.72 345.915  11
   1  -5  -2 4980.35 296.608  10
  -1   5   2 4752.64 303.140  12
   1  -5  -2 5491.36 323.551  51
  -1   5   2 4886.23 378.036  58
  -1   5   1 642.043 87.7925  49
   1  -5  -1 618.384 119.522  50
   1  -5  -1 672.863 102.448  10
   1  -5  -1 583.918 78.2779  56
   1  -5  -1 648.425 152.834  51
  -1   5   1 587.803 218.376  58
  -1   5   0 7067.00 354.340  49
   1  -5   0 6390.81 371.662  50
   1  -5   0 7547.26 359.906  10
  -1   5   0 7141.20 391.457  13
   1  -5   0 6373.82 389.498  51
   1  -5   0 6056.87 339.639  56
  -1   5   0 6267.15 427.549  58
   1  -5   1 3326.31 244.039  50
  -1   5  -1 3556.32 197.734  49
   1  -5   1 3680.29 209.780  10
  -1   5  -1 3329.80 247.538  13
  -1   5  -1 3615.04 227.362  12
   1  -5   1 3040.50 255.315  51
   1  -5   2 170.731 156.369  50
  -1   5  -2 196.650 45.5716  49
  -1   5  -2 290.539 117.311  12
   1  -5   3 1381.76 169.181  54
  -1   5  -3 1202.12 140.417  12
   1  -5   4 12381.9 677.010  54
   1  -5   5 4272.72 279.054  54
  -1   5  -5 4090.01 272.390  56
  -1   5  -6 20627.1 1128.56  52
   1  -5   6 22922.8 1090.93   2
   1  -5   6 19714.6 1066.80  15
  -1   5  -7 38748.1 1951.10  52
  -1   5  -7 35508.5 1925.74  56
   1  -5   7 36803.3 1888.74  15
  -1   5  -8 2198.73 324.233  52
  -1   5  -8 2180.24 231.034  56
   1  -5   8 1788.53 258.826   9
  -1   5  -9 422.233 301.076  52
  -1   5  -9 478.675 197.399  56
   1  -5   9 382.847 124.705  24
   1  -5   9 368.663 169.771  21
   1  -5   9 380.900 228.292   9
  -1   5 -10 2034.80 358.636  52
   1  -5  10 1752.59 174.149  24
   1  -5  10 1932.72 211.990  21
   1  -5  10 1847.93 274.930   9
  -1   5 -11 5301.58 479.544  52
   1  -5  11 6438.06 361.359  21
   1  -5  11 5382.58 340.295  24
   1  -5  11 5223.80 437.761   9
  -1   5 -12 8760.57 503.476  36
   1  -5  12 8122.16 491.239  24
  -1   5 -13 685.703 122.621  36
  -1   5 -13 802.854 109.633  20
  -1   5 -14 1685.88 123.812  20
  -1   5 -14 1483.90 133.650  36
   1  -5  14 1517.13 156.477  47
   1  -5  14 1899.41 145.173  44
  -1   5 -15-115.466 55.9496  20
  -1   5 -15-13.2407 61.6261  36
   1  -5  15 47.1706 51.2102  35
  -1   4  14 1802.78 125.815  24
  -1   4  13 1634.69 157.928  24
   1  -4 -13 1841.11 144.683  32
  -1   4  13 2073.55 125.597  16
   1  -4 -12-20.1691 121.384  32
   1  -4 -12-17.1544 80.5095  36
   1  -4 -12 45.1822 99.1827  40
  -1   4  12 21.7710 88.7681  16
   1  -4 -11 1580.87 158.202  32
  -1   4  11 1431.87 129.435  16
   1  -4 -11 1361.68 152.124  40
   1  -4 -11 1278.03 136.971  36
  -1   4  10 136.233 98.4402  16
   1  -4 -10 107.147 221.990  56
   1  -4 -10 244.235 124.005  32
   1  -4 -10-11.4705 342.319  48
  -1   4  10 209.796 127.996  49
   1  -4 -10 96.4866 99.2311  36
   1  -4 -10 60.3990 113.595  40
  -1   4   9 313.024 94.5101  16
   1  -4  -9 490.892 212.318  56
  -1   4   9 277.748 203.439  55
   1  -4  -9 443.537 117.241  32
   1  -4  -9 489.658 127.741  27
  -1   4   9 456.110 136.245  49
   1  -4  -9 454.158 340.808  48
   1  -4  -9 488.065 117.938  40
  -1   4   8 1196.57 107.249  16
  -1   4   8 1182.07 224.541  55
   1  -4  -8 1300.37 232.859  56
   1  -4  -8 1174.13 134.530  27
   1  -4  -8 1185.10 126.025  32
   1  -4  -8 1415.25 343.950  48
  -1   4   8 1093.21 155.745  49
   1  -4  -8 1354.82 137.199  40
  -1   4   7 6279.62 347.927  16
   1  -4  -7 7125.76 445.932  56
   1  -4  -7 6022.73 412.318  51
  -1   4   7 6732.01 435.480  55
   1  -4  -7 6408.89 362.579  27
  -1   4   7 6643.27 376.773  24
  -1   4   7 6921.65 397.877  49
   1  -4  -7 7074.70 512.283  48
   1  -4  -7 5880.80 359.184  32
   1  -4  -7 8008.35 382.153  40
   1  -4  -6 280.758 295.399  48
  -1   4   6 190.564 60.9737  16
   1  -4  -6 148.333 170.841  56
   1  -4  -6 197.590 155.330  51
  -1   4   6 278.114 188.358  55
  -1   4   6 240.608 140.034  53
  -1   4   6 241.109 267.923  58
   1  -4  -5 303.660 284.574  48
   1  -4  -5 147.792 93.2492  50
  -1   4   5 250.483 56.3687  16
   1  -4  -5 131.735 149.438  56
  -1   4   5 386.695 185.709  55
   1  -4  -5 182.071 150.905  51
  -1   4   5 164.072 129.482  53
  -1   4   5 107.530 249.748  58
   1  -4  -4 3949.63 354.878  48
  -1   4   4 4113.75 242.131  49
   1  -4  -4 4229.32 241.463   2
  -1   4   4 3603.25 338.957  58
   1  -4  -4 3673.58 263.250  51
  -1   4   4 3680.27 281.995  55
  -1   4   4 3466.46 249.898  53
   1  -4  -4 3365.05 227.824  50
   1  -4  -4 3892.28 261.887  56
  -1   4   3 1818.02 136.478  49
   1  -4  -3 1811.22 276.268  48
  -1   4   3 1466.26 143.360  53
  -1   4   3 1674.53 257.715  58
   1  -4  -3 1539.05 131.165  50
   1  -4  -3 1746.38 168.259  51
  -1   4   3 1465.76 200.320  55
   1  -4  -3 1456.99 152.211  56
  -1   4   2 23362.0 1124.19  49
   1  -4  -2 23465.8 1120.57  50
  -1   4   2 19472.9 1123.92  12
   1  -4  -2 23321.3 1127.32  10
  -1   4   2 23234.9 1163.34  58
  -1   4   2 23492.6 1123.80  53
   1  -4  -2 23094.5 1133.40  51
  -1   4   1 68667.1 3458.48  49
   1  -4  -1 69973.5 3458.49  50
   1  -4  -1 67432.8 3460.05  10
  -1   4   1 68646.3 3467.45  11
   1  -4  -1 63723.9 3453.49  56
  -1   4   1 70709.5 3486.75  58
   1  -4  -1 70009.8 3467.71  51
   1  -4   0 41865.1 2094.77  50
  -1   4   0 42529.0 2088.67  49
  -1   4   0 40416.3 2098.80  13
   1  -4   0 41263.2 2091.61  10
   1  -4   0 42579.6 2103.39  51
   1  -4   0 39593.5 2079.49  56
  -1   4   0 43312.4 2121.20  58
  -1   4  -1 15808.3 814.257  49
   1  -4   1 16574.7 833.844  50
  -1   4  -1 15463.0 832.808  13
  -1   4  -1 15267.7 826.100  12
   1  -4   1 15892.8 822.130  10
   1  -4   1 16303.1 840.262  51
  -1   4  -2 7753.51 399.031  49
   1  -4   2 7685.61 433.776  54
   1  -4   3 101.152 125.507  54
  -1   4  -3 183.696 91.6580  56
   1  -4   4 10558.5 554.141  53
   1  -4   4 10018.2 573.146  54
  -1   4  -4 11845.4 612.417  52
   1  -4   5 2927.69 200.068  53
   1  -4   5 3742.64 224.825  54
  -1   4  -5 3645.25 312.321  52
   1  -4   6 9.29108 100.081  53
  -1   4  -6 74.7303 144.509  56
  -1   4  -6 172.944 250.552  52
   1  -4   6 35.2328 81.5641  15
  -1   4  -7 327.437 266.746  52
   1  -4   7 330.541 118.288  53
  -1   4  -7 271.022 157.134  56
   1  -4   7 266.364 193.072   9
  -1   4  -8 143.556 173.280  56
  -1   4  -8-35.7185 286.771  52
   1  -4   8 333.163 214.474   9
  -1   4  -9 11409.8 675.218  56
  -1   4  -9 12171.8 709.288  52
   1  -4   9 11243.8 602.501  24
   1  -4   9 10917.2 610.420  21
   1  -4   9 10831.8 686.160   9
  -1   4 -10 340.642 215.278  56
  -1   4 -10 632.137 321.240  52
   1  -4  10 220.569 133.033  24
   1  -4  10 312.934 184.248  21
   1  -4  10 380.896 83.8685  16
   1  -4  10 228.618 243.731   9
  -1   4 -11 1660.02 345.499  52
  -1   4 -11 1867.62 272.694  56
   1  -4  11 2437.09 262.241  21
   1  -4  11 2217.15 146.718  16
   1  -4  11 1851.10 185.665  24
   1  -4  11 1798.05 297.964   9
  -1   4 -12 1934.30 202.217  36
   1  -4  12 2314.86 207.680  24
   1  -4  13 810.058 181.296  21
  -1   4 -13 411.812 121.620  36
   1  -4  13 411.501 131.117  24
  -1   4 -14 1865.67 127.025  20
  -1   4 -14 1608.00 140.064  36
   1  -4  14 1825.16 152.986  44
  -1   4 -15 836.223 83.7528  20
   1  -4  15 933.904 92.5873  44
   1  -4  15 1035.93 108.574  47
  -1   4 -15 935.508 95.2702  36
   1  -3 -14 73.5420 57.1766  40
  -1   3  14 116.400 102.416  24
   1  -3 -13 43.3929 107.860  32
  -1   3  13 58.5689 135.421  24
  -1   3  13 91.5323 86.3764  16
   1  -3 -13 2.76592 84.2745  36
   1  -3 -13 122.142 83.5982  40
  -1   3  12 1954.34 143.299  16
   1  -3 -12 2136.68 172.530  32
   1  -3 -12 1915.68 161.534  40
  -1   3  11 5447.81 303.200  16
   1  -3 -11 5312.13 327.174  36
   1  -3 -11 5455.07 322.040  32
   1  -3 -11 4822.84 325.500  40
  -1   3  10 1487.20 126.291  16
   1  -3 -10 1474.37 363.686  48
  -1   3  10 583.481 161.327  49
   1  -3 -10 1397.53 148.182  40
   1  -3 -10 1452.49 147.564  36
   1  -3 -10 1523.47 149.872  32
   1  -3 -10 1267.98 261.871  56
  -1   3  10 1023.16 236.658  55
  -1   3   9 6045.95 333.025  16
   1  -3  -9 6593.33 459.957  56
  -1   3   9 5512.38 428.869  55
   1  -3  -9 6491.05 513.282  48
  -1   3   9 5018.19 382.270  49
   1  -3  -9 6561.29 362.570  40
   1  -3  -9 6258.92 349.079  32
  -1   3   8 23.9359 75.6313  16
   1  -3  -8 21.8068 185.332   7
   1  -3  -8 26.9837 203.634  56
  -1   3   8 62.9273 159.121  53
  -1   3   8-96.3830 202.206  55
   1  -3  -8-82.2399 170.114  51
   1  -3  -8-29.4099 91.0334  32
   1  -3  -8 105.938 99.3306  27
  -1   3   8 49.2882 110.389  49
   1  -3  -8 36.4672 311.334  48
   1  -3  -8-23.3194 91.0070  40
   1  -3  -7 2099.93 230.765   7
   1  -3  -7 1892.08 330.258  48
  -1   3   7 1943.82 164.232  49
  -1   3   7 1743.14 118.399  16
   1  -3  -7 1763.45 227.509  56
  -1   3   7 1723.68 195.401  53
   1  -3  -7 1477.26 208.595  51
  -1   3   7 1976.09 237.604  55
   1  -3  -6 6664.88 410.129   7
  -1   3   6 7236.07 371.018  49
   1  -3  -6 6907.31 469.626  48
  -1   3   6 5925.45 333.218  16
  -1   3   6 6277.69 411.058  55
   1  -3  -6 6956.23 408.899  56
  -1   3   6 6575.50 390.713  53
   1  -3  -6 6063.25 399.123  51
  -1   3   6 6499.13 465.549  58
   1  -3  -5 114.320 163.136   7
   1  -3  -5 26.2834 262.718  48
  -1   3   5 44.7997 51.5213  16
   1  -3  -5 110.671 152.463  51
  -1   3   5 26.6759 175.869  55
   1  -3  -5 96.0229 147.056  56
  -1   3   5 26.2841 122.219  53
  -1   3   5-124.777 244.233  58
   1  -3  -4 14630.7 782.911  48
   1  -3  -4 14862.3 758.999   7
   1  -3  -4 14282.0 748.494  56
  -1   3   4 13539.2 740.757  53
   1  -3  -4 12731.2 744.633  51
  -1   3   4 14560.9 756.881  55
  -1   3   4 12978.3 790.267  58
  -1   3   3 6400.06 351.570  49
   1  -3  -3 6853.72 417.104  48
   1  -3  -3 6714.49 380.370   7
   1  -3  -3 6208.46 354.874   2
  -1   3   3 6649.72 356.668  53
   1  -3  -3 6390.54 364.033  51
   1  -3  -3 6256.55 361.818  56
  -1   3   3 6158.39 415.960  58
   1  -3  -3 5990.10 347.494  50
  -1   3   3 6570.24 383.787  55
   1  -3  -2 40882.1 2099.18  48
  -1   3   2 42422.1 2080.23  49
   1  -3  -2 40261.5 2091.39   7
   1  -3  -2 39297.6 2080.37  56
   1  -3  -2 39937.8 2073.85  50
  -1   3   2 41728.3 2078.65  53
  -1   3   2 39847.5 2101.64  58
   1  -3  -2 40440.0 2082.73  51
   1  -3  -1 25068.0 1274.91  50
  -1   3   1 27052.1 1278.20  49
   1  -3  -1 25135.0 1281.42  10
  -1   3   1 25060.4 1301.19  58
   1  -3  -1 24408.6 1282.00  51
  -1   3   1 23286.4 1273.81  53
  -1   3   0 2204.15 128.200  49
   1  -3   0 2059.23 150.304  50
   1  -3   0 2202.90 149.205  10
  -1   3   0 2019.47 155.249  13
   1  -3   0 2049.26 160.204  51
  -1   3  -1 9010.77 460.763  49
   1  -3   1 8719.89 472.962  10
  -1   3  -2 28746.7 1474.54  49
  -1   3  -2 29695.0 1481.44  56
   1  -3   2 29207.6 1492.63  54
  -1   3  -3 15019.9 753.461  52
   1  -3   3 13953.7 715.799  53
   1  -3   3 13035.7 726.747  54
   1  -3   4 104816. 4771.80   2
  -1   3  -4 102656. 4774.92  56
   1  -3   4 98953.3 4769.60  54
   1  -3   5 921.559 91.1673   2
  -1   3  -5 800.286 231.712  52
   1  -3   5 776.247 115.577  53
  -1   3  -5 748.751 141.027  56
   1  -3   6 36116.3 1926.02   9
   1  -3   6 36675.8 1909.05  53
  -1   3  -6 37611.8 1932.76  52
  -1   3  -6 37284.5 1918.98  56
  -1   3  -7 5.81305 164.263  56
  -1   3  -7 119.367 249.417  52
   1  -3   7 158.353 126.854  53
   1  -3   7 50.2995 196.082   9
  -1   3  -7-3.96735 137.003   7
   1  -3   7 41.7142 59.0416  16
  -1   3  -8 3767.21 371.798  52
  -1   3  -8 3928.08 309.582  56
   1  -3   8 4030.92 339.290   9
  -1   3  -9 157.983 285.357  52
  -1   3  -9 125.327 190.356  56
   1  -3   9 129.004 118.790  24
   1  -3   9 88.6495 78.1375  16
   1  -3   9 44.8495 234.803   9
  -1   3 -10 474.658 222.278  56
  -1   3 -10 310.322 302.126  52
   1  -3  10 588.353 136.181  24
   1  -3  10 632.561 183.352  21
   1  -3  10 501.824 95.4311  16
   1  -3  10 580.543 255.517   9
   1  -3  11 24068.4 1244.61  21
   1  -3  11 24598.0 1227.60  16
  -1   3 -11 20741.1 1322.44  56
  -1   3 -11 23516.1 1325.88  52
   1  -3  11 23163.1 1238.88  24
   1  -3  12 3464.04 250.537  21
   1  -3  12 3146.85 189.814  16
   1  -3  13 7562.80 369.343  21
   1  -3  13 7047.26 340.569  16
  -1   3 -13 6684.81 375.752  36
   1  -3  13 6100.51 353.435  24
  -1   3 -14-103.370 104.022  36
  -1   3 -14 70.7603 83.6497  20
  -1   3 -15 127.304 62.0273  20
   1  -3  15 135.866 89.0114  47
   1  -3  15 137.350 82.2877  44
  -1   3 -15 47.9694 75.8347  36
  -1   2  15 851.868 85.1839  24
   1  -2 -14 2801.91 188.361  36
   1  -2 -14 2634.59 174.580  40
   1  -2 -14 2929.73 174.993  20
  -1   2  13 23.1762 148.845  24
   1  -2 -13 174.052 112.974  32
   1  -2 -13 161.600 102.959  36
   1  -2 -13 58.0450 85.5167  40
   1  -2 -12 714.685 134.846  32
   1  -2 -12 447.112 124.881  36
   1  -2 -12 426.721 107.820  40
  -1   2  11 15.5431 107.742  16
  -1   2  11-134.471 223.860  55
   1  -2 -11 229.294 232.536  56
   1  -2 -11 177.674 124.118  32
   1  -2 -11 251.417 325.983  48
   1  -2 -11 74.3293 116.173  36
   1  -2 -11 165.189 101.582  40
  -1   2  10 1346.06 122.925  16
  -1   2  10 1277.08 254.510  55
   1  -2 -10 1173.87 369.296  48
  -1   2  10 1135.32 157.649  49
   1  -2 -10 1492.45 144.577  40
   1  -2 -10 1307.15 143.164  32
  -1   2   9 1444.33 116.943  16
  -1   2   9 1431.32 203.513  53
  -1   2   9 1230.80 239.396  55
   1  -2  -9 1345.04 217.639  51
   1  -2  -9 1378.23 223.970   7
  -1   2   9 1302.38 154.980  49
   1  -2  -9 1616.08 352.274  48
   1  -2  -9 1591.77 138.155  40
   1  -2  -9 1353.72 134.430  32
   1  -2  -8 6939.80 429.984   7
  -1   2   8 6257.00 380.721  49
  -1   2   8 6319.02 346.056  16
  -1   2   8 6872.70 441.826  55
   1  -2  -8 7172.71 482.203  52
  -1   2   8 6589.93 415.460  53
  -1   2   7 12780.8 726.590   9
   1  -2  -7 13032.2 700.349   7
  -1   2   7 13267.0 667.672  49
  -1   2   7 11808.2 635.680  16
  -1   2   7 12415.1 705.127  55
  -1   2   7 12697.0 688.437  53
   1  -2  -6 10388.0 571.149   7
  -1   2   6 11081.2 599.449   9
  -1   2   6 11004.2 542.967  49
  -1   2   6 9251.58 511.916  16
  -1   2   6 10349.3 557.647  53
   1  -2  -6 10694.9 576.700  56
  -1   2   6 10306.0 577.889  55
  -1   2   5 1549.34 126.861  49
  -1   2   5 1197.32 216.121   9
   1  -2  -5 1377.32 183.708   7
   1  -2  -5 1367.86 176.904  56
  -1   2   5 1521.57 199.180  55
  -1   2   5 1395.01 244.479  58
   1  -2  -5 1436.47 258.388  52
  -1   2   5 1319.28 149.198  53
   1  -2  -4 299.751 80.4844   2
  -1   2   4 226.938 170.272   9
   1  -2  -4 221.453 146.210   7
  -1   2   4 220.817 99.6542  53
  -1   2   4 4.64527 200.473  58
   1  -2  -4 202.931 128.194  56
  -1   2   4 141.056 156.245  55
   1  -2  -4 159.226 219.785  52
   1  -2  -3 2322.42 183.391   7
  -1   2   3 2153.76 196.206   9
   1  -2  -3 1853.20 143.553   2
  -1   2   3 2197.33 226.585  58
  -1   2   3 2037.15 146.823  53
   1  -2  -3 2103.53 166.020  56
  -1   2   2 11016.8 558.903  49
   1  -2  -2 9174.58 560.453   2
  -1   2   2 9967.98 572.581   9
   1  -2  -2 10110.4 570.946   7
   1  -2  -2 11611.0 564.414  56
  -1   2   2 10750.2 558.386  53
   1  -2  -2 10716.9 550.628  50
  -1   2   2 11274.6 587.982  58
   1  -2  -2 11357.2 559.821  51
   1  -2  -1 50842.7 2572.27  50
  -1   2   1 50350.6 2579.15  49
   1  -2  -1 47392.6 2581.77  10
   1  -2  -1 52432.3 2577.16  51
  -1   2   1 49952.3 2575.88  53
   1  -2  -1 51389.3 2577.81  56
  -1   2   1 50265.1 2589.28  58
   1  -2   0 11434.3 590.950   1
   1  -2   0 11555.1 592.916  10
  -1   2   0 11756.7 585.346  13
  -1   2   0 11139.8 580.921  53
   1  -2   1 1769.93 117.781  10
  -1   2  -1 1563.08 90.7988  56
   1  -2   2 1017.24 128.859   8
  -1   2  -2 1028.70 95.1045  12
  -1   2  -2 975.280 89.2657  56
   1  -2   3 179.771 118.848   8
   1  -2   3 270.776 77.4813   2
  -1   2  -3 216.304 38.9078  57
   1  -2   3 203.498 84.3840  53
  -1   2  -4 5154.87 348.141  48
   1  -2   4 5535.14 307.277   9
   1  -2   4 5351.66 275.180  53
  -1   2  -4 5605.59 283.310  56
   1  -2   5 509.274 65.5516  49
  -1   2  -5 559.690 247.962  48
   1  -2   5 454.978 173.606   9
   1  -2   5 442.542 57.8587   2
  -1   2  -5 589.518 122.593   7
   1  -2   5 630.200 121.510  53
   1  -2   5 471.391 192.208  55
  -1   2  -5 544.545 135.193  56
  -1   2  -6 10705.9 651.230  48
   1  -2   6 9564.07 565.621  49
  -1   2  -6 11808.5 588.221   7
   1  -2   6 11370.3 622.573   9
   1  -2   6 10989.6 625.239  55
   1  -2   6 11288.1 595.238  53
  -1   2  -6 11411.3 604.632  56
  -1   2  -7 12220.9 657.714   7
   1  -2   7 12524.0 701.577   9
  -1   2  -7 12891.9 730.924  48
   1  -2   7 11763.8 623.719  16
   1  -2   7 12122.3 702.790  55
  -1   2  -7 12715.2 686.699  56
   1  -2   8 2444.14 291.028   9
  -1   2  -8 2623.99 259.110  56
   1  -2   8 2411.72 293.440  55
  -1   2  -8 2767.11 358.458  48
   1  -2   8 2641.66 160.963  16
   1  -2   9 3228.39 189.960  16
   1  -2   9 2777.30 326.596   9
  -1   2  -9 2871.74 297.913  56
   1  -2   9 2929.52 213.326  24
  -1   2  -9 3642.81 391.494  48
   1  -2   9 2987.20 224.464  33
  -1   2 -10 77.1019 283.162  52
  -1   2 -10 326.088 214.792  56
   1  -2  10 65.2036 131.280  24
  -1   2 -10-211.356 351.409  48
   1  -2  10 126.760 95.6646  16
  -1   2 -11 713.370 248.537  56
   1  -2  11 1119.50 197.972  21
   1  -2  11 729.149 116.874  16
   1  -2  11 942.253 150.706  24
   1  -2  12 186.682 102.127  16
   1  -2  12 321.740 134.934  24
   1  -2  13 1063.34 108.931  16
   1  -2  13 1266.21 166.710  21
  -1   2 -13 852.750 143.672  36
   1  -2  13 616.911 129.087  24
  -1   2 -14 24.1139 100.706  36
  -1   2 -14 4.34667 84.2294  20
  -1   2 -15-50.9716 57.9711  20
   1  -2  15-3.80800 75.4733  44
   1  -2  15 34.8348 79.6369  47
  -1   2 -15-1.59355 70.0366  36
   1  -1 -15 2317.90 154.487  36
   1  -1 -15 2239.75 142.556  20
  -1   1  14 2499.69 182.219  24
   1  -1 -14 2011.59 145.721  40
   1  -1 -14 2256.19 173.196  36
   1  -1 -14 2348.79 154.539  20
  -1   1  13 256.279 156.484  24
   1  -1 -13 133.070 121.071  36
   1  -1 -13 260.812 90.2749  40
   1  -1 -12 216.242 128.941  32
   1  -1 -12 314.113 125.262  36
   1  -1 -12 187.614 98.5567  40
  -1   1  11 211.633 242.099  55
   1  -1 -11 301.130 119.611  32
   1  -1 -11 293.165 119.958  36
   1  -1 -11 104.865 97.2108  40
   1  -1 -10 172.485 188.466   7
  -1   1  10-46.6929 225.343  55
   1  -1 -10 80.5732 305.385  52
   1  -1 -10 102.603 108.526  32
  -1   1  10 77.1630 101.560  49
   1  -1 -10-28.1892 93.5571  40
   1  -1  -9 2634.94 353.607  52
  -1   1   9 2402.23 298.274  55
   1  -1  -9 3183.38 272.437   7
  -1   1   9 3078.41 338.733   9
  -1   1   9 3101.46 210.478  49
   1  -1  -9 2669.63 189.420  32
   1  -1  -9 2841.36 194.044  40
  -1   1   8 5113.75 295.622  49
   1  -1  -8 4726.70 344.132   7
  -1   1   8 4599.86 390.391   9
  -1   1   8 4540.83 365.776  55
   1  -1  -8 4771.60 408.077  52
  -1   1   8 4674.20 331.694  53
  -1   1   7 12207.0 587.273  49
   1  -1  -7 11382.0 620.291   7
  -1   1   7 11536.5 647.986   9
  -1   1   7 12109.4 612.191  53
   1  -1  -7 10877.9 650.955  52
  -1   1   7 10702.2 629.515  55
  -1   1   7 9686.16 563.491  54
  -1   1   6 15367.8 789.626  49
  -1   1   6 15467.2 833.547   9
   1  -1  -6 16146.9 816.874   7
  -1   1   6 15328.7 822.631  55
  -1   1   6 15127.9 805.193  53
  -1   1   6 13996.1 779.372  54
  -1   1   5 135.235 75.9231  49
   1  -1  -5 221.474 155.216   7
  -1   1   5 130.043 181.103   9
   1  -1  -5 111.170 222.705  52
  -1   1   5 92.3937 108.559  53
  -1   1   4 5753.74 311.467  49
   1  -1  -4 5744.53 340.707   7
  -1   1   4 6374.79 357.523   9
  -1   1   4 5469.33 321.825  53
  -1   1   4 5205.28 367.741  58
   1  -1  -4 5471.73 371.712  52
  -1   1   3 30352.2 1611.62   9
   1  -1  -3 30036.4 1609.93   7
  -1   1   3 32150.2 1604.72  53
   1  -1  -3 32266.3 1616.10  52
  -1   1   3 31422.7 1620.74  58
  -1   1   2 7330.60 407.632   9
   1  -1  -2 7345.29 400.225   2
   1  -1  -2 7774.39 409.296   7
  -1   1   2 7650.37 399.874  53
  -1   1   2 7719.75 419.001  58
   1  -1  -1 143600. 7375.80   2
  -1   1   1 145220. 7371.45   9
   1  -1  -1 141784. 7374.71   1
   1  -1  -1 145966. 7376.08  10
  -1   1   1 144749. 7373.90  53
  -1   1   1 149557. 7375.62  58
   1  -1   0 30096.4 1548.41   7
   1  -1   0 30864.4 1552.56  10
   1  -1   1 59639.3 3116.17   1
   1  -1   1 61919.2 3115.78   9
   1  -1   1 62164.2 3117.79   2
   1  -1   2 62357.5 2894.89  49
   1  -1   2 57221.9 2894.49   2
   1  -1   2 49754.1 2890.95   1
   1  -1   2 58278.4 2902.58   8
   1  -1   2 54340.3 2900.05   9
  -1   1  -2 57026.9 2890.00  57
  -1   1  -2 58748.6 2895.86  56
   1  -1   2 62899.6 2903.69  55
  -1   1  -3 29312.2 1568.13  48
   1  -1   3 31114.7 1546.36  49
   1  -1   3 31736.1 1559.15   8
   1  -1   3 29201.6 1560.11   9
  -1   1  -3 29346.2 1544.65   7
   1  -1   3 30630.5 1542.79   2
   1  -1   3 30981.6 1560.23  55
   1  -1   3 29656.8 1552.03  53
  -1   1  -3 29346.5 1550.32  56
  -1   1  -4 488.319 220.479  48
   1  -1   4 687.377 81.9148  49
   1  -1   4 734.939 166.897   9
  -1   1  -4 699.605 109.375   7
   1  -1   4 705.648 162.987  55
   1  -1   4 658.365 116.782  53
  -1   1  -4 609.973 118.667  56
  -1   1  -4 446.691 72.5248  57
   1  -1   5 13324.4 687.856  49
  -1   1  -5 14196.3 744.617  48
   1  -1   5 13354.5 722.796   9
  -1   1  -5 13667.5 691.284   7
   1  -1   5 13518.6 707.444   8
  -1   1  -5 13710.5 704.926  56
  -1   1  -5 10901.8 679.139  57
   1  -1   5 14355.1 706.293  53
   1  -1   5 13624.7 720.382  55
  -1   1  -6 5217.93 313.548   7
   1  -1   6 5169.50 364.389   9
   1  -1   6 5585.07 304.217  49
  -1   1  -6 5525.20 407.450  48
   1  -1   6 4767.73 279.198  16
   1  -1   6 5884.46 367.843  55
   1  -1   6 6013.49 336.712  53
  -1   1  -6 5961.76 342.572  56
   1  -1   7 9836.42 565.935   9
  -1   1  -7 9890.69 593.663  48
   1  -1   7 8123.22 496.670  49
   1  -1   7 9005.53 474.282  16
  -1   1  -7 10077.7 547.906  56
   1  -1   7 9494.34 556.878  55
   1  -1   8 13311.1 746.239   9
   1  -1   8 13094.6 733.956  55
  -1   1  -8 14254.9 735.141  56
  -1   1  -8 13366.0 767.186  48
   1  -1   8 12992.6 646.420  16
   1  -1   9 3100.55 191.981  16
  -1   1  -9 3007.38 302.190  56
   1  -1   9 2943.93 316.943  55
   1  -1   9 3003.86 214.858  24
  -1   1  -9 3251.64 393.132  48
   1  -1   9 2964.68 220.647  33
   1  -1  10 5344.21 292.712  16
  -1   1 -10 5280.56 413.071  56
   1  -1  10 4808.92 309.908  24
  -1   1 -10 5120.86 481.426  48
   1  -1  10 4772.51 316.568  33
  -1   1 -11 2068.79 295.225  56
  -1   1 -11 2351.49 380.307  48
   1  -1  11 2633.49 206.649  24
   1  -1  11 2742.69 183.715  16
   1  -1  12 608.364 142.572  24
   1  -1  12 819.964 180.445  21
   1  -1  12 841.763 116.801  16
   1  -1  13 1451.30 146.757  24
   1  -1  13 1696.40 134.427  16
  -1   1 -14 1325.11 116.112  20
  -1   0  15 1528.70 138.092  24
   1   0 -15 1350.32 129.678  36
   1   0 -15 1669.14 115.216  20
  -1   0  14 1223.47 158.366  24
   1   0 -14 1163.16 144.050  36
  -1   0  14 1497.28 116.539  16
   1   0 -14 1206.59 121.339  20
  -1   0  13 53.5096 161.765  24
   1   0 -13 186.454 129.921  36
   1   0 -13 22.2238 84.4350  40
  -1   0  13 124.215 94.5582  16
   1   0 -12 6528.54 516.621  56
   1   0 -12 6969.80 405.963  32
   1   0 -12 6068.55 398.343  40
   1   0 -11 2997.03 210.599  40
   1   0 -11 3353.25 220.457  32
   1   0 -11 3594.17 356.247  56
  -1   0  11 2671.67 339.387  55
  -1   0  11 2516.60 277.168  53
   1   0 -11 3533.49 385.184  52
  -1   0  10 16302.2 972.567   9
   1   0 -10 18607.2 943.750   7
   1   0 -10 16486.1 878.680  32
   1   0 -10 15733.3 882.997  40
  -1   0  10 16899.1 934.335  53
   1   0 -10 17507.9 977.315  52
   1   0 -10 18011.6 982.320  56
  -1   0  10 16269.0 961.388  55
   1   0  -9 4482.21 374.142  56
  -1   0   9 4695.04 374.037  55
   1   0  -9 4592.38 412.974  52
   1   0  -9 4526.74 344.411   7
  -1   0   9 4963.37 395.810   9
  -1   0   9 4615.88 281.370  49
   1   0  -8 1476.14 233.275  56
   1   0  -8 1883.32 316.085  52
  -1   0   8 1582.68 245.803  55
   1   0  -8 1910.01 219.620   7
  -1   0   8 2100.78 274.907   9
  -1   0   8 1860.73 143.691  49
  -1   0   7 907.690 81.3085  54
   1   0  -7 891.561 190.129  56
   1   0  -7 1031.80 273.710  52
  -1   0   7 924.645 231.813   9
   1   0  -7 1079.04 190.702   7
  -1   0   7 904.481 103.514  49
   1   0  -6 44416.4 2173.51  56
  -1   0   6 41102.4 2140.23  54
   1   0  -6 43061.3 2174.33  52
  -1   0   6 41953.8 2175.84   9
   1   0  -6 42927.0 2166.19   7
  -1   0   6 40487.4 2143.81  49
   1   0  -5 9434.14 492.505  56
   1   0  -5 8556.59 513.838  52
  -1   0   5 8462.57 461.703  54
  -1   0   5 7753.64 500.163   9
   1   0  -5 8564.83 490.012   7
  -1   0   5 8922.87 461.152  49
   1   0  -4 45587.6 2333.29  52
  -1   0   4 43417.0 2318.80  54
  -1   0   4 44583.8 2330.15  55
   1   0  -4 46556.4 2332.02  56
   1   0  -4 44724.4 2329.78   7
  -1   0   4 47151.7 2317.34  49
  -1   0   3 22726.9 1134.98  53
   1   0  -3 20520.3 1138.55   7
  -1   0   3 22323.9 1129.34  49
  -1   0   2 8023.94 409.461  53
  -1   0   2 8425.73 403.667  50
  -1   0   1 4616.18 238.524  51
  -1   0   1 4581.51 242.982  50
  -1   0   1 4706.39 241.224  55
   1   0  -1 4095.57 244.439   1
   1   0  -1 4301.78 242.176  48
   1   0   0 21593.9 1162.45   8
   1   0   0 23119.4 1155.44  58
   1   0   1 69960.7 3640.00   1
  -1   0  -1 70394.8 3637.94  57
  -1   0  -1 71673.4 3633.43  54
   1   0   1 72191.1 3638.59  55
   1   0   1 73969.9 3645.20  58
  -1   0  -2 219.873 69.4210  57
   1   0   2 182.702 110.110  55
   1   0   2 243.395 134.695   9
  -1   0  -2 323.479 65.8958   7
  -1   0  -2 263.980 167.433  48
   1   0   2 184.056 72.0168  49
  -1   0  -3 989.713 112.952  56
   1   0   3 997.830 146.991  55
  -1   0  -3 878.009 102.094   7
   1   0   3 1094.47 98.9096  49
  -1   0  -4 86.3788 77.8186  57
  -1   0  -4-34.4282 108.849  56
   1   0   4 122.056 150.571  55
   1   0   4 58.2987 153.570   8
  -1   0  -4 166.038 102.474   7
   1   0   4-26.4747 81.1581  49
  -1   0  -5 3428.69 241.098  56
   1   0   5 3563.92 268.856  55
  -1   0  -5 3273.32 215.198  57
  -1   0  -5 3674.33 226.466   7
   1   0   5 3411.30 220.340  49
  -1   0  -5 3486.51 320.498  48
  -1   0  -6 36123.0 1729.70  56
   1   0   6 32722.9 1727.31  55
  -1   0  -6 32093.3 1701.60   7
   1   0   6 31007.8 1734.65   9
   1   0   6 32948.5 1707.56  49
  -1   0  -6 33230.0 1742.39  48
   1   0   7 3020.02 284.396  55
  -1   0  -7 3739.62 282.363  56
   1   0   7 3001.95 223.142  49
  -1   0  -7 3270.85 354.487  48
   1   0   8 126.911 212.227  55
  -1   0  -8 33.8517 188.406  56
   1   0   8-166.653 114.397  49
  -1   0  -8 144.294 296.662  48
   1   0   8 63.5659 147.547   8
   1   0   9 1205.72 251.556  55
  -1   0  -9 1449.40 249.601  56
   1   0   9 1464.64 155.880  24
  -1   0  -9 1194.23 346.542  48
  -1   0  -9 1305.77 124.178  32
  -1   0  -9 864.414 114.531  40
   1   0   9 1205.33 155.832  33
  -1   0 -10 231.474 215.627  56
  -1   0 -10 217.437 327.799  48
   1   0  10 317.928 145.573  33
  -1   0 -10 401.154 95.2505  40
  -1   0 -10 307.472 106.470  32
   1   0  10 457.629 144.815  24
  -1   0 -11 83.3475 104.945  32
   1   0  11 143.512 140.783  24
   1   0  11 9.83113 110.495  16
   1   0  12 441.002 129.784  24
   1   0  12 446.746 173.249  21
   1   0  12 322.659 110.580  16
  -1   0 -13 3669.50 250.129  36
   1   0  13 4225.62 247.441  21
   1   0  13 4098.68 225.146  16
  -1   0 -14 61.0041 88.1364  36
   1   1 -16 193.267 45.1232  20
  -1  -1  15 1296.21 140.331  24
   1   1 -15 1296.87 116.850  20
  -1  -1  15 1552.36 107.100  16
  -1  -1  14 1077.17 161.366  24
   1   1 -14 1269.84 125.805  20
  -1  -1  14 1157.40 111.589  16
  -1  -1  13 739.487 166.128  24
  -1  -1  13 871.619 105.387  16
   1   1 -13 549.826 94.5409  40
  -1  -1  12 15591.1 742.358  16
  -1  -1  12 13402.7 862.684   9
  -1  -1  12 12204.9 847.076  55
   1   1 -12 14912.8 871.860  52
   1   1 -12 14304.1 871.482  56
  -1  -1  12 15366.2 767.742  24
   1   1 -12 14223.8 880.373  48
   1   1 -12 11833.2 753.204  40
  -1  -1  11 1090.48 108.658  16
  -1  -1  11 1222.42 299.634   9
   1   1 -11 781.701 264.750  56
   1   1 -11 892.860 327.847  52
  -1  -1  11 796.511 190.514  53
  -1  -1  11 792.643 275.292  55
   1   1 -11 919.664 137.104  32
   1   1 -11 613.911 332.064  48
   1   1 -11 796.056 109.231  40
   1   1 -11 963.079 141.666  36
  -1  -1  10 347.738 84.2889  16
  -1  -1  10 631.460 269.470   9
   1   1 -10 450.715 199.093   7
   1   1 -10 530.360 246.281  56
   1   1 -10 317.261 308.997  52
  -1  -1  10 434.138 257.863  55
  -1  -1  10 881.120 186.718  53
   1   1 -10 306.091 109.945  32
   1   1 -10 579.276 319.444  48
   1   1 -10 335.676 86.6133  40
  -1  -1   9 6918.76 471.663   9
   1   1  -9 7675.53 438.741   7
   1   1  -9 5941.03 487.186  48
  -1  -1   9 5528.34 362.029  49
  -1  -1   9 6955.51 348.710  16
   1   1  -9 5967.76 486.628  52
  -1  -1   9 6496.29 409.632  53
   1   1  -9 6717.43 457.722  56
   1   1  -8 110.430 181.309   7
  -1  -1   8 215.038 224.906   9
  -1  -1   8 121.622 67.8680  49
   1   1  -8 84.7820 269.096  48
  -1  -1   8 57.2669 61.7427  16
   1   1  -8 181.609 268.306  52
   1   1  -8 51.7792 187.232  56
  -1  -1   8 151.223 137.483  53
   1   1  -7 3353.11 270.067   7
  -1  -1   7 3155.33 301.559   9
  -1  -1   7 3482.63 202.651  49
   1   1  -7 3178.53 328.689  48
  -1  -1   7 3193.91 186.150  16
   1   1  -7 3682.31 282.925  56
  -1  -1   7 3497.94 200.926  54
   1   1  -7 3850.83 336.994  52
  -1  -1   7 3635.83 240.576  53
   1   1  -6 25672.5 1379.49  48
  -1  -1   6 26921.4 1340.71  49
  -1  -1   6 23891.7 1331.11   8
   1   1  -6 28382.5 1370.61   7
   1   1  -6 26743.6 1380.24  52
  -1  -1   6 28674.5 1359.50  53
  -1  -1   6 27102.4 1341.89  54
   1   1  -6 26958.1 1374.59  56
   1   1  -5 25.5622 206.847  48
  -1  -1   5-17.8893 52.3755  49
   1   1  -5 44.9019 139.613  56
  -1  -1   5 66.2922 80.8648  54
  -1  -1   5 77.8168 148.453  55
   1   1  -4 3211.53 263.134  48
  -1  -1   4 3410.07 188.881  49
  -1  -1   4 3189.09 231.876  55
  -1  -1   4 3267.36 201.656  54
   1   1  -4 3419.60 231.195  56
  -1  -1   3 3379.84 218.888  50
   1   1  -3 3448.97 244.194  48
  -1  -1   2 82171.9 4107.90  50
   1   1  -2 78934.2 4102.37  48
   1   1  -2 79512.1 4106.84  12
  -1  -1   2 82682.3 4107.73  51
  -1  -1   2 81002.2 4105.47  55
  -1  -1   1 2399.80 126.772  55
  -1  -1   1 2454.20 158.715  50
   1   1  -1 2443.12 140.341  52
  -1  -1   1 2413.98 151.289  51
   1   1   0 19548.2 1052.42  58
  -1  -1   0 20573.5 1044.53  54
  -1  -1   0 20214.6 1058.42  51
   1   1   0 21059.1 1050.97  49
  -1  -1  -1 17531.6 912.205  54
   1   1   1 19206.0 936.430  58
   1   1   2 699.422 97.5623   1
  -1  -1  -2 947.599 93.6049  57
   1   1   2 1078.11 181.899  58
  -1  -1  -3 86476.3 4565.00  57
   1   1   3 93773.6 4568.77  55
   1   1   3 94844.5 4591.40  58
  -1  -1  -3 91679.3 4578.73  48
   1   1   3 84882.6 4569.66  49
  -1  -1  -4 3329.97 180.159  56
   1   1   4 3086.32 192.738  55
  -1  -1  -4 2981.42 158.830  57
  -1  -1  -4 3358.83 163.287   7
   1   1   4 2928.06 161.883  49
  -1  -1  -5 4202.16 279.685  56
   1   1   5 3948.61 285.621  55
  -1  -1  -5 3869.67 255.241  57
  -1  -1  -5 4206.24 343.750  48
   1   1   5 4250.61 260.600  49
   1   1   6 943.962 189.675  55
  -1  -1  -6 1339.24 177.511  56
   1   1   6 992.352 207.105   8
   1   1   6 1131.57 137.865  49
  -1  -1  -6 1195.05 276.090  48
  -1  -1  -7 22382.2 1103.33  56
   1   1   7 18882.3 1084.41  55
  -1  -1  -7 20131.1 1118.78  48
   1   1   7 18712.1 1066.14  49
   1   1   7 20884.2 1090.76   8
   1   1   8-63.7800 189.382   8
  -1  -1  -8 326.994 196.347  56
   1   1   8 269.164 197.039  55
  -1  -1  -8 267.234 90.7256  32
   1   1   8 274.817 125.770  24
   1   1   8 165.600 123.444  49
  -1  -1  -8 470.369 305.661  48
  -1  -1  -8 370.521 92.6400  40
   1   1   8 175.800 128.241  33
  -1  -1  -9 773.033 231.985  56
   1   1   9 611.739 215.187  55
  -1  -1  -9 665.139 110.734  32
   1   1   9 687.265 143.591  24
   1   1   9 432.914 132.618  49
  -1  -1  -9 426.032 325.856  48
   1   1   9 623.279 143.151  33
  -1  -1  -9 520.978 104.228  40
  -1  -1 -10 287.745 253.627  51
  -1  -1 -10 663.036 228.514  56
  -1  -1 -10-43.5578 328.023  48
   1   1  10 15.4599 141.039  33
  -1  -1 -10 8.09662 95.5885  40
   1   1  10 119.062 141.288  24
  -1  -1 -10 64.1995 110.526  32
  -1  -1 -11 8196.41 422.406  32
   1   1  11 8149.82 429.598  24
  -1  -1 -12 5270.42 274.681  32
   1   1  12 5082.53 284.308  24
  -1  -1 -13 2055.02 175.621  36
   1   1  13 2697.01 178.441  21
  -1  -1 -14 288.052 69.4859  36
  -1  -1 -14 226.021 61.7992  20
   1   2 -16 117.438 68.2284  36
   1   2 -15 2107.89 170.442  36
  -1  -2  15 2307.18 173.039  24
  -1  -2  14 3534.17 250.398  24
   1   2 -14 3198.64 251.198  36
  -1  -2  14 3864.96 213.360  16
  -1  -2  13 6043.07 385.157  24
  -1  -2  13 6790.24 352.697  16
   1   2 -13 5968.31 389.219  36
  -1  -2  12 5514.66 307.731  16
   1   2 -12 6645.19 492.127  52
   1   2 -12 5299.15 452.545  56
  -1  -2  12 4552.46 452.361  55
  -1  -2  12 5356.08 347.364  24
   1   2 -12 5907.69 482.446  48
   1   2 -12 5851.22 351.348  36
  -1  -2  11 18059.1 894.939  16
  -1  -2  11 14938.4 959.924  53
   1   2 -11 15943.0 1008.58  56
   1   2 -11 17684.3 1021.36  52
   1   2 -11 16960.6 1020.78  48
   1   2 -11 16908.6 927.601  36
  -1  -2  10 5558.48 289.723  16
   1   2 -10 5215.91 454.435  52
  -1  -2  10 5324.71 366.092  53
   1   2 -10 4858.42 409.035  56
  -1  -2  10 5198.14 427.683   9
   1   2 -10 5639.17 389.260   7
   1   2 -10 4731.54 443.518  48
   1   2 -10 4781.27 307.389  32
  -1  -2   9 16606.1 956.066   9
   1   2  -9 18467.9 937.117   7
   1   2  -9 15748.6 955.078  48
  -1  -2   9 16860.5 862.705  16
  -1  -2   9 16991.9 915.496  53
   1   2  -9 15749.8 959.023  52
   1   2  -9 15229.2 948.250  56
  -1  -2   8 3756.56 322.384   9
   1   2  -8 3644.27 289.764   7
  -1  -2   8 3527.15 201.944  49
   1   2  -8 4084.46 353.372  48
  -1  -2   8 3312.18 196.439  16
  -1  -2   8 3925.80 257.969  53
   1   2  -8 4290.31 356.513  52
   1   2  -8 3905.39 304.463  56
  -1  -2   8 3534.22 212.389  54
   1   2  -7 42645.2 2082.00   7
  -1  -2   7 38677.2 2040.51  49
   1   2  -7 39171.8 2085.42  48
  -1  -2   7 39219.7 2031.54  16
   1   2  -7 41386.7 2087.60  56
  -1  -2   7 39203.5 2087.94  55
  -1  -2   7 43182.4 2066.04  53
   1   2  -7 40126.3 2086.83  52
  -1  -2   7 40807.9 2047.93  54
   1   2  -6 8631.34 541.383  48
  -1  -2   6 8519.74 471.958  49
  -1  -2   6 9609.24 485.988  54
  -1  -2   6 8915.34 527.836  55
  -1  -2   6 9637.75 500.368  53
   1   2  -6 9523.55 526.449  56
  -1  -2   5 31267.7 1626.26  49
   1   2  -5 30810.2 1656.01  48
   1   2  -5 31230.2 1654.85  56
  -1  -2   5 32889.6 1641.91  53
  -1  -2   5 31488.8 1653.81  55
  -1  -2   5 32890.1 1635.19  54
   1   2  -4 1703.70 205.789  48
  -1  -2   4 1552.56 170.468  50
   1   2  -4 1473.01 159.730  12
  -1  -2   4 1520.61 135.337  53
  -1  -2   4 1488.19 174.260  55
  -1  -2   4 1558.15 126.188  54
   1   2  -4 1767.08 173.592  56
   1   2  -3 415.334 148.970  48
  -1  -2   3 302.675 131.774  50
  -1  -2   3 385.594 127.709  51
  -1  -2   3 385.193 101.686  53
  -1  -2   3 408.319 128.330  55
  -1  -2   2 13675.1 718.209  50
   1   2  -2 14677.4 711.070  12
  -1  -2   2 12856.8 708.503  55
  -1  -2   2 13337.6 717.320  51
   1   2  -2 13275.6 712.648  52
  -1  -2   1 87011.8 4416.95  50
   1   2  -1 84485.5 4415.56  11
  -1  -2   1 88464.4 4417.79  51
   1   2   0 205390. 9947.68  49
   1   2   0 193530. 9942.87  12
  -1  -2   0 193956. 9941.15  54
  -1  -2   0 193287. 9955.02  51
   1   2   0 192357. 9952.61  58
   1   2   1 112677. 5348.90  49
   1   2   1 104017. 5335.92  55
   1   2   1 109873. 5359.06  58
  -1  -2  -1 100418. 5338.88  54
   1   2   2 178844. 9051.49  58
  -1  -2  -2 179016. 9030.94  57
   1   2   2 175970. 9026.05  55
   1   2   3 150.697 201.872  58
   1   2   3 151.135 107.288  55
  -1  -2  -3 90.1236 96.6381  57
  -1  -2  -4 18179.1 994.339  48
   1   2   4 18952.4 972.788  49
   1   2   4 17754.7 1009.84  58
  -1  -2  -4 18166.8 964.179  57
   1   2   4 18291.6 967.530  55
  -1  -2  -5 1442.14 272.701  48
   1   2   5 1629.20 157.306  49
   1   2   5 1450.55 105.543  16
  -1  -2  -5 1460.08 155.926  57
   1   2   5 1574.06 182.431  55
   1   2   6 12480.0 649.174  49
  -1  -2  -6 12626.4 701.233  48
   1   2   6 11044.8 598.884  16
   1   2   6 11996.6 651.135  55
   1   2   7 6161.55 425.398   8
   1   2   7 6222.33 403.144  55
  -1  -2  -7 6053.26 461.621  51
   1   2   7 6227.35 387.375  49
  -1  -2  -7 6419.52 477.275  48
   1   2   7 6007.08 333.422  16
   1   2   8 4979.61 264.497  16
   1   2   8 5215.22 366.761   8
   1   2   8 3965.16 336.814  55
  -1  -2  -8 3882.67 390.604  51
   1   2   8 4330.29 284.101  24
  -1  -2  -8 4636.40 268.763  27
  -1  -2  -8 5229.13 434.260  48
   1   2   8 3409.83 312.209  49
  -1  -2  -8 4572.56 281.630  40
   1   2   8 4384.16 281.712  33
  -1  -2  -8 4435.64 268.297  32
   1   2   9 4283.54 244.486  16
   1   2   9 4175.19 366.165  11
  -1  -2  -9 3303.42 371.412  51
  -1  -2  -9 4569.78 432.537  48
   1   2   9 3776.95 257.320  33
  -1  -2  -9 4462.44 248.540  32
  -1  -2  -9 3662.66 254.926  40
   1   2   9 4100.86 265.628  24
   1   2  10 9999.54 495.916  16
  -1  -2 -10 7903.79 505.557  40
  -1  -2 -10 9756.58 499.670  32
   1   2  10 8500.83 499.083  33
   1   2  10 8890.67 506.783  24
  -1  -2 -11 871.910 116.339  40
  -1  -2 -11 1036.75 127.254  32
   1   2  11 1007.38 151.649  24
  -1  -2 -12 453.005 85.8187  40
  -1  -2 -12 588.649 115.028  36
   1   2  12 507.438 121.753  24
  -1  -2 -12 662.297 103.828  32
  -1  -2 -13 1370.04 119.296  36
   1   3 -16 104.540 62.2650  20
   1   3 -16 269.842 73.6391  36
   1   3 -15 485.329 90.5132  20
  -1  -3  15 398.736 100.041  47
   1   3 -15 281.055 102.763  36
  -1  -3  15 465.267 124.603  24
  -1  -3  14 63.7722 151.727  24
   1   3 -14 180.265 122.227  36
   1   3 -14 177.291 104.433  20
  -1  -3  14 38.6357 79.5724  16
  -1  -3  13 82.0652 167.139  24
  -1  -3  13-46.5996 82.9542  18
  -1  -3  13 223.131 83.7139  16
   1   3 -13 227.843 104.782  20
   1   3 -13 199.748 126.796  36
  -1  -3  12-4.30029 81.1933  16
   1   3 -12 585.921 327.621  52
   1   3 -12-100.607 235.893  56
  -1  -3  12 31.6006 148.758  53
  -1  -3  12-9.07698 160.403  24
   1   3 -12 82.5550 299.772  48
   1   3 -12 118.248 120.438  36
  -1  -3  11 949.115 94.8528  16
   1   3 -11 554.877 344.034  52
  -1  -3  11 814.628 179.057  53
   1   3 -11 957.870 264.324  56
   1   3 -11 1077.65 219.022   7
   1   3 -11 706.043 326.770  48
   1   3 -11 689.809 130.492  36
  -1  -3  10 2646.59 167.110  16
   1   3 -10 2789.13 372.601  52
   1   3 -10 3229.60 317.937  56
  -1  -3  10 2692.00 242.350  53
   1   3 -10 2907.19 282.632   7
   1   3 -10 2983.81 359.643  48
   1   3 -10 3012.80 203.174  36
   1   3  -9 5355.65 369.542   7
   1   3  -9 4908.54 416.333  48
  -1  -3   9 4909.54 269.964  16
  -1  -3   9 5068.51 407.610  55
  -1  -3   9 5404.33 332.509  53
   1   3  -9 5027.29 426.628  52
   1   3  -9 4863.30 384.321  56
   1   3  -8 7940.94 465.219   7
   1   3  -8 7244.85 468.805  56
  -1  -3   8 7541.89 405.726  54
  -1  -3   8 7377.65 483.043  55
  -1  -3   8 7787.48 427.159  53
  -1  -3   8 6996.70 377.875  16
   1   3  -8 6677.88 487.356  48
  -1  -3   7 3965.48 261.517  53
  -1  -3   7 3932.20 325.760  55
  -1  -3   7 4213.00 249.462  54
   1   3  -7 4278.67 312.211  56
   1   3  -7 3655.08 344.950  48
   1   3  -6 11737.3 612.624  56
  -1  -3   6 10958.8 620.519  55
  -1  -3   6 11697.3 578.353  54
  -1  -3   6 11989.5 585.053  53
  -1  -3   6 10011.3 553.567  49
   1   3  -6 11034.5 624.350  48
  -1  -3   5 1126.71 124.112  54
   1   3  -5 1134.92 172.003  56
  -1  -3   5 1053.65 192.551  55
  -1  -3   5 1246.57 126.775  53
  -1  -3   5 903.349 179.674  50
  -1  -3   5 1061.86 73.7953  49
   1   3  -5 1044.38 213.654  48
  -1  -3   4 15871.6 793.222  54
  -1  -3   4 15062.1 810.115  55
  -1  -3   4 14667.1 796.140  53
  -1  -3   4 14621.6 810.103  50
  -1  -3   3 35270.2 1878.54  55
  -1  -3   3 37652.5 1887.69  51
   1   3  -3 36237.4 1876.08  12
  -1  -3   3 37213.7 1884.46  50
  -1  -3   2 354.618 69.0244  57
   1   3  -2 326.971 153.819  52
  -1  -3   2 225.969 146.933  51
   1   3  -1 924.213 178.268  58
  -1  -3   1 897.550 106.517  54
  -1  -3   1 801.764 162.716  51
  -1  -3   1 822.161 94.2977  57
   1   3  -1 784.091 172.656  11
   1   3  -1 919.399 101.854  49
  -1  -3   0 98670.4 4955.41  50
  -1  -3   0 98345.8 4942.05  54
   1   3   0 102225. 4959.80  58
   1   3   0 94009.7 4952.74  11
   1   3   0 90983.0 4941.25  12
   1   3   0 95257.8 4957.14  13
   1   3   0 102469. 4947.48  49
  -1  -3  -1 8021.89 470.190  50
   1   3   1 7727.62 423.516  55
   1   3   1 7999.00 477.618  58
  -1  -3  -1 7923.26 433.491  54
   1   3   1 7788.83 468.657  13
   1   3   1 8736.88 441.477  49
  -1  -3  -2 78732.9 3772.58  57
   1   3   2 73829.8 3762.73  55
  -1  -3  -2 73008.3 3788.04  50
  -1  -3  -2 76893.3 3796.63  51
   1   3   2 74960.8 3798.88  58
  -1  -3  -2 72361.9 3773.71  56
   1   3   2 71206.5 3762.42  12
   1   3   2 72386.3 3776.84  49
   1   3   3 680.938 234.598  58
  -1  -3  -3 848.851 136.009  56
  -1  -3  -3 643.305 207.137  51
  -1  -3  -3 756.856 124.432  57
   1   3   4 2756.26 164.848  16
  -1  -3  -4 3117.18 217.797  57
   1   3   4 2831.99 212.266  55
  -1  -3  -4 2770.02 291.390  51
  -1  -3  -4 3221.27 226.173  56
   1   3   4 2565.93 307.881  58
  -1  -3  -5 2133.86 203.397  56
   1   3   5 2073.41 184.499  55
   1   3   5 2056.77 294.792  58
  -1  -3  -5 1902.92 262.019  51
  -1  -3  -5 1783.52 183.067  57
   1   3   5 1767.21 125.430  16
   1   3   5 2083.78 187.199  49
  -1  -3  -6 888.461 190.834  56
  -1  -3  -6 759.281 248.555  51
   1   3   6 712.221 153.153  55
   1   3   6 914.618 156.057  49
  -1  -3  -6 866.424 286.626  48
   1   3   6 942.314 96.3149  16
   1   3   7 5953.42 323.358  16
   1   3   7 6170.62 441.204  11
   1   3   7 6761.66 437.513   8
  -1  -3  -7 5688.64 447.190  51
  -1  -3  -7 6232.21 419.629  56
   1   3   7 5821.48 344.986  24
  -1  -3  -7 5381.72 329.296  27
  -1  -3  -7 6058.98 476.189  48
   1   3   7 5377.74 380.333  49
  -1  -3  -7 6347.51 347.095  40
  -1  -3  -7 5543.65 329.374  32
   1   3   8 2102.69 154.349  16
   1   3   8 1539.24 286.351  11
   1   3   8 1807.60 263.352   8
  -1  -3  -8 2009.84 290.759  51
  -1  -3  -8 1868.73 263.790  56
  -1  -3  -8 2051.85 158.716  27
   1   3   8 2037.10 184.700  24
   1   3   8 1066.21 198.592  49
  -1  -3  -8 1494.33 354.605  48
  -1  -3  -8 1242.38 257.699  50
  -1  -3  -8 1981.19 158.067  32
  -1  -3  -8 1995.01 170.032  40
   1   3   9 2034.16 298.690  11
   1   3   9 2725.48 180.277  16
  -1  -3  -9 2701.37 296.650  56
  -1  -3  -9 2154.91 300.882  51
  -1  -3  -9 2666.36 367.658  48
   1   3   9 2451.00 193.792  33
  -1  -3  -9 2456.09 189.549  40
  -1  -3  -9 2589.24 180.135  32
   1   3   9 2476.40 207.243  24
   1   3  10 120.691 116.242  16
  -1  -3 -10 46.7444 105.564  40
  -1  -3 -10 2.77643 111.605  32
   1   3  10 228.042 145.628  24
   1   3  11 68.0078 104.191  16
  -1  -3 -11 169.455 96.3503  40
   1   3  11 132.602 130.836  24
  -1  -3 -11 18.6679 105.383  32
   1   3  12 1008.74 106.282  16
  -1  -3 -12 1047.00 100.547  40
  -1  -3 -12 969.880 108.195  32
  -1  -3 -12 877.383 108.083  36
   1   3  12 1099.14 119.774  24
   1   4 -16 158.395 61.8994  20
  -1  -4  16 122.796 55.1567  35
   1   4 -16 184.617 68.8288  36
   1   4 -15 245.302 95.4995  36
   1   4 -15 132.694 82.6579  20
  -1  -4  14 2066.50 191.541  24
   1   4 -14 1936.24 171.449  36
   1   4 -14 2031.86 160.925  20
  -1  -4  13 3027.28 239.006  24
  -1  -4  13 2873.99 188.163  18
  -1  -4  13 3107.42 181.502  16
   1   4 -13 3201.77 211.992  20
   1   4 -13 3082.46 227.863  36
   1   4 -12 7301.36 366.134  20
  -1  -4  12 6596.53 336.097  16
  -1  -4  12 5869.93 346.050  18
  -1  -4  12 6390.28 483.677   9
   1   4 -12 6004.77 506.752  52
  -1  -4  12 6742.38 379.521  24
   1   4 -12 6031.33 487.569  48
   1   4 -12 5691.17 373.626  36
   1   4 -11 768.114 110.691  20
  -1  -4  11 789.243 84.6985  16
   1   4 -11 1016.93 223.458   7
  -1  -4  11 459.933 159.380  53
   1   4 -11 787.259 338.546  52
  -1  -4  11 829.135 162.333  24
   1   4 -11 471.682 293.164  48
   1   4 -11 906.744 132.502  36
  -1  -4  10 13649.4 888.162  55
  -1  -4  10 14888.6 829.924  53
   1   4 -10 15717.0 899.772  52
   1   4 -10 14002.1 873.308  56
   1   4 -10 16456.8 866.734   7
   1   4 -10 14694.6 882.299  48
   1   4 -10 15237.0 806.364  36
   1   4  -9 440.427 211.085   7
  -1  -4   9 226.834 98.2820  54
   1   4  -9 131.065 209.500  56
  -1  -4   9 442.372 250.883  55
  -1  -4   9 311.099 129.969  53
  -1  -4   9 416.582 61.7910  16
   1   4  -9 480.205 274.320  48
   1   4  -8 12165.0 725.196  56
  -1  -4   8 13346.7 688.575  53
  -1  -4   8 13288.8 681.369  54
  -1  -4   8 12384.5 737.886  55
  -1  -4   8 12338.5 645.537  16
   1   4  -8 12348.6 735.549  48
  -1  -4   7 8117.99 444.597  15
  -1  -4   7 7650.79 522.811  55
  -1  -4   7 8737.95 470.229  53
  -1  -4   7 8817.83 470.940  54
   1   4  -6 126.623 152.611  12
  -1  -4   6 148.394 195.004  55
  -1  -4   6 203.152 108.047  53
  -1  -4   6 95.0813 114.498  54
  -1  -4   5 3780.77 201.666  57
  -1  -4   5 3985.03 245.211  54
  -1  -4   5 3958.33 236.698  53
  -1  -4   5 3443.55 291.118  55
   1   4  -5 3690.01 307.700  52
  -1  -4   5 3625.54 290.707  50
   1   4  -5 3518.93 295.337  48
  -1  -4   4 3294.85 212.372  53
  -1  -4   4 2994.06 262.142  51
   1   4  -4 3031.88 272.418  52
  -1  -4   4 3413.43 181.583  57
   1   4  -4 2990.41 236.049  12
  -1  -4   4 3064.44 259.808  50
   1   4  -3 324.028 136.095  12
  -1  -4   3 613.581 68.9220  57
  -1  -4   3 460.660 174.644  51
  -1  -4   2 718.245 83.0533  57
   1   4  -2 435.457 154.861  52
  -1  -4   2 392.306 109.116  54
  -1  -4   2 369.895 171.159  51
  -1  -4   1 6589.03 338.246  57
  -1  -4   1 6171.86 347.936  54
   1   4  -1 6216.84 395.091  58
   1   4  -1 5508.68 346.126  52
   1   4  -1 5536.98 384.252  11
   1   4  -1 5951.88 385.367  13
   1   4  -1 6219.14 345.798  49
  -1  -4   1 6194.81 378.799  50
  -1  -4   0 16401.9 829.230  54
   1   4   0 16793.1 861.940  58
   1   4   0 15942.5 851.854  11
   1   4   0 15848.6 856.502  13
   1   4   0 12994.5 825.291  12
  -1  -4   0 16981.4 852.335  50
   1   4   0 16657.6 830.752  49
  -1  -4  -1 28767.6 1495.10  54
  -1  -4  -1 30301.8 1514.40  50
  -1  -4  -1 30006.1 1520.58  51
   1   4   1 29165.3 1524.54  58
   1   4   1 27829.8 1480.30  55
   1   4   1 27474.8 1489.11  12
   1   4   1 29232.8 1515.46  11
   1   4   1 29863.6 1521.37  13
   1   4   1 29963.4 1499.11  49
   1   4   2 10103.3 637.527  58
  -1  -4  -2 10510.3 628.008  51
  -1  -4  -2 10779.1 584.541  56
  -1  -4  -2 10550.1 615.879  50
  -1  -4  -2 11611.2 588.143  57
   1   4   2 10158.6 568.212  55
   1   4   2 11164.2 579.164  12
   1   4   2 10629.1 618.275  11
   1   4   2 10842.2 592.853  49
  -1  -4  -3 342.905 123.139  57
  -1  -4  -3 470.102 127.845  56
  -1  -4  -3 370.021 212.344  51
   1   4   3 290.592 244.447  58
  -1  -4  -3 290.017 205.175  50
   1   4   3 482.766 134.162  49
  -1  -4  -4 456.393 139.905  56
  -1  -4  -4 542.853 136.969  57
   1   4   4 437.217 108.863  55
  -1  -4  -4 494.641 228.484  51
   1   4   4 578.633 262.645  58
   1   4   4 536.613 76.4306  16
  -1  -4  -4 429.323 211.730  50
  -1  -4  -5 6516.53 404.028  57
  -1  -4  -5 6893.13 410.732  56
   1   4   5 6170.90 486.607  58
  -1  -4  -5 6056.68 440.107  50
  -1  -4  -5 6347.13 456.126  51
  -1  -4  -5 6813.24 474.431  48
   1   4   5 6394.73 347.157  16
  -1  -4  -6 335.189 236.246  51
  -1  -4  -6 7.78795 170.088  56
  -1  -4  -6 75.3680 88.0687  32
  -1  -4  -6 105.007 95.0100  27
  -1  -4  -6 7.76017 210.519  50
   1   4   6 66.9284 141.800  49
  -1  -4  -6-194.274 290.182  48
   1   4   6 12.3582 87.4055  16
   1   4   7 3751.27 236.550  16
   1   4   7 4652.47 371.925   8
  -1  -4  -7 3533.05 333.603  50
  -1  -4  -7 4197.12 374.748  51
  -1  -4  -7 4277.67 341.332  56
   1   4   7 3770.46 266.466  24
  -1  -4  -7 4134.13 249.270  27
  -1  -4  -7 4198.24 417.360  48
   1   4   7 3141.92 295.078  49
  -1  -4  -7 4548.99 266.181  40
  -1  -4  -7 3881.32 244.149  32
   1   4   8 969.173 124.625  16
   1   4   8 960.954 261.469  11
   1   4   8 786.005 241.413   8
  -1  -4  -8 920.396 247.606  51
  -1  -4  -8 849.883 220.445  56
  -1  -4  -8 1126.71 326.932  48
   1   4   8 613.000 170.764  49
  -1  -4  -8 1226.31 141.403  40
  -1  -4  -8 872.210 133.323  27
  -1  -4  -8 939.063 127.948  32
   1   4   8 895.313 160.974  24
   1   4   9 371.069 115.781  16
  -1  -4  -9 152.835 113.603  40
  -1  -4  -9 37.4652 116.162  32
   1   4   9 211.125 148.987  24
   1   4  10 1781.57 146.374  16
  -1  -4 -10 1266.80 156.489  40
   1   4  10 1511.72 176.317  24
   1   4  11 327.104 93.7902  16
  -1  -4 -11 249.717 94.1390  40
   1   4  11 314.545 119.420  24
  -1  -4 -11 60.8951 102.645  32
   1   4  12 614.422 78.8956  16
   1   4  12 462.766 101.734  21
  -1  -4 -12 328.231 71.3111  40
  -1  -4 -12 545.034 79.9855  32
   1   5 -16 169.171 60.2274  20
   1   5 -16 302.341 57.4733  36
   1   5 -16 252.191 80.0585  46
   1   5 -15 1201.75 122.873  36
   1   5 -15 1475.91 117.026  20
   1   5 -14 358.477 100.967  20
  -1  -5  14 259.757 119.395  47
   1   5 -14 246.324 106.215  36
   1   5 -13 2489.48 174.441  20
  -1  -5  13 2026.08 150.142  18
  -1  -5  13 2304.78 206.674  24
  -1  -5  13 2276.71 187.101  47
   1   5 -13 1989.24 181.596  36
  -1  -5  12 93.4774 93.3377  18
   1   5 -12 159.419 100.808  20
  -1  -5  12 201.493 249.090   9
   1   5 -12 63.0746 323.053  52
  -1  -5  12 201.101 154.707  24
   1   5 -12 181.476 281.495  48
   1   5 -12 189.615 112.886  36
  -1  -5  11 8402.17 471.503  18
   1   5 -11 9687.25 487.535  20
   1   5 -11 9387.85 570.192   7
  -1  -5  11 8778.38 598.333   9
  -1  -5  11 7972.03 515.072  53
  -1  -5  11 8919.52 496.469  24
   1   5 -11 8870.63 593.831  48
   1   5 -11 8330.20 492.702  36
   1   5 -10 204.529 86.2923  20
  -1  -5  10 258.669 95.6410  18
  -1  -5  10 353.678 134.816  53
   1   5 -10 88.5147 209.989   7
  -1  -5  10-139.895 243.644   9
   1   5 -10 400.103 274.621  48
   1   5 -10 324.410 102.548  36
  -1  -5   9 1188.09 117.269  18
   1   5  -9 1408.11 116.663  20
  -1  -5   9 1385.13 156.413  54
  -1  -5   9 1256.89 155.315  53
  -1  -5   8 8667.72 489.544  54
  -1  -5   8 8534.61 480.012  53
  -1  -5   8 8498.76 457.841  15
   1   5  -8 8023.49 541.425  48
  -1  -5   7 5327.29 306.751  15
  -1  -5   7 5650.01 342.431  54
  -1  -5   7 5738.10 327.996  53
  -1  -5   6 23618.0 1173.44  54
  -1  -5   6 22473.8 1159.83  53
   1   5  -6 21451.5 1194.65  52
  -1  -5   6 22636.3 1197.01  50
   1   5  -6 20152.8 1186.45  48
  -1  -5   5 2639.78 157.521  57
   1   5  -5 3106.13 281.569  52
  -1  -5   5 3240.11 196.778  53
  -1  -5   5 3589.63 222.595  54
   1   5  -5 3038.33 236.641  12
  -1  -5   5 2911.14 273.016  50
   1   5  -4 23369.6 1210.16  12
  -1  -5   4 21524.3 1195.60  53
  -1  -5   4 22324.2 1230.55  51
  -1  -5   4 23719.5 1181.23  57
   1   5  -3 48484.0 2552.29  12
  -1  -5   3 47088.1 2569.96  51
  -1  -5   3 50930.1 2536.12  57
  -1  -5   3 49803.6 2553.21  54
   1   5  -2 1076.93 226.164  58
  -1  -5   2 1279.80 157.326  54
   1   5  -2 1201.24 177.376  52
  -1  -5   2 1422.06 120.902  57
   1   5  -2 1869.87 227.599  13
  -1  -5   2 1174.83 203.711  50
  -1  -5   1 1459.22 131.583  57
  -1  -5   1 1244.76 157.049  54
   1   5  -1 1187.04 237.769  58
   1   5  -1 1663.55 226.370  11
   1   5  -1 1378.18 228.166  13
  -1  -5   1 1373.95 209.601  50
   1   5  -1 1196.29 136.215  49
  -1  -5   0 2534.98 222.334  54
   1   5   0 2643.95 293.891  58
  -1  -5   0 3308.20 203.787  57
   1   5   0 2998.76 222.541  12
   1   5   0 3023.70 282.924  13
   1   5   0 3013.74 275.976  11
  -1  -5   0 2419.03 251.822  50
   1   5   0 3015.96 206.619  49
   1   5   1 3331.75 324.283  58
  -1  -5  -1 3636.47 240.964  56
   1   5   1 3330.83 217.315  55
  -1  -5  -1 3771.44 306.833  51
  -1  -5  -1 3832.92 261.218  54
   1   5   1 3831.83 315.526  11
   1   5   1 4215.22 253.881  12
   1   5   1 3601.44 248.890  49
  -1  -5  -1 3978.62 298.023  50
   1   5   2 7810.24 425.576  55
  -1  -5  -2 7778.64 499.575  51
  -1  -5  -2 7784.06 485.535  50
   1   5   2 7811.92 522.987  58
  -1  -5  -2 7532.87 445.879  56
   1   5   2 8367.06 500.771  11
   1   5   2 7941.43 456.480  49
  -1  -5  -3 3070.08 220.034  57
  -1  -5  -3 2622.46 209.773  56
  -1  -5  -3 2752.92 266.239  50
  -1  -5  -3 2680.41 284.470  51
   1   5   3 2751.51 320.541  58
   1   5   3 2418.53 155.751  16
   1   5   3 2384.72 287.571  11
   1   5   3 2728.00 217.841  49
  -1  -5  -4 440.500 151.986  57
  -1  -5  -4 522.974 151.115  56
  -1  -5  -4 385.808 221.451  51
   1   5   4 204.959 273.217  58
   1   5   4 534.319 146.023  49
  -1  -5  -4 364.634 259.768  48
  -1  -5  -4 498.164 215.032  50
   1   5   4 411.846 81.7689  16
   1   5   4 191.036 234.401  11
   1   5   5 757.038 292.500  58
  -1  -5  -5 946.419 175.822  56
  -1  -5  -5 562.920 236.853  51
  -1  -5  -5 795.961 111.182  27
  -1  -5  -5 717.170 103.369  32
  -1  -5  -5 825.471 215.287  50
  -1  -5  -5 939.669 285.302  48
   1   5   5 778.580 98.7447  16
  -1  -5  -6-10.3701 227.525  51
  -1  -5  -6 52.0001 188.922  56
  -1  -5  -6 120.215 106.859  27
  -1  -5  -6 76.1255 97.1407  32
  -1  -5  -6 90.5522 189.895  50
  -1  -5  -6-34.8788 283.422  48
   1   5   6-25.6411 151.132  49
   1   5   6 57.5930 94.1798  16
   1   5   7 229.614 103.488  16
   1   5   7-10.6147 240.657   8
  -1  -5  -7 233.767 198.082  56
  -1  -5  -7 317.770 231.010  51
   1   5   7 278.023 154.862  24
  -1  -5  -7 472.431 116.638  32
  -1  -5  -7 511.873 122.412  27
   1   5   7 453.379 166.006  49
  -1  -5  -7 209.583 300.770  48
  -1  -5  -7 193.972 120.072  40
   1   5   8 4486.14 256.994  16
  -1  -5  -8 4148.14 357.396  56
  -1  -5  -8 4160.91 283.697  40
  -1  -5  -8 4742.42 270.647  32
  -1  -5  -8 4779.00 272.548  27
   1   5   8 4595.12 289.183  24
   1   5   9 16942.5 872.784  16
  -1  -5  -9 18271.5 885.003  32
   1   5   9 16737.2 887.537  24
   1   5  10 13.6039 91.6252  16
  -1  -5 -10-76.3684 103.217  40
  -1  -5 -10 122.486 107.285  32
   1   5  10 80.7854 128.736  24
   1   5  11 437.169 80.3931  16
  -1  -5 -11 246.295 87.9336  40
  -1  -5 -11 276.310 93.3242  32
   1   5  11 265.166 102.579  24
   1   6 -16 97.6224 52.0475  20
   1   6 -16 3.23388 78.6438  46
   1   6 -15 1340.22 117.624  36
   1   6 -15 1622.55 119.647  20
   1   6 -14 2054.11 171.383  36
   1   6 -14 2834.55 174.708  20
   1   6 -13 12.8880 95.6154  20
  -1  -6  13 53.9930 83.6174  18
   1   6 -13-3.75610 96.3680  36
  -1  -6  13 54.4898 124.905  47
  -1  -6  12 2241.71 165.844  18
   1   6 -12 2322.21 176.662  20
  -1  -6  12 2550.93 194.576  47
   1   6 -12 2360.36 181.566  36
   1   6 -11 5736.66 311.807  20
  -1  -6  11 5140.38 298.764  18
   1   6 -11 5583.56 432.010  48
  -1  -6  11 5131.31 317.017  47
   1   6 -11 4579.28 312.853  36
  -1  -6  11 5465.58 433.963   9
   1   6 -11 5496.29 406.271   7
   1   6 -10 220.531 88.0702  20
  -1  -6  10 188.509 98.4373  18
   1   6 -10 490.541 234.326   7
   1   6 -10 357.437 273.532  48
   1   6 -10 281.625 93.9855  36
  -1  -6   9 11776.8 686.237  54
  -1  -6   9 12224.9 669.564  53
   1   6  -9 12674.8 651.207  20
  -1  -6   9 11521.3 642.373  18
  -1  -6   9 12727.5 650.003  15
   1   6  -9 12428.6 731.985  48
  -1  -6   8 7963.93 473.594  54
   1   6  -8 8006.16 537.330  52
  -1  -6   8 7695.34 446.505  53
  -1  -6   8 8059.70 434.536  15
   1   6  -8 8344.58 490.625  12
   1   6  -8 7743.60 517.884  48
   1   6  -7 887.782 192.713  12
  -1  -6   7 972.249 111.736  15
  -1  -6   7 866.315 161.294  54
  -1  -6   7 877.954 108.510  53
   1   6  -7 683.707 267.316  52
   1   6  -6 8677.35 566.281  52
  -1  -6   6 8892.79 498.415  53
  -1  -6   6 10270.5 531.870  54
   1   6  -6 8913.16 535.013  12
  -1  -6   6 9112.35 562.864  50
  -1  -6   5 10367.8 551.871  17
   1   6  -5 11156.5 597.805  12
  -1  -6   5 10143.4 560.189  53
  -1  -6   4 7177.94 382.410  17
   1   6  -4 6831.93 424.449  12
  -1  -6   4 6949.68 393.798  53
  -1  -6   4 7368.95 464.592  51
   1   6  -4 6616.42 439.396  52
  -1  -6   3 1077.75 109.801  57
  -1  -6   3 1158.11 173.306  54
  -1  -6   3 1150.54 229.387  51
   1   6  -3 1112.71 231.579  13
  -1  -6   3 802.681 210.570  50
  -1  -6   2 14840.9 815.837  54
  -1  -6   2 15376.2 791.527  57
   1   6  -2 14573.7 850.101  58
   1   6  -2 14221.8 840.884  13
  -1  -6   2 15137.6 828.753  50
   1   6  -1 5178.69 395.038  58
  -1  -6   1 4816.46 339.569  54
  -1  -6   1 5693.31 313.945  57
   1   6  -1 5083.91 334.417  12
   1   6  -1 5159.80 388.315  13
  -1  -6   1 5253.53 363.516  50
   1   6  -1 5122.34 317.105  49
  -1  -6   0 233.025 208.885  51
   1   6   0 201.431 235.706  58
  -1  -6   0 258.231 115.572  57
   1   6   0 119.805 80.6644  55
  -1  -6   0 339.349 160.299  54
  -1  -6   0 144.606 110.336  14
   1   6   0 231.696 151.073  12
   1   6   0 368.791 221.596  11
   1   6   0 175.570 221.440  13
  -1  -6   0 142.015 191.497  50
   1   6   0 181.994 113.349  49
  -1  -6  -1 3451.72 231.754  57
  -1  -6  -1 2523.80 211.170  56
   1   6   1 3545.60 340.164  58
  -1  -6  -1 2878.47 291.502  51
   1   6   1 3142.76 304.126  11
   1   6   1 3420.87 236.268  12
  -1  -6  -1 3046.81 272.294  50
   1   6   1 3054.42 232.022  49
   1   6   2 8522.84 567.773  58
  -1  -6  -2 7907.85 472.136  56
  -1  -6  -2 8287.14 531.384  51
   1   6   2 8375.94 532.297  11
  -1  -6  -2 8581.43 517.960  50
   1   6   2 8419.99 488.553  49
   1   6   3 25852.1 1453.12  58
  -1  -6  -3 26772.5 1385.29  56
  -1  -6  -3 25562.3 1424.00  51
   1   6   3 26095.2 1400.22  49
  -1  -6  -3 24915.7 1405.83  50
   1   6   3 28016.1 1425.89  11
  -1  -6  -4 28.9111 152.796  57
  -1  -6  -4 28.5067 218.894  51
  -1  -6  -4 122.694 142.667  56
   1   6   4 189.026 280.028  58
  -1  -6  -4 92.9192 97.5204  27
  -1  -6  -4 172.520 91.4249  32
  -1  -6  -4 205.577 194.320  50
   1   6   4-15.1000 140.431  49
   1   6   4 54.0411 81.9253  16
   1   6   4 120.330 243.296  11
  -1  -6  -5 406.838 164.772  56
   1   6   5 383.344 281.766  58
  -1  -6  -5 244.344 229.282  51
  -1  -6  -5 305.291 102.165  32
  -1  -6  -5 387.793 111.952  27
  -1  -6  -5 371.654 191.799  50
   1   6   5 414.578 92.8714  16
   1   6   5 630.234 263.332  11
  -1  -6  -6 1049.95 200.470  56
  -1  -6  -6 879.644 253.462  51
  -1  -6  -6 1004.19 129.569  32
  -1  -6  -6 992.459 133.669  27
   1   6   6 682.111 112.588  16
  -1  -6  -6 963.571 139.327  40
   1   6   7 1706.42 142.606  16
   1   6   7 1636.67 290.284   8
  -1  -6  -7 1583.02 240.580  56
  -1  -6  -7 1979.48 163.791  32
  -1  -6  -7 1811.48 176.501  40
   1   6   7 1861.60 190.758  24
  -1  -6  -7 1973.95 166.416  27
   1   6   8 1632.70 136.450  16
  -1  -6  -8 1336.25 163.868  40
  -1  -6  -8 1728.04 157.684  32
   1   6   8 1575.71 187.368  24
  -1  -6  -8 1543.28 160.007  27
   1   6   9 1323.22 118.513  16
  -1  -6  -9 1480.45 141.404  32
  -1  -6  -9 1083.49 148.111  40
   1   6   9 1130.53 161.151  24
   1   6  10 270.749 80.5489  16
  -1  -6 -10 393.007 103.533  40
  -1  -6 -10 388.360 104.212  32
   1   6  10 404.935 116.716  24
  -1  -6 -11 41.1446 69.4423  40
  -1  -6 -11 79.3507 71.2784  32
   1   7 -16 391.354 80.0333  46
   1   7 -15 271.792 69.4296  20
   1   7 -14 1137.25 108.893  36
   1   7 -14 1290.89 114.455  20
   1   7 -13 112.361 87.2183  36
  -1  -7  13 76.7481 84.7565  18
   1   7 -13 141.974 90.3911  20
  -1  -7  12 220.013 96.5802  18
   1   7 -12 346.599 97.9468  20
  -1  -7  12 225.030 128.803  47
   1   7 -12 275.890 92.0132  36
   1   7 -11 10603.7 669.253   7
  -1  -7  11 10175.8 684.952   9
   1   7 -11 11151.8 584.657  20
  -1  -7  11 10770.8 574.352  18
  -1  -7  11 10554.8 583.567  47
   1   7 -10 13408.6 853.336  52
   1   7 -10 14434.9 752.694  20
  -1  -7  10 14221.3 743.184  18
   1   7 -10 13266.8 821.699  48
  -1  -7   9 10638.7 580.591  18
  -1  -7   9 11491.1 588.869  15
   1   7  -9 11150.9 587.239  20
   1   7  -9 11330.8 693.822  52
  -1  -7   9 9729.00 630.595  54
  -1  -7   8 5115.74 361.573  54
   1   7  -8 5526.88 436.796  52
  -1  -7   8 5815.52 311.429  15
   1   7  -8 5833.89 381.163  12
   1   7  -8 5250.94 303.073  20
  -1  -7   8 5102.65 301.408  18
   1   7  -8 4858.11 396.329  48
   1   7  -7 15195.3 820.896  12
   1   7  -7 13527.9 833.795  52
  -1  -7   7 14734.0 813.253  54
   1   7  -6 12282.0 703.991  12
  -1  -7   6 12398.7 701.232  54
   1   7  -5-38.2546 178.077  12
  -1  -7   5 57.7556 107.549  17
  -1  -7   4 2540.48 154.866  57
  -1  -7   4 2350.04 272.210  51
  -1  -7   4 2193.93 154.778  53
   1   7  -4 2069.72 284.666  13
   1   7  -4 2094.31 231.982  12
  -1  -7   4 2203.15 168.076  17
  -1  -7   4 2292.90 262.002  50
  -1  -7   3 11768.3 599.107  57
  -1  -7   3 11046.4 635.532  54
   1   7  -3 9980.02 676.401  58
   1   7  -3 11496.7 671.691  13
  -1  -7   3 10063.2 646.489  50
  -1  -7   2 1471.04 203.527  54
   1   7  -2 1216.72 266.886  58
  -1  -7   2 1604.99 149.209  57
   1   7  -2 1856.39 262.317  13
  -1  -7   2 1438.83 228.241  50
  -1  -7   1 9231.18 564.983  51
   1   7  -1 8282.26 575.193  58
  -1  -7   1 9146.42 536.425  54
  -1  -7   1 10107.0 505.535  57
   1   7  -1 9229.97 522.656  12
  -1  -7   1 8654.65 480.669  14
   1   7  -1 9196.47 569.414  13
  -1  -7   1 8410.71 538.860  50
   1   7  -1 8162.87 506.127  49
  -1  -7   0 205.429 212.778  51
   1   7   0 108.376 251.965  58
  -1  -7   0 437.528 131.447  57
   1   7   0 119.002 236.361  11
   1   7   0 137.607 165.664  12
  -1  -7   0 196.184 122.875  14
  -1  -7   0 247.279 196.296  50
   1   7   0 138.593 121.894  49
  -1  -7  -1 19617.0 1088.28  56
   1   7   1 20170.8 1166.42  58
  -1  -7  -1 20966.4 1144.79  51
  -1  -7  -1 22671.9 1113.26  57
   1   7   1 20560.8 1112.25  49
  -1  -7  -1 20198.0 1123.90  50
   1   7   1 21568.4 1102.75  12
   1   7   1 21444.4 1143.98  11
  -1  -7  -1 20098.2 1070.61  14
  -1  -7  -2 5547.23 348.821  56
   1   7   2 5234.33 463.065  58
  -1  -7  -2 6057.27 377.316  57
  -1  -7  -2 5132.77 418.594  51
  -1  -7  -2 5706.66 320.366  27
  -1  -7  -2 5449.72 393.096  50
   1   7   2 5259.60 368.596  49
   1   7   2 6735.95 433.745  11
  -1  -7  -3 6448.83 403.423  56
  -1  -7  -3 7335.90 478.436  51
   1   7   3 6548.38 520.657  58
  -1  -7  -3 6544.32 368.510  27
  -1  -7  -3 6506.16 435.468  50
   1   7   3 6266.08 425.820  49
   1   7   3 6660.20 477.432  11
   1   7   4 19184.7 1204.69  58
  -1  -7  -4 20664.4 1170.38  51
  -1  -7  -4 20656.9 1128.23  56
  -1  -7  -4 21389.3 1082.67  32
  -1  -7  -4 20935.5 1082.50  27
   1   7   4 17916.6 1135.73  49
   1   7   4 22780.8 1176.08  11
  -1  -7  -5 8201.99 552.466  56
  -1  -7  -5 7865.01 583.654  51
   1   7   5 7774.65 626.399  58
  -1  -7  -5 9340.14 495.534  32
  -1  -7  -5 9770.23 498.568  27
   1   7   5 6606.17 546.645  49
   1   7   5 10226.7 612.356  11
   1   7   5 9269.89 478.908  16
  -1  -7  -6 6046.88 477.120  51
   1   7   6 7062.37 385.367  16
   1   7   6 6947.21 508.880  11
  -1  -7  -6 7329.89 402.648  32
  -1  -7  -6 7328.89 406.226  27
   1   7   7 1090.41 117.493  16
  -1  -7  -7 1201.70 154.855  40
   1   7   7 1563.41 183.897  24
  -1  -7  -7 1336.13 146.035  32
  -1  -7  -7 1337.38 152.441  27
   1   7   8 3925.17 232.109  16
  -1  -7  -8 4577.48 255.895  32
  -1  -7  -8 3530.59 265.510  40
  -1  -7  -8 4351.18 257.259  27
   1   7   8 3670.80 267.408  24
  -1  -7  -9 4756.05 249.874  32
   1   7   9 4092.68 254.787  24
  -1  -7 -10 119.895 80.7796  40
  -1  -7 -10 65.8119 83.4499  32
   1   7  10 92.6282 85.3473  24
  -1  -8  15 95.3013 80.1295  35
   1   8 -15 34.9804 51.5253  20
   1   8 -14 1003.70 141.740  46
   1   8 -14 965.126 95.9032  20
  -1  -8  13 114.329 82.2335  18
   1   8 -13 79.6003 80.3319  20
  -1  -8  12 5923.85 324.437  18
   1   8 -12 5604.58 330.754  20
  -1  -8  11 3970.55 250.307  18
   1   8 -11 4366.42 254.803  20
   1   8 -10 1723.58 142.408  20
  -1  -8  10 1846.94 150.605  18
   1   8 -10 1718.92 330.344  52
  -1  -8   9 1881.06 158.845  15
  -1  -8   9 1768.08 146.453  18
   1   8  -9 1626.78 132.296  20
  -1  -8   9 1419.18 219.801  54
   1   8  -9 1492.24 319.026  52
   1   8  -8 6001.52 342.165   4
  -1  -8   8 5974.13 347.706  18
   1   8  -8 6893.02 434.741  12
  -1  -8   8 6627.85 357.504  15
   1   8  -8 6214.10 348.040  20
  -1  -8   8 6158.92 422.543  54
   1   8  -8 6374.45 470.111  52
  -1  -8   7 1380.47 225.418  54
   1   8  -7 1666.98 120.458  20
  -1  -8   7 1551.49 134.944  18
   1   8  -7 1661.21 240.493  12
   1   8  -7 1582.27 151.799  46
  -1  -8   6 6046.93 403.849  54
   1   8  -6 6131.14 459.462  13
   1   8  -6 6001.64 405.968  12
   1   8  -6 5693.58 337.157  46
   1   8  -5 2596.50 258.077  12
  -1  -8   5 2542.07 188.168  17
   1   8  -5 2831.47 320.085  13
  -1  -8   5 2366.66 289.491  50
  -1  -8   4 4961.50 366.495  54
   1   8  -4 4993.28 428.704  58
   1   8  -4 5598.89 411.487  13
   1   8  -4 5328.55 360.037  12
  -1  -8   4 4966.36 302.461  17
  -1  -8   4 5002.15 389.522  50
  -1  -8   3 7984.32 503.932  54
   1   8  -3 7468.88 550.761  58
  -1  -8   3 8541.06 451.548  57
   1   8  -3 7805.97 534.451  13
  -1  -8   3 7081.76 504.156  50
  -1  -8   2 1668.49 164.733  57
  -1  -8   2 1846.12 271.261  51
  -1  -8   2 1702.61 236.701  54
   1   8  -2 1666.45 294.064  58
   1   8  -2 1600.91 274.611  13
  -1  -8   2 1607.22 242.543  50
  -1  -8   1 10419.1 644.027  51
   1   8  -1 9872.15 666.508  58
  -1  -8   1 11067.8 587.585  57
  -1  -8   1 10037.5 556.397  14
   1   8  -1 10643.3 603.351  12
   1   8  -1 10257.4 655.003  13
  -1  -8   1 10078.1 620.881  50
  -1  -8   0 4293.53 286.741  57
  -1  -8   0 4232.88 356.521  51
   1   8   0 3870.58 388.793  58
  -1  -8   0 3735.47 242.543  18
   1   8   0 4261.18 302.189  12
  -1  -8   0 4079.90 255.040  14
   1   8   0 3324.70 277.564  49
  -1  -8   0 4224.03 327.538  50
  -1  -8  -1 8476.33 548.899  51
  -1  -8  -1 7874.61 497.845  57
   1   8   1 7790.63 585.399  58
   1   8   1 8386.26 453.212  46
  -1  -8  -1 7423.24 513.703  50
   1   8   1 7131.91 494.675  49
  -1  -8  -1 8887.92 457.726  14
   1   8   1 9264.36 562.851  11
  -1  -8  -1 8130.26 454.066  18
   1   8   1 8396.68 496.419  12
  -1  -8  -2 5542.84 442.148  51
   1   8   2 5609.33 498.846  58
  -1  -8  -2 6103.32 344.097  27
   1   8   2 6154.14 345.762  46
  -1  -8  -2 5889.29 413.503  50
   1   8   2 5068.42 392.890  49
   1   8   2 6194.66 466.155  11
  -1  -8  -2 6178.76 353.556  14
   1   8   2 6385.85 388.097  12
  -1  -8  -3 585.048 231.838  51
   1   8   3 894.859 327.818  58
  -1  -8  -3 387.527 119.117  27
   1   8   3 497.545 166.493  49
   1   8   3 217.276 276.222  11
  -1  -8  -3 271.014 148.390  14
   1   8   4 110.576 280.944  58
  -1  -8  -4 261.162 217.829  51
  -1  -8  -4 355.440 123.342  27
  -1  -8  -4 416.708 118.191  32
   1   8   4 267.592 154.940  49
   1   8   4 306.815 260.586  11
   1   8   5 255.395 249.734  11
   1   8   5 245.666 268.893  58
   1   8   5 188.567 152.364  49
  -1  -8  -5 119.277 117.221  40
  -1  -8  -5 246.466 130.081  27
  -1  -8  -5 276.027 117.551  32
  -1  -8  -6 803.744 137.645  27
  -1  -8  -6 480.557 124.810  32
  -1  -8  -7 364.650 119.344  32
   1   8   7 421.239 150.628  24
  -1  -8  -7 587.423 129.251  27
  -1  -8  -8 67.2243 101.874  40
  -1  -8  -8 237.259 105.375  32
   1   8   8 95.4066 126.823  24
  -1  -8  -9 31.4277 81.6198  40
   1   8   9 14.6721 92.6064  24
  -1  -8  -9 36.9356 85.7161  32
  -1  -8 -10-21.6231 45.9661  40
  -1  -9  15 392.401 91.5129  38
  -1  -9  15 65.8552 68.1332  35
   1   9 -15 231.651 91.5632  46
   1   9 -14 1469.61 99.4100  20
   1   9 -14 1703.32 145.362  46
   1   9 -13 50.6061 133.093  46
   1   9 -13 117.338 69.2744  20
   1   9 -12 4059.79 269.283  46
   1   9 -12 3766.34 230.989  20
   1   9 -11 365.924 151.731  46
  -1  -9  11 328.630 107.965  18
   1   9 -11 267.542 83.5636  20
   1   9 -10 556.699 148.484  46
  -1  -9  10 543.831 131.291  15
  -1  -9  10 786.648 119.993  18
   1   9 -10 723.220 96.8270  20
   1   9 -10 861.538 295.922  52
  -1  -9   9 493.329 78.0975   5
   1   9  -9 1132.46 149.754  46
  -1  -9   9 803.403 134.748  15
   1   9  -9 869.402 97.6406  20
  -1  -9   9 878.126 122.336  18
   1   9  -9 717.288 287.831  52
  -1  -9   9 609.972 201.939  54
   1   9  -8 351.346 92.6260   4
  -1  -9   8 398.223 77.3459   5
  -1  -9   8 418.709 202.370  54
   1   9  -8 272.218 263.520  52
   1   9  -8 276.263 213.884  12
   1   9  -8 393.208 264.597  13
  -1  -9   8 347.792 127.819  15
  -1  -9   8 408.542 116.035  18
   1   9  -8 631.093 136.138  46
  -1  -9   7 3499.75 308.171  54
  -1  -9   7 3179.88 213.253  18
   1   9  -7 3583.38 313.011  12
   1   9  -7 2991.21 223.950  46
   1   9  -6 7443.04 587.737  58
   1   9  -6 8517.94 530.260  12
  -1  -9   6 7876.26 549.449  50
   1   9  -6 7957.31 458.056  46
   1   9  -5 1752.80 319.394  58
   1   9  -5 1491.42 242.283  52
  -1  -9   5 1824.88 170.476  17
   1   9  -5 1786.39 248.551  12
   1   9  -5 2448.49 307.536  13
   1   9  -5 1629.83 153.408  46
  -1  -9   5 1676.06 270.262  50
   1   9  -4 140.511 272.602  58
  -1  -9   4 430.666 216.181  54
   1   9  -4 309.530 108.011  46
  -1  -9   4 407.641 232.280  50
  -1  -9   4 278.535 105.319  18
   1   9  -4 214.170 192.627  12
  -1  -9   4 371.879 129.959  17
   1   9  -4 225.273 254.647  13
  -1  -9   3 34.7643 211.249  54
  -1  -9   3 440.273 238.213  51
   1   9  -3 172.797 266.851  58
  -1  -9   3 200.446 98.7245  27
  -1  -9   3 360.405 218.080  50
   1   9  -3 59.8594 103.952  46
  -1  -9   3 333.468 107.901  18
   1   9  -3 272.888 250.731  13
   1   9  -2 305.029 276.506  58
  -1  -9   2 370.201 241.903  51
  -1  -9   2 284.929 102.819  27
  -1  -9   2 135.586 204.534  50
   1   9  -2 510.812 113.161  46
  -1  -9   2 270.940 113.141  18
   1   9  -2 253.467 255.963  13
   1   9  -2 130.203 190.794  12
   1   9  -1-67.8057 105.368  46
  -1  -9   1 102.494 201.573  50
   1   9  -1 74.2906 185.849  12
  -1  -9   1 108.130 114.214  18
   1   9  -1-118.505 274.530  58
  -1  -9   1 82.7037 229.105  51
  -1  -9   0 69.7424 203.305  50
   1   9   0 263.131 108.901  46
  -1  -9   0 138.706 121.087  18
  -1  -9   0-4.17898 144.117  14
   1   9   0 33.1985 180.883  12
   1   9   0 114.581 287.554  58
  -1  -9   0 126.839 234.552  51
  -1  -9  -1 24744.9 1286.56   5
   1   9   1 25469.8 1283.35   4
  -1  -9  -1 23561.3 1374.89  51
   1   9   1 22983.8 1407.86  58
   1   9   1 25063.9 1292.63  46
  -1  -9  -1 23158.5 1340.17  50
   1   9   1 24349.6 1332.06  12
  -1  -9  -1 25483.7 1290.35  14
   1   9   2 2352.65 362.044  58
  -1  -9  -2 1689.06 291.649  51
  -1  -9  -2 2491.56 190.507  27
  -1  -9  -2 2571.06 201.957  14
   1   9   2 2474.68 160.954   4
   1   9   3 1821.64 310.489  11
  -1  -9  -3 2443.20 197.408  14
   1   9   3 2452.80 347.532  58
  -1  -9  -3 2114.97 285.430  51
  -1  -9  -3 2400.52 186.809  27
  -1  -9  -4 3243.01 229.963  40
  -1  -9  -4 3196.21 226.676  27
  -1  -9  -5 1655.56 154.543  32
  -1  -9  -5 1490.89 163.715  40
  -1  -9  -5 1772.68 164.057  27
  -1  -9  -6 171.907 108.878  40
  -1  -9  -6 340.308 124.889  27
  -1  -9  -6 346.008 114.673  32
   1   9   6 253.618 146.783  24
   1   9   7 188.610 126.820  24
  -1  -9  -7 227.932 104.074  32
  -1  -9  -7 194.684 109.157  27
   1   9   8 43.2128 95.1905  24
  -1  -9  -8 48.1212 84.6711  32
   1  10 -15 995.644 91.6426  46
   1  10 -14 26.3675 99.2539  46
  -1 -10  14-26.1502 65.6541  35
  -1 -10  14 247.713 101.752  38
  -1 -10  14 44.5709 60.2357  28
  -1 -10  13 2331.99 170.084  38
   1  10 -13 2172.95 162.499  46
  -1 -10  12 1349.88 117.508  18
   1  10 -12 1216.54 99.2456  20
  -1 -10  12 928.851 117.384  35
  -1 -10  12 1455.42 168.066  38
   1  10 -12 1256.32 158.313  46
   1  10 -11 8844.95 517.539  20
  -1 -10  11 10303.2 522.419  18
  -1 -10  11 10322.0 541.302  38
   1  10 -11 10017.6 542.257  46
  -1 -10  10 2905.24 186.818  15
  -1 -10  10 2779.68 178.340  18
   1  10 -10 2727.11 205.548  46
  -1 -10  10 2926.29 215.210  38
  -1 -10   9 11000.3 515.288  15
  -1 -10   9 10363.4 507.502  18
   1  10  -9 10113.9 676.160  58
   1  10  -9 8488.49 495.149   4
  -1 -10   9 7294.49 492.206   5
   1  10  -9 10831.8 523.548  46
  -1 -10   9 9155.06 495.066  37
  -1 -10   9 10823.3 522.327  38
   1  10  -8 3208.53 215.674   4
  -1 -10   8 3098.13 210.068   5
   1  10  -8 3734.55 243.060  46
   1  10  -8 3423.37 316.730  12
  -1 -10   8 3569.48 228.642  18
   1  10  -8 3371.44 370.244  13
  -1 -10   8 4167.64 245.325  15
   1  10  -8 3752.16 409.625  58
  -1 -10   7 49.8974 77.0347   5
   1  10  -7 153.397 279.556  58
  -1 -10   7-249.456 221.955  54
   1  10  -7-8.68486 214.188  12
   1  10  -7 211.052 257.727  13
   1  10  -7 195.105 129.021  46
   1  10  -6 1922.51 337.086  58
   1  10  -6 1989.69 173.423  46
   1  10  -6 1995.82 262.652  12
   1  10  -6 2147.50 314.492  13
   1  10  -5-210.525 312.576  58
  -1 -10   5 101.371 104.494  27
   1  10  -5 3.07381 117.054  46
  -1 -10   5-247.473 227.896  50
  -1 -10   5-52.9579 142.316  17
   1  10  -5 66.9872 221.268  12
   1  10  -5 179.841 252.020  13
   1  10  -4 6593.25 557.363  58
  -1 -10   4 7163.27 412.845  27
   1  10  -4 7519.13 419.595  46
  -1 -10   4 7161.99 508.010  50
  -1 -10   4 7827.83 426.085  17
   1  10  -4 8122.83 536.754  13
  -1 -10   4 7408.58 418.016  18
  -1 -10   3 112.319 245.319  51
   1  10  -3 284.766 296.769  58
  -1 -10   3 235.896 110.352  27
   1  10  -3 385.783 119.268  46
  -1 -10   3 123.799 214.771  50
   1  10  -3 153.421 254.152  13
  -1 -10   3 493.059 126.320  18
   1  10  -2 9313.57 688.999  58
  -1 -10   2 10200.1 676.235  51
  -1 -10   2 10372.4 566.449  27
   1  10  -2 10410.7 569.742  46
  -1 -10   2 10413.3 639.806  50
   1  10  -2 11498.9 639.467  12
  -1 -10   2 10690.0 571.013  18
   1  10  -1 252.413 116.185  46
  -1 -10   1 342.784 201.191  50
  -1 -10   1 335.772 133.594  18
   1  10  -1 181.703 190.107  12
  -1 -10   1 360.004 244.247  51
   1  10  -1 279.047 281.707  58
   1  10   0 2521.27 175.162   4
  -1 -10   0 2462.13 169.953   5
  -1 -10   0 2354.18 311.488  51
   1  10   0 2421.30 361.339  58
   1  10   0 2637.84 188.868  46
   1  10   0 2868.90 262.085  12
   1  10   1 152.948 281.238  58
  -1 -10  -1 87.5429 227.790  51
  -1 -10  -1 70.0552 106.648  32
  -1 -10  -1 99.5249 74.1339   5
   1  10   1 121.158 88.6361   4
   1  10   1 165.279 166.254  12
   1  10   2 1680.53 125.135   4
   1  10   3 4407.86 277.377  41
  -1 -10  -3 4098.06 279.397  40
  -1 -10  -3 4964.76 282.152  27
  -1 -10  -4 1392.36 154.731  40
  -1 -10  -4 2329.92 173.619  27
  -1 -10  -5 1689.32 163.570  40
  -1 -10  -5 2556.08 173.619  27
  -1 -10  -6 471.380 97.8019  40
  -1 -10  -6 667.513 104.860  32
   1  10   6 582.955 129.350  24
  -1 -10  -6 652.422 113.892  27
  -1 -10  -7 73.8969 72.3947  40
  -1 -10  -7 81.9111 80.8584  32
   1  10   7 108.303 95.2646  24
   1  11 -14 32.8890 79.2811  46
  -1 -11  14 55.3218 50.2616  28
   1  11 -13 202.077 104.010  46
  -1 -11  13 86.8854 74.9432  28
  -1 -11  12 2392.26 159.013  18
  -1 -11  12 2341.26 182.236  38
   1  11 -12 2620.00 186.287  46
  -1 -11  11 139.270 97.6294  18
  -1 -11  11 138.709 132.618  38
   1  11 -11 114.081 126.129  46
  -1 -11  10 1044.46 126.185  18
  -1 -11  10 709.834 126.550  15
   1  11 -10 1159.31 148.259  46
  -1 -11  10 817.609 156.315  38
  -1 -11   9 286.849 122.735  15
  -1 -11   9 252.345 119.090  18
   1  11  -9 46.6590 86.6125   4
  -1 -11   9 49.6673 67.2879   5
   1  11  -9 24.7922 133.864  46
  -1 -11   9 137.569 79.3325  37
  -1 -11   8 1029.46 109.688   5
   1  11  -8 1150.84 124.721   4
  -1 -11   8 1201.61 123.897  27
   1  11  -8 1237.31 158.102  46
  -1 -11   8 1380.28 149.025  15
  -1 -11   8 1257.34 145.719  18
   1  11  -7 827.592 297.812  58
  -1 -11   7 1027.45 125.843  27
   1  11  -7 1306.40 151.022  46
  -1 -11   7 1000.82 110.560   5
   1  11  -7 929.753 121.208   4
   1  11  -6 39.2876 106.617   4
  -1 -11   6 126.634 86.7558   5
   1  11  -6 150.189 283.286  58
  -1 -11   6 145.195 107.788  27
   1  11  -6 3.11930 120.381  46
   1  11  -6-146.222 249.073  13
   1  11  -6 125.019 212.848  12
   1  11  -5 580.874 288.436  58
  -1 -11   5 446.504 112.485  27
   1  11  -5 473.810 129.489  46
   1  11  -5 458.841 253.847  13
   1  11  -5 265.864 220.338  12
  -1 -11   5 604.516 147.705  17
  -1 -11   4 1526.49 133.058   5
   1  11  -4 1569.90 305.954  58
  -1 -11   4 1429.45 146.051  27
   1  11  -4 1304.01 152.692  46
  -1 -11   4 1246.88 242.908  50
   1  11  -4 1499.72 282.557  13
  -1 -11   4 1537.62 173.882  17
  -1 -11   4 1518.55 162.588  18
  -1 -11   3 311.558 93.1496   5
   1  11  -3 389.309 278.695  58
  -1 -11   3 332.695 117.038  27
  -1 -11   3 441.474 215.990  50
   1  11  -3 487.217 122.037  46
  -1 -11   3 485.940 136.829  18
  -1 -11   3 564.774 152.381  17
  -1 -11   2 3336.15 213.858   5
   1  11  -2 2935.30 372.087  58
  -1 -11   2 3496.94 223.321  27
  -1 -11   2 2680.14 297.003  50
   1  11  -2 3184.86 220.911  46
  -1 -11   2 3555.43 235.553  18
   1  11  -2 3491.79 303.876  12
   1  11  -1-150.101 278.372  58
  -1 -11   1 137.446 135.119  18
  -1 -11   1 28.5689 117.644  27
   1  11  -1 87.9652 97.1501   4
  -1 -11   1 62.7253 81.2762   5
  -1 -11   0 872.295 120.379  32
   1  11   0 976.338 108.913   4
  -1 -11   0 717.925 99.2079   5
  -1 -11  -1 49.5882 101.829  32
  -1 -11  -1 64.6608 69.9563   5
   1  11   1 62.9801 82.2836   4
  -1 -11  -1 76.4251 86.9646  40
  -1 -11  -2 141.796 88.2626  40
  -1 -11  -2 172.590 107.406  32
  -1 -11  -3 96.3763 85.0264  40
   1  11   3 70.6472 101.007  41
  -1 -11  -3 126.049 122.940  27
  -1 -11  -4 38.1771 82.2592  40
  -1 -11  -4 181.025 110.652  27
  -1 -11  -5 34.2298 73.1303  40
  -1 -11  -5 149.100 98.1957  27
   1  11   5 23.4633 117.246  24
  -1 -11  -6 48.9086 57.5238  40
   1  11   6 98.7074 89.0234  24
  -1 -11  -6 131.104 80.7892  27
   1  12 -13 233.787 78.1626  46
   1  12 -12 6171.49 342.376  46
   1  12 -11-2.05603 107.289  46
  -1 -12  11 46.5201 90.3873  18
   1  12 -10 823.550 129.367  46
  -1 -12  10 571.136 112.165  18
  -1 -12   9 3267.72 191.614  15
  -1 -12   9 3132.19 190.940  18
  -1 -12   9 2059.03 160.268   5
   1  12  -9 2485.04 167.655   4
   1  12  -9 3030.70 198.665  46
  -1 -12   9 2590.25 166.105  37
  -1 -12   8 112.133 114.231  15
  -1 -12   8 31.4370 123.877  18
  -1 -12   8-1.76188 90.2180  27
   1  12  -8-72.0702 91.2421   4
  -1 -12   8 96.7523 75.3513   5
   1  12  -8 90.2568 122.325  46
  -1 -12   8-62.0615 86.0828  37
   1  12  -7 4083.69 253.766  46
  -1 -12   7 3699.25 235.109  27
  -1 -12   7 3426.65 235.442   5
   1  12  -7 4484.27 240.390   4
   1  12  -6 1598.60 153.810  46
  -1 -12   6 1521.57 136.849  27
   1  12  -6 1581.33 140.065   4
  -1 -12   6 1205.83 129.615   5
   1  12  -5 5832.02 329.993  46
  -1 -12   5 5434.63 321.244  27
   1  12  -5 5525.60 322.737   4
  -1 -12   4 3355.66 226.914  27
  -1 -12   4 3487.14 224.500   5
   1  12  -4 3214.02 229.992  46
  -1 -12   4 3365.73 243.379  18
  -1 -12   3 2612.78 186.436  27
  -1 -12   3 2277.69 176.730   5
   1  12  -3 2425.61 183.871  46
  -1 -12   3 2811.82 206.203  18
  -1 -12   3 2867.91 207.026  17
  -1 -12   2 34.3309 135.042  17
  -1 -12   2 7.02838 112.240  27
   1  12  -2 36.3967 99.9492   4
  -1 -12   2 95.3407 84.9436   5
  -1 -12   1 159.082 132.857  17
  -1 -12   1 133.568 114.104  27
  -1 -12   1 202.006 98.3148  32
  -1 -12   1 113.547 80.9396   5
   1  12  -1 286.555 94.7008   4
  -1 -12   0 87.7908 95.0910  32
  -1 -12   0 51.6152 72.1263   5
   1  12   0 128.526 82.3081   4
  -1 -12  -1 732.654 106.980  32
  -1 -12  -1 539.380 73.0270   5
   1  12   2 697.657 114.889  41
  -1 -12  -2 987.672 107.419  32
  -1 -12  -3 9447.19 502.198  32
  -1 -12  -4 90.1492 87.3313  27
   1  12   4 79.1696 105.405  24
   1  12   5 664.880 80.4546  24
  -1 -12  -5 500.807 75.5383  27
  -1 -13  12 106.756 61.3538  28
  -1 -13  11 525.211 78.9514  18
   1  13 -11 612.374 86.4291  46
   1  13 -10 1458.13 115.508  46
  -1 -13  10 1338.78 113.405  18
  -1 -13   9 1156.31 109.022  15
  -1 -13   9 1216.82 118.784  18
   1  13  -9 1095.05 115.580  46
  -1 -13   9 698.153 88.1117  37
   1  13  -9 790.188 88.2563   4
  -1 -13   9 617.562 77.5383   5
  -1 -13   8 513.819 106.670  15
  -1 -13   8 528.396 118.967  18
  -1 -13   8 204.673 76.2004   5
   1  13  -8 597.458 89.4734   4
   1  13  -8 539.328 108.226  46
  -1 -13   8 420.521 85.4475  37
  -1 -13   7 10.8977 109.167  15
  -1 -13   7 200.164 85.9153  27
   1  13  -7 138.578 89.7014   4
  -1 -13   7 10.8722 77.7156   5
   1  13  -7 66.0691 101.307  46
  -1 -13   7 172.994 86.6853  37
   1  13  -6 1699.60 144.650  46
  -1 -13   6 1664.34 134.456  27
   1  13  -6 1725.67 138.864   4
  -1 -13   5 1569.70 133.944  27
   1  13  -5 1575.50 137.187   4
  -1 -13   4 9.07116 131.779  18
  -1 -13   4 109.559 86.8481   5
  -1 -13   3 159.832 114.843  17
  -1 -13   3 147.108 99.2790  27
  -1 -13   3 159.646 82.6880  32
   1  13  -3-9.45257 94.0758   4
  -1 -13   3 86.8109 82.8950   5
  -1 -13   2 1386.73 137.551  17
  -1 -13   2 1288.10 127.057  27
  -1 -13   2 1288.76 114.580  32
   1  13  -2 1641.56 118.757   4
  -1 -13   1 1879.16 146.651  17
  -1 -13   1 1881.00 141.322  27
   1  13  -1 2009.80 126.078   4
  -1 -13   0 556.970 88.1412  32
  -1 -13   0 561.858 102.187  27
  -1 -13   0 322.743 63.2292   5
  -1 -13   0 327.979 67.8691  37
   1  13   0 391.863 115.573  41
  -1 -13   0 587.610 105.376  17
  -1 -13  -1-24.7648 76.3336  32
   1  13   1 7.86381 94.6770  41
  -1 -13  -1 71.5466 88.1925  17
  -1 -13  -2 627.413 80.8241  32
   1  13   3 8.29064 87.2052  24
  -1 -13  -3 33.3106 58.7747  32
  -1 -14  10 533.856 68.7669  28
  -1 -14  10 924.284 80.4529  18
  -1 -14   9 174.877 56.2094  28
  -1 -14   9 251.833 84.0522  18
  -1 -14   9 54.0513 54.8736  37
  -1 -14   8 166.665 56.5979  28
  -1 -14   8 236.590 60.4958   5
  -1 -14   8 271.863 70.3917  37
  -1 -14   8 526.170 81.9871  15
  -1 -14   8 447.478 95.6955  18
  -1 -14   7 1244.83 122.321   5
   1  14  -7 2224.81 128.328   4
  -1 -14   7 1548.95 126.916  37
  -1 -14   7 2218.61 136.830  15
  -1 -14   6-28.4841 90.2707  15
   1  14  -6 115.080 79.5212   4
  -1 -14   5-22.6596 74.3885  27
   1  14  -5-19.6475 79.6194   4
  -1 -14   5 7.36983 73.1241   5
  -1 -14   5 19.4583 78.2282  37
  -1 -14   4 1520.84 105.402  27
  -1 -14   4 1183.35 105.401  37
  -1 -14   3 2136.79 134.123  27
   1  14  -3 2281.47 132.589   4
  -1 -14   3 1874.18 131.777  37
  -1 -14   2 139.525 80.2836  27
  -1 -14   2 40.3953 61.1535   5
   1  14  -2 111.732 68.3109   4
  -1 -14   2 62.5802 63.8251  37
  -1 -14   1 403.066 80.4889  27
  -1 -14   1 222.572 51.0708   5
  -1 -14   1 338.745 55.5401  37
   1  14  -1 163.986 99.0740  41
  -1 -14   0 1081.16 89.1596  27
  -1 -14   0 893.634 74.3633  32
  -1 -14  -1 376.742 66.1823  27
  -1 -15   8 15.4453 41.6198  37
  -1 -15   7 29.5370 56.4828  37
  -1 -15   7 85.5184 46.7823   5
   1  15  -6 49.6822 74.5363  41
  -1 -15   5 3744.06 151.465  37
  -1 -15   5 2594.58 151.082   5
  -1 -15   4 72.8067 55.3800  37
  -1 -15   4 1.00025 54.2111   5
  -1 -15   3 1973.79 119.203   5
  -1 -15   3 2560.16 119.427  37
   1  15  -2 216.889 66.6187  41
   2 -16   1 348.849 58.9473  30
   2 -16   2 479.024 57.2034   6
   2 -16   2 416.597 51.7902   5
   2 -16   2 487.673 61.5207  30
   2 -16   3-17.8148 48.4988   5
   2 -16   3 38.0398 53.7654   6
   2 -16   3 63.1992 50.1322  37
   2 -16   4 3.11753 54.5845  37
   2 -16   5-21.9321 46.8275   5
   2 -16   5-38.2752 54.5418   6
   2 -16   5 25.4212 56.3963  37
   2 -16   6 33.9979 35.0063   5
   2 -16   6 4.25172 39.9774   6
   2 -15  -2 100.860 70.2322  30
   2 -15   0 624.583 69.9573   5
   2 -15   0 750.110 74.8922   6
   2 -15   1 35.6015 67.5684   6
  -2  15  -1 139.920 67.9532   4
   2 -15   1 66.6200 61.1035   5
   2 -15   1 157.152 59.3863  37
   2 -15   1 62.0762 99.2797  17
   2 -15   2 1367.86 125.058   5
   2 -15   2 1589.79 129.996   6
   2 -15   3-42.8068 72.8326   5
   2 -15   3 95.1066 76.3990  37
   2 -15   3 16.5672 82.1829  15
   2 -15   4 669.726 89.8250  37
   2 -15   4 702.749 94.4284  15
  -2  15  -5 1669.64 116.911   4
   2 -15   5 1183.82 114.710   5
   2 -15   5 1354.77 118.927   6
   2 -15   5 1763.37 121.952  37
   2 -15   5 1812.48 123.408  15
   2 -15   6 1406.93 116.753   5
   2 -15   6 1586.79 121.035   6
  -2  15  -6 1825.49 120.068   4
   2 -15   7 513.882 66.4657   6
   2 -15   7 626.400 64.1083   5
   2 -15   7 667.004 79.6770  37
   2 -15   7 610.364 63.9941  28
   2 -15   8 30.8070 55.9830  37
   2 -15   8 131.637 51.6126  28
   2 -15   9 148.287 44.9483  28
   2 -14  -4 24.6327 59.6577  19
   2 -14  -4 47.2606 61.0055  30
  -2  14   4 61.8276 86.7979  24
   2 -14  -2-33.7248 109.032  17
   2 -14  -1 1314.74 109.028   5
   2 -14  -1 1179.04 111.120   6
  -2  14   1 1895.10 112.505   4
   2 -14  -1 2101.06 155.385  17
   2 -14   0-19.8534 73.9388   5
   2 -14   0 81.4706 68.8568  37
   2 -14   0 102.869 126.764  17
   2 -14   1 1430.15 126.942   5
   2 -14   1 1587.66 123.059  37
   2 -14   1 1728.59 162.804  17
   2 -14   2 600.330 102.599   5
   2 -14   2 874.018 103.323  37
   2 -14   3 3719.68 246.468   5
   2 -14   3 3987.44 244.613  37
   2 -14   4 648.612 117.068  15
   2 -14   4 589.805 105.745  37
   2 -14   5 1943.99 144.657   5
   2 -14   5 2537.94 159.279  15
   2 -14   5 2150.75 154.674  37
   2 -14   5 1525.77 131.701  28
   2 -14   6 1335.34 116.224   5
   2 -14   6 1198.54 115.582  28
   2 -14   7 13.7877 62.6525   5
   2 -14   7 31.8922 69.8411   6
  -2  14  -7 21.6729 72.6916   4
   2 -14   7 101.790 95.0414  15
   2 -14   7 31.5881 81.8003  37
   2 -14   7 113.954 80.5856  28
   2 -14   8 544.973 81.4079  37
   2 -14   8 405.905 89.2985  28
   2 -14   9 258.541 79.9957  28
   2 -14  10 1591.72 120.821  28
   2 -14  11 125.477 47.7869  28
  -2  13   6 41.8209 84.7278  24
   2 -13  -5 516.975 80.7447  19
   2 -13  -5 548.039 78.5988  30
   2 -13  -4 2015.11 140.852  27
   2 -13  -3 263.872 90.6213  27
   2 -13  -2 1414.20 116.694   6
   2 -13  -2 1342.80 113.381   5
   2 -13  -1 678.589 95.1245   5
   2 -13  -1 727.890 88.0479  37
   2 -13  -1 848.907 100.257  27
   2 -13   0 613.388 100.855   5
   2 -13   0 719.342 96.8147  37
   2 -13   0 706.111 93.0476  27
   2 -13   1-2.12292 88.5000  37
   2 -13   1 42.1980 90.2329   5
   2 -13   2 776.066 113.243  37
   2 -13   2 778.658 112.686   5
   2 -13   3-14.7678 96.2582   5
   2 -13   3 47.2218 101.286  37
   2 -13   4 102.421 104.109  37
   2 -13   4 200.889 83.8222  28
   2 -13   5 400.555 126.303  15
   2 -13   5 684.934 113.716  18
   2 -13   5 372.225 97.4193   5
   2 -13   5 381.819 97.6490  28
   2 -13   6 79.1438 81.5807   5
   2 -13   6 41.6511 115.640  15
   2 -13   6 74.1687 98.5525  18
   2 -13   6 286.701 179.237  38
   2 -13   6 93.1367 95.3960  28
   2 -13   7 228.619 75.2651   5
   2 -13   7 285.119 114.854  15
   2 -13   7 295.835 95.3025  37
   2 -13   7 383.015 178.705  38
   2 -13   7 290.708 103.512  28
   2 -13   8-29.6026 107.602  15
   2 -13   8 76.7278 167.515  38
   2 -13   8 63.9334 81.2164  37
   2 -13   8-47.5771 99.7210  28
   2 -13   9 3208.99 188.094  37
   2 -13   9 2733.59 206.169  28
   2 -13  10 60.4774 142.076  38
   2 -13  10-63.3754 83.6215  28
   2 -13  11 2003.73 166.009  38
   2 -13  12 23.0565 43.1741  28
   2 -12  -7-20.3715 66.8395  39
  -2  12   7 157.081 104.603  24
   2 -12  -6 740.167 128.127  14
   2 -12  -6 377.872 79.1285  19
   2 -12  -6 588.608 80.1774  32
   2 -12  -6 509.261 97.6441  27
  -2  12   6 498.127 134.155  24
   2 -12  -5 91.6764 141.849  14
   2 -12  -5 30.0827 98.2294  27
   2 -12  -5 207.222 78.7989  32
   2 -12  -4 1754.14 189.437  14
   2 -12  -4 1605.64 126.325  32
   2 -12  -4 1573.24 140.177  27
   2 -12  -3 5099.71 308.260  14
   2 -12  -3 4376.32 259.516  32
   2 -12  -3 4552.09 268.881  27
   2 -12  -2 438.005 186.753  14
   2 -12  -2 485.914 83.9128  32
   2 -12  -2 577.273 105.688  27
   2 -12  -2 375.219 85.3375   5
   2 -12  -1 8007.79 427.443  27
   2 -12  -1 7861.50 432.925   5
   2 -12  -1 7832.42 420.042  32
   2 -12  -1 7671.50 426.516  37
  -2  12   0 666.542 309.050  58
   2 -12   0 424.979 94.6177  27
   2 -12   0 408.759 95.5384   5
   2 -12   0 369.586 95.0408  37
  -2  12  -1-14.7522 292.829  58
   2 -12   1 201.580 83.2597  27
   2 -12   1 272.214 94.2151   5
   2 -12   1 75.2597 206.589   2
   2 -12   1-35.1293 94.7287  37
   2 -12   2 1338.43 247.847   2
   2 -12   2 1504.92 134.516   5
  -2  12  -2 1324.17 347.353  58
  -2  12  -2 1027.16 217.716  12
   2 -12   2 1418.76 132.989  37
  -2  12  -3 2585.65 394.993  58
   2 -12   3 1830.44 164.065  28
  -2  12  -3 2894.92 270.374  12
   2 -12   3 2781.21 187.753  18
   2 -12   3 2622.40 177.837  37
   2 -12   4 678.727 113.344   5
   2 -12   4 1033.50 231.894   2
  -2  12  -4 599.182 273.976  52
  -2  12  -4 1045.06 338.133  58
   2 -12   4 703.972 112.104  28
   2 -12   4 925.278 128.018  18
  -2  12  -4 777.340 200.715  12
   2 -12   4 755.202 199.408  38
   2 -12   4 946.202 119.767  37
   2 -12   5 1102.69 126.018   5
   2 -12   5 1054.95 236.319   2
  -2  12  -5 1418.77 345.531  58
   2 -12   5 1755.58 140.761  18
   2 -12   5 1651.68 213.460  38
   2 -12   5 1125.84 134.874  28
   2 -12   6 5987.98 364.346   5
   2 -12   6 6581.54 377.216  15
   2 -12   6 6361.21 362.177  18
   2 -12   6 7159.46 409.576  38
   2 -12   6 7078.29 369.642  37
   2 -12   6 6306.35 375.611  28
   2 -12   7 5067.89 293.365  15
   2 -12   7 5262.80 273.270  18
   2 -12   7 5156.21 330.179  38
   2 -12   7 5045.73 280.268  37
   2 -12   7 4578.52 291.277  28
   2 -12   8 254.713 71.9573   6
   2 -12   8 261.249 67.7605   5
   2 -12   8 371.502 92.5347  37
   2 -12   8 516.922 198.572  38
   2 -12   8 266.969 114.226  28
   2 -12   9 3800.48 209.817  37
   2 -12   9 3959.86 237.575  28
   2 -12  10 817.685 179.313  38
   2 -12  10 624.513 87.9301  35
   2 -12  11 998.086 93.1602  35
   2 -12  11 899.723 109.271  28
   2 -12  12 158.030 51.6912  35
   2 -12  12 157.985 63.7259  28
  -2  11   9 1794.78 123.885  24
  -2  11   8 831.036 124.332  24
   2 -11  -8 708.839 88.2454  32
  -2  11   7 1403.84 167.945  24
   2 -11  -7 1515.51 123.593  32
   2 -11  -7 1809.83 162.443  14
  -2  11   6 2255.08 192.218  24
   2 -11  -6 2103.37 155.306  27
   2 -11  -6 1887.84 141.396  32
   2 -11  -6 2397.77 194.873  14
   2 -11  -5 477.325 115.729  27
   2 -11  -5 344.163 95.4857  32
   2 -11  -5 217.085 81.4049  40
   2 -11  -5 342.288 174.889  14
   2 -11  -4 3849.40 224.588  27
   2 -11  -4 4317.29 273.027  14
   2 -11  -4 4021.36 215.811  32
   2 -11  -3 1484.00 131.597   5
  -2  11   3 1766.07 348.217  58
   2 -11  -3 2072.28 156.032  27
   2 -11  -3 2493.04 227.612  14
   2 -11  -3 1991.25 141.250  32
  -2  11   2 3765.79 418.324  58
   2 -11  -2 3628.36 216.732  27
   2 -11  -2 3330.65 204.689  32
  -2  11   2 3732.01 284.125  12
   2 -11  -2 3754.92 281.014  14
   2 -11  -2 3219.89 304.084   2
   2 -11  -2 2970.83 209.657   5
   2 -11  -1 913.121 106.270   5
   2 -11  -1 1129.20 226.832   2
  -2  11   1 781.660 333.721  58
   2 -11  -1 763.464 106.841  27
   2 -11  -1 774.286 91.3921  32
  -2  11   1 886.626 190.826  12
   2 -11  -1 1003.59 204.071  14
   2 -11  -1 613.544 97.5821  37
   2 -11   0 65.8270 85.1435   5
   2 -11   0-20.6956 206.287   2
  -2  11   0 460.526 304.404  58
  -2  11   0 248.705 212.272  55
   2 -11   0 10.1060 88.7414  27
   2 -11   0-52.2969 192.119  14
   2 -11   0 42.1200 85.1299  37
   2 -11   1-83.1129 200.743   2
   2 -11   1 100.994 87.4483   5
   2 -11   1 65.2699 88.7502  37
  -2  11  -1 14.5090 305.978  58
   2 -11   2 10880.6 670.040   2
   2 -11   2 11957.6 575.208   5
  -2  11  -2 9307.36 654.806  52
  -2  11  -2 9851.36 719.056  58
   2 -11   2 9477.13 567.510  18
  -2  11  -2 10827.4 634.762  12
   2 -11   2 10697.5 565.877  37
  -2  11  -3 9394.06 696.530  58
  -2  11  -3 9184.79 636.714  52
   2 -11   3 8846.84 535.671  28
   2 -11   3 9795.79 537.165  18
  -2  11  -3 11125.7 609.162  12
   2 -11   3 10768.6 537.404  37
   2 -11   3 10477.9 564.133  38
   2 -11   4 6909.88 361.396   5
   2 -11   4 6465.74 459.917   2
  -2  11  -4 6814.95 547.084  58
  -2  11  -4 5604.40 477.408  52
   2 -11   4 5851.46 359.475  28
  -2  11  -4 6508.58 428.779  12
   2 -11   4 6026.11 355.490  18
   2 -11   4 6423.14 396.130  38
   2 -11   5 16783.2 931.018   2
   2 -11   5 16325.2 846.051   5
  -2  11  -5 15408.6 999.575  58
  -2  11  -5 13983.6 932.262  52
   2 -11   5 17216.1 851.814  28
   2 -11   5 14904.0 838.772  18
  -2  11  -5 17620.9 904.190  12
   2 -11   5 16021.7 863.560  38
   2 -11   6 8336.08 474.486  18
   2 -11   6 8476.76 488.536  15
   2 -11   6 8905.88 564.213   2
   2 -11   6 8725.61 478.734   5
  -2  11  -6 8699.07 601.978  52
  -2  11  -6 8499.90 658.619  58
   2 -11   6 9525.04 491.767  28
  -2  11  -6 7398.15 605.987  48
   2 -11   6 8690.56 514.022  38
   2 -11   6 9465.60 481.017  37
   2 -11   7 5156.08 318.509  15
   2 -11   7 5443.58 297.152  18
   2 -11   7 4410.81 295.062   5
   2 -11   7 5350.06 385.164   2
  -2  11  -7 4761.85 499.035  58
  -2  11  -7 5274.88 452.470  52
   2 -11   7 5927.90 320.738  28
  -2  11  -7 5431.19 458.976  48
   2 -11   7 5370.50 304.345  37
   2 -11   7 5587.98 355.883  38
   2 -11   8 777.099 129.953  28
   2 -11   8 519.871 104.596  35
   2 -11   8 657.563 204.890  38
   2 -11   8 715.024 102.433  37
   2 -11   8 562.264 77.0408   5
  -2  11  -9 368.525 111.758  46
   2 -11   9 217.203 199.241  38
   2 -11   9 184.802 80.4185  37
   2 -11   9 271.125 100.807  35
  -2  11 -10 1637.70 139.115  46
   2 -11  10 1777.81 213.732  38
   2 -11  10 1156.35 132.896  35
   2 -11  10 1403.06 141.950  28
  -2  11 -11 2743.74 167.541  46
   2 -11  11 3181.82 224.888  38
   2 -11  11 2043.29 164.623  35
   2 -11  11 1952.19 166.742  28
  -2  11 -12 129.181 76.2373  46
   2 -11  12 138.885 146.472  38
   2 -11  12 48.2017 80.0036  35
   2 -11  12 7.65253 70.9316  28
   2 -11  13 181.722 61.0287  35
   2 -11  13 191.311 115.420  38
   2 -10 -10 48.7185 40.2658  40
  -2  10  10-22.4708 82.9813  24
   2 -10 -10 24.9346 57.9107  32
   2 -10  -9 12.6935 83.4986  32
  -2  10   9 40.1462 119.021  24
   2 -10  -9 30.1790 65.2365  40
   2 -10  -9 38.3265 110.608  14
  -2  10   8 618.023 148.687  24
   2 -10  -8 480.976 100.885  32
   2 -10  -8 394.115 89.1677  40
   2 -10  -8 600.853 147.493  14
   2 -10  -7 3524.14 222.275  27
  -2  10   7 3952.22 252.149  24
   2 -10  -7 2659.90 210.767  40
   2 -10  -7 3458.33 212.795  32
   2 -10  -7 4208.55 252.895  14
   2 -10  -7 2928.02 204.051  19
   2 -10  -6 291.912 104.496  32
   2 -10  -6 190.893 122.797  27
   2 -10  -6 281.533 93.2403  40
   2 -10  -5 418.662 102.145  32
   2 -10  -5 511.191 123.829  27
   2 -10  -5 405.298 97.2488  40
  -2  10   4 441.330 152.222  12
   2 -10  -4 161.861 201.826  14
  -2  10   4 317.227 314.825  58
   2 -10  -4 347.759 110.367  27
   2 -10  -4 70.6004 92.0757  32
  -2  10   4 113.164 127.664  49
   2 -10  -4 122.299 85.9044  40
   2 -10  -3 191.261 72.6323   5
  -2  10   3-14.8919 331.010  58
   2 -10  -3 162.276 85.5122  32
   2 -10  -3 267.002 105.481  27
  -2  10   3-7.03625 121.935  49
  -2  10   3 35.5497 156.352  12
   2 -10  -3 49.8462 192.731  14
   2 -10  -2 565.914 199.705   2
   2 -10  -2 506.457 86.2975   5
  -2  10   2 911.091 330.310  58
  -2  10   2 359.038 205.868  55
   2 -10  -2 413.594 101.584  27
   2 -10  -2 509.702 86.2326  32
  -2  10   2 312.828 123.124  49
   2 -10  -2 688.958 196.528  14
  -2  10   2 590.699 181.167  12
  -2  10   1 2794.75 375.007  58
  -2  10   1 2159.98 279.367  55
   2 -10  -1 2212.15 163.908  27
   2 -10  -1 2295.21 232.330  14
  -2  10   1 2496.10 237.539  12
   2 -10  -1 2297.39 276.977   2
   2 -10  -1 2704.67 168.284   5
  -2  10   0 492.167 300.202  58
   2 -10   0 308.094 86.2736  27
   2 -10   0 237.420 182.499  14
   2 -10   0 293.668 81.9688   5
   2 -10   0 188.343 197.144   2
   2 -10   1 629.768 118.047  18
   2 -10   1 620.202 183.861  14
  -2  10  -1 899.328 317.971  58
   2 -10   1 466.041 215.160   2
   2 -10   1 713.807 94.9309   5
  -2  10  -2 2267.28 369.138  58
   2 -10   2 1953.58 273.756   2
   2 -10   2 2482.28 165.211   5
   2 -10   2 2516.03 222.479  38
  -2  10  -2 2558.52 240.616  12
   2 -10   2 2144.61 172.457  18
  -2  10  -3 17910.2 1098.79  58
  -2  10  -3 16936.9 1050.42  52
  -2  10  -3 20893.8 1018.11  12
   2 -10   3 17491.6 962.954  18
   2 -10   3 17789.2 979.854  38
   2 -10   3 19677.8 964.992  37
  -2  10  -4 17581.5 1062.55  52
  -2  10  -4 19741.4 1121.68  58
   2 -10   4 21623.2 981.198   5
   2 -10   4 19310.7 1057.81   2
  -2  10  -4 19678.8 1028.20  12
   2 -10   4 16545.4 970.365  18
   2 -10   4 18452.5 991.089  38
  -2  10  -5 666.125 303.206  52
  -2  10  -5 217.820 328.198  58
   2 -10   5 378.993 87.0858   5
   2 -10   5 531.033 213.171   2
   2 -10   5 436.991 103.872  18
  -2  10  -5 372.135 190.661  12
   2 -10   5 605.780 184.106  38
   2 -10   5 610.158 99.4527  37
   2 -10   6 4213.36 272.068  15
   2 -10   6 3965.05 252.391  18
  -2  10  -6 5149.68 333.286  12
  -2  10  -6 5018.77 435.351  52
   2 -10   6 4214.70 292.598  47
   2 -10   6 4877.81 261.065  37
   2 -10   6 4458.29 311.147  38
   2 -10   6 3827.83 258.585  35
   2 -10   6 4323.64 254.967   5
   2 -10   6 4946.68 356.670   2
   2 -10   7 736.781 137.928  15
   2 -10   7 554.331 85.2181   5
   2 -10   7 900.948 186.750   2
   2 -10   7 475.694 171.082  47
  -2  10  -7 417.132 329.340  48
   2 -10   7 589.300 103.686  37
   2 -10   7 809.480 208.491  38
   2 -10   7 477.359 107.886  35
  -2  10  -8 647.217 322.550  48
   2 -10   8 660.352 173.620  47
   2 -10   8 601.747 118.943  35
   2 -10   8 668.709 98.0962  37
   2 -10   9 328.198 170.568  47
   2 -10   9 130.301 112.457  35
   2 -10   9 261.536 79.1710  37
   2 -10  10 272.254 168.402  47
   2 -10  10 176.891 111.425  35
   2 -10  10 119.562 111.717  28
   2 -10  11 3086.78 212.654  35
   2 -10  11 2607.41 200.626  28
  -2  10 -12 184.802 103.786  46
   2 -10  12 243.282 133.434  47
   2 -10  12 172.589 165.527  38
   2 -10  12 243.116 98.4280  35
   2 -10  12 111.624 74.4599  28
  -2  10 -13 132.581 76.5701  46
   2 -10  13-63.6476 79.7090  35
   2 -10  14 200.162 50.3111  35
   2  -9 -11 36.7100 51.4274  40
  -2   9  11 229.273 82.0814  24
   2  -9 -11 141.966 63.2100  32
   2  -9 -10 156.113 89.2589  32
  -2   9  10 165.301 120.916  24
   2  -9 -10 78.9130 76.2887  40
   2  -9 -10 281.314 115.938  14
  -2   9   9 1758.64 176.490  24
   2  -9  -9 1216.46 132.027  40
   2  -9  -9 1619.14 135.804  32
  -2   9   8 2631.38 225.819  24
   2  -9  -8 2311.35 183.807  40
   2  -9  -8 2565.86 182.538  32
  -2   9   7 8084.15 461.726  24
   2  -9  -7 7671.53 448.132  40
   2  -9  -7 7912.36 436.954  32
  -2   9   6 568.510 301.986  58
   2  -9  -6 840.027 116.788  32
   2  -9  -6 889.019 131.678  27
  -2   9   6 329.501 150.755  49
   2  -9  -6 826.443 119.708  40
  -2   9   5 1361.30 347.112  58
   2  -9  -5 1810.01 149.034  27
  -2   9   5 1134.88 176.702  49
   2  -9  -5 1500.66 140.191  40
   2  -9  -5 1433.16 132.782  32
  -2   9   4 68.1760 144.145  12
  -2   9   4 130.175 196.574  55
  -2   9   4-57.6216 315.154  58
   2  -9  -4 130.857 102.515  27
   2  -9  -4-16.2859 86.6458  32
  -2   9   4-96.0902 129.558  49
   2  -9  -4-146.375 89.8468  40
  -2   9   3 12292.0 607.332  12
   2  -9  -3 10984.8 560.201   5
   2  -9  -3 12247.1 644.011   2
  -2   9   3 10350.5 634.194  55
  -2   9   3 11038.9 728.222  58
   2  -9  -3 9843.35 557.122  32
   2  -9  -3 9844.94 560.559  27
  -2   9   3 9603.46 598.494  49
   2  -9  -3 10838.0 570.704  40
   2  -9  -2 1304.53 102.154   5
   2  -9  -2 1205.08 213.166   2
  -2   9   2 922.831 305.555  58
  -2   9   2 947.910 223.056  55
   2  -9  -2 871.761 109.349  27
   2  -9  -2 942.478 97.3336  32
  -2   9   2 992.018 134.850  49
  -2   9   2 1293.42 184.159  12
  -2   9   1 1614.30 330.695  58
   2  -9  -1 1721.67 123.314   5
   2  -9  -1 1438.41 230.940   2
  -2   9   1 1431.88 149.192  49
   2  -9  -1 1573.05 194.337  14
   2  -9   0 19935.8 1155.16  18
   2  -9   0 21578.3 1163.83  14
  -2   9   0 22807.9 1270.36  58
   2  -9   0 22694.7 1227.61   2
  -2   9  -1 7975.39 510.748  12
  -2   9  -1 8477.61 606.471  58
   2  -9   1 9229.79 472.734   5
   2  -9   1 8110.76 549.615   2
  -2   9  -2 9164.44 532.790  12
  -2   9  -2 8972.75 629.044  58
  -2   9  -3 17516.0 1091.61  58
   2  -9   3 19981.5 981.364   5
  -2   9  -3 19694.5 1016.32  12
   2  -9   3 17123.4 987.514  38
  -2   9  -4 2362.84 229.363  12
  -2   9  -4 2338.01 332.666  52
   2  -9   4 2406.21 195.079  47
   2  -9   4 2130.34 208.710  38
   2  -9   4 2349.44 188.242  34
   2  -9   4 1905.22 261.760   2
   2  -9   4 2472.45 158.177   5
  -2   9  -5 9270.15 551.278  12
   2  -9   5 9025.26 518.170  47
   2  -9   5 9392.87 509.750  34
   2  -9   5 8748.49 524.817  38
   2  -9   5 9317.87 500.636  37
   2  -9   5 9756.36 503.074   5
   2  -9   5 9807.89 584.295   2
  -2   9  -6 35627.2 1802.27  12
   2  -9   6 34024.6 1765.63  15
   2  -9   6 33505.3 1764.37  44
   2  -9   6 33884.0 1772.50  47
   2  -9   6 34771.8 1761.13  37
   2  -9   6 34670.0 1770.06  35
   2  -9   6 34246.1 1762.31  34
   2  -9   6 36411.1 1828.95   2
   2  -9   6 33417.1 1761.55   5
   2  -9   7 3501.08 232.940  15
   2  -9   7 2813.88 202.386   5
   2  -9   7 4035.03 294.566   2
   2  -9   7 3499.93 235.164  44
  -2   9  -7 3641.08 424.143  48
   2  -9   7 3457.19 253.268  47
   2  -9   7 3849.45 212.848  37
   2  -9   7 3609.19 230.881  35
   2  -9   7 3633.97 233.261  34
  -2   9  -8 4166.75 437.652  48
   2  -9   8 4241.36 288.130  47
   2  -9   8 4033.77 266.578  44
   2  -9   8 3946.63 238.598  37
   2  -9   8 4131.97 264.957  35
  -2   9  -9-184.826 314.895  52
   2  -9   9 116.554 108.926  28
   2  -9   9 181.289 118.232  35
   2  -9   9 56.7515 73.3515  37
  -2   9  -9 475.132 318.624  48
   2  -9   9-2.61633 133.472  44
   2  -9   9 169.851 164.017  47
   2  -9  10 5905.47 375.105  28
   2  -9  10 6773.48 387.993  35
   2  -9  10 6681.74 397.417  47
   2  -9  10 6968.86 378.414  44
   2  -9  11-20.6903 91.5278  28
   2  -9  11-53.8204 122.160  35
   2  -9  11 24.7271 120.990  44
   2  -9  11-158.534 158.116  47
   2  -9  12 530.973 84.2315  28
   2  -9  12 552.495 119.750  35
   2  -9  12 613.904 149.339  47
   2  -9  13 30.9786 89.0315  35
   2  -9  13 208.681 118.474  47
   2  -9  14 207.656 74.3949  35
  -2   9 -14 528.402 70.4464  46
  -2   8  12 620.783 80.1757  24
  -2   8  11 1111.45 136.934  24
  -2   8  10 1641.72 175.561  24
   2  -8 -10 1318.04 135.903  40
  -2   8   9 2043.42 210.432  24
   2  -8  -9 2121.93 166.358  32
   2  -8  -9 1777.92 167.029  40
  -2   8   8 2152.31 216.087  24
   2  -8  -8 2122.34 168.033  32
   2  -8  -8 1818.61 171.554  40
  -2   8   7-206.652 260.707  11
  -2   8   7 28.9629 286.724  58
   2  -8  -7 71.9164 106.409  32
  -2   8   7 101.596 127.708  49
   2  -8  -7-4.37026 101.674  40
  -2   8   6 1853.45 285.293  11
  -2   8   6 1283.16 336.332  58
  -2   8   6 1268.84 227.254  55
   2  -8  -6 1888.77 157.755  27
  -2   8   6 1232.24 177.926  49
   2  -8  -6 1604.22 142.232  32
   2  -8  -6 1681.26 151.691  40
  -2   8   5 916.713 151.283  12
  -2   8   5 980.969 261.720  11
  -2   8   5 488.470 209.797  55
  -2   8   5 1005.17 330.579  58
   2  -8  -5 796.957 118.237  27
   2  -8  -5 750.156 106.965  32
  -2   8   5 754.628 147.239  49
   2  -8  -5 805.951 114.404  40
  -2   8   4 1302.84 250.558  11
  -2   8   4 1016.24 165.357  12
   2  -8  -4 1116.69 180.148   2
  -2   8   4 979.710 328.243  58
  -2   8   4 1041.11 221.299  55
   2  -8  -4 924.371 114.700  27
   2  -8  -4 922.686 105.281  32
  -2   8   4 963.624 148.964  49
   2  -8  -4 1200.28 118.107  40
  -2   8   3 9955.30 600.786  55
  -2   8   3 9559.91 670.664  58
   2  -8  -3 10443.7 590.800   2
  -2   8   3 9447.96 554.880  49
  -2   8   3 9717.72 562.570  12
  -2   8   3 10421.2 602.958  11
  -2   8   2 22119.1 1222.90  58
  -2   8   2 22325.5 1175.34  55
   2  -8  -2 21069.3 1163.87   2
  -2   8   2 21387.5 1131.92  49
  -2   8   2 21303.8 1156.15  11
  -2   8   2 20976.8 1138.82  12
  -2   8   1 199.930 90.1456  49
  -2   8   1 260.938 268.753  58
   2  -8  -1 140.171 176.122   2
  -2   8   0 11815.6 625.767  49
  -2   8   0 11621.3 724.259  58
   2  -8   0 11200.8 677.611   2
  -2   8  -1-95.2037 269.971  58
  -2   8  -1 200.504 150.548  12
  -2   8  -2 13357.8 822.701  58
  -2   8  -2 13750.5 746.178  12
  -2   8  -3-21.4358 144.828  12
   2  -8   3-12.1074 113.822  17
   2  -8   3 7.16368 179.740   2
  -2   8  -4 136.722 150.704  12
   2  -8   4 73.7537 118.519  17
   2  -8   4-57.9348 181.213   2
   2  -8   5 12514.9 720.164   2
   2  -8   6 1238.37 139.051  15
   2  -8   6 1452.24 208.233   2
   2  -8   6 1383.51 114.233  37
   2  -8   6 1351.47 151.126  34
   2  -8   6 1505.56 134.127  35
   2  -8   6 1583.26 164.929  47
   2  -8   6 1420.92 151.434  44
   2  -8   7 2412.43 223.007   2
   2  -8   7 2170.51 232.417   9
   2  -8   7 2253.77 182.411  34
   2  -8   7 2244.49 149.354  37
   2  -8   7 2016.46 185.980  44
   2  -8   7 1997.92 194.189  47
  -2   8  -7 1961.53 370.564  48
  -2   8  -8 357.477 311.669  52
   2  -8   8 664.596 161.851  47
  -2   8  -8 512.275 347.842  48
   2  -8   8 546.968 142.849  44
   2  -8   8 490.606 81.7491  37
   2  -8   9 25.8488 142.991  44
  -2   8  -9 180.047 337.122  48
   2  -8   9 198.735 163.618  47
  -2   8  -9-30.5395 310.540  52
   2  -8   9 51.6319 100.744  28
   2  -8  10 347.564 171.751  47
   2  -8  10 217.733 146.855  44
   2  -8  10 369.151 133.146  35
   2  -8  10 317.018 104.369  28
   2  -8  11 776.242 172.995  47
   2  -8  11 900.805 147.965  44
   2  -8  11 875.321 143.346  35
   2  -8  11 649.647 103.771  28
   2  -8  12 522.522 126.417  44
   2  -8  12 467.921 157.091  47
   2  -8  12 445.427 127.941  35
   2  -8  13 3906.05 231.365  44
   2  -8  13 3933.46 251.697  47
   2  -8  14 241.172 98.3062  47
   2  -7 -12 1645.79 139.218  40
  -2   7  12 2366.87 157.972  24
  -2   7  11 466.561 147.346  24
  -2   7  10 4645.69 291.523  24
  -2   7  10 4061.74 239.268  16
  -2   7   9 4545.19 304.380  24
   2  -7  -9 4309.86 286.771  40
  -2   7   9 4339.07 247.492  16
  -2   7   8 1915.56 207.453  24
  -2   7   8 2168.51 295.113  11
  -2   7   8 1746.87 127.666  16
   2  -7  -8 1860.81 159.797  32
   2  -7  -8 1538.16 165.110  40
  -2   7   7 1718.34 292.311  11
  -2   7   7 1605.26 121.644  16
  -2   7   7 1853.40 248.016  55
  -2   7   7 1517.37 345.788  58
  -2   7   7 1541.20 190.288  49
   2  -7  -7 1981.54 154.480  32
   2  -7  -7 1978.09 165.118  40
  -2   7   6 4323.80 362.136  11
  -2   7   6 4151.93 422.500  58
  -2   7   6 3937.19 326.478  55
   2  -7  -6 3609.20 236.001  27
  -2   7   6 3605.74 273.171  49
   2  -7  -6 3401.40 230.818  32
   2  -7  -6 4373.68 252.056  40
  -2   7   5 828.778 248.833  11
  -2   7   5 569.425 142.366  12
  -2   7   5 802.356 215.373  55
  -2   7   5 838.697 310.635  58
   2  -7  -5 612.990 105.786  27
   2  -7  -5 563.692 94.1845  32
  -2   7   5 567.219 128.744  49
   2  -7  -5 672.901 100.919  40
   2  -7  -4 4868.54 324.343   2
  -2   7   4 4750.45 297.531  49
  -2   7   4 4890.88 307.344  12
  -2   7   4 5050.88 369.395  11
  -2   7   4 4579.42 431.534  58
  -2   7   4 3616.31 350.638  55
   2  -7  -3 36805.4 1872.38   2
  -2   7   3 37789.5 1851.77  49
  -2   7   3 37624.8 1875.78  11
   2  -7  -3 34902.8 1848.87  10
  -2   7   3 34570.3 1850.91  12
  -2   7   3 35702.9 1919.85  58
   2  -7  -3 32743.2 1849.13  51
  -2   7   3 36862.8 1880.59  55
   2  -7  -2 37734.9 1837.68   2
  -2   7   2 35741.9 1807.71  49
   2  -7  -2 35075.2 1806.93  10
  -2   7   2 34100.7 1812.35  12
   2  -7  -2 32978.5 1814.76  51
  -2   7   2 34099.5 1866.10  58
   2  -7  -1 32417.9 1714.24   2
  -2   7   1 32945.6 1682.04  49
   2  -7  -1 32133.5 1683.15  10
  -2   7   1 32591.1 1744.85  58
  -2   7   0 797.191 93.5007  49
   2  -7   0 921.072 117.365  10
  -2   7   0 974.060 263.367  58
  -2   7  -1 18010.5 930.619  49
  -2   7  -1 17526.9 953.210  12
  -2   7  -1 18445.3 1016.38  58
  -2   7  -2 354.627 127.183  13
  -2   7  -2 600.217 148.802  12
  -2   7  -3 2584.89 206.249  13
   2  -7   3 2411.90 176.373  17
  -2   7  -3 2758.14 209.542  12
   2  -7   3 2649.88 243.530   2
   2  -7   4 7422.93 420.799  17
   2  -7   4 8483.92 479.095   2
   2  -7   5 22479.2 1185.61  15
   2  -7   5 24497.1 1235.05   2
  -2   7  -6 9920.77 652.131  52
   2  -7   6 11296.9 598.233   2
   2  -7   6 10042.1 551.319  15
   2  -7   7 4323.53 300.011  21
   2  -7   7 4285.65 338.034   9
  -2   7  -7 4700.31 424.832  52
   2  -7   7 4849.16 275.682  22
   2  -7   7 4729.65 286.675  44
   2  -7   7 4277.22 289.933  47
   2  -7   7 4576.94 280.306  34
   2  -7   8 733.665 211.421   9
  -2   7  -8 1082.62 332.357  52
   2  -7   8 1121.30 160.092  44
   2  -7   8 977.802 162.091  47
   2  -7   8 987.063 191.869  21
   2  -7   8 836.646 138.454  22
   2  -7   9 513.685 209.623   9
  -2   7  -9 1018.48 327.961  52
   2  -7   9 689.375 110.148  28
   2  -7   9 771.096 169.938  47
   2  -7   9 658.836 157.495  44
   2  -7   9 654.380 198.873  21
  -2   7 -10 283.723 306.741  52
   2  -7  10 503.881 172.415  47
   2  -7  10 448.199 156.495  44
  -2   7 -10 408.398 87.4576  20
   2  -7  10 448.452 98.8640  28
   2  -7  11 4528.11 252.949  44
   2  -7  11 4062.66 266.960  47
  -2   7 -11 3736.18 216.273  20
  -2   7 -12 2533.78 175.393  20
  -2   7 -12 2459.88 183.487  36
   2  -7  12 3291.98 231.139  47
   2  -7  12 3299.41 213.383  44
   2  -7  13 2070.73 171.469  47
   2  -7  13 2002.60 153.559  44
   2  -7  14 140.247 105.774  47
   2  -7  14 70.1335 71.6251  44
   2  -7  14-41.4841 74.3599  35
   2  -6 -13 1222.11 111.481  40
  -2   6  13 1748.26 131.452  24
  -2   6  12 1703.46 175.563  24
   2  -6 -12 2037.66 157.203  32
   2  -6 -12 1705.33 151.372  40
  -2   6  12 2019.30 129.518  16
  -2   6  11 5408.10 325.763  24
  -2   6  11 5200.56 279.618  16
  -2   6  10 3308.70 254.536  24
  -2   6  10 3049.22 190.715  16
  -2   6   9 199.888 187.263  55
  -2   6   9 204.171 170.029  24
  -2   6   9 222.612 127.994  49
  -2   6   9 288.558 263.971  11
  -2   6   9 114.565 82.6256  16
  -2   6   8 3217.75 322.990  55
   2  -6  -8 3138.98 317.009  56
  -2   6   8 3875.84 269.480  24
   2  -6  -8 3927.08 253.090  40
  -2   6   8 4068.86 381.507  11
  -2   6   8 3610.48 212.589  16
  -2   6   7 33903.9 1768.93  55
   2  -6  -7 33055.4 1771.82  56
  -2   6   7 29567.6 1816.54  58
  -2   6   7 31810.6 1692.49  16
   2  -6  -7 33158.2 1754.92  10
   2  -6  -7 31981.4 1705.95  32
   2  -6  -6 2509.21 237.086  10
  -2   6   6 3012.92 372.133  58
   2  -6  -6 2800.85 259.207  56
  -2   6   6 2957.61 287.079  55
   2  -6  -6 2661.09 185.051  27
  -2   6   6 2883.11 218.191  49
   2  -6  -6 2501.32 178.676  32
   2  -6  -6 3329.33 199.475  40
  -2   6   5 29258.4 1465.19  49
   2  -6  -5 28888.9 1472.77  10
  -2   6   5 26286.9 1453.92  12
   2  -6  -5 27518.2 1476.11  56
  -2   6   5 27921.3 1489.98  55
  -2   6   5 27739.0 1537.79  58
   2  -6  -4 11359.8 585.744   2
  -2   6   4 11118.6 569.365  49
   2  -6  -4 11370.7 581.391  10
   2  -6  -4 9215.12 555.439  51
   2  -6  -4 9357.80 571.415  56
  -2   6   4 9619.39 653.843  58
  -2   6   4 10081.7 607.261  55
   2  -6  -3 21763.3 1066.02   2
  -2   6   3 20435.0 1044.53  49
   2  -6  -3 21257.0 1052.46  10
  -2   6   3 19704.2 1048.43  12
   2  -6  -3 18807.0 1040.06  51
   2  -6  -3 18123.9 1039.51  56
  -2   6   3 19633.8 1076.11  55
  -2   6   3 20720.4 1111.37  58
  -2   6   2 198.054 88.4434  49
   2  -6  -2 213.578 116.493  10
   2  -6  -2 279.700 151.961   2
   2  -6  -2 106.815 116.667  51
   2  -6  -2 105.741 69.1242  56
  -2   6   2 140.869 232.229  58
  -2   6   1 413.959 83.4971  49
   2  -6  -1 294.136 114.188  10
   2  -6  -1 282.008 156.700   2
  -2   6   1 247.944 231.882  58
  -2   6   0 17883.8 934.613  49
  -2   6   0 17601.2 951.522  12
   2  -6   0 17924.6 944.135  10
  -2   6   0 19319.9 1000.13  58
  -2   6  -1 3471.44 232.653  12
   2  -6   1 3579.68 219.357  10
  -2   6  -1 2911.96 213.177  13
  -2   6  -1 3157.97 186.977  49
  -2   6  -2 8543.62 443.944  12
  -2   6  -2 7476.09 435.548  13
   2  -6   2 7274.84 422.745  14
  -2   6  -2 8013.02 409.666  49
   2  -6   3 14936.2 809.418  17
   2  -6   3 18098.5 857.433   2
  -2   6  -4 327.450 261.917  52
   2  -6   4 342.826 102.100  17
  -2   6  -4 450.251 127.549  12
   2  -6   4 495.958 155.078   2
  -2   6  -5 9185.92 546.498  52
   2  -6   5 7898.91 442.500  15
   2  -6   5 9005.62 487.877   2
  -2   6  -6 8369.34 557.755  52
   2  -6   6 8140.04 454.826  15
   2  -6   6 8210.92 505.241   9
   2  -6   6 9469.43 493.427   2
  -2   6  -7 785.104 298.790  52
   2  -6   7 875.276 207.863   9
   2  -6   7 767.529 163.983  21
  -2   6  -8 10676.5 677.346  52
   2  -6   8 10477.5 554.990  22
   2  -6   8 9884.89 628.810   9
   2  -6   8 10305.4 574.450  21
  -2   6  -9 4772.13 447.269  52
   2  -6   9 4272.55 269.584  28
   2  -6   9 4472.41 365.302   9
   2  -6   9 5144.34 316.437  21
  -2   6 -10 1719.52 338.450  52
   2  -6  10 1039.77 115.269  28
   2  -6  10 1754.41 217.482  21
   2  -6  10 1140.59 241.355   9
   2  -6  11 2807.39 252.129  21
   2  -6  11 2329.37 222.899  44
  -2   6 -12 4947.72 287.726  20
   2  -6  12 4626.81 305.648  35
  -2   6 -12 4551.98 299.290  36
   2  -6  12 5550.67 323.836  47
   2  -6  12 5298.30 315.585  44
  -2   6 -13 108.336 72.3876  20
   2  -6  13 47.1768 97.6976  35
  -2   6 -13 22.1979 87.8367  36
   2  -6  13 200.221 128.464  44
   2  -6  13 20.0050 141.003  47
  -2   6 -14 39.6400 48.8994  20
   2  -6  14 233.630 92.9122  44
   2  -6  14 122.347 111.517  47
  -2   6 -14 35.6083 59.7931  36
   2  -6  14 51.0622 69.5679  35
   2  -5 -14 406.816 56.3429  40
   2  -5 -13 545.527 108.828  32
  -2   5  13 565.094 128.683  24
   2  -5 -13 548.520 95.1445  40
  -2   5  13 876.794 83.1850  16
   2  -5 -12-17.1312 119.141  32
  -2   5  12 140.405 156.862  24
   2  -5 -12 10.1974 101.118  40
  -2   5  12-1.32602 82.7414  16
   2  -5 -11 712.931 136.333  32
  -2   5  11 704.003 180.502  24
   2  -5 -11 582.146 126.043  40
  -2   5  11 511.971 95.5758  16
  -2   5  10 2527.71 226.498  24
  -2   5  10 2152.66 158.187  16
   2  -5 -10 2111.78 169.306  36
   2  -5  -9 2464.21 238.875  10
  -2   5   9 1989.57 138.959  16
   2  -5  -9 2150.90 281.749  56
  -2   5   9 2250.91 273.602  55
  -2   5   9 2232.01 214.730  24
  -2   5   9 1600.06 189.326  49
   2  -5  -9 1622.72 151.698  36
   2  -5  -8 2994.28 308.941  56
  -2   5   8 2827.24 304.218  55
  -2   5   8 3083.11 235.537  24
   2  -5  -8 3383.53 413.878  48
  -2   5   8 2852.68 236.866  49
  -2   5   8 3034.24 182.578  16
   2  -5  -8 3423.79 275.215  10
  -2   5   7 7860.37 412.063  16
   2  -5  -7 7436.40 484.174  10
   2  -5  -7 8863.73 582.957  48
   2  -5  -7 7081.32 424.257  32
   2  -5  -7 9694.83 448.313  40
  -2   5   7 6847.34 566.351  58
   2  -5  -7 7821.29 503.483  56
  -2   5   7 7894.97 505.621  55
  -2   5   7 6948.76 473.857  53
   2  -5  -6 6496.33 409.028  56
  -2   5   6 6080.45 417.573  55
  -2   5   6 5942.42 479.636  58
  -2   5   6 5912.77 382.132  53
   2  -5  -6 6667.67 495.798  48
  -2   5   6 6010.01 324.504  16
   2  -5  -6 6650.50 396.407  10
   2  -5  -5 4971.60 362.862  56
  -2   5   5 6171.10 394.217  55
  -2   5   5 5518.65 346.126  53
  -2   5   5 5387.30 443.431  58
   2  -5  -5 5662.48 342.411   2
  -2   5   5 5877.40 338.720  49
   2  -5  -5 6071.95 362.182  10
  -2   5   5 5289.56 337.356  12
   2  -5  -4 2546.07 223.998  56
  -2   5   4 2904.74 324.473  58
  -2   5   4 3308.79 280.087  55
  -2   5   4 2801.62 209.806  53
   2  -5  -4 2884.14 190.840  51
   2  -5  -4 3088.36 226.429   2
  -2   5   4 3209.83 209.003  49
   2  -5  -4 3219.16 232.417  10
   2  -5  -3 12145.5 658.515  51
  -2   5   3 11861.7 661.450  53
  -2   5   3 13165.4 701.477  55
  -2   5   3 13346.3 730.274  58
   2  -5  -3 12683.0 680.195   2
  -2   5   3 12771.6 664.324  49
   2  -5  -3 11988.4 674.562  10
   2  -5  -2 4899.28 274.010  56
   2  -5  -2 4804.57 278.565  51
  -2   5   2 4267.70 269.623  53
  -2   5   2 5134.23 363.388  58
   2  -5  -2 4505.83 306.474   2
  -2   5   2 5169.35 276.490  49
   2  -5  -2 4603.91 296.547  10
  -2   5   1 5463.37 371.229  58
   2  -5  -1 4941.46 329.644   2
  -2   5   1 5472.01 294.487  49
   2  -5  -1 4963.71 313.021  10
  -2   5   0 29346.6 1433.30  58
   2  -5   0 26010.1 1413.04   2
   2  -5   0 26008.1 1398.93  10
  -2   5   0 25260.4 1400.23  12
  -2   5   0 28568.5 1390.10  49
  -2   5  -1 4117.41 263.589  12
  -2   5  -1 3695.89 243.540  13
   2  -5   1 4071.61 256.276  10
  -2   5  -1 4474.82 230.117  49
  -2   5  -2 445.853 43.3161  49
   2  -5   2 380.531 153.595   2
   2  -5   3 5447.07 341.642   2
   2  -5   4 69.2990 73.6484  15
   2  -5   4-16.2223 135.627   2
  -2   5  -4 62.8916 257.200  52
   2  -5   5 13793.8 742.471  15
   2  -5   5 14295.4 778.929   9
   2  -5   5 15499.6 772.505   2
  -2   5  -5 14248.4 763.043  56
  -2   5  -5 14555.4 816.847  52
   2  -5   6 6107.36 421.200   9
   2  -5   6 6524.12 384.273   2
  -2   5  -6 7105.87 401.356  56
  -2   5  -6 7142.65 474.292  52
   2  -5   7 19.5737 190.231   9
  -2   5  -7 28.3771 278.590  52
  -2   5  -7-23.5307 154.853  56
   2  -5   8 563.952 220.517   9
  -2   5  -8 922.461 300.204  52
   2  -5   8 832.478 175.636  21
   2  -5   8 955.564 149.981  34
   2  -5   9 106.356 218.287   9
  -2   5  -9 80.3502 307.935  52
   2  -5   9 61.9977 110.676  24
   2  -5   9 103.988 78.2067  28
   2  -5   9 124.809 184.340  21
   2  -5   9 80.9278 145.568  34
  -2   5 -10 6748.16 475.856  52
   2  -5  10 6097.73 360.171  21
   2  -5  10 4930.23 319.556  24
   2  -5  10 5460.74 418.698   9
   2  -5  11 697.493 207.300  21
   2  -5  12 152.306 115.010  35
  -2   5 -12 94.5366 111.032  36
  -2   5 -13 1139.20 108.658  20
  -2   5 -13 1089.45 127.337  36
   2  -5  13 750.181 116.660  35
   2  -5  13 1527.85 165.396  47
   2  -5  13 1459.65 157.332  44
  -2   5 -14 741.162 78.9766  20
   2  -5  14 887.136 125.150  47
   2  -5  14 848.534 113.726  44
  -2   5 -14 734.881 92.9357  36
   2  -4 -14 418.375 75.3739  40
   2  -4 -13 664.182 122.390  32
  -2   4  13 646.402 147.556  24
   2  -4 -13 600.583 102.752  40
  -2   4  13 645.533 90.9815  16
  -2   4  12-8.05384 172.109  24
   2  -4 -12 117.208 126.456  32
   2  -4 -12 89.8919 86.8682  36
   2  -4 -12 137.894 106.783  40
  -2   4  12 47.0630 88.8600  16
  -2   4  11 20655.7 1027.03  24
  -2   4  11 19251.3 1000.92  16
   2  -4 -11 17256.3 1019.20  36
   2  -4 -11 20411.2 1020.13  32
   2  -4 -11 19482.9 1030.08  40
  -2   4  10 4326.00 249.884  16
   2  -4 -10 4426.52 338.856  10
   2  -4 -10 4847.24 398.825  56
  -2   4  10 4274.10 366.887  55
  -2   4  10 5036.67 303.148  24
   2  -4 -10 4571.75 274.798  32
   2  -4 -10 4904.12 286.907  40
   2  -4 -10 4062.18 274.942  36
  -2   4   9 694.228 98.6610  16
  -2   4   9 1065.67 244.912  55
  -2   4   9 1135.62 169.215  24
  -2   4   9 927.898 148.338  49
   2  -4  -9 897.312 118.069  36
   2  -4  -9 970.597 127.334  40
  -2   4   8 8482.54 453.589  16
   2  -4  -8 9717.21 560.822   7
   2  -4  -8 8352.24 552.813  56
  -2   4   8 8366.35 546.873  55
  -2   4   8 7189.74 515.623  53
  -2   4   8 8877.65 482.986  24
  -2   4   8 8375.39 495.816  49
   2  -4  -8 9282.69 479.071  36
   2  -4  -7 1500.21 233.910   7
  -2   4   7 1274.93 143.456  49
  -2   4   7 1299.27 97.8011  16
   2  -4  -7 1320.80 219.993  56
  -2   4   7 1198.73 232.600  55
  -2   4   7 1048.35 175.814  53
   2  -4  -6-51.2900 192.256   7
  -2   4   6 33.9847 57.2767  16
  -2   4   6-43.6380 246.318  58
  -2   4   6 49.4763 196.805  55
   2  -4  -6 44.8385 166.543  56
  -2   4   6 14.1835 128.407  53
   2  -4  -5 5635.72 350.042   7
   2  -4  -5 5553.16 296.146   2
   2  -4  -5 4413.60 272.277  51
  -2   4   5 4695.54 388.862  58
  -2   4   5 4893.69 299.727  53
  -2   4   5 5343.68 348.721  55
  -2   4   4 42.1933 90.5285  49
   2  -4  -4 43.4605 133.848  10
   2  -4  -4 56.6117 179.052   7
   2  -4  -4 50.0355 118.377   2
   2  -4  -4 48.2187 140.914  56
   2  -4  -4 50.1552 74.2754  51
  -2   4   4 51.6701 189.736  55
  -2   4   4-14.5501 105.949  53
  -2   4   4 18.7354 229.404  58
   2  -4  -3 25636.3 1307.04   2
  -2   4   3 26450.1 1298.62  49
   2  -4  -3 26141.4 1309.14  10
   2  -4  -3 24723.7 1303.10  56
   2  -4  -3 23891.2 1287.34  51
  -2   4   3 25125.2 1333.76  58
  -2   4   3 24562.5 1293.69  53
  -2   4   2 500.954 83.2305  49
   2  -4  -2 349.899 127.724  10
   2  -4  -2 388.898 132.411   2
   2  -4  -2 517.759 84.8640  51
   2  -4  -2 620.494 100.008  56
  -2   4   2 522.309 80.0148  53
  -2   4   2 580.620 193.944  58
   2  -4  -1 4517.40 298.996   2
  -2   4   1 4829.82 268.918  49
   2  -4  -1 4738.88 288.874  10
  -2   4   1 4856.30 257.693  53
  -2   4   1 4653.94 329.083  58
   2  -4   0 41275.8 2089.59   2
  -2   4   0 43223.3 2073.83  49
   2  -4   0 41631.0 2082.81  10
  -2   4   0 39786.4 2060.47  53
  -2   4  -1 13886.4 725.712  49
   2  -4   1 15008.4 743.217  10
  -2   4  -1 13747.3 724.761  13
   2  -4   2 6546.20 378.002   2
  -2   4  -2 6220.70 359.797  12
  -2   4  -2 6514.53 340.339  56
   2  -4   3 1177.20 151.170   2
   2  -4   3 1171.43 157.509   8
   2  -4   4 12.9562 139.449   9
   2  -4   4 3.15274 135.801   8
   2  -4   4 186.776 117.854   2
  -2   4  -5 80174.3 3902.11  48
   2  -4   5 73913.4 3864.42   2
   2  -4   5 74928.0 3876.12   9
  -2   4  -6 12359.6 732.815  48
   2  -4   6 10933.7 674.732   9
  -2   4  -6 12645.0 665.330  56
   2  -4   7 28048.8 1517.90   9
  -2   4  -7 30618.9 1532.74  52
  -2   4  -7 29498.3 1511.27  56
  -2   4  -7 30970.7 1557.47  48
   2  -4   7 27794.9 1457.28  16
   2  -4   8 72.9809 163.909  21
   2  -4   8-31.6342 212.710   9
  -2   4  -8 7.54153 171.501  56
  -2   4  -8-98.4246 266.749  52
   2  -4   8 79.0631 81.3830  26
  -2   4  -8 333.646 324.801  48
   2  -4   8 87.6853 139.427  34
   2  -4   8-2.73991 136.491  33
   2  -4   9 161.256 88.5701  16
   2  -4   9 80.2410 182.580  21
   2  -4   9 246.192 238.715   9
  -2   4  -9 54.1494 186.370  56
  -2   4  -9 565.177 303.393  52
   2  -4   9 2.20120 110.256  24
  -2   4  -9 556.471 334.758  48
   2  -4   9 112.584 146.751  34
   2  -4  10 240.799 92.0491  16
   2  -4  10 407.091 202.983  21
  -2   4 -10 375.678 294.021  52
  -2   4 -10 324.223 340.424  48
   2  -4  10 116.730 150.300  34
   2  -4  10 218.051 119.496  24
   2  -4  11 1094.66 109.606  16
   2  -4  11 1151.03 210.794  21
   2  -4  11 697.993 131.863  24
   2  -4  12 3423.85 257.297  35
   2  -4  12 5645.52 300.512  21
  -2   4 -13 1148.55 128.928  36
   2  -4  13 1687.56 173.151  21
  -2   4 -14 1911.36 132.270  20
  -2   4 -14 1861.09 147.426  36
   2  -4  14 1927.54 161.381  47
   2  -4  14 2175.84 156.694  44
   2  -3 -14 2262.89 188.109  40
  -2   3  14 3791.44 184.726  16
  -2   3  13 6434.03 352.302  24
   2  -3 -13 6868.14 340.559  32
   2  -3 -13 5356.64 331.560  36
   2  -3 -13 5115.58 332.148  40
   2  -3 -13 5381.93 316.302  20
  -2   3  13 5836.98 317.133  16
  -2   3  12 90.5699 170.666  24
   2  -3 -12 196.305 130.975  32
  -2   3  12-6.28451 93.6790  16
   2  -3 -12 53.0675 108.437  40
   2  -3 -12 157.835 105.931  36
  -2   3  11 300.789 99.4898  16
   2  -3 -11 153.526 238.750  56
  -2   3  11 214.284 227.643  55
   2  -3 -11 217.908 126.960  32
  -2   3  11 323.637 170.451  24
  -2   3  11 204.778 112.486  49
   2  -3 -11 262.066 111.909  40
   2  -3 -11 173.504 109.966  36
  -2   3  10 212.790 91.3299  16
   2  -3 -10 257.978 209.978   7
   2  -3 -10 255.221 224.324  56
  -2   3  10 103.213 220.163  55
  -2   3  10 210.313 173.837  53
  -2   3  10 323.090 159.641  24
   2  -3 -10 300.369 119.565  32
  -2   3  10 286.089 120.542  49
   2  -3 -10 264.734 110.749  40
   2  -3 -10 435.033 110.934  36
  -2   3   9 33.4222 80.4590  16
   2  -3  -9 68.8195 207.257   7
  -2   3   9 7.47335 158.711  53
   2  -3  -9-21.4445 223.604  56
  -2   3   9 130.263 224.894  55
  -2   3   9-26.2696 142.106  24
  -2   3   9 44.6262 110.713  49
   2  -3  -9 4.01612 95.7273  36
   2  -3  -9 103.831 95.9121  40
  -2   3   8 7670.30 403.609  16
   2  -3  -8 8240.96 496.966   7
   2  -3  -8 7436.21 503.699  56
  -2   3   8 7359.72 499.263  55
  -2   3   8 7141.96 468.684  53
  -2   3   8 7764.40 429.299  24
   2  -3  -8 6890.93 416.189  27
  -2   3   8 7636.72 442.616  49
   2  -3  -8 8721.38 433.528  40
   2  -3  -7 1095.92 214.163   7
  -2   3   7 788.484 123.926  49
  -2   3   7 1050.87 85.0761  16
   2  -3  -7 921.246 210.407  56
  -2   3   7 1148.02 225.896  55
  -2   3   7 901.218 159.355  53
   2  -3  -6 16341.1 834.681   7
  -2   3   6 16489.2 799.215  49
  -2   3   6 14063.1 766.540  16
   2  -3  -6 15272.7 828.968  56
  -2   3   6 16190.0 810.408  53
  -2   3   6 16481.9 837.050  55
   2  -3  -6 14907.9 789.162  51
  -2   3   6 14606.4 860.147  58
  -2   3   5 8854.15 491.708   9
   2  -3  -5 8871.50 488.104   7
  -2   3   5 7440.08 509.081  58
   2  -3  -5 8083.96 476.390  56
  -2   3   5 7990.65 452.399  53
   2  -3  -5 7696.83 433.174  51
   2  -3  -4 7359.88 438.486   7
   2  -3  -4 7367.17 413.839   2
  -2   3   4 7290.15 408.824  53
   2  -3  -4 7321.75 390.994  51
  -2   3   4 7527.02 465.223  58
  -2   3   3 333.725 82.7968  49
   2  -3  -3 382.943 128.497  10
   2  -3  -3 318.302 125.548   2
   2  -3  -3 152.261 54.2467  51
   2  -3  -3 312.865 136.737  56
  -2   3   3 96.2331 185.487  58
  -2   3   3 213.169 85.2041  53
   2  -3  -2 19865.6 998.434   1
   2  -3  -2 18584.7 1003.88   2
  -2   3   2 19105.3 996.200  49
   2  -3  -2 19218.1 1005.65  10
  -2   3   2 19397.7 990.751  53
  -2   3   2 18552.0 1013.18  58
   2  -3  -1 2520.64 183.325   2
   2  -3  -1 2232.59 185.451   7
   2  -3  -1 2270.25 168.629   1
  -2   3   1 2440.76 155.740  49
   2  -3  -1 2331.05 179.054  10
  -2   3   1 2503.09 145.612  53
  -2   3   1 2446.45 207.257  58
   2  -3   0 6599.60 361.094  10
  -2   3   0 6328.20 337.320  53
   2  -3   1 6033.04 341.035  10
   2  -3   2 11584.7 635.383   8
   2  -3   2 11424.5 616.373   9
   2  -3   2 12390.8 629.177   2
   2  -3   3 16252.5 924.369   8
   2  -3   3 16888.4 917.460   2
   2  -3   3 16722.3 915.851   9
  -2   3  -3 18111.7 897.389  57
  -2   3  -3 17782.7 908.746  56
  -2   3  -4 123.587 261.182  48
   2  -3   4 112.422 141.720   8
   2  -3   4 89.5708 145.804   9
  -2   3  -4 18.7484 41.8533  57
  -2   3  -5 12195.1 721.184  48
   2  -3   5 12040.3 678.128   9
   2  -3   5 11600.9 663.576   8
  -2   3  -5 12816.3 663.857  56
  -2   3  -6-20.1684 292.779  48
   2  -3   6-110.938 186.868   9
  -2   3  -6 65.3673 147.143  56
   2  -3   7 3012.86 286.554   9
  -2   3  -7 2527.55 247.938  56
  -2   3  -7 3098.55 369.662  48
   2  -3   7 2964.52 175.073  16
   2  -3   8 1260.95 111.345  16
   2  -3   8 1036.53 233.819   9
  -2   3  -8 995.223 279.829  52
  -2   3  -8 1340.30 212.004  56
   2  -3   8 1248.11 108.588  26
  -2   3  -8 1043.52 336.862  48
   2  -3   8 1097.95 158.502  33
   2  -3   9 3539.75 206.860  16
  -2   3  -9 3571.83 313.229  56
   2  -3   9 2988.03 217.413  24
  -2   3  -9 3233.44 408.884  48
   2  -3   9 3460.34 248.416  33
   2  -3   9 3120.85 242.914  34
   2  -3  10 1078.53 115.470  16
   2  -3  10 1071.35 203.736  21
  -2   3 -10 746.356 223.205  56
  -2   3 -10 731.055 346.128  48
   2  -3  10 583.317 165.186  34
   2  -3  10 548.025 129.225  24
   2  -3  11 604.015 202.195  21
   2  -3  11 257.475 101.627  16
   2  -3  11 188.035 107.470  35
   2  -3  11 244.416 148.902  34
   2  -3  11 121.217 115.548  24
   2  -3  12 5900.33 307.550  21
   2  -3  12 5472.01 256.520  16
  -2   3 -13 424.680 116.234  36
   2  -3  13 712.225 161.646  21
  -2   3 -14 647.512 83.5562  20
  -2   3 -14 711.687 103.320  36
   2  -3  14 856.258 121.266  44
   2  -3  14 823.339 120.420  47
   2  -2 -15 707.946 63.0016  40
   2  -2 -15 684.328 72.8686  36
   2  -2 -14 1366.95 129.593  36
   2  -2 -14 1616.23 109.162  20
  -2   2  13 4106.12 270.592  24
   2  -2 -13 4438.05 249.673  32
   2  -2 -13 3118.89 234.586  40
   2  -2 -13 3387.70 244.283  36
   2  -2 -13 3701.23 225.552  20
   2  -2 -12 168.434 127.552  32
  -2   2  12 18.3656 168.235  24
  -2   2  12-14.4345 97.5623  16
   2  -2 -12-59.7074 116.699  36
   2  -2 -12-25.0312 105.855  40
  -2   2  11 1768.86 136.427  16
   2  -2 -11 1663.03 245.254   7
   2  -2 -11 1632.22 293.431  56
  -2   2  11 1344.97 280.273  55
  -2   2  11 1229.60 215.212  53
  -2   2  11 1836.21 198.831  24
  -2   2  11 1075.06 160.114  49
   2  -2 -11 1593.90 165.400  36
   2  -2 -11 1800.23 157.436  40
   2  -2 -11 1958.44 166.353  32
  -2   2  10 2576.46 162.725  16
   2  -2 -10 2783.43 290.955   7
   2  -2 -10 2133.53 303.188  56
  -2   2  10 2090.98 247.685  53
  -2   2  10 1982.29 298.087  55
  -2   2  10 2544.59 211.297  24
  -2   2  10 2005.64 195.049  49
   2  -2 -10 2311.60 184.785  40
   2  -2 -10 2593.31 184.330  32
   2  -2 -10 2606.97 195.419  36
  -2   2   9 1760.98 129.381  16
   2  -2  -9 1723.04 245.033   7
  -2   2   9 2089.96 302.582   9
  -2   2   9 1583.84 212.286  53
   2  -2  -9 1910.07 272.138  56
  -2   2   9 2121.88 275.675  55
  -2   2   9 1900.46 176.514  24
  -2   2   9 2015.30 164.591  49
   2  -2  -9 1817.10 158.336  36
   2  -2  -9 1859.80 148.588  32
   2  -2  -9 1773.21 149.589  40
   2  -2  -8 7981.03 541.624  52
   2  -2  -8 7192.93 501.742  56
  -2   2   8 7428.72 502.077  55
  -2   2   8 8018.44 473.846  53
  -2   2   8 8456.36 526.896   9
   2  -2  -8 8849.62 500.376   7
  -2   2   8 7731.99 442.457  49
  -2   2   8 7607.09 409.525  16
  -2   2   7 71.0516 108.601  54
   2  -2  -7 126.934 192.054  56
   2  -2  -7 124.663 277.625  52
  -2   2   7 314.440 136.993  53
   2  -2  -7 318.715 189.833   7
  -2   2   7 337.123 223.491   9
  -2   2   7 229.017 91.9043  49
  -2   2   7 306.445 60.6324  16
   2  -2  -6 142.990 179.589  56
   2  -2  -6 109.101 268.899  52
  -2   2   6 7.57996 119.705  53
   2  -2  -6-40.3658 181.754   7
  -2   2   6 158.256 198.024   9
  -2   2   6 18.9292 89.0019  49
  -2   2   6 24.7708 52.5809  16
  -2   2   5 3025.21 201.821  49
  -2   2   5 2819.40 214.596  53
   2  -2  -5 2565.28 250.283  56
   2  -2  -5 2755.62 314.897  52
  -2   2   5 2214.34 281.453  58
   2  -2  -5 3952.06 211.180   2
   2  -2  -5 3761.10 262.447   7
  -2   2   5 3744.44 272.813   9
   2  -2  -4 19132.7 981.016  52
   2  -2  -4 19498.9 969.754  56
  -2   2   4 18541.5 950.193  53
   2  -2  -4 17361.6 933.098  51
  -2   2   4 17979.2 976.537  58
   2  -2  -4 17988.2 949.646   2
  -2   2   4 19087.0 963.181   9
   2  -2  -4 18358.2 965.257   7
  -2   2   3 20568.1 1142.04  49
  -2   2   3 21587.6 1141.84  53
  -2   2   3 21186.8 1153.75  55
  -2   2   3 21693.3 1158.18  58
   2  -2  -3 23293.5 1148.31   2
  -2   2   3 24408.2 1149.09   9
  -2   2   2 5211.80 330.707  58
  -2   2   2 5585.63 312.079  53
   2  -2  -2 5701.67 318.982   1
   2  -2  -2 5635.76 325.487   2
  -2   2   2 5689.81 311.502   9
   2  -2  -2 5817.60 326.027  10
  -2   2   1 45850.3 2281.47  58
   2  -2  -1 43573.2 2281.11   7
   2  -2  -1 44098.6 2283.54   1
   2  -2  -1 45586.1 2288.70   8
   2  -2  -1 44001.5 2285.12  10
   2  -2   0 72493.9 3699.75  10
   2  -2   1 8639.96 468.500   1
   2  -2   1 8848.65 473.403   2
   2  -2   1 8586.31 470.055  10
   2  -2   2 30.4179 103.564   9
   2  -2   2 34.0594 113.976   2
   2  -2   2 95.3735 93.4396   1
   2  -2   2 38.9040 148.940   8
  -2   2  -3 4573.72 318.785  48
  -2   2  -3 4153.39 204.280  57
  -2   2  -3 4507.36 227.632  56
   2  -2   3 3828.86 264.587   8
   2  -2   3 3839.93 252.231   9
  -2   2  -4 9374.31 529.334  48
  -2   2  -4 9274.19 468.619  56
  -2   2  -4 7275.88 442.442  57
   2  -2   4 9107.47 487.924   8
   2  -2   4 8968.85 488.838   9
   2  -2   4 9202.02 454.532   2
  -2   2  -5 4767.63 263.977  56
   2  -2   5 4446.17 298.928   9
  -2   2  -5 5009.60 365.525  48
  -2   2  -6-21.0810 143.999  56
   2  -2   6 171.224 192.387   9
  -2   2  -6-6.57992 287.165  48
   2  -2   6 13.4003 70.6847  16
  -2   2  -7 1576.40 205.341  56
   2  -2   7 1195.51 237.295   9
  -2   2  -7 1603.36 326.116  48
   2  -2   7 1307.72 111.501  16
   2  -2   8 279.887 94.5961  16
  -2   2  -8 424.409 185.175  56
  -2   2  -8 545.193 322.345  48
   2  -2   8 437.486 139.995  33
   2  -2   9 18234.5 913.714  16
  -2   2  -9 17557.0 1004.06  56
   2  -2   9 16646.6 916.830  24
  -2   2  -9 17667.3 1033.51  48
   2  -2   9 17633.5 931.021  33
   2  -2  10 2819.06 189.917  16
  -2   2 -10 2570.72 303.223  56
  -2   2 -10 2979.18 400.144  48
   2  -2  10 2546.56 227.514  33
   2  -2  10 2559.10 194.910  24
   2  -2  11 4301.74 279.142  21
   2  -2  11 4465.11 225.298  16
   2  -2  11 3884.03 249.925  34
   2  -2  11 3541.75 227.206  24
   2  -2  12 830.986 112.982  16
   2  -2  12 927.599 188.469  21
  -2   2 -13 810.007 132.116  36
   2  -2  13 1123.60 101.869  16
   2  -2  13 1083.11 160.227  21
  -2   2 -14 391.285 73.2533  20
  -2   2 -14 304.756 88.5047  36
   2  -2  14 496.900 106.225  44
   2  -1 -15 128.396 51.0137  40
   2  -1 -15 72.4587 78.8503  36
   2  -1 -15 105.063 57.6436  20
   2  -1 -14 1310.23 126.681  40
   2  -1 -14 1552.62 151.876  36
   2  -1 -14 1818.23 128.206  20
  -2   1  13 178.874 167.523  24
   2  -1 -13 95.5894 86.5128  20
   2  -1 -13-8.85470 117.972  36
   2  -1 -13-57.8817 92.8811  40
  -2   1  12 368.807 239.699  55
   2  -1 -12 119.554 127.590  32
  -2   1  12 158.708 165.920  24
   2  -1 -12 156.929 117.987  36
   2  -1 -12 85.9680 97.9571  40
   2  -1 -11 128.579 212.438   7
  -2   1  11-51.3568 234.585  55
  -2   1  11 34.4513 158.869  24
   2  -1 -11 153.140 126.783  32
   2  -1 -11 119.161 338.601  48
   2  -1 -11 118.283 99.7853  40
   2  -1 -11-29.3065 121.034  36
   2  -1 -10 224.518 207.946   7
  -2   1  10 41.8060 263.026   9
  -2   1  10 123.038 160.610  53
   2  -1 -10 187.296 316.771  52
  -2   1  10 82.9865 233.695  55
   2  -1 -10 165.357 105.448  32
  -2   1  10 81.6840 143.735  24
  -2   1  10 278.532 101.910  49
   2  -1 -10 49.0833 318.830  48
   2  -1 -10 43.6651 89.7076  40
   2  -1 -10-67.3663 102.164  36
   2  -1  -9 31747.2 1588.29   7
  -2   1   9 31422.4 1605.89   9
   2  -1  -9 30864.6 1606.66  52
  -2   1   9 28789.1 1569.98  53
  -2   1   9 29750.6 1529.00  24
  -2   1   9 28174.6 1540.67  49
   2  -1  -9 30426.8 1607.43  48
   2  -1  -9 26195.3 1522.78  32
   2  -1  -9 32518.1 1544.84  36
   2  -1  -9 31679.6 1537.16  40
   2  -1  -8 3576.24 362.840  48
  -2   1   8 3366.06 227.320  49
  -2   1   8 4051.63 332.702   9
   2  -1  -8 3984.22 305.452   7
   2  -1  -8 3960.08 375.841  52
  -2   1   8 3309.76 219.842  54
  -2   1   8 3768.53 265.446  53
  -2   1   7 4895.75 299.784  49
   2  -1  -7 5356.31 406.207  48
   2  -1  -7 5087.10 359.684   7
  -2   1   7 5653.78 378.468   9
   2  -1  -7 5639.27 413.225  52
  -2   1   7 5461.71 329.792  53
  -2   1   7 4824.47 304.803  54
   2  -1  -6 9574.49 592.252  48
  -2   1   6 9697.54 530.128  49
  -2   1   6 10904.5 584.278   9
   2  -1  -6 10593.5 572.422   7
  -2   1   6 9405.99 537.676  54
  -2   1   6 9639.24 544.857  53
   2  -1  -6 9750.35 595.116  52
  -2   1   5 80412.9 4189.26  49
   2  -1  -5 84784.9 4204.21   7
  -2   1   5 86453.8 4205.21   9
  -2   1   5 79912.5 4194.46  53
  -2   1   5 80529.9 4203.26  55
  -2   1   4 344.981 86.0736  49
   2  -1  -4 296.444 206.802  48
   2  -1  -4 325.853 147.111   7
   2  -1  -4 411.300 109.260   2
  -2   1   4 266.887 104.983  53
  -2   1   4 322.430 149.552  55
  -2   1   3 88974.6 4533.88  50
   2  -1  -3 88382.9 4545.00   1
   2  -1  -3 91754.9 4548.10   2
  -2   1   3 87577.8 4547.31  53
  -2   1   3 89715.8 4550.92  55
   2  -1  -2 7844.40 452.728   1
   2  -1  -2 8130.61 451.391   7
  -2   1   2 8183.50 442.277  58
  -2   1   2 8756.83 458.181  55
  -2   1   2 8647.56 437.213  50
  -2   1   2 8083.91 449.700  53
   2  -1  -1 33501.1 1694.56   8
   2  -1  -1 32629.7 1693.36   1
   2  -1  -1 32786.8 1686.07   7
   2  -1   0 15594.8 800.757   7
   2  -1   1 1655.14 149.234   2
   2  -1   1 1842.02 152.409   1
   2  -1   1 1849.98 141.912  11
   2  -1   2 1020.56 118.861   2
  -2   1  -2 756.629 80.9318  57
   2  -1   3-28.9906 164.904   8
  -2   1  -3 14.2961 65.7890  57
  -2   1  -3-40.4220 102.904  56
   2  -1   4 17025.0 831.038   8
   2  -1   4 15891.9 826.577   9
  -2   1  -4 17189.3 810.611  56
  -2   1  -5 2721.83 297.220  48
  -2   1  -5 1953.24 137.805  57
  -2   1  -5 2607.49 187.160  56
  -2   1  -6 39347.0 1820.63  48
   2  -1   6 32876.4 1745.41  16
  -2   1  -6 40975.9 1798.81  56
  -2   1  -6 32518.2 1761.37  57
   2  -1   7 461.094 176.144   8
  -2   1  -7 448.180 174.603  56
  -2   1  -7 404.817 297.173  48
   2  -1   7 422.166 89.0932  16
   2  -1   8 10282.8 533.740  16
  -2   1  -8 10196.9 617.646  56
   2  -1   8 9521.21 538.194  24
  -2   1  -8 10517.2 662.949  48
   2  -1   8 10075.9 550.529  33
   2  -1   9 1734.63 145.622  16
  -2   1  -9 1192.96 243.310  56
   2  -1   9 1455.24 152.379  24
  -2   1  -9 1420.45 357.448  48
   2  -1   9 1594.93 185.776  33
   2  -1  10 36.3903 119.403  16
  -2   1 -10 126.108 214.239  56
  -2   1 -10 162.263 318.381  48
   2  -1  10 157.168 159.290  33
   2  -1  10 2.55965 84.6128  35
   2  -1  10 128.134 120.923  24
   2  -1  11 826.689 125.635  16
   2  -1  11 964.915 166.840  34
   2  -1  11 521.529 126.794  24
   2  -1  12 6025.13 362.212  34
   2  -1  12 6701.39 381.971  21
   2  -1  12 6497.52 353.201  16
   2  -1  13 3623.32 210.575  16
   2  -1  13 3688.36 237.622  21
  -2   1 -14 611.489 72.6173  20
   2  -1  14 567.474 98.6871  44
   2   0 -16 116.443 57.5324  36
   2   0 -15 199.530 95.9700  36
  -2   0  15 337.306 74.7227  16
   2   0 -15 249.925 73.6403  20
   2   0 -14 1957.71 176.836  36
   2   0 -14 2171.80 155.432  20
  -2   0  14 2367.37 145.218  16
  -2   0  13 34.6845 167.304  24
  -2   0  13 206.362 92.9977  16
   2   0 -13 145.955 96.9429  20
   2   0 -13 18.9431 125.784  36
   2   0 -13 214.212 91.0475  40
  -2   0  12 2906.55 185.980  16
  -2   0  12 2772.83 342.042   9
   2   0 -12 3218.39 388.005  52
   2   0 -12 2887.35 344.998  56
  -2   0  12 2981.62 336.328  55
  -2   0  12 2363.18 266.111  53
  -2   0  12 3026.03 240.383  24
   2   0 -12 3562.59 393.495  48
   2   0 -12 3255.21 232.102  36
   2   0 -12 2983.73 217.312  32
   2   0 -12 2624.99 201.797  40
   2   0 -11 309.304 207.805   7
  -2   0  11 134.940 272.822   9
   2   0 -11 60.8838 333.641  52
   2   0 -11 664.117 269.509  56
  -2   0  11 330.361 260.603  55
  -2   0  11 363.943 157.702  24
   2   0 -11 258.963 120.182  32
   2   0 -11 61.6986 323.249  48
   2   0 -11 342.320 98.6972  40
   2   0 -10 717.292 216.237   7
  -2   0  10 903.699 274.943   9
   2   0 -10 705.991 318.499  52
   2   0 -10 570.353 253.386  56
   2   0 -10 838.130 122.546  32
  -2   0  10 932.072 151.818  24
   2   0 -10 731.260 310.771  48
  -2   0  10 665.958 104.256  49
   2   0 -10 502.867 100.642  40
  -2   0   9 2810.03 205.167  49
   2   0  -9 3303.50 372.567  48
   2   0  -9 3818.61 381.479  52
   2   0  -9 3708.01 298.599   7
  -2   0   9 3348.80 330.202   9
   2   0  -8 225.898 266.362  48
  -2   0   8 81.7278 81.9263  49
  -2   0   8 2.91990 89.0954  54
   2   0  -8 185.296 284.193  52
  -2   0   8 86.3787 227.158   9
   2   0  -8 211.700 192.019   7
  -2   0   7 641.481 92.6960  49
   2   0  -7 602.831 252.263  48
  -2   0   7 606.425 116.275  54
  -2   0   7 444.245 208.866  55
   2   0  -7 562.772 270.256  52
   2   0  -7 645.105 198.972   7
  -2   0   7 716.565 215.955   9
   2   0  -6 7217.31 456.905  48
  -2   0   6 7325.67 390.477  49
  -2   0   6 7059.05 398.331  54
  -2   0   6 7185.45 436.159  55
   2   0  -6 6307.64 429.252   7
  -2   0   5 26390.5 1402.40  49
   2   0  -5 26845.1 1422.34  48
  -2   0   5 27741.0 1408.81  54
  -2   0   5 27388.8 1421.58  55
  -2   0   5 27146.8 1411.81  53
   2   0  -5 27972.6 1422.46   7
  -2   0   4 7152.73 405.651  50
   2   0  -4 7580.31 438.293  48
  -2   0   4 7321.68 416.906  53
  -2   0   4 8054.65 427.401  55
  -2   0   4 7381.29 413.190  54
   2   0  -3 12000.4 645.796  48
  -2   0   3 12467.5 634.081  50
  -2   0   3 12331.8 644.696  53
  -2   0   3 12479.7 645.347  55
   2   0  -3 10907.4 642.778   1
  -2   0   2 432.588 119.681  50
  -2   0   2 395.193 92.3501  51
   2   0  -2 293.102 166.387  52
  -2   0   2 321.522 113.175  55
   2   0  -2 323.518 131.810   1
   2   0  -2 327.352 102.906  10
  -2   0   1 4280.78 231.561  55
  -2   0   1 4479.61 250.505  51
   2   0  -1 3750.84 258.374   8
   2   0  -1 3649.09 237.635  10
  -2   0   0 21717.4 1092.12  54
   2   0   0 20437.0 1108.82   8
   2   0   0 20869.3 1099.32  13
   2   0   0 21294.3 1094.40  10
   2   0   0 21278.4 1098.10  11
  -2   0  -1 61945.6 3123.14  57
  -2   0  -1 61171.4 3116.14  54
   2   0   1 60666.7 3127.77   1
   2   0   1 60845.3 3126.18  11
  -2   0  -2 30504.3 1459.25  57
  -2   0  -2 27977.9 1444.58  54
   2   0   2 27659.9 1468.39  11
   2   0   3 15220.5 793.469  49
   2   0   3 15557.3 815.722   8
  -2   0  -3 15010.1 793.378  56
  -2   0  -3 14484.9 780.968  57
   2   0   4 16373.3 861.835  49
   2   0   4 18656.1 890.784   8
  -2   0  -4 17151.2 864.004  56
   2   0   5 232.955 111.685  49
  -2   0  -5 191.695 254.614  48
   2   0   5 321.730 196.698   8
  -2   0  -5 145.920 94.4858  57
  -2   0  -5 391.063 139.892  56
  -2   0  -6 5294.82 410.007  48
   2   0   6 5038.29 362.213   8
  -2   0  -6 5661.39 339.203  56
  -2   0  -6 4328.35 295.536  57
   2   0   7 1495.82 229.459   8
  -2   0  -7 1911.19 226.844  56
  -2   0  -7 1918.73 317.072  48
   2   0   7 1627.87 165.351  33
  -2   0  -8 948.777 216.978  56
   2   0   8 713.823 127.186  24
  -2   0  -8 718.943 315.186  48
   2   0   8 743.441 152.550  33
   2   0   9 747.251 239.410  11
  -2   0  -9 845.185 239.210  56
   2   0   9 897.540 140.767  24
  -2   0  -9 922.642 331.002  48
   2   0   9 864.489 166.358  33
  -2   0 -10 292.965 215.614  56
   2   0  10 20.9014 122.701  24
   2   0  10 130.552 154.508  33
   2   0  10 28.2647 122.974  16
   2   0  11 992.893 132.107  24
   2   0  11 1144.31 134.399  16
   2   0  12 430.771 132.392  34
   2   0  12 463.854 102.880  16
   2   0  12 287.845 164.421  21
   2   0  13 2534.89 177.460  21
   2   0  13 2625.84 151.768  16
   2   1 -16 1247.88 91.8304  20
   2   1 -15 4.28350 78.2533  20
  -2  -1  15 102.443 74.2105  16
  -2  -1  14 1650.63 117.909  16
   2   1 -14 1637.27 136.860  20
  -2  -1  13 1201.42 188.681  24
   2   1 -13 1365.59 133.859  20
  -2  -1  13 1285.05 117.446  16
   2   1 -13 1143.88 123.160  40
  -2  -1  12 6719.30 339.387  16
  -2  -1  12 5738.37 486.440   9
   2   1 -12 6045.33 436.500   7
   2   1 -12 5610.46 483.905  56
   2   1 -12 6524.39 514.436  52
  -2  -1  12 5421.76 414.665  53
  -2  -1  12 6288.32 377.726  24
   2   1 -12 6948.43 506.054  48
   2   1 -12 5412.55 354.516  40
  -2  -1  11 484.300 90.0280  16
  -2  -1  11 43.8869 259.735   9
   2   1 -11 309.898 216.222   7
   2   1 -11 263.529 249.237  56
   2   1 -11 544.174 330.460  52
  -2  -1  11 517.875 173.462  53
   2   1 -11 328.570 123.605  32
  -2  -1  11 519.144 154.906  24
   2   1 -11 666.741 319.689  48
   2   1 -11 379.993 121.562  36
   2   1 -11 277.687 94.2070  40
  -2  -1  10 1119.39 96.0204  16
   2   1 -10 1310.35 227.976   7
  -2  -1  10 1103.47 268.817   9
  -2  -1  10 840.264 172.381  53
   2   1 -10 563.215 254.441  56
   2   1 -10 1138.00 335.834  52
  -2  -1  10 926.439 149.861  24
   2   1 -10 907.767 123.154  32
   2   1 -10 682.465 302.616  48
   2   1 -10 838.775 126.036  36
   2   1 -10 585.646 100.127  40
  -2  -1   9 4658.81 372.408   9
   2   1  -9 4576.31 342.537   7
  -2  -1   9 3457.35 242.990  49
   2   1  -9 4510.65 387.426  48
  -2  -1   9 4382.75 228.554  16
   2   1  -9 4068.63 398.606  52
   2   1  -9 3896.31 349.525  56
  -2  -1   9 4052.95 354.362  55
  -2  -1   9 4557.09 296.827  53
  -2  -1   9 3893.73 244.701  54
   2   1  -8 14253.2 716.724   7
  -2  -1   8 14137.5 729.567   9
  -2  -1   8 10867.3 654.098  49
   2   1  -8 12208.3 725.647  48
  -2  -1   8 12263.5 638.657  16
   2   1  -8 12911.9 727.960  56
  -2  -1   8 12587.2 661.722  54
  -2  -1   8 13290.3 686.889  53
  -2  -1   8 12167.3 712.836  55
   2   1  -7 4802.50 371.805  48
  -2  -1   7 4817.51 274.924  49
   2   1  -7 4952.81 343.366   7
   2   1  -7 5150.01 355.907  56
  -2  -1   7 4813.35 347.501  55
  -2  -1   7 4612.40 286.887  54
  -2  -1   6 65801.8 3420.33  49
   2   1  -6 66886.7 3444.56   7
   2   1  -6 67031.4 3452.54  56
  -2  -1   6 69006.9 3426.64  54
  -2  -1   6 66023.9 3442.52  55
  -2  -1   5 18.1342 127.785  50
   2   1  -5 86.4262 200.527  48
  -2  -1   5 27.9967 106.417  54
   2   1  -5 71.8344 155.606  56
  -2  -1   5 53.8957 157.986  55
  -2  -1   4 21526.3 1125.13  50
   2   1  -4 20759.3 1124.22  48
   2   1  -4 22321.8 1128.36   1
  -2  -1   4 21978.5 1128.94  55
   2   1  -3 4549.77 292.260   1
  -2  -1   3 4592.88 289.018  50
   2   1  -3 4745.14 292.793  12
   2   1  -3 4837.40 307.816  52
  -2  -1   3 4632.04 280.150  55
  -2  -1   3 4864.35 282.619  51
   2   1  -2 3981.08 264.432   1
  -2  -1   2 4209.57 269.995  50
   2   1  -2 4128.34 238.514  10
  -2  -1   2 4179.39 238.266  55
  -2  -1   2 4051.42 256.932  51
   2   1  -1 8072.71 457.506   8
   2   1  -1 8628.74 456.661  13
   2   1  -1 8438.47 431.759  10
  -2  -1   1 8153.68 421.351  55
  -2  -1   1 7917.06 462.275  50
  -2  -1   1 8286.20 457.096  51
   2   1  -1 7770.94 433.581  58
  -2  -1   1 8047.41 436.536  54
   2   1   0 4631.03 305.283   8
   2   1   0 4880.04 289.411   1
   2   1   0 4436.12 279.256  12
   2   1   0 4417.79 298.872  13
   2   1   0 5146.07 259.424  10
   2   1   0 4741.28 296.691  11
  -2  -1   0 4487.55 261.011  54
  -2  -1   0 4409.77 305.342  51
   2   1   0 4489.27 275.886  58
   2   1   1 2195.44 166.079   1
   2   1   1 1745.54 186.674  11
  -2  -1  -1 1670.58 127.773  57
   2   1   1 1131.32 169.512  58
  -2  -1  -1 1433.81 104.919  54
   2   1   2 4679.02 264.839  49
   2   1   2 4118.74 257.769   1
  -2  -1  -2 4618.64 247.032  57
   2   1   2 4703.20 299.209  58
  -2  -1  -2 3879.26 224.489  54
   2   1   3 27020.7 1424.37  49
   2   1   3 26234.4 1429.19  11
  -2  -1  -3 28073.4 1422.94  56
  -2  -1  -3 27516.7 1411.07  57
  -2  -1  -4 271.002 162.013  56
  -2  -1  -4 431.023 139.949  57
   2   1   4 403.621 203.407   8
   2   1   4 238.050 119.723  49
  -2  -1  -5 14669.4 800.817  57
  -2  -1  -5 16766.5 822.410  56
   2   1   5 16658.7 851.162   8
   2   1   5 15073.5 815.508  49
  -2  -1  -5 16143.0 849.236  48
  -2  -1  -6 230.822 119.937  57
  -2  -1  -6 324.350 160.768  56
   2   1   6 409.934 136.291  49
  -2  -1  -6 379.111 271.236  48
   2   1   6 302.577 219.159   8
   2   1   7 8720.70 540.458  11
   2   1   7 9366.53 545.605   8
  -2  -1  -7 9238.15 537.366  56
   2   1   7 8374.37 460.874  23
   2   1   7 7834.58 458.782  24
  -2  -1  -7 8765.51 574.033  48
  -2  -1  -7 8229.47 465.634  40
   2   1   8 3825.30 347.302  11
   2   1   8 3662.93 315.714   8
  -2  -1  -8 4254.58 343.104  56
  -2  -1  -8 3487.56 385.108  51
   2   1   8 3373.97 240.405  24
  -2  -1  -8 3565.87 402.555  48
  -2  -1  -8 3432.43 236.754  40
   2   1   8 4113.24 258.741  33
   2   1   9 15368.1 836.953  11
  -2  -1  -9 14877.1 859.397  56
  -2  -1  -9 13316.7 874.763  51
  -2  -1  -9 15654.1 876.930  48
   2   1   9 14908.1 762.951  33
  -2  -1  -9 12301.5 758.953  40
   2   1   9 14645.6 754.842  24
  -2  -1 -10 174.599 91.7034  40
   2   1  10 124.592 149.461  33
   2   1  10 246.449 126.675  24
   2   1  11 3419.63 217.284  24
   2   1  12 879.285 156.625  21
   2   1  12 649.121 127.376  34
   2   1  13 122.197 91.9182  21
  -2  -1 -13-60.7136 78.5827  36
   2   2 -16 66.4033 61.8051  20
   2   2 -16 148.371 79.3992  36
   2   2 -15 4808.89 273.018  20
  -2  -2  15 4890.04 256.767  16
  -2  -2  14 150.899 80.1588  16
   2   2 -14 204.848 126.270  36
  -2  -2  13 7167.51 361.889  16
   2   2 -13 5848.22 372.912  40
   2   2 -13 6797.47 404.568  36
  -2  -2  12 7005.94 355.684  16
  -2  -2  12 6376.30 502.173   9
   2   2 -12 6850.80 465.839   7
   2   2 -12 6896.70 536.477  52
  -2  -2  12 5930.51 427.128  53
  -2  -2  12 6633.30 394.973  24
   2   2 -12 6664.95 506.766  48
   2   2 -12 6409.20 395.093  36
   2   2 -12 5824.61 370.642  40
  -2  -2  11 1505.26 116.263  16
   2   2 -11 1800.87 258.219   7
  -2  -2  11 1315.75 293.979   9
   2   2 -11 1625.64 285.693  56
   2   2 -11 1278.91 344.078  52
  -2  -2  11 1305.19 198.269  53
  -2  -2  11 905.379 280.079  55
  -2  -2  11 1583.04 175.070  24
   2   2 -11 1487.90 329.245  48
   2   2 -11 1386.92 155.967  36
   2   2 -11 1134.95 125.193  40
  -2  -2  10 27628.1 1406.48  16
   2   2 -10 29661.5 1490.60   7
  -2  -2  10 27492.7 1504.31   9
   2   2 -10 26259.1 1503.67  52
   2   2 -10 27161.5 1506.47  56
  -2  -2  10 24854.6 1495.89  55
  -2  -2  10 27424.9 1461.80  53
  -2  -2  10 28083.1 1424.15  24
   2   2 -10 25787.9 1488.86  48
   2   2 -10 26120.3 1424.56  40
   2   2 -10 29349.4 1441.53  36
   2   2  -9 3888.81 315.158   7
  -2  -2   9 3839.72 344.826   9
   2   2  -9 3811.00 359.077  48
  -2  -2   9 3308.65 197.705  16
   2   2  -9 3799.57 333.305  56
  -2  -2   9 3497.27 225.306  54
  -2  -2   9 3678.10 330.408  55
  -2  -2   9 3774.10 265.947  53
   2   2  -8 995.747 215.319   7
  -2  -2   8 1053.37 92.6145  49
   2   2  -8 922.363 248.040  48
  -2  -2   8 1044.79 82.8654  16
   2   2  -8 826.898 224.418  56
  -2  -2   8 1245.99 230.867  55
  -2  -2   8 1274.30 157.541  53
  -2  -2   8 1026.52 127.149  54
  -2  -2   7 16041.0 870.010  49
   2   2  -7 17012.4 927.620  56
  -2  -2   7 17956.4 897.132  53
  -2  -2   7 16545.8 919.203  55
  -2  -2   7 16893.7 883.197  54
  -2  -2   6 624.022 84.0512  49
   2   2  -6 667.663 206.173  48
  -2  -2   6 707.973 120.557  54
   2   2  -6 889.535 190.887  56
  -2  -2   6 670.360 188.494  55
  -2  -2   6 790.726 137.520  53
   2   2  -5 10488.4 597.037  48
  -2  -2   5 10657.0 600.714  50
  -2  -2   5 11164.3 596.155  53
  -2  -2   5 10602.1 603.400  55
  -2  -2   5 11285.2 586.286  54
   2   2  -4 15070.3 856.392  48
  -2  -2   4 16961.1 872.422  50
   2   2  -4 16414.3 873.062  12
   2   2  -4 16688.7 877.890  52
  -2  -2   4 16577.9 870.231  53
  -2  -2   4 16897.7 872.100  51
  -2  -2   4 17033.6 867.369  55
  -2  -2   3 827.949 159.694  50
   2   2  -3 784.937 151.507  12
  -2  -2   3 808.323 106.273  54
  -2  -2   3 764.610 150.330  51
  -2  -2   2 2303.26 210.715  50
   2   2  -2 2087.72 137.005  10
  -2  -2   2 2019.17 147.867  55
  -2  -2   2 2326.60 199.318  51
  -2  -2   2 2467.31 158.525  54
   2   2  -1 34460.0 1740.08  10
   2   2  -1 33694.4 1756.43  12
   2   2  -1 33903.1 1756.48  58
  -2  -2   1 34547.1 1749.25  54
  -2  -2   1 33937.8 1769.48  51
  -2  -2   1 32684.3 1768.42  50
  -2  -2   0 98408.3 4992.42  51
   2   2   0 97717.7 4981.05  58
  -2  -2   0 95899.2 4990.64  50
  -2  -2   0 97793.6 4967.54  54
   2   2   1 125429. 6434.20  11
  -2  -2  -1 131601. 6423.36  57
  -2  -2  -1 125858. 6447.94  51
   2   2   1 124895. 6438.00  58
  -2  -2  -1 123498. 6414.99  54
   2   2   2-26.9344 182.239  11
   2   2   2 23.5962 188.993  58
  -2  -2  -2 47.7023 98.0903  57
  -2  -2  -2-11.1094 214.570  51
   2   2   3 82.1292 130.422  49
   2   2   3 149.987 197.379  11
   2   2   3 165.824 71.6652  16
  -2  -2  -3 38.9774 108.862  57
   2   2   3 98.7884 205.993  58
   2   2   4 981.989 226.121   8
   2   2   4 888.088 147.858  49
   2   2   4 831.928 216.014  11
   2   2   4 811.027 88.5065  16
  -2  -2  -4 1081.37 132.971  57
   2   2   4 594.003 104.377  55
   2   2   5 52.9172 225.240   8
   2   2   5 199.827 135.943  49
  -2  -2  -5 131.535 245.481  48
   2   2   5 142.605 82.6765  16
   2   2   5 145.617 214.852  11
  -2  -2  -5 162.458 117.624  57
  -2  -2  -5 210.900 246.120  51
   2   2   6 3748.07 327.116   8
  -2  -2  -6 2897.36 344.355  51
  -2  -2  -6 2559.65 240.460  57
  -2  -2  -6 3286.15 347.929  48
   2   2   6 2828.08 254.639  49
   2   2   6 3601.93 317.085  11
   2   2   6 3401.78 198.142  16
   2   2   7 74.9214 232.158  11
   2   2   7 13.4899 108.410  16
   2   2   7-94.0122 241.664   8
  -2  -2  -7-95.7667 265.770  51
   2   2   7-2.38954 118.562  24
   2   2   7 169.611 136.294  23
  -2  -2  -7-25.8176 92.5144  32
  -2  -2  -7-255.283 286.559  48
  -2  -2  -7-15.8602 94.8616  40
   2   2   8 5220.57 291.890  16
   2   2   8 4983.46 392.283  11
   2   2   8 4741.61 381.741   8
  -2  -2  -8 5110.01 434.329  51
   2   2   8 4537.75 295.664  24
  -2  -2  -8 4945.97 440.730  48
   2   2   8 5093.67 308.798  33
  -2  -2  -8 4283.66 296.782  40
  -2  -2  -8 4787.71 282.520  32
   2   2   9 84.9054 130.104  16
   2   2   9 45.0558 229.394  11
  -2  -2  -9 50.8300 252.560  51
  -2  -2  -9-139.392 304.086  48
  -2  -2  -9 198.514 104.715  40
   2   2   9 249.856 150.928  33
   2   2   9 146.218 132.034  24
  -2  -2  -9 150.646 101.111  32
   2   2  10 29.8475 122.364  24
  -2  -2 -10 56.6982 97.3423  32
   2   2  10-38.4222 116.223  16
   2   2  10 30.7973 140.626  33
  -2  -2 -10-11.0154 95.2140  40
  -2  -2 -11 636.085 91.2124  40
   2   2  12 191.527 132.615  21
   2   2  12 165.902 106.502  34
  -2  -2 -12 62.5756 82.9755  36
  -2  -2 -13 207.086 49.7021  20
   2   3 -16 60.9124 79.4006  36
   2   3 -15-3.22534 101.863  36
  -2  -3  14 950.727 89.7355  16
  -2  -3  14 901.512 105.261  18
   2   3 -14 743.156 136.752  36
  -2  -3  13 303.393 80.0918  16
   2   3 -13 405.016 128.997  36
  -2  -3  12 5692.97 310.841  16
  -2  -3  12 5102.65 454.923   9
   2   3 -12 5328.81 420.307   7
  -2  -3  12 5202.87 462.559  55
  -2  -3  12 5628.92 387.672  53
   2   3 -12 6267.65 499.113  52
  -2  -3  12 6061.55 358.383  24
   2   3 -12 5800.43 461.163  48
   2   3 -12 5706.41 354.284  36
   2   3 -11 6012.64 325.018  20
  -2  -3  11 5688.13 299.619  16
   2   3 -11 5913.56 424.233   7
  -2  -3  11 5523.97 449.321   9
  -2  -3  11 4016.77 431.500  55
  -2  -3  11 4968.33 370.766  53
  -2  -3  11 5419.49 337.304  24
   2   3 -11 4746.10 436.367  48
   2   3 -11 5086.84 335.702  36
   2   3 -10 4247.06 252.022  20
  -2  -3  10 3948.34 231.750  16
   2   3 -10 4044.84 347.810   7
  -2  -3  10 4062.50 379.751   9
  -2  -3  10 4501.35 385.972  55
  -2  -3  10 4638.81 303.009  53
  -2  -3  10 4444.63 271.903  24
   2   3 -10 4247.07 386.734  48
   2   3 -10 4205.73 269.081  36
   2   3  -9 9977.86 582.253   7
  -2  -3   9 9480.81 483.280  16
  -2  -3   9 8829.48 513.607  54
  -2  -3   9 8075.78 583.266  55
  -2  -3   9 9075.57 535.398  53
   2   3  -8 2828.52 311.378  48
  -2  -3   8 3227.36 181.457  16
  -2  -3   8 3186.75 309.129  55
  -2  -3   8 3519.92 244.396  53
  -2  -3   8 3431.06 224.958  54
  -2  -3   7 6782.17 403.628  49
   2   3  -7 8155.67 442.857   1
  -2  -3   7 8551.68 442.807  53
  -2  -3   7 7713.97 478.471  55
  -2  -3   7 8387.90 433.338  54
  -2  -3   6 5105.28 335.659  50
   2   3  -6 4527.80 330.859  48
   2   3  -6 4303.01 332.628  12
   2   3  -6 4798.61 366.732  52
  -2  -3   6 5230.97 309.227  53
  -2  -3   6 4755.62 340.573  55
  -2  -3   6 5231.27 300.387  54
  -2  -3   5 497.109 172.757  50
   2   3  -5 517.599 175.037  12
  -2  -3   5 418.107 173.301  55
  -2  -3   5 444.528 130.394  53
   2   3  -5 501.227 215.369  52
  -2  -3   4 3461.41 258.638  50
   2   3  -4 3140.88 249.967  12
   2   3  -4 3569.75 265.802  52
  -2  -3   4 3423.43 256.515  51
  -2  -3   4 2855.62 235.615  55
  -2  -3   3 5225.20 332.984  50
  -2  -3   3 5119.21 333.486  51
   2   3  -3 4851.51 309.918  52
  -2  -3   3 4869.26 285.851  57
  -2  -3   3 5317.11 295.218  54
  -2  -3   2 11646.1 670.959  50
  -2  -3   2 12075.4 639.853  57
  -2  -3   2 11883.4 671.402  51
   2   3  -2 12241.5 664.013  58
  -2  -3   2 12459.8 643.905  54
   2   3  -1 51.7389 140.343  12
  -2  -3   1 48.1757 93.6784  54
  -2  -3   1 63.8745 177.611  51
   2   3  -1-17.1111 155.238  58
   2   3   0 97526.1 5096.86  12
  -2  -3   0 101421. 5120.18  51
   2   3   0 99605.1 5110.91  58
  -2  -3   0 101257. 5091.22  54
   2   3   1 1506.79 166.717  49
   2   3   1 1842.12 166.549  12
  -2  -3  -1 1837.19 150.782  57
  -2  -3  -1 1698.24 243.761  51
  -2  -3  -1 1735.33 140.090  54
   2   3   1 1512.59 228.445  58
  -2  -3  -2 8436.92 446.063  57
  -2  -3  -2 7913.80 501.083  50
   2   3   2 8195.34 498.522  58
  -2  -3  -2 7413.61 430.134  54
   2   3   3 51618.4 2723.24  16
   2   3   3 55495.3 2772.11  11
  -2  -3  -3 58606.2 2754.22  57
   2   3   3 53318.4 2787.42  58
  -2  -3  -3 54418.8 2784.99  50
   2   3   4 16536.3 905.522  49
   2   3   4 15978.4 853.190  16
   2   3   4 16787.0 920.685  11
  -2  -3  -4 17853.1 890.769  57
  -2  -3  -4 17292.2 950.573  51
   2   3   4 16268.6 942.696  58
  -2  -3  -5 5717.74 374.601  57
  -2  -3  -5 5991.70 460.817  51
   2   3   5 5604.72 392.184  49
   2   3   5 5896.83 329.895  16
   2   3   5 6357.53 428.884  11
   2   3   6 3344.43 325.782  11
   2   3   6 3328.63 199.782  16
   2   3   6 3572.80 336.856   8
  -2  -3  -6 2745.05 251.776  57
  -2  -3  -6 3212.65 348.232  51
   2   3   6 3216.06 215.167  24
   2   3   6 2966.03 212.328  23
   2   3   6 2939.79 266.230  49
  -2  -3  -6 2891.50 337.181  50
  -2  -3  -6 2950.34 345.935  48
  -2  -3  -6 2865.19 195.774  32
   2   3   7 171.660 115.489  16
   2   3   7 711.046 258.215  11
   2   3   7 343.916 247.189   8
  -2  -3  -7 258.978 274.895  51
  -2  -3  -7 219.447 103.667  27
   2   3   7 297.242 130.699  24
   2   3   7 318.973 136.713  23
  -2  -3  -7 282.014 102.039  32
  -2  -3  -7 195.252 238.673  50
  -2  -3  -7 194.002 282.807  48
  -2  -3  -7 328.004 112.762  40
   2   3   8 2832.49 314.347  11
   2   3   8 3275.51 203.324  16
   2   3   8 3161.03 313.856   8
  -2  -3  -8 2906.79 346.090  51
  -2  -3  -8 2487.37 317.163  50
  -2  -3  -8 2917.11 195.966  32
  -2  -3  -8 2306.58 209.514  40
   2   3   8 2789.72 214.093  24
   2   3   9 1540.85 143.598  16
  -2  -3  -9 1170.64 143.672  40
   2   3   9 1216.81 163.669  33
   2   3   9 1096.87 152.809  24
  -2  -3  -9 1175.65 134.110  32
   2   3  10 303.288 106.918  16
  -2  -3 -10 240.195 101.678  40
   2   3  10 216.233 126.153  33
   2   3  10 228.962 117.594  24
  -2  -3 -10 266.943 99.0646  32
  -2  -3 -11 443.236 93.1509  36
  -2  -3 -11 433.350 81.8948  40
   2   3  11 305.556 95.0720  16
   2   3  12 1035.60 118.470  21
   2   4 -16 184.668 68.9574  20
   2   4 -16 67.7339 73.2160  36
   2   4 -16 210.313 72.7863  46
   2   4 -15 1463.20 124.906  20
   2   4 -15 1287.91 134.254  36
   2   4 -14 2541.86 179.110  20
  -2  -4  14 2485.36 162.523  18
   2   4 -14 2058.60 188.315  36
  -2  -4  13 4491.57 240.111  16
  -2  -4  13 4093.81 256.457  18
   2   4 -13 4644.24 272.245  20
   2   4 -13 3756.29 279.246  36
  -2  -4  12 12948.3 669.925  16
   2   4 -12 14004.3 697.332  20
  -2  -4  12 12955.1 807.778   9
   2   4 -12 12490.4 770.733   7
  -2  -4  12 11672.7 732.245  53
  -2  -4  12 13369.3 703.154  24
   2   4 -12 12546.7 779.620  48
   2   4 -12 12044.7 705.834  36
  -2  -4  11 514.316 76.2880  16
   2   4 -11 583.877 103.290  20
   2   4 -11 680.615 226.168   7
  -2  -4  11 284.629 266.818   9
  -2  -4  11 343.730 274.904  55
  -2  -4  11 373.383 151.441  53
  -2  -4  11 566.634 157.398  24
   2   4 -11 576.889 267.889  48
   2   4 -11 465.478 119.859  36
   2   4 -10 20693.3 1025.65  20
   2   4 -10 21044.7 1101.43   7
  -2  -4  10 17179.9 1103.58  55
  -2  -4  10 19931.5 1056.93  53
  -2  -4  10 16998.5 1037.30  54
  -2  -4  10 20186.7 1026.56  24
   2   4 -10 18068.5 1083.82  48
   2   4 -10 20363.6 1035.08  36
  -2  -4   9 1557.51 158.411  54
  -2  -4   9 1322.82 274.397  55
  -2  -4   9 1437.83 165.449  53
  -2  -4   9 1306.86 149.860  24
   2   4  -9 1399.92 118.283  20
  -2  -4   8 285.760 55.7362  16
  -2  -4   8 310.576 85.6060  15
  -2  -4   8 237.043 117.590  54
   2   4  -8 168.165 259.566  52
  -2  -4   8 234.055 217.865  55
  -2  -4   8 327.179 125.520  53
  -2  -4   7 12828.7 737.730  50
  -2  -4   7 12768.7 676.994  15
   2   4  -7 12699.3 751.422  52
  -2  -4   7 13526.2 709.984  53
  -2  -4   7 12337.2 740.161  55
  -2  -4   7 13758.0 706.247  54
  -2  -4   6 46.0751 186.325  50
   2   4  -6 128.059 178.115  12
  -2  -4   6-21.2461 126.220  54
  -2  -4   6 70.5704 53.8322  57
   2   4  -6 161.224 235.874  52
  -2  -4   6 116.915 180.499  55
  -2  -4   6 37.6084 123.149  53
  -2  -4   5 32348.4 1686.91  50
   2   4  -5 33649.8 1681.87  12
  -2  -4   5 32332.4 1674.27  53
   2   4  -5 31234.0 1679.12  52
  -2  -4   5 32643.5 1652.14  57
  -2  -4   5 31340.7 1689.43  51
  -2  -4   5 30886.2 1677.02  55
  -2  -4   4 5797.61 398.054  50
   2   4  -4 6611.97 390.837  12
  -2  -4   4 6404.58 345.702  57
  -2  -4   4 5890.09 399.923  51
   2   4  -3 10405.3 429.697  48
  -2  -4   3 11731.6 504.938  50
   2   4  -3 10497.4 458.972  52
  -2  -4   3 12789.8 450.606  57
  -2  -4   3 11481.6 504.662  51
  -2  -4   3 12163.7 465.590  54
   2   4  -2 8775.17 563.550  13
  -2  -4   2 10111.5 518.011  57
  -2  -4   2 9654.52 566.548  51
  -2  -4   2 9440.01 524.785  54
   2   4  -2 9476.97 560.318  58
   2   4  -1 5964.16 363.901  12
  -2  -4   1 6211.82 342.605  57
  -2  -4   1 5400.83 397.460  51
   2   4  -1 5554.29 388.476  58
  -2  -4   1 6206.85 347.567  54
  -2  -4   0 212.506 212.576  50
   2   4   0 324.832 152.039  12
  -2  -4   0 259.179 116.989  54
  -2  -4   0 306.281 213.941  51
   2   4   0 297.875 198.891  58
   2   4   1 71852.1 3730.03  49
  -2  -4  -1 73738.1 3744.51  50
   2   4   1 74980.5 3747.93  58
  -2  -4  -1 71270.3 3713.50  54
   2   4   2 23358.6 1325.79  49
  -2  -4  -2 26622.2 1316.10  57
  -2  -4  -2 24865.3 1350.18  50
  -2  -4  -2 25433.9 1320.37  56
   2   4   2 24136.0 1354.04  58
  -2  -4  -3 20942.9 1132.53  50
  -2  -4  -3 22134.0 1093.25  57
  -2  -4  -3 22139.7 1097.99  56
  -2  -4  -3 21808.8 1145.85  51
   2   4   3 21487.4 1141.22  58
   2   4   3 19177.3 1053.27  16
   2   4   3 20859.0 1085.81   1
  -2  -4  -4 8777.84 475.408  57
  -2  -4  -4 7994.35 479.267  56
  -2  -4  -4 8052.69 545.271  51
   2   4   4 7447.31 545.382  58
  -2  -4  -4 8111.65 530.448  50
   2   4   4 7613.00 422.809  16
   2   4   5 6689.61 456.856   8
  -2  -4  -5 5961.33 445.443  50
  -2  -4  -5 6504.20 397.549  56
  -2  -4  -5 6168.94 456.077  51
  -2  -4  -5 6054.86 384.208  57
  -2  -4  -5 5682.08 326.840  32
   2   4   5 5644.23 332.230  23
  -2  -4  -5 5498.51 325.794  27
   2   4   5 5773.95 394.391  49
   2   4   5 5434.92 427.456  11
   2   4   5 5852.41 324.163  16
   2   4   6 1229.60 281.359   8
  -2  -4  -6 782.796 202.789  56
  -2  -4  -6 824.751 269.744  51
  -2  -4  -6 1116.45 125.232  27
   2   4   6 986.130 147.844  24
  -2  -4  -6 1013.06 120.413  32
   2   4   6 1048.97 144.336  23
  -2  -4  -6 838.150 255.452  50
   2   4   6 627.268 179.426  49
   2   4   6 1108.63 124.414  16
   2   4   6 1138.50 268.207  11
   2   4   7 1463.11 143.804  16
   2   4   7 1490.25 284.228  11
   2   4   7 1632.19 283.708   8
  -2  -4  -7 1489.39 240.353  56
  -2  -4  -7 1215.43 285.410  51
  -2  -4  -7 1182.88 252.862  50
  -2  -4  -7 1370.67 138.703  32
  -2  -4  -7 1437.70 153.089  40
   2   4   7 1308.14 162.661  24
  -2  -4  -7 1378.20 140.046  27
   2   4   8 15038.4 731.319  16
  -2  -4  -8 14782.9 736.453  32
   2   4   8 13080.7 740.303  33
  -2  -4  -8 12745.7 751.593  40
   2   4   8 12878.3 738.777  24
  -2  -4  -8 13761.2 732.784  27
   2   4   9 104.216 107.939  16
  -2  -4  -9 94.9144 107.641  40
   2   4   9 45.1827 131.910  33
   2   4   9 305.708 126.517  24
  -2  -4  -9 217.516 107.365  32
  -2  -4 -10 5578.90 306.066  32
   2   4  10 6017.52 304.722  16
  -2  -4 -11 983.914 101.778  40
   2   4  11 1631.33 105.422  16
   2   5 -16 429.702 71.9233  20
   2   5 -16 374.036 68.6737  36
   2   5 -16 391.520 82.7416  46
   2   5 -15 1104.86 104.987  20
   2   5 -15 706.432 106.457  36
   2   5 -14 588.435 107.151  20
  -2  -5  14 594.283 95.6277  18
   2   5 -14 348.238 107.572  36
   2   5 -13 1216.66 128.686  20
  -2  -5  13 1154.98 124.043  18
   2   5 -13 1014.04 136.684  36
   2   5 -12 8471.67 579.968   7
  -2  -5  12 9235.79 509.029  24
  -2  -5  12 8605.60 483.930  18
   2   5 -12 10058.1 497.794  20
   2   5 -12 8048.06 500.022  36
   2   5 -11 559.659 102.359  20
  -2  -5  11 385.254 109.711  18
   2   5 -11 531.710 228.610   7
  -2  -5  11 189.921 138.741  53
  -2  -5  11 608.723 159.251  24
   2   5 -11 374.905 251.929  48
   2   5 -11 423.681 111.587  36
   2   5 -10 5339.76 292.682  20
  -2  -5  10 4881.37 286.556  18
   2   5 -10 5103.86 403.081   7
  -2  -5  10 4693.93 324.922  53
  -2  -5  10 4424.37 322.345  54
   2   5 -10 5050.49 447.469  52
  -2  -5  10 5267.15 311.145  24
   2   5 -10 5190.06 395.881  48
   2   5 -10 4610.35 298.343  36
   2   5  -9 23.4706 288.423  52
  -2  -5   9 222.478 137.018  54
  -2  -5   9 99.4310 119.337  53
  -2  -5   9 113.820 125.921  24
   2   5  -9 151.037 77.7108  20
  -2  -5   9 137.463 89.9354  18
   2   5  -9 181.528 83.3415  36
   2   5  -8 5499.98 387.641   1
  -2  -5   8 6083.15 334.446  15
   2   5  -8 6222.43 406.951  12
   2   5  -8 5483.46 442.671  52
  -2  -5   8 6089.94 367.826  53
  -2  -5   8 6433.29 376.584  54
  -2  -5   7 10591.8 633.911  50
  -2  -5   7 10781.2 565.702  15
   2   5  -7 10880.2 625.174  12
  -2  -5   7 11283.4 603.117  54
  -2  -5   7 10135.4 593.568  53
   2   5  -6 14498.1 792.570   4
  -2  -5   6 16386.2 859.637  50
   2   5  -6 14999.5 846.859  12
  -2  -5   6 15591.0 794.701  57
  -2  -5   6 15528.7 827.314  53
  -2  -5   6 16950.6 831.487  54
  -2  -5   5-44.8380 192.137  50
   2   5  -5-48.5004 179.392  12
  -2  -5   5 70.7207 65.8069  57
  -2  -5   5 68.0899 192.589  51
  -2  -5   5-65.1395 127.552  53
  -2  -5   4 6176.45 441.071  50
   2   5  -4 6918.94 424.219  12
   2   5  -4 5918.67 418.219  52
  -2  -5   4 7408.10 378.068  57
  -2  -5   4 7176.41 406.647  54
  -2  -5   4 6232.65 444.400  51
   2   5  -3 130.713 218.762  13
  -2  -5   3 275.407 90.1058  57
  -2  -5   3 212.894 134.211  54
  -2  -5   3 293.480 207.077  51
   2   5  -3 171.316 202.206  58
   2   5  -2 21785.4 1202.56  13
   2   5  -2 20619.5 1193.83  58
  -2  -5   2 23482.4 1159.64  57
  -2  -5   2 21210.2 1198.29  51
  -2  -5   2 22350.8 1169.95  54
  -2  -5   1 2676.63 278.131  50
   2   5  -1 2210.82 232.048  12
   2   5  -1 2742.18 292.512  13
  -2  -5   1 2995.09 201.257  57
  -2  -5   1 2952.16 217.132  54
   2   5  -1 2458.32 278.805  58
  -2  -5   1 2946.61 285.779  51
   2   5   0 9490.39 515.187   4
  -2  -5   0 10942.4 598.413  50
   2   5   0 9911.55 593.662  11
   2   5   0 9104.00 553.535  12
   2   5   0 10244.2 605.193  13
  -2  -5   0 10107.6 547.927  57
  -2  -5   0 10386.0 554.376  54
   2   5   0 10555.0 604.928  58
   2   5   1 19068.0 1041.90  49
   2   5   1 19059.8 995.976   4
   2   5   1 19730.6 1077.78  58
  -2  -5  -1 20456.1 1066.80  50
  -2  -5  -1 19734.0 1029.65  54
   2   5   2 11076.0 638.871  49
  -2  -5  -2 10945.3 623.842  56
  -2  -5  -2 11384.6 684.218  51
   2   5   2 11254.0 688.280  58
  -2  -5  -2 11349.3 671.259  50
   2   5   3 9106.39 517.161   1
  -2  -5  -3 9218.15 527.735  56
  -2  -5  -3 8889.58 576.271  50
  -2  -5  -3 8613.94 587.363  51
   2   5   3 8827.45 595.590  58
  -2  -5  -3 10162.9 532.931  57
   2   5   3 8776.86 543.073  49
   2   5   3 8739.97 476.672  16
   2   5   4 362.066 268.013  58
  -2  -5  -4 375.224 154.912  57
  -2  -5  -4 248.933 158.557  56
  -2  -5  -4 305.941 241.002  51
  -2  -5  -4 407.914 99.3591  27
  -2  -5  -4 132.136 92.6343  32
  -2  -5  -4 238.257 232.060  50
   2   5   4 397.709 95.0342  16
  -2  -5  -5 11802.7 743.017  50
  -2  -5  -5 12666.1 715.177  56
  -2  -5  -5 11572.3 761.369  51
  -2  -5  -5 11616.2 711.765  57
  -2  -5  -5 12297.2 654.153  27
  -2  -5  -5 12493.2 654.253  32
   2   5   5 14008.6 780.698   8
   2   5   5 12091.7 646.635  16
   2   5   6 335.333 262.098   8
  -2  -5  -6 427.485 191.817  56
  -2  -5  -6 285.144 255.102  51
  -2  -5  -6 270.770 114.633  27
   2   5   6 185.303 139.424  24
  -2  -5  -6 258.757 108.551  32
  -2  -5  -6 73.7810 218.770  50
   2   5   6 221.500 110.294  16
   2   5   6 322.487 251.529  11
  -2  -5  -7 223.636 196.433  56
   2   5   7 31.4944 108.250  16
  -2  -5  -7 76.3281 119.765  40
  -2  -5  -7 113.184 112.504  32
   2   5   7 66.4152 140.597  24
  -2  -5  -7 67.8457 115.283  27
   2   5   8 1205.35 133.721  16
  -2  -5  -8 1408.85 158.536  40
   2   5   8 1265.90 159.701  33
  -2  -5  -8 1647.23 144.263  32
   2   5   8 1279.72 159.269  24
  -2  -5  -8 1373.65 139.337  27
   2   5   9 1250.03 121.113  16
  -2  -5  -9 1097.20 136.327  40
  -2  -5  -9 1308.44 130.796  32
   2   5   9 1096.35 134.463  33
   2   5   9 1385.14 140.164  24
   2   5  10 254.000 78.7461  16
  -2  -5 -10 120.640 86.5272  40
  -2  -5 -10 156.827 86.5628  32
  -2  -5 -11 61.4612 45.5698  40
   2   5  11 193.698 86.9871  34
   2   6 -16 175.167 60.2033  20
   2   6 -16 149.133 80.1617  46
   2   6 -15 631.659 88.5615  20
   2   6 -15 459.915 81.5506  36
   2   6 -15 447.085 116.817  46
   2   6 -14 364.431 95.7276  20
  -2  -6  14 404.043 91.0917  18
   2   6 -14 257.530 92.9091  36
   2   6 -13-16.1448 94.6523  20
  -2  -6  13 47.6960 100.715  18
   2   6 -13 70.6736 94.8531  36
   2   6 -12 337.166 99.0679  20
  -2  -6  12 332.781 107.861  18
   2   6 -12 246.000 100.533  36
   2   6 -11 9.80055 316.530  52
   2   6 -11 217.486 232.858   7
   2   6 -11 43.0833 89.2926  36
  -2  -6  11 58.5879 105.874  18
   2   6 -11 106.444 91.4510  20
   2   6 -10 15184.2 859.881  52
  -2  -6  10 13732.5 780.886  53
  -2  -6  10 13476.8 794.690  54
   2   6 -10 12731.0 760.366  36
   2   6 -10 15912.0 762.408  20
  -2  -6  10 14670.3 753.180  18
   2   6  -9 160.879 77.8070  20
  -2  -6   9 69.9714 99.6183  15
  -2  -6   9 90.2982 97.7330  18
   2   6  -9 15.9920 281.526  52
  -2  -6   9-148.020 155.776  54
  -2  -6   9 24.8474 112.376  53
   2   6  -8 6377.83 439.556  12
  -2  -6   8 6791.46 368.111  15
   2   6  -8 6909.17 369.375  20
   2   6  -8 5893.39 467.119  52
  -2  -6   8 6216.17 391.226  53
  -2  -6   8 6919.50 417.836  54
   2   6  -7 1639.25 126.542   4
  -2  -6   7 1744.53 262.939  50
   2   6  -7 1835.11 241.558  12
  -2  -6   7 1895.89 200.260  54
   2   6  -7 1720.53 273.313  52
  -2  -6   7 1748.35 162.951  53
   2   6  -6 8839.71 470.364   4
  -2  -6   6 8490.20 553.501  50
   2   6  -6 9463.03 542.429  12
  -2  -6   6 8745.31 502.117  53
  -2  -6   5-79.0359 207.916  50
  -2  -6   5 1.52352 91.7667  17
   2   6  -5-45.2989 184.735  12
  -2  -6   5 9.30281 67.8088  57
  -2  -6   5-103.882 209.884  51
  -2  -6   5 23.0391 124.609  53
   2   6  -4 761.236 241.740  13
  -2  -6   4 761.631 102.374  17
  -2  -6   4 817.923 222.867  51
  -2  -6   4 995.215 163.419  54
  -2  -6   4 712.866 100.718  57
   2   6  -4 855.475 237.166  58
   2   6  -3 1925.79 274.797  13
  -2  -6   3 1946.13 154.002  57
   2   6  -3 1758.33 259.772  58
  -2  -6   3 1794.06 256.805  51
  -2  -6   3 1870.32 197.884  54
  -2  -6   2 3714.45 323.998  50
   2   6  -2 3679.89 292.837  12
   2   6  -2 3975.68 345.741  13
  -2  -6   2 4208.73 252.915  57
  -2  -6   2 3948.49 282.275  54
  -2  -6   2 3862.61 336.605  51
   2   6  -2 3655.86 328.550  58
  -2  -6   1 33.8318 215.030  50
   2   6  -1-14.7786 169.447  12
   2   6  -1 140.117 232.030  13
   2   6  -1-37.7394 221.909  58
  -2  -6   1-39.3971 144.636  54
  -2  -6   1-28.5435 113.850  57
   2   6   0 18243.8 972.981   4
  -2  -6   0 19404.5 1044.92  50
   2   6   0 20222.6 1049.27  11
   2   6   0 18551.8 1013.13  12
   2   6   0 19131.3 1058.56  13
  -2  -6   0 20928.3 1008.56  57
   2   6   0 18537.1 1056.45  58
  -2  -6   0 17659.7 1013.53  54
   2   6   1 148.817 75.3237   4
  -2  -6  -1 209.214 130.798  56
  -2  -6  -1 80.7217 235.028  51
   2   6   1 83.5277 245.861  58
  -2  -6  -1 247.126 224.255  50
   2   6   1 270.904 240.870  11
  -2  -6  -2 156.782 238.250  51
  -2  -6  -2 92.5969 131.140  56
   2   6   2 30.9330 264.700  58
  -2  -6  -2-4.45074 96.8449  27
  -2  -6  -2 49.1756 221.245  50
   2   6   2-53.1925 147.523  49
   2   6   2 61.6359 71.6137   4
  -2  -6  -3-52.8515 247.586  51
  -2  -6  -3 144.738 145.798  56
  -2  -6  -3-97.9722 161.970  57
   2   6   3 90.9317 271.373  58
  -2  -6  -3 138.076 93.8826  32
  -2  -6  -3 306.081 103.275  27
  -2  -6  -3 51.9380 228.100  50
   2   6   3-16.9007 152.898  49
   2   6   3 156.847 112.772  41
  -2  -6  -4 216.956 167.524  57
  -2  -6  -4 395.195 170.597  56
   2   6   4 12.1523 299.592  58
  -2  -6  -4 194.417 251.791  51
  -2  -6  -4 285.226 111.465  27
  -2  -6  -4 284.476 105.989  32
  -2  -6  -4 493.087 232.011  50
   2   6   4 303.848 98.3364  16
   2   6   5 8950.98 614.053   8
  -2  -6  -5 8555.53 550.149  56
  -2  -6  -5 8978.67 602.934  51
  -2  -6  -5 9105.13 491.226  27
  -2  -6  -5 9500.91 491.561  32
  -2  -6  -5 7936.09 563.704  50
   2   6   5 8712.47 479.925  16
   2   6   6-152.832 268.496   8
  -2  -6  -6 68.4941 224.506  51
  -2  -6  -6-56.4651 181.642  56
   2   6   6 35.2644 100.083  16
  -2  -6  -6 129.061 119.062  40
   2   6   6 209.983 143.281  24
  -2  -6  -6 102.381 118.421  27
  -2  -6  -6 105.096 114.578  32
   2   6   7 3939.32 241.236  16
  -2  -6  -7 4068.25 255.249  32
  -2  -6  -7 3876.65 272.621  40
   2   6   7 3831.63 265.886  24
  -2  -6  -7 4308.38 254.975  27
   2   6   8 1264.93 116.183  16
  -2  -6  -8 975.722 141.945  40
  -2  -6  -8 1266.27 131.463  32
   2   6   8 877.482 135.443  33
   2   6   8 1322.64 144.352  24
  -2  -6  -9 4130.40 218.923  32
   2   6   9 3652.25 204.756  16
  -2  -6 -10 412.393 81.6600  40
  -2  -6 -10 735.092 71.8079  32
   2   7 -16 613.551 59.7595  20
   2   7 -16 761.446 83.0971  46
   2   7 -15 64.7741 70.2851  20
   2   7 -15 93.9020 104.742  46
   2   7 -14 921.710 101.332  20
  -2  -7  14 921.318 98.6176  18
   2   7 -13 8564.59 430.297  20
  -2  -7  13 8802.98 421.238  18
   2   7 -12 776.477 109.619  20
  -2  -7  12 574.403 117.974  18
   2   7 -12 590.766 100.691  36
   2   7 -11 7761.40 523.483   7
   2   7 -11 7359.56 416.604  20
  -2  -7  11 7493.10 412.192  18
   2   7 -11 6935.17 541.439  52
  -2  -7  10 1403.86 140.916  18
   2   7 -10 1271.16 125.533  20
  -2  -7  10 1077.20 193.974  54
   2   7 -10 1530.42 309.910  52
   2   7  -9 63.7613 79.8906  20
  -2  -7   9 154.018 105.480  15
  -2  -7   9-114.120 165.676  54
   2   7  -9 8.10598 282.603  52
   2   7  -8 66.8408 81.0603   4
   2   7  -8 24.2612 113.934  46
   2   7  -8 8.44452 73.2199  20
   2   7  -8 83.5964 209.261  12
  -2  -7   8 111.052 100.546  15
  -2  -7   8 28.0316 169.108  54
   2   7  -8 7.17720 254.047  52
   2   7  -7 5109.70 286.587   4
  -2  -7   7 5420.12 403.454  50
   2   7  -7 4928.61 299.437  46
   2   7  -7 5508.19 383.589  12
   2   7  -7 4823.78 286.446  20
   2   7  -7 4796.84 382.889  52
  -2  -7   7 5187.81 308.644  53
  -2  -7   7 5450.14 356.423  54
   2   7  -6 4931.68 279.089   4
  -2  -7   6 4749.97 302.146  53
   2   7  -6 5634.12 377.701  12
  -2  -7   6 4546.20 383.797  50
   2   7  -5 23305.9 1231.49  12
  -2  -7   5 22700.0 1174.25  17
   2   7  -5 24571.1 1266.93  13
  -2  -7   5 20768.6 1197.49  53
  -2  -7   5 23248.1 1256.91  51
   2   7  -5 21974.4 1256.56  58
  -2  -7   5 24494.4 1224.73  54
  -2  -7   4 2957.88 198.552  17
   2   7  -4 3236.80 326.659  13
  -2  -7   4 3375.28 322.748  51
   2   7  -4 3349.05 320.325  58
  -2  -7   4 3056.93 205.173  57
  -2  -7   4 3251.41 262.737  54
  -2  -7   3 10122.0 530.719  57
  -2  -7   3 9032.87 602.307  51
  -2  -7   3 9682.60 567.178  54
   2   7  -3 9219.36 602.844  58
   2   7  -3 9003.76 606.459  13
  -2  -7   3 9189.27 591.917  50
  -2  -7   2 27962.0 1343.36  57
  -2  -7   2 24454.2 1363.13  54
   2   7  -2 23970.6 1391.09  58
   2   7  -2 23932.3 1359.73  12
   2   7  -2 26544.7 1400.28  13
  -2  -7   2 25115.6 1380.87  50
  -2  -7   1 2734.85 210.124  57
  -2  -7   1 2377.55 238.392  54
   2   7  -1 2233.60 299.181  58
  -2  -7   1 2571.68 286.361  50
   2   7  -1 2394.80 247.072  12
   2   7  -1 2473.94 315.205  13
   2   7   0 282.266 86.3039   4
  -2  -7   0 118.512 133.213  57
   2   7   0 170.244 253.086  58
  -2  -7   0 281.409 241.799  51
  -2  -7   0 199.654 121.336  56
  -2  -7   0 76.9963 99.3587  27
  -2  -7   0 256.372 216.258  50
   2   7   0 506.190 179.320  12
   2   7   1 54.3169 83.5139   4
  -2  -7  -1-20.6657 245.092  51
  -2  -7  -1-20.8861 127.270  56
  -2  -7  -1 77.4889 139.041  57
   2   7   1-87.1853 260.950  58
  -2  -7  -1 2.39096 102.060  27
   2   7   1 116.497 106.312  46
  -2  -7  -1 42.0004 224.389  50
  -2  -7  -1 116.731 106.164  18
   2   7   1 176.870 259.612  11
   2   7   2 23111.7 1200.72   4
  -2  -7  -2 22195.5 1244.14  56
  -2  -7  -2 23593.6 1304.28  51
   2   7   2 22113.0 1314.15  58
  -2  -7  -2 23743.9 1210.94  27
  -2  -7  -2 24158.9 1282.86  50
   2   7   2 23333.1 1216.87  46
   2   7   2 24266.8 1296.66  11
   2   7   3-58.7732 258.018  11
  -2  -7  -3 149.102 254.869  51
   2   7   3 161.066 275.319  58
  -2  -7  -3-33.0773 145.537  56
  -2  -7  -3-72.0272 107.106  32
  -2  -7  -3-15.9171 114.137  27
  -2  -7  -3-52.6026 207.114  50
   2   7   3 74.5187 120.822  41
  -2  -7  -4 8.56127 201.279  50
  -2  -7  -4 11.6666 243.288  51
   2   7   4 191.250 272.088  58
  -2  -7  -4 53.0788 146.847  56
  -2  -7  -4-37.0145 108.861  32
  -2  -7  -4 13.6754 117.021  27
   2   7   5 335.370 95.3926  16
  -2  -7  -5 449.055 128.726  27
  -2  -7  -5 476.351 119.235  32
   2   7   6 472.006 95.2453  16
  -2  -7  -6 407.821 127.914  40
  -2  -7  -6 286.618 119.700  32
   2   7   6 379.144 144.483  24
  -2  -7  -6 448.971 128.095  27
  -2  -7  -7 40.0520 115.219  40
   2   7   7 54.2734 129.556  24
  -2  -7  -7 74.9026 111.458  27
  -2  -7  -7 89.2440 111.126  32
  -2  -7  -8 145.112 104.630  40
  -2  -7  -8 268.026 100.220  32
   2   7   8 188.458 109.070  24
  -2  -7  -9 1039.35 112.963  40
  -2  -7  -9 1355.65 104.811  32
   2   8 -16 67.7561 60.8531  46
   2   8 -15 86.1223 58.9959  20
  -2  -8  14 1749.27 123.794  18
   2   8 -14 1467.33 122.713  20
   2   8 -13 5285.65 308.571  20
  -2  -8  13 5488.28 305.288  18
   2   8 -12 55.3362 146.143  46
   2   8 -12 157.432 89.0763  20
  -2  -8  12 273.880 109.397  18
   2   8 -11 488.623 150.257  46
   2   8 -11 493.131 96.0607  20
  -2  -8  11 638.601 119.689  18
   2   8 -10 2662.83 212.314  46
  -2  -8  10 2672.48 189.963  18
  -2  -8  10 2835.17 189.771  15
   2   8 -10 2663.72 179.629  20
  -2  -8  10 2001.45 251.882  54
   2   8 -10 2223.07 330.110  52
   2   8  -9 124.760 131.418  46
   2   8  -9 108.775 205.677  12
  -2  -8   9 161.413 112.022  15
   2   8  -9 171.052 82.3518  20
  -2  -8   9-8.36348 187.134  54
   2   8  -9-144.559 270.633  52
   2   8  -8 438.222 97.4081   4
   2   8  -8 623.052 132.795  46
  -2  -8   8 669.149 119.971  15
   2   8  -8 519.545 87.0106  20
   2   8  -8 452.563 221.061  12
  -2  -8   8 698.789 201.242  54
   2   8  -7 7679.09 413.018   4
  -2  -8   7 6901.89 516.395  50
   2   8  -7 7016.84 424.178  46
   2   8  -7 7925.96 503.902  12
   2   8  -7 8668.76 554.595  13
   2   8  -7 7623.44 413.624  20
  -2  -8   7 7530.06 491.789  54
   2   8  -6 8151.47 450.265   4
   2   8  -6 8401.55 573.520  58
   2   8  -6 8793.21 536.110  12
  -2  -8   6 8273.93 450.626  18
   2   8  -6 9064.24 579.639  13
   2   8  -6 8169.61 448.251  20
   2   8  -6 8286.40 460.887  46
  -2  -8   5 609.475 193.198  54
  -2  -8   5 574.627 241.394  51
   2   8  -5 226.631 251.171  58
   2   8  -5 586.305 257.708  13
   2   8  -5 527.806 76.7904  20
  -2  -8   5 597.333 107.486  18
  -2  -8   5 546.710 118.497  17
   2   8  -5 591.544 218.821  12
   2   8  -5 469.179 115.350  46
  -2  -8   4-38.4441 188.910  54
  -2  -8   4-51.6659 88.0846  57
  -2  -8   4-90.9005 236.497  51
   2   8  -4 40.1501 239.771  58
  -2  -8   4 104.961 99.1710  18
  -2  -8   4 86.0422 111.500  17
   2   8  -4 61.6380 252.026  13
  -2  -8   4 59.4539 220.972  50
   2   8  -4 16.8157 106.569  46
  -2  -8   3 5524.13 319.154  57
   2   8  -3 4747.48 417.104  58
  -2  -8   3 4470.31 366.361  54
  -2  -8   3 5169.23 294.502  18
   2   8  -3 5261.53 425.505  13
  -2  -8   3 4781.30 393.062  50
   2   8  -3 5009.73 301.430  46
  -2  -8   2 811.300 199.762  54
  -2  -8   2 697.526 138.708  57
   2   8  -2 576.433 258.707  58
  -2  -8   2 831.829 235.854  50
   2   8  -2 799.557 122.708  46
  -2  -8   2 685.303 118.719  18
   2   8  -2 736.342 207.154  12
   2   8  -2 1113.38 270.909  13
   2   8  -1 1934.28 147.945   4
  -2  -8   1 2051.70 193.583  57
  -2  -8   1 1693.60 168.653  56
  -2  -8   1 1733.78 290.271  51
   2   8  -1 1859.77 307.007  58
  -2  -8   1 1683.93 232.685  54
  -2  -8   1 2118.05 159.228  27
   2   8  -1 1795.60 164.218  46
  -2  -8   1 2175.14 266.370  50
  -2  -8   1 2213.83 162.128  18
   2   8  -1 2171.86 245.017  12
   2   8   0 61.5013 90.7109   4
  -2  -8   0 133.640 132.499  57
  -2  -8   0 102.033 110.061  56
  -2  -8   0 141.660 236.190  51
   2   8   0-57.9596 271.451  58
  -2  -8   0 38.4924 107.856  27
  -2  -8   0 43.4298 221.643  50
   2   8   0-49.7818 118.723  46
  -2  -8   0 120.278 114.095  18
   2   8   0 262.781 185.449  12
   2   8   1 1595.30 132.934   4
  -2  -8  -1 1851.36 209.255  57
  -2  -8  -1 2013.92 284.702  51
   2   8   1 1848.28 332.117  58
  -2  -8  -1 1593.79 154.489  27
  -2  -8  -1 1291.66 248.483  50
   2   8   1 1682.19 160.476  46
   2   8   1 1693.84 213.392  12
  -2  -8  -2 7031.90 509.506  51
   2   8   2 5895.43 521.008  58
  -2  -8  -2 6921.86 455.480  57
  -2  -8  -2 7064.87 394.274  32
  -2  -8  -2 7514.05 397.865  27
  -2  -8  -2 6529.28 473.054  50
   2   8   2 6764.46 376.593   4
  -2  -8  -3 4682.53 392.736  51
   2   8   3 3847.03 409.306  58
   2   8   3 4311.19 283.013  41
   2   8   3 4645.23 400.842  11
  -2  -8  -3 4466.25 278.069  27
  -2  -8  -3 4588.71 275.761  32
  -2  -8  -4 2685.81 199.591  32
  -2  -8  -4 2776.97 203.460  27
  -2  -8  -5 328.262 126.562  27
  -2  -8  -5 216.427 116.692  32
  -2  -8  -6 62.0896 111.293  32
   2   8   6 33.7838 128.260  24
  -2  -8  -6 139.254 115.875  27
  -2  -8  -7 1532.81 126.986  32
   2   8   7 1180.60 130.415  24
  -2  -8  -7 1312.84 128.294  27
  -2  -8  -8 523.761 95.1355  40
  -2  -8  -8 642.514 90.1486  32
  -2  -9  15 720.203 80.1339  35
   2   9 -15 950.329 65.2952  20
   2   9 -14 2242.31 173.779  46
   2   9 -14 2223.95 141.199  20
   2   9 -13 57.4442 70.7255  20
  -2  -9  13 109.072 92.0647  18
   2   9 -12 1027.20 163.801  46
  -2  -9  12 1130.44 128.712  18
   2   9 -12 1183.63 111.196  20
   2   9 -11 392.284 144.637  46
   2   9 -11 513.764 92.1740  20
  -2  -9  11 506.420 118.545  18
   2   9 -10 9812.85 585.370  46
  -2  -9  10 10436.8 572.450  18
  -2  -9  10 11335.8 573.948  15
   2   9 -10 10667.7 571.958  20
   2   9  -9 581.531 98.3697   4
   2   9  -9 399.824 140.769  46
   2   9  -9 477.802 89.5266  20
  -2  -9   9 639.121 121.695  15
   2   9  -9 649.302 215.411  12
   2   9  -9 861.050 281.194  13
  -2  -9   9 458.570 203.441  54
   2   9  -8 8447.31 469.073   4
   2   9  -8 8488.48 488.401  46
   2   9  -8 8446.74 470.792  20
  -2  -9   8 9245.81 480.159  15
   2   9  -8 8873.72 565.319  12
   2   9  -8 9724.36 614.817  13
  -2  -9   8 8469.46 558.363  54
   2   9  -8 7794.85 601.004  58
   2   9  -7 3248.86 215.622   4
   2   9  -7 3305.98 232.681  46
   2   9  -7 3249.42 328.970  12
   2   9  -7 3664.42 376.589  13
   2   9  -7 3476.49 206.979  20
   2   9  -7 2986.62 357.028  58
   2   9  -6 8262.74 465.307   4
   2   9  -6 9191.80 478.212  46
   2   9  -6 8766.65 555.265  12
  -2  -9   6 8399.65 467.195  18
   2   9  -6 8369.79 460.635  20
   2   9  -6 8864.81 600.939  13
   2   9  -6 8054.23 591.874  58
   2   9  -5 12317.8 637.742   4
  -2  -9   5 11098.1 728.184  50
   2   9  -5 11224.3 643.981  46
   2   9  -5 12249.7 719.427  12
  -2  -9   5 12488.0 638.606  18
  -2  -9   5 11908.9 638.727  17
   2   9  -5 13206.1 762.419  13
   2   9  -5 11925.6 632.937  20
   2   9  -5 10548.8 744.647  58
  -2  -9   5 11520.4 719.481  54
   2   9  -4 123.660 106.697   4
   2   9  -4 79.8242 120.147  46
  -2  -9   4 187.869 236.443  50
   2   9  -4 130.355 69.1373  20
  -2  -9   4 99.4624 116.203  18
   2   9  -4 432.594 262.484  13
  -2  -9   4 162.117 122.478  17
  -2  -9   4 99.5850 204.170  54
   2   9  -4 67.5682 254.592  58
   2   9  -3 1323.77 148.099  46
  -2  -9   3 1108.66 256.356  50
  -2  -9   3 1418.29 146.396  18
   2   9  -3 1555.82 243.858  12
   2   9  -3 1565.78 299.494  13
  -2  -9   3 1089.83 236.948  54
   2   9  -3 1162.57 280.635  58
  -2  -9   3 1276.41 155.796  57
   2   9  -2 1885.83 150.079   4
   2   9  -2 2151.89 317.403  58
  -2  -9   2 1814.66 189.274  57
  -2  -9   2 2023.10 304.259  51
   2   9  -2 1910.67 167.859  46
  -2  -9   2 1860.54 273.910  50
   2   9  -2 1617.69 303.497  13
  -2  -9   2 1591.73 163.679  18
   2   9  -2 1629.70 244.091  12
   2   9  -1 13647.8 676.725   4
  -2  -9   1 12339.2 786.255  51
   2   9  -1 11150.2 787.438  58
  -2  -9   1 11674.2 721.800  57
  -2  -9   1 12717.1 681.726  27
   2   9  -1 12617.5 685.604  46
  -2  -9   1 11475.9 752.172  50
   2   9  -1 13623.3 745.696  12
  -2  -9   1 12892.9 682.520  18
   2   9   0 11383.9 584.201   4
  -2  -9   0 10859.1 697.168  51
   2   9   0 8814.85 703.333  58
  -2  -9   0 10243.0 639.887  57
  -2  -9   0 11123.7 593.211  27
   2   9   0 10891.5 596.675  46
  -2  -9   0 10553.9 668.086  50
   2   9   0 11051.5 648.241  12
  -2  -9   0 11140.4 593.793  18
  -2  -9  -1 8874.17 647.351  51
   2   9   1 8924.77 665.282  58
  -2  -9  -1 10404.6 546.607  27
  -2  -9  -1 9428.99 614.221  50
   2   9   1 10576.5 549.839  46
   2   9   1 9820.20 532.170   4
  -2  -9  -2 2784.10 327.055  51
   2   9   2 2542.68 350.857  58
   2   9   2 3327.85 230.293  41
  -2  -9  -2 3361.63 219.245  32
  -2  -9  -2 3185.31 221.751  27
   2   9   2 2618.48 337.333   8
   2   9   3 396.746 126.128  41
  -2  -9  -3 381.106 130.955  27
  -2  -9  -3 401.286 120.387  32
  -2  -9  -4 417.401 120.815  40
  -2  -9  -4 553.122 130.099  27
  -2  -9  -4 425.789 120.763  32
  -2  -9  -5-47.1938 110.756  40
  -2  -9  -5 36.2772 109.049  32
  -2  -9  -5 221.045 115.939  27
   2   9   5 160.381 131.612  24
  -2  -9  -6 4281.78 242.578  32
   2   9   6 3607.37 243.576  24
  -2  -9  -6 4178.70 243.436  27
  -2  -9  -7 2243.52 150.287  32
  -2  -9  -8 24.1627 45.4897  40
   2  10 -15 13.3608 68.5434  46
   2  10 -14 97.4563 39.5286  20
  -2 -10  14 22.5517 50.1192  35
   2  10 -14 133.323 98.1374  46
   2  10 -13 1234.51 95.2632  20
  -2 -10  13 1018.80 99.5735  35
   2  10 -12 3754.74 245.132  46
   2  10 -12 3301.88 210.494  20
  -2 -10  12 3960.13 223.930  18
   2  10 -11 217.534 137.651  46
   2  10 -11 245.206 74.5106  20
  -2 -10  11 132.682 110.640  18
   2  10 -10 478.144 82.5790  20
  -2 -10  10 652.474 111.509  15
  -2 -10  10 374.704 124.003  18
   2  10 -10 571.792 144.123  46
  -2 -10  10 288.832 69.2014  37
  -2 -10  10 341.061 63.9902   5
   2  10  -9 1945.00 143.398   4
   2  10  -9 2023.63 186.752  46
  -2 -10   9 2056.83 163.904  15
   2  10  -9 2191.79 138.834  20
   2  10  -8 516.005 106.892   4
   2  10  -8 433.033 141.380  46
   2  10  -8 511.059 84.1359  20
  -2 -10   8 617.268 126.813  15
   2  10  -8 913.759 273.145  13
   2  10  -8 339.578 230.765  12
  -2 -10   8 359.897 211.997  54
   2  10  -8 424.073 266.138  58
   2  10  -7 2.38632 109.300   4
   2  10  -7 56.3723 130.531  46
   2  10  -7 132.642 72.5074  20
   2  10  -7 157.888 222.249  12
   2  10  -7 36.9930 271.317  13
   2  10  -7 210.075 257.471  58
   2  10  -6 1472.95 149.763   4
  -2 -10   6 1610.25 258.253  54
   2  10  -6 1180.47 285.294  58
   2  10  -6 1822.97 166.846  46
  -2 -10   6 1117.43 275.043  50
  -2 -10   6 1731.04 161.755  18
   2  10  -6 1802.96 270.341  12
   2  10  -6 1819.62 313.731  13
   2  10  -5 2283.70 177.868   4
   2  10  -5 1709.70 301.461  58
  -2 -10   5 2181.74 288.234  54
  -2 -10   5 2400.51 181.570  27
   2  10  -5 2255.53 190.835  46
  -2 -10   5 2167.33 299.939  50
  -2 -10   5 2303.73 188.237  18
  -2 -10   5 2402.18 185.214  17
   2  10  -5 2280.06 327.166  13
  -2 -10   4 806.729 252.268  50
   2  10  -4 1093.67 146.925  46
  -2 -10   4 978.427 144.684  18
  -2 -10   4 1156.46 145.873  17
   2  10  -4 1279.94 287.270  13
   2  10  -4 701.733 275.430  58
  -2 -10   3 516.790 228.222  50
   2  10  -3 490.609 130.368  46
  -2 -10   3 495.206 134.017  18
  -2 -10   3 451.310 132.569  17
   2  10  -3 344.223 265.539  13
   2  10  -3 484.141 212.002  12
  -2 -10   3 385.481 247.657  51
   2  10  -3 443.103 265.732  58
   2  10  -2 2246.20 166.795   4
  -2 -10   2 1864.15 267.911  50
   2  10  -2 2187.67 183.315  46
  -2 -10   2 2338.08 184.558  18
   2  10  -2 1826.91 252.128  12
  -2 -10   2 1896.17 303.054  51
   2  10  -2 1922.90 320.806  58
   2  10  -1 420.750 108.213   4
  -2 -10   1 299.414 237.216  51
   2  10  -1 593.836 267.744  58
   2  10  -1 409.219 127.434  46
  -2 -10   1 410.008 204.555  50
  -2 -10   1 631.783 134.122  18
   2  10  -1 475.033 197.363  12
   2  10   0 1246.21 144.655  46
  -2 -10   0 1318.72 146.975  27
   2  10   0 1303.43 119.390   4
  -2 -10   0 867.813 107.126   5
  -2 -10  -1 251.998 128.066  27
   2  10   1 51.1872 80.8388   4
  -2 -10  -1 10.7630 66.1024   5
   2  10   2 338.925 127.658  41
  -2 -10  -2 253.621 126.011  27
   2  10   3 108.313 103.767  41
  -2 -10  -3 118.220 101.119  40
  -2 -10  -3 192.261 110.557  32
  -2 -10  -3 140.997 121.400  27
  -2 -10  -4-57.2455 94.3400  40
  -2 -10  -4 28.7777 102.636  32
  -2 -10  -4-92.6614 115.489  27
  -2 -10  -5 354.753 95.2353  40
   2  10   5 301.424 110.762  24
  -2 -10  -5 614.510 105.080  27
  -2 -10  -5 422.753 95.1418  32
  -2 -10  -6 306.953 79.8429  40
  -2 -10  -6 848.167 87.2710  32
  -2 -11  14 19.2785 52.6207  28
   2  11 -14-64.6468 78.7012  46
  -2 -11  13 588.732 84.2643  18
   2  11 -13 708.463 108.395  46
  -2 -11  12 2347.92 158.236  18
   2  11 -12 2179.44 176.164  46
  -2 -11  11 252.197 107.708  18
   2  11 -11 159.044 125.519  46
  -2 -11  10 247.888 99.9084  15
   2  11 -10 336.044 134.375  46
   2  11  -9 49.5289 88.6061   4
  -2 -11   9 72.6217 68.4488   5
   2  11  -9 54.0538 133.781  46
  -2 -11   9 102.699 106.236  15
  -2 -11   8 3190.38 214.393  27
   2  11  -8 3554.78 210.147   4
  -2 -11   8 2894.78 201.280   5
   2  11  -8 3117.83 234.056  46
  -2 -11   8 3496.34 218.463  15
  -2 -11   7 1344.81 142.960  27
   2  11  -7 1518.76 140.214   4
  -2 -11   7 1252.56 127.385   5
   2  11  -7 1180.26 160.655  46
  -2 -11   7 1624.47 160.944  18
  -2 -11   6 12170.0 671.103  27
   2  11  -6 13101.0 671.753   4
   2  11  -6 12007.5 678.628  46
  -2 -11   6 12985.2 676.346  18
  -2 -11   5 1521.86 151.317  27
   2  11  -5 1546.72 149.463   4
  -2 -11   5 1465.27 164.790  18
   2  11  -5 1413.32 163.510  46
  -2 -11   4 1390.11 149.834  27
  -2 -11   4 1295.50 160.780  18
  -2 -11   4 1658.28 153.283  17
   2  11  -4 1232.92 158.331  46
   2  11  -3 2936.90 200.829   4
  -2 -11   3 3158.19 218.534  18
  -2 -11   3 3065.66 207.892  17
   2  11  -3 2619.24 211.532  46
  -2 -11   2 1246.92 126.259   5
   2  11  -2 1523.94 138.324   4
  -2 -11   2 1452.86 162.044  18
  -2 -11   2 1665.28 152.361  17
   2  11  -2 1574.80 154.044  46
   2  11  -1 308.031 117.035  46
   2  11  -1 287.758 96.4048   4
  -2 -11   1 322.339 85.1802   5
  -2 -11   0 111.717 122.413  27
   2  11   0 77.9430 85.0430   4
  -2 -11   0 10.7835 68.8252   5
   2  11   1 2737.67 204.684  41
  -2 -11  -1 2761.14 199.279  27
   2  11   2-4.14330 106.993  41
  -2 -11  -2 2.91012 84.5608  40
  -2 -11  -2 160.526 112.831  27
  -2 -11  -3 2682.06 202.525  40
  -2 -11  -3 3894.40 209.689  27
  -2 -11  -4 1562.42 115.402  32
  -2 -11  -4 1721.66 121.628  27
  -2 -11  -5 330.950 71.8260  27
  -2 -11  -5 346.044 70.0972  32
   2  12 -13 289.451 76.9761  46
  -2 -12  12 1272.05 110.408  18
   2  12 -12 1480.43 124.480  46
  -2 -12  11 3463.94 216.888  18
   2  12 -11 3798.19 227.127  46
   2  12 -10-37.7739 115.416  46
  -2 -12  10 172.888 78.7198  27
  -2 -12   9 5953.79 287.267  15
  -2 -12   9 5578.49 283.447  27
   2  12  -9 5216.82 279.462   4
   2  12  -9 5899.41 303.474  46
  -2 -12   8 7067.12 380.004  27
   2  12  -8 7231.01 378.921   4
   2  12  -8 7366.97 394.548  46
  -2 -12   8 7450.85 383.908  15
  -2 -12   7 5899.79 333.167  27
   2  12  -7 6187.04 332.765   4
  -2 -12   7 4993.60 329.478   5
   2  12  -7 6259.63 345.691  46
  -2 -12   7 6335.05 345.715  18
  -2 -12   6 151.986 108.514  27
   2  12  -6 66.5572 104.177   4
   2  12  -6 149.788 119.897  46
  -2 -12   6 249.209 135.394  18
  -2 -12   5 850.364 123.534  27
   2  12  -5 741.266 118.108   4
  -2 -12   5 716.858 107.879   5
   2  12  -5 863.947 129.604  46
  -2 -12   5 744.825 146.389  18
  -2 -12   4 163.497 112.620  27
  -2 -12   4 68.8284 89.2972   5
  -2 -12   4 86.4282 128.858  18
   2  12  -4 258.211 116.020  46
   2  12  -3 887.967 112.754   4
  -2 -12   3 600.622 102.212   5
   2  12  -3 869.382 123.026  46
  -2 -12   3 880.646 138.180  18
  -2 -12   3 855.075 119.825  17
  -2 -12   2 730.083 109.634  32
  -2 -12   2 412.713 90.3169   5
   2  12  -2 708.219 100.221   4
   2  12  -2 707.021 111.829  46
  -2 -12   2 608.969 111.564  17
  -2 -12   1 598.756 106.814  32
  -2 -12   1 439.855 81.6714   5
   2  12  -1 678.599 91.0354   4
   2  12   0 4358.46 214.089  41
  -2 -12   0 2391.68 167.655   5
   2  12   1 725.384 117.979  41
  -2 -12  -1 1157.02 118.465  27
   2  12   2 662.825 89.1929  41
  -2 -12  -2 1015.31 105.562  27
  -2 -12  -3 726.805 90.0853  27
   2  12   3 656.821 93.7304  24
  -2 -13  12 550.438 64.5674  28
  -2 -13  11-40.5924 64.4619  28
   2  13 -11 146.343 77.2131  46
  -2 -13  11 82.6088 74.9918  18
   2  13 -10 978.762 107.653  46
  -2 -13   9 2455.70 130.784  15
  -2 -13   9 1398.48 118.333   5
   2  13  -9 1993.27 124.255   4
   2  13  -9 2548.90 147.822  46
  -2 -13   9 1444.03 121.308  37
  -2 -13   8 23.1388 83.5121  15
  -2 -13   8 101.765 79.7463  27
  -2 -13   8 70.9941 64.4595   5
   2  13  -8 111.213 77.2352   4
   2  13  -8 31.1289 100.105  46
  -2 -13   8 6.94009 71.6638  37
  -2 -13   7 71.4542 89.0160  27
   2  13  -7 93.2761 82.7854   4
  -2 -13   7 26.8702 71.5664   5
   2  13  -7 157.948 101.377  46
  -2 -13   7 163.638 90.0175  15
  -2 -13   7 182.504 113.842  18
  -2 -13   6 1933.76 149.885  27
   2  13  -6 1847.87 147.024   4
   2  13  -6 2198.34 155.556  46
  -2 -13   6 2387.87 167.372  18
  -2 -13   5 421.074 99.0927  27
  -2 -13   5 227.436 85.1741   5
   2  13  -5 445.859 101.739  46
  -2 -13   5 327.794 119.178  18
   2  13  -4 304.044 90.6241  46
  -2 -13   4 136.264 78.5106   5
  -2 -13   4 292.970 98.2713  27
  -2 -13   4 282.245 83.7899  32
   2  13  -3 562.334 86.2109   4
  -2 -13   3 228.306 77.0959   5
  -2 -13   3 494.819 100.812  27
  -2 -13   3 385.272 86.4652  32
  -2 -13   2 241.924 70.5739   5
   2  13  -2 454.122 78.7189   4
   2  13  -2 179.322 118.958  41
  -2 -13   2 450.495 85.5176  32
  -2 -13   1 77.6861 53.8725   5
  -2 -13   1 205.957 78.7493  32
   2  13   0 448.373 97.8925  41
  -2 -13   0 579.319 80.1015  32
  -2 -13  -1-58.7632 65.8117  32
  -2 -13  -2 35.0126 54.8057  27
  -2 -14   9 309.874 44.9367  37
  -2 -14   8 74.4215 52.7761   5
  -2 -14   8 153.103 58.7334  37
  -2 -14   7 141.672 61.2704   5
  -2 -14   7 197.010 66.6585  37
   2  14  -7 103.420 77.5235  41
   2  14  -6 2329.08 117.446   4
  -2 -14   6 1846.62 114.618  27
  -2 -14   5 128.326 64.8695   5
  -2 -14   5 130.196 69.9222  37
   2  14  -5 166.179 96.9445  41
  -2 -14   5 282.214 73.0404  27
  -2 -14   4 1847.95 121.498  37
  -2 -14   4 2303.85 125.506  27
  -2 -14   3 799.372 83.7087   5
  -2 -14   3 1088.26 88.6926  37
   2  14  -3 744.843 116.721  41
  -2 -14   3 1142.79 83.2818  32
  -2 -14   2 1344.20 92.1134   5
  -2 -14   2 1427.41 95.5312  37
  -2 -14   2 1581.79 99.1725  32
   2  14  -1 172.505 65.7373  41
   3 -16   1 51.1327 51.4108  19
   3 -16   1 44.9580 41.7373   6
   3 -16   1 33.0888 38.3883   5
   3 -16   1 32.1071 57.3773  30
   3 -16   2 63.9652 53.8880   6
   3 -16   2 72.8970 47.1664   5
   3 -16   3 68.7290 51.7520  37
   3 -16   3 11.9538 51.4298   5
   3 -16   3 30.8505 55.6379   6
   3 -16   4 553.845 67.7242  37
   3 -16   5 91.6608 55.2540  37
   3 -16   5 3.73978 47.1859   6
   3 -16   5 17.4052 43.5825   5
   3 -15  -3 267.248 59.3957  19
   3 -15  -2 597.327 86.0536  19
   3 -15  -2 767.809 90.9545  30
   3 -15  -1 2.53048 47.1172   6
   3 -15  -1 15.5155 42.6130   5
   3 -15   0 26.1751 63.3351   6
   3 -15   0 25.5037 57.7557   5
   3 -15   0 42.5291 95.2458  17
   3 -15   1 302.830 65.4361  37
   3 -15   1 94.1737 74.0734   6
   3 -15   1 155.303 67.2612   5
   3 -15   2-49.4160 71.1228   5
   3 -15   2 88.0915 76.1156   6
   3 -15   2 38.5465 71.6826  37
   3 -15   2 97.4501 69.7488  15
   3 -15   3 3485.85 218.006   6
   3 -15   3 4128.44 215.905  37
   3 -15   3 3961.86 211.131  15
   3 -15   4 204.842 82.7309  37
   3 -15   4 216.830 76.0942  15
   3 -15   5 4029.35 255.534   5
   3 -15   5 4426.93 257.762   6
   3 -15   5 5112.90 256.198  15
   3 -15   5 4853.02 261.145  37
   3 -15   6-1.18287 60.4750   6
   3 -15   6 41.6809 54.8225   5
   3 -15   6 69.2581 52.3479  28
   3 -15   7 64.9753 64.6228  37
   3 -15   7 218.409 55.5679  28
   3 -15   8 37.9607 49.0152  37
   3 -15   8 96.9233 49.6226  28
   3 -14  -4 592.464 87.8524  19
   3 -14  -4 617.901 86.5880  30
  -3  14   4 701.507 86.6129  24
   3 -14  -3 35.7797 98.5329  17
  -3  14   3-37.3186 92.1187  24
   3 -14  -2 15.9643 58.6085   6
   3 -14  -2 59.9219 52.3108   5
   3 -14  -2 80.6377 110.439  17
   3 -14  -1-41.8905 64.3118   5
   3 -14  -1-31.8296 72.8601   6
   3 -14  -1 98.0245 120.350  17
   3 -14   0 791.083 105.238   6
   3 -14   0 831.694 99.2919   5
   3 -14   0 983.418 92.9325  37
   3 -14   1 51.9512 82.7986   5
   3 -14   1 141.137 90.1328   6
   3 -14   1 116.547 80.9435  37
   3 -14   1 63.3375 126.966  17
   3 -14   2 573.854 101.098   5
   3 -14   2 594.469 101.191  37
   3 -14   3 991.308 116.471  15
   3 -14   3 1093.05 116.920  37
   3 -14   4 3203.24 185.220  15
   3 -14   4 3141.81 187.895  37
   3 -14   5 302.691 95.5788  15
   3 -14   5 276.634 86.8207   6
   3 -14   5 151.974 80.6629   5
   3 -14   5 271.461 78.1697  28
   3 -14   6 281.729 90.3187  15
   3 -14   6 242.009 69.9928   5
   3 -14   6 195.977 77.2919   6
   3 -14   6 150.165 81.4185  28
   3 -14   7 623.974 72.8985   6
   3 -14   7 481.146 67.1190   5
   3 -14   7 653.990 89.9920  37
   3 -14   7 487.279 92.0624  28
   3 -14   8 428.045 72.8848  37
   3 -14   8 221.882 81.7004  28
   3 -14   9 199.279 73.7186  28
   3 -14  10 200.200 62.5890  28
   3 -13  -6 135.823 61.4036  19
   3 -13  -6 76.4667 56.3935  39
  -3  13   6 93.9382 82.3848  24
   3 -13  -5 114.709 87.8109  19
   3 -13  -5 193.976 68.0486  39
   3 -13  -5 151.769 84.7286  30
  -3  13   5 210.792 106.092  24
   3 -13  -3 95.3462 55.6358   5
   3 -13  -3 124.937 63.1036   6
   3 -13  -2 13.6035 76.5007   6
   3 -13  -2 65.6962 67.5909   5
   3 -13  -1-32.0575 88.0319   6
   3 -13  -1 42.4681 81.5070   5
   3 -13  -1 45.6642 74.4546  37
   3 -13  -1-10.0715 143.492  17
   3 -13   0 2332.54 171.459   5
   3 -13   0 2303.16 163.849  37
   3 -13   0 2850.23 207.784  17
   3 -13   1 81.1488 93.6920   5
   3 -13   1 143.322 94.3336  37
   3 -13   1 324.563 150.285  17
   3 -13   2 3167.39 213.946   5
   3 -13   2 2936.41 211.386  37
   3 -13   3 3304.41 224.046  17
   3 -13   3 2974.17 187.976  37
   3 -13   4 571.775 105.990   5
   3 -13   4 818.984 119.117  15
   3 -13   4 687.072 116.151  37
   3 -13   4 531.757 101.482  28
   3 -13   5 591.405 97.2434   5
   3 -13   5 731.636 120.359  15
   3 -13   5 845.163 203.499  38
   3 -13   5 531.847 105.863  28
   3 -13   6 2735.87 192.457   6
   3 -13   6 2826.88 190.866   5
   3 -13   6 3345.76 204.520  15
   3 -13   6 3502.12 203.903  37
   3 -13   6 3776.69 261.035  38
   3 -13   6 2734.01 203.777  28
   3 -13   7 13.3624 63.5069   5
   3 -13   7 111.296 70.5868   6
   3 -13   7 142.518 182.165  38
   3 -13   7 49.5260 91.8104  37
   3 -13   7 33.5174 100.227  28
   3 -13   8 2166.85 147.344  37
   3 -13   8 2005.28 162.554  28
   3 -13   9 395.014 154.849  38
   3 -13   9 244.094 90.6521  28
   3 -13  10 1866.24 170.806  38
   3 -13  11 255.157 107.025  38
   3 -13  11 88.9604 56.4695  28
   3 -12  -8 914.260 88.4160  39
  -3  12   8 1440.85 94.0191  24
   3 -12  -7 251.309 65.3896  19
   3 -12  -7 326.138 116.608  14
   3 -12  -7 269.423 77.9029  39
  -3  12   7 110.818 104.112  24
   3 -12  -6 8.44543 88.3217  19
   3 -12  -6 43.1725 137.896  14
   3 -12  -6 27.6975 87.4858  39
   3 -12  -6 184.606 83.2768  30
  -3  12   6 47.2626 118.130  24
   3 -12  -5 216.280 158.244  14
   3 -12  -5 147.640 94.8127  39
   3 -12  -5 369.216 95.3679  27
   3 -12  -4 39.9333 174.842  14
   3 -12  -4 115.771 96.1700  39
   3 -12  -4 124.675 93.4507  27
   3 -12  -3 3770.75 255.793   5
   3 -12  -3 4134.00 257.808   6
   3 -12  -3 5595.59 315.578  14
   3 -12  -3 5143.97 267.077  39
   3 -12  -3 4867.20 262.290  27
   3 -12  -2 2415.74 165.850   6
   3 -12  -2 2247.77 162.016   5
   3 -12  -2 2736.85 241.983  14
   3 -12  -2 2466.67 164.969  39
   3 -12  -2 2185.09 158.387  27
   3 -12  -1 1591.41 133.190   5
   3 -12  -1 1616.72 126.808  39
   3 -12  -1 1430.05 127.348  37
   3 -12   0 1292.37 129.064   5
   3 -12   0 1588.99 250.691   2
   3 -12   0 1216.82 122.391  37
  -3  12   0 1442.26 314.512  58
   3 -12   1 7841.52 554.116   2
   3 -12   1 9216.17 467.119   5
   3 -12   1 8165.65 477.574  17
  -3  12  -1 8633.15 526.476  12
   3 -12   1 8326.16 459.092  37
  -3  12  -1 7683.14 601.382  58
  -3  12  -1 7258.14 561.732  52
   3 -12   2-76.9808 94.6193   5
  -3  12  -2-172.385 279.799  52
  -3  12  -2-155.231 302.630  58
  -3  12  -2-38.1939 193.027  12
   3 -12   2 146.324 181.236  17
   3 -12   2-30.4919 101.782  37
  -3  12  -3-64.7179 283.559  52
  -3  12  -3-154.067 294.352  58
   3 -12   3 243.130 95.6429  28
  -3  12  -3 490.022 192.892  12
   3 -12   3 250.268 157.602  17
   3 -12   3 148.264 103.997  37
   3 -12   4 1688.95 155.097  15
   3 -12   4 1499.52 142.498  28
   3 -12   4 2034.02 259.889   2
   3 -12   4 1554.82 141.092   5
   3 -12   4 1339.36 150.114  44
   3 -12   4 1502.88 221.543  38
   3 -12   4 1506.01 146.000  37
   3 -12   5 5035.83 295.857  15
   3 -12   5 4811.59 297.425  28
   3 -12   5 4920.49 289.654   5
   3 -12   5 4807.43 289.788  44
   3 -12   5 4925.65 339.980  38
   3 -12   6 507.335 122.351  15
   3 -12   6 267.827 111.876  28
   3 -12   6 331.081 91.2855   6
   3 -12   6 278.859 85.5913   5
   3 -12   6 207.525 113.862  44
   3 -12   6 339.886 198.985  38
   3 -12   6 244.801 105.534  37
   3 -12   7 2103.18 145.829   6
   3 -12   7 1882.19 142.568   5
   3 -12   7 2269.98 176.555  28
   3 -12   7 2701.52 162.924  37
   3 -12   7 2747.42 239.554  38
   3 -12   7 1609.66 147.052  35
   3 -12   7 2524.26 173.950  15
   3 -12   8 2527.43 157.803  37
   3 -12   8 2251.09 179.897  28
   3 -12   9 1589.20 114.904  37
   3 -12   9 1297.35 123.346  35
   3 -12  10 1473.71 116.468  35
   3 -12  11 378.200 67.5336  35
   3 -12  11 294.495 74.1322  28
  -3  11   9 310.914 87.5689  24
  -3  11   8 149.074 113.445  24
   3 -11  -8 135.135 126.089  14
   3 -11  -7 20.5114 78.1438  32
  -3  11   7 45.0871 128.643  24
   3 -11  -7 160.713 88.2226  19
   3 -11  -7 188.437 150.548  14
   3 -11  -6 1054.80 124.244  27
  -3  11   6 1035.24 158.046  24
   3 -11  -6 1157.40 109.452  32
   3 -11  -6 1259.39 186.930  14
   3 -11  -5 1230.74 130.355  27
   3 -11  -5 1227.94 112.923  32
   3 -11  -5 1378.94 201.787  14
   3 -11  -4 361.523 198.418  14
   3 -11  -4 193.583 101.017  27
   3 -11  -4 379.675 83.4066  32
  -3  11   3 4186.73 370.749  55
  -3  11   3 5039.06 467.507  58
   3 -11  -3 4983.23 282.236  27
   3 -11  -3 5894.17 345.256  14
  -3  11   3 5592.20 351.841  12
   3 -11  -3 4246.19 279.837   5
   3 -11  -3 5070.97 284.153   6
  -3  11   2 1404.09 241.970  55
  -3  11   2 833.458 327.014  58
   3 -11  -2 959.994 107.842  27
  -3  11   2 1238.07 191.208  12
   3 -11  -2 977.414 109.278   5
   3 -11  -2 746.033 210.742   2
   3 -11  -1-146.184 209.310   2
   3 -11  -1 15.1036 84.0012   5
   3 -11  -1-2.17100 83.0551  37
   3 -11  -1-29.9464 88.4310  39
  -3  11   1 145.959 235.148  55
  -3  11   1-42.5382 317.925  58
   3 -11   0 582.038 228.980   2
   3 -11   0 618.862 106.896   5
   3 -11   0 539.968 93.6983  39
   3 -11   0 730.496 101.035  37
  -3  11   0 434.286 296.891  58
   3 -11   1 3845.79 344.601   2
   3 -11   1 3858.59 236.301   5
  -3  11  -1 3234.96 397.196  58
  -3  11  -1 3977.95 307.737  12
   3 -11   1 4185.33 263.927  17
   3 -11   1 3435.27 230.387  37
  -3  11  -2 4302.94 314.831  12
   3 -11   2 4270.75 269.137  17
  -3  11  -2 3812.74 402.225  52
  -3  11  -2 3551.13 414.894  58
   3 -11   2 3435.78 235.834  28
   3 -11   2 3622.27 249.851  44
   3 -11   2 4020.45 240.387  37
   3 -11   2 4065.79 294.551  38
   3 -11   3 1896.03 154.203  18
  -3  11  -3 2476.24 242.676  12
   3 -11   3 2075.52 194.902  17
   3 -11   3 2303.13 274.228   2
   3 -11   3 2188.40 157.201   5
  -3  11  -3 1470.90 337.767  52
  -3  11  -3 1566.86 335.260  58
   3 -11   3 1676.65 155.754  28
   3 -11   3 1623.16 168.678  44
   3 -11   3 1697.23 227.148  38
   3 -11   3 1801.77 154.275  37
   3 -11   4 1744.52 145.142  18
  -3  11  -4 1817.70 230.631  12
   3 -11   4 1829.24 259.602   2
   3 -11   4 1832.77 146.676   5
  -3  11  -4 1114.65 330.586  52
  -3  11  -4 1299.55 335.747  58
   3 -11   4 1922.28 156.584  28
   3 -11   4 1851.14 167.990  44
   3 -11   4 1810.61 233.332  38
   3 -11   5 6066.38 362.842  15
   3 -11   5 6308.39 452.955   2
   3 -11   5 6310.74 356.746   5
  -3  11  -5 5207.13 512.734  58
   3 -11   5 6959.90 369.820  28
   3 -11   5 6215.08 364.921  44
   3 -11   5 6256.97 399.874  38
   3 -11   6 2104.46 177.382  15
   3 -11   6 2466.19 262.280   2
   3 -11   6 2059.03 152.586   5
  -3  11  -6 1557.01 348.761  58
   3 -11   6 2293.34 181.556  28
   3 -11   6 2270.82 181.359  44
  -3  11  -6 1861.99 374.113  48
   3 -11   6 2222.98 242.207  38
   3 -11   6 2476.08 166.680  37
   3 -11   6 1779.93 160.586  35
   3 -11   7 2899.96 198.016  15
   3 -11   7 3065.60 206.111  28
   3 -11   7 2306.63 167.470   6
   3 -11   7 2037.60 165.147   5
   3 -11   7 3065.36 198.930  44
   3 -11   7 3225.22 184.102  37
   3 -11   7 2555.93 186.580  35
   3 -11   8 199.752 121.166  44
   3 -11   8 286.602 104.083  35
   3 -11   8 238.206 90.2466  37
   3 -11   9 3583.05 218.081  44
   3 -11   9 3363.17 200.335  37
   3 -11   9 3127.72 219.528  35
   3 -11  10 682.813 109.905  35
   3 -11  10 507.116 106.691  28
   3 -11  11 953.866 106.693  35
   3 -11  11 857.222 96.1431  28
   3 -11  12 343.093 74.8162  35
   3 -10 -10 383.534 78.6074  39
   3 -10 -10 336.707 54.5382  40
  -3  10  10 445.204 95.7155  24
   3 -10 -10 370.099 68.1926  32
  -3  10   9 809.431 129.307  24
   3 -10  -9 624.378 84.1954  40
   3 -10  -9 936.905 98.7989  32
   3 -10  -9 819.666 142.032  14
  -3  10   8 1233.21 159.854  24
   3 -10  -8 1357.50 119.588  32
   3 -10  -8 1052.98 113.627  40
   3 -10  -8 1536.32 177.786  14
   3 -10  -8 1129.77 112.219  19
  -3  10   7 1854.58 187.060  24
   3 -10  -7 1970.25 159.648  27
   3 -10  -7 1354.31 140.208  40
   3 -10  -7 1989.37 145.298  32
   3 -10  -7 1939.00 152.693  19
   3 -10  -6 1287.32 139.534  27
   3 -10  -6 1408.16 123.864  32
   3 -10  -6 1100.61 120.799  40
  -3  10   5 279.031 289.777  58
   3 -10  -5 80.4420 86.9530  32
   3 -10  -5 94.8366 109.699  27
   3 -10  -5 84.9792 77.5375  40
  -3  10   4 9941.96 525.388  12
  -3  10   4 9060.65 564.657  55
  -3  10   4 8422.66 632.347  58
   3 -10  -4 9053.13 473.951  27
   3 -10  -4 8735.46 467.712  32
   3 -10  -3-79.8358 79.7209   5
   3 -10  -3-65.0694 187.574   2
  -3  10   3-55.7685 221.502  55
  -3  10   3 125.822 301.829  58
   3 -10  -3 89.1095 91.4564  27
  -3  10   3 12.3230 106.408  49
  -3  10   3 97.5636 163.383  12
  -3  10   2 17320.9 1019.71  58
  -3  10   2 16583.2 963.659  55
  -3  10   2 18368.5 927.981  12
   3 -10  -2 17831.0 963.261   2
   3 -10  -2 19273.3 883.780   5
  -3  10   1 336.625 299.837  58
   3 -10  -1 585.087 96.6866   5
   3 -10  -1 603.886 216.763   2
   3 -10  -1 464.258 88.9430  37
  -3  10   0 2889.07 372.613  58
   3 -10   0 3002.44 189.494   5
   3 -10   0 2948.40 304.682   2
  -3  10   0 2946.76 259.391  12
   3 -10   0 2736.44 183.777  37
   3 -10   0 2699.59 179.494  39
  -3  10  -1 17382.4 903.035  12
   3 -10   1 17545.0 862.609   5
   3 -10   1 15753.7 942.147   2
  -3  10  -1 14611.0 967.583  58
   3 -10   1 16258.7 861.366  44
   3 -10   1 15253.5 853.782  37
   3 -10   1 16877.9 874.411  38
  -3  10  -2 8136.42 463.702  12
   3 -10   2 6776.65 404.763  18
   3 -10   2 7538.33 422.591  17
  -3  10  -2 6433.55 545.317  58
   3 -10   2 7470.72 411.940  28
   3 -10   2 7577.72 417.289  44
   3 -10   2 7574.43 407.820  37
   3 -10   2 7726.68 438.708  38
   3 -10   3 663.312 107.478  18
  -3  10  -3 819.157 188.520  12
   3 -10   3 666.051 153.781  17
   3 -10   3 762.156 233.977   2
   3 -10   3 926.189 103.594   5
  -3  10  -3 242.925 297.641  58
   3 -10   3 830.443 113.917  28
   3 -10   3 515.457 138.009  44
   3 -10   3 754.160 109.153  37
   3 -10   3 840.177 185.507  38
  -3  10  -4 8341.52 493.238  12
   3 -10   4 8352.92 536.446   2
   3 -10   4 8647.23 438.461   5
  -3  10  -4 6523.95 575.626  58
   3 -10   4 8492.20 445.221  28
   3 -10   4 6988.99 442.472  44
   3 -10   4 7488.69 451.322  34
  -3  10  -5 19924.0 1013.44  12
   3 -10   5 17567.4 968.168  15
   3 -10   5 17654.5 967.350   5
   3 -10   5 18700.4 1046.73   2
  -3  10  -5 18198.5 1099.64  58
   3 -10   5 20624.4 979.986  28
   3 -10   5 18716.4 972.292  44
   3 -10   5 18842.7 973.183  34
   3 -10   5 18746.9 967.494  37
   3 -10   5 17427.6 969.250  35
   3 -10   6 464.486 123.692  15
   3 -10   6 451.767 124.084  28
   3 -10   6 581.251 140.394  44
   3 -10   6 379.291 173.420  47
  -3  10  -6 163.587 366.613  48
   3 -10   6 601.320 106.250  37
   3 -10   6 598.235 112.551  35
   3 -10   6 449.460 155.917  34
   3 -10   6 150.843 184.048   2
   3 -10   6 347.521 85.0439   5
   3 -10   7 2363.06 182.042  15
   3 -10   7 1750.30 142.038   5
   3 -10   7 2027.55 146.055   6
  -3  10  -7 2302.89 390.166  48
   3 -10   7 2392.31 191.701  44
   3 -10   7 2535.38 219.141  47
   3 -10   7 2318.59 160.261  37
   3 -10   7 2333.03 177.216  35
   3 -10   7 2578.63 198.111  34
   3 -10   8 145.815 141.243  44
   3 -10   8 59.7490 171.017  47
   3 -10   8 23.3503 111.026  35
   3 -10   8 30.8507 88.5827  37
   3 -10   8 241.347 143.904  34
   3 -10   9 6331.15 368.861  47
   3 -10   9 6017.48 345.855  44
   3 -10   9 6795.22 340.586  34
   3 -10   9 5656.39 347.870  35
   3 -10   9 5315.04 320.469  37
   3 -10   9 5676.60 344.015  28
   3 -10  10 190.513 122.199  44
   3 -10  10 2.75334 160.706  47
   3 -10  10 104.581 111.809  35
   3 -10  10 52.7665 97.5355  28
   3 -10  11 3701.44 195.118  44
   3 -10  11 3618.43 223.588  47
  -3  10 -11 2908.22 185.075  46
   3 -10  11 2599.48 198.124  35
   3 -10  11 2281.94 180.407  28
   3 -10  12-46.1082 120.684  47
   3 -10  12 30.2853 83.2239  35
   3 -10  13 371.065 102.843  38
   3 -10  13 100.791 62.9041  35
   3  -9 -11 527.142 82.5606  39
   3  -9 -11 502.974 71.6678  40
   3  -9 -11 809.643 82.7746  32
  -3   9  11 851.797 101.997  24
   3  -9 -10 46.4456 74.1271  40
  -3   9  10-3.39823 123.715  24
   3  -9 -10-39.7248 92.8243  32
   3  -9  -9 14630.3 722.305  32
  -3   9   9 14447.6 730.941  24
   3  -9  -8 250.610 103.002  32
  -3   9   8 179.741 157.630  24
   3  -9  -8 200.231 94.9888  40
   3  -9  -8 52.9880 101.325  19
   3  -9  -7 2177.49 181.993  27
  -3   9   7 2528.94 211.498  24
   3  -9  -7 2271.30 176.177  40
   3  -9  -7 2242.31 167.789  32
  -3   9   6 2272.52 261.747  55
  -3   9   6 1668.02 343.432  58
   3  -9  -6 2289.12 169.709  27
  -3   9   6 1779.05 201.386  49
   3  -9  -6 2066.04 155.932  32
   3  -9  -6 2041.35 163.641  40
  -3   9   5 227.135 147.002  12
  -3   9   5 423.366 219.002  55
  -3   9   5-138.471 305.704  58
   3  -9  -5 229.675 91.4906  32
   3  -9  -5 366.208 109.242  27
  -3   9   5 233.625 119.609  49
   3  -9  -5 165.857 89.1267  40
   3  -9  -4 8935.80 527.053   2
  -3   9   4 8933.65 554.362  55
  -3   9   4 9042.95 627.199  58
   3  -9  -4 7825.19 447.897  27
  -3   9   4 8241.13 488.518  49
   3  -9  -4 7723.64 443.652  32
   3  -9  -3 10681.0 610.686   2
   3  -9  -3 10560.6 528.821   5
  -3   9   3 10026.6 678.544  58
  -3   9   3 10529.2 626.481  55
   3  -9  -3 8738.14 521.662  27
  -3   9   3 9578.30 557.969  49
  -3   9   3 10959.1 578.915  12
  -3   9   2 12447.4 748.600  49
  -3   9   2 13470.4 810.218  55
  -3   9   2 13243.3 846.725  58
   3  -9  -2 13877.0 801.789   2
   3  -9  -2 14771.2 729.819   5
  -3   9   1 12909.1 804.796  58
   3  -9  -1 14530.3 692.985   5
   3  -9  -1 13014.2 767.896   2
  -3   9   1 12536.4 705.557  49
   3  -9  -1 12329.7 683.341  37
  -3   9   0 473.947 173.647  12
  -3   9   0 525.693 272.415  58
   3  -9   0 480.258 203.338   2
   3  -9   0 441.494 81.5988   5
   3  -9   0 537.437 125.277  44
   3  -9   0 458.460 159.635  38
   3  -9   0 404.762 83.1044  37
  -3   9  -1 4433.22 305.803  12
   3  -9   1 4349.78 279.447  14
   3  -9   1 3797.52 347.729   2
   3  -9   1 4388.48 249.604   5
  -3   9  -1 4115.71 398.025  58
   3  -9   1 4382.96 263.628  44
   3  -9   1 3982.05 244.502  37
  -3   9  -2 103.803 158.466  12
   3  -9   2 64.3758 127.258  17
  -3   9  -2 231.080 264.329  58
   3  -9   2 142.615 82.4373  28
   3  -9   2 76.0254 116.432  44
   3  -9   2 9.05251 139.649  34
   3  -9   2 86.7708 81.4189  37
  -3   9  -3 4229.10 293.905  12
   3  -9   3 3651.05 254.589  17
   3  -9   3 4278.89 238.584   5
   3  -9   3 3991.21 340.368   2
  -3   9  -3 3763.37 402.265  58
   3  -9   3 4060.49 243.802  28
   3  -9   3 3636.02 251.821  44
   3  -9   3 4032.89 262.440  34
   3  -9   4 16688.7 941.163  15
  -3   9  -4 19355.6 977.819  12
   3  -9   4 19501.0 950.065  28
   3  -9   4 18379.6 1016.48   2
   3  -9   4 19175.7 944.226   5
   3  -9   4 17147.7 945.546  44
   3  -9   4 17287.8 945.491  34
   3  -9   4 18019.8 944.930  35
  -3   9  -5 3048.27 241.808  12
   3  -9   5 2435.38 187.294  15
   3  -9   5 2948.35 276.502   2
   3  -9   5 2456.20 172.628   5
   3  -9   5 2671.78 188.055  28
   3  -9   5 2549.10 205.513  44
   3  -9   5 2799.47 210.359  34
   3  -9   5 2604.55 176.918  37
   3  -9   5 2766.45 187.019  35
   3  -9   6 27241.9 1415.20  15
   3  -9   6 29261.3 1480.41   2
   3  -9   6 23833.2 1408.16   5
  -3   9  -6 28515.0 1510.17  52
   3  -9   6 28424.7 1412.00  37
   3  -9   6 28361.7 1417.03  34
   3  -9   6 29477.5 1424.14  35
   3  -9   6 27331.9 1420.00  44
  -3   9  -7 511.692 323.735  52
   3  -9   7 643.674 154.112  44
   3  -9   7 578.721 125.277  35
   3  -9   7 736.698 157.753  34
   3  -9   7 664.463 101.907  37
  -3   9  -8 3617.22 410.357  52
   3  -9   8 3459.82 261.004  44
   3  -9   8 3726.16 275.853  47
   3  -9   8 3943.36 256.206  34
   3  -9   8 3345.25 222.965  37
   3  -9   8 4417.51 256.303  35
   3  -9   8 3939.15 248.326  28
   3  -9   9 173.788 172.352  47
   3  -9   9 278.676 151.996  44
   3  -9   9 110.665 124.407  35
   3  -9   9 134.934 136.560  34
   3  -9   9 144.979 70.9807  37
   3  -9   9 125.458 109.233  28
   3  -9  10 204.009 140.883  44
   3  -9  10 86.8321 168.936  47
   3  -9  10 108.075 124.720  35
   3  -9  10 109.052 94.7619  28
   3  -9  11 73.5843 155.238  47
   3  -9  11 178.412 124.763  44
   3  -9  11 72.6909 110.365  35
   3  -9  11 72.6518 77.2989  28
   3  -9  12 2088.22 173.430  47
   3  -9  12 1981.42 144.039  44
   3  -9  12 1998.43 187.901  38
   3  -9  13 418.018 104.526  47
   3  -9  13 571.386 119.932  38
   3  -8 -12 311.490 67.7111  40
   3  -8 -12 301.928 64.0431  39
  -3   8  12 395.770 90.7827  24
   3  -8 -11 424.122 94.0838  40
  -3   8  11 590.331 129.729  24
   3  -8 -10 146.927 96.8228  40
   3  -8 -10 258.143 108.427  32
  -3   8  10 314.608 153.675  24
   3  -8  -9 1986.26 161.526  32
   3  -8  -9 1693.87 164.226  40
   3  -8  -8 214.456 106.126  32
  -3   8   8 144.152 161.870  24
   3  -8  -8 49.0602 123.439  27
   3  -8  -8 114.156 106.145  19
   3  -8  -8 8.33916 100.971  40
  -3   8   7 136.095 282.881  58
  -3   8   7 358.355 215.658  55
  -3   8   7 277.046 156.291  24
   3  -8  -7 296.936 116.986  27
   3  -8  -7 164.256 101.458  32
  -3   8   7 184.993 125.257  49
   3  -8  -7 247.596 101.863  40
  -3   8   6 400.505 150.171  12
  -3   8   6 462.618 226.416  55
  -3   8   6 442.184 293.567  58
   3  -8  -6 445.927 99.9040  32
   3  -8  -6 512.589 115.213  27
  -3   8   6 413.126 133.304  49
   3  -8  -6 534.052 106.890  40
  -3   8   5 4312.38 283.162  12
  -3   8   5 4212.74 349.139  55
  -3   8   5 3180.20 399.545  58
   3  -8  -5 3774.14 230.864  27
  -3   8   5 3645.70 266.208  49
   3  -8  -5 3874.76 238.917  40
   3  -8  -5 3409.28 222.131  32
  -3   8   4 73.1355 156.201  12
   3  -8  -4 311.288 164.949   2
  -3   8   4 164.053 222.020  55
  -3   8   4 178.528 285.021  58
   3  -8  -4 53.5744 88.0535  27
   3  -8  -4 50.2224 73.7874  32
  -3   8   4 121.997 107.526  49
   3  -8  -4 162.297 76.8067  40
   3  -8  -3 2114.65 242.736   2
  -3   8   3 1995.13 177.783  49
   3  -8  -3 2096.37 190.219  10
  -3   8   3 2235.75 219.455  12
  -3   8   3 2454.94 286.263  55
  -3   8   3 2109.67 324.829  58
   3  -8  -2 8498.35 551.563   2
  -3   8   2 9362.58 505.957  49
   3  -8  -2 8785.20 513.051  10
  -3   8   2 9536.87 606.636  58
   3  -8  -1 841.553 136.672  10
   3  -8  -1 879.803 205.531   2
  -3   8   1 925.429 108.179  49
   3  -8  -1 873.860 156.285  14
  -3   8   1 755.311 261.655  58
   3  -8   0 867.618 208.607   2
   3  -8   0 824.533 135.900  10
  -3   8   0 772.793 96.9744  49
  -3   8   0 1085.69 176.063  12
   3  -8   0 904.757 148.880  14
  -3   8   0 718.640 265.740  58
  -3   8  -1 91.2529 152.932  12
   3  -8   1 97.3561 135.592  14
  -3   8  -1 73.2053 245.381  58
  -3   8  -2 106.048 149.918  12
   3  -8   2 65.1427 111.684  17
  -3   8  -2 150.861 251.101  58
   3  -8   3 932.168 208.123   2
  -3   8  -3 1006.09 164.056  12
   3  -8   3 835.463 130.292  17
  -3   8  -4 57883.2 3087.87  52
   3  -8   4 61494.7 3027.43  28
   3  -8   4 58350.1 3019.43  22
   3  -8   4 62791.5 3081.17   2
  -3   8  -4 63682.6 3045.56  12
   3  -8   4 55476.3 3019.35  15
   3  -8   5 1452.64 145.434  15
   3  -8   5 1647.57 222.849   2
  -3   8  -5 1898.95 338.377  52
   3  -8   5 1878.78 164.410  22
   3  -8   5 1761.53 172.479  44
   3  -8   5 1807.12 175.368  34
   3  -8   5 1856.51 135.072  37
   3  -8   5 1977.01 150.883  35
   3  -8   6 6477.21 408.981  15
   3  -8   6 6980.27 466.961   2
  -3   8  -6 7553.57 546.285  52
   3  -8   6 7706.73 416.555  22
   3  -8   6 7003.71 424.240  44
   3  -8   6 7538.55 421.834  34
   3  -8   6 7491.53 403.640  37
   3  -8   6 8554.87 422.723  35
   3  -8   7 235.479 142.508  22
  -3   8  -7 306.899 319.033  52
   3  -8   7 242.547 104.236  28
   3  -8   7 349.293 151.945  44
   3  -8   7 71.0777 116.142  35
   3  -8   7 74.9141 149.579  34
   3  -8   7 212.100 83.1594  37
  -3   8  -8 1601.90 339.297  52
   3  -8   8 1791.88 151.730  28
   3  -8   8 1803.48 173.341  22
   3  -8   8 1495.10 187.296  44
   3  -8   8 1693.05 181.340  34
   3  -8   8 1596.56 170.155  35
   3  -8   8 1503.28 125.470  37
  -3   8  -9 505.474 311.706  52
   3  -8   9 796.853 180.924  47
   3  -8   9 740.747 166.895  44
   3  -8   9 791.923 140.799  35
   3  -8   9 721.161 152.349  34
   3  -8   9 583.613 115.701  28
   3  -8  10 2182.73 211.825  47
   3  -8  10 2006.08 199.585  44
   3  -8  10 2164.87 186.644  35
   3  -8  10 2378.18 178.827  34
   3  -8  10 1634.36 150.846  28
   3  -8  11 1597.16 193.904  47
   3  -8  11 1501.93 170.744  44
   3  -8  12 601.366 149.622  47
   3  -8  12 1055.24 134.220  44
   3  -8  13 962.549 122.182  47
   3  -8  13 920.638 97.1377  44
   3  -8  13 985.796 132.970  38
  -3   7  13-27.9257 75.8582  24
  -3   7  12 1725.21 154.522  24
  -3   7  11 746.896 151.869  24
   3  -7 -11 870.455 124.011  32
  -3   7  10 498.647 165.640  24
   3  -7 -10 519.254 123.592  32
   3  -7 -10 457.090 115.419  40
  -3   7  10 446.561 82.2019  16
  -3   7   9 3720.24 270.337  24
  -3   7   9 3744.50 213.345  16
   3  -7  -9 3490.28 248.323  40
   3  -7  -9 3779.84 241.937  32
  -3   7   8 3016.10 319.386  55
  -3   7   8 3478.21 255.381  24
   3  -7  -8 3333.76 232.895  27
   3  -7  -8 3720.73 224.769  19
  -3   7   8 3433.25 350.754  11
  -3   7   8 3217.95 199.199  16
   3  -7  -8 3459.41 224.819  32
   3  -7  -8 4052.42 242.025  40
  -3   7   7 10472.3 605.094  11
  -3   7   7 9527.16 592.885  55
  -3   7   7 7602.34 628.043  58
  -3   7   7 9374.49 515.358  24
   3  -7  -7 8535.15 501.576  27
  -3   7   7 9176.36 541.616  49
   3  -7  -7 8678.23 498.466  32
   3  -7  -7 10936.3 522.481  40
   3  -7  -6 8544.38 496.481  10
  -3   7   6 8310.86 534.261  11
  -3   7   6 7830.58 473.675  12
  -3   7   6 8812.55 537.951  55
  -3   7   6 7565.59 582.764  58
   3  -7  -6 7518.00 438.580  27
  -3   7   6 8202.33 476.371  49
   3  -7  -6 9629.39 459.678  40
   3  -7  -6 7350.60 435.660  32
  -3   7   5 22963.8 1179.72  55
  -3   7   5 22078.0 1218.99  58
   3  -7  -5 19025.4 1099.22  27
  -3   7   5 22287.4 1136.51  49
  -3   7   5 22261.4 1137.55  12
   3  -7  -5 23088.2 1150.76  10
  -3   7   5 23922.9 1169.81  11
   3  -7  -4 19116.6 1011.81   2
  -3   7   4 18402.6 984.632  49
   3  -7  -4 18994.6 998.286  10
  -3   7   4 19026.6 1009.35  11
  -3   7   4 17403.3 992.274  12
  -3   7   4 18223.9 1031.89  55
  -3   7   4 17737.0 1057.05  58
   3  -7  -3 3882.20 286.540   2
  -3   7   3 3163.83 227.498  49
  -3   7   3 3428.61 264.289  12
   3  -7  -3 3564.17 252.109  10
  -3   7   3 3058.13 317.459  55
  -3   7   3 3498.67 350.046  58
  -3   7   2 936.589 113.461  49
   3  -7  -2 802.706 145.631  10
   3  -7  -2 1298.07 197.677   2
  -3   7   2 809.384 241.961  58
   3  -7  -1 4049.26 312.401   2
  -3   7   1 4100.40 246.016  49
   3  -7  -1 3878.60 268.902  10
  -3   7   1 4024.96 353.383  58
   3  -7   0 2727.51 260.562   2
  -3   7   0 2783.95 177.029  49
   3  -7   0 2666.60 211.251  10
   3  -7   0 2635.15 197.145  14
  -3   7   0 3101.62 234.271  12
  -3   7   0 2640.60 301.953  58
  -3   7  -1 20610.3 1055.26  49
   3  -7   1 21023.2 1080.90  10
  -3   7  -1 21681.6 1082.90  12
   3  -7   1 19109.0 1054.39  14
  -3   7  -1 21333.2 1129.76  58
  -3   7  -2 67.6246 139.092  12
   3  -7   2 51.5526 97.2040  17
   3  -7   2 145.262 183.541   2
   3  -7   3 23710.2 1253.44  17
   3  -7   3 26605.5 1310.78   2
  -3   7  -4 3078.62 353.742  52
   3  -7   4 2867.39 185.240  15
   3  -7   4 3076.52 263.138   2
  -3   7  -5 5334.55 429.227  52
   3  -7   5 5619.79 348.129   2
   3  -7   5 4565.28 278.059  15
   3  -7   6 4981.91 343.899   2
  -3   7  -6 5169.37 445.809  52
   3  -7   6 4943.35 305.598  22
   3  -7   6 5678.78 304.264  28
   3  -7   6 4746.50 316.773  44
   3  -7   6 4682.46 314.832  34
   3  -7   6 5766.69 312.283  35
   3  -7   6 5209.91 289.647  37
  -3   7  -7 15597.9 873.103  52
   3  -7   7 15587.8 767.588  28
   3  -7   7 14665.8 761.719  22
   3  -7   7 13938.9 772.719  44
   3  -7   7 16530.9 776.954  35
   3  -7   7 13324.9 766.797  34
   3  -7   7 13327.3 751.616  37
  -3   7  -8 2212.93 356.390  52
   3  -7   8 2458.44 193.879  22
   3  -7   8 2313.83 177.687  28
   3  -7   8 2493.81 219.109  44
   3  -7   8 2264.15 207.723  34
   3  -7   8 2659.60 199.611  35
   3  -7   9 251.241 132.394  22
   3  -7   9 41.5355 205.429  21
  -3   7  -9-166.682 311.918  52
   3  -7   9 300.077 165.476  44
   3  -7   9 76.1155 149.304  34
   3  -7   9 41.0983 93.3399  28
   3  -7  10 2257.89 234.204  21
   3  -7  10 1897.50 197.497  44
   3  -7  10 2127.59 178.443  34
   3  -7  11 7542.19 435.635  47
   3  -7  11 7165.47 425.521  44
   3  -7  12 1836.19 175.436  44
   3  -7  12 1605.72 156.842  35
   3  -7  13 196.555 117.773  47
   3  -7  13 201.985 106.673  44
   3  -7  13 12.6750 78.4004  35
   3  -7  14 43.9089 69.3031  47
   3  -6 -13 71.9524 74.0677  40
   3  -6 -13 106.323 56.5404  39
  -3   6  13-44.1277 110.026  24
  -3   6  12 36.7432 135.535  24
  -3   6  12 120.028 74.2080  16
  -3   6  11 935.169 170.692  24
  -3   6  11 904.426 98.1214  16
  -3   6  10 1934.01 205.218  24
  -3   6  10 1824.78 133.410  16
   3  -6 -10 1965.80 170.416  32
  -3   6   9 7666.95 418.522  16
  -3   6   9 7739.46 526.837  55
  -3   6   9 8756.83 457.092  24
   3  -6  -9 7891.02 439.289  32
   3  -6  -9 9400.34 460.835  40
   3  -6  -8 1425.67 205.141  10
  -3   6   8 965.728 241.654  55
   3  -6  -8 1160.88 139.737  27
   3  -6  -8 1122.98 130.225  32
  -3   6   8 1289.53 172.583  24
   3  -6  -8 1239.83 127.789  19
  -3   6   8 1119.92 102.052  16
   3  -6  -8 1204.85 137.408  40
  -3   6   7 2366.51 151.820  16
   3  -6  -7 2423.79 254.212  10
   3  -6  -7 2592.98 263.637  56
  -3   6   7 2296.87 224.049  53
  -3   6   7 2753.93 292.931  55
  -3   6   7 2579.83 352.775  58
  -3   6   7 2611.41 203.589  24
   3  -6  -7 2403.57 179.162  27
  -3   6   7 2387.01 212.504  49
   3  -6  -7 3021.08 189.699  40
   3  -6  -7 2454.52 172.616  32
  -3   6   6 1184.26 163.805  12
   3  -6  -6 989.201 183.866  10
   3  -6  -6 738.269 187.081  56
  -3   6   6 846.719 239.349  55
  -3   6   6 1026.25 159.195  53
  -3   6   6 879.491 284.122  58
   3  -6  -6 930.933 112.722  27
  -3   6   6 1020.19 144.102  49
   3  -6  -6 1179.14 117.003  40
   3  -6  -5 805.280 162.138   2
   3  -6  -5 567.345 168.076  10
  -3   6   5 547.154 120.688  49
  -3   6   5 589.791 156.746  12
   3  -6  -5 376.007 139.931  56
  -3   6   5 609.211 229.830  55
  -3   6   5 598.473 128.632  53
  -3   6   5 606.299 269.961  58
  -3   6   4 555.310 111.176  49
   3  -6  -4 794.634 162.166  10
   3  -6  -4 612.650 167.476   2
  -3   6   4 566.029 253.013  58
  -3   6   4 439.782 224.012  55
  -3   6   4 445.126 112.717  53
   3  -6  -3 3294.42 248.361   2
  -3   6   3 2893.17 191.633  49
   3  -6  -3 3203.79 232.410  10
  -3   6   3 2168.45 179.440  53
  -3   6   3 2304.21 293.994  58
   3  -6  -2 16792.2 977.628   2
  -3   6   2 19222.5 953.007  49
   3  -6  -2 17833.6 966.506  10
  -3   6   2 17559.6 998.955  58
   3  -6  -1 7723.81 516.436   2
  -3   6   1 9300.58 478.625  49
   3  -6  -1 8534.95 497.532  10
  -3   6   1 9092.76 543.203  58
   3  -6   0 7845.74 488.140   2
  -3   6   0 9024.61 442.026  49
   3  -6   0 7690.18 437.774  14
   3  -6   0 8008.14 464.290  10
  -3   6   0 7658.67 469.604  12
  -3   6   0 8348.91 513.302  58
   3  -6   1 61.3720 123.707  10
  -3   6  -1 281.570 145.962  12
   3  -6   1 206.331 110.072  14
  -3   6  -1 88.7065 54.1955  49
   3  -6   2 11558.5 635.759  17
  -3   6  -2 13080.8 660.996  12
   3  -6   2 13265.7 690.845   2
   3  -6   3 1751.30 123.724  15
   3  -6   3 1674.59 206.780   2
  -3   6  -4 15453.5 814.620  52
   3  -6   4 13290.7 724.056  15
   3  -6   4 15394.3 777.337   2
  -3   6  -5 427.311 290.155  52
   3  -6   5 692.548 160.084   2
   3  -6   5 566.144 95.4210  15
   3  -6   6 55.8341 119.659  22
   3  -6   6 10.3405 108.707   2
  -3   6  -6-22.7354 283.347  52
   3  -6   6 133.228 84.9118  26
   3  -6   6 208.027 133.170  44
  -3   6  -6 228.544 332.009  48
   3  -6   6 101.371 101.557  35
   3  -6   7 599.673 137.526  22
  -3   6  -7 741.090 303.065  52
   3  -6   7 814.543 111.038  26
   3  -6   7 726.129 101.807  28
  -3   6  -7 756.484 352.669  48
   3  -6   7 781.092 156.223  44
   3  -6   7 960.072 160.268  34
   3  -6   7 728.866 84.2774  37
   3  -6   8 6685.64 419.377  21
  -3   6  -8 7578.55 529.515  52
   3  -6   8 7434.40 393.588  22
   3  -6   8 6613.65 385.415  28
  -3   6  -8 7172.29 568.553  48
   3  -6   8 6701.74 404.640  34
   3  -6   9 372.239 132.623  22
   3  -6   9 171.653 204.030  21
  -3   6  -9 149.124 291.406  52
  -3   6  -9 843.978 360.481  48
   3  -6   9 432.087 170.702  44
   3  -6   9 188.215 156.393  34
   3  -6   9 120.467 85.2008  28
   3  -6  10 698.809 129.789  22
   3  -6  10 730.083 212.290  21
   3  -6  10 582.223 136.941  35
   3  -6  10 703.289 158.885  34
   3  -6  10 765.618 179.819  44
   3  -6  11 1361.15 155.621  35
   3  -6  11 1400.91 161.098  34
   3  -6  11 1231.57 191.378  44
  -3   6 -12 51.7177 66.7779  20
   3  -6  12-107.469 143.148  44
   3  -6  12-52.9767 152.967  47
  -3   6 -12 152.705 86.3144  36
   3  -6  12-172.579 101.664  35
   3  -6  13 1403.01 139.127  47
   3  -6  13 1443.23 134.464  44
  -3   6 -13 1046.57 94.8256  36
   3  -6  13 794.512 97.9680  35
   3  -6  14 26.1836 76.5358  47
   3  -5 -14 383.245 71.8061  40
  -3   5  14 530.568 98.0512  24
  -3   5  13 670.786 133.794  24
   3  -5 -13 389.372 93.8590  40
  -3   5  13 564.953 81.0404  16
  -3   5  12 7054.00 398.884  24
   3  -5 -12 6311.46 390.212  40
  -3   5  12 6884.41 365.843  16
  -3   5  11 1385.52 184.926  24
  -3   5  11 1231.37 112.599  16
   3  -5 -11 1203.79 145.215  40
   3  -5 -11 1084.67 109.469  36
  -3   5  10 9079.65 449.541  16
   3  -5 -10 9115.41 544.298  10
   3  -5 -10 7239.68 556.294  56
  -3   5  10 7256.06 549.944  55
  -3   5  10 9709.92 487.483  24
  -3   5  10 6778.61 496.370  49
   3  -5 -10 7184.72 463.764  36
   3  -5 -10 9295.72 472.859  32
   3  -5  -9 11453.4 680.713  10
  -3   5   9 11973.6 589.876  16
   3  -5  -9 10945.8 696.859  56
  -3   5   9 10685.8 690.978  55
  -3   5   9 9626.08 657.115  53
  -3   5   9 11747.6 619.779  24
  -3   5   9 9679.22 635.171  49
   3  -5  -9 11169.9 607.192  32
   3  -5  -8 6015.62 313.115  19
  -3   5   8 5453.61 295.436  16
   3  -5  -8 5300.02 394.471  10
   3  -5  -8 4782.35 402.989  56
  -3   5   8 5835.23 415.613  55
  -3   5   8 5012.44 366.988  53
  -3   5   8 5247.72 330.106  24
  -3   5   8 5045.57 344.654  49
   3  -5  -8 4918.02 310.498  32
   3  -5  -8 5968.54 330.421  40
   3  -5  -7 4532.68 347.900  56
  -3   5   7 4582.88 365.009  55
  -3   5   7 4510.05 309.164  53
  -3   5   7 4413.03 273.172  24
   3  -5  -7 3986.07 257.136  27
  -3   5   7 4399.63 240.331  16
   3  -5  -7 4291.91 331.130  10
   3  -5  -7 4053.51 253.687  32
   3  -5  -7 5167.18 273.794  40
   3  -5  -6 2336.11 264.803   7
   3  -5  -6 2030.11 220.834  10
  -3   5   6 1789.14 167.274  49
  -3   5   6 1856.96 117.395  16
   3  -5  -6 1626.25 223.668  56
  -3   5   6 1911.04 180.060  53
  -3   5   6 1919.22 259.916  55
  -3   5   6 1505.06 279.170  58
  -3   5   5 121.660 102.371  49
   3  -5  -5 179.953 156.696  10
   3  -5  -5 234.381 140.019   2
   3  -5  -5 46.6829 162.363  56
  -3   5   5 160.522 110.212  53
  -3   5   5 223.093 237.263  58
   3  -5  -4 16830.8 902.760   2
  -3   5   4 16757.8 886.409  49
   3  -5  -4 16475.7 906.336  10
   3  -5  -4 16731.0 897.497  56
  -3   5   4 16649.4 881.684  53
  -3   5   4 16470.1 936.899  58
  -3   5   3 72.7989 91.0729  49
   3  -5  -3-13.6279 146.777  10
   3  -5  -3 9.67209 153.763   2
  -3   5   3 18.9971 85.7577  53
  -3   5   3 70.7328 209.751  58
   3  -5  -2 17472.2 935.610   2
  -3   5   2 19140.2 914.365  49
   3  -5  -2 16871.7 926.755  10
  -3   5   2 16535.4 898.804  53
  -3   5   2 17287.8 947.712  58
  -3   5   1 1477.58 121.571  49
   3  -5  -1 1369.87 181.464   2
   3  -5  -1 1516.66 164.747  10
  -3   5   1 1230.77 92.6588  53
  -3   5   1 1466.88 212.425  58
  -3   5   0 90705.6 4528.63  49
   3  -5   0 86319.5 4539.96  10
  -3   5   0 88041.8 4552.28  58
   3  -5   1 11741.2 642.375  10
  -3   5  -1 11744.8 618.478  49
   3  -5   2 19958.6 1055.62   2
  -3   5  -2 19618.9 1019.18  49
   3  -5   3 9128.49 501.463   2
   3  -5   3 8496.98 460.123   9
   3  -5   3 8484.80 450.962  15
   3  -5   4 5589.51 347.454   2
   3  -5   4 5489.00 353.884   8
   3  -5   4 5462.30 320.343   9
   3  -5   4 5276.08 299.422  15
   3  -5   5 128.057 146.854   8
   3  -5   5 217.849 124.030   2
   3  -5   5 205.345 136.116   9
  -3   5  -5 236.889 318.997  48
  -3   5  -6 13647.2 755.012  52
  -3   5  -6 13967.6 792.753  48
   3  -5   6 11565.7 702.476   9
  -3   5  -7 7899.06 512.688  52
   3  -5   7 6895.25 396.585  22
   3  -5   7 7409.29 387.978  26
   3  -5   7 6908.61 390.635  28
  -3   5  -7 8113.31 563.590  48
   3  -5   7 6688.75 409.182  34
   3  -5   8 7314.69 435.344  21
  -3   5  -8 7619.62 529.143  52
  -3   5  -8 7395.33 576.309  48
   3  -5   8 7213.24 425.223  34
   3  -5   8 8357.69 424.031  35
   3  -5   8 7660.68 410.248  22
   3  -5   8 8154.77 402.680  26
   3  -5   9 682.697 216.083  21
   3  -5   9 403.130 131.284  22
   3  -5   9 635.583 130.288  35
   3  -5   9 510.446 169.706  34
  -3   5  -9 558.871 343.102  48
   3  -5  10 521.575 132.836  35
   3  -5  10 675.033 165.604  34
   3  -5  11 2789.83 232.125  35
   3  -5  11 3256.04 270.491  44
   3  -5  12 355.160 95.0592  35
  -3   5 -12 224.137 100.468  36
   3  -5  12 233.600 153.274  44
  -3   5 -13 845.420 81.2899  20
   3  -5  13 1149.91 134.958  44
  -3   5 -13 893.450 102.603  36
   3  -5  14 207.602 78.6068  47
  -3   4  15 736.895 74.4667  24
  -3   4  14 2567.57 184.692  24
  -3   4  14 3054.42 156.095  16
  -3   4  13 479.069 147.554  24
   3  -4 -13 246.376 100.065  40
  -3   4  13 437.284 84.1881  16
   3  -4 -12 5451.63 365.209  36
   3  -4 -12 6505.05 380.302  40
  -3   4  12 6609.85 351.459  16
  -3   4  11 695.444 98.8589  16
   3  -4 -11 470.930 79.0885  20
   3  -4 -11 588.698 122.885  40
   3  -4 -11 543.965 112.314  36
  -3   4  10 1329.42 120.648  16
   3  -4 -10 1427.94 236.846  10
   3  -4 -10 1302.43 264.974  56
  -3   4  10 1485.28 271.158  55
  -3   4  10 1195.72 203.770  53
  -3   4  10 1578.63 186.724  24
  -3   4  10 1267.17 161.947  49
   3  -4 -10 1861.35 161.338  40
   3  -4 -10 1347.20 142.180  36
   3  -4  -9 3834.09 335.436  10
  -3   4   9 4187.17 229.899  16
   3  -4  -9 4881.90 364.724   7
   3  -4  -9 3028.31 353.143  56
  -3   4   9 3839.48 362.037  55
  -3   4   9 3531.28 306.792  53
  -3   4   9 4196.10 269.574  24
  -3   4   9 3798.66 274.872  49
   3  -4  -9 3998.60 254.261  36
   3  -4  -9 3845.14 247.787  32
   3  -4  -8 789.553 234.573   7
   3  -4  -8 355.006 184.804  10
   3  -4  -8 469.351 224.607  56
  -3   4   8 596.061 240.728  55
  -3   4   8 620.044 157.991  53
  -3   4   8 577.937 135.158  24
   3  -4  -8 561.351 99.8849  32
  -3   4   8 509.094 122.364  49
  -3   4   8 560.809 80.1628  16
   3  -4  -8 655.786 98.9082  19
   3  -4  -7 10967.0 599.008   7
   3  -4  -7 10151.4 581.411  10
  -3   4   7 9681.66 498.404  16
  -3   4   7 10087.9 553.000  53
   3  -4  -6 385.740 203.475   7
   3  -4  -6 289.526 169.391  10
  -3   4   6 216.467 57.5590  16
   3  -4  -6 145.730 188.920  56
  -3   4   6 229.680 124.892  53
  -3   4   6 108.079 225.133  58
   3  -4  -5 39202.8 2004.43   2
  -3   4   5 40046.6 2000.97  49
   3  -4  -5 39315.3 2019.12  10
   3  -4  -5 38027.1 2019.84  56
  -3   4   5 35117.5 2029.51  58
  -3   4   5 38663.3 1998.47  53
  -3   4   4 1257.14 126.181  49
   3  -4  -4 804.574 160.310   2
   3  -4  -4 672.563 163.528  10
  -3   4   4 1013.58 123.142  53
  -3   4   4 1197.83 227.308  58
   3  -4  -3 59454.7 3154.31   2
   3  -4  -3 59334.3 3156.43   7
   3  -4  -3 66009.5 3146.53   1
  -3   4   3 61721.3 3145.52  49
   3  -4  -3 61180.3 3155.77  10
  -3   4   3 60431.1 3137.10  53
  -3   4   3 62668.9 3165.54  55
  -3   4   3 59313.1 3160.49  58
   3  -4  -2 11279.4 576.610   1
   3  -4  -2 10221.3 587.401   2
   3  -4  -2 10543.1 586.517   7
  -3   4   2 10739.5 568.389  49
   3  -4  -2 10477.6 584.345  10
  -3   4   2 9713.69 588.773  58
  -3   4   2 10467.4 556.575  53
   3  -4  -1 74000.4 3945.71   2
   3  -4  -1 76991.6 3937.39   1
   3  -4  -1 76694.4 3941.41  10
  -3   4   1 78203.5 3922.78  53
  -3   4   1 77041.7 3942.02  58
   3  -4   0 16644.3 886.982  10
  -3   4   0 16729.3 863.475  53
   3  -4   1 52002.2 2556.11   1
   3  -4   1 47457.6 2563.68   2
   3  -4   1 49237.8 2559.08  10
   3  -4   2 1784.08 190.739   2
   3  -4   2 1686.22 203.186   8
  -3   4  -2 1873.17 121.746  56
   3  -4   3 9656.01 536.721   2
   3  -4   3 9246.61 544.207   8
  -3   4  -3 9564.05 502.025  57
   3  -4   4-3.45702 127.870   9
   3  -4   4-78.2584 159.482   8
   3  -4   4 8.06403 125.509   2
  -3   4  -4 105.658 103.081  56
   3  -4   5 182.039 161.563   8
   3  -4   5 252.845 151.797   9
   3  -4   5 121.067 101.902   2
   3  -4   5 126.011 69.5586  16
  -3   4  -5 304.596 304.189  48
  -3   4  -6 183.784 317.532  48
  -3   4  -6-38.9372 145.191  56
  -3   4  -7 3664.54 281.969  56
   3  -4   7 3451.69 207.817  26
   3  -4   7 3338.53 225.556  22
  -3   4  -7 3505.29 406.383  48
   3  -4   7 3238.07 244.695  34
   3  -4   8 8271.19 505.184  21
  -3   4  -8 7869.74 541.513  56
  -3   4  -8 8760.58 629.731  48
   3  -4   8 8081.76 497.241  34
   3  -4   8 8505.04 499.452  33
   3  -4   8 9504.46 494.320  35
   3  -4   8 8754.73 483.030  22
   3  -4   8 9500.45 475.064  26
   3  -4   9 4775.58 280.203  16
   3  -4   9 5054.85 343.524  21
  -3   4  -9 4904.96 471.556  48
   3  -4   9 4610.62 319.044  34
   3  -4   9 5484.16 305.041  35
   3  -4   9 4753.19 294.472  22
   3  -4  10 1836.01 206.883  34
   3  -4  10 1781.91 170.798  35
   3  -4  10 2047.54 149.293  16
   3  -4  11 68.6988 99.8415  35
   3  -4  11 232.518 149.719  34
   3  -4  12 3628.91 233.051  21
   3  -4  12 3265.14 188.219  34
   3  -4  12 2929.44 220.284  44
  -3   4 -13 1114.70 97.4606  20
   3  -4  13 1338.58 144.138  44
  -3   4 -13 1216.34 121.398  36
   3  -3 -15 949.915 87.3070  40
  -3   3  15 1449.40 116.947  24
  -3   3  14 226.355 130.995  24
   3  -3 -14 225.295 76.2586  36
   3  -3 -14 242.706 85.3633  40
  -3   3  14 432.538 78.1063  16
  -3   3  13 2606.62 212.897  24
   3  -3 -13 1991.83 175.498  36
   3  -3 -13 2168.27 181.536  40
   3  -3 -13 2597.52 194.692  32
  -3   3  13 2759.02 161.314  16
  -3   3  12 96.5757 164.957  24
   3  -3 -12 165.163 76.1079  20
  -3   3  12 215.577 91.2516  16
   3  -3 -12 125.482 107.986  40
   3  -3 -12 45.5038 105.797  36
  -3   3  11 2340.13 153.171  16
   3  -3 -11 2230.53 279.150   7
   3  -3 -11 2053.78 265.334  10
  -3   3  11 1493.70 227.666  53
   3  -3 -11 1929.14 294.594  56
  -3   3  11 2227.40 295.034  55
  -3   3  11 2174.16 208.206  24
  -3   3  11 1783.15 184.203  49
   3  -3 -11 2689.05 385.850  48
   3  -3 -11 2141.78 178.832  40
   3  -3 -11 1990.55 178.152  36
  -3   3  10 959.480 107.417  16
   3  -3 -10 801.712 238.993   7
   3  -3 -10 713.455 225.084  10
   3  -3 -10 1178.95 269.018  56
  -3   3  10 1153.16 269.878  55
  -3   3  10 970.710 197.859  53
  -3   3  10 966.562 168.482  24
  -3   3  10 1080.82 141.588  49
   3  -3 -10 1261.54 359.392  48
   3  -3 -10 1069.14 131.128  36
   3  -3 -10 1215.80 132.958  40
  -3   3   9 334.538 82.8683  16
   3  -3  -9 389.061 224.502   7
   3  -3  -9 296.510 228.075  56
  -3   3   9 156.004 158.042  53
  -3   3   9 463.292 140.335  24
  -3   3   9 388.953 118.636  49
   3  -3  -9 108.567 325.460  48
   3  -3  -9 392.655 103.847  36
   3  -3  -9 380.931 97.3538  40
   3  -3  -8 7084.41 473.524   7
  -3   3   8 6693.89 411.046  49
  -3   3   8 7046.99 372.672  16
  -3   3   8 6496.13 416.017  54
   3  -3  -8 6478.19 479.724  56
  -3   3   8 7600.58 438.353  53
   3  -3  -7 8471.38 506.639   7
  -3   3   7 8517.42 510.740   9
  -3   3   7 8342.85 453.686  49
   3  -3  -7 8393.13 552.637  48
  -3   3   7 7779.94 415.782  16
   3  -3  -7 7243.80 505.661  56
  -3   3   7 7820.85 466.350  53
   3  -3  -6 1777.59 305.029  48
   3  -3  -6 1577.11 225.929   7
   3  -3  -6 1544.00 206.008  10
   3  -3  -6 1647.37 161.492   2
  -3   3   6 1619.01 220.716   9
   3  -3  -6 1330.86 225.182  56
  -3   3   6 1550.24 162.052  53
  -3   3   5 3068.82 244.611   9
   3  -3  -5 2876.70 217.907   2
   3  -3  -5 3089.48 324.437  48
   3  -3  -5 2974.39 247.980  10
   3  -3  -5 3093.66 258.982  56
  -3   3   5 2584.66 204.564  53
  -3   3   5 2880.47 271.341  55
  -3   3   5 2403.98 262.408  58
   3  -3  -4 5676.85 321.340   2
   3  -3  -4 5606.02 302.233   1
  -3   3   4 5324.70 315.041   9
  -3   3   4 4551.04 297.766  49
   3  -3  -4 5533.95 330.618  10
  -3   3   4 4741.96 297.350  53
  -3   3   4 4599.40 346.593  55
  -3   3   4 3912.45 330.432  58
  -3   3   3 97.8422 95.3672  49
   3  -3  -3 180.690 154.535   7
   3  -3  -3 149.037 118.552   1
   3  -3  -3 168.686 142.810   2
   3  -3  -3 68.3677 147.078  10
  -3   3   3 91.2511 100.259  53
  -3   3   3 28.5403 179.431  55
  -3   3   3 46.2639 159.348  58
   3  -3  -2 7548.07 443.970   7
   3  -3  -2 7128.92 449.994   2
   3  -3  -2 7560.00 439.670   1
   3  -3  -2 7946.17 449.872  10
  -3   3   2 8398.20 430.135  53
  -3   3   2 8168.45 442.797  58
   3  -3  -1 133.896 154.597   8
   3  -3  -1 68.8320 116.731   7
   3  -3  -1 35.6073 131.037   2
   3  -3  -1 60.0253 125.991  10
   3  -3  -1 81.0208 124.186   1
  -3   3   1 146.034 123.980  58
   3  -3   0 5981.49 351.628  10
   3  -3   1 15365.3 830.217   2
   3  -3   1 15629.0 820.280   1
   3  -3   1 15475.3 826.101  10
   3  -3   2 154.244 134.942   2
   3  -3   2 229.948 112.262   1
   3  -3   2 197.333 167.704   8
   3  -3   3 7534.61 430.644   2
   3  -3   3 7207.45 448.815   8
   3  -3   3 6720.24 395.641  11
  -3   3  -3 8210.60 400.995  57
  -3   3  -3 7983.18 414.632  56
  -3   3  -4 4706.55 365.613  48
   3  -3   4 3947.56 282.873   8
  -3   3  -4 4084.31 239.646  56
  -3   3  -5 4343.35 390.062  48
   3  -3   5 3677.11 294.224   8
  -3   3  -5 3912.92 265.542  56
   3  -3   6 5145.67 346.027   8
  -3   3  -6 5146.86 338.514  56
  -3   3  -6 5003.96 439.133  48
   3  -3   6 4998.45 280.811  16
   3  -3   7 1319.55 120.099  16
   3  -3   7 1144.05 148.702  22
  -3   3  -7 1610.78 208.080  56
   3  -3   7 1125.64 115.900  26
  -3   3  -7 1451.84 330.548  48
   3  -3   7 1447.98 164.294  33
   3  -3   7 1426.90 131.487  35
   3  -3   8 18022.4 933.333  16
  -3   3  -8 17674.9 1007.07  56
   3  -3   8 18191.9 931.959  26
   3  -3   8 17179.2 937.106  22
  -3   3  -8 18134.1 1055.76  48
   3  -3   8 19088.5 949.051  35
   3  -3   8 16889.2 949.568  34
   3  -3   8 18436.7 952.800  33
   3  -3   9 203.939 107.020  16
   3  -3   9 148.506 126.756  22
  -3   3  -9-69.6831 189.528  56
  -3   3  -9-227.675 334.303  48
   3  -3   9 274.791 108.391  35
   3  -3   9 108.311 170.611  33
   3  -3   9 122.319 171.861  34
   3  -3   9 242.435 93.0497  26
   3  -3  10 712.922 121.321  35
   3  -3  10 1254.37 186.392  34
   3  -3  10 1057.41 124.251  16
   3  -3  10 1166.98 218.644  21
   3  -3  11 2155.63 192.767  34
   3  -3  11 2778.52 234.694  21
   3  -3  11 2692.02 151.606  16
   3  -3  12 4998.69 303.088  34
   3  -3  12 5809.72 332.110  21
  -3   3 -13 1753.63 130.411  20
   3  -3  13 1878.93 162.337  44
  -3   3 -13 1759.70 150.619  36
   3  -2 -15 1891.11 129.794  40
   3  -2 -15 1743.71 130.170  36
   3  -2 -14 1110.75 131.762  36
   3  -2 -14 1455.08 129.622  40
  -3   2  13 1855.91 196.361  24
   3  -2 -13 1612.31 159.783  36
   3  -2 -13 1531.35 149.225  40
   3  -2 -13 1703.09 130.826  20
  -3   2  12 135.789 163.240  24
   3  -2 -12 70.9729 130.775  32
   3  -2 -12-26.7476 83.8451  20
  -3   2  12 56.4570 93.8475  16
   3  -2 -12-16.9782 103.212  40
   3  -2 -12 97.0193 111.828  36
  -3   2  11 821.908 105.713  16
   3  -2 -11 576.834 235.969   7
   3  -2 -11 499.224 258.407  56
  -3   2  11 471.709 248.675  55
  -3   2  11 631.369 189.185  53
  -3   2  11 761.689 167.261  24
  -3   2  11 575.971 118.942  49
   3  -2 -11 919.409 335.134  48
   3  -2 -11 920.211 123.555  40
   3  -2 -11 555.732 128.621  36
  -3   2  10 16822.5 866.181  16
   3  -2 -10 17810.3 965.238   7
  -3   2  10 17353.4 980.548   9
   3  -2 -10 15538.4 981.076  56
  -3   2  10 14998.7 930.324  53
  -3   2  10 17456.7 888.285  24
  -3   2  10 14153.1 897.984  49
   3  -2 -10 16641.7 992.462  48
   3  -2 -10 17704.6 900.057  36
   3  -2 -10 17828.6 894.340  40
  -3   2   9 3305.71 200.893  16
   3  -2  -9 3496.43 317.686   7
  -3   2   9 3418.58 342.790   9
   3  -2  -9 3939.21 350.720  56
  -3   2   9 3424.02 274.389  53
  -3   2   9 3160.26 232.480  54
  -3   2   9 3490.54 235.778  24
  -3   2   9 2949.12 233.831  49
   3  -2  -9 3761.56 395.339  48
   3  -2  -9 3732.44 233.868  36
   3  -2  -9 4126.35 229.316  40
  -3   2   8 422.034 226.212   9
   3  -2  -8 290.555 205.391   7
   3  -2  -8 368.905 294.174  48
  -3   2   8 375.434 104.957  49
  -3   2   8 371.007 69.6861  16
  -3   2   8 269.210 127.403  54
   3  -2  -8 514.386 222.772  56
  -3   2   8 460.070 147.655  53
   3  -2  -7 3591.63 350.065  48
  -3   2   7 3526.21 223.150  49
   3  -2  -7 3223.61 289.155   7
  -3   2   7 3272.49 298.865   9
  -3   2   7 3042.43 246.240  54
   3  -2  -7 3552.70 302.396  56
  -3   2   7 3196.37 242.414  53
  -3   2   7 3091.40 301.282  55
  -3   2   6 28373.5 1414.48  49
   3  -2  -6 26362.6 1448.96  48
   3  -2  -6 27297.0 1404.17   1
   3  -2  -6 27275.1 1439.81   7
  -3   2   6 29472.8 1437.81   9
   3  -2  -6 26814.5 1448.12  56
  -3   2   6 25908.8 1418.68  53
  -3   2   6 24839.0 1437.28  55
   3  -2  -5 873.146 257.932  48
   3  -2  -5 1327.16 152.128   2
  -3   2   5 1236.02 181.279   9
   3  -2  -5 847.984 204.133  56
  -3   2   5 916.544 200.541  55
  -3   2   5 888.369 137.943  53
   3  -2  -4 53120.7 2725.31   2
   3  -2  -4 54134.9 2720.92   1
  -3   2   4 55992.8 2720.20   9
   3  -2  -4 53921.9 2730.94  10
  -3   2   4 50604.6 2721.01  53
  -3   2   4 49534.3 2729.99  55
  -3   2   3 1940.38 125.626  50
   3  -2  -3 2286.83 191.629   2
   3  -2  -3 2119.00 193.483   7
   3  -2  -3 2447.22 188.779   1
  -3   2   3 2457.90 167.235   9
  -3   2   3 2254.86 171.418  53
  -3   2   3 2234.89 211.821  55
  -3   2   3 2034.44 176.088  58
  -3   2   2 526.641 92.9576  50
   3  -2  -2 664.061 158.336   8
   3  -2  -2 757.052 141.182   1
   3  -2  -2 617.136 136.026   2
   3  -2  -2 609.166 127.813   7
  -3   2   2 348.172 46.5643  51
  -3   2   2 497.996 97.0058  58
   3  -2  -1 10090.0 537.507   8
   3  -2  -1 9808.70 513.794   7
   3  -2  -1 10119.3 532.819   2
  -3   2   1 9276.14 499.181  58
   3  -2   1 111.794 129.662   2
   3  -2   1 42.3720 123.051   1
   3  -2   2 4267.63 285.084   2
   3  -2   2 4678.42 315.788   8
   3  -2   2 4595.76 277.173   1
   3  -2   3 1184.80 202.191   8
   3  -2   3 1397.93 146.939   2
  -3   2  -3 1245.26 142.068  56
  -3   2  -3 1100.98 101.295  57
   3  -2   4 127.580 186.155   8
  -3   2  -4 523.436 258.717  48
   3  -2   4 153.545 75.7834  16
  -3   2  -4 228.173 72.1159  57
  -3   2  -4 418.715 123.635  56
   3  -2   5 38289.8 1925.72   8
  -3   2  -5 39045.7 1943.21  48
   3  -2   5 35415.4 1875.44  16
  -3   2  -5 38913.6 1912.80  56
   3  -2   6 2049.16 237.878   8
  -3   2  -6 2348.06 218.902  56
  -3   2  -6 2346.24 331.406  48
   3  -2   6 2166.28 152.464  16
   3  -2   6 2205.41 219.835  11
   3  -2   7 19847.3 1076.19  16
   3  -2   7 20150.3 1127.56   8
  -3   2  -7 21770.9 1142.41  56
   3  -2   7 19984.2 1080.69  22
   3  -2   7 21604.0 1074.87  26
  -3   2  -7 20803.0 1176.41  48
   3  -2   7 21085.2 1090.40  33
   3  -2   7 21533.2 1085.94  35
   3  -2   8 789.762 121.407  16
   3  -2   8 955.359 142.775  22
  -3   2  -8 778.414 220.432  56
   3  -2   8 830.730 103.331  26
  -3   2  -8 798.515 334.781  48
   3  -2   8 828.282 113.236  35
   3  -2   8 781.994 167.671  33
   3  -2   9 1525.89 145.795  16
  -3   2  -9 1600.61 347.873  48
   3  -2   9 1588.38 196.390  33
   3  -2   9 1317.89 131.948  35
  -3   2  -9 1284.01 238.007  56
   3  -2  10 72.9862 82.9042  35
   3  -2  10 217.898 174.469  34
   3  -2  10-84.1262 168.147  33
   3  -2  10 75.0892 111.352  16
   3  -2  11 1849.25 191.703  34
   3  -2  11 2017.99 226.176  21
   3  -2  11 1879.33 148.900  16
   3  -2  12 155.352 120.617  34
   3  -2  12 140.742 164.192  21
   3  -2  12 128.804 83.7538  16
  -3   2 -13 945.217 115.843  36
   3  -2  13 1381.06 136.824  21
   3  -1 -16 187.337 44.8023  36
  -3   1  16 269.185 81.8209  24
   3  -1 -15 475.503 94.1494  36
   3  -1 -15 466.028 76.0339  40
  -3   1  14 255.176 154.794  24
   3  -1 -14 338.992 108.938  36
   3  -1 -14 216.934 89.5729  40
   3  -1 -14 273.267 79.0406  20
  -3   1  13 5070.88 325.904  24
   3  -1 -13 5128.18 295.238  20
   3  -1 -13 5102.12 318.518  36
   3  -1 -13 4801.72 304.289  40
   3  -1 -12 2117.79 154.015  20
   3  -1 -12 1787.89 268.422   7
  -3   1  12 1357.28 226.061  53
  -3   1  12 2089.12 204.115  24
   3  -1 -12 2695.68 357.187  48
   3  -1 -12 1642.61 180.688  36
   3  -1 -12 1919.24 166.435  40
   3  -1 -12 2079.69 180.534  32
   3  -1 -11 5020.16 383.547   7
  -3   1  11 5073.66 414.359   9
  -3   1  11 4386.26 343.831  53
  -3   1  11 5106.10 309.492  24
   3  -1 -11 4902.72 446.463  48
   3  -1 -11 5003.12 305.928  36
   3  -1 -11 4845.32 292.509  32
   3  -1 -11 5190.68 294.482  40
   3  -1 -10 1147.40 239.892   7
  -3   1  10 896.926 263.745   9
   3  -1 -10 874.179 342.775  52
  -3   1  10 794.597 176.915  53
  -3   1  10 849.680 152.585  24
  -3   1  10 827.349 121.703  49
   3  -1 -10 846.098 320.734  48
   3  -1 -10 1070.10 117.840  40
   3  -1 -10 993.118 134.204  36
   3  -1  -9 6958.17 466.628   7
  -3   1   9 7354.27 485.929   9
   3  -1  -9 7427.70 525.961  52
  -3   1   9 6483.25 473.897  55
  -3   1   9 6803.35 428.355  53
  -3   1   9 6446.31 398.088  54
  -3   1   9 6528.19 388.638  24
  -3   1   9 6154.44 395.302  49
   3  -1  -9 7216.34 511.005  48
   3  -1  -9 6977.15 398.403  36
   3  -1  -9 8010.69 393.098  40
  -3   1   8 2622.78 196.554  49
   3  -1  -8 2917.44 333.206  48
  -3   1   8 3166.81 235.606  53
  -3   1   8 3070.65 288.256  55
  -3   1   8 2749.30 215.522  54
   3  -1  -8 2874.53 281.118   7
  -3   1   8 2914.97 296.235   9
  -3   1   7 852.435 113.443  49
   3  -1  -7 873.138 265.406  48
  -3   1   7 645.817 139.825  54
  -3   1   7 908.643 215.208  55
  -3   1   7 1078.18 152.967  53
   3  -1  -7 812.636 210.133   7
  -3   1   7 1017.14 211.216   9
   3  -1  -6 22012.7 1191.22  48
  -3   1   6 22615.7 1160.88  49
  -3   1   6 22264.8 1169.96  54
   3  -1  -6 21845.3 1197.85  56
  -3   1   6 21829.7 1169.06  53
  -3   1   6 22566.0 1186.49  55
  -3   1   6 21683.7 1180.86   9
   3  -1  -5 658.521 235.500  48
  -3   1   5 903.434 143.253  53
  -3   1   5 829.564 190.789  55
   3  -1  -5 1077.03 145.331   1
  -3   1   4 23153.2 1225.77  50
   3  -1  -4 23177.9 1254.04  48
  -3   1   4 23384.1 1247.96  53
  -3   1   4 24134.4 1251.84  55
   3  -1  -4 25413.8 1246.70   1
   3  -1  -4 24769.9 1252.58   7
  -3   1   3 24776.8 1258.32  50
  -3   1   3 24151.0 1273.68  53
  -3   1   3 25262.7 1273.55  55
   3  -1  -3 24726.7 1276.91   2
   3  -1  -3 23767.4 1272.77   1
   3  -1  -3 23523.1 1269.67   7
  -3   1   2 49635.1 2446.40  55
  -3   1   2 47498.5 2436.03  51
  -3   1   2 48209.0 2444.91  50
   3  -1  -2 48534.5 2454.90   2
   3  -1  -2 47102.1 2452.39   1
   3  -1  -2 46065.7 2450.89   8
   3  -1  -2 46134.7 2442.68   7
   3  -1  -2 48601.3 2450.18  10
  -3   1   1 281.973 126.803  51
   3  -1  -1 234.467 112.358  10
   3  -1  -1 153.155 82.8763   7
   3  -1  -1 92.1253 158.088   8
   3  -1  -1 225.938 90.7722  13
   3  -1   0 26536.0 1413.62   8
   3  -1   0 27446.2 1406.57   1
   3  -1   0 27023.5 1400.01  10
   3  -1   1 3742.46 255.164   1
  -3   1  -2 2019.20 153.762  57
  -3   1  -2 1952.86 130.268  54
   3  -1   2 2198.16 174.916   1
  -3   1  -3 90.4064 84.4809  57
  -3   1  -3 75.9882 122.606  56
   3  -1   3 199.383 195.944   8
   3  -1   3 75.4040 73.3625  16
  -3   1  -4 11736.7 610.850  56
  -3   1  -4 10236.1 585.890  57
   3  -1   4 11682.8 642.996   8
   3  -1   4 10973.9 572.048  16
  -3   1  -5 2017.18 161.734  57
  -3   1  -5 2855.40 211.940  56
   3  -1   5 2376.81 253.225   8
  -3   1  -5 2688.28 307.869  48
   3  -1   5 1987.90 148.834  16
  -3   1  -6 493.143 162.842  56
   3  -1   6 312.599 208.550   8
  -3   1  -6 384.478 285.559  48
   3  -1   6 283.594 98.9247  16
   3  -1   6 218.949 184.113  11
   3  -1   7 148.174 109.129  16
   3  -1   7 317.915 200.380  11
   3  -1   7 349.063 133.969  22
   3  -1   7 372.572 199.254   8
  -3   1  -7 395.084 185.526  56
  -3   1  -7 285.174 293.109  48
   3  -1   7 101.664 144.231  33
   3  -1   8 2535.44 182.842  16
  -3   1  -8 2505.80 277.384  56
   3  -1   8 2136.80 190.624  22
  -3   1  -8 2436.92 358.951  48
   3  -1   8 2509.86 215.123  33
   3  -1   9-26.8218 126.967  16
  -3   1  -9 245.961 301.183  48
   3  -1   9 142.085 171.847  33
  -3   1  -9 262.397 204.602  56
   3  -1  10 2375.06 230.494  33
   3  -1  10 2920.02 197.159  16
   3  -1  11 896.693 167.522  34
   3  -1  11 1180.77 124.846  16
   3  -1  11 1138.07 199.457  21
   3  -1  12 3387.89 220.283  34
   3  -1  12 3550.68 205.345  16
   3  -1  12 3510.11 243.920  21
   3  -1  13 125.998 100.017  21
   3   0 -16 3.11090 64.0954  36
  -3   0  16-122.453 96.5613  24
  -3   0  15 85.9153 131.102  24
   3   0 -15 100.957 94.8980  36
   3   0 -15 130.930 64.8698  40
  -3   0  15 59.4925 71.5150  16
   3   0 -15 142.131 68.8513  20
  -3   0  14-98.8892 161.941  24
   3   0 -14-123.560 118.811  36
   3   0 -14-39.5312 88.2922  40
  -3   0  14 34.0402 81.9777  16
   3   0 -14 23.9740 84.3963  20
  -3   0  13 4459.43 309.412  24
   3   0 -13 4946.64 282.433  20
  -3   0  13 4782.26 265.712  16
   3   0 -13 4475.66 305.563  36
   3   0 -13 4353.65 284.612  40
   3   0 -12 189.897 93.0276  20
   3   0 -12-159.373 214.572   7
  -3   0  12-22.8969 260.204   9
  -3   0  12 137.781 159.764  24
   3   0 -12 51.2291 296.309  48
   3   0 -12 122.529 96.9510  40
   3   0 -12 331.638 131.115  36
   3   0 -11 4048.29 247.738  20
  -3   0  11 3594.04 380.773   9
   3   0 -11 4763.17 367.801   7
   3   0 -11 4210.98 448.204  52
  -3   0  11 3632.73 373.815  55
  -3   0  11 4002.58 271.603  24
   3   0 -11 3613.40 402.499  48
   3   0 -11 4130.51 273.624  36
   3   0 -11 3896.42 254.422  40
   3   0 -11 3973.29 258.486  32
   3   0 -10 442.239 224.528   7
  -3   0  10 360.482 256.407   9
   3   0 -10 359.225 324.775  52
  -3   0  10 72.8899 239.227  55
  -3   0  10 128.936 135.199  24
   3   0 -10 304.639 109.124  32
  -3   0  10 253.962 92.9872  49
   3   0 -10 433.218 294.903  48
   3   0 -10 381.826 92.8373  40
   3   0 -10 310.920 111.509  36
   3   0  -9 1263.20 300.279  48
  -3   0   9 1218.44 126.537  49
   3   0  -9 1639.72 246.498   7
  -3   0   9 1867.34 271.904   9
  -3   0   9 1214.24 142.825  54
  -3   0   9 1059.83 245.534  55
   3   0  -8 184.622 253.842  48
  -3   0   8-25.5674 84.6158  49
   3   0  -8 82.5469 198.050   7
  -3   0   8 147.449 218.578   9
  -3   0   8 111.287 114.936  54
  -3   0   8 140.725 207.069  55
  -3   0   8 187.670 142.997  53
  -3   0   7 8650.05 487.745  49
   3   0  -7 9082.63 538.685   7
  -3   0   7 9101.55 510.702  53
  -3   0   7 8512.22 532.269  55
  -3   0   7 8961.91 501.848  54
  -3   0   6 45441.3 2338.04  49
   3   0  -6 42888.4 2337.05   1
  -3   0   6 46481.6 2344.67  54
  -3   0   6 46614.8 2349.29  53
  -3   0   6 46681.0 2355.67  55
  -3   0   5 1975.31 173.578  50
   3   0  -5 2834.25 204.378   1
  -3   0   5 2222.35 198.960  53
   3   0  -5 2319.30 277.797  52
  -3   0   5 1977.06 214.087  55
   3   0  -4 57932.6 3028.40   7
   3   0  -4 59824.9 3028.33   1
  -3   0   4 57982.0 3016.60  50
   3   0  -4 61624.1 3028.35  10
   3   0  -4 58058.1 3031.42  52
  -3   0   4 58352.2 3030.82  53
  -3   0   4 59311.5 3024.46  55
   3   0  -3 3248.26 244.091   7
   3   0  -3 3262.64 259.105   1
  -3   0   3 3792.61 245.590  50
   3   0  -3 3561.44 238.331  10
  -3   0   3 3713.73 224.582  51
  -3   0   3 3522.05 238.390  54
  -3   0   3 3952.57 239.553  55
   3   0  -2 6891.74 422.692   1
   3   0  -2 6685.89 420.909   8
   3   0  -2 7582.67 405.556  10
  -3   0   2 7141.04 408.202  54
  -3   0   2 7476.90 425.689  50
  -3   0   2 7232.07 395.484  55
  -3   0   2 7506.53 409.194  51
   3   0  -1 288.744 105.015  10
   3   0  -1 255.227 165.421   8
   3   0  -1 336.110 126.677  13
  -3   0   1 331.019 111.919  54
  -3   0   1 337.698 155.921  51
   3   0   0 3023.32 221.444   1
   3   0   0 2885.12 245.015   8
   3   0   0 2974.04 189.169  10
   3   0   0 2776.13 211.866  13
  -3   0   0 2543.77 242.031  51
  -3   0   0 2622.69 176.422  54
   3   0   1 8592.24 487.185   1
  -3   0  -1 8652.51 473.454  57
  -3   0  -1 8649.46 456.511  54
   3   0   2 40265.0 2108.57   1
   3   0   2 39450.5 2110.93  11
  -3   0  -2 42600.8 2103.76  57
   3   0   3 1457.45 239.320   8
  -3   0  -3 1326.74 135.130  57
  -3   0  -3 1540.03 167.329  56
   3   0   4 5591.25 379.473   8
  -3   0  -4 5952.29 335.732  56
   3   0   5 37.7637 215.036   8
  -3   0  -5 134.880 104.082  57
  -3   0  -5 170.762 147.143  56
  -3   0  -5 67.4063 249.277  48
   3   0   5 121.381 190.671  11
   3   0   6 1638.48 249.993   8
  -3   0  -6 1040.62 145.391  57
  -3   0  -6 1546.70 203.612  56
   3   0   6 1288.84 149.758  23
  -3   0  -6 1260.30 286.594  48
   3   0   6 1205.68 227.195  11
   3   0   7 5636.86 391.868  11
   3   0   7 4638.88 311.773  22
   3   0   7 5621.15 397.147   8
  -3   0  -7 5775.23 395.427  56
   3   0   7 5250.70 319.548  23
  -3   0  -7 4840.26 437.801  48
   3   0   7 5469.40 327.504  33
   3   0   8 3092.50 291.407  11
  -3   0  -8 3014.80 309.456  56
  -3   0  -8 2449.46 373.971  51
   3   0   8 2962.50 214.514  22
  -3   0  -8 2485.29 364.833  48
   3   0   8 2854.80 237.078  33
   3   0   9 6990.67 413.194  33
  -3   0  -9 6726.21 491.604  56
   3   0  10 5174.05 365.031  33
   3   0  10 6637.77 347.650  16
   3   0  11 1045.94 166.923  34
   3   0  11 1070.02 121.955  16
   3   0  12 1138.47 127.766  34
   3   0  12 1317.75 106.651  16
   3   0  12 1243.48 156.847  21
  -3   0 -13 260.562 58.2760  36
   3   0  13 191.585 68.3380  47
   3   1 -16 4016.76 222.049  20
  -3  -1  15-21.5597 135.293  24
  -3  -1  15-20.0551 71.7766  16
   3   1 -15-70.5369 77.7073  20
  -3  -1  15 65.7390 80.2029  18
  -3  -1  14 16236.6 851.856  24
  -3  -1  14 17462.9 829.204  16
   3   1 -14 16784.4 844.525  20
  -3  -1  13 397.612 168.701  24
   3   1 -13 325.385 100.305  20
  -3  -1  13 152.837 87.7481  16
   3   1 -13 357.169 97.3556  40
  -3  -1  12 703.960 101.045  16
   3   1 -12 799.325 113.533  20
  -3  -1  12 286.489 267.063   9
   3   1 -12 421.806 225.364   7
   3   1 -12 696.770 351.979  52
  -3  -1  12 808.907 275.464  55
  -3  -1  12 781.244 183.555  53
  -3  -1  12 923.018 167.727  24
   3   1 -12 1228.96 300.251  48
   3   1 -12 742.695 111.584  40
  -3  -1  11 215.772 83.4575  16
   3   1 -11 33.5474 86.7109  20
   3   1 -11 29.3292 230.254   7
  -3  -1  11 97.2435 282.579   9
  -3  -1  11 246.660 246.091  55
  -3  -1  11 410.186 165.145  53
  -3  -1  11 183.250 147.213  24
   3   1 -11 181.070 284.310  48
   3   1 -11 346.825 96.9429  40
   3   1 -11 211.954 116.978  36
   3   1 -10 1144.93 110.538  20
  -3  -1  10 1147.45 98.3177  16
   3   1 -10 1071.27 236.580   7
  -3  -1  10 1076.81 270.066   9
  -3  -1  10 1014.00 131.886  54
  -3  -1  10 1086.78 257.450  55
  -3  -1  10 920.728 181.767  53
  -3  -1  10 1298.23 149.962  24
  -3  -1  10 567.439 107.612  49
   3   1 -10 1142.40 293.841  48
   3   1 -10 1191.07 137.116  36
   3   1 -10 1232.41 118.106  40
   3   1  -9 18724.3 939.929   7
  -3  -1   9 17582.5 946.168   9
  -3  -1   9 14305.1 868.525  49
  -3  -1   9 16827.5 849.220  16
  -3  -1   9 16386.5 933.684  55
  -3  -1   9 16909.6 882.109  54
  -3  -1   8 4069.42 254.147  49
   3   1  -8 4504.01 335.759   7
  -3  -1   8 4111.16 334.675  55
  -3  -1   8 4145.76 272.447  54
  -3  -1   7 14628.9 818.645  49
   3   1  -7 16499.3 863.442   7
   3   1  -7 15894.4 827.592   1
  -3  -1   7 15080.1 852.594  55
  -3  -1   7 15660.3 830.163  54
  -3  -1   6 11415.5 605.624  50
   3   1  -6 10632.6 608.165   1
   3   1  -6 10988.9 645.574  52
  -3  -1   6 10538.8 620.466  55
  -3  -1   6 11257.6 605.432  54
  -3  -1   5 8808.82 495.704  50
   3   1  -5 9055.47 510.529   1
   3   1  -5 8869.64 534.171  52
  -3  -1   5 8600.91 503.188  55
   3   1  -4 10229.6 570.065   1
  -3  -1   4 10199.7 561.316  50
   3   1  -4 10198.6 553.605  10
   3   1  -4 10086.0 576.531  52
  -3  -1   4 9871.04 550.660  51
  -3  -1   4 10037.2 552.594  55
   3   1  -3 13542.2 753.704   1
  -3  -1   3 13675.0 749.306  50
   3   1  -3 14155.4 734.124  10
  -3  -1   3 13788.4 739.904  51
   3   1  -3 13078.9 742.216  52
  -3  -1   3 14317.2 729.563  55
  -3  -1   3 13896.1 736.991  54
   3   1  -2 20538.8 1049.27  10
   3   1  -2 20210.3 1066.48  13
  -3  -1   2 20265.1 1072.72  50
  -3  -1   2 20597.7 1039.14  55
   3   1  -2 19941.6 1033.85  58
  -3  -1   2 19773.6 1065.22  51
  -3  -1   2 19993.9 1053.89  54
  -3  -1   1 38962.4 1998.07  54
  -3  -1   1 38451.7 2017.72  51
   3   1  -1 38836.2 1987.90  58
  -3  -1   1 37603.0 2020.95  50
   3   1  -1 39752.8 1994.50  10
   3   1  -1 38217.1 2011.60  13
   3   1  -1 39507.2 2017.68   8
  -3  -1   0 3600.44 237.948  57
  -3  -1   0 3810.55 298.116  51
  -3  -1   0 3798.73 224.500  54
   3   1   0 3670.61 271.159  13
   3   1   0 4042.80 276.292   1
   3   1   0 3846.91 299.822   8
  -3  -1  -1 58660.0 2893.79  57
  -3  -1  -1 55175.8 2922.30  51
  -3  -1  -1 55069.7 2879.07  54
   3   1   1 56847.8 2901.88  11
   3   1   1 56477.7 2902.61   1
   3   1   1 58028.5 2921.06   8
  -3  -1  -2 6452.19 434.812  51
  -3  -1  -2 7139.06 364.271  57
   3   1   2 5913.80 337.509  16
   3   1   2 6420.12 377.262   1
   3   1   3 8898.25 577.108  11
  -3  -1  -3 10279.7 548.391  57
  -3  -1  -3 10398.6 567.151  56
  -3  -1  -4 86.6538 111.923  57
  -3  -1  -4 114.716 143.433  56
   3   1   4 61.1117 198.735  11
   3   1   4 233.184 232.215   8
  -3  -1  -5 3062.72 228.957  57
  -3  -1  -5 3420.22 266.255  56
   3   1   5 2742.58 317.643   8
   3   1   5 3187.60 298.114  11
   3   1   6 16624.8 906.885   8
  -3  -1  -6 13582.3 843.233  57
  -3  -1  -6 17558.3 883.460  56
   3   1   6 15465.9 816.966  23
  -3  -1  -6 15021.3 895.563  48
   3   1   6 16590.6 883.260  11
   3   1   7 1951.83 175.086  22
   3   1   7 2010.02 263.963  11
   3   1   7 2177.48 272.569   8
  -3  -1  -7 2018.29 248.972  56
  -3  -1  -7 1528.78 331.729  51
   3   1   7 1881.04 184.663  23
  -3  -1  -7 1774.77 309.628  48
  -3  -1  -7 1287.24 144.813  40
  -3  -1  -8 1995.84 276.474  56
  -3  -1  -8 1900.07 339.768  51
   3   1   8 2375.46 201.020  33
  -3  -1  -8 1556.96 150.332  40
   3   1   8 2031.99 262.684  11
   3   1   8 1583.71 171.204  22
   3   1   9 653.700 170.193  33
   3   1  10 3203.46 235.468  33
   3   1  11 26.7078 142.929  34
  -3  -1 -12 141.396 81.1647  36
   3   1  12 318.384 88.1209  34
   3   1  12 282.553 120.501  21
   3   2 -16 48.5712 79.4180  36
   3   2 -16 28.6743 61.3835  20
  -3  -2  15 132.426 140.335  24
   3   2 -15 147.427 105.360  36
  -3  -2  15 77.7413 65.8962  16
   3   2 -15-48.6046 80.5522  20
  -3  -2  15-65.5673 81.9771  18
  -3  -2  14-15.6280 167.912  24
   3   2 -14-50.9560 121.909  36
  -3  -2  14-62.5361 79.6093  16
   3   2 -14 78.1700 93.3264  20
  -3  -2  13 968.284 181.441  24
   3   2 -13 1127.28 129.833  20
  -3  -2  13 1116.55 106.178  16
   3   2 -13 1099.72 152.986  36
   3   2 -13 1259.93 123.295  40
   3   2 -12 9286.95 505.641  20
  -3  -2  12 8968.60 480.812  16
   3   2 -12 8949.02 593.445   7
  -3  -2  12 8952.22 619.058   9
  -3  -2  12 7615.34 614.432  55
  -3  -2  12 8794.49 554.221  53
  -3  -2  12 8719.81 514.279  24
   3   2 -12 9158.73 604.851  48
   3   2 -12 9553.46 522.847  36
   3   2 -12 9692.74 506.132  40
   3   2 -11 3215.00 220.202  20
  -3  -2  11 3210.72 198.681  16
   3   2 -11 3088.68 333.395   7
  -3  -2  11 3257.07 357.529   9
  -3  -2  11 3183.51 349.603  55
  -3  -2  11 3184.80 276.325  53
  -3  -2  11 3835.38 246.473  24
   3   2 -11 3393.37 360.172  48
   3   2 -11 3537.72 221.668  40
   3   2 -11 3670.22 243.464  36
  -3  -2  10 18.9082 70.4683  16
   3   2 -10-96.1193 79.0003  20
   3   2 -10 108.946 222.892   7
  -3  -2  10 126.597 248.289   9
  -3  -2  10 8.78288 112.503  54
  -3  -2  10-45.3992 240.395  55
  -3  -2  10 20.1651 143.863  53
  -3  -2  10 78.9088 131.168  24
   3   2 -10 29.3315 252.134  48
   3   2 -10 37.8371 79.2860  40
   3   2 -10-57.5480 98.1918  36
   3   2  -9 8692.22 516.384   7
  -3  -2   9 8093.76 412.545  16
  -3  -2   9 8734.78 478.010  53
  -3  -2   9 8254.23 522.768  55
  -3  -2   9 8751.73 455.593  54
  -3  -2   8 1515.72 129.172  49
   3   2  -8 1769.20 245.389   7
   3   2  -8 1795.69 298.074  52
  -3  -2   8 1538.77 236.569  55
  -3  -2   8 1588.94 180.183  53
  -3  -2   8 1784.76 168.013  54
  -3  -2   7 804.033 107.544  49
   3   2  -7 915.641 170.370   1
  -3  -2   7 977.760 142.389  54
   3   2  -7 918.271 272.806  52
  -3  -2   7 889.955 199.812  55
  -3  -2   7 918.819 156.305  53
  -3  -2   6 21179.9 1087.63  50
   3   2  -6 19611.2 1088.53   1
  -3  -2   6 20610.7 1090.62  53
  -3  -2   6 19874.2 1088.16  55
  -3  -2   6 20751.7 1077.90  54
  -3  -2   5 23.3381 160.286  50
   3   2  -5 109.284 168.580   1
   3   2  -5 54.7127 216.399  52
  -3  -2   5 53.4061 152.150  55
  -3  -2   4 38.8783 170.380  50
   3   2  -4 115.459 172.419   1
   3   2  -4 253.310 105.899  10
  -3  -2   4 186.093 120.271  54
   3   2  -4 224.801 201.074  52
  -3  -2   4 156.516 125.783  55
  -3  -2   4 258.398 149.894  51
  -3  -2   3 12565.1 664.014  50
   3   2  -3 12224.5 664.037   1
  -3  -2   3 11985.3 654.475  51
   3   2  -3 10749.5 637.372  52
  -3  -2   3 11617.8 624.762  55
   3   2  -3 11858.3 631.348  58
  -3  -2   3 12509.8 638.300  54
   3   2  -2 357.356 74.1676  10
   3   2  -2 541.928 187.313   8
  -3  -2   2 535.710 204.074  50
   3   2  -2 541.492 170.022  12
   3   2  -2 386.605 182.003  13
  -3  -2   2 621.033 113.317  54
   3   2  -2 600.089 103.352  58
  -3  -2   2 510.233 173.733  51
  -3  -2   1 33853.4 1765.53  50
  -3  -2   1 33093.3 1762.06  51
   3   2  -1 33190.1 1736.28  58
  -3  -2   1 34042.0 1733.52  54
   3   2  -1 33331.3 1745.56  12
   3   2  -1 33575.8 1758.24  13
   3   2  -1 34707.0 1760.24   8
  -3  -2   0 8860.52 476.732  57
  -3  -2   0 8609.96 463.964  54
  -3  -2   0 8401.89 523.958  51
   3   2   0 8472.82 486.075  58
  -3  -2   0 8177.53 535.669  50
   3   2   0 8915.13 509.389  11
   3   2   0 8466.99 488.099  12
   3   2   0 8385.00 512.433  13
   3   2   0 8662.56 502.700   1
   3   2   0 8705.88 521.221   8
  -3  -2  -1 95.0690 82.1848  54
  -3  -2  -1-38.3077 106.979  57
  -3  -2  -1 141.921 223.782  51
   3   2   1 97.8238 155.477  58
   3   2   1 171.326 77.8792  16
   3   2   1 106.341 193.933  11
   3   2   1 82.4455 155.515   1
   3   2   1 40.6250 217.008   8
   3   2   2 43.0168 184.186  58
  -3  -2  -2-3.61587 110.666  57
  -3  -2  -2 75.0827 234.350  51
   3   2   2-23.6468 79.2777  16
   3   2   2 50.1319 201.319  11
   3   2   2 33.9893 149.143   1
  -3  -2  -3 1611.36 158.680  57
  -3  -2  -3 1815.46 288.257  51
   3   2   3 1815.39 239.511  11
   3   2   3 1370.50 122.054  16
   3   2   3 1401.00 154.499   1
  -3  -2  -4 739.430 136.601  57
  -3  -2  -4 854.444 169.740  56
   3   2   4 934.967 253.975   8
   3   2   4 720.833 105.276  16
   3   2   4 564.052 224.699  11
  -3  -2  -5 3861.34 282.903  57
  -3  -2  -5 4580.38 316.496  56
   3   2   5 3911.39 256.351  23
   3   2   5 4437.41 377.764   8
   3   2   5 4051.34 339.670  11
   3   2   5 3976.11 244.308  16
  -3  -2  -6 9905.13 564.474  56
  -3  -2  -6 9286.15 629.044  51
  -3  -2  -6 8165.73 528.726  57
   3   2   6 8846.66 492.900  23
   3   2   6 9859.25 602.002   8
   3   2   6 9308.50 575.299  11
   3   2   6 8745.94 486.082  16
   3   2   7 1238.85 147.476  16
   3   2   7 969.608 249.333  11
   3   2   7 1456.81 261.488   8
  -3  -2  -7 1159.73 230.420  56
  -3  -2  -7 1421.46 313.936  51
   3   2   7 1114.05 166.818  23
  -3  -2  -7 858.059 289.805  50
  -3  -2  -7 754.694 128.158  40
  -3  -2  -8 244.495 203.369  56
  -3  -2  -8 4.14862 99.4951  40
   3   2   8 100.089 159.443  33
   3   2   8-67.3536 129.994  16
  -3  -2  -9 315.843 95.5568  40
   3   2   9 131.804 152.716  33
   3   2   9 364.279 123.824  16
   3   2  10 91.2903 131.101  33
   3   2  11 108.858 127.689  34
   3   3 -16 244.421 82.3311  36
   3   3 -16 428.033 71.6100  20
   3   3 -15 126.055 102.454  36
  -3  -3  15 166.835 85.6286  18
  -3  -3  14 2693.64 236.807  24
   3   3 -14 2578.97 214.559  36
  -3  -3  14 3202.86 174.854  16
  -3  -3  14 2816.88 195.452  18
  -3  -3  13 161.971 166.087  24
  -3  -3  13 1.26171 75.1804  16
   3   3 -13-42.1006 118.282  36
   3   3 -12 12491.3 753.529   7
  -3  -3  12 11229.5 770.187   9
  -3  -3  12 9533.68 759.492  55
  -3  -3  12 11348.0 704.923  53
  -3  -3  12 12669.6 671.824  24
  -3  -3  12 12733.6 640.450  16
   3   3 -12 12346.7 677.896  36
   3   3 -12 12239.6 663.613  40
  -3  -3  11 4434.75 239.491  16
   3   3 -11 4821.48 387.299   7
  -3  -3  11 4213.49 402.325   9
  -3  -3  11 3878.84 398.922  55
  -3  -3  11 3910.54 309.668  53
  -3  -3  11 4727.35 284.791  24
   3   3 -11 3753.18 370.843  48
   3   3 -11 4221.53 278.783  36
   3   3 -11 3854.52 259.993  40
   3   3 -10 1749.10 276.221   7
  -3  -3  10 2011.69 208.029  53
   3   3 -10 2417.81 352.431  52
  -3  -3  10 1741.06 293.884  55
  -3  -3  10 2016.02 178.995  54
  -3  -3  10 1972.62 181.562  24
  -3  -3  10 1985.46 130.040  16
   3   3 -10 2120.64 172.277  36
   3   3 -10 1943.49 151.467  40
  -3  -3   9 2422.89 215.282  53
   3   3  -9 2386.93 334.382  52
  -3  -3   9 1752.10 277.360  55
  -3  -3   9 2551.36 196.400  54
   3   3  -9 2165.97 272.920   7
  -3  -3   9 2127.49 137.490  16
   3   3  -9 2538.29 176.551  36
  -3  -3   8 529.636 79.6299  49
   3   3  -8 868.806 171.591   1
  -3  -3   8 875.384 139.394  54
   3   3  -8 663.121 280.755  52
  -3  -3   8 663.746 212.064  55
  -3  -3   8 874.665 158.304  53
  -3  -3   7 9199.05 557.670  50
   3   3  -7 9589.93 552.959   1
  -3  -3   7 9579.71 546.565  53
  -3  -3   7 9003.90 558.492  55
  -3  -3   7 9798.02 533.644  54
  -3  -3   6 33450.8 1665.77  50
   3   3  -6 31564.4 1664.51   1
   3   3  -6 30573.7 1620.87   4
  -3  -3   6 34079.9 1665.05  53
  -3  -3   6 32799.2 1658.33  55
   3   3  -5 5742.36 377.714   1
  -3  -3   5 6091.64 377.673  50
   3   3  -5 5374.42 378.585  12
   3   3  -5 5239.19 330.437  10
  -3  -3   5 6063.33 367.520  53
  -3  -3   5 5893.84 373.663  51
  -3  -3   5 5878.01 352.547  55
   3   3  -4 6138.56 408.132   1
  -3  -3   4 6822.53 410.479  50
   3   3  -4 6240.19 348.910  10
  -3  -3   4 7150.25 406.105  51
  -3  -3   4 5605.27 364.918  55
  -3  -3   4 6731.70 373.757  54
  -3  -3   3 4076.91 324.827  50
   3   3  -3 4015.68 325.878  13
  -3  -3   3 4481.23 316.862  51
  -3  -3   3 4469.98 265.947  57
   3   3  -3 4295.95 281.560  58
  -3  -3   3 4207.52 269.298  54
   3   3  -2 45209.0 2299.39   8
  -3  -3   2 42655.0 2307.56  50
   3   3  -2 45287.7 2294.35  12
   3   3  -2 44341.9 2307.56  13
  -3  -3   2 45901.8 2283.17  57
  -3  -3   2 43014.8 2305.44  51
   3   3  -2 42037.8 2285.47  58
  -3  -3   2 45364.6 2280.90  54
   3   3  -1 4072.73 307.631   8
   3   3  -1 3771.22 289.517   1
   3   3  -1 3895.87 275.255  12
   3   3  -1 3771.71 304.835  13
  -3  -3   1 3667.66 320.369  50
   3   3  -1 3337.76 263.437  58
  -3  -3   1 3594.26 310.015  51
  -3  -3   1 3614.62 233.232  54
   3   3   0 2008.82 264.329   8
   3   3   0 1897.54 226.629   1
   3   3   0 2047.40 208.902  12
   3   3   0 2014.70 251.588  11
   3   3   0 2063.60 253.287  13
  -3  -3   0 2718.49 275.926  51
   3   3   0 2565.56 227.433  58
  -3  -3   0 2612.28 170.810  54
   3   3   1 3665.45 324.846   8
   3   3   1 3538.78 274.089   1
   3   3   1 3639.23 199.787   4
   3   3   1 3477.70 300.764  11
   3   3   1 3273.20 203.378  16
  -3  -3  -1 3883.70 240.915  57
  -3  -3  -1 3610.78 330.465  51
   3   3   1 3409.72 287.473  58
  -3  -3  -1 3285.54 221.140  54
   3   3   2 1679.97 280.849   8
   3   3   2 1432.79 193.559   1
   3   3   2 1395.02 247.068  11
   3   3   2 1636.33 128.154  16
  -3  -3  -2 1926.63 171.620  57
  -3  -3  -2 2235.71 291.971  51
   3   3   2 1711.09 233.601  58
   3   3   3 290.656 121.640   1
  -3  -3  -3 463.557 134.889  57
  -3  -3  -3 286.796 262.014  50
   3   3   3 536.472 96.7315  16
   3   3   3 554.743 224.344  11
  -3  -3  -4 5212.03 334.037  57
  -3  -3  -4 5097.34 429.879  50
   3   3   4 5045.86 301.420  23
   3   3   4 5443.43 393.916  11
   3   3   4 4978.13 291.052  16
   3   3   5 2468.96 322.081   8
  -3  -3  -5 1812.99 208.235  57
  -3  -3  -5 1957.47 325.117  51
  -3  -3  -5 1834.95 144.077  32
   3   3   5 1976.66 179.315  23
  -3  -3  -5 2106.93 324.377  50
   3   3   5 1649.97 274.689  11
   3   3   5 2164.34 161.515  16
   3   3   6 4475.51 398.750   8
  -3  -3  -6 4156.25 411.665  51
  -3  -3  -6 4175.12 398.174  50
  -3  -3  -6 3188.95 305.726  57
   3   3   6 4106.28 258.513  24
   3   3   6 4500.81 273.316  23
   3   3   6 4850.45 371.669  11
   3   3   6 4547.31 260.164  16
  -3  -3  -6 3931.19 249.851  32
   3   3   7 6024.38 445.631   8
  -3  -3  -7 4804.39 450.216  50
  -3  -3  -7 5168.57 473.997  51
   3   3   7 6625.92 436.405  11
   3   3   7 6398.44 337.894  16
  -3  -3  -7 5625.42 325.074  32
  -3  -3  -7 5075.17 344.598  40
   3   3   7 5562.55 330.431  24
   3   3   7 5889.48 344.230  23
   3   3   8 271.643 121.687  16
  -3  -3  -8 325.183 112.431  40
   3   3   8 235.239 159.741  33
  -3  -3  -8 279.018 96.9320  32
   3   3   8 287.797 103.633  24
   3   3   9 6777.87 391.555  33
   3   3   9 7760.83 379.676  16
  -3  -3 -10 296.452 74.1731  40
   3   3  10 153.202 111.937  33
   3   3  10 242.221 92.1777  16
   3   3  11 1596.21 138.817  34
   3   3  11 1659.29 150.423  21
   3   4 -16 468.134 81.5763  36
  -3  -4  15 3377.14 191.968  18
   3   4 -15 3135.21 200.558  46
   3   4 -14 4153.47 285.114  36
[truncated: 559,713 more chars]
