# Supplementary material for: Efficient Dehydration of 1-Phenylethanol to Styrene by Copper(II) and Zinc(II) Fused-Bisoxazolidine Catalysts
Source: ACS Catal. 2024 Oct 11;14(21):15927–34. doi: 10.1021/acscatal.4c04572 (PMC11536342; doi:10.1021/acscatal.4c04572)
Supplement: Supplementary file 4 — cs4c04572_si_004.cif [file cs4c04572_si_004.cif]

data_3a

_vrf_PLAT301_jonap11
;
PROBLEM: _G Main Residue Disorder ..............(Resd  1  ) .. 22% 
RESPONSE: The trilato ligand is modeled as disordered over two
positions (0.805(7):0.195(7)).
;

_vrf_PLAT302_jonap11
;
PROBLEM: _G Anion/Solvent/Minor-Residue Disorder (Resd  2-5) .. 100% 
RESPONSE: The triflate anion is modeled as disordered over two
positions (0.815(4):0.185(4)). The dichloromethane solvent molecule
is modeled as disordered over a crystallographic two-fold axis
(0.50:0.50) and additionally over two general positions
(0.61(4):0.39(4)).
;

_vrf_PLAT860_jonap11
;
PROBLEM: _G Number of Least-Squares Restraints ............. 285 
RESPONSE: Analogous bond lengths and angles between the two
positions of the disordered species were restrained to be
similar. Anisotropic displacement parameters for proximal
atoms were restrained to be similar, and in the case of the
minor components of disorder in the triflato ligand and triflate
anion, restrained toward the expected motion relative to bond
direction.
;

_audit_creation_date               2022-12-02
_audit_creation_method
;
Olex2 1.5
(compiled 2022.04.07 svn.rca3783a0 for OlexSys, GUI svn.r6498)
;

_publ_contact_author_name        'William D. Jones'
_publ_contact_author_address     
;
 'Department of Chemistry, University of Rochester, Rochester, New York 14627'
;
_publ_contact_author_email       'jones@chem.rochester.edu'
_publ_requested_journal          'ACS Catalysis'
_publ_section_title            
;
Efficient Dehydration of 1-Phenylethanol to Styrene by Copper(II) 
and Zinc(II) Fused-bisoxazolidine Catalysts
;

loop_
_publ_author_name                
 'Aurodeep Panda'
 'Caroline R. Wood'
 'William W. Brennessel'
 'William D. Jones'

_publ_author_address             
;
 Department of Chemistry, University of Rochester, Rochester, NY  14627 USA
;

_shelx_SHELXL_version_number       '2019/2'
_audit_contact_author_address      ?
_audit_contact_author_email        ?
_audit_contact_author_name         ''
_audit_contact_author_phone        ?
_publ_contact_author_id_orcid      ?
_publ_section_references
;
Dolomanov, O.V., Bourhis, L.J., Gildea, R.J, Howard, J.A.K. & Puschmann, H.
 (2009), J. Appl. Cryst. 42, 339-341.

#CrysAlisPro, version 171.42.72a
Rigaku Oxford Diffraction (2022). <i>CrysAlisPro Software system,
version 171.42.72a</i>. Rigaku Corporation, Oxford, UK.

#SHELXT-2018/2
Sheldrick, G. M. (2015a). <i>Acta Cryst.</i> A<b>71</b>, 3--8.

#SHELXL-2019/2
Sheldrick, G. M. (2015b). <i>Acta Cryst.</i> C<b>71</b>, 3--8.
;
_chemical_name_common              jonap11
_chemical_name_systematic          '[meso-FOX)Cu(H2O)(OTf)][OTf]'
_chemical_formula_moiety          
 'C17 H19 Cu F3 N3 O7 S, C F3 O3 S, 0.5(C H2 Cl2)'
_chemical_formula_sum              'C18.50 H20 Cl Cu F6 N3 O10 S2'
_chemical_formula_weight           721.48
_chemical_melting_point            ?
_chemical_oxdiff_formula           ?
loop_
  _atom_type_symbol
  _atom_type_description
  _atom_type_scat_dispersion_real
  _atom_type_scat_dispersion_imag
  _atom_type_scat_source
 'C' 'C' 0.0181 0.0091 'International Tables Vol C Tables 4.2.6.8 and 6.1.1.4'
 'H' 'H' 0.0000 0.0000 'International Tables Vol C Tables 4.2.6.8 and 6.1.1.4'
 'Cl' 'Cl' 0.3639 0.7018 'International Tables Vol C Tables 4.2.6.8 and 6.1.1.4'
 'Cu' 'Cu' -1.9646 0.5888
 'International Tables Vol C Tables 4.2.6.8 and 6.1.1.4'
 'F' 'F' 0.0727 0.0534 'International Tables Vol C Tables 4.2.6.8 and 6.1.1.4'
 'N' 'N' 0.0311 0.0180 'International Tables Vol C Tables 4.2.6.8 and 6.1.1.4'
 'O' 'O' 0.0492 0.0322 'International Tables Vol C Tables 4.2.6.8 and 6.1.1.4'
 'S' 'S' 0.3331 0.5567 'International Tables Vol C Tables 4.2.6.8 and 6.1.1.4'

_shelx_space_group_comment
;
The symmetry employed for this shelxl refinement is uniquely defined
by the following loop, which should always be used as a source of
symmetry information in preference to the above space-group names.
They are only intended as comments.
;
_space_group_crystal_system        'monoclinic'
_space_group_IT_number             15
_space_group_name_H-M_alt          'C 1 2/c 1'
_space_group_name_Hall             '-C 2yc'
loop_
  _space_group_symop_operation_xyz
 'x, y, z'
 '-x, y, -z+1/2'
 'x+1/2, y+1/2, z'
 '-x+1/2, y+1/2, -z+1/2'
 '-x, -y, -z'
 'x, -y, z-1/2'
 '-x+1/2, -y+1/2, -z'
 'x+1/2, -y+1/2, z-1/2'

_cell_length_a                     18.4521(2)
_cell_length_b                     8.93525(11)
_cell_length_c                     33.1858(4)
_cell_angle_alpha                  90
_cell_angle_beta                   100.7028(13)
_cell_angle_gamma                  90
_cell_volume                       5376.30(12)
_cell_formula_units_Z              8
_cell_measurement_reflns_used      13204
_cell_measurement_temperature      99.95(13)
_cell_measurement_theta_max        77.7290
_cell_measurement_theta_min        4.8740
_shelx_estimated_absorpt_T_max     0.893
_shelx_estimated_absorpt_T_min     0.645
_exptl_absorpt_coefficient_mu      4.445
_exptl_absorpt_correction_T_max    1.00000
_exptl_absorpt_correction_T_min    0.85475
_exptl_absorpt_correction_type     multi-scan
_exptl_absorpt_process_details
;
CrysAlisPro 1.171.42.72a (Rigaku Oxford Diffraction, 2022)
Empirical absorption correction using spherical harmonics,
implemented in SCALE3 ABSPACK scaling algorithm.
;
_exptl_absorpt_special_details     ?
_exptl_crystal_colour              blue-green
_exptl_crystal_colour_modifier     ?
_exptl_crystal_colour_primary      green
_exptl_crystal_density_diffrn      1.783
_exptl_crystal_density_meas        ?
_exptl_crystal_density_method      ?
_exptl_crystal_description         plate
_exptl_crystal_F_000               2912
_exptl_crystal_size_max            0.108
_exptl_crystal_size_mid            0.084
_exptl_crystal_size_min            0.026
_exptl_transmission_factor_max     ?
_exptl_transmission_factor_min     ?
_diffrn_reflns_av_R_equivalents    0.0522
_diffrn_reflns_av_unetI/netI       0.0364
_diffrn_reflns_Laue_measured_fraction_full  0.999
_diffrn_reflns_Laue_measured_fraction_max  0.973
_diffrn_reflns_limit_h_max         23
_diffrn_reflns_limit_h_min         -23
_diffrn_reflns_limit_k_max         7
_diffrn_reflns_limit_k_min         -10
_diffrn_reflns_limit_l_max         42
_diffrn_reflns_limit_l_min         -42
_diffrn_reflns_number              29203
_diffrn_reflns_point_group_measured_fraction_full  0.999
_diffrn_reflns_point_group_measured_fraction_max  0.973
_diffrn_reflns_theta_full          67.684
_diffrn_reflns_theta_max           80.213
_diffrn_reflns_theta_min           4.878
_diffrn_ambient_environment        N~2~
_diffrn_ambient_temperature        99.95(13)
_diffrn_detector                   'Hybrid Pixel Array Detector'
_diffrn_detector_area_resol_mean   10.0000
_diffrn_detector_type              HyPix
_diffrn_measured_fraction_theta_full  0.999
_diffrn_measured_fraction_theta_max  0.973
_diffrn_measurement_details
;
List of Runs (angles in degrees, time in seconds):

  # Type    Start    End  Width  t~exp~   \w     \q     \k     \f   Frames
--------------------------------------------------------------------------
  1  \w   -120.00 -14.00   0.50    1.16    --  -47.27  -4.00  86.00  212
  2  \w     18.00 120.00   0.50    1.16    --   47.27   4.00 -96.00  204
  3  \w   -160.00 -45.00   0.50    4.65    --  -91.75  -4.00  86.00  230
  4  \w     64.00 164.00   0.50    4.65    --  113.25   4.00 -96.00  200
  5  \w    -62.00  25.00   0.50    1.16    --  -47.27  57.00 -90.00  174
  6  \w    -14.00  28.00   0.50    1.16    --  -47.27  19.00-120.00   84
  7  \w    -85.00 -22.00   0.50    4.65    --  -91.75 125.00-120.00  126
  8  \w     42.00  76.00   0.50    4.65    --  113.25 -61.00  60.00   68
  9  \w     42.00  76.00   0.50    4.65    --  113.25 -61.00   0.00   68
 10  \w     44.00 111.00   0.50    4.65    --  113.25-125.00 -30.00  134
 11  \w     43.00 117.00   0.50    4.65    --  113.25-133.00  81.66  148
 12  \w     42.00 106.00   0.50    4.65    --  113.25 -94.00-120.00  128
 13  \w     42.00  76.00   0.50    4.65    --  113.25 -61.00 120.00   68
 14  \w     44.00 111.00   0.50    4.65    --  113.25-125.00 -60.00  134
 15  \w    101.00 178.00   0.50    4.65    --  113.25  45.00  90.00  154
 16  \w     42.00 106.00   0.50    4.65    --  113.25 -94.00 -90.00  128
 17  \w     42.00 106.00   0.50    4.65    --  113.25 -94.00 -30.00  128
 18  \w    101.00 178.00   0.50    4.65    --  113.25  30.00 150.00  154
 19  \w     42.00  76.00   0.50    4.65    --  113.25 -61.00 -30.00   68
 20  \w    101.00 178.00   0.50    4.65    --  113.25  45.00 -30.00  154
 21  \w    101.00 178.00   0.50    4.65    --  113.25  30.00 -90.00  154
 22  \w     42.00  76.00   0.50    4.65    --  113.25 -61.00-150.00   68
 23  \w     42.00 106.00   0.50    4.65    --  113.25 -94.00 150.00  128
 24  \w   -119.00 -55.00   0.50    1.16    --  -47.27 -77.00 -30.00  128
;
_diffrn_measurement_device         'four-circle diffractometer'
_diffrn_measurement_device_type    'XtaLAB Synergy, Dualflex, HyPix'
_diffrn_measurement_method         '\w scans'
_diffrn_orient_matrix_type        
 'CrysAlisPro convention (1999,Acta A55,543-557)'
_diffrn_orient_matrix_UB_11        0.0813944000
_diffrn_orient_matrix_UB_12        -0.0088568000
_diffrn_orient_matrix_UB_13        -0.0047005000
_diffrn_orient_matrix_UB_21        0.0240174000
_diffrn_orient_matrix_UB_22        0.0004077000
_diffrn_orient_matrix_UB_23        0.0470448000
_diffrn_orient_matrix_UB_31        -0.0041507000
_diffrn_orient_matrix_UB_32        -0.1720544000
_diffrn_orient_matrix_UB_33        0.0003624000
_diffrn_radiation_monochromator    mirror
_diffrn_radiation_probe            x-ray
_diffrn_radiation_type             'Cu K\a'
_diffrn_radiation_wavelength       1.54184
_diffrn_source                     'micro-focus sealed X-ray tube'
_diffrn_source_type                'PhotonJet (Cu) X-ray Source'
_reflns_Friedel_coverage           0.000
_reflns_Friedel_fraction_full      .
_reflns_Friedel_fraction_max       .
_reflns_number_gt                  4946
_reflns_number_total               5723
_reflns_special_details
;
 Reflections were merged by SHELXL according to the crystal
 class for the calculation of statistics and refinement.
 
 _reflns_Friedel_fraction is defined as the number of unique
 Friedel pairs measured divided by the number that would be
 possible theoretically, ignoring centric projections and
 systematic absences.
;
_reflns_threshold_expression       'I > 2\s(I)'
_computing_cell_refinement         'CrysAlisPro 1.171.42.72a (Rigaku OD, 2022)'
_computing_data_collection         'CrysAlisPro 1.171.42.72a (Rigaku OD, 2022)'
_computing_data_reduction          'CrysAlisPro 1.171.42.72a (Rigaku OD, 2022)'
_computing_molecular_graphics      'Olex2 1.5 (Dolomanov et al., 2009)'
_computing_publication_material    'Olex2 1.5 (Dolomanov et al., 2009)'
_computing_structure_refinement    'SHELXL 2019/2 (Sheldrick, 2015b)'
_computing_structure_solution      'SHELXT 2018/2 (Sheldrick, 2015a)'
_refine_diff_density_max           0.736
_refine_diff_density_min           -0.813
_refine_diff_density_rms           0.085
_refine_ls_extinction_coef         .
_refine_ls_extinction_method       none
_refine_ls_goodness_of_fit_ref     1.052
_refine_ls_hydrogen_treatment      mixed
_refine_ls_matrix_type             full
_refine_ls_number_parameters       565
_refine_ls_number_reflns           5723
_refine_ls_number_restraints       285
_refine_ls_R_factor_all            0.0552
_refine_ls_R_factor_gt             0.0481
_refine_ls_restrained_S_all        1.056
_refine_ls_shift/su_max            0.000
_refine_ls_shift/su_mean           0.000
_refine_ls_structure_factor_coef   Fsqd
_refine_ls_weighting_details      
 'w=1/[\s^2^(Fo^2^)+(0.0527P)^2^+23.9832P] where P=(Fo^2^+2Fc^2^)/3'
_refine_ls_weighting_scheme        calc
_refine_ls_wR_factor_gt            0.1224
_refine_ls_wR_factor_ref           0.1264
_refine_special_details 
;
The trilato ligand is modeled as disordered over two positions
(0.805(7):0.195(7)). The triflate anion is modeled as disordered
over two positions (0.815(4):0.185(4)). The dichloromethane
solvent molecule is modeled as disordered over a crystallographic
two-fold axis (0.50:0.50) and additionally over two general
positions (0.61(4):0.39(4)).

Analogous bond lengths and angles between the two positions
of the disordered species were restrained to be
similar. Anisotropic displacement parameters for proximal
atoms were restrained to be similar, and in the case of the
minor components of disorder in the triflato ligand and triflate
anion, restrained toward the expected motion relative to bond
direction.
;
_olex2_refinement_description
;
1. Fixed Uiso
 At 1.2 times of:
  All C(H) groups, All C(H,H) groups
2. Restrained distances
 C19-Cl1 \\sim C19-Cl2 \\sim C19'-Cl1' \\sim C19'-Cl2'
 with sigma of 0.01
 Cl1-Cl2 \\sim Cl1'-Cl2'
 with sigma of 0.02
 C17-F1 \\sim C17-F2 \\sim C17-F3 \\sim C17'-F1' \\sim C17'-F2' \\sim C17'-F3'
 with sigma of 0.01
 F1-F2 \\sim F2-F3 \\sim F3-F1 \\sim F1'-F2' \\sim F2'-F3' \\sim F3'-F1'
 with sigma of 0.02
3. Uiso/Uaniso restraints and constraints
All non-hydrogen atoms have similar U: within 1.2A with sigma of 0.01 and sigma
for terminal atoms of 0.02 within 1.2A
O5 \\sim O5': within 2A with sigma of 0.003 and sigma for terminal atoms of
0.006 within 2A
O6 \\sim O6': within 2A with sigma of 0.003 and sigma for terminal atoms of
0.006 within 2A
O8 \\sim O8': within 2A with sigma of 0.003 and sigma for terminal atoms of
0.006 within 2A
4. Rigid body (RIGU) restrains
 S1, O5, O6, O7, C17, F1, F2, F3, O5', O6', O7', F1', F2', F3', O5', O6', O7',
 C17'
 with sigma for 1-2 distances of 0.004 and sigma for 1-3 distances of 0.004
 S2', O9', O10', C18'
 with sigma for 1-2 distances of 0.004 and sigma for 1-3 distances of 0.004
5. Same fragment restrains
{O8, S2, O9, O10, C18, F4, F5, F6} sigma for 1-2: 0.02, 1-3: 0.04
as in
{O8', S2', O9', O10', C18', F4', F5', F6'}
6. Others
 Sof(O5')=Sof(O6')=Sof(O7')=Sof(F1')=Sof(F2')=Sof(F3')=Sof(C17')=1-FVAR(1)
 Sof(O5)=Sof(O6)=Sof(O7)=Sof(C17)=Sof(F1)=Sof(F2)=Sof(F3)=FVAR(1)
 Sof(O8')=Sof(S2')=Sof(O9')=Sof(O10')=Sof(C18')=Sof(F4')=Sof(F5')=Sof(F6')=1-
 FVAR(2)
 Sof(O8)=Sof(S2)=Sof(O9)=Sof(O10)=Sof(C18)=Sof(F4)=Sof(F5)=Sof(F6)=FVAR(2)
 Sof(Cl1')=Sof(Cl2')=Sof(C19')=Sof(H19C)=Sof(H19D)=0.5*(1-FVAR(4))
 Sof(Cl1)=Sof(Cl2)=Sof(C19)=Sof(H19A)=Sof(H19B)=0.5*FVAR(4)
7.a Ternary CH refined with riding coordinates:
 C4(H4), C6(H6)
7.b Secondary CH2 refined with riding coordinates:
 C1(H1A,H1B), C3(H3A,H3B), C5(H5A,H5B), C19(H19A,H19B), C19'(H19C,H19D)
7.c Aromatic/amide H refined with riding coordinates:
 C8(H8), C9(H9), C10(H10), C11(H11), C13(H13), C14(H14), C15(H15), C16(H16)
;
_atom_sites_solution_hydrogens     mixed
_atom_sites_solution_primary       dual
_atom_sites_solution_secondary     difmap
loop_
  _atom_site_label
  _atom_site_type_symbol
  _atom_site_fract_x
  _atom_site_fract_y
  _atom_site_fract_z
  _atom_site_U_iso_or_equiv
  _atom_site_adp_type
  _atom_site_occupancy
  _atom_site_site_symmetry_order
  _atom_site_calc_flag
  _atom_site_refinement_flags_posn
  _atom_site_refinement_flags_adp
  _atom_site_refinement_flags_occupancy
  _atom_site_disorder_assembly
  _atom_site_disorder_group
 Cu1 Cu 0.25847(2) 0.66850(5) 0.37059(2) 0.02028(13) Uani 1 1 d . . . . .
 O1 O 0.14237(12) 0.5410(2) 0.35576(6) 0.0250(4) Uani 1 1 d . . . . .
 H1 H 0.124(2) 0.517(5) 0.3331(14) 0.038(11) Uiso 1 1 d . . . . .
 O2 O 0.16379(11) 0.8947(2) 0.45376(6) 0.0241(4) Uani 1 1 d . . . . .
 O3 O 0.20301(11) 0.5563(2) 0.47814(6) 0.0225(4) Uani 1 1 d . . . . .
 O4 O 0.29636(14) 0.6283(3) 0.32009(7) 0.0290(5) Uani 1 1 d . . . . .
 H4A H 0.324(3) 0.690(6) 0.3125(14) 0.045(13) Uiso 1 1 d . . . . .
 H4B H 0.274(3) 0.590(7) 0.2991(18) 0.071(17) Uiso 1 1 d . . . . .
 N1 N 0.21528(12) 0.7023(3) 0.42177(7) 0.0180(4) Uani 1 1 d . . . . .
 N2 N 0.21888(13) 0.8728(3) 0.35701(7) 0.0226(5) Uani 1 1 d . . . . .
 N3 N 0.30110(13) 0.4860(3) 0.39923(7) 0.0221(5) Uani 1 1 d . . . . .
 C1 C 0.09546(15) 0.6327(3) 0.37493(8) 0.0232(6) Uani 1 1 d . . . . .
 H1A H 0.047900 0.581350 0.374845 0.028 Uiso 1 1 calc R U . . .
 H1B H 0.085398 0.728359 0.359854 0.028 Uiso 1 1 calc R U . . .
 C2 C 0.13450(14) 0.6627(3) 0.41904(8) 0.0196(5) Uani 1 1 d . . . . .
 C3 C 0.10203(15) 0.8017(3) 0.43708(9) 0.0240(6) Uani 1 1 d . . . . .
 H3A H 0.067887 0.855818 0.415384 0.029 Uiso 1 1 calc R U . . .
 H3B H 0.074734 0.771785 0.458802 0.029 Uiso 1 1 calc R U . . .
 C4 C 0.21836(15) 0.8648(3) 0.43026(8) 0.0207(5) Uani 1 1 d . . . . .
 H4 H 0.268028 0.891893 0.446268 0.025 Uiso 1 1 calc R U . . .
 C5 C 0.13861(15) 0.5269(3) 0.44738(9) 0.0229(6) Uani 1 1 d . . . . .
 H5A H 0.093905 0.519297 0.459767 0.027 Uiso 1 1 calc R U . . .
 H5B H 0.144351 0.433147 0.432370 0.027 Uiso 1 1 calc R U . . .
 C6 C 0.25610(15) 0.6084(3) 0.45573(8) 0.0194(5) Uani 1 1 d . . . . .
 H6 H 0.293839 0.670620 0.473862 0.023 Uiso 1 1 calc R U . . .
 C7 C 0.20458(15) 0.9481(3) 0.38971(9) 0.0228(6) Uani 1 1 d . . . . .
 C8 C 0.17929(18) 1.0934(4) 0.38662(10) 0.0312(7) Uani 1 1 d . . . . .
 H8 H 0.168518 1.144063 0.409979 0.037 Uiso 1 1 calc R U . . .
 C9 C 0.1698(2) 1.1647(4) 0.34879(12) 0.0377(8) Uani 1 1 d . . . . .
 H9 H 0.152883 1.265236 0.345955 0.045 Uiso 1 1 calc R U . . .
 C10 C 0.18519(19) 1.0876(4) 0.31551(11) 0.0359(7) Uani 1 1 d . . . . .
 H10 H 0.179234 1.134506 0.289405 0.043 Uiso 1 1 calc R U . . .
 C11 C 0.20934(17) 0.9417(4) 0.32041(9) 0.0286(6) Uani 1 1 d . . . . .
 H11 H 0.219529 0.888481 0.297323 0.034 Uiso 1 1 calc R U . . .
 C12 C 0.29356(15) 0.4772(3) 0.43846(9) 0.0220(6) Uani 1 1 d . . . . .
 C13 C 0.32051(17) 0.3574(4) 0.46321(10) 0.0288(6) Uani 1 1 d . . . . .
 H13 H 0.314414 0.353499 0.490998 0.035 Uiso 1 1 calc R U . . .
 C14 C 0.35654(19) 0.2433(4) 0.44665(10) 0.0330(7) Uani 1 1 d . . . . .
 H14 H 0.375400 0.159670 0.462966 0.040 Uiso 1 1 calc R U . . .
 C15 C 0.36479(19) 0.2522(4) 0.40618(10) 0.0329(7) Uani 1 1 d . . . . .
 H15 H 0.389495 0.175205 0.394337 0.039 Uiso 1 1 calc R U . . .
 C16 C 0.33652(17) 0.3750(4) 0.38322(9) 0.0262(6) Uani 1 1 d . . . . .
 H16 H 0.342171 0.381481 0.355395 0.031 Uiso 1 1 calc R U . . .
 S1 S 0.42942(4) 0.83896(8) 0.43004(2) 0.02655(17) Uani 1 1 d . . . . .
 O5 O 0.3703(2) 0.7993(5) 0.39542(13) 0.0336(8) Uani 0.805(7) 1 d . U P A 1
 O6 O 0.4704(5) 0.9672(8) 0.4223(3) 0.0468(18) Uani 0.805(7) 1 d . U P A 1
 O7 O 0.4060(2) 0.8348(7) 0.46817(13) 0.0552(12) Uani 0.805(7) 1 d . U P A 1
 C17 C 0.4913(3) 0.6803(5) 0.43456(15) 0.0405(11) Uani 0.805(7) 1 d D U P A 1
 F1 F 0.5534(3) 0.7087(8) 0.46087(17) 0.0551(18) Uani 0.805(7) 1 d D U P A 1
 F2 F 0.46229(17) 0.5590(3) 0.44774(16) 0.0671(14) Uani 0.805(7) 1 d D U P A 1
 F3 F 0.5104(3) 0.6481(6) 0.39861(13) 0.0846(16) Uani 0.805(7) 1 d D U P A 1
 O5' O 0.3639(10) 0.797(3) 0.4100(6) 0.0328(19) Uani 0.195(7) 1 d . U P A 2
 O6' O 0.475(2) 0.939(4) 0.4139(13) 0.038(3) Uani 0.195(7) 1 d . U P A 2
 O7' O 0.4355(13) 0.878(2) 0.4731(6) 0.055(4) Uani 0.195(7) 1 d . U P A 2
 F1' F 0.5580(12) 0.696(3) 0.4506(6) 0.040(4) Uani 0.195(7) 1 d D U P A 2
 F2' F 0.4712(6) 0.5693(13) 0.4153(6) 0.060(4) Uani 0.195(7) 1 d D U P A 2
 F3' F 0.5206(7) 0.7480(19) 0.3872(4) 0.060(4) Uani 0.195(7) 1 d D U P A 2
 C17' C 0.4981(10) 0.7073(17) 0.4215(5) 0.047(3) Uani 0.195(7) 1 d D U P A 2
 O8 O 0.0998(4) 0.4229(7) 0.27939(19) 0.0314(12) Uani 0.815(4) 1 d D U P B 1
 S2 S 0.1396(2) 0.4427(4) 0.24638(12) 0.0288(8) Uani 0.815(4) 1 d D U P B 1
 O9 O 0.21770(16) 0.4698(4) 0.25918(9) 0.0398(8) Uani 0.815(4) 1 d D U P B 1
 O10 O 0.12219(19) 0.3320(4) 0.21438(10) 0.0424(8) Uani 0.815(4) 1 d D U P B 1
 C18 C 0.1041(2) 0.6175(6) 0.22224(14) 0.0415(11) Uani 0.815(4) 1 d D U P B 1
 F4 F 0.1378(2) 0.6536(5) 0.19185(12) 0.0741(13) Uani 0.815(4) 1 d D U P B 1
 F5 F 0.0317(4) 0.6101(7) 0.2080(3) 0.0436(15) Uani 0.815(4) 1 d D U P B 1
 F6 F 0.1167(2) 0.7271(3) 0.24989(12) 0.0676(11) Uani 0.815(4) 1 d D . P B 1
 O8' O 0.0928(19) 0.451(4) 0.2760(9) 0.032(3) Uani 0.185(4) 1 d D U P B 2
 S2' S 0.1395(9) 0.4577(17) 0.2458(5) 0.031(4) Uani 0.185(4) 1 d D U P B 2
 O9' O 0.1921(8) 0.5779(17) 0.2542(4) 0.042(3) Uani 0.185(4) 1 d D U P B 2
 O10' O 0.1704(8) 0.3179(15) 0.2342(4) 0.040(3) Uani 0.185(4) 1 d D U P B 2
 C18' C 0.0772(8) 0.5143(17) 0.1996(4) 0.034(4) Uani 0.185(4) 1 d D . P B 2
 F4' F 0.1177(7) 0.5533(17) 0.1718(3) 0.047(3) Uani 0.185(4) 1 d D U P B 2
 F5' F 0.0308(7) 0.4059(14) 0.1853(4) 0.051(3) Uani 0.185(4) 1 d D . P B 2
 F6' F 0.041(2) 0.638(3) 0.2063(13) 0.047(6) Uani 0.185(4) 1 d D U P B 2
 Cl1 Cl 0.0202(13) 1.013(4) 0.2151(11) 0.100(6) Uani 0.30(2) 1 d D U P C -1
 Cl2 Cl -0.0090(13) 0.998(3) 0.2981(10) 0.082(4) Uani 0.30(2) 1 d D U P C -1
 C19 C -0.003(2) 1.113(2) 0.2562(9) 0.052(8) Uani 0.30(2) 1 d D U P C -1
 H19A H 0.034786 1.191147 0.264938 0.062 Uiso 0.30(2) 1 calc R U P C -1
 H19B H -0.050865 1.163706 0.247079 0.062 Uiso 0.30(2) 1 calc R U P C -1
 Cl1' Cl 0.0350(15) 0.968(3) 0.2336(11) 0.096(6) Uani 0.20(2) 1 d D U P C -2
 Cl2' Cl -0.0121(17) 0.999(3) 0.3122(10) 0.073(4) Uani 0.20(2) 1 d D U P C -2
 C19' C 0.002(5) 1.088(4) 0.2674(15) 0.051(8) Uani 0.20(2) 1 d D U P C -2
 H19C H 0.036902 1.171655 0.274760 0.061 Uiso 0.20(2) 1 calc R U P C -2
 H19D H -0.045839 1.131847 0.253339 0.061 Uiso 0.20(2) 1 calc R U P C -2

loop_
  _atom_site_aniso_label
  _atom_site_aniso_U_11
  _atom_site_aniso_U_22
  _atom_site_aniso_U_33
  _atom_site_aniso_U_23
  _atom_site_aniso_U_13
  _atom_site_aniso_U_12
 Cu1 0.0196(2) 0.0224(2) 0.0195(2) 0.00148(15) 0.00535(15) 0.00238(16)
 O1 0.0242(10) 0.0298(11) 0.0199(10) -0.0050(8) 0.0016(8) 0.0019(9)
 O2 0.0208(10) 0.0273(11) 0.0242(10) -0.0046(8) 0.0041(8) 0.0023(8)
 O3 0.0175(9) 0.0320(11) 0.0181(9) 0.0019(8) 0.0035(7) -0.0011(8)
 O4 0.0310(12) 0.0344(12) 0.0237(11) 0.0010(9) 0.0105(9) -0.0017(10)
 N1 0.0155(10) 0.0213(11) 0.0172(10) -0.0003(8) 0.0029(8) 0.0002(9)
 N2 0.0185(11) 0.0242(12) 0.0251(12) 0.0026(9) 0.0041(9) -0.0010(9)
 N3 0.0196(11) 0.0247(12) 0.0222(11) 0.0002(9) 0.0041(9) 0.0010(9)
 C1 0.0196(13) 0.0288(15) 0.0210(13) -0.0004(11) 0.0032(10) 0.0005(11)
 C2 0.0137(12) 0.0267(14) 0.0187(12) -0.0013(10) 0.0039(9) -0.0010(10)
 C3 0.0169(13) 0.0273(15) 0.0284(14) -0.0031(11) 0.0055(11) -0.0010(11)
 C4 0.0166(12) 0.0220(14) 0.0236(13) -0.0034(10) 0.0044(10) 0.0007(10)
 C5 0.0165(13) 0.0284(15) 0.0233(13) 0.0017(11) 0.0028(10) -0.0023(11)
 C6 0.0169(12) 0.0253(14) 0.0159(12) 0.0009(10) 0.0030(9) 0.0022(10)
 C7 0.0180(13) 0.0234(14) 0.0267(14) -0.0006(11) 0.0035(10) -0.0014(11)
 C8 0.0327(17) 0.0262(16) 0.0350(16) 0.0003(13) 0.0071(13) 0.0014(13)
 C9 0.0417(19) 0.0253(16) 0.047(2) 0.0088(14) 0.0095(15) 0.0078(14)
 C10 0.0349(17) 0.0364(18) 0.0368(17) 0.0134(14) 0.0080(14) 0.0061(14)
 C11 0.0268(15) 0.0330(16) 0.0263(14) 0.0087(12) 0.0059(11) 0.0011(13)
 C12 0.0188(13) 0.0239(14) 0.0231(13) -0.0004(11) 0.0032(10) 0.0002(11)
 C13 0.0275(15) 0.0310(16) 0.0268(14) 0.0026(12) 0.0024(12) 0.0068(13)
 C14 0.0345(17) 0.0275(16) 0.0361(17) 0.0048(13) 0.0043(13) 0.0100(13)
 C15 0.0328(17) 0.0288(17) 0.0359(17) -0.0024(13) 0.0036(13) 0.0077(13)
 C16 0.0265(14) 0.0264(15) 0.0268(14) -0.0014(12) 0.0073(11) 0.0064(12)
 S1 0.0195(3) 0.0268(4) 0.0339(4) 0.0017(3) 0.0065(3) 0.0008(3)
 O5 0.0200(14) 0.0436(16) 0.035(2) 0.0036(19) -0.0015(15) -0.0033(12)
 O6 0.024(2) 0.032(3) 0.080(5) 0.014(2) -0.001(2) -0.001(2)
 O7 0.036(2) 0.095(4) 0.0381(19) -0.0067(19) 0.0163(16) -0.014(2)
 C17 0.0235(19) 0.035(2) 0.059(3) -0.004(2) -0.0009(19) 0.0024(17)
 F1 0.026(2) 0.046(3) 0.083(3) 0.012(3) -0.017(2) 0.0007(18)
 F2 0.0335(16) 0.0303(15) 0.129(4) 0.0219(18) -0.0064(19) -0.0029(12)
 F3 0.088(3) 0.094(4) 0.074(2) -0.013(2) 0.021(2) 0.052(3)
 O5' 0.017(3) 0.041(3) 0.039(4) 0.005(4) 0.001(3) -0.004(3)
 O6' 0.018(4) 0.032(6) 0.065(7) 0.013(5) 0.013(4) -0.004(5)
 O7' 0.057(10) 0.055(9) 0.053(7) -0.001(5) 0.013(5) 0.002(7)
 F1' 0.012(5) 0.037(7) 0.070(7) -0.005(6) 0.011(4) 0.003(4)
 F2' 0.022(5) 0.035(5) 0.119(10) -0.017(5) 0.003(6) 0.004(4)
 F3' 0.044(6) 0.066(8) 0.073(6) -0.012(5) 0.018(5) 0.005(6)
 C17' 0.029(5) 0.043(5) 0.067(6) -0.010(4) 0.002(4) 0.000(4)
 O8 0.039(2) 0.033(3) 0.0216(17) 0.0023(15) 0.0055(16) 0.0055(18)
 S2 0.0308(13) 0.0342(9) 0.0208(12) -0.0013(7) 0.0033(9) 0.0070(8)
 O9 0.0282(15) 0.060(2) 0.0297(14) -0.0062(14) 0.0029(11) 0.0097(14)
 O10 0.0423(19) 0.052(2) 0.0328(16) -0.0170(14) 0.0058(14) 0.0080(15)
 C18 0.033(2) 0.048(3) 0.041(2) 0.010(2) -0.0004(18) -0.004(2)
 F4 0.054(2) 0.102(3) 0.069(2) 0.049(2) 0.0186(17) -0.003(2)
 F5 0.033(2) 0.046(3) 0.047(2) 0.014(2) -0.0028(17) 0.001(2)
 F6 0.067(2) 0.0340(16) 0.090(3) -0.0035(16) -0.0157(18) -0.0001(14)
 O8' 0.036(5) 0.038(7) 0.022(5) 0.005(5) 0.007(5) 0.006(5)
 S2' 0.022(5) 0.054(6) 0.019(5) -0.002(4) 0.006(4) -0.003(4)
 O9' 0.043(6) 0.058(7) 0.024(6) 0.001(5) 0.003(5) -0.009(6)
 O10' 0.047(7) 0.040(6) 0.035(6) -0.007(5) 0.012(6) 0.024(5)
 C18' 0.034(7) 0.044(9) 0.027(7) -0.008(6) 0.011(6) 0.005(6)
 F4' 0.051(7) 0.063(8) 0.028(5) 0.016(5) 0.011(5) -0.006(6)
 F5' 0.049(7) 0.062(8) 0.038(6) -0.006(6) -0.002(5) -0.002(6)
 F6' 0.039(10) 0.040(10) 0.058(10) 0.001(9) -0.001(8) 0.003(9)
 Cl1 0.100(11) 0.070(9) 0.133(17) -0.014(8) 0.031(10) 0.017(7)
 Cl2 0.064(6) 0.056(6) 0.123(14) 0.005(9) 0.010(9) -0.029(5)
 C19 0.046(6) 0.050(8) 0.05(3) -0.003(11) -0.01(2) 0.022(15)
 Cl1' 0.099(10) 0.080(10) 0.117(14) -0.039(8) 0.041(10) -0.013(8)
 Cl2' 0.057(5) 0.061(6) 0.108(12) -0.014(8) 0.030(8) -0.010(5)
 C19' 0.047(9) 0.049(11) 0.05(3) -0.002(12) -0.02(2) 0.020(15)

_geom_special_details
;
 All esds (except the esd in the dihedral angle between two l.s. planes)
 are estimated using the full covariance matrix.  The cell esds are taken
 into account individually in the estimation of esds in distances, angles
 and torsion angles; correlations between esds in cell parameters are only
 used when they are defined by crystal symmetry.  An approximate (isotropic)
 treatment of cell esds is used for estimating esds involving l.s. planes.
;
loop_
  _geom_bond_atom_site_label_1
  _geom_bond_atom_site_label_2
  _geom_bond_distance
  _geom_bond_site_symmetry_2
  _geom_bond_publ_flag
 Cu1 O1 2.395(2) . ?
 Cu1 O4 1.965(2) . ?
 Cu1 N1 2.028(2) . ?
 Cu1 N2 1.987(3) . ?
 Cu1 N3 1.976(2) . ?
 Cu1 O5 2.382(4) . ?
 Cu1 O5' 2.423(19) . ?
 O1 H1 0.80(4) . ?
 O1 C1 1.425(4) . ?
 O2 C3 1.436(3) . ?
 O2 C4 1.409(3) . ?
 O3 C5 1.440(3) . ?
 O3 C6 1.414(3) . ?
 O4 H4A 0.81(5) . ?
 O4 H4B 0.82(6) . ?
 N1 C2 1.518(3) . ?
 N1 C4 1.478(4) . ?
 N1 C6 1.492(3) . ?
 N2 C7 1.344(4) . ?
 N2 C11 1.344(4) . ?
 N3 C12 1.337(4) . ?
 N3 C16 1.350(4) . ?
 C1 H1A 0.9900 . ?
 C1 H1B 0.9900 . ?
 C1 C2 1.530(4) . ?
 C2 C3 1.547(4) . ?
 C2 C5 1.529(4) . ?
 C3 H3A 0.9900 . ?
 C3 H3B 0.9900 . ?
 C4 H4 1.0000 . ?
 C4 C7 1.517(4) . ?
 C5 H5A 0.9900 . ?
 C5 H5B 0.9900 . ?
 C6 H6 1.0000 . ?
 C6 C12 1.526(4) . ?
 C7 C8 1.377(4) . ?
 C8 H8 0.9500 . ?
 C8 C9 1.390(5) . ?
 C9 H9 0.9500 . ?
 C9 C10 1.375(5) . ?
 C10 H10 0.9500 . ?
 C10 C11 1.377(5) . ?
 C11 H11 0.9500 . ?
 C12 C13 1.385(4) . ?
 C13 H13 0.9500 . ?
 C13 C14 1.386(5) . ?
 C14 H14 0.9500 . ?
 C14 C15 1.382(5) . ?
 C15 H15 0.9500 . ?
 C15 C16 1.381(4) . ?
 C16 H16 0.9500 . ?
 S1 O5 1.473(4) . ?
 S1 O6 1.422(8) . ?
 S1 O7 1.412(4) . ?
 S1 C17 1.809(5) . ?
 S1 O5' 1.321(18) . ?
 S1 O6' 1.40(3) . ?
 S1 O7' 1.453(19) . ?
 S1 C17' 1.789(19) . ?
 C17 F1 1.330(5) . ?
 C17 F2 1.319(5) . ?
 C17 F3 1.336(5) . ?
 F1' C17' 1.331(8) . ?
 F2' C17' 1.331(8) . ?
 F3' C17' 1.332(8) . ?
 O8 S2 1.439(4) . ?
 S2 O9 1.445(5) . ?
 S2 O10 1.443(5) . ?
 S2 C18 1.820(6) . ?
 C18 F4 1.320(6) . ?
 C18 F5 1.334(9) . ?
 C18 F6 1.333(6) . ?
 O8' S2' 1.440(15) . ?
 S2' O9' 1.441(15) . ?
 S2' O10' 1.453(15) . ?
 S2' C18' 1.807(15) . ?
 C18' F4' 1.338(15) . ?
 C18' F5' 1.322(15) . ?
 C18' F6' 1.326(19) . ?
 Cl1 C19 1.748(10) . ?
 Cl2 C19 1.747(10) . ?
 C19 H19A 0.9900 . ?
 C19 H19B 0.9900 . ?
 Cl1' C19' 1.747(11) . ?
 Cl2' C19' 1.747(11) . ?
 C19' H19C 0.9900 . ?
 C19' H19D 0.9900 . ?

loop_
  _geom_angle_atom_site_label_1
  _geom_angle_atom_site_label_2
  _geom_angle_atom_site_label_3
  _geom_angle
  _geom_angle_site_symmetry_1
  _geom_angle_site_symmetry_3
  _geom_angle_publ_flag
 O1 Cu1 O5' 159.1(4) . . ?
 O4 Cu1 O1 100.61(9) . . ?
 O4 Cu1 N1 177.11(10) . . ?
 O4 Cu1 N2 98.53(10) . . ?
 O4 Cu1 N3 94.97(10) . . ?
 O4 Cu1 O5 87.82(13) . . ?
 O4 Cu1 O5' 99.8(4) . . ?
 N1 Cu1 O1 76.55(8) . . ?
 N1 Cu1 O5 95.01(12) . . ?
 N1 Cu1 O5' 83.0(4) . . ?
 N2 Cu1 O1 96.51(9) . . ?
 N2 Cu1 N1 82.41(10) . . ?
 N2 Cu1 O5 83.46(13) . . ?
 N2 Cu1 O5' 84.9(5) . . ?
 N3 Cu1 O1 88.12(9) . . ?
 N3 Cu1 N1 84.46(10) . . ?
 N3 Cu1 N2 164.65(10) . . ?
 N3 Cu1 O5 89.80(13) . . ?
 N3 Cu1 O5' 85.7(5) . . ?
 O5 Cu1 O1 171.46(12) . . ?
 Cu1 O1 H1 122(3) . . ?
 C1 O1 Cu1 103.23(16) . . ?
 C1 O1 H1 113(3) . . ?
 C4 O2 C3 105.9(2) . . ?
 C6 O3 C5 104.38(19) . . ?
 Cu1 O4 H4A 119(3) . . ?
 Cu1 O4 H4B 127(4) . . ?
 H4A O4 H4B 106(5) . . ?
 C2 N1 Cu1 116.71(16) . . ?
 C4 N1 Cu1 107.38(16) . . ?
 C4 N1 C2 104.1(2) . . ?
 C4 N1 C6 114.3(2) . . ?
 C6 N1 Cu1 109.08(16) . . ?
 C6 N1 C2 105.4(2) . . ?
 C7 N2 Cu1 113.32(19) . . ?
 C7 N2 C11 119.2(3) . . ?
 C11 N2 Cu1 127.4(2) . . ?
 C12 N3 Cu1 114.37(19) . . ?
 C12 N3 C16 119.1(3) . . ?
 C16 N3 Cu1 126.6(2) . . ?
 O1 C1 H1A 110.1 . . ?
 O1 C1 H1B 110.1 . . ?
 O1 C1 C2 108.1(2) . . ?
 H1A C1 H1B 108.4 . . ?
 C2 C1 H1A 110.1 . . ?
 C2 C1 H1B 110.1 . . ?
 N1 C2 C1 112.4(2) . . ?
 N1 C2 C3 103.6(2) . . ?
 N1 C2 C5 102.3(2) . . ?
 C1 C2 C3 111.3(2) . . ?
 C5 C2 C1 114.2(2) . . ?
 C5 C2 C3 112.2(2) . . ?
 O2 C3 C2 106.1(2) . . ?
 O2 C3 H3A 110.5 . . ?
 O2 C3 H3B 110.5 . . ?
 C2 C3 H3A 110.5 . . ?
 C2 C3 H3B 110.5 . . ?
 H3A C3 H3B 108.7 . . ?
 O2 C4 N1 106.6(2) . . ?
 O2 C4 H4 109.8 . . ?
 O2 C4 C7 112.2(2) . . ?
 N1 C4 H4 109.8 . . ?
 N1 C4 C7 108.6(2) . . ?
 C7 C4 H4 109.8 . . ?
 O3 C5 C2 103.4(2) . . ?
 O3 C5 H5A 111.1 . . ?
 O3 C5 H5B 111.1 . . ?
 C2 C5 H5A 111.1 . . ?
 C2 C5 H5B 111.1 . . ?
 H5A C5 H5B 109.0 . . ?
 O3 C6 N1 106.3(2) . . ?
 O3 C6 H6 109.9 . . ?
 O3 C6 C12 110.5(2) . . ?
 N1 C6 H6 109.9 . . ?
 N1 C6 C12 110.4(2) . . ?
 C12 C6 H6 109.9 . . ?
 N2 C7 C4 116.4(3) . . ?
 N2 C7 C8 121.8(3) . . ?
 C8 C7 C4 121.8(3) . . ?
 C7 C8 H8 120.5 . . ?
 C7 C8 C9 118.9(3) . . ?
 C9 C8 H8 120.5 . . ?
 C8 C9 H9 120.5 . . ?
 C10 C9 C8 119.1(3) . . ?
 C10 C9 H9 120.5 . . ?
 C9 C10 H10 120.3 . . ?
 C9 C10 C11 119.3(3) . . ?
 C11 C10 H10 120.3 . . ?
 N2 C11 C10 121.7(3) . . ?
 N2 C11 H11 119.1 . . ?
 C10 C11 H11 119.1 . . ?
 N3 C12 C6 117.2(2) . . ?
 N3 C12 C13 122.2(3) . . ?
 C13 C12 C6 120.6(3) . . ?
 C12 C13 H13 120.7 . . ?
 C12 C13 C14 118.7(3) . . ?
 C14 C13 H13 120.7 . . ?
 C13 C14 H14 120.3 . . ?
 C15 C14 C13 119.4(3) . . ?
 C15 C14 H14 120.3 . . ?
 C14 C15 H15 120.5 . . ?
 C16 C15 C14 118.9(3) . . ?
 C16 C15 H15 120.5 . . ?
 N3 C16 C15 121.8(3) . . ?
 N3 C16 H16 119.1 . . ?
 C15 C16 H16 119.1 . . ?
 O5 S1 C17 103.9(2) . . ?
 O6 S1 O5 113.2(4) . . ?
 O6 S1 C17 107.4(4) . . ?
 O7 S1 O5 112.8(2) . . ?
 O7 S1 O6 116.4(4) . . ?
 O7 S1 C17 101.5(3) . . ?
 O5' S1 O6' 123(2) . . ?
 O5' S1 O7' 117.3(11) . . ?
 O5' S1 C17' 110.1(10) . . ?
 O6' S1 O7' 106.1(18) . . ?
 O6' S1 C17' 82.3(15) . . ?
 O7' S1 C17' 112.7(10) . . ?
 S1 O5 Cu1 148.9(3) . . ?
 F1 C17 S1 111.0(4) . . ?
 F1 C17 F3 106.8(4) . . ?
 F2 C17 S1 112.5(3) . . ?
 F2 C17 F1 107.0(4) . . ?
 F2 C17 F3 108.1(4) . . ?
 F3 C17 S1 111.2(3) . . ?
 S1 O5' Cu1 166.8(15) . . ?
 F1' C17' S1 116.8(15) . . ?
 F1' C17' F2' 106.2(12) . . ?
 F1' C17' F3' 107.0(12) . . ?
 F2' C17' S1 112.3(12) . . ?
 F2' C17' F3' 106.7(12) . . ?
 F3' C17' S1 107.4(12) . . ?
 O8 S2 O9 114.8(4) . . ?
 O8 S2 O10 113.6(4) . . ?
 O8 S2 C18 104.3(3) . . ?
 O9 S2 C18 104.1(3) . . ?
 O10 S2 O9 113.9(3) . . ?
 O10 S2 C18 104.5(3) . . ?
 F4 C18 S2 111.4(4) . . ?
 F4 C18 F5 108.9(5) . . ?
 F4 C18 F6 107.5(4) . . ?
 F5 C18 S2 111.6(4) . . ?
 F6 C18 S2 109.0(3) . . ?
 F6 C18 F5 108.4(5) . . ?
 O8' S2' O9' 111.5(19) . . ?
 O8' S2' O10' 117.5(17) . . ?
 O8' S2' C18' 103.5(16) . . ?
 O9' S2' O10' 114.1(14) . . ?
 O9' S2' C18' 104.8(11) . . ?
 O10' S2' C18' 103.7(11) . . ?
 F4' C18' S2' 108.1(11) . . ?
 F5' C18' S2' 111.6(11) . . ?
 F5' C18' F4' 110.3(13) . . ?
 F5' C18' F6' 111(2) . . ?
 F6' C18' S2' 111(2) . . ?
 F6' C18' F4' 105(2) . . ?
 Cl1 C19 H19A 109.1 . . ?
 Cl1 C19 H19B 109.1 . . ?
 Cl2 C19 Cl1 112.4(10) . . ?
 Cl2 C19 H19A 109.1 . . ?
 Cl2 C19 H19B 109.1 . . ?
 H19A C19 H19B 107.9 . . ?
 Cl1' C19' H19C 109.0 . . ?
 Cl1' C19' H19D 109.0 . . ?
 Cl2' C19' Cl1' 112.8(11) . . ?
 Cl2' C19' H19C 109.0 . . ?
 Cl2' C19' H19D 109.0 . . ?
 H19C C19' H19D 107.8 . . ?

loop_
  _geom_hbond_atom_site_label_D
  _geom_hbond_atom_site_label_H
  _geom_hbond_atom_site_label_A
  _geom_hbond_distance_DH
  _geom_hbond_distance_HA
  _geom_hbond_distance_DA
  _geom_hbond_angle_DHA
  _geom_hbond_site_symmetry_A
  _geom_hbond_publ_flag
 O1 H1 O8 0.80(4) 1.94(5) 2.723(8) 166(4) . yes
 O1 H1 O8' 0.80(4) 1.97(6) 2.76(4) 172(4) . yes
 O4 H4A O10 0.81(5) 1.94(5) 2.742(4) 171(5) 4 yes
 O4 H4A O10' 0.81(5) 1.95(5) 2.628(12) 141(4) 4 yes
 O4 H4B O9 0.82(6) 1.86(6) 2.666(4) 168(6) . yes
 O4 H4B O9' 0.82(6) 1.91(6) 2.668(13) 153(6) . yes

loop_
  _geom_torsion_atom_site_label_1
  _geom_torsion_atom_site_label_2
  _geom_torsion_atom_site_label_3
  _geom_torsion_atom_site_label_4
  _geom_torsion
  _geom_torsion_site_symmetry_1
  _geom_torsion_site_symmetry_2
  _geom_torsion_site_symmetry_3
  _geom_torsion_site_symmetry_4
  _geom_torsion_publ_flag
 Cu1 O1 C1 C2 -50.0(2) . . . . ?
 Cu1 N1 C2 C1 -11.5(3) . . . . ?
 Cu1 N1 C2 C3 -131.75(19) . . . . ?
 Cu1 N1 C2 C5 111.4(2) . . . . ?
 Cu1 N1 C4 O2 156.51(16) . . . . ?
 Cu1 N1 C4 C7 35.4(2) . . . . ?
 Cu1 N1 C6 O3 -142.29(17) . . . . ?
 Cu1 N1 C6 C12 -22.4(3) . . . . ?
 Cu1 N2 C7 C4 -1.9(3) . . . . ?
 Cu1 N2 C7 C8 177.7(2) . . . . ?
 Cu1 N2 C11 C10 -176.2(2) . . . . ?
 Cu1 N3 C12 C6 -1.8(3) . . . . ?
 Cu1 N3 C12 C13 -179.7(2) . . . . ?
 Cu1 N3 C16 C15 179.5(2) . . . . ?
 O1 C1 C2 N1 44.4(3) . . . . ?
 O1 C1 C2 C3 160.1(2) . . . . ?
 O1 C1 C2 C5 -71.5(3) . . . . ?
 O2 C4 C7 N2 -140.7(2) . . . . ?
 O2 C4 C7 C8 39.8(4) . . . . ?
 O3 C6 C12 N3 134.0(2) . . . . ?
 O3 C6 C12 C13 -48.1(3) . . . . ?
 N1 C2 C3 O2 -8.4(3) . . . . ?
 N1 C2 C5 O3 32.0(3) . . . . ?
 N1 C4 C7 N2 -23.1(3) . . . . ?
 N1 C4 C7 C8 157.4(3) . . . . ?
 N1 C6 C12 N3 16.7(3) . . . . ?
 N1 C6 C12 C13 -165.5(3) . . . . ?
 N2 C7 C8 C9 -1.3(5) . . . . ?
 N3 C12 C13 C14 0.1(5) . . . . ?
 C1 C2 C3 O2 -129.4(2) . . . . ?
 C1 C2 C5 O3 153.7(2) . . . . ?
 C2 N1 C4 O2 32.2(3) . . . . ?
 C2 N1 C4 C7 -88.9(2) . . . . ?
 C2 N1 C6 O3 -16.2(3) . . . . ?
 C2 N1 C6 C12 103.7(2) . . . . ?
 C3 O2 C4 N1 -38.6(3) . . . . ?
 C3 O2 C4 C7 80.2(3) . . . . ?
 C3 C2 C5 O3 -78.4(3) . . . . ?
 C4 O2 C3 C2 28.7(3) . . . . ?
 C4 N1 C2 C1 106.6(3) . . . . ?
 C4 N1 C2 C3 -13.7(3) . . . . ?
 C4 N1 C2 C5 -130.5(2) . . . . ?
 C4 N1 C6 O3 97.5(3) . . . . ?
 C4 N1 C6 C12 -142.6(2) . . . . ?
 C4 C7 C8 C9 178.2(3) . . . . ?
 C5 O3 C6 N1 37.5(3) . . . . ?
 C5 O3 C6 C12 -82.3(3) . . . . ?
 C5 C2 C3 O2 101.2(3) . . . . ?
 C6 O3 C5 C2 -43.6(3) . . . . ?
 C6 N1 C2 C1 -132.7(2) . . . . ?
 C6 N1 C2 C3 107.0(2) . . . . ?
 C6 N1 C2 C5 -9.8(3) . . . . ?
 C6 N1 C4 O2 -82.3(3) . . . . ?
 C6 N1 C4 C7 156.6(2) . . . . ?
 C6 C12 C13 C14 -177.6(3) . . . . ?
 C7 N2 C11 C10 -0.1(5) . . . . ?
 C7 C8 C9 C10 0.6(5) . . . . ?
 C8 C9 C10 C11 0.3(5) . . . . ?
 C9 C10 C11 N2 -0.6(5) . . . . ?
 C11 N2 C7 C4 -178.5(3) . . . . ?
 C11 N2 C7 C8 1.0(4) . . . . ?
 C12 N3 C16 C15 0.4(5) . . . . ?
 C12 C13 C14 C15 0.2(5) . . . . ?
 C13 C14 C15 C16 -0.2(5) . . . . ?
 C14 C15 C16 N3 -0.1(5) . . . . ?
 C16 N3 C12 C6 177.4(3) . . . . ?
 C16 N3 C12 C13 -0.4(4) . . . . ?
 O5 S1 C17 F1 170.9(4) . . . . ?
 O5 S1 C17 F2 -69.2(4) . . . . ?
 O5 S1 C17 F3 52.2(4) . . . . ?
 O6 S1 O5 Cu1 -161.7(6) . . . . ?
 O6 S1 C17 F1 50.7(6) . . . . ?
 O6 S1 C17 F2 170.6(5) . . . . ?
 O6 S1 C17 F3 -68.0(6) . . . . ?
 O7 S1 O5 Cu1 -26.9(7) . . . . ?
 O7 S1 C17 F1 -71.9(5) . . . . ?
 O7 S1 C17 F2 48.0(4) . . . . ?
 O7 S1 C17 F3 169.4(4) . . . . ?
 C17 S1 O5 Cu1 82.1(5) . . . . ?
 O5' S1 C17' F1' -153.4(14) . . . . ?
 O5' S1 C17' F2' -30.5(14) . . . . ?
 O5' S1 C17' F3' 86.5(13) . . . . ?
 O6' S1 O5' Cu1 104(6) . . . . ?
 O6' S1 C17' F1' 84(2) . . . . ?
 O6' S1 C17' F2' -153(2) . . . . ?
 O6' S1 C17' F3' -36(2) . . . . ?
 O7' S1 O5' Cu1 -121(5) . . . . ?
 O7' S1 C17' F1' -20.3(16) . . . . ?
 O7' S1 C17' F2' 102.6(15) . . . . ?
 O7' S1 C17' F3' -140.5(14) . . . . ?
 C17' S1 O5' Cu1 10(6) . . . . ?
 O8 S2 C18 F4 177.8(5) . . . . ?
 O8 S2 C18 F5 -60.3(6) . . . . ?
 O8 S2 C18 F6 59.4(5) . . . . ?
 O9 S2 C18 F4 57.1(5) . . . . ?
 O9 S2 C18 F5 179.1(5) . . . . ?
 O9 S2 C18 F6 -61.3(4) . . . . ?
 O10 S2 C18 F4 -62.7(5) . . . . ?
 O10 S2 C18 F5 59.3(6) . . . . ?
 O10 S2 C18 F6 179.0(4) . . . . ?
 O8' S2' C18' F4' 167.7(19) . . . . ?
 O8' S2' C18' F5' -71(2) . . . . ?
 O8' S2' C18' F6' 53(3) . . . . ?
 O9' S2' C18' F4' 50.8(16) . . . . ?
 O9' S2' C18' F5' 172.3(13) . . . . ?
 O9' S2' C18' F6' -64(2) . . . . ?
 O10' S2' C18' F4' -69.2(15) . . . . ?
 O10' S2' C18' F5' 52.3(15) . . . . ?
 O10' S2' C18' F6' 177(2) . . . . ?

_shelx_res_file
;
TITL jonap11_a.res in C2/c
    jonap11.res
    created by SHELXL-2019/2 at 13:20:07 on 02-Dec-2022
REM Old TITL JONAP11_auto in C2/c
REM SHELXT solution in C2/c: R1 0.155, Rweak 0.011, Alpha 0.048
REM <I/s> 0.909 for 369 systematic absences, Orientation as input
REM Formula found by SHELXT: C20 N3 O15 S2 Cu
CELL 1.54184 18.452102 8.935254 33.185829 90 100.7028 90
ZERR 8 0.000244 0.000107 0.000394 0 0.0013 0
LATT 7
SYMM -X,+Y,0.5-Z
SFAC C H Cl Cu F N O S
UNIT 148 160 8 8 48 24 80 16
EQIV $1 0.5-X,0.5+Y,0.5-Z
SIMU 0.01 0.02 1.2
SIMU 0.003 0.006 2 O5 O5'
SIMU 0.003 0.006 2 O6 O6'
SIMU 0.003 0.006 2 O8 O8'
RIGU S1 > F3' O5' O6' O7' C17'
RIGU S2' > C18'
SADI 0.01 C19 Cl1 C19 Cl2 C19' Cl1' C19' Cl2'
SADI Cl1 Cl2 Cl1' Cl2'
SADI 0.01 C17 F1 C17 F2 C17 F3 C17' F1' C17' F2' C17' F3'
SADI F1 F2 F2 F3 F3 F1 F1' F2' F2' F3' F3' F1'

L.S. 12
PLAN  8
SIZE 0.108 0.084 0.026
TEMP -173
CONF
HTAB O1 O8
HTAB O1 O8'
HTAB O4 O9
HTAB O4 O10_$1
HTAB O4 O9'
HTAB O4 O10'_$1
BOND
list 4
MORE -1
BOND $H
fmap 2
acta
REM <olex2.extras>
REM <HklSrc "%.\\JONAP11.hkl">
REM </olex2.extras>

WGHT    0.052700   23.983200
FVAR       0.16643   0.80497   0.81499   0.60700
CU1   4    0.258471    0.668498    0.370591    11.00000    0.01960    0.02243 =
         0.01948    0.00148    0.00535    0.00238
O1    7    0.142375    0.540973    0.355762    11.00000    0.02418    0.02981 =
         0.01990   -0.00504    0.00157    0.00186
H1    2    0.124195    0.516502    0.333074    11.00000    0.03755
O2    7    0.163789    0.894713    0.453758    11.00000    0.02080    0.02732 =
         0.02415   -0.00465    0.00412    0.00226
O3    7    0.203012    0.556257    0.478140    11.00000    0.01751    0.03204 =
         0.01810    0.00191    0.00347   -0.00109
O4    7    0.296357    0.628334    0.320086    11.00000    0.03102    0.03444 =
         0.02372    0.00105    0.01047   -0.00169
H4A   2    0.323523    0.689654    0.312496    11.00000    0.04536
H4B   2    0.273629    0.589782    0.299096    11.00000    0.07052
N1    6    0.215275    0.702323    0.421768    11.00000    0.01553    0.02127 =
         0.01725   -0.00030    0.00295    0.00023
N2    6    0.218881    0.872783    0.357007    11.00000    0.01847    0.02418 =
         0.02514    0.00260    0.00415   -0.00096
N3    6    0.301104    0.485994    0.399230    11.00000    0.01956    0.02473 =
         0.02224    0.00020    0.00411    0.00098
C1    1    0.095458    0.632750    0.374930    11.00000    0.01963    0.02883 =
         0.02105   -0.00041    0.00318    0.00053
AFIX  23
H1A   2    0.047900    0.581350    0.374845    11.00000   -1.20000
H1B   2    0.085398    0.728359    0.359854    11.00000   -1.20000
AFIX   0
C2    1    0.134502    0.662684    0.419041    11.00000    0.01367    0.02672 =
         0.01871   -0.00126    0.00386   -0.00098
C3    1    0.102032    0.801749    0.437076    11.00000    0.01686    0.02729 =
         0.02841   -0.00307    0.00548   -0.00101
AFIX  23
H3A   2    0.067887    0.855818    0.415384    11.00000   -1.20000
H3B   2    0.074734    0.771785    0.458802    11.00000   -1.20000
AFIX   0
C4    1    0.218365    0.864771    0.430256    11.00000    0.01664    0.02204 =
         0.02364   -0.00338    0.00441    0.00069
AFIX  13
H4    2    0.268028    0.891893    0.446268    11.00000   -1.20000
AFIX   0
C5    1    0.138613    0.526864    0.447379    11.00000    0.01653    0.02842 =
         0.02326    0.00175    0.00275   -0.00229
AFIX  23
H5A   2    0.093905    0.519297    0.459767    11.00000   -1.20000
H5B   2    0.144351    0.433147    0.432370    11.00000   -1.20000
AFIX   0
C6    1    0.256104    0.608437    0.455730    11.00000    0.01688    0.02534 =
         0.01586    0.00093    0.00302    0.00222
AFIX  13
H6    2    0.293839    0.670620    0.473862    11.00000   -1.20000
AFIX   0
C7    1    0.204583    0.948093    0.389705    11.00000    0.01799    0.02338 =
         0.02669   -0.00056    0.00350   -0.00140
C8    1    0.179292    1.093387    0.386624    11.00000    0.03274    0.02623 =
         0.03496    0.00032    0.00712    0.00143
AFIX  43
H8    2    0.168518    1.144063    0.409979    11.00000   -1.20000
AFIX   0
C9    1    0.169785    1.164680    0.348789    11.00000    0.04170    0.02530 =
         0.04662    0.00880    0.00947    0.00782
AFIX  43
H9    2    0.152883    1.265236    0.345955    11.00000   -1.20000
AFIX   0
C10   1    0.185190    1.087617    0.315505    11.00000    0.03491    0.03641 =
         0.03678    0.01344    0.00802    0.00612
AFIX  43
H10   2    0.179234    1.134506    0.289405    11.00000   -1.20000
AFIX   0
C11   1    0.209343    0.941746    0.320413    11.00000    0.02680    0.03303 =
         0.02626    0.00868    0.00591    0.00108
AFIX  43
H11   2    0.219529    0.888481    0.297323    11.00000   -1.20000
AFIX   0
C12   1    0.293559    0.477231    0.438459    11.00000    0.01881    0.02389 =
         0.02306   -0.00040    0.00318    0.00015
C13   1    0.320507    0.357400    0.463215    11.00000    0.02749    0.03104 =
         0.02679    0.00260    0.00242    0.00682
AFIX  43
H13   2    0.314414    0.353499    0.490998    11.00000   -1.20000
AFIX   0
C14   1    0.356540    0.243287    0.446650    11.00000    0.03448    0.02750 =
         0.03608    0.00479    0.00429    0.00997
AFIX  43
H14   2    0.375400    0.159670    0.462966    11.00000   -1.20000
AFIX   0
C15   1    0.364788    0.252231    0.406179    11.00000    0.03283    0.02878 =
         0.03591   -0.00241    0.00361    0.00765
AFIX  43
H15   2    0.389495    0.175205    0.394337    11.00000   -1.20000
AFIX   0
C16   1    0.336525    0.374993    0.383218    11.00000    0.02645    0.02635 =
         0.02680   -0.00140    0.00727    0.00636
AFIX  43
H16   2    0.342171    0.381481    0.355395    11.00000   -1.20000
AFIX   0
S1    8    0.429415    0.838962    0.430041    11.00000    0.01954    0.02684 =
         0.03387    0.00167    0.00652    0.00084
PART 1
O5    7    0.370324    0.799287    0.395418    21.00000    0.01995    0.04362 =
         0.03471    0.00363   -0.00151   -0.00327
O6    7    0.470352    0.967244    0.422296    21.00000    0.02433    0.03215 =
         0.07973    0.01364   -0.00123   -0.00093
O7    7    0.405962    0.834806    0.468167    21.00000    0.03646    0.09466 =
         0.03805   -0.00671    0.01632   -0.01430
C17   1    0.491295    0.680277    0.434556    21.00000    0.02350    0.03510 =
         0.05949   -0.00423   -0.00091    0.00238
F1    5    0.553431    0.708745    0.460866    21.00000    0.02609    0.04554 =
         0.08341    0.01184   -0.01681    0.00072
F2    5    0.462285    0.559034    0.447742    21.00000    0.03347    0.03028 =
         0.12943    0.02188   -0.00637   -0.00293
F3    5    0.510396    0.648145    0.398607    21.00000    0.08793    0.09381 =
         0.07435   -0.01291    0.02142    0.05233
PART 2
O5'   7    0.363878    0.797355    0.409977   -21.00000    0.01684    0.04110 =
         0.03867    0.00456    0.00053   -0.00433
O6'   7    0.475220    0.939418    0.413938   -21.00000    0.01795    0.03193 =
         0.06489    0.01257    0.01264   -0.00381
O7'   7    0.435487    0.878013    0.473056   -21.00000    0.05708    0.05509 =
         0.05267   -0.00144    0.01345    0.00214
F1'   5    0.557979    0.696235    0.450642   -21.00000    0.01211    0.03745 =
         0.07048   -0.00481    0.01131    0.00335
F2'   5    0.471164    0.569293    0.415298   -21.00000    0.02235    0.03463 =
         0.11940   -0.01690    0.00279    0.00415
F3'   5    0.520556    0.747983    0.387190   -21.00000    0.04388    0.06631 =
         0.07325   -0.01199    0.01808    0.00487
C17'  1    0.498062    0.707350    0.421487   -21.00000    0.02913    0.04300 =
         0.06690   -0.01042    0.00235    0.00048

PART 1
O8    7    0.099788    0.422947    0.279393    31.00000    0.03923    0.03314 =
         0.02163    0.00230    0.00551    0.00553
S2    8    0.139621    0.442719    0.246385    31.00000    0.03080    0.03422 =
         0.02075   -0.00132    0.00328    0.00700
O9    7    0.217695    0.469840    0.259175    31.00000    0.02824    0.06045 =
         0.02966   -0.00616    0.00293    0.00971
O10   7    0.122193    0.332047    0.214375    31.00000    0.04226    0.05178 =
         0.03282   -0.01701    0.00580    0.00800
C18   1    0.104141    0.617455    0.222241    31.00000    0.03267    0.04825 =
         0.04078    0.00972   -0.00045   -0.00405
F4    5    0.137837    0.653632    0.191846    31.00000    0.05412    0.10169 =
         0.06929    0.04911    0.01859   -0.00292
F5    5    0.031704    0.610098    0.207967    31.00000    0.03314    0.04650 =
         0.04709    0.01428   -0.00279    0.00120
F6    5    0.116669    0.727108    0.249887    31.00000    0.06716    0.03402 =
         0.08992   -0.00349   -0.01569   -0.00013
SAME 0.02 0.04 O8 > F6
PART 2
O8'   7    0.092753    0.450670    0.275976   -31.00000    0.03573    0.03816 =
         0.02244    0.00495    0.00729    0.00620
S2'   8    0.139463    0.457670    0.245771   -31.00000    0.02201    0.05353 =
         0.01930   -0.00184    0.00638   -0.00253
O9'   7    0.192136    0.577921    0.254232   -31.00000    0.04291    0.05758 =
         0.02416    0.00086    0.00294   -0.00919
O10'  7    0.170397    0.317930    0.234248   -31.00000    0.04700    0.04034 =
         0.03530   -0.00707    0.01152    0.02413
C18'  1    0.077241    0.514313    0.199648   -31.00000    0.03383    0.04430 =
         0.02689   -0.00811    0.01091    0.00535
F4'   5    0.117699    0.553259    0.171777   -31.00000    0.05068    0.06258 =
         0.02790    0.01630    0.01087   -0.00572
F5'   5    0.030846    0.405856    0.185251   -31.00000    0.04945    0.06164 =
         0.03789   -0.00567   -0.00224   -0.00200
F6'   5    0.041394    0.637806    0.206277   -31.00000    0.03924    0.03992 =
         0.05828    0.00138   -0.00054    0.00253

PART -1
CL1   3    0.020187    1.013082    0.215139    40.50000    0.09964    0.07033 =
         0.13315   -0.01368    0.03140    0.01669
CL2   3   -0.008955    0.998144    0.298072    40.50000    0.06443    0.05605 =
         0.12264    0.00532    0.01021   -0.02887
C19   1   -0.002923    1.113030    0.256238    40.50000    0.04592    0.05037 =
         0.05034   -0.00262   -0.01414    0.02185
AFIX  23
H19A  2    0.034786    1.191147    0.264938    40.50000   -1.20000
H19B  2   -0.050865    1.163706    0.247079    40.50000   -1.20000
AFIX   0

PART -2
CL1'  3    0.034997    0.967914    0.233629   -40.50000    0.09859    0.08005 =
         0.11714   -0.03919    0.04054   -0.01282
CL2'  3   -0.012090    0.998827    0.312153   -40.50000    0.05719    0.06119 =
         0.10775   -0.01403    0.03000   -0.00951
C19'  1    0.001520    1.088412    0.267378   -40.50000    0.04683    0.04934 =
         0.04705   -0.00161   -0.01579    0.02022
AFIX  23
H19C  2    0.036902    1.171655    0.274760   -40.50000   -1.20000
H19D  2   -0.045839    1.131847    0.253339   -40.50000   -1.20000
AFIX   0
HKLF 4


REM  jonap11_a.res in C2/c
REM wR2 = 0.1264, GooF = S = 1.052, Restrained GooF = 1.056 for all data
REM R1 = 0.0481 for 4946 Fo > 4sig(Fo) and 0.0552 for all 5723 data
REM 565 parameters refined using 285 restraints

END

WGHT      0.0525     24.0796

REM Highest difference peak  0.736,  deepest hole -0.813,  1-sigma level  0.085
Q1    1   0.2596  0.7892  0.3700  11.00000  0.05    0.74
Q2    1   0.2434  0.6637  0.3372  11.00000  0.05    0.54
Q3    1   0.2699  0.6769  0.4037  11.00000  0.05    0.53
Q4    1   0.4243  0.7344  0.4686  11.00000  0.05    0.52
Q5    1   0.4633  0.9502  0.4486  11.00000  0.05    0.51
Q6    1   0.1257  0.4343  0.2149  11.00000  0.05    0.47
Q7    1   0.4512  0.7834  0.4062  11.00000  0.05    0.45
Q8    1   0.2957  0.5650  0.3945  11.00000  0.05    0.45
;
_shelx_res_checksum                36863
_shelx_hkl_file
;
   0   0  -3    0.69    1.03
   0   0   3    0.89    1.40
   0   0  -4  401.50   22.45
   0   0   4  535.67   22.68
   0   0  -5    1.33    1.91
   0   0   5    0.99    2.45
   0   0  -6 8207.52  398.19
   0   0   6 8573.70  398.23
   0   0  -7   -0.83    2.62
   0   0   7    0.70    3.36
   0   0  -8  310.77   15.93
   0   0   8  288.71   15.98
   0   0  -9    0.77    2.76
   0   0   9    0.15    3.59
   0   0  10 1245.19   63.10
   0   0 -10 1269.49   63.05
   0   0  10 1362.08   63.20
   0   0  11    1.01    2.75
   0   0 -11    0.78    3.06
   0   0  11   -0.38    4.16
   0   0  12 1364.97   66.38
   0   0 -12 1385.46   66.34
   0   0  12 1297.20   66.25
   0   0  13   -3.20    3.58
   0   0 -13   -0.24    3.46
   0   0  13    4.44    4.60
   0   0  14  121.41    9.24
   0   0 -14  126.99    9.35
   0   0 -15    0.57    3.61
   0   0  15    1.69    5.17
   0   0  16 1326.65   65.22
   0   0 -16 1392.45   65.29
   0   0 -16 1276.94   62.42
   0   0  17    2.00    5.73
   0   0 -17   -0.67    3.81
   0   0 -17    1.26    2.04
   0   0  18  556.28   28.84
   0   0 -18  585.54   28.87
   0   0 -18  492.45   25.35
   0   0  19   -3.12    5.53
   0   0 -19    4.30    4.13
   0   0 -19    0.82    2.19
   0   0  20   66.86    8.04
   0   0 -20   52.54    6.65
   0   0  21    0.90    6.01
   0   0 -21   -3.14    4.81
   0   0 -21   -0.53    2.49
   0   0  22   -1.44    5.82
   0   0 -22   10.04    5.15
   0   0 -22    5.31    2.65
   0   0  23   -8.15    7.88
   0   0 -23    2.42    2.87
   0   0  23    1.43    2.88
   0   0 -23    0.51    5.42
   0   0  24   80.99    9.54
   0   0 -24   68.50    5.22
   0   0  24   69.16    5.19
   0   0 -24   68.37    8.44
   0   0 -25    7.42    3.21
   0   0  25    8.50    3.07
   0   0 -25    8.98    5.87
   0   0 -26  245.72   13.07
   0   0  26  230.30   13.00
   0   0 -26  228.27   18.21
   0   0 -26  233.62   17.28
   0   0  27    3.88    2.85
   0   0 -27   -0.44    3.09
   0   0 -27   -0.71    5.80
   0   0 -27   -3.03    5.55
   0   0 -28  408.35   20.31
   0   0  28  377.92   20.16
   0   0 -28  409.35   25.16
   0   0 -29   14.82    6.77
   0   0  29   13.56    3.43
   0   0 -29   11.67    3.61
   0   0 -30   20.02    7.23
   0   0  30   18.78    3.58
   0   0 -30   18.29    3.63
   0   0  31    2.24    2.94
   0   0 -31    4.40    5.85
   0   0 -31    0.60    3.09
   0   0  32   96.23    6.90
   0   0 -32  102.63    6.82
   0   0  33    2.09    2.96
   0   0 -33    0.56    2.92
   0   0  34  251.54   13.97
   0   0 -34  261.87   13.93
   0   0  35   -1.04    2.86
   0   0 -35    2.20    2.78
   0   0 -36   42.09    4.06
   0   0  36   51.94    4.31
   0   0 -36   49.21    4.16
   0   0  37    1.05    2.45
   0   0 -37    1.71    2.15
   0   0 -37   -1.08    2.38
   0   0 -38    8.39    2.14
   0   0 -38    9.71    2.40
   0   0 -39   -0.73    2.36
   0   0 -39    1.00    1.81
   0   0 -40   94.12    5.55
   0   0 -41   -1.72    1.62
   0  -2   0  225.28   11.55
   0  -2  -1  880.35   42.84
   0  -2   1  892.18   42.77
   0  -2  -2 1894.23   91.13
   0  -2   2 1912.88   90.98
   0  -2  -3   56.51    3.32
   0  -2  -3   63.53    4.35
   0  -2  -4 1515.27   70.60
   0   2  -4 1430.30   70.56
   0  -2  -4 1489.88   71.23
   0  -2  -5 2895.24  138.74
   0   2  -5 2765.21  138.71
   0  -2  -5 3231.00  139.59
   0   2  -6   32.70    3.50
   0  -2  -6   34.22    3.37
   0   2  -7   55.25    4.46
   0  -2  -7   51.22    4.29
   0  -2  -7   65.38    5.42
   0   2  -8    6.76    2.74
   0  -2  -8    5.42    2.60
   0  -2  -8    3.33    3.22
   0  -2  -9   20.62    3.50
   0   2  -9   24.73    3.63
   0  -2  -9   26.47    4.54
   0  -2 -10   -0.18    2.89
   0   2 -10    2.35    2.91
   0   2  10    3.36    3.94
   0  -2 -10   -1.54    3.55
   0  -2 -11 1084.36   55.12
   0   2 -11 1117.55   55.19
   0   2  11 1142.47   55.41
   0  -2 -11 1138.22   56.20
   0   2 -12  118.25    8.28
   0  -2 -12  117.46    8.26
   0   2  12  109.65    8.75
   0  -2 -12  120.78    9.31
   0  -2 -13  117.57    8.50
   0   2 -13  112.92    8.42
   0   2  13  139.78    9.47
   0  -2 -13  111.94    9.48
   0  -2 -14  213.01   14.44
   0   2 -14  216.21   14.46
   0   2 -15   92.34    7.65
   0  -2 -15   92.14    7.57
   0   2  16    3.06    5.11
   0  -2 -16    1.10    1.79
   0   2 -16    1.80    1.95
   0   2 -16    0.32    3.80
   0  -2 -16    2.50    3.44
   0   2  17  244.70   14.42
   0  -2 -17  200.78   10.98
   0   2 -17  207.53   11.01
   0   2 -17  225.62   13.98
   0  -2 -17  231.18   14.08
   0   2  18   23.34    6.01
   0   2 -18   27.82    2.96
   0  -2 -18   25.71    2.86
   0  -2 -18   23.59    4.92
   0   2 -18   38.11    5.64
   0   2  19    0.37    5.14
   0   2 -19    6.51    2.31
   0  -2 -19    7.49    2.29
   0  -2 -19   12.83    4.83
   0   2 -19    6.74    4.18
   0   2  20  279.92   18.04
   0  -2 -20  280.59   14.66
   0   2 -20  291.03   14.71
   0  -2 -20  278.73   18.09
   0   2 -20  266.98   17.87
   0   2  21  524.46   26.86
   0  -2 -21  449.46   22.70
   0   2 -21  440.73   22.69
   0   2 -21  453.38   26.37
   0  -2 -21  447.36   26.21
   0   2  22   26.12    6.93
   0   2 -22   41.60    6.55
   0  -2 -22   34.66    6.18
   0  -2 -22   35.58    3.60
   0   2 -22   34.63    3.63
   0   2  23   30.97    7.46
   0  -2  23   40.44    4.92
   0   2  23   39.77    4.88
   0  -2 -23   50.47    4.65
   0   2  23   57.70    4.46
   0  -2  23   57.60    4.47
   0  -2 -23   63.24    7.79
   0   2 -23   65.57    7.92
   0   2 -23   65.41    4.64
   0  -2 -23   69.03    4.67
   0  -2  24  106.78    7.52
   0   2  24  111.23   10.86
   0   2  24  112.80    7.43
   0  -2 -24   96.08    6.66
   0  -2 -24  112.47    7.19
   0  -2  24   90.29    6.66
   0   2  24  106.48    6.78
   0  -2 -24  100.68   10.18
   0   2 -24   99.09   10.26
   0  -2 -24  109.16    6.82
   0   2 -24   99.00    6.68
   0  -2  25  450.90   22.89
   0   2  25  413.47   26.37
   0   2  25  447.94   22.87
   0  -2 -25  414.89   22.33
   0  -2 -25  449.80   22.75
   0  -2  25  426.78   22.51
   0   2  25  441.04   22.52
   0  -2 -25  451.21   26.83
   0   2 -25  429.76   26.66
   0  -2 -25  446.65   22.49
   0   2 -25  459.02   22.55
   0  -2  26   47.90    5.40
   0   2  26   37.07    8.47
   0   2  26   56.28    5.58
   0  -2 -26   57.14    5.10
   0  -2  26   41.06    4.50
   0   2  26   40.10    4.44
   0  -2 -26   52.17    8.01
   0   2 -26   37.81    7.69
   0  -2 -26   48.41    4.63
   0   2 -26   43.13    4.59
   0  -2  27  175.39   10.48
   0   2  27  180.17   10.47
   0  -2 -27  176.73   10.70
   0   2  27  173.63   10.96
   0  -2  27  188.24   11.01
   0   2 -27  188.94   10.53
   0  -2 -27  186.66   10.47
   0  -2  28   46.67    5.27
   0   2  28   43.49    5.11
   0  -2 -28   50.43    4.71
   0   2 -28   43.40    4.41
   0  -2 -28   35.57    4.15
   0   2 -28   40.49    4.92
   0   2  28   40.17    4.25
   0  -2  28   39.35    4.28
   0  -2 -29  227.73   12.46
   0   2 -29  218.69   12.54
   0   2 -29  168.81   16.41
   0   2  29  203.07   12.08
   0  -2  29  222.58   12.20
   0  -2 -29  212.74   12.09
   0   2 -29  218.09   12.12
   0  -2  29  221.40   12.75
   0   2  29  223.99   12.61
   0   2  30  202.83   12.50
   0  -2  30  200.46   12.44
   0  -2  30  226.58   12.18
   0   2 -30  167.31   16.36
   0  -2 -30  173.25   16.65
   0   2  30  231.75   12.17
   0  -2 -30  220.16   12.37
   0   2 -30  207.11   12.40
   0  -2 -30  204.67   12.35
   0  -2 -30  227.22   12.05
   0   2 -30  227.59   12.07
   0  -2  31   26.43    4.61
   0   2  31   19.02    4.68
   0   2  31   25.63    3.58
   0  -2 -31   20.97    3.74
   0  -2  31   23.84    3.49
   0  -2 -31   23.25    3.90
   0   2 -31   25.91    4.21
   0   2 -31   20.01    3.46
   0  -2 -31   27.02    3.51
   0  -2  32   25.37    4.61
   0   2  32   22.74    4.60
   0   2  32   17.52    3.45
   0  -2 -32   18.82    3.63
   0  -2  32   23.03    3.51
   0  -2 -32   23.46    3.97
   0   2 -32   23.99    4.11
   0   2 -32   22.82    3.49
   0  -2 -32   21.18    3.35
   0  -2  33    7.81    2.49
   0   2  33    3.59    3.91
   0  -2  33    3.10    3.87
   0  -2 -33    7.35    3.06
   0   2  33    7.60    2.81
   0  -2  33    7.29    2.84
   0  -2 -33    3.70    3.23
   0   2 -33    3.69    3.45
   0  -2 -33    8.34    2.92
   0   2 -33    8.01    2.84
   0  -2  34   13.62    2.61
   0  -2  34   14.93    3.90
   0   2  34   18.36    4.09
   0  -2 -34   17.18    3.05
   0  -2  34   21.93    3.22
   0   2  34   20.41    3.18
   0  -2 -34   17.32    3.48
   0   2 -34   16.19    3.68
   0  -2 -34   16.13    3.00
   0   2 -34   16.80    3.06
   0  -2 -35    6.02    2.96
   0   2 -35    6.03    3.18
   0   2  35    5.05    2.52
   0  -2  35    4.55    2.59
   0  -2 -35   11.07    2.58
   0   2 -35    6.10    2.59
   0  -2 -35   10.21    2.55
   0  -2  35    5.23    3.57
   0   2  35    6.22    3.59
   0   2  36   73.81    5.64
   0  -2  36   62.12    5.54
   0  -2 -36   72.27    5.17
   0   2 -36   77.72    5.55
   0   2  36   74.55    5.02
   0  -2  36   70.44    5.02
   0   2 -36   79.91    4.99
   0  -2 -36   74.17    4.89
   0  -2 -36   66.60    4.97
   0   2  37  195.80   10.40
   0  -2  37  199.18   10.36
   0   2 -37  197.69   10.33
   0  -2 -37  185.49   10.01
   0  -2 -37  195.98    9.87
   0   2 -37  182.45    9.84
   0   2  38   17.61    3.21
   0  -2 -38   19.43    2.60
   0   2 -38   26.54    3.13
   0  -2 -38   16.62    2.26
   0  -2  38   22.59    3.18
   0   2 -38   23.41    2.50
   0  -2 -38   25.99    2.45
   0  -2  39   34.65    3.20
   0   2  39   31.23    3.32
   0  -2 -39   28.50    2.63
   0   2 -39   34.06    3.10
   0  -2  40    3.33    1.72
   0   2  40    1.76    2.04
   0   2 -40    1.43    1.84
   0  -4   0 1149.66   56.12
   0  -4  -1 1123.42   55.07
   0  -4   1 1130.78   55.03
   0  -4  -2    7.58    2.31
   0  -4  -3   48.95    4.35
   0  -4  -4  391.96   20.63
   0  -4  -5   47.58    4.49
   0  -4  -6  392.25   19.62
   0  -4  -6  399.81   21.09
   0  -4  -7 1404.13   67.06
   0  -4  -7 1374.22   68.64
   0  -4  -8    7.39    3.24
   0  -4  -8    5.51    2.07
   0  -4  -9  398.29   19.84
   0  -4  -9  386.52   21.71
   0  -4 -10    7.85    2.27
   0  -4 -10    9.64    3.69
   0  -4 -11   61.55    4.34
   0  -4 -11   54.87    6.18
   0   4  12  754.02   38.21
   0  -4 -12  725.18   35.91
   0  -4 -12  725.47   38.47
   0   4  13    5.11    4.96
   0  -4 -13    7.68    4.33
   0  -4 -13    7.10    2.54
   0   4  14   69.90    7.91
   0  -4 -14   83.60    5.47
   0  -4 -14   74.47    7.90
   0   4  15  332.90   21.31
   0  -4 -15  381.38   19.13
   0  -4 -15  378.81   22.35
   0   4  16   66.28    7.91
   0  -4 -16   57.67    4.68
   0  -4 -16   47.86    7.01
   0  -4 -17  409.61   20.19
   0  -4 -17  403.04   24.01
   0   4  18   17.70    5.63
   0  -4 -18   15.56    2.83
   0  -4 -18    8.24    1.99
   0  -4  18    6.70    2.99
   0  -4 -18    9.35    2.88
   0  -4 -18    3.76    4.79
   0  -4 -19   83.92    6.10
   0   4  19   68.53    8.51
   0  -4 -19   88.42    9.74
   0  -4 -19   89.24    5.42
   0  -4  19   84.27    6.34
   0  -4 -19   92.39    6.35
   0  -4 -20  513.54   24.02
   0  -4 -20  439.12   23.32
   0  -4 -20  447.77   28.07
   0  -4 -20  456.26   23.06
   0  -4 -20  471.13   23.96
   0  -4 -21  194.39   11.23
   0  -4 -21  178.64   10.69
   0  -4 -21  181.88   15.07
   0  -4 -21  207.88   10.55
   0  -4 -21  198.07   11.40
   0  -4 -22   31.45    3.57
   0  -4 -22   31.68    4.07
   0   4 -22   27.48    3.06
   0  -4 -22   28.75    3.09
   0  -4 -22   33.98    3.88
   0   4  23   52.10    5.03
   0  -4  23   50.33    4.92
   0  -4 -23   54.35    4.83
   0  -4 -23   58.19    4.81
   0  -4 -23   44.73    8.06
   0  -4  23   55.97    4.39
   0  -4 -23   61.31    4.34
   0   4 -23   66.19    4.41
   0  -4 -23   52.69    5.18
   0  -4  24   79.14    5.57
   0   4  24   96.84    5.72
   0  -4 -24   93.02    5.81
   0  -4 -24   74.53    5.14
   0  -4  24   51.82    4.55
   0  -4 -24   34.35    7.78
   0  -4 -24   45.89    4.33
   0   4 -24   49.81    4.38
   0  -4 -24   55.06    5.46
   0  -4  25  445.44   23.56
   0  -4 -25  516.34   23.99
   0   4  25  469.04   23.65
   0  -4 -25  449.84   23.49
   0  -4  25  437.83   23.31
   0  -4 -25  424.35   28.68
   0   4 -25  454.78   23.10
   0  -4 -25  460.94   23.15
   0  -4 -25  485.99   24.11
   0  -4  26   49.36    4.95
   0   4  26   53.92    5.10
   0  -4 -26   47.31    4.70
   0  -4 -26   47.68    7.96
   0  -4  26   52.05    4.34
   0  -4 -26   54.34    4.66
   0  -4 -26   57.87    5.19
   0  -4 -26   56.35    4.23
   0   4 -26   57.63    4.26
   0  -4 -27   31.01    3.85
   0  -4  27   24.68    4.04
   0   4  27   29.13    4.11
   0  -4 -27   24.19    6.72
   0  -4 -27   24.60    3.89
   0  -4  27   26.68    3.27
   0   4  27   31.37    3.33
   0  -4 -27   28.16    3.73
   0  -4 -27   34.95    3.75
   0  -4 -27   32.83    3.27
   0   4 -27   31.36    3.23
   0   4 -28   36.49    3.52
   0  -4 -28   47.22    3.65
   0  -4  28   34.36    4.34
   0  -4 -28   28.37    3.84
   0   4  28   33.83    4.33
   0  -4  28   39.71    3.67
   0   4  28   45.53    3.73
   0  -4 -28   33.06    3.89
   0  -4 -28   37.34    3.93
   0   4 -28   39.05    4.38
   0  -4 -28   32.62    3.83
   0  -4 -28   35.85    4.27
   0  -4  29    1.02    3.18
   0  -4 -29    2.53    2.60
   0   4  29    3.23    3.40
   0  -4 -29    0.67    2.81
   0   4  29    0.45    2.16
   0  -4  29   -0.92    2.22
   0  -4 -29    4.00    2.64
   0  -4 -29    4.31    2.57
   0  -4 -29    1.34    2.37
   0   4 -29    0.61    3.20
   0  -4 -29    0.20    2.13
   0   4 -29    0.71    2.20
   0  -4 -30    0.48    2.00
   0   4 -30    3.74    2.15
   0  -4  30    0.48    3.15
   0   4  30   -1.53    3.28
   0  -4  30    3.25    2.21
   0   4  30    6.26    2.26
   0  -4 -30    3.20    2.80
   0  -4 -30    6.46    2.42
   0  -4 -30    5.75    2.68
   0   4 -30    1.59    3.13
   0  -4 -30    4.72    2.28
   0  -4  30    4.02    3.14
   0  -4  31   37.40    3.94
   0   4  31   34.17    4.11
   0   4 -31   41.07    4.25
   0  -4 -31   36.62    3.42
   0  -4 -31   27.58    3.47
   0  -4 -31   34.76    3.41
   0  -4 -31   33.81    3.90
   0  -4  31   34.65    3.90
   0   4  32    7.18    3.13
   0  -4 -32    8.64    2.19
   0  -4 -32    3.11    2.47
   0   4 -32    7.58    3.08
   0  -4 -32    5.79    2.16
   0  -4  32    2.79    2.85
   0   4  33   93.02    6.23
   0   4 -33  100.82    6.46
   0  -4 -33   85.92    5.68
   0  -4 -33  100.64    6.28
   0  -4  33  112.77    6.35
   0  -4  34   25.96    3.12
   0  -4 -34   29.21    3.09
   0   4  34   28.53    3.38
   0   4 -34   32.52    3.47
   0   4 -35   59.10    4.40
   0  -4 -35   56.24    4.12
   0  -4  35   57.56    4.12
   0   4  35   64.02    4.22
   0   4 -36   95.12    5.67
   0  -4  36   98.26    5.38
   0  -4 -36   87.34    5.48
   0   4  36   95.05    5.42
   0   4 -37    4.61    1.94
   0  -4  37    4.05    1.34
   0   4 -38    2.01    1.28
   0  -6   1  187.42   10.40
   0  -6  -3  501.11   26.31
   0  -6  -4  738.41   37.66
   0  -6  -5    0.52    2.10
   0  -6  -6   10.72    2.86
   0  -6  -7  470.01   22.70
   0  -6   7  439.49   22.68
   0  -6  -7  444.06   22.65
   0  -6  -7  415.47   24.06
   0  -6  -8    1.23    2.79
   0  -6  -8   -0.53    2.20
   0  -6  -8    0.46    2.34
   0  -6   8    1.66    2.88
   0  -6  -8    0.93    2.25
   0  -6   8    0.54    2.44
   0  -6  -8    1.89    2.24
   0  -6   8    1.37    2.47
   0  -6   8   -2.04    3.08
   0  -6  -9  156.05   11.09
   0  -6  -9  179.17    9.65
   0  -6  -9  196.12   10.03
   0  -6  -9  175.45    9.69
   0  -6   9  161.54    9.91
   0  -6   9  158.90    9.65
   0  -6  -9  159.88    9.44
   0  -6  -9  153.56    9.46
   0  -6   9  170.71    9.72
   0  -6   9  153.00    9.59
   0  -6 -10   -1.38    3.12
   0  -6 -10    1.83    2.53
   0  -6 -10    5.33    2.75
   0  -6 -10    4.45    2.63
   0  -6 -10    3.17    2.71
   0  -6  10    2.08    3.27
   0  -6  10    3.26    2.48
   0  -6 -10    0.83    2.50
   0  -6 -10    1.27    2.29
   0  -6  10    2.07    2.58
   0  -6 -10    0.64    2.25
   0  -6  10    0.43    2.42
   0  -6  10    5.13    2.62
   0  -6  10    4.54    3.08
   0  -6 -11    1.83    3.30
   0  -6 -11    5.10    2.68
   0  -6  11    1.44    2.22
   0  -6 -11    1.08    2.58
   0  -6 -11    5.83    2.74
   0  -6 -11    3.07    2.71
   0  -6 -11    3.65    2.69
   0  -6  11    3.63    3.16
   0  -6 -11    4.47    2.32
   0  -6 -11    7.11    2.48
   0  -6 -11    0.26    2.39
   0  -6  11    7.22    3.16
   0  -6  11    4.25    2.53
   0  -6 -12  123.06   10.21
   0  -6  12  131.93    8.38
   0  -6 -12  152.92    8.86
   0  -6 -12  151.72    8.66
   0  -6 -12  148.38    8.54
   0  -6  12  137.69    8.95
   0  -6 -12  135.29    8.44
   0  -6  12  132.27    8.39
   0  -6 -12  143.04    8.26
   0  -6 -12  144.71    8.45
   0  -6 -12  136.30    8.41
   0  -6  12  130.45    8.70
   0  -6 -12  133.01    8.40
   0  -6 -13  298.21   17.94
   0  -6 -13  257.25   15.46
   0  -6  13  234.57   14.99
   0  -6 -13  260.33   15.36
   0  -6 -13  274.73   15.27
   0  -6 -13  282.09   15.35
   0  -6  13  268.39   15.67
   0  -6 -13  308.59   15.36
   0  -6 -13  302.39   15.06
   0  -6  13  315.70   15.41
   0  -6 -13  279.58   15.29
   0  -6 -13  336.22   15.58
   0  -6  13  309.77   15.77
   0  -6 -14  681.71   39.10
   0  -6 -14  802.16   36.83
   0  -6  14  702.02   36.33
   0  -6  14  714.11   36.82
   0  -6 -14  751.83   36.52
   0  -6 -14  715.89   36.36
   0  -6 -14  700.73   36.01
   0  -6  14  732.62   36.32
   0  -6 -14  771.24   36.45
   0  -6  14  715.79   36.69
   0  -6 -14  757.49   36.54
   0  -6 -15  113.10    9.88
   0  -6 -15  116.86    7.87
   0  -6  15   90.83    7.24
   0  -6 -15  112.27    7.69
   0  -6 -15  117.08    7.54
   0  -6 -15  130.47    7.67
   0  -6  15  135.44    8.25
   0  -6 -15  141.79    7.96
   0  -6 -16  137.70   11.60
   0  -6  16  129.24    8.88
   0  -6 -16  162.91    9.50
   0  -6 -16  148.21    9.25
   0  -6 -16  156.15    9.04
   0  -6 -16  156.81    9.14
   0  -6 -16  167.17    9.41
   0  -6  16  150.15    9.57
   0  -6 -17    2.01    3.11
   0  -6  17   -1.07    2.48
   0  -6 -17    3.51    2.83
   0  -6 -17    6.13    2.68
   0  -6 -17   11.87    4.53
   0  -6 -17    7.01    3.02
   0  -6 -18   54.65    7.38
   0  -6  18   49.19    4.69
   0  -6 -18   69.65    5.46
   0  -6 -18   59.62    5.08
   0  -6 -18   72.88    5.09
   0  -6 -18   63.70    5.30
   0  -6 -19   12.40    3.52
   0  -6  19   10.22    2.74
   0  -6 -19   11.73    2.97
   0  -6 -19   11.80    3.09
   0  -6 -19   12.05    4.59
   0  -6 -19    9.12    3.26
   0  -6 -20  272.94   20.54
   0  -6 -20  374.25   18.03
   0  -6  20  264.45   16.94
   0  -6 -20  349.90   17.61
   0  -6 -20  358.05   17.35
   0  -6 -20  337.32   17.42
   0  -6 -20  332.35   17.58
   0  -6 -21   10.77    3.35
   0  -6  21    4.60    2.40
   0  -6 -21    6.95    3.25
   0  -6 -21   14.82    3.17
   0  -6 -21   14.43    2.74
   0  -6 -21   14.06    3.31
   0  -6 -21   14.10    5.19
   0  -6 -22   10.09    3.25
   0  -6  22    1.11    2.28
   0  -6 -22    5.00    3.36
   0  -6 -22    9.06    3.07
   0  -6 -22    8.21    2.50
   0  -6 -22    4.87    3.10
   0  -6 -23   -0.32    3.00
   0  -6 -23   -1.81    3.15
   0  -6  23   -1.44    2.03
   0  -6 -23    2.07    2.26
   0  -6 -23   -1.52    2.81
   0  -6 -23   -3.24    3.04
   0  -6 -24    5.26    3.10
   0  -6 -24    4.22    3.25
   0  -6 -24    6.41    2.78
   0  -6 -24    2.16    2.22
   0  -6 -24    4.81    3.02
   0  -6 -25   30.12    3.81
   0  -6 -25   25.96    4.00
   0  -6 -25   28.46    3.08
   0  -6 -25   35.54    3.66
   0  -6 -25   32.86    3.88
   0  -6 -26    6.18    2.78
   0  -6 -26   -0.16    2.88
   0  -6 -26    0.96    2.71
   0  -6  26    1.90    3.32
   0  -6 -26    1.67    2.46
   0  -6 -26   -0.19    1.82
   0  -6 -27   42.10    4.08
   0  -6 -27   45.02    3.92
   0  -6 -27   43.73    4.11
   0  -6  27   42.39    4.57
   0  -6 -28    1.15    2.43
   0  -6  28    2.67    3.11
   0  -6 -28    4.63    2.22
   0  -6 -28    2.22    2.46
   0  -6 -29    2.94    2.38
   0  -6  29    2.09    2.91
   0  -6 -29    6.31    2.24
   0  -6 -29    2.85    2.34
   0  -6 -30  343.22   17.08
   0  -6  30  373.81   17.47
   0  -6 -30  339.26   17.30
   0  -6 -30  311.31   16.88
   0  -6 -31   23.62    2.57
   0  -6 -31   23.62    2.27
   0  -6 -31   28.58    2.80
   0  -6  31   29.68    3.33
   0  -6 -32   17.62    2.03
   0  -6  32   16.98    2.71
   0  -6 -32   20.24    2.34
   0  -6  33   32.06    2.97
   0  -6  34   24.19    2.45
   0  -6 -35   -1.90    1.25
   0  -6  35    1.88    1.24
   0  -8   0  111.67    6.83
   0  -8   0   83.71    6.66
   0  -8   0   85.86    6.22
   0  -8   0   90.09    6.62
   0  -8   0  104.48    7.08
   0  -8   0   99.64    6.57
   0  -8   1    4.35    2.83
   0  -8  -1    2.22    2.60
   0  -8   1    3.79    2.45
   0  -8  -1    5.09    2.93
   0  -8  -1    3.69    2.51
   0  -8   1    7.79    3.07
   0  -8  -1    3.46    2.95
   0  -8   1    6.10    3.53
   0  -8  -1    3.97    2.80
   0  -8   1    9.11    2.98
   0  -8  -1    7.75    3.44
   0  -8   1    4.21    3.45
   0  -8  -2    2.93    2.74
   0  -8   2   -1.82    2.67
   0  -8  -2    0.45    2.43
   0  -8  -2    1.80    2.87
   0  -8   2    0.27    2.20
   0  -8  -2    0.66    2.97
   0  -8   2   -1.16    2.84
   0  -8   2   -2.04    3.30
   0  -8  -2    4.26    3.26
   0  -8   2    3.24    2.74
   0  -8   2    0.35    3.34
   0  -8  -2    1.23    2.76
   0  -8  -3   17.97    3.31
   0  -8   3   14.39    3.05
   0  -8   3   14.52    2.62
   0  -8  -3   10.93    2.97
   0  -8  -3   13.11    3.37
   0  -8   3   16.78    3.82
   0  -8  -3   15.63    3.45
   0  -8   3   18.89    3.39
   0  -8  -3   17.62    3.31
   0  -8   3   21.63    4.02
   0  -8   3   17.52    3.18
   0  -8  -3   18.92    3.65
   0  -8   4   -0.81    2.77
   0  -8  -4    0.18    2.98
   0  -8  -4    4.86    3.01
   0  -8  -4    0.33    3.12
   0  -8   4    1.53    2.28
   0  -8   4    3.36    3.24
   0  -8  -4   -0.18    3.53
   0  -8   4   -0.37    3.60
   0  -8  -4    1.67    3.86
   0  -8   4    3.25    3.73
   0  -8   4    2.59    2.81
   0  -8  -4    5.05    3.19
   0  -8  -5  621.83   31.22
   0  -8   5  602.70   30.97
   0  -8   5  633.24   31.44
   0  -8  -5  622.77   31.01
   0  -8  -5  636.40   31.09
   0  -8  -5  682.76   31.32
   0  -8   5  583.38   30.53
   0  -8   5  617.74   31.16
   0  -8  -5  603.74   31.11
   0  -8  -5  617.09   31.01
   0  -8   5  622.34   31.41
   0  -8   5  578.98   30.75
   0  -8  -6   72.51    5.38
   0  -8   6   63.07    5.09
   0  -8  -6   48.14    4.71
   0  -8   6   52.82    5.42
   0  -8  -6   51.40    4.88
   0  -8   6   40.33    4.08
   0  -8  -6   47.00    4.95
   0  -8   6   51.85    5.26
   0  -8   6   57.17    5.35
   0  -8  -6   64.10    5.31
   0  -8   6   72.15    5.97
   0  -8  -6   56.34    5.04
   0  -8   6   56.25    4.85
   0  -8  -7    2.54    2.97
   0  -8   7    3.74    2.63
   0  -8  -7    4.25    2.82
   0  -8  -7    1.47    2.88
   0  -8   7    1.52    3.09
   0  -8   7    1.65    3.37
   0  -8  -7    0.66    2.99
   0  -8   7    3.75    3.13
   0  -8   7    3.90    3.94
   0  -8  -7    2.60    3.09
   0  -8   7    0.41    2.65
   0  -8  -7    3.09    3.19
   0  -8  -8   95.05    6.29
   0  -8  -8   93.12    6.14
   0  -8   8   94.72    6.53
   0  -8  -8   64.24    5.89
   0  -8   8   65.06    5.53
   0  -8   8   68.62    5.52
   0  -8  -8   88.39    6.14
   0  -8   8   73.33    6.60
   0  -8  -8   78.39    6.08
   0  -8   9  128.14    8.10
   0  -8  -9  161.96    8.91
   0  -8   9  129.65    8.63
   0  -8  -9  128.66    8.28
   0  -8  -9  138.23    8.40
   0  -8   9  104.18    7.54
   0  -8  -9  144.93    8.57
   0  -8  -9  145.95    8.53
   0  -8   9  139.55    9.06
   0  -8 -10   53.45    5.14
   0  -8  10   44.57    4.44
   0  -8 -10   57.85    5.17
   0  -8  10   54.54    5.65
   0  -8 -10   53.43    5.00
   0  -8  10   62.57    5.39
   0  -8 -10   61.62    5.00
   0  -8 -10   64.12    5.00
   0  -8  10   56.92    4.48
   0  -8 -11  137.28    7.97
   0  -8 -11  121.30    7.73
   0  -8  11  109.44    8.31
   0  -8 -11  122.66    7.76
   0  -8  11  127.09    8.01
   0  -8 -11  127.39    7.84
   0  -8 -11  128.40    7.71
   0  -8  11  128.31    7.40
   0  -8 -12   27.76    3.96
   0  -8  12   33.09    3.52
   0  -8 -12   37.86    4.14
   0  -8  12   39.89    5.14
   0  -8 -12   33.33    3.82
   0  -8 -12   39.60    4.10
   0  -8 -12   34.95    4.03
   0  -8  12   29.45    3.61
   0  -8  12   34.75    4.24
   0  -8 -13  146.16    8.28
   0  -8 -13  130.07    8.03
   0  -8 -13  139.27    8.27
   0  -8  13  142.28    8.30
   0  -8 -13  135.05    8.20
   0  -8  13  121.90    7.80
   0  -8 -14    2.66    2.86
   0  -8  14    2.54    2.79
   0  -8  14    5.75    2.77
   0  -8 -14    4.65    2.87
   0  -8 -14    4.03    2.88
   0  -8 -14    4.18    2.85
   0  -8 -15    1.47    2.63
   0  -8 -15    7.87    3.34
   0  -8  15    5.50    2.76
   0  -8  15    1.66    2.79
   0  -8 -15    5.16    2.90
   0  -8 -15    5.32    2.84
   0  -8 -15    5.39    2.80
   0  -8 -16   66.31    5.46
   0  -8 -16   59.19    4.99
   0  -8  16   62.56    5.18
   0  -8  16   65.81    4.99
   0  -8 -16   72.93    5.42
   0  -8 -16   67.11    5.31
   0  -8 -16   73.80    5.37
   0  -8 -17    0.15    3.11
   0  -8 -17    0.36    2.47
   0  -8  17    1.90    2.78
   0  -8  17   -0.34    2.34
   0  -8 -17   -0.14    2.67
   0  -8 -17    2.34    2.71
   0  -8 -17    1.51    2.55
   0  -8 -18   55.92    5.08
   0  -8  18   53.48    4.75
   0  -8 -18   62.15    4.75
   0  -8 -18   60.11    4.85
   0  -8 -18   54.93    4.71
   0  -8 -19    4.69    2.96
   0  -8  19    4.48    2.86
   0  -8 -19    7.01    2.74
   0  -8 -19    4.72    2.68
   0  -8 -19    5.08    2.67
   0  -8 -20   43.50    4.21
   0  -8  20   34.90    3.95
   0  -8 -20   35.25    3.66
   0  -8 -20   41.70    3.73
   0  -8 -20   35.50    3.85
   0  -8 -21   72.96    5.24
   0  -8  21   67.10    5.06
   0  -8 -21   66.59    4.82
   0  -8 -21   64.55    4.75
   0  -8 -21   61.58    4.84
   0  -8 -22   25.78    3.43
   0  -8  22   20.35    3.23
   0  -8 -22   23.04    2.86
   0  -8 -22   25.28    3.02
   0  -8 -22   23.55    2.99
   0  -8 -23   80.91    5.61
   0  -8  23   88.61    5.65
   0  -8 -23   77.34    5.24
   0  -8 -23   80.73    5.20
   0  -8 -23   89.27    5.49
   0  -8 -24   12.52    2.60
   0  -8  24    6.62    2.61
   0  -8 -24   11.25    2.16
   0  -8 -24    5.31    1.93
   0  -8 -24    9.25    2.27
   0  -8 -25  123.59    6.48
   0  -8  25  111.24    6.43
   0  -8 -25  105.64    6.11
   0  -8 -25  101.29    5.95
   0  -8 -25  104.66    6.33
   0  -8 -26   11.40    2.25
   0  -8  26   10.53    2.44
   0  -8 -26    7.92    1.41
   0  -8 -26    6.54    1.68
   0  -8 -26   12.00    2.00
   0  -8 -27   37.20    2.79
   0  -8  27   32.82    2.90
   0  -8 -28   -0.59    1.44
   0  -8  28   -0.10    1.73
   0  -8  29   52.29    3.29
   0 -10   0  121.60    7.31
   0 -10   0  133.09    7.59
   0 -10   0  140.55    7.93
   0 -10  -1    1.75    2.00
   0 -10  -1    1.10    2.36
   0 -10   1    7.69    3.08
   0 -10  -1    3.76    2.93
   0 -10   1    8.42    2.43
   0 -10   1    4.72    3.09
   0 -10  -2    1.53    2.06
   0 -10  -2    0.96    2.73
   0 -10  -2    2.69    2.85
   0 -10   2    2.31    3.07
   0 -10  -2    3.26    2.56
   0 -10   2   -2.23    3.08
   0 -10  -3  145.88    8.44
   0 -10  -3  149.72    8.66
   0 -10  -3  143.72    8.07
   0 -10   3  146.21    8.68
   0 -10  -3  136.32    8.25
   0 -10  -3  136.09    8.19
   0 -10   3  140.84    8.46
   0 -10  -4   12.25    2.92
   0 -10  -4    4.73    2.28
   0 -10  -4    8.02    2.69
   0 -10   4    1.02    3.04
   0 -10  -5   92.04    5.76
   0 -10  -5   89.47    5.98
   0 -10   5   93.89    6.27
   0 -10  -5   87.62    5.83
   0 -10  -6   11.31    2.52
   0 -10  -6   10.10    2.80
   0 -10  -6    9.18    2.59
   0 -10   6    9.73    3.02
   0 -10  -7   18.09    2.75
   0 -10  -7   22.66    3.12
   0 -10  -7   19.34    2.99
   0 -10   7   17.09    3.19
   0 -10  -8   34.79    3.52
   0 -10  -8   34.70    3.44
   0 -10   8   31.55    3.65
   0 -10  -8   36.91    3.57
   0 -10   9   32.29    3.49
   0 -10  -9   31.33    3.41
   0 -10  -9   34.80    3.29
   0 -10  -9   30.86    3.37
   0 -10  10   46.19    4.11
   0 -10 -10   52.58    4.07
   0 -10 -10   50.92    4.00
   0 -10 -10   57.34    4.18
   0 -10 -11   20.35    2.85
   0 -10 -11   22.58    2.97
   0 -10  11   18.05    2.75
   0 -10 -12   28.87    3.01
   0 -10 -12   23.10    3.01
   0 -10 -13   17.54    2.58
   0 -10 -13   18.90    2.72
   0 -10 -14    3.91    2.04
   0 -10 -14    5.39    2.05
   0 -10 -14    5.67    2.27
   0 -10 -15    1.51    1.87
   0 -10 -15    0.42    1.87
   0 -10 -16   27.59    2.81
   0 -10 -16   33.31    2.74
   0 -10 -17   22.29    2.25
   0 -10 -17   22.36    2.39
   0 -10 -18   39.10    2.79
   0 -10 -18   35.63    2.56
   0 -10 -20    5.49    1.32
  -1  -1  41    2.65    2.00
  -1   1  41    3.33    2.11
   1   1 -41    4.26    1.81
   1  -1 -41    2.07    1.52
  -1   1  40   -0.07    2.59
  -1  -1  40    2.88    2.62
   1  -1 -40   -1.74    1.97
   1   1 -40    2.05    2.15
  -1  -1  39  108.38    6.72
  -1   1  39  117.31    6.79
   1   1 -39  116.29    6.55
   1  -1 -39  105.37    6.41
   1   1 -39  113.45    6.25
   1  -1 -39  124.37    6.26
  -1   1  38    8.81    3.40
   1  -1 -38    6.12    2.25
   1   1 -38    8.42    2.89
   1  -1 -38    9.80    2.74
   1   1 -38    9.54    2.38
   1  -1 -38    6.99    2.27
  -1  -1  38   12.12    3.44
   1  -1 -37   13.66    3.33
   1   1 -37   21.23    3.59
   1  -1 -37   24.70    3.04
   1   1 -37   31.64    3.13
   1  -1 -37   25.21    3.05
  -1  -1  37   20.38    4.03
  -1   1  37   23.62    4.05
  -1   1  36   45.42    4.99
  -1  -1  36   43.48    4.94
   1   1 -36   49.56    4.61
   1  -1 -36   38.86    4.28
  -1  -1  36   46.62    4.06
  -1   1  36   44.54    4.02
   1   1 -36   42.83    3.94
   1  -1 -36   42.84    3.89
   1  -1 -36   38.59    4.03
  -1   1  35  186.27   10.83
  -1  -1  35  184.34   10.86
  -1  -1  35  182.46   10.35
  -1   1  35  182.02   10.34
   1  -1 -35  190.17   10.62
   1   1 -35  181.09   10.65
   1  -1 -35  188.81   10.22
   1   1 -35  183.33   10.25
   1  -1 -35  153.71   10.30
   1   1 -34    9.11    3.62
   1  -1 -34    9.67    3.60
  -1   1  34   11.45    3.08
  -1  -1  34    9.84    3.08
   1  -1 -34    8.97    3.07
   1   1 -34   11.46    3.10
  -1   1  34    4.32    4.15
  -1  -1  34   11.65    4.25
  -1  -1  33  148.44    9.11
  -1   1  33  166.05    9.21
   1   1 -33  131.18    9.25
   1  -1 -33  153.40    9.36
  -1   1  33  137.96    9.54
  -1  -1  33  141.76    9.55
   1   1 -33  159.02    9.11
   1  -1 -33  152.06    9.06
  -1   1  32    1.19    4.25
  -1  -1  32    0.17    4.18
  -1  -1  32    1.40    2.99
  -1   1  32    1.85    2.96
   1  -1 -32   -2.01    3.38
   1   1 -32    1.87    3.60
   1  -1 -32    0.43    3.01
   1   1 -32   -0.15    2.96
  -1   1  31    3.31    4.25
  -1  -1  31   -1.41    4.37
   1  -1 -31   -5.99    5.79
  -1  -1  31   -0.48    2.92
  -1   1  31   -0.63    2.82
   1   1 -31    3.67    5.78
   1  -1 -31    1.03    3.57
   1   1 -31    0.17    3.48
   1   1 -31    1.82    3.17
   1  -1 -31    1.94    3.01
  -1  -1  30   52.59    5.97
  -1   1  30   56.80    5.02
   1   1 -30   42.37    8.71
   1  -1 -30   50.68    8.88
  -1  -1  30   59.66    5.12
   1   1 -30   60.15    5.53
   1  -1 -30   59.06    5.51
  -1   1  30   59.86    5.93
   1   1 -30   58.33    5.25
   1  -1 -30   66.08    5.33
   1  -1 -29   27.43    3.93
   1   1 -29   29.35    4.11
  -1   1  29   30.88    4.97
  -1  -1  29   20.22    4.82
   1  -1 -29   35.52    4.55
   1  -1 -29   26.73    6.78
   1   1 -29   33.41    7.10
   1   1 -29   32.73    4.59
  -1  -1  29   29.62    3.86
   1  -1 -29   32.48    7.82
   1   1 -29   29.63    7.31
  -1   1  29   33.65    4.00
  -1   1  28  143.46   14.72
  -1  -1  28  166.83   11.01
  -1   1  28  167.19   11.06
  -1  -1  28  179.11   10.54
  -1   1  28  191.66   10.63
   1  -1 -28  146.18   15.26
   1   1 -28  175.87   10.86
   1  -1 -28  180.68   10.83
   1  -1 -28  194.53   10.62
   1   1 -28  201.11   10.70
   1   1 -28  179.17   14.83
   1  -1 -28  196.23   15.07
   1   1 -27   -2.42    5.33
   1  -1 -27    1.19    4.91
  -1   1  27   -4.81    7.16
  -1  -1  27    2.73    3.94
  -1   1  27    2.86    3.97
   1   1 -27    1.45    2.92
  -1  -1  27    2.48    2.77
  -1   1  27   -2.47    2.94
   1  -1 -27   -3.28    3.08
   1  -1 -27    2.36    3.26
   1   1 -27   -0.85    3.37
   1  -1 -27   -1.45    5.63
  -1   1  26  140.44    8.90
  -1  -1  26  146.44    8.94
   1  -1 -26  123.90   13.37
  -1   1  26  145.30    9.41
  -1  -1  26  154.40    9.55
  -1   1  26  137.00   13.25
   1  -1 -26  158.61    9.31
   1   1 -26  152.57    9.35
   1   1 -26  154.90    8.99
   1  -1 -26  153.44    9.00
   1  -1 -26  150.37   12.83
   1   1 -26  143.18   12.75
   1   1 -25  114.16   11.04
   1  -1 -25  119.71   10.91
  -1   1  25  105.51    7.63
  -1  -1  25   97.44    7.54
  -1   1  25  101.21   11.25
  -1  -1  25  115.79    7.18
   1  -1 -25  100.10   11.43
  -1   1  25  114.02    7.15
   1  -1 -25  111.78    7.44
   1   1 -25  111.45    7.42
   1   1 -25  115.20    7.22
   1  -1 -25  115.86    7.13
   1  -1 -24   24.22    5.92
   1   1 -24   20.83    6.00
  -1   1  24   20.58    7.33
  -1   1  24   22.81    4.19
  -1  -1  24   27.07    4.34
   1  -1 -24   22.61    3.73
  -1  -1  24   27.40    3.26
   1   1 -24   22.29    3.35
   1  -1 -24   25.68    3.40
  -1   1  24   23.23    3.16
  -1   1  23  317.40   21.00
  -1   1  23  326.12   17.25
  -1  -1  23  335.66   17.32
   1  -1 -23  327.76   17.19
   1   1 -23  330.23   20.91
   1  -1 -23  359.46   21.11
   1  -1 -23  327.89   16.89
   1   1 -23  335.43   16.94
  -1   1  23  316.34   16.93
  -1  -1  23  305.67   16.92
  -1   1  22    8.45    6.51
  -1  -1  22    5.12    6.81
   1   1 -22   19.23    2.98
   1  -1 -22   24.31    2.98
   1   1 -22   20.06    5.48
   1  -1 -22   26.37    5.68
  -1   1  21   88.73    9.36
  -1  -1  21   90.53    9.99
   1  -1 -21   80.76    5.46
   1   1 -21   83.53    5.56
   1  -1 -21  107.36    9.21
   1   1 -21   81.57    8.54
  -1  -1  20   -0.45    6.08
  -1   1  20   -0.82    5.57
   1  -1 -20    4.02    2.28
   1   1 -20    7.38    2.40
   1  -1 -20    6.61    4.51
   1   1 -20    5.45    4.40
  -1   1  19 1449.62   74.84
  -1  -1  19 1522.69   75.51
   1   1 -19 1485.16   71.63
   1  -1 -19 1465.16   71.61
   1  -1 -19 1565.38   75.12
   1   1 -19 1584.35   75.29
  -1   1  18  551.40   30.58
  -1  -1  18  599.47   31.45
   1   1 -18  550.14   27.48
   1  -1 -18  544.52   27.46
   1   1 -18  584.63   30.68
   1  -1 -18  626.98   30.82
  -1   1  17  100.97    9.48
  -1  -1  17  106.52    9.92
   1  -1 -17  106.49    6.25
   1   1 -17  108.29    6.26
   1   1 -17  110.61    9.05
   1  -1 -17  118.91    9.14
  -1   1  16   93.50    8.85
  -1  -1  16   83.96    8.82
   1  -1 -16   60.94    4.27
   1   1 -16   47.42    4.10
   1   1 -16   55.57    6.71
   1  -1 -16   59.34    6.91
   1  -1 -15  745.18   38.43
   1   1 -15  739.01   38.40
  -1  -1  15  763.69   39.10
  -1   1  15  731.96   38.61
   1   1 -14  357.23   21.05
   1  -1 -14  363.50   21.03
  -1   1  14  426.75   21.76
  -1  -1  14  414.06   22.05
   1   1 -13   14.76    4.06
   1  -1 -13   18.26    3.89
  -1   1  13   32.88    5.72
  -1  -1  13   29.22    5.65
   1  -1 -12  524.28   25.52
   1   1 -12  513.40   25.52
  -1   1  12  446.73   25.53
  -1  -1  12  450.11   25.77
   1  -1 -11  288.79   15.85
  -1   1  11  307.20   16.34
  -1  -1  11  319.07   16.69
   1   1 -10 1337.44   65.31
   1  -1 -10 1309.74   65.28
  -1   1  10 1367.85   65.54
  -1  -1  10 1341.24   65.79
   1   1  -9    2.12    3.09
   1  -1  -9   -0.30    3.03
  -1   1   9    7.29    4.69
  -1  -1   9    7.21    4.84
   1   1  -8    8.46    3.07
   1  -1  -8   17.22    3.15
  -1  -1   8   17.44    4.66
  -1   1   8   16.22    4.34
   1   1  -7   25.54    3.31
   1  -1  -7   28.00    3.17
  -1   1   7   19.41    4.35
   1  -1  -6   12.94    2.56
   1   1  -6   17.08    2.61
   1   1  -5 2020.00   96.45
   1  -1  -5 2015.46   96.40
   1  -1  -4   18.72    2.22
   1   1  -4   16.18    2.11
   1   1  -3 1288.66   59.89
   1  -1  -3 1219.78   59.85
   1   1  -2  901.62   42.03
   1  -1  -2  856.79   42.00
   1   1  -1 1994.13   93.93
   1  -1  -1 1913.86   93.92
  -1  -1   1 2088.95   94.06
  -1   1   1 1966.24   93.78
   1  -1  -1 1965.68   93.91
   1   1   0  285.51   13.67
   1  -1   0  266.74   13.65
  -1  -1   0  301.36   13.82
   1  -1   1 3304.09  164.08
   1   1   1 3627.28  164.12
   1   1   2    2.15    1.15
   1  -1   2    2.59    1.20
  -1  -1  -3   47.33    3.09
   1   1   3   43.54    3.03
   1  -1   3   42.38    3.04
  -1   1  -3   41.64    3.04
  -1   1  -4 1254.59   60.88
  -1  -1  -4 1315.35   60.96
   1   1   4 1287.10   60.96
   1  -1   4 1219.48   60.91
  -1   1  -5  170.08    9.81
   1  -1   5  177.82    9.90
   1   1   5  173.98    9.82
  -1  -1  -5  178.40    9.84
   1   1   5  208.49    9.80
  -1   1  -6  548.96   27.85
   1   1   6  535.66   27.90
   1  -1   6  528.92   27.90
  -1  -1  -6  555.74   27.92
   1   1   6  587.19   27.77
  -1  -1  -6  636.71   28.61
   1   1   7   52.27    4.60
  -1   1  -7   49.75    4.63
   1  -1   7   51.22    4.58
  -1  -1  -7   61.96    4.76
   1   1   7   67.32    4.98
  -1  -1  -7   64.46    5.36
   1   1   8  548.35   25.29
  -1   1  -8  498.23   25.35
   1  -1   8  469.26   25.34
  -1  -1  -8  485.02   25.32
   1   1   8  491.24   25.39
   1  -1   9   22.82    4.88
   1   1   9   21.69    4.43
   1   1   9   21.22    3.58
   1  -1   9   18.45    3.51
  -1  -1  -9   16.78    3.48
  -1   1  -9   19.93    3.72
   1   1  10  506.37   20.66
   1  -1  10  507.59   21.33
  -1   1 -10  335.07   20.05
  -1  -1 -10  350.32   20.15
   1   1  10  337.59   20.12
   1  -1  10  335.49   20.17
   1  -1  11  448.11   24.04
   1   1  11  420.54   23.34
  -1   1 -11  471.77   23.61
  -1  -1 -11  440.76   23.43
   1   1  11  446.65   23.58
   1  -1  11  448.09   23.64
   1  -1  12   11.66    5.26
   1   1  12   12.56    4.56
   1   1  12   25.28    4.35
  -1   1 -12   25.87    4.28
  -1  -1 -12   30.14    4.32
   1  -1  12   30.04    4.25
   1   1  13  155.80    9.98
   1  -1  13  158.21   10.81
  -1  -1 -13  135.70    9.73
   1   1  13  139.27    9.90
  -1   1 -13  140.40    9.78
   1  -1  13  134.52    9.84
   1  -1  14  268.59   16.08
   1   1  14  279.32   15.56
  -1   1 -14  252.97   15.29
   1  -1  14  226.15   15.18
   1   1  14  253.79   15.41
  -1  -1 -14  262.41   15.35
   1   1  15 1006.53   46.33
   1   1  15  866.72   46.37
  -1  -1 -15  903.21   46.20
  -1   1 -15  904.07   46.26
   1  -1  15  857.46   46.34
  -1   1 -16   76.41    5.14
  -1  -1 -16   79.79    5.14
   1   1  16   80.63    8.00
   1  -1  16   74.78    7.78
  -1  -1 -16   94.22    7.99
  -1   1 -16   71.10    7.78
   1   1  17   12.47    5.54
  -1   1 -17   12.55    4.48
  -1  -1 -17   10.67    4.44
   1  -1  17    5.78    4.40
   1   1  17    7.92    4.38
  -1  -1 -17   10.20    2.39
  -1   1 -17   15.24    2.52
   1   1  18   67.49    8.09
  -1   1 -18   63.87    7.28
  -1  -1 -18   78.29    7.79
  -1   1 -18   64.66    4.56
  -1  -1 -18   65.33    4.62
  -1  -1 -18   54.01    7.89
   1   1  19  647.28   32.12
  -1   1 -19  611.31   32.12
  -1  -1 -19  587.28   31.90
  -1   1 -19  559.34   28.61
  -1  -1 -19  573.35   28.57
  -1  -1 -19  582.53   33.03
  -1   1 -20  209.60   13.84
  -1  -1 -20  212.85   13.88
  -1   1 -20  192.17   10.39
  -1  -1 -20  189.39   10.37
  -1  -1 -20  188.56   14.76
   1   1  21  115.39   10.75
  -1   1 -21  126.35   10.85
  -1  -1 -21  134.22   10.92
  -1  -1 -21  125.24    7.44
  -1   1 -21  126.97    7.50
  -1  -1 -21  105.33   11.13
   1   1  22  276.98   19.04
  -1  -1 -22  284.09   20.17
  -1  -1 -22  308.54   19.49
  -1   1 -22  289.27   19.26
  -1  -1 -22  307.08   15.70
  -1   1 -22  302.35   15.69
   1   1  23  124.28    7.95
   1  -1  23  144.24    8.06
   1   1  23  115.52   11.09
  -1  -1 -23  133.59    7.78
   1   1  23  112.32    7.34
   1  -1  23  112.00    7.38
  -1  -1 -23  133.94   12.07
  -1   1 -23  111.55   10.67
  -1  -1 -23  113.11   10.84
  -1   1 -23  115.40    7.44
  -1  -1 -23  119.67    7.46
   1   1  24  344.49   22.57
   1  -1  24  330.49   19.02
   1   1  24  350.79   19.09
  -1  -1 -24  362.42   18.99
   1  -1  24  353.88   18.84
   1   1  24  351.16   18.79
  -1  -1 -24  333.60   23.77
  -1  -1 -24  393.20   23.19
  -1   1 -24  412.17   23.51
  -1   1 -24  381.80   18.85
  -1  -1 -24  393.25   18.88
   1  -1  25   96.01    7.63
   1   1  25  102.82    7.75
  -1  -1 -25   90.73   11.16
   1   1  25  109.51    7.25
   1  -1  25  118.76    7.35
  -1   1 -25  104.11   11.60
  -1  -1 -25  100.55    7.44
  -1  -1 -25  140.05    7.65
  -1   1 -25  129.37    7.56
  -1  -1 -25  162.20   12.20
  -1   1 -25  135.98   11.66
   1  -1  26    2.14    3.84
   1   1  26    1.99    3.93
  -1  -1 -26    7.07    5.78
  -1   1 -26    6.04    5.73
  -1  -1 -26    7.55    3.26
  -1  -1 -26    3.84    2.96
   1   1  26    3.15    2.71
   1  -1  26    4.68    2.84
  -1   1 -26    6.49    2.98
   1   1  27  300.79   16.59
  -1   1 -27  257.96   21.22
  -1  -1 -27  280.60   21.91
   1  -1  27  314.53   16.68
  -1  -1 -27  320.94   16.86
   1  -1  27  309.87   16.94
   1   1  27  303.46   16.93
  -1   1 -27  330.78   16.66
  -1  -1 -27  318.74   16.60
   1   1  28    1.39    4.03
   1  -1  28   -2.41    4.25
  -1   1 -28    3.51    5.65
  -1  -1 -28    2.95    5.97
  -1  -1 -28   -0.84    3.37
  -1   1 -28   -0.35    3.66
  -1   1 -28    1.04    3.09
  -1  -1 -28   -3.08    3.19
   1  -1  28    3.00    2.91
   1   1  28    2.51    3.02
   1   1  29  140.27    8.59
  -1   1 -29  128.29   12.99
  -1  -1 -29  140.15   13.56
   1  -1  29  145.09    8.63
   1  -1  29  118.30    8.96
   1   1  29  117.28    9.04
  -1   1 -29  155.80    8.72
  -1  -1 -29  154.81    8.70
  -1   1 -29  126.84    8.80
  -1  -1 -29  129.87    8.78
  -1   1 -30  195.75   17.66
   1   1  30  244.39   13.44
  -1  -1 -30  195.95   18.02
   1  -1  30  235.45   13.40
  -1   1 -30  244.02   13.71
  -1  -1 -30  247.94   13.68
   1   1  30  268.46   14.07
   1  -1  30  243.58   13.94
  -1  -1 -30  251.44   13.39
  -1   1 -30  232.85   13.30
   1  -1  31   42.27    5.62
   1   1  31   44.85    5.64
  -1  -1 -31   52.68    5.08
   1   1  31   54.40    4.83
   1  -1  31   63.46    5.11
  -1   1 -31   42.95    5.20
  -1   1 -31   57.17    4.93
  -1  -1 -31   60.84    5.00
   1  -1  32   45.77    4.69
   1   1  32   54.41    4.78
  -1   1 -32   48.59    5.17
  -1  -1 -32   53.54    5.09
  -1   1 -32   55.40    4.80
  -1  -1 -32   55.62    4.80
   1   1  32   54.41    5.77
   1  -1  32   59.55    5.71
  -1  -1 -33   10.56    3.51
   1   1  33   14.72    3.25
  -1  -1 -33   13.85    3.13
   1  -1  33   15.68    3.30
  -1  -1 -33   12.90    3.20
  -1   1 -33   15.20    3.26
   1  -1  33   13.94    4.31
   1   1  33    9.10    4.24
  -1  -1 -34   29.44    3.96
   1  -1  34   23.93    3.55
   1   1  34   25.48    3.54
  -1  -1 -34   24.20    3.34
  -1  -1 -34   33.49    3.60
  -1   1 -34   31.94    3.57
   1   1  34   23.36    4.64
   1  -1  34   26.73    4.62
   1  -1  35  172.61    9.93
   1   1  35  168.89    9.95
   1   1  35  169.40    9.42
   1  -1  35  162.89    9.47
  -1  -1 -35  156.02    9.48
  -1  -1 -35  172.59    9.33
  -1   1 -35  176.25    9.42
  -1  -1 -35  139.07    9.18
  -1  -1 -36    3.14    2.84
   1  -1  36    0.44    2.55
  -1  -1 -36    8.32    2.24
   1   1  36    3.58    2.45
  -1   1 -36    4.69    2.47
  -1  -1 -36    4.63    2.49
   1  -1  36    1.90    3.52
   1   1  36    0.73    3.54
  -1  -1 -37    0.68    2.45
  -1   1 -37    0.70    1.83
   1   1  37   -0.85    2.23
   1  -1  37   -2.68    2.36
  -1  -1 -37   -0.71    1.87
  -1   1 -37    0.62    2.14
  -1  -1 -37    1.67    2.23
   1   1  37   -0.43    3.34
   1  -1  37    0.83    3.18
  -1   1 -38   52.68    3.88
  -1  -1 -38   55.64    3.92
  -1  -1 -38   54.42    4.09
   1   1  38   58.73    4.67
   1  -1  38   60.15    4.65
  -1  -1 -39   49.21    3.66
   1   1  39   53.63    4.27
   1  -1  39   56.33    4.20
  -1  -1 -40   74.30    4.46
   1   1  40   80.92    4.98
   1  -1  40   82.83    4.86
   1   1  41    2.71    1.59
   1   3 -39    1.61    1.82
  -1   3  39    3.49    1.78
   1   3 -38   18.12    2.56
  -1   3  38   19.15    2.66
   1  -3 -38   13.74    2.40
   1  -3 -37   15.68    2.36
   1  -3 -37   16.67    2.39
   1   3 -37   13.19    2.74
   1   3 -37   16.60    2.07
  -1   3  37   16.29    3.00
  -1  -3  37   16.36    2.95
  -1  -3  36   15.46    3.20
  -1   3  36   15.65    3.24
   1  -3 -36   12.47    2.50
   1   3 -36   14.32    3.04
   1  -3 -36   16.62    2.70
   1  -3 -36   18.26    2.31
   1   3 -36   17.20    2.29
  -1  -3  36   14.64    2.18
  -1  -3  35   -0.42    3.13
  -1   3  35    1.39    3.06
   1   3 -35    1.39    2.88
   1  -3 -35    2.12    2.51
   1  -3 -35   -0.60    2.32
   1  -3 -35    0.34    2.03
   1   3 -35    0.86    2.07
  -1  -3  35    3.21    2.02
  -1  -3  34   52.30    4.81
  -1   3  34   50.92    4.78
   1   3 -34   49.32    4.63
   1  -3 -34   56.27    4.43
   1  -3 -34   45.56    4.32
  -1  -3  34   45.03    3.92
   1   3 -34   43.12    3.83
   1  -3 -34   47.34    3.88
   1  -3 -33   31.52    3.27
   1   3 -33   29.08    3.24
  -1  -3  33   35.12    4.34
  -1   3  33   26.31    4.25
   1  -3 -33   23.62    3.68
  -1   3  33   31.71    3.39
  -1  -3  33   29.34    3.33
   1  -3 -33   30.42    3.69
   1   3 -33   31.23    4.02
  -1  -3  33   38.20    3.63
   1   3 -32   10.46    2.67
   1  -3 -32   10.28    2.63
  -1  -3  32   11.50    3.85
  -1   3  32   13.20    3.77
  -1  -3  32   10.89    2.87
  -1   3  32    9.83    2.77
   1  -3 -32    9.95    3.23
   1  -3 -32   11.45    3.21
   1   3 -32    7.33    3.54
  -1  -3  32   11.17    2.88
  -1  -3  31   16.04    3.26
  -1   3  31   18.22    4.08
  -1  -3  31   17.57    4.04
   1  -3 -31   14.39    3.46
   1   3 -31   15.29    2.92
   1  -3 -31   18.37    2.95
   1  -3 -31   17.16    2.71
   1   3 -31   19.94    3.83
   1  -3 -31   13.36    3.35
  -1  -3  31   18.22    3.08
  -1   3  31   15.55    2.99
  -1  -3  30   95.63    7.37
  -1   3  30   99.17    7.33
  -1   3  30  107.03    6.72
  -1  -3  30  115.05    6.88
   1   3 -30  101.31    7.21
   1  -3 -30   91.99    6.92
   1  -3 -30   99.41    7.24
   1  -3 -30  100.55    6.57
   1   3 -30  103.61    6.67
  -1  -3  29   -1.92    3.80
  -1   3  29    5.02    3.79
  -1   3  29   -0.14    2.49
  -1  -3  29    4.57    2.65
   1  -3 -29   -4.96    5.92
   1  -3 -29    0.75    3.23
   1  -3 -29    0.94    3.32
   1   3 -29    1.99    3.29
   1  -3 -29   -0.51    2.57
   1   3 -29    2.59    2.68
   1  -3 -28    7.04    2.63
  -1  -3  28   15.36    4.02
  -1   3  28   13.92    4.02
  -1   3  28   12.20    2.83
   1  -3 -28    6.48    5.73
  -1  -3  28   12.82    2.94
   1  -3 -28   12.36    3.44
   1  -3 -28    9.74    3.32
   1   3 -28   11.33    3.67
   1   3 -28    9.46    2.99
   1  -3 -28   12.65    2.88
  -1   3  27   11.34    3.86
  -1  -3  27   11.14    3.80
   1  -3 -27   11.17    3.37
  -1   3  27    4.67    2.69
   1  -3 -27    6.11    3.33
  -1  -3  27    1.58    2.59
   1  -3 -27   -1.45    5.64
   1   3 -27    2.12    2.73
   1  -3 -27    2.99    2.70
   1  -3 -27    6.60    2.71
   1  -3 -26  325.26   17.61
  -1   3  26  333.11   17.87
  -1  -3  26  352.92   18.03
  -1  -3  26  316.36   17.44
   1  -3 -26  275.30   22.37
  -1   3  26  330.80   17.47
   1  -3 -26  318.08   17.69
   1   3 -26  348.75   17.50
   1  -3 -26  351.12   17.48
   1  -3 -26  349.19   18.21
  -1   3  25   32.33    7.41
   1  -3 -25   22.80    3.44
  -1   3  25   27.35    4.28
  -1  -3  25   30.63    4.46
   1  -3 -25   31.62    4.10
   1  -3 -25   42.13    6.76
   1   3 -25   28.73    6.46
   1  -3 -25   38.40    3.76
   1   3 -25   34.27    3.74
  -1   3  25   35.35    3.70
   1  -3 -25   21.01    6.87
   1  -3 -25   31.02    4.30
  -1  -3  25   34.86    3.69
   1  -3 -24  136.44   10.80
   1   3 -24  120.51   10.72
   1  -3 -24   98.19    7.00
  -1  -3  24  102.80    7.48
  -1   3  24  107.44    7.45
  -1   3  24   86.55   10.56
  -1  -3  24  105.34    6.97
  -1   3  24  114.59    6.98
   1  -3 -24  123.41   12.04
   1  -3 -24  105.65    7.25
   1  -3 -24  124.36    7.01
   1   3 -24  120.09    7.06
   1  -3 -24  102.13    7.57
  -1   3  23    1.48    5.63
   1  -3 -23    1.66    2.55
  -1   3  23    4.35    3.48
  -1  -3  23    2.17    3.49
   1  -3 -23    3.17    2.86
   1  -3 -23    5.71    4.93
   1   3 -23    0.48    4.32
   1   3 -23    0.23    2.43
   1  -3 -23    1.27    2.41
  -1  -3  23    0.90    2.35
   1  -3 -23    1.75    2.95
   1  -3 -23    4.59    5.33
  -1   3  23   -1.91    2.45
  -1   3  22  482.72   25.94
   1  -3 -22  509.08   31.33
  -1  -3  22  474.13   25.95
  -1  -3  22  563.13   26.47
  -1   3  22  568.99   30.40
  -1   3  22  575.14   26.41
   1  -3 -22  594.42   26.53
   1  -3 -22  543.91   26.32
   1   3 -22  496.32   25.87
   1  -3 -22  499.16   25.88
   1  -3 -22  469.79   29.21
   1   3 -22  482.47   29.33
  -1   3  21   83.20    9.64
   1  -3 -21   94.32    5.96
   1  -3 -21   80.12    5.47
   1   3 -21   84.07    5.49
   1  -3 -21   84.30    8.47
   1   3 -21   75.16    8.28
   1  -3 -21   75.46    9.36
  -1   3  20   46.27    7.37
   1  -3 -20   41.96    3.57
   1   3 -20   41.88    3.62
   1  -3 -20   50.24    6.39
   1   3 -20   45.42    6.30
   1  -3 -20   45.95    7.48
  -1   3  19   -2.97    5.93
   1   3 -19    2.58    2.17
   1  -3 -19    4.44    2.03
   1   3 -19    2.32    4.24
   1  -3 -19    1.91    4.08
   1  -3 -19    7.49    5.29
  -1   3  18  673.87   35.65
   1   3 -18  643.97   31.92
   1  -3 -18  652.31   31.92
   1   3 -18  633.07   34.88
   1  -3 -18  699.41   35.19
   1  -3 -18  653.83   36.51
  -1   3  17  102.36   10.90
   1   3 -17  151.14    8.13
   1  -3 -17  151.50    8.16
   1   3 -17  173.36   11.09
   1  -3 -17  180.19   11.32
   1  -3 -17  125.17   11.56
  -1   3  16    9.77    5.60
   1   3 -16    9.59    2.03
   1  -3 -16    9.00    2.02
   1  -3 -16   14.16    4.08
   1   3 -16    8.74    4.09
   1  -3 -16    6.17    4.60
   1  -3 -15    9.37    3.83
   1   3 -15    4.03    3.55
  -1   3  15   10.17    5.58
   1  -3 -15    8.21    4.63
  -1   3  14 1118.23   58.30
   1   3 -14 1195.00   57.78
   1  -3 -14 1198.08   57.78
   1  -3 -14 1144.62   55.99
   1  -3 -14 1131.26   58.96
  -1   3  13  382.79   20.18
   1  -3 -13  329.46   18.88
   1   3 -13  342.01   18.94
   1  -3 -13  337.30   17.41
   1  -3 -13  338.53   20.14
   1   3 -12  477.77   23.46
   1  -3 -12  468.57   23.44
   1  -3 -12  439.18   21.92
   1  -3 -12  464.90   24.69
   1  -3 -11  158.18    9.88
   1   3 -11  159.41    9.97
   1  -3 -11  161.23   10.99
   1   3 -10  132.43    8.49
   1  -3 -10  131.15    8.46
   1  -3 -10  139.04    9.51
   1  -3  -9  317.85   17.03
   1   3  -9  305.67   17.00
   1  -3  -9  361.07   18.31
   1  -3  -8  491.74   25.44
   1   3  -8  502.22   25.48
   1  -3  -8  538.01   26.56
   1   3  -7  560.51   28.68
   1  -3  -7  563.88   28.68
   1  -3  -7  642.60   29.78
   1   3  -6 1322.28   65.33
   1  -3  -6 1358.15   65.36
   1  -3  -6 1430.05   66.27
   1  -3  -5  355.26   17.39
   1   3  -5  343.48   17.38
   1  -3  -5  348.81   18.18
   1   3  -4  453.07   22.48
   1  -3  -4  478.48   22.49
   1  -3  -4  448.79   23.30
  -1  -3   3  464.56   23.20
   1  -3  -3  448.37   22.77
   1  -3  -2  287.79   15.12
  -1  -3   2  309.76   15.66
  -1  -3   1  185.97   10.08
   1  -3  -1  172.05    9.42
   1  -3   0  160.25    8.46
  -1  -3   0  152.79    9.04
  -1  -3  -1 1098.56   53.49
   1  -3   1 1096.02   52.86
  -1  -3  -2  281.23   15.01
  -1  -3  -3    1.74    2.36
  -1  -3  -3    6.07    1.09
  -1  -3  -4   31.07    3.80
  -1  -3  -4   29.16    2.26
  -1  -3  -5  877.59   43.69
  -1  -3  -6 2431.50  117.40
  -1  -3  -7   83.10    6.73
  -1  -3  -8   49.22    5.32
  -1  -3  -9  860.43   43.82
  -1   3 -10 1595.94   81.49
  -1  -3 -10 1656.19   81.60
   1   3  10 1730.87   81.94
  -1  -3 -10 1802.59   83.07
   1   3  11 1115.06   56.29
  -1   3 -11 1089.47   55.93
  -1  -3 -11 1121.18   56.06
  -1  -3 -11 1147.63   54.77
  -1  -3 -11 1212.41   57.61
  -1  -3 -12   13.12    4.06
  -1   3 -12   16.57    4.07
  -1  -3 -12   30.09    3.11
  -1  -3 -12   36.29    5.71
   1   3  13   38.53    5.90
  -1  -3 -13   52.73    5.40
  -1   3 -13   50.74    5.30
  -1  -3 -13   49.91    3.94
  -1  -3 -13   45.53    6.34
  -1  -3 -14   27.97    3.05
  -1  -3 -14   19.58    4.14
  -1   3 -14   20.79    4.20
  -1  -3 -14   22.60    5.42
  -1  -3 -15   58.23    6.03
  -1   3 -15   40.50    5.55
   1   3  15   52.67    6.50
  -1   3 -15   59.75    3.93
  -1  -3 -15   58.66    3.92
  -1  -3 -15   58.31    4.41
  -1  -3 -15   57.64    7.38
   1   3  16    1.83    4.65
  -1  -3 -16    4.22    2.03
  -1   3 -16    3.86    2.06
  -1  -3 -16    2.88    3.77
  -1   3 -16    3.55    3.58
  -1  -3 -16    3.58    2.45
  -1  -3 -16    4.70    4.90
  -1  -3 -17   31.48    3.06
  -1   3 -17   28.79    3.04
  -1  -3 -17   38.92    5.59
  -1   3 -17   30.25    5.14
  -1  -3 -17   28.67    3.46
  -1  -3 -17   30.54    6.32
  -1  -3 -18  624.27   33.96
  -1   3 -18  596.89   33.91
   1   3  18  628.07   33.83
  -1   3 -18  649.80   31.08
  -1  -3 -18  633.64   31.03
  -1  -3 -18  626.64   31.58
  -1  -3 -18  626.38   35.73
  -1  -3 -19    6.91    2.39
  -1   3 -19    5.19    2.27
   1   3  19   14.97    5.15
  -1  -3 -19    8.44    5.22
  -1  -3 -19    6.27    2.82
   1   3  20  688.91   40.74
  -1   3 -20  780.53   38.13
  -1  -3 -20  816.86   38.19
  -1  -3 -20  776.24   38.69
  -1  -3 -20  748.88   43.13
  -1  -3 -21  222.19   12.25
  -1  -3 -21  217.75   16.84
   1   3  21  221.83   11.98
  -1  -3 -21  235.75   11.98
  -1   3 -21  225.22   11.95
  -1  -3 -21  222.60   12.51
  -1  -3 -22 1364.25   63.73
   1  -3  22 1300.07   63.56
   1   3  22 1337.83   63.60
   1  -3  22 1245.60   63.33
  -1  -3 -22 1280.28   68.83
   1   3  22 1263.33   63.33
  -1  -3 -22 1282.45   63.44
  -1   3 -22 1363.00   63.30
  -1  -3 -22 1311.34   63.25
  -1  -3 -22 1331.34   63.87
   1   3  23    1.91    3.52
   1  -3  23    0.56    3.47
  -1  -3 -23   -6.06    6.69
  -1  -3 -23    0.69    2.96
  -1  -3 -23   -2.06    2.87
   1   3  23   -0.64    2.44
   1  -3  23    2.21    2.39
  -1   3 -23    2.86    2.60
  -1  -3 -23    0.94    2.45
  -1  -3 -23    3.97    2.61
   1   3  24   41.81    4.72
  -1  -3 -24   34.95    3.97
   1  -3  24   33.59    4.58
  -1  -3 -24   39.90    7.67
   1   3  24   45.34    4.00
   1  -3  24   46.32    3.99
  -1  -3 -24   35.68    4.10
  -1  -3 -24   41.95    3.93
  -1   3 -24   48.57    4.11
  -1  -3 -24   35.50    4.38
   1  -3  25    4.80    3.51
   1   3  25   10.61    3.81
  -1  -3 -25    2.92    3.03
  -1  -3 -25    0.36    3.10
  -1  -3 -25   -2.82    5.77
   1  -3  25    1.25    2.56
  -1   3 -25    2.91    2.59
   1   3  25    3.83    2.60
  -1  -3 -25    3.24    2.68
  -1  -3 -25    4.19    2.75
  -1  -3 -26  601.69   31.04
   1   3  26  603.10   31.20
   1  -3  26  628.51   31.23
  -1  -3 -26  620.88   31.09
   1  -3  26  613.47   31.00
   1   3  26  633.46   31.00
  -1  -3 -26  577.46   36.72
  -1  -3 -26  629.87   30.88
  -1   3 -26  624.13   30.84
  -1  -3 -26  623.87   31.46
   1   3  27  116.60    7.67
  -1  -3 -27  102.45    6.93
   1  -3  27  118.21    7.67
  -1  -3 -27   93.94   11.59
   1   3  27  114.47    7.02
   1  -3  27  102.09    6.95
  -1  -3 -27  107.95    7.21
  -1  -3 -27   99.18    6.81
  -1   3 -27  108.63    6.87
  -1  -3 -27  102.32    7.37
   1   3  28    7.65    3.85
   1  -3  28    2.29    3.58
  -1  -3 -28    9.05    3.24
  -1  -3 -28    1.42    5.48
   1   3  28    2.09    2.54
   1  -3  28    5.54    2.72
  -1  -3 -28    3.54    3.15
  -1  -3 -28    3.22    2.41
  -1  -3 -28    2.41    2.63
  -1   3 -28    5.43    2.85
   1  -3  29   10.16    3.69
   1   3  29   12.25    3.90
  -1  -3 -29    9.88    3.09
   1  -3  29   12.12    2.85
   1   3  29   14.79    2.91
  -1  -3 -29   15.97    3.27
  -1  -3 -29   12.93    2.84
  -1  -3 -29   12.08    2.84
  -1   3 -29   15.45    3.00
  -1  -3 -30    1.29    2.25
   1   3  30    8.69    4.02
   1  -3  30   -1.59    3.61
  -1  -3 -30   -0.42    2.92
  -1   3 -30    3.30    2.66
  -1  -3 -30    3.85    2.54
  -1   3 -30    0.49    3.41
   1   3  30    1.06    2.52
  -1  -3 -30    5.79    2.98
   1  -3  30   -0.13    2.60
   1  -3  31  238.43   13.80
   1   3  31  260.68   14.00
   1  -3  31  255.95   13.55
   1   3  31  255.94   13.53
  -1  -3 -31  244.43   13.58
  -1   3 -31  257.22   14.00
  -1  -3 -31  240.94   13.79
  -1   3 -31  259.25   13.44
  -1  -3 -31  253.10   13.37
   1  -3  32   31.87    4.06
   1   3  32   28.63    4.34
  -1  -3 -32   15.33    3.13
   1  -3  32   22.47    3.12
   1   3  32   15.27    2.92
  -1  -3 -32   20.98    3.24
  -1   3 -32   28.53    4.04
  -1  -3 -32   20.81    2.95
  -1   3 -32   18.66    2.88
  -1  -3 -33   36.48    3.39
  -1   3 -33   38.37    3.42
   1  -3  33   36.12    4.12
   1   3  33   28.82    4.29
   1  -3  33   38.63    3.51
   1   3  33   35.27    3.46
  -1  -3 -33   33.91    3.58
  -1   3 -33   29.76    4.13
  -1  -3 -33   29.75    3.24
   1  -3  33   34.48    3.64
  -1  -3 -33   38.20    3.66
  -1  -3 -34    3.85    2.13
  -1   3 -34    3.56    2.18
   1  -3  34    5.68    3.08
   1   3  34    8.57    3.45
  -1  -3 -34    2.47    2.40
   1  -3  34    5.73    2.42
  -1   3 -34    1.37    3.02
  -1  -3 -34    2.39    1.93
  -1  -3 -34    3.67    2.22
   1   3  34    3.46    2.13
   1  -3  34    1.66    2.18
  -1  -3 -35   33.95    2.99
  -1   3 -35   34.51    3.06
  -1   3 -35   40.36    3.90
   1  -3  35   37.70    3.71
   1   3  35   46.55    4.15
  -1  -3 -35   32.35    2.80
  -1  -3 -35   32.39    3.17
   1  -3  35   32.36    3.11
   1   3  36  119.73    7.04
  -1   3 -36  125.62    7.09
  -1  -3 -36  125.42    6.45
  -1   3 -36  114.57    6.42
  -1  -3 -36  102.39    6.53
   1  -3  36  113.37    6.34
   1   3  37    5.56    2.67
  -1   3 -37    3.97    2.42
  -1   3 -38    0.84    2.10
  -1  -3 -38    0.93    1.78
   1   3  38    5.07    2.15
  -1   3 -39   -0.83    1.66
  -1  -3 -39   -0.53    1.37
  -1  -5  36   38.48    2.74
  -1  -5  35  140.24    6.91
   1  -5 -35  125.30    6.91
   1  -5 -35  139.83    7.15
   1   5 -34    2.77    1.87
   1  -5 -34    1.23    1.81
   1  -5 -34    1.86    2.24
  -1  -5  34   -0.46    2.24
   1   5 -33    4.00    2.10
   1  -5 -33    1.55    2.15
   1  -5 -33    5.57    2.49
  -1  -5  33   -0.27    2.51
   1  -5 -32   46.50    3.83
   1  -5 -32   43.67    4.09
  -1  -5  32   46.69    4.04
   1  -5 -32   41.81    3.22
   1   5 -32   37.39    3.60
   1   5 -31   63.62    4.82
   1  -5 -31   74.66    4.63
   1  -5 -31   59.85    4.33
   1  -5 -31   64.50    5.04
  -1  -5  31   69.52    5.23
   1  -5 -31   74.76    5.37
   1  -5 -30   -0.74    2.27
   1  -5 -30    0.86    2.45
  -1  -5  30    0.13    3.07
   1  -5 -30    0.58    2.87
   1   5 -30    2.23    2.57
   1  -5 -30   -0.10    1.97
   1  -5 -29   51.80    4.30
   1   5 -29   50.78    4.48
   1  -5 -29   53.13    4.17
   1  -5 -29   53.57    4.90
   1  -5 -29   48.73    4.72
  -1  -5  29   58.36    5.03
   1  -5 -28   25.43    3.36
   1  -5 -28   18.91    2.86
   1  -5 -28   28.71    3.88
   1   5 -28   30.01    3.57
   1  -5 -28   26.42    3.16
  -1  -5  28   29.05    4.14
   1  -5 -28   29.23    3.92
   1  -5 -27   -1.50    2.89
   1  -5 -27   -1.39    2.67
   1  -5 -27    2.11    2.38
   1  -5 -27   -1.71    3.11
   1  -5 -27    1.46    2.45
   1   5 -27   -0.53    2.88
   1  -5 -27   -0.17    3.03
  -1  -5  27    2.66    3.39
   1  -5 -26    2.44    3.00
   1  -5 -26    7.06    2.97
   1  -5 -26    1.63    2.42
   1  -5 -26    4.98    3.11
   1   5 -26   -0.55    2.92
   1  -5 -26    2.09    2.65
  -1  -5  26    4.86    3.59
   1  -5 -25   19.19    3.59
   1  -5 -25   19.12    3.31
   1  -5 -25   15.84    2.86
   1  -5 -25   15.69    5.28
   1  -5 -25   18.50    3.69
   1  -5 -25   16.12    3.06
  -1  -5  25   14.92    3.79
   1  -5 -24   19.74    3.04
   1  -5 -24   18.82    3.35
   1  -5 -24   10.33    5.12
   1  -5 -24   18.66    3.67
   1  -5 -24   19.21    3.14
   1  -5 -24   20.44    3.65
   1  -5 -23  109.75    7.30
   1  -5 -23  108.71    7.02
   1  -5 -23   95.67    6.43
   1  -5 -23   96.88   10.36
   1  -5 -23   92.64    6.28
   1  -5 -23  105.45    6.80
   1  -5 -23  101.88    7.17
   1  -5 -22    4.48    3.02
   1  -5 -22    9.45    4.80
   1  -5 -22    6.40    3.21
   1  -5 -22    5.31    2.72
   1  -5 -22    9.64    2.41
   1  -5 -22    7.36    3.28
   1  -5 -21   97.72    6.98
   1  -5 -21  102.62    6.77
   1  -5 -21   91.96    6.13
   1  -5 -21   96.08    6.45
   1  -5 -21   96.72    6.93
   1  -5 -20   65.95    5.54
   1  -5 -20   64.63    5.35
   1  -5 -20   57.86    7.92
   1  -5 -20   65.28    5.11
   1  -5 -20   64.20    4.88
   1  -5 -20   74.01    5.67
   1  -5 -19  407.02   18.70
   1  -5 -19  349.23   18.24
   1  -5 -19  270.46   21.05
   1  -5 -19  331.05   18.03
   1  -5 -19  345.61   17.94
   1  -5 -19  336.13   18.35
   1  -5 -18  114.13    7.64
  -1   5  18   91.63   10.36
   1  -5 -18  113.90    7.51
   1  -5 -18  110.29   10.35
   1  -5 -18  119.63    7.25
   1  -5 -18  115.69    7.36
   1  -5 -18  140.26    7.92
  -1   5  17   62.57    8.60
   1  -5 -17   76.02    5.57
   1  -5 -17   66.51    5.16
   1  -5 -17   53.86    7.45
   1  -5 -17   63.34    4.97
   1  -5 -17   68.25    4.91
   1  -5 -17   58.37    5.19
  -1   5  16   10.73    6.04
   1  -5 -16    9.33    2.78
   1  -5 -16    7.81    2.82
   1  -5 -16   12.39    4.59
   1  -5 -16    9.36    2.67
   1  -5 -16   14.80    2.55
  -1  -5  16    9.51    3.16
  -1   5  15  280.41   17.11
   1  -5 -15  246.48   13.31
   1  -5 -15  242.42   13.18
   1  -5 -15  247.02   13.14
   1  -5 -15  223.06   15.89
   1  -5 -15  250.14   13.40
  -1  -5  15  231.93   13.48
   1  -5 -15  248.58   13.33
   1  -5 -14   12.75    2.79
   1  -5 -14    7.25    3.97
  -1   5  14   12.48    5.58
   1  -5 -13   11.96    4.01
   1  -5 -13   17.88    2.92
   1  -5 -12  324.23   19.02
   1  -5 -11   32.37    4.64
   1  -5 -10   77.02    6.69
   1  -5  -9   17.25    3.48
   1  -5  -8   48.52    4.80
   1  -5  -7   78.64    6.18
   1  -5  -6   36.49    4.00
   1  -5  -5  173.09   10.68
   1  -5  -5  186.65    9.83
   1  -5  -4  107.55    6.37
   1  -5  -4  111.80    7.23
   1  -5  -3  686.36   33.06
   1  -5  -3  658.14   33.83
   1  -5  -2   81.40    5.57
   1  -5  -2   77.08    4.97
   1  -5  -1  316.46   16.75
  -1  -5   1  313.70   17.48
   1  -5  -1  321.68   16.13
  -1  -5   0   10.29    2.19
   1  -5   0   11.93    2.27
  -1  -5   0   10.12    2.92
   1  -5   1  197.13   10.56
  -1  -5  -1  218.39   12.15
  -1  -5  -1  196.48   10.63
  -1  -5  -2  920.93   44.92
  -1  -5  -2  891.96   43.34
   1  -5   2  883.48   43.30
  -1  -5  -3    0.85    1.88
  -1  -5  -3    2.92    2.92
  -1  -5  -4   70.51    5.93
  -1  -5  -4   57.39    4.25
  -1  -5  -5  444.37   24.26
  -1  -5  -5  455.10   22.58
  -1  -5  -6  376.16   20.79
  -1  -5  -6  372.66   18.91
  -1  -5  -7    2.76    1.99
  -1  -5  -7    0.90    2.84
  -1  -5  -8    7.96    3.40
  -1  -5  -8   10.26    2.31
  -1  -5  -9    1.84    2.00
  -1  -5  -9   -0.68    3.25
  -1  -5 -10    2.40    2.13
  -1  -5 -10    5.06    3.67
  -1  -5 -11  292.79   18.12
  -1  -5 -11  302.38   15.64
   1   5  11  292.29   17.58
  -1  -5 -12   27.10    5.07
  -1  -5 -12   31.38    3.43
  -1  -5 -13    4.39    2.46
  -1  -5 -13    6.09    4.24
  -1  -5 -14  234.86   15.21
  -1  -5 -14  214.80   11.69
  -1  -5 -14  200.74   11.67
   1  -5  14  219.51   12.10
  -1  -5 -14  236.47   12.01
  -1  -5 -14  228.22   11.87
   1  -5  15  570.99   29.38
  -1  -5 -15  598.57   28.94
  -1  -5 -15  557.59   28.96
  -1  -5 -15  599.29   29.14
  -1  -5 -15  575.97   29.11
  -1  -5 -15  537.75   32.30
  -1  -5 -16   62.78    5.14
  -1  -5 -16   70.79    5.00
  -1  -5 -16   73.86    5.40
  -1  -5 -16   69.09    8.14
  -1  -5 -17   67.69    5.18
  -1  -5 -17   56.67    4.52
  -1  -5 -17   52.18    4.68
  -1  -5 -17   60.85    4.91
  -1  -5 -18   30.81    3.87
  -1  -5 -18   33.95    3.59
  -1  -5 -18   37.65    3.92
   1  -5  18   37.22    4.43
  -1  -5 -18   39.28    4.11
  -1  -5 -18   39.44    7.12
  -1  -5 -19   59.18    4.95
  -1  -5 -19   55.47    4.35
  -1  -5 -19   49.63    4.55
  -1  -5 -19   38.46    4.40
   1  -5  19   41.42    4.78
  -1  -5 -19   31.58    6.75
  -1  -5 -20   35.40    4.32
  -1  -5 -20   43.10    4.35
  -1  -5 -20   42.62    3.90
  -1  -5 -20   45.34    4.50
  -1  -5 -20   47.08    7.50
  -1  -5 -21    5.39    2.90
  -1  -5 -21    2.56    2.17
  -1  -5 -21    0.91    2.92
  -1  -5 -21    4.04    2.96
  -1  -5 -21    1.86    4.99
  -1  -5 -22    0.16    2.87
  -1  -5 -22    0.53    2.17
  -1  -5 -22   -1.83    3.01
  -1  -5 -22    1.06    3.04
  -1  -5 -22    3.15    4.75
  -1  -5 -23  510.07   23.97
  -1  -5 -23  436.17   23.03
  -1  -5 -23  457.93   23.52
  -1  -5 -23  460.03   23.69
  -1  -5 -23  387.86   27.61
  -1  -5 -24   27.43    6.66
  -1  -5 -24   24.77    3.74
  -1  -5 -24   21.80    2.82
  -1  -5 -24   21.26    3.56
  -1  -5 -24   12.00    3.45
  -1  -5 -25   82.79    6.67
  -1  -5 -25   97.97    6.58
  -1  -5 -25  101.02    6.80
  -1  -5 -25   93.80    6.65
  -1  -5 -26   63.21    5.80
  -1  -5 -26   77.78    5.76
  -1  -5 -26   78.25    5.95
  -1  -5 -26   85.96    6.22
  -1  -5 -26   85.96    5.92
  -1  -5 -27  215.05   11.66
  -1  -5 -27  199.31   11.38
  -1  -5 -27  202.04   11.32
  -1  -5 -27  202.54   11.64
  -1  -5 -27  187.06   11.40
  -1  -5 -28    1.66    2.75
  -1  -5 -28    3.89    2.73
  -1  -5 -28    3.58    2.68
  -1  -5 -28    4.67    2.61
  -1   5 -28    5.86    3.03
  -1  -5 -28    4.82    2.93
  -1  -5 -29    2.50    2.62
  -1  -5 -29    1.47    2.58
  -1  -5 -29    3.89    2.58
  -1   5 -29    3.00    2.88
  -1  -5 -29    1.47    2.33
   1  -5  29    2.84    3.12
  -1  -5 -29    1.02    2.76
  -1  -5 -30    9.31    2.50
  -1  -5 -30    7.96    2.53
  -1  -5 -30    3.36    2.74
   1  -5  30    9.42    3.19
  -1   5 -30    5.52    2.83
  -1  -5 -30    7.42    2.38
  -1  -5 -31  340.64   17.27
  -1   5 -31  337.77   17.45
  -1  -5 -31  338.98   17.29
  -1  -5 -31  336.54   17.48
  -1  -5 -31  331.23   17.67
   1  -5  31  356.89   17.64
  -1  -5 -32   13.63    2.33
  -1  -5 -32   13.15    2.42
  -1   5 -32   20.21    2.89
  -1  -5 -32   16.71    2.23
   1  -5  32   17.49    3.04
  -1  -5 -32   12.95    2.81
  -1  -5 -33   14.39    1.93
  -1   5 -33   13.52    2.52
  -1  -5 -33   11.37    2.15
  -1  -5 -33   13.88    1.91
   1  -5  33   15.92    2.76
  -1  -5 -33   12.87    2.52
  -1   5 -34    2.05    1.89
  -1  -5 -34    2.89    1.56
  -1  -5 -34    0.24    2.00
   1  -5  34    1.25    2.07
  -1   5 -35   11.78    1.85
  -1  -5 -35   13.55    2.12
   1  -5  35   12.99    2.15
  -1  -5 -36   13.03    1.84
   1  -5  36   14.67    1.68
  -1  -7  32    1.10    1.60
   1  -7 -31    4.58    1.23
   1  -7 -31    3.82    1.91
   1  -7 -30   16.36    2.02
   1  -7 -30   15.82    2.18
  -1  -7  30   17.68    2.71
   1  -7 -30   15.86    2.43
   1  -7 -29    6.15    1.98
   1  -7 -29    5.15    1.95
   1  -7 -29    5.27    2.27
   1  -7 -28    8.60    2.26
   1  -7 -28    8.78    2.24
   1  -7 -28    5.73    1.72
   1  -7 -28    8.04    2.50
   1  -7 -27   13.31    2.65
   1  -7 -27   11.00    2.48
   1  -7 -27   12.60    2.13
   1  -7 -27   10.21    2.77
   1  -7 -26    1.11    2.49
   1  -7 -26   -0.25    2.22
   1  -7 -26    0.39    1.76
   1  -7 -26   -0.28    2.02
   1  -7 -26    1.38    2.56
   1  -7 -25   12.99    2.94
   1  -7 -25   15.29    2.93
   1  -7 -25   15.09    2.53
   1  -7 -25   10.67    2.15
   1  -7 -25   16.81    3.19
   1  -7 -24   39.43    3.94
   1  -7 -24   31.76    3.49
   1  -7 -24   28.76    3.68
   1  -7 -24   33.17    3.29
   1  -7 -24   38.26    3.48
   1  -7 -24   31.17    3.98
  -1  -7  24   33.19    4.22
   1  -7 -23  128.78    8.46
   1  -7 -23  147.55    8.82
   1  -7 -23  139.81    8.78
   1  -7 -23  146.02    8.49
   1  -7 -23  149.67    8.46
  -1  -7  23  158.29    9.08
   1  -7 -23  153.60    8.97
   1  -7 -22    1.35    3.00
   1  -7 -22    0.39    2.69
   1  -7 -22    2.19    2.76
   1  -7 -22    0.27    2.48
   1  -7 -22    2.58    2.36
   1  -7 -22   -1.74    3.00
  -1  -7  22    0.59    3.38
   1  -7 -21  119.57    7.71
   1  -7 -21  131.96    8.01
   1  -7 -21  117.72    7.84
   1  -7 -21  133.48    7.68
   1  -7 -21  130.15    7.68
   1  -7 -21  131.92    8.07
  -1  -7  21  140.81    8.20
  -1  -7  20   -0.84    2.27
   1  -7 -20    2.75    3.16
   1  -7 -20    4.08    3.03
   1  -7 -20   -0.99    2.76
   1  -7 -20    1.46    2.65
   1  -7 -20    4.37    2.66
   1  -7 -20    4.69    3.03
  -1  -7  20    5.74    3.45
  -1  -7  19  144.56   10.03
   1  -7 -19  190.60   10.79
   1  -7 -19  193.84   10.68
   1  -7 -19  172.96   10.38
   1  -7 -19  168.84   10.47
   1  -7 -19  183.65   10.41
   1  -7 -19  189.44   10.41
   1  -7 -19  182.60   10.57
  -1  -7  19  192.71   10.68
  -1  -7  18    7.64    2.70
   1  -7 -18   11.40    3.51
   1  -7 -18    7.92    3.32
   1  -7 -18    8.42    3.23
   1  -7 -18    5.11    2.91
   1  -7 -18    5.65    2.80
   1  -7 -18    6.34    2.87
  -1  -7  18    4.09    3.36
   1  -7 -18    3.44    3.00
   1  -7 -17   -0.37    3.06
  -1  -7  17    1.10    2.48
   1  -7 -17    1.43    3.12
   1  -7 -17    3.23    3.32
   1  -7 -17    4.44    3.00
   1  -7 -17    0.78    2.73
   1  -7 -17    0.96    2.64
  -1  -7  17    0.78    3.27
   1  -7 -17    3.97    3.10
  -1  -7  16  249.63   15.55
   1  -7 -16  277.62   15.98
   1  -7 -16  272.39   15.80
   1  -7 -16  287.60   15.95
   1  -7 -16  316.06   16.04
   1  -7 -16  321.54   16.03
   1  -7 -16  293.20   15.77
  -1  -7  16  291.88   15.59
   1  -7 -16  330.32   16.18
  -1  -7  16  311.64   15.99
   1  -7 -15  128.77    7.84
  -1  -7  15  102.62    7.25
   1  -7 -15  111.50    7.35
   1  -7 -15  100.02    6.83
  -1  -7  15  115.69    7.29
   1  -7 -15  114.31    7.42
  -1  -7  15  106.69    7.45
   1  -7 -15  108.55    7.44
   1  -7 -15  122.76    7.66
   1  -7 -15  110.98    7.55
  -1  -7  14  243.59   14.77
   1  -7 -14  254.56   14.99
   1  -7 -14  277.96   14.59
  -1  -7  14  277.02   14.89
   1  -7 -14  286.97   14.93
   1  -7 -14  274.82   14.94
   1  -7 -14  295.25   15.18
  -1  -7  14  282.36   14.94
   1  -7 -14  262.12   14.97
   1  -7 -14  288.80   15.11
   1  -7 -13   54.15    4.60
  -1  -7  13   45.93    4.14
   1  -7 -13   27.15    3.85
   1  -7 -13   23.75    3.84
  -1  -7  13   22.43    3.70
   1  -7 -13   20.79    3.81
   1  -7 -13   23.81    3.41
  -1  -7  13   15.31    3.72
   1  -7 -13   36.72    4.23
   1  -7 -13   39.53    4.35
  -1  -7  13   36.34    4.83
  -1  -7  12  193.24   11.55
   1  -7 -12  190.84   11.58
   1  -7 -12  207.50   11.65
   1  -7 -12  204.33   11.49
   1  -7 -12  209.46   11.37
  -1  -7  12  194.04   11.52
   1  -7 -12  218.46   11.74
  -1  -7  12  202.52   11.41
  -1  -7  12  196.45   12.01
   1  -7 -12  212.45   11.73
   1  -7 -12  195.53   11.60
  -1  -7  11   -0.50    2.54
   1  -7 -11    2.36    2.84
   1  -7 -11    1.98    2.63
   1  -7 -11   -1.10    2.70
   1  -7 -11    0.16    2.85
   1  -7 -11    1.72    2.57
  -1  -7  11   -1.65    3.03
  -1  -7  11    1.35    2.78
   1  -7 -11   -1.14    2.72
   1  -7 -11    0.66    3.03
  -1  -7  11   -1.10    3.70
   1  -7 -11   -0.16    3.04
   1  -7 -10  131.54    7.82
  -1  -7  10  126.89    7.62
   1  -7 -10  119.45    7.45
   1  -7 -10  114.36    7.39
  -1  -7  10  112.39    7.59
   1  -7 -10   99.65    7.36
   1  -7 -10  112.59    7.28
  -1  -7  10  104.82    7.13
   1  -7 -10  105.70    7.35
  -1  -7  10  106.23    7.93
   1  -7 -10  117.15    7.57
   1  -7  -9  248.38   13.16
  -1  -7   9  231.18   12.90
   1  -7  -9  223.88   12.69
   1  -7  -9  242.79   12.82
   1  -7  -9  220.67   12.78
   1  -7  -9  222.43   12.70
  -1  -7   9  224.63   13.02
  -1  -7   9  225.25   12.84
  -1  -7   9  225.97   12.48
   1  -7  -9  229.66   12.83
  -1  -7   9  237.42   13.36
   1  -7  -9  237.04   13.00
   1  -7  -8  141.33    9.39
   1  -7  -8  130.50    9.03
  -1  -7   8  134.63    9.21
   1  -7  -8  176.77    9.53
  -1  -7   8  163.24    9.73
   1  -7  -8  177.11    9.50
  -1  -7   8  155.24    9.41
  -1  -7   8  185.14    9.21
   1  -7  -8  181.54    9.54
   1  -7  -8  145.22    9.46
  -1  -7   8  163.74    9.86
  -1  -7   8  141.11    8.91
   1  -7  -7   78.45    6.22
   1  -7  -7   74.38    5.82
  -1  -7   7   76.74    6.13
  -1  -7   7   88.62    6.73
   1  -7  -7   91.70    6.48
  -1  -7   7   75.97    5.76
   1  -7  -7   82.41    6.31
   1  -7  -7  107.18    6.56
  -1  -7   7   88.27    6.31
   1  -7  -7   93.27    6.23
  -1  -7   7   92.20    6.68
  -1  -7   7  105.15    6.02
   1  -7  -7   95.51    6.33
  -1  -7   6  138.58    7.58
   1  -7  -6  121.93    6.79
   1  -7  -6  147.81    7.56
  -1  -7   6  106.20    6.72
  -1  -7   6  107.82    7.46
   1  -7  -6  114.16    7.35
   1  -7  -6  108.72    7.03
   1  -7  -6   77.18    6.55
  -1  -7   6  114.39    7.16
   1  -7  -6   94.74    6.76
  -1  -7   6   77.23    7.11
   1  -7  -6   86.02    6.62
   1  -7  -6   93.10    6.84
   1  -7  -6   77.21    6.53
  -1  -7   5  762.85   36.81
   1  -7  -5  739.09   36.74
   1  -7  -5  675.00   36.21
  -1  -7   5  744.39   36.84
   1  -7  -5  743.31   36.75
  -1  -7   5  722.21   36.30
   1  -7  -5  727.49   36.56
   1  -7  -5  756.07   36.55
   1  -7  -5  741.75   36.59
   1  -7  -5  743.08   36.57
  -1  -7   5  733.54   36.87
  -1  -7   5  709.61   36.13
  -1  -7   5  745.06   36.61
   1  -7  -5  779.86   36.78
   1  -7  -5  757.89   36.63
   1  -7  -4    2.86    2.66
  -1  -7   4    9.31    3.11
   1  -7  -4    0.63    3.43
  -1  -7   4    9.65    2.82
  -1  -7   4   12.06    3.67
   1  -7  -4    4.92    3.14
   1  -7  -4    0.86    2.77
  -1  -7   4    9.13    2.43
  -1  -7   4   10.75    3.02
   1  -7  -4    3.44    2.74
   1  -7  -4    2.80    2.64
   1  -7  -4    0.96    3.27
   1  -7  -4    5.24    2.89
  -1  -7   4    4.57    3.13
  -1  -7   3  366.81   18.04
   1  -7  -3  355.83   17.84
  -1  -7   3  334.32   17.48
   1  -7  -3  331.26   17.65
   1  -7  -3  345.08   17.93
  -1  -7   3  340.42   17.89
   1  -7  -3  319.66   17.54
   1  -7  -3  328.69   17.55
   1  -7  -3  360.98   17.96
  -1  -7   3  323.59   17.28
  -1  -7   3  330.19   17.93
  -1  -7   3  329.12   17.65
   1  -7  -3  327.01   17.65
   1  -7  -3  328.73   17.62
  -1  -7   2   10.84    3.31
   1  -7  -2    8.92    3.11
  -1  -7   2   17.61    3.73
  -1  -7   2   21.66    3.23
   1  -7  -2   21.42    3.63
   1  -7  -2   22.39    4.13
   1  -7  -2   44.89    3.81
  -1  -7   2   28.37    3.62
   1  -7  -2   34.40    3.59
   1  -7  -2   25.61    3.50
  -1  -7   2   29.37    3.14
   1  -7  -2   29.46    4.20
  -1  -7   2   34.36    3.94
   1  -7  -2   35.72    3.79
  -1  -7   1   37.03    3.93
   1  -7  -1   34.44    3.76
   1  -7  -1   31.67    3.57
  -1  -7   1   38.65    4.18
   1  -7  -1   33.70    3.80
  -1  -7   1   30.67    3.37
   1  -7  -1   36.59    3.86
   1  -7  -1   32.20    3.89
  -1  -7   1   30.77    4.14
  -1  -7   1   40.01    3.79
   1  -7  -1   31.28    4.15
   1  -7   0    3.30    2.56
  -1  -7   0    8.42    3.05
   1  -7   0    4.21    2.49
   1  -7   0    3.29    2.72
  -1  -7   0    8.98    3.04
  -1  -7   0    8.61    3.69
   1  -7   0    2.67    2.72
  -1  -7   0   15.47    3.35
  -1  -7   0   10.35    3.95
   1  -7   0    5.87    2.81
   1  -7   0    6.91    3.35
  -1  -7  -1  754.57   37.75
   1  -7   1  725.95   37.50
   1  -7   1  748.91   37.56
   1  -7   1  749.00   37.32
   1  -7   1  836.91   37.98
  -1  -7  -1  770.19   37.39
   1  -7   1  752.11   37.55
   1  -7   1  755.73   37.78
  -1  -7  -1  757.60   37.66
  -1  -7  -1  743.30   37.39
   1  -7   1  748.83   37.47
   1  -7   2  812.50   37.61
  -1  -7  -2  836.83   37.90
   1  -7   2  764.69   37.46
  -1  -7  -2  753.27   37.55
  -1  -7  -2  740.94   37.32
   1  -7   2  761.54   37.78
  -1  -7  -2  688.77   37.25
   1  -7   2  761.60   37.52
   1  -7   2  738.26   37.26
   1  -7   2  762.37   37.78
   1  -7   2  723.98   37.49
  -1  -7  -3   34.96    4.50
   1  -7   3   37.80    4.48
  -1  -7  -3   57.21    4.71
  -1  -7  -3   46.45    4.49
   1  -7   3   67.10    5.09
  -1  -7  -3   44.17    4.67
   1  -7   3   60.00    5.56
   1  -7   3   68.90    5.41
   1  -7   3   64.82    5.25
  -1  -7  -3   51.71    4.50
   1  -7   3   68.10    4.73
  -1  -7  -3   57.86    5.03
   1  -7   3   73.05    5.25
   1  -7   4   12.45    2.83
  -1  -7  -4   18.72    3.25
   1  -7   4   16.67    3.28
  -1  -7  -4   20.00    3.25
  -1  -7  -4   23.25    3.56
  -1  -7  -4   21.62    3.16
   1  -7   4   15.38    3.20
   1  -7   4   15.33    3.75
  -1  -7  -4   21.16    3.22
  -1  -7  -4   22.64    3.07
   1  -7   4   20.88    2.79
  -1  -7  -4   28.97    3.71
   1  -7   4   22.81    3.78
   1  -7   4   15.95    3.16
   1  -7   4   26.81    3.40
   1  -7   5    5.26    2.39
  -1  -7  -5    5.69    2.87
  -1  -7  -5    4.77    2.12
   1  -7   5    2.21    2.73
   1  -7   5    3.52    2.60
  -1  -7  -5    8.28    3.07
   1  -7   5    3.59    3.30
  -1  -7  -5    2.78    2.69
   1  -7   5    1.22    2.82
   1  -7   5    0.43    2.82
   1  -7   5    3.26    2.74
  -1  -7  -5    4.63    2.81
  -1  -7  -5    2.27    2.57
   1  -7   5    5.08    2.13
  -1  -7  -5    2.08    2.43
  -1  -7  -5    3.15    2.59
  -1  -7  -6   97.71    6.48
  -1  -7  -6  104.41    6.76
   1  -7   6   96.73    6.33
  -1  -7  -6   90.43    6.14
   1  -7   6   94.52    6.37
  -1  -7  -6   91.78    6.46
   1  -7   6   97.41    7.00
  -1  -7  -6   98.07    6.49
   1  -7   6   87.50    5.91
  -1  -7  -6   95.15    6.36
  -1  -7  -6   91.10    6.52
   1  -7   6   95.22    6.83
  -1  -7  -6   98.10    6.41
   1  -7   6   87.30    6.51
   1  -7   6   91.67    6.48
  -1  -7  -7    3.54    2.68
  -1  -7  -7    6.42    2.62
   1  -7   7    8.81    2.63
  -1  -7  -7    7.13    2.94
  -1  -7  -7    5.01    2.80
  -1  -7  -7    7.08    3.03
   1  -7   7    7.08    3.57
   1  -7   7    2.94    2.61
  -1  -7  -7    2.79    2.74
  -1  -7  -7    6.79    2.84
   1  -7   7    4.19    3.07
   1  -7   7    3.84    2.80
  -1  -7  -7    3.29    2.93
   1  -7   7    5.40    3.12
  -1  -7  -8  185.18    9.98
   1  -7   8  153.49    9.57
  -1  -7  -8  177.44   10.20
  -1  -7  -8  154.86    9.68
  -1  -7  -8  173.18    9.87
   1  -7   8  177.92   10.42
   1  -7   8  160.22    9.66
  -1  -7  -8  169.41    9.92
  -1  -7  -8  173.27    9.94
   1  -7   8  175.01   10.21
  -1  -7  -8  168.92    9.86
   1  -7   8  158.73   10.00
   1  -7   8  165.12    9.46
   1  -7   8  155.33    9.98
  -1  -7  -9  116.09    7.02
  -1  -7  -9   87.05    6.94
  -1  -7  -9   86.62    6.59
   1  -7   9  101.00    7.45
   1  -7   9   93.43    6.63
  -1  -7  -9  100.07    6.86
  -1  -7  -9  107.38    6.88
  -1  -7  -9   99.12    6.89
  -1  -7  -9  115.06    6.97
   1  -7   9  101.65    7.12
   1  -7   9  107.79    6.60
   1  -7   9  105.31    7.17
  -1  -7 -10    7.27    2.92
  -1  -7 -10   19.60    3.29
  -1  -7 -10   15.35    3.43
  -1  -7 -10   14.00    3.45
   1  -7  10   14.03    4.12
  -1  -7 -10   15.34    3.32
  -1  -7 -10    9.72    3.05
  -1  -7 -10    7.88    3.21
  -1  -7 -10   11.29    3.06
   1  -7  10    3.45    2.80
   1  -7  10    8.43    3.22
  -1  -7 -10    3.74    3.00
   1  -7  10    7.11    3.39
  -1  -7 -11  170.66    9.96
  -1  -7 -11  179.83   10.41
  -1  -7 -11  158.05    9.90
   1  -7  11  152.03   10.43
  -1  -7 -11  163.63    9.81
  -1  -7 -11  168.56    9.82
   1  -7  11  176.77   10.16
  -1  -7 -11  180.99   10.09
  -1  -7 -11  160.73    9.91
   1  -7  11  152.77    9.62
  -1  -7 -11  183.43   10.17
   1  -7  11  172.98   10.32
  -1  -7 -12   19.60    3.34
  -1  -7 -12   12.45    3.16
  -1  -7 -12   11.95    3.43
  -1  -7 -12   13.63    3.18
  -1  -7 -12    9.56    3.12
  -1  -7 -12   13.63    3.28
   1  -7  12   13.19    3.29
   1  -7  12   15.50    3.31
   1  -7  12   11.52    3.76
  -1  -7 -12   16.40    3.44
  -1  -7 -12   14.69    3.10
  -1  -7 -13   61.56    5.11
  -1  -7 -13   57.05    5.10
  -1  -7 -13   61.14    5.36
  -1  -7 -13   49.18    4.79
   1  -7  13   55.37    5.04
  -1  -7 -13   64.86    4.96
  -1  -7 -13   58.07    5.03
   1  -7  13   47.78    5.27
  -1  -7 -13   57.34    5.11
   1  -7  13   55.75    4.90
  -1  -7 -14   12.54    3.20
  -1  -7 -14   21.70    3.63
  -1  -7 -14   14.11    3.18
  -1  -7 -14   16.21    3.13
  -1  -7 -14   22.93    3.51
  -1  -7 -14   16.76    3.59
   1  -7  14   15.45    3.28
   1  -7  14    9.31    3.79
   1  -7  14   11.75    3.23
  -1  -7 -15  128.46    8.08
  -1  -7 -15  133.54    8.29
  -1  -7 -15  110.60    7.70
  -1  -7 -15  119.39    8.12
  -1  -7 -15  118.10    7.97
   1  -7  15  128.36    7.95
  -1  -7 -15  137.56    8.13
  -1  -7 -15  130.84    8.22
   1  -7  15  118.10    8.03
  -1  -7 -16  105.16    6.74
  -1  -7 -16   88.58    6.72
  -1  -7 -16   81.00    6.46
  -1  -7 -16   77.78    6.06
   1  -7  16   97.86    6.31
  -1  -7 -16   88.48    6.42
  -1  -7 -16   91.22    6.40
   1  -7  16   95.39    6.61
  -1  -7 -16   92.44    6.61
  -1  -7 -17   67.08    5.32
  -1  -7 -17   55.78    5.28
  -1  -7 -17   49.65    4.67
  -1  -7 -17   65.47    5.35
  -1  -7 -17   61.24    5.14
  -1  -7 -17   62.38    5.28
   1  -7  17   58.08    4.76
   1  -7  17   65.31    5.40
  -1  -7 -17   65.72    5.36
  -1  -7 -18   62.99    5.41
  -1  -7 -18   80.90    5.88
  -1  -7 -18   62.37    5.02
  -1  -7 -18   75.90    5.78
  -1  -7 -18   70.86    5.49
  -1  -7 -18   70.14    5.35
  -1  -7 -18   56.26    5.45
   1  -7  18   56.78    5.49
  -1  -7 -19  147.55    8.80
  -1  -7 -19  146.43    9.13
  -1  -7 -19  123.39    8.21
  -1  -7 -19  143.15    8.96
  -1  -7 -19  141.66    8.73
  -1  -7 -19  148.63    8.64
   1  -7  19  147.80    8.90
  -1  -7 -19  141.34    8.84
  -1  -7 -20  132.60    8.03
  -1  -7 -20   98.13    6.98
   1  -7  20  132.63    8.02
  -1  -7 -20  118.64    7.86
  -1  -7 -20  129.89    7.62
  -1  -7 -20  120.20    7.70
  -1  -7 -20  121.51    7.73
  -1  -7 -21   43.97    4.50
  -1  -7 -21   35.64    4.23
   1  -7  21   37.44    4.46
  -1  -7 -21   44.17    4.18
  -1  -7 -21   43.35    3.95
  -1  -7 -21   34.24    4.00
  -1  -7 -22    6.41    3.24
   1  -7  22    2.84    3.21
  -1  -7 -22    0.61    2.80
  -1  -7 -22    2.39    2.25
  -1  -7 -22    3.79    2.74
  -1  -7 -22   -2.53    2.67
  -1  -7 -23   -0.99    2.92
   1  -7  23    2.03    3.21
  -1  -7 -23    5.67    2.98
  -1  -7 -23    4.75    2.63
  -1  -7 -23    0.23    2.14
  -1  -7 -23   -0.85    2.46
  -1  -7 -24   15.32    2.93
  -1  -7 -24   14.37    3.35
  -1  -7 -24   18.01    3.35
  -1  -7 -24   21.27    3.08
  -1  -7 -24   19.09    2.58
  -1  -7 -24   21.34    3.33
   1  -7  24   20.26    3.51
  -1  -7 -25    9.44    2.80
   1  -7  25    4.91    3.09
  -1  -7 -25    3.80    2.59
  -1  -7 -25    3.90    2.35
  -1  -7 -25    8.73    2.04
  -1  -7 -25    4.16    2.39
  -1  -7 -26   94.24    5.91
  -1  -7 -26   96.04    5.98
  -1  -7 -26   91.39    5.67
  -1  -7 -26   81.49    5.22
  -1  -7 -26   87.26    5.74
  -1  -7 -27   68.56    4.87
  -1  -7 -27   75.49    5.04
  -1  -7 -27   69.51    4.68
  -1  -7 -27   74.79    4.86
  -1  -7 -28   24.92    2.86
  -1  -7 -28   23.09    2.90
  -1  -7 -28   23.98    2.49
  -1  -7 -28   21.88    2.57
  -1  -7 -29   -0.28    1.89
  -1  -7 -29    2.31    2.03
  -1  -7 -29    2.57    1.51
  -1  -7 -29    4.18    1.72
  -1  -7 -30    5.10    1.69
  -1  -7 -30    3.96    1.87
  -1  -7 -30    6.96    1.29
   1  -7  31    2.99    1.94
  -1  -7 -31    3.73    1.61
  -1  -7 -31    1.78    1.20
  -1  -7 -32    2.02    1.20
   1  -7  32    4.38    1.52
   1  -9 -25    0.31    1.42
   1  -9 -25    1.53    1.27
   1  -9 -24   44.25    3.11
   1  -9 -24   39.94    3.01
   1  -9 -23   10.01    2.14
   1  -9 -23    8.75    2.03
   1  -9 -23    5.65    1.31
   1  -9 -23    7.76    1.56
   1  -9 -22    8.08    2.31
   1  -9 -22    7.28    1.63
   1  -9 -22    6.23    1.81
   1  -9 -22    8.66    2.19
   1  -9 -21   12.97    2.46
   1  -9 -21    9.52    2.31
   1  -9 -21    4.91    1.92
   1  -9 -21    7.91    1.90
   1  -9 -21   11.15    2.07
   1  -9 -20    8.23    2.55
   1  -9 -20    8.03    2.40
   1  -9 -20    4.35    2.07
   1  -9 -20    6.63    2.01
   1  -9 -20    7.14    2.01
   1  -9 -19   12.11    2.38
   1  -9 -19   12.09    2.45
   1  -9 -19   17.47    2.85
   1  -9 -19   10.93    2.54
   1  -9 -18   68.00    4.70
   1  -9 -18   72.95    4.93
   1  -9 -18   71.58    5.10
   1  -9 -18   64.53    4.86
   1  -9 -17   16.48    2.74
   1  -9 -17   20.57    2.94
   1  -9 -17   21.73    3.22
   1  -9 -17   18.30    2.99
   1  -9 -16   35.37    3.53
   1  -9 -16   29.14    3.26
   1  -9 -16   23.74    3.59
   1  -9 -16   34.26    3.57
   1  -9 -15    1.29    2.49
   1  -9 -15    1.51    2.59
   1  -9 -15    2.07    2.91
  -1  -9  15    5.95    2.39
   1  -9 -15    2.28    2.63
   1  -9 -14   70.61    5.17
   1  -9 -14   76.87    5.37
  -1  -9  14   66.07    5.03
   1  -9 -14   71.13    5.09
   1  -9 -14   74.40    5.38
   1  -9 -13    0.13    2.48
   1  -9 -13   -0.82    2.67
   1  -9 -13    1.65    2.61
  -1  -9  13    2.21    2.52
   1  -9 -13   -1.63    2.72
   1  -9 -12   69.47    5.38
   1  -9 -12   68.37    5.18
  -1  -9  12   60.91    5.18
   1  -9 -12   73.90    5.26
   1  -9 -12   73.61    5.34
   1  -9 -11   11.93    3.12
   1  -9 -11    7.34    3.18
   1  -9 -11   14.94    3.20
  -1  -9  11   11.43    3.24
  -1  -9  10  211.08   11.92
   1  -9 -10  216.31   11.64
   1  -9 -10  212.00   11.77
   1  -9 -10  205.76   11.82
   1  -9 -10  205.79   11.73
   1  -9 -10  208.29   11.80
   1  -9  -9    4.82    3.18
   1  -9  -9    1.92    3.12
  -1  -9   9    2.13    2.30
   1  -9  -9    1.15    2.82
   1  -9  -9    3.26    2.74
  -1  -9   9    2.32    3.20
   1  -9  -9    3.39    2.90
  -1  -9   8   70.42    6.40
   1  -9  -8   95.76    6.28
   1  -9  -8   85.12    6.15
  -1  -9   8   74.31    5.66
   1  -9  -8   89.94    6.12
  -1  -9   8   90.56    6.41
   1  -9  -8   87.58    6.13
   1  -9  -8   86.62    6.08
   1  -9  -8   86.20    6.11
   1  -9  -7   10.35    3.41
   1  -9  -7    7.61    3.17
  -1  -9   7    9.34    3.65
  -1  -9   7    8.44    2.59
   1  -9  -7    4.62    3.02
   1  -9  -7    4.13    2.89
  -1  -9   7    2.31    3.33
   1  -9  -7    5.34    2.99
   1  -9  -7    6.49    2.99
   1  -9  -6    8.83    3.20
  -1  -9   6    7.59    3.56
   1  -9  -6    7.98    3.40
  -1  -9   6    7.18    2.55
   1  -9  -6    7.69    2.99
   1  -9  -6    6.18    2.86
   1  -9  -6    8.45    3.25
  -1  -9   6   12.11    3.44
   1  -9  -6    8.08    3.03
  -1  -9   5   18.59    2.91
   1  -9  -5   11.90    3.54
  -1  -9   5   20.15    3.89
   1  -9  -5   14.33    3.33
  -1  -9   5   20.38    3.06
   1  -9  -5   19.69    3.13
   1  -9  -5   19.40    3.40
   1  -9  -5   15.04    3.50
   1  -9  -5   14.74    3.34
  -1  -9   5   18.95    3.69
  -1  -9   4    3.37    3.39
   1  -9  -4    5.06    3.05
  -1  -9   4    3.47    2.42
   1  -9  -4    5.25    3.35
   1  -9  -4    2.91    2.57
  -1  -9   4    2.81    2.61
  -1  -9   4    3.47    1.97
  -1  -9   4    1.70    2.88
   1  -9  -4    4.62    2.98
   1  -9  -4    4.17    2.70
   1  -9  -4    4.22    3.25
   1  -9  -4    8.04    3.01
  -1  -9   4    4.31    3.30
  -1  -9   3   10.15    2.69
   1  -9  -3    2.43    3.46
   1  -9  -3    4.60    2.88
  -1  -9   3    4.46    3.45
   1  -9  -3    4.31    2.61
  -1  -9   3    4.54    2.64
   1  -9  -3    6.21    3.08
  -1  -9   3    4.82    2.04
   1  -9  -3    5.11    2.68
  -1  -9   3    5.27    2.98
   1  -9  -3    3.73    2.94
  -1  -9   3    4.86    3.62
   1  -9  -3    4.81    3.35
   1  -9  -2   31.40    4.30
   1  -9  -2   30.39    3.82
  -1  -9   2   27.78    3.50
  -1  -9   2   31.83    4.26
  -1  -9   2   30.04    3.63
   1  -9  -2   28.88    3.46
   1  -9  -2   34.13    4.01
  -1  -9   2   30.42    3.15
   1  -9  -2   27.50    3.48
   1  -9  -2   26.70    3.84
  -1  -9   2   26.76    4.24
   1  -9  -1   13.07    3.74
  -1  -9   1   15.53    3.00
   1  -9  -1    9.89    3.15
  -1  -9   1   13.58    3.75
   1  -9  -1   14.58    2.89
  -1  -9   1   18.62    3.23
   1  -9  -1    6.52    2.61
   1  -9  -1   10.06    3.31
  -1  -9   1   11.44    2.53
  -1  -9   1    9.88    3.76
   1  -9  -1    6.74    3.04
   1  -9   0  103.83    6.80
   1  -9   0  100.60    7.20
  -1  -9   0   98.16    6.65
  -1  -9   0  105.80    7.14
   1  -9   0   77.05    6.30
  -1  -9   0   78.26    6.61
  -1  -9   0  118.40    6.60
   1  -9   0  109.80    6.63
   1  -9   0  110.88    7.10
   1  -9   0  120.01    7.28
  -1  -9  -1   68.00    5.57
   1  -9   1   66.94    5.31
   1  -9   1   68.41    5.85
  -1  -9  -1   69.90    5.18
  -1  -9  -1   67.58    5.33
   1  -9   1   59.14    4.84
   1  -9   1   55.74    5.63
  -1  -9  -1   67.37    4.93
   1  -9   1   66.06    4.90
   1  -9   1   71.79    5.61
   1  -9   1   62.70    5.47
   1  -9   2   58.13    4.88
   1  -9   2   63.28    5.69
  -1  -9  -2   65.96    5.29
  -1  -9  -2   60.01    4.85
   1  -9   2   60.41    4.58
  -1  -9  -2   63.77    5.10
  -1  -9  -2   56.14    4.61
   1  -9   2   59.07    4.52
   1  -9   2   49.77    5.41
   1  -9   2   61.71    5.28
   1  -9   2   56.25    5.12
   1  -9   3   41.35    4.11
   1  -9   3   40.44    4.74
  -1  -9  -3   43.13    4.36
  -1  -9  -3   39.04    4.05
   1  -9   3   36.75    3.53
   1  -9   3   42.37    4.78
  -1  -9  -3   44.02    4.63
  -1  -9  -3   38.42    3.89
   1  -9   3   29.14    4.33
   1  -9   3   34.39    4.29
   1  -9   4    4.53    2.81
  -1  -9  -4    6.67    3.18
   1  -9   4   12.44    3.80
  -1  -9  -4    4.20    2.71
  -1  -9  -4    8.33    3.00
   1  -9   4    4.08    2.08
  -1  -9  -4    6.72    2.64
  -1  -9  -4    8.11    3.16
  -1  -9  -4    1.62    3.21
   1  -9   4    7.80    3.48
   1  -9   4    4.23    3.10
   1  -9   5    7.74    2.85
  -1  -9  -5    3.44    3.15
   1  -9   5    9.89    3.96
  -1  -9  -5    5.35    2.98
  -1  -9  -5    3.44    2.93
  -1  -9  -5    9.51    2.91
  -1  -9  -5    9.27    3.11
  -1  -9  -5    6.32    3.45
   1  -9   5   11.15    3.61
  -1  -9  -6  203.91   11.22
   1  -9   6  194.27   11.53
  -1  -9  -6  191.00   11.06
  -1  -9  -6  201.85   11.36
  -1  -9  -6  192.00   11.02
  -1  -9  -6  199.79   11.08
   1  -9   6  193.84   11.60
  -1  -9  -6  190.60   11.30
  -1  -9  -7   28.99    3.62
  -1  -9  -7   32.58    3.86
   1  -9   7   37.43    4.79
  -1  -9  -7   40.62    4.15
  -1  -9  -7   33.83    3.90
  -1  -9  -7   19.99    3.42
   1  -9   7   17.34    4.04
  -1  -9  -7   25.78    3.80
  -1  -9  -8    6.89    2.86
  -1  -9  -8    9.99    3.16
  -1  -9  -8    7.08    2.95
  -1  -9  -8    6.02    2.72
   1  -9   8    5.38    3.70
   1  -9   8   11.88    3.58
  -1  -9  -9   36.72    4.05
  -1  -9  -9   33.98    3.82
   1  -9   9   34.88    4.28
  -1  -9  -9   37.13    4.07
   1  -9   9   30.51    4.55
  -1  -9 -10  138.22    8.29
   1  -9  10  127.88    8.32
  -1  -9 -10  135.55    8.24
  -1  -9 -11   21.57    3.40
  -1  -9 -11   25.88    3.55
   1  -9  11   16.88    3.40
  -1  -9 -12    0.94    2.68
  -1  -9 -12    0.81    2.83
   1  -9  12    0.92    2.65
  -1  -9 -13    3.30    2.69
  -1  -9 -13    0.13    2.62
  -1  -9 -13    1.71    2.85
   1  -9  13    5.01    2.59
  -1  -9 -14   36.17    3.76
  -1  -9 -14   36.27    3.77
   1  -9  14   36.09    3.58
  -1  -9 -14   32.55    3.80
  -1  -9 -15   45.66    3.95
  -1  -9 -15   43.85    3.93
   1  -9  15   35.43    3.50
  -1  -9 -15   37.41    3.88
   1  -9  16   60.60    4.62
  -1  -9 -16   80.08    5.18
  -1  -9 -16   76.79    5.20
  -1  -9 -16   77.42    5.28
  -1  -9 -17   18.52    2.81
  -1  -9 -17   20.18    2.86
  -1  -9 -17   22.36    3.00
  -1  -9 -18    0.40    2.14
  -1  -9 -18    0.29    2.27
  -1  -9 -18    0.72    2.27
  -1  -9 -19   -1.59    2.22
  -1  -9 -19    1.44    1.99
  -1  -9 -19   -0.49    2.38
  -1  -9 -19    0.57    2.17
  -1  -9 -20   41.05    3.35
  -1  -9 -20   43.81    3.44
  -1  -9 -20   42.27    3.65
  -1  -9 -20   43.42    3.51
  -1  -9 -21   -2.14    1.83
  -1  -9 -21    2.21    1.81
  -1  -9 -21   -2.00    2.31
  -1  -9 -21    1.23    2.00
  -1  -9 -22   83.72    5.01
  -1  -9 -22   84.27    5.02
  -1  -9 -22  100.57    5.38
  -1  -9 -22   86.54    5.21
  -1  -9 -23   10.93    1.67
  -1  -9 -23   11.62    1.53
  -1  -9 -23   16.01    2.00
  -1  -9 -23    9.68    2.13
  -1  -9 -24   50.20    3.17
  -1  -9 -24   47.92    3.23
  -1  -9 -25    6.97    1.33
  -2   0  42   43.72    3.02
  -2   0  41   -1.81    2.41
   2   0 -40   43.98    3.19
  -2   0  40   43.82    3.99
   2   0 -39   -1.18    2.09
  -2   0  39    0.84    3.13
   2   0 -39    1.92    1.99
  -2   0  38   38.04    4.40
   2   0 -38   33.20    3.53
   2   0 -38   44.13    3.54
   2   0 -37   -3.60    2.57
  -2   0  37   -1.25    3.70
   2   0 -36   -0.68    3.34
  -2   0  36    5.88    2.87
   2   0 -36   -2.35    2.74
  -2   0  36    6.38    4.18
   2   0 -35    2.53    3.56
  -2   0  35   -3.14    2.99
   2   0 -35    5.77    2.97
  -2   0  35   -1.36    4.21
  -2   0  34  434.45   22.90
   2   0 -34  435.74   23.13
  -2   0  34  457.15   23.33
   2   0 -34  458.03   22.88
   2   0 -33    4.53    3.93
  -2   0  33    2.62    3.40
   2   0 -33    7.34    3.48
  -2   0  33    8.33    4.64
   2   0 -32   21.88    4.29
  -2   0  32   23.13    3.79
   2   0 -32   33.54    4.17
  -2   0  32   23.91    4.85
  -2   0  31    8.60    4.53
   2   0 -31    3.05    6.24
  -2   0  31    2.77    3.11
   2   0 -31    3.90    3.61
   2   0 -31    3.25    3.49
   2   0 -31   -0.64    5.29
  -2   0  30   32.60    5.00
   2   0 -30   24.51    7.25
  -2   0  30   30.97    3.99
   2   0 -30   33.53    4.62
   2   0 -30   38.38    4.37
   2   0 -30   21.87    6.94
   2   0 -29   -2.13    3.27
  -2   0  29   -0.18    4.14
   2   0 -29   -0.64    5.40
   2   0 -29    0.18    3.48
  -2   0  29   -0.65    2.87
   2   0 -29    0.76    6.16
  -2   0  28  158.19   14.52
  -2   0  28  165.54    9.96
  -2   0  28  142.38    9.10
   2   0 -28  150.47    9.47
   2   0 -28  150.01    9.14
   2   0 -28  138.30   12.94
   2   0 -27   12.18    6.00
  -2   0  27    3.81    7.17
  -2   0  27    5.30    4.06
   2   0 -27    3.14    2.88
   2   0 -27    7.47    3.60
  -2   0  27    7.33    3.00
  -2   0  26  115.75   12.47
  -2   0  26  125.21    8.02
  -2   0  26  107.00    7.33
   2   0 -26  121.27    7.78
   2   0 -26  113.05    7.33
   2   0 -26  101.01   10.82
   2   0 -25   -1.12    4.92
  -2   0  25   -2.34    6.92
  -2   0  25    3.62    3.54
   2   0 -25    1.57    3.00
  -2   0  25    1.30    2.44
   2   0 -25    5.07    2.82
  -2   0  24  192.00   11.01
   2   0 -24  186.26   14.67
  -2   0  24  207.05   15.83
  -2   0  24  213.83   11.49
   2   0 -24  190.34   10.89
   2   0 -24  198.01   11.27
   2   0 -23   -0.50    4.73
   2   0 -23   -0.35    2.73
  -2   0  23    3.14    6.95
   2   0 -22  319.14   20.04
   2   0 -22  326.35   16.31
  -2   0  22  265.28   19.93
   2   0 -21   -0.44    4.24
   2   0 -21    1.13    2.29
  -2   0  21   -3.20    6.13
   2   0 -20  167.20   12.03
   2   0 -20  153.57    8.77
  -2   0  20  172.69   12.87
   2   0 -19   -2.29    4.18
   2   0 -19   -0.98    2.31
  -2   0  19   -4.35    6.53
   2   0 -18  441.38   23.20
   2   0 -18  391.17   19.92
  -2   0  18  397.35   23.22
   2   0 -17   -0.98    4.08
   2   0 -17    1.46    1.94
  -2   0  17   -1.69    5.58
   2   0 -16 1468.66   68.36
  -2   0  16 1621.96   68.92
  -2   0  15    1.14    5.18
   2   0 -15   -1.94    3.54
  -2   0  14  464.96   26.30
   2   0 -14  516.98   26.24
  -2   0  13    1.46    4.70
   2   0 -13    1.14    3.39
  -2   0  12 1389.41   58.82
   2   0 -12 1031.63   57.90
  -2   0  11    1.84    4.26
   2   0 -11   -1.67    2.96
  -2   0  10  533.26   27.35
   2   0 -10  522.79   26.92
  -2   0   9   -2.18    4.15
   2   0  -9    2.21    2.69
  -2   0   8 8026.50  379.58
   2   0  -8 7943.62  379.34
  -2   0   7   -1.58    3.72
   2   0  -7    2.41    2.51
   2   0  -6   42.85    3.67
   2   0  -5    0.87    1.91
   2   0  -4 2725.39  129.89
   2   0  -3   -0.48    1.51
  -2   0   2    1.63    1.16
  -2   0   1    0.06    1.08
  -2   0   1   -0.21    0.90
  -2   0   0 2193.79  104.32
  -2   0  -1    0.43    1.03
  -2   0  -2  162.22    8.46
  -2   0  -3    1.20    1.76
  -2   0  -4 3410.68  162.59
   2   0   5   -0.67    2.60
  -2   0  -5    1.08    2.25
  -2   0  -5   -0.12    2.52
  -2   0  -6 3809.48  176.86
   2   0   6 3622.60  176.56
  -2   0  -7    0.57    2.68
   2   0   7    1.19    3.37
  -2   0  -8  122.67    7.40
   2   0   8   93.92    7.25
  -2   0  -9    0.18    2.97
   2   0   9    1.30    2.54
   2   0   9    0.31    3.65
  -2   0 -10  909.68   45.05
   2   0  10  890.42   45.17
   2   0  10  912.25   44.94
   2   0  11    1.37    2.89
  -2   0 -11    1.74    3.14
   2   0  11    3.11    4.12
  -2   0 -12  190.21   11.35
   2   0  12  190.38   11.42
   2   0  12  154.78   11.21
   2   0  13    0.55    3.34
  -2   0 -13    0.26    3.51
   2   0  13   -0.95    4.62
  -2   0 -14  319.87   16.96
   2   0  14  314.70   17.02
   2   0  15    0.96    3.40
  -2   0 -15    1.84    3.79
  -2   0 -15    0.08    1.98
   2   0  15   -1.71    5.03
  -2   0 -16  559.16   28.62
   2   0  16  549.65   28.72
  -2   0 -16  508.79   25.65
   2   0  16  516.43   28.31
   2   0  17   -2.62    3.72
  -2   0 -17    1.43    3.86
  -2   0 -17   -0.97    2.22
   2   0  17   -1.67    5.07
   2   0  18  108.64    9.45
  -2   0 -18   98.83    9.08
   2   0  18  100.74    9.51
  -2   0 -18  110.30    6.49
  -2   0 -19    4.78    4.80
  -2   0 -19    0.40    2.23
  -2   0 -19    4.54    4.10
   2   0  19    3.88    4.31
  -2   0 -20   67.96    8.49
  -2   0 -20   72.70    5.07
  -2   0 -20   70.12    7.87
  -2   0 -21   -0.54    4.67
  -2   0 -21   -0.12    2.63
  -2   0 -21    1.41    4.17
  -2   0 -22  274.88   19.60
   2   0  22  278.05   15.28
  -2   0 -22  299.90   15.35
  -2   0 -22  318.17   19.36
  -2   0 -23    3.64    5.36
  -2   0 -23    0.39    2.88
   2   0  23    0.81    2.32
  -2   0 -24    3.18    5.45
   2   0  24   13.00    2.83
  -2   0 -24    8.26    2.94
  -2   0 -25   -3.32    5.66
  -2   0 -25   -1.40    3.08
   2   0  25    2.06    2.64
   2   0  26  128.34    8.33
  -2   0 -26  126.65   13.05
  -2   0 -26  146.82    8.54
   2   0  27   10.94    3.29
  -2   0 -27    9.74    3.56
  -2   0 -27    8.72    3.70
  -2   0 -27    0.70    5.66
  -2   0 -28  517.07   26.92
   2   0  28  523.34   26.81
  -2   0 -28  457.85   31.61
  -2   0 -28  555.63   26.81
  -2   0 -29   -0.60    3.12
   2   0  29    2.23    2.83
  -2   0 -29    4.25    5.39
  -2   0 -29    0.17    3.43
   2   0  30    1.74    2.91
  -2   0 -30    4.02    3.26
  -2   0 -30   -2.09    5.48
  -2   0 -30    4.89    3.44
  -2   0 -31    1.15    3.38
  -2   0 -31   -0.44    2.98
   2   0  31    2.79    3.01
  -2   0 -32   39.67    4.77
   2   0  32   51.07    4.61
  -2   0 -32   51.27    4.57
  -2   0 -33    3.69    2.91
  -2   0 -33    4.78    3.48
   2   0  33    6.64    3.00
  -2   0 -34   48.31    4.75
   2   0  34   47.02    4.30
  -2   0 -34   51.27    4.27
  -2   0 -34   37.93    3.84
  -2   0 -35    4.47    2.56
  -2   0 -35   -1.89    3.05
  -2   0 -35    3.48    2.16
   2   0  35    0.48    2.67
  -2   0 -36   28.13    3.56
   2   0  36   31.46    3.38
  -2   0 -36   31.45    3.28
  -2   0 -36   22.34    2.77
  -2   0 -37    0.35    2.21
  -2   0 -37   -0.49    2.64
   2   0  37    0.84    2.25
  -2   0 -38  117.21    6.67
  -2   0 -38  117.94    6.89
   2   0  38  120.01    6.78
  -2   0 -39   -2.22    2.03
  -2   0 -40    1.18    1.57
   2   2 -41    5.28    1.52
   2  -2 -41    1.80    1.38
   2   2 -40   10.24    2.14
   2  -2 -40    6.23    1.85
  -2   2  40    2.87    2.34
  -2  -2  40    9.87    2.30
   2  -2 -39   10.04    2.29
   2   2 -39    8.98    2.40
   2  -2 -39    9.29    1.99
  -2  -2  39    8.23    2.80
  -2   2  39    5.57    2.69
  -2  -2  38   74.46    5.18
  -2   2  38   68.98    5.13
   2   2 -38   68.11    4.47
   2  -2 -38   78.22    4.53
   2  -2 -38   55.31    4.56
   2  -2 -38   68.06    4.74
   2   2 -38   72.56    4.94
  -2  -2  37  172.98    9.52
  -2   2  37  178.66    9.50
   2   2 -37  175.45    9.36
   2  -2 -37  176.02    9.29
   2   2 -37  155.41    8.88
   2  -2 -37  160.32    8.90
  -2   2  36    3.92    3.50
   2  -2 -36    2.98    2.48
   2  -2 -36    5.62    2.97
   2   2 -36    3.55    3.01
  -2  -2  36    1.10    3.52
   2   2 -36    3.81    2.43
   2  -2 -36    2.85    2.38
  -2   2  35    1.05    3.67
   2  -2 -35   -0.15    2.62
   2   2 -35    3.38    3.20
   2  -2 -35    3.28    3.08
  -2  -2  35    0.81    3.70
   2  -2 -35   -0.99    2.48
   2   2 -35    3.01    2.55
   2   2 -34    1.47    3.26
   2  -2 -34    7.46    3.30
   2  -2 -34    1.11    2.85
  -2   2  34    4.54    2.75
  -2  -2  34    4.33    2.75
  -2  -2  34    0.44    3.92
  -2   2  34    5.73    3.89
   2  -2 -34    1.43    2.57
   2   2 -34    2.55    2.68
   2  -2 -33   13.40    3.57
   2   2 -33   16.09    3.79
  -2  -2  33   12.36    3.07
  -2   2  33   10.42    3.01
   2  -2 -33   12.61    3.41
  -2  -2  33   13.88    4.36
  -2   2  33   11.46    4.15
   2  -2 -33   14.80    3.10
   2   2 -33   12.89    3.13
  -2  -2  32    1.88    2.50
  -2   2  32   -0.16    3.99
  -2  -2  32    2.15    4.09
   2  -2 -32    0.90    3.15
  -2   2  32   -2.34    2.76
  -2  -2  32    2.36    2.85
   2  -2 -32    1.30    3.44
   2   2 -32    3.44    3.40
   2   2 -32    0.41    2.83
   2  -2 -32   -2.42    2.83
  -2  -2  31    0.60    2.74
  -2  -2  31    4.63    4.12
  -2   2  31    4.14    4.02
  -2   2  31    3.02    2.96
  -2  -2  31    0.76    2.75
   2  -2 -31    1.51    3.36
   2   2 -31    3.54    3.46
   2  -2 -31    2.39    2.84
   2   2 -31    2.73    2.96
   2   2 -30   45.41    8.05
   2  -2 -30   42.70    7.79
  -2  -2  30   60.62    5.04
   2  -2 -30   41.69    8.59
  -2   2  30   54.37    4.97
  -2   2  30   36.83    8.75
  -2   2  30   64.35    5.84
  -2  -2  30   56.91    6.02
   2  -2 -30   49.81    5.26
   2   2 -30   56.82    5.30
   2   2 -30   52.66    4.99
   2  -2 -30   56.73    5.03
  -2  -2  30   47.90    4.54
  -2   2  29  261.71   14.94
  -2  -2  29  267.75   15.03
   2   2 -29  267.14   14.82
   2  -2 -29  273.19   14.87
  -2  -2  29  272.46   14.57
   2  -2 -29  249.71   20.02
  -2   2  29  262.26   14.52
   2  -2 -29  260.06   18.72
   2   2 -29  223.75   18.37
   2  -2 -29  281.85   14.58
   2   2 -29  287.14   14.59
  -2  -2  28  229.56   13.60
  -2   2  28  232.86   13.46
  -2   2  28  248.20   13.12
   2  -2 -28  195.25   18.12
  -2  -2  28  236.93   13.08
   2   2 -28  230.26   13.30
   2  -2 -28  226.62   13.25
   2   2 -28  255.26   13.06
   2  -2 -28  242.54   12.99
   2   2 -28  238.83   17.41
   2  -2 -28  221.45   17.02
   2   2 -27    5.89    5.61
   2  -2 -27   -0.58    5.05
  -2   2  27   -3.62    6.35
  -2   2  27    0.99    3.87
  -2  -2  27    4.45    4.09
   2  -2 -27    0.34    3.31
   2   2 -27    0.84    2.77
   2  -2 -27   -0.41    2.78
   2   2 -27    0.17    3.21
  -2   2  27    0.76    2.72
   2  -2 -27   -2.92    6.10
  -2  -2  27    3.05    2.82
  -2  -2  26  112.25    7.97
  -2   2  26  125.95    7.94
  -2   2  26  103.72   11.97
   2  -2 -26   84.68   11.41
  -2  -2  26  107.35    7.24
  -2   2  26  104.05    7.14
   2   2 -26  118.95    7.71
   2  -2 -26  120.98    7.80
   2   2 -26  108.61    7.27
   2  -2 -26  116.77    7.33
   2   2 -26  103.55   11.01
   2  -2 -26  118.67   11.17
   2  -2 -25   16.21    5.70
   2   2 -25   27.62    6.61
  -2   2  25    9.61    6.54
   2  -2 -25    5.93    2.41
  -2  -2  25    8.83    3.91
  -2   2  25    9.85    3.78
   2  -2 -25   14.81    3.40
   2   2 -25   20.01    3.20
   2  -2 -25   21.20    3.11
   2   2 -25    9.75    3.35
  -2   2  25   19.49    3.14
   2  -2 -25   19.90    6.24
  -2  -2  25   20.17    3.23
  -2   2  24   59.33    5.09
   2  -2 -24   46.69    4.14
  -2   2  24   59.41    8.92
  -2  -2  24   52.29    5.14
   2  -2 -24   50.74    4.75
   2  -2 -24   61.24    8.94
  -2   2  24   51.58    4.31
  -2  -2  24   52.21    4.40
   2  -2 -24   46.24    4.25
   2   2 -24   50.41    4.39
   2  -2 -24   61.09    7.78
   2   2 -24   62.98    8.19
  -2   2  23   88.81   10.08
  -2  -2  23   93.34    6.80
  -2   2  23   95.51    6.66
   2  -2 -23   99.64    6.55
   2  -2 -23   91.86    6.10
   2   2 -23  102.68    6.26
   2   2 -23   99.22    9.56
   2  -2 -23  103.45    9.51
  -2   2  23   93.09    6.23
  -2  -2  23   93.01    6.22
   2  -2 -23   96.72   10.74
  -2   2  22  125.02   11.76
   2   2 -22  127.15    7.52
   2  -2 -22  123.47    7.47
   2   2 -22  131.94   11.05
   2  -2 -22  146.29   11.35
   2  -2 -22  113.73   11.78
  -2   2  21  305.02   19.40
   2  -2 -21  302.30   18.82
   2   2 -21  288.90   18.74
   2  -2 -21  291.67   15.22
   2   2 -21  295.64   15.24
  -2   2  20  206.14   15.77
   2   2 -20  247.58   15.77
   2  -2 -20  224.88   15.31
   2   2 -20  236.66   12.18
   2  -2 -20  226.08   12.06
  -2   2  19  485.90   27.60
   2   2 -19  521.84   27.33
   2  -2 -19  485.92   27.01
   2   2 -19  480.02   23.84
   2  -2 -19  470.62   23.78
  -2   2  18   28.10    6.61
   2  -2 -18   26.63    5.28
   2   2 -18   32.67    5.49
   2   2 -18   27.03    2.93
   2  -2 -18   31.13    2.97
  -2  -2  17 1452.08   69.81
  -2   2  17 1383.15   69.13
   2   2 -17 1441.31   68.80
   2  -2 -17 1443.45   68.81
   2  -2 -17 1360.43   65.81
   2   2 -17 1336.17   65.79
  -2  -2  16   13.62    6.64
  -2   2  16   19.00    6.33
   2   2 -16   18.88    4.47
   2  -2 -16   21.20    4.55
   2  -2 -16   17.97    2.43
   2   2 -16   18.16    2.40
  -2   2  15   16.41    5.78
   2   2 -15   19.94    4.39
   2  -2 -15   28.43    4.61
   2   2 -14 1123.71   52.66
   2  -2 -14 1126.34   52.70
   2  -2 -13  120.94    8.69
   2   2 -13  116.91    8.69
  -2   2  12  349.40   21.37
   2   2 -12  405.27   21.00
   2  -2 -12  407.80   20.96
  -2   2  11   10.32    4.85
   2   2 -11   11.92    3.49
   2  -2 -11    7.84    3.11
   2  -2 -10   25.32    3.69
   2   2 -10   22.16    3.76
  -2  -2   9    1.09    4.55
   2   2  -9    4.19    2.84
   2  -2  -9    1.37    2.68
   2  -2  -8   18.46    2.90
   2   2  -8   14.63    3.13
   2  -2  -7   26.00    3.07
   2   2  -7   25.19    3.30
   2   2  -6   11.90    2.57
   2  -2  -6    8.99    2.26
   2   2  -5   36.32    3.20
   2  -2  -5   34.24    3.07
   2  -2  -5   33.20    3.38
   2   2  -4  168.24    9.25
   2  -2  -4  167.63    9.21
   2  -2  -4  197.03    9.60
   2  -2  -3   26.65    2.40
   2   2  -3   29.95    2.57
   2  -2  -3   26.52    2.46
  -2  -2   3   30.37    3.22
   2   2  -2 1766.63   79.92
   2  -2  -2 1638.71   79.85
  -2  -2   2 1723.49   80.62
   2  -2  -2 1613.99   79.76
   2  -2  -1  729.31   35.00
   2   2  -1  760.50   34.99
   2   2  -1  799.12   35.08
   2  -2  -1  714.35   34.97
  -2  -2   1  751.62   35.77
   2  -2  -1  683.64   34.72
  -2  -2   1  777.24   35.29
  -2   2   1  697.40   34.69
   2  -2   0    2.61    1.34
   2   2   0    6.78    1.49
  -2   2   0    4.15    1.17
  -2  -2   0    6.42    2.42
  -2  -2   0    4.85    1.67
   2  -2   1 1268.76   64.28
   2   2   1 1361.72   64.31
  -2  -2  -1 1395.16   64.54
  -2  -2  -1 1399.15   65.10
   2  -2   2    3.90    1.72
   2   2   2    4.20    1.75
  -2  -2  -2    4.36    1.77
   2   2   3  499.44   23.91
   2  -2   3  469.34   23.86
   2   2   4  238.48   12.03
   2  -2   4  217.66   11.94
   2   2   5 3210.63  150.28
   2  -2   5 3083.51  150.25
   2   2   6   97.85    6.43
   2   2   6  119.60    6.87
   2  -2   6  105.46    6.79
   2   2   7  168.05    9.24
   2  -2   7  174.10    9.28
   2   2   8    7.04    3.11
   2   2   8    5.36    2.89
   2  -2   8    6.26    2.79
   2   2   9  211.24   12.47
   2   2   9  218.41   12.96
   2  -2   9  221.30   13.00
  -2   2  -9  228.62   12.87
  -2  -2  -9  256.69   13.04
   2   2  10  505.96   27.42
  -2  -2 -10  565.58   27.98
  -2   2 -10  559.76   27.94
   2  -2  10  539.01   28.04
   2   2  10  545.53   28.09
   2   2  11   11.66    3.74
   2  -2  11    4.24    3.28
  -2   2 -11    8.18    3.42
  -2  -2 -11    9.21    3.52
   2   2  11    8.43    3.51
   2   2  12   51.85    5.60
   2  -2  12   44.29    5.27
  -2  -2 -12   47.87    5.21
  -2   2 -12   41.51    5.17
   2   2  12   52.19    5.38
   2   2  13   10.53    4.27
   2   2  13   12.81    4.01
  -2   2 -13    8.23    3.69
   2  -2  13    9.81    3.60
  -2  -2 -13    6.57    3.54
   2   2  14  495.60   28.95
   2  -2  14  585.96   30.10
   2   2  14  613.28   30.22
  -2   2 -14  586.97   29.89
  -2  -2 -14  548.98   29.58
   2   2  15   12.08    4.56
  -2   2 -15   15.94    2.39
  -2  -2 -15   15.64    2.41
  -2   2 -15   16.91    4.36
   2  -2  15   18.45    4.27
   2   2  15   18.98    4.53
  -2  -2 -15   18.86    4.50
  -2  -2 -15   18.53    5.17
   2   2  16    1.62    4.30
  -2   2 -16    5.64    2.07
  -2  -2 -16    2.94    2.06
   2  -2  16    1.07    3.84
   2   2  16    0.35    3.77
  -2   2 -16    2.03    3.84
  -2  -2 -16    2.34    3.73
  -2  -2 -16    0.45    4.37
   2   2  17  447.23   25.68
  -2  -2 -17  476.57   23.47
  -2   2 -17  469.68   23.48
  -2  -2 -17  486.42   26.38
   2   2  17  494.30   26.75
  -2   2 -17  476.98   26.50
   2  -2  17  474.86   26.64
  -2  -2 -17  458.07   27.50
   2   2  18  162.71   12.13
  -2   2 -18  184.93    9.86
  -2  -2 -18  182.39    9.83
  -2   2 -18  192.01   12.92
  -2  -2 -18  164.20   13.58
  -2  -2 -19   22.82    6.04
   2   2  19   22.05    5.50
  -2  -2 -19   20.80    2.78
  -2   2 -19   17.99    2.93
  -2  -2 -20   91.49   10.19
   2   2  20   81.65    8.63
  -2  -2 -20   88.07    5.88
  -2   2 -20   96.95    5.99
  -2  -2 -21 1049.85   57.49
  -2  -2 -21 1088.49   52.43
  -2   2 -21 1105.24   52.47
   2   2  21  988.52   55.17
   2  -2  22  174.20    9.89
   2   2  22  163.91    9.81
  -2  -2 -22  173.08   14.85
  -2   2 -22  182.96    9.94
  -2  -2 -22  184.80    9.90
  -2  -2 -22  157.62    9.75
   2  -2  22  178.09   10.28
   2   2  22  170.70   13.06
  -2  -2 -22  175.27   10.03
   2   2  23  190.80   10.76
  -2  -2 -23  199.54   15.73
   2  -2  23  182.55   10.70
  -2  -2 -23  197.65   10.94
  -2   2 -23  207.75   10.82
  -2  -2 -23  201.31   10.74
  -2  -2 -23  169.07   10.55
   2  -2  23  196.80   11.11
   2   2  24  496.45   25.31
  -2   2 -24  449.57   29.28
  -2  -2 -24  465.36   30.34
   2   2  24  490.34   24.94
   2  -2  24  491.03   24.94
  -2   2 -24  527.36   24.94
  -2  -2 -24  505.32   24.90
   2  -2  24  495.36   25.19
  -2  -2 -24  444.65   24.73
  -2  -2 -24  494.74   25.06
  -2   2 -25  215.31   17.18
   2   2  25  220.51   12.96
  -2  -2 -25  208.16   17.77
   2  -2  25  235.50   13.09
  -2  -2 -25  257.12   13.34
  -2  -2 -25  225.87   12.90
  -2   2 -25  217.07   12.89
   2  -2  25  257.27   13.63
   2   2  25  259.76   13.70
  -2  -2 -25  261.11   13.06
  -2  -2 -26   43.84    4.70
  -2  -2 -26   37.27    8.04
   2  -2  26   43.01    4.43
  -2   2 -26   33.74    7.44
   2   2  26   53.00    4.59
  -2   2 -26   56.06    4.75
  -2  -2 -26   57.08    4.60
   2   2  26   38.29    5.11
   2  -2  26   35.38    5.07
  -2  -2 -27   24.84    3.87
  -2  -2 -27   28.79    7.05
  -2  -2 -27   26.68    4.00
  -2   2 -27   31.61    6.95
   2   2  27   29.83    3.74
  -2  -2 -27   28.84    3.71
  -2   2 -27   27.60    3.83
   2  -2  27   25.79    3.63
   2   2  27   23.30    4.57
   2  -2  27   28.93    4.54
   2   2  28   41.26    5.29
   2  -2  28   28.83    5.01
   2   2  28   44.72    4.45
  -2  -2 -28   36.17    8.01
  -2   2 -28   36.04    7.41
   2  -2  28   45.42    4.47
  -2  -2 -28   43.21    4.67
  -2  -2 -28   46.85    4.69
  -2   2 -28   59.58    4.86
  -2  -2 -28   57.10    4.57
  -2  -2 -29    6.29    3.15
  -2  -2 -29    1.68    3.02
  -2  -2 -29   -0.71    5.37
   2  -2  29    5.49    3.89
   2   2  29    9.94    4.21
  -2   2 -29    3.52    2.92
   2  -2  29    3.18    2.86
  -2  -2 -29    2.62    2.87
   2   2  29    3.89    2.88
   2   2  30    6.93    4.25
   2  -2  30    3.63    3.96
  -2  -2 -30    2.76    2.76
  -2  -2 -30    6.58    3.29
  -2   2 -30    6.77    3.82
   2  -2  30    3.41    2.94
   2   2  30    1.61    2.91
  -2   2 -30    3.02    2.92
  -2  -2 -30    4.44    2.96
   2  -2  31   38.98    4.96
   2   2  31   42.86    5.18
   2   2  31   38.10    4.02
   2  -2  31   41.75    4.13
  -2   2 -31   46.32    4.72
  -2  -2 -31   43.40    4.29
  -2  -2 -31   40.83    4.15
  -2  -2 -31   35.46    3.91
  -2   2 -31   33.94    3.96
   2   2  32   14.10    4.40
   2  -2  32    7.18    3.82
  -2  -2 -32   10.37    3.15
  -2   2 -32   10.63    3.00
  -2  -2 -32   11.15    2.89
  -2   2 -32    7.32    3.58
  -2  -2 -32    6.83    2.78
   2  -2  32   15.30    3.19
   2   2  32   10.96    3.02
   2  -2  33  225.88   12.38
   2   2  33  240.32   12.62
  -2   2 -33  225.94   12.45
  -2  -2 -33  220.69   12.05
   2  -2  33  210.96   11.97
   2   2  33  224.73   12.02
  -2  -2 -33  231.99   11.95
  -2   2 -33  217.67   11.91
  -2  -2 -33  192.37   11.88
   2   2  34   70.99    5.82
   2  -2  34   61.70    5.50
  -2  -2 -34   68.37    4.98
  -2   2 -34   76.13    5.67
   2  -2  34   70.96    5.00
   2   2  34   68.83    4.97
  -2  -2 -34   68.79    4.80
  -2   2 -34   73.44    4.94
  -2  -2 -34   52.69    4.64
   2  -2  34   63.36    4.54
   2  -2  35   56.61    4.89
   2   2  35   58.76    5.19
   2  -2  35   63.57    4.45
   2   2  35   61.14    4.41
  -2   2 -35   59.22    4.90
  -2  -2 -35   52.45    4.36
  -2  -2 -35   47.21    3.99
  -2   2 -35   58.59    4.30
  -2  -2 -35   63.53    4.28
   2  -2  36    1.58    2.95
   2   2  36    1.85    3.29
  -2   2 -36    2.45    2.78
  -2  -2 -36   -0.16    2.17
  -2   2 -36    1.07    2.09
  -2  -2 -36    2.52    1.99
  -2  -2 -36    1.17    1.65
   2  -2  36   -1.16    2.21
  -2  -2 -36   -0.40    1.69
   2   2  36   -2.11    2.19
   2   2  37   65.52    4.19
   2  -2  37   61.45    4.18
  -2  -2 -37   56.75    4.01
  -2   2 -37   63.70    4.59
  -2   2 -37   61.72    4.08
  -2  -2 -37   65.57    4.06
   2  -2  37   53.36    4.44
   2   2  37   61.98    4.78
   2  -2  38    2.53    2.29
   2   2  38    0.36    2.63
  -2   2 -38    3.31    2.30
   2   2  39    1.93    2.29
  -2  -2 -39    2.86    1.46
  -2   2 -39    1.04    2.00
  -2   2 -40    4.35    1.46
   2  -4 -39    2.06    1.33
   2  -4 -38    2.08    1.69
   2   4 -38    0.86    1.23
   2  -4 -37    8.71    2.17
  -2  -4  37    9.72    1.56
   2  -4 -37   12.10    2.00
   2   4 -37   10.00    2.04
  -2  -4  36   15.84    2.23
   2  -4 -36   15.04    2.60
   2  -4 -36   16.06    2.46
   2   4 -36   22.57    2.58
   2  -4 -35    2.44    2.20
  -2   4  35    2.52    2.29
   2  -4 -35    2.12    2.42
  -2  -4  35    3.15    2.20
   2   4 -35    2.08    2.35
   2  -4 -34    9.23    2.61
   2   4 -34   13.54    2.82
   2  -4 -34   12.69    2.60
  -2  -4  34   12.33    2.65
  -2   4  34   14.90    2.91
   2   4 -33  231.09   12.46
   2  -4 -33  228.96   12.30
  -2   4  33  234.71   12.35
  -2  -4  33  220.57   12.41
   2  -4 -33  228.16   12.66
  -2  -4  33  243.10   12.43
  -2   4  32    3.88    3.01
   2  -4 -32    4.80    2.74
   2  -4 -32    1.03    2.66
   2   4 -32    3.71    2.87
  -2  -4  32    4.32    3.21
  -2  -4  32    2.36    2.84
   2   4 -31   -0.09    2.02
   2  -4 -31    0.46    1.98
  -2  -4  31    5.35    3.37
  -2   4  31    4.58    3.18
   2  -4 -31    3.54    2.90
   2  -4 -31    3.88    2.78
   2   4 -31    2.53    2.94
  -2  -4  31    3.11    3.03
   2  -4 -30   38.62    3.26
   2   4 -30   31.41    3.20
  -2   4  30   24.95    3.95
   2  -4 -30   26.04    3.67
  -2  -4  30   20.17    4.07
   2   4 -30   30.52    3.93
  -2  -4  30   37.26    4.13
   2  -4 -30   35.86    4.16
  -2  -4  29   66.39    5.84
  -2   4  29   79.08    5.78
   2  -4 -29   70.64    5.08
   2  -4 -29   70.13    5.49
   2   4 -29   67.88    5.59
   2  -4 -29   77.07    5.98
  -2  -4  29   73.96    5.76
   2  -4 -29   73.94    4.95
   2   4 -29   70.79    4.96
   2  -4 -28    5.61    2.38
   2   4 -28    6.17    2.39
  -2  -4  28    1.45    3.45
  -2   4  28    0.54    3.26
   2  -4 -28    1.92    2.49
   2  -4 -28    6.28    2.99
  -2  -4  28    3.54    3.20
   2   4 -28    3.60    3.13
   2  -4 -28    0.93    3.20
   2   4 -27  207.13   11.65
   2  -4 -27  212.42   11.67
   2  -4 -27  209.59   16.84
  -2  -4  27  210.42   11.85
  -2   4  27  205.68   11.79
  -2   4  27  220.64   12.23
   2  -4 -27  229.45   12.47
  -2  -4  27  225.83   12.48
   2   4 -27  223.04   12.33
   2  -4 -27  225.08   12.30
   2  -4 -27  217.66   11.97
   2  -4 -27  213.44   11.89
   2  -4 -27  220.80   12.72
  -2  -4  27  237.75   12.53
   2   4 -26  158.09    8.25
   2  -4 -26  161.99    8.30
  -2  -4  26  138.35    8.32
   2  -4 -26  142.84   13.16
  -2   4  26  127.11    8.58
  -2  -4  26  133.65    8.85
   2  -4 -26  130.78    8.66
   2  -4 -26  142.74    8.48
   2  -4 -26  134.67    8.63
   2   4 -26  138.07    8.72
   2  -4 -26  131.45    8.31
   2  -4 -26  141.34    9.14
   2  -4 -25  134.48    7.44
   2   4 -25  138.51    7.50
  -2  -4  25  110.99    7.41
   2  -4 -25  114.87   12.06
  -2  -4  25  118.36    8.10
   2  -4 -25  123.22    8.09
   2  -4 -25  118.56    7.90
   2  -4 -25  125.61    7.74
   2   4 -25  127.85    8.02
   2  -4 -25  110.99    7.56
   2  -4 -25  129.53    8.46
   2   4 -24  161.16    9.33
   2  -4 -24  161.10    9.32
  -2  -4  24  177.65   10.17
   2  -4 -24  193.23   10.30
  -2   4  24  152.88   13.71
  -2  -4  24  152.27    9.37
   2  -4 -24  163.66   14.25
   2  -4 -24  177.16    9.82
   2  -4 -24  162.12    9.79
   2  -4 -24  170.22    9.65
   2  -4 -24  175.06   10.39
   2  -4 -23  295.16   14.86
   2   4 -23  280.32   14.77
  -2   4  23  267.59   19.41
  -2  -4  23  287.08   15.41
   2  -4 -23  311.07   15.69
  -2  -4  23  251.76   14.80
   2  -4 -23  275.72   19.76
   2  -4 -23  277.80   18.18
   2  -4 -23  290.73   15.23
   2  -4 -23  291.66   15.30
   2  -4 -23  283.59   15.10
   2  -4 -23  292.25   15.80
   2  -4 -22  405.89   18.73
   2   4 -22  389.30   18.65
  -2  -4  22  333.77   19.03
  -2   4  22  300.17   22.58
   2  -4 -22  379.15   19.44
   2  -4 -22  355.69   23.71
   2   4 -22  352.56   21.93
   2  -4 -22  392.79   22.23
   2  -4 -22  345.64   18.98
   2  -4 -22  341.52   18.88
   2  -4 -22  387.70   19.63
   2  -4 -21    9.38    2.92
  -2   4  21   17.21    6.59
  -2  -4  21    6.82    3.33
   2  -4 -21    3.46    2.98
   2  -4 -21    2.36    4.97
   2  -4 -21    4.42    4.06
   2   4 -21    1.61    4.10
   2  -4 -21    1.88    2.72
   2  -4 -21    7.61    2.39
   2  -4 -21    3.32    2.22
   2  -4 -20   59.91    4.58
  -2   4  20   77.82    9.39
   2  -4 -20   97.16    5.89
   2  -4 -20   44.96    7.92
   2  -4 -20   68.02    7.03
   2   4 -20   56.88    6.99
   2  -4 -20   78.21    5.29
   2  -4 -20   74.80    5.10
   2  -4 -20   70.07    5.62
   2  -4 -19   -1.59    2.97
   2  -4 -19    0.53    4.64
   2  -4 -19    0.62    2.59
  -2   4  19    2.46    6.22
   2  -4 -19   -0.35    2.15
   2   4 -19    3.61    3.99
   2  -4 -19    2.89    3.85
   2   4 -18  136.50   10.60
   2  -4 -18  161.08   11.08
  -2   4  18  164.67   12.94
   2  -4 -18  139.66   12.09
   2  -4 -18  155.12    8.30
   2  -4 -18  152.52    9.18
   2   4 -17  605.48   32.74
   2  -4 -17  623.32   32.81
  -2   4  17  646.00   34.58
   2  -4 -17  602.85   34.29
   2  -4 -16   17.29    3.94
   2   4 -16   14.37    3.92
   2  -4 -16   18.52    5.05
   2   4 -15    9.99    3.48
   2  -4 -15    5.14    3.19
  -2   4  15    7.36    5.61
   2  -4 -15    7.39    4.37
   2  -4 -14   21.02    3.80
   2   4 -14   11.13    3.55
   2  -4 -14   15.05    4.36
   2  -4 -13  677.79   33.56
   2   4 -13  621.87   33.38
   2  -4 -13  669.28   34.84
   2  -4 -12  342.53   18.17
   2   4 -12  321.38   18.05
   2  -4 -12  344.66   19.43
   2  -4 -11   18.91    2.88
   2   4 -11   17.12    3.33
   2  -4 -11   15.80    2.70
   2  -4 -11   26.00    4.07
   2  -4 -10  189.62   11.57
   2   4 -10  195.64   11.69
   2  -4 -10  233.82   11.26
   2  -4 -10  219.43   12.85
   2  -4  -9   21.03    2.48
   2  -4  -9   13.84    2.31
   2  -4  -9   16.15    3.39
   2  -4  -8  144.69    7.89
   2  -4  -8  137.68    7.71
   2  -4  -8  136.78    8.91
   2  -4  -7   46.32    3.47
   2  -4  -7   38.42    4.12
   2  -4  -6   38.61    3.53
   2  -4  -6   46.19    2.97
   2  -4  -5   83.97    5.59
   2  -4  -4    0.13    1.56
   2  -4  -3  183.78    9.88
  -2  -4   3  180.19   11.05
   2  -4  -2    0.29    1.30
  -2  -4   2    0.41    2.64
   2  -4  -1   94.62    5.45
  -2  -4   1   90.11    6.82
  -2  -4   0  553.51   28.54
  -2  -4  -1 1474.69   72.19
  -2  -4  -2   11.96    3.38
  -2  -4  -3  370.19   20.04
  -2  -4  -4  464.70   24.70
  -2  -4  -5  244.60   12.96
  -2  -4  -5  272.29   15.13
  -2  -4  -5  265.60   13.12
  -2  -4  -6 1169.23   58.27
  -2  -4  -6 1122.95   56.28
  -2  -4  -6 1212.27   56.27
  -2  -4  -7 1223.89   61.70
  -2  -4  -7 1293.57   63.72
  -2  -4  -7 1321.46   61.55
  -2  -4  -8   82.41    5.58
  -2  -4  -8   91.64    7.54
  -2  -4  -8   95.03    5.51
  -2  -4  -9   79.35    7.34
  -2  -4  -9   77.56    5.01
  -2  -4 -10   37.81    5.40
   2   4  10   45.90    5.05
  -2  -4 -10   33.80    3.20
  -2  -4 -11   16.94    4.57
  -2  -4 -11   18.33    2.57
   2   4  11    8.93    4.03
  -2  -4 -12  310.94   18.24
  -2  -4 -12  309.50   15.13
  -2  -4 -13  238.97   16.26
  -2  -4 -13  253.62   13.33
  -2  -4 -14   16.48    5.13
  -2  -4 -14   22.31    2.95
  -2  -4 -15  275.02   18.73
  -2  -4 -15  296.48   15.43
  -2  -4 -16  159.01   13.21
  -2  -4 -16  175.55    9.90
  -2  -4 -17  165.90   13.89
  -2  -4 -17  187.65   10.53
   2  -4  17  198.68   10.67
  -2  -4 -17  187.43   10.47
  -2  -4 -17  172.01    9.66
  -2  -4 -18    0.26    1.85
  -2  -4 -18    3.44    4.54
  -2  -4 -18    1.67    2.65
  -2  -4 -18    5.63    2.66
  -2  -4 -18   -0.49    2.02
   2  -4  18    1.56    2.97
  -2  -4 -19  138.01    7.89
  -2  -4 -19  130.07   12.24
  -2  -4 -19  148.06    8.78
  -2  -4 -19  149.51    8.26
   2  -4  19  131.63    8.74
  -2  -4 -19  137.36    8.63
  -2  -4 -20   28.82    3.18
  -2  -4 -20   27.46    6.45
  -2  -4 -20   40.57    4.09
  -2  -4 -20   37.94    3.43
   2  -4  20   39.66    4.43
  -2  -4 -20   36.16    3.94
  -2   4 -21  350.31   17.98
  -2  -4 -21  355.99   18.03
  -2  -4 -21  347.17   23.38
  -2  -4 -21  370.81   18.85
  -2  -4 -21  339.28   18.15
  -2  -4 -21  369.76   18.86
   2  -4  21  353.06   18.88
  -2  -4 -22   70.25    4.92
   2   4  22   62.18    4.86
   2  -4  22   36.88    3.64
  -2  -4 -22   33.60    7.50
  -2  -4 -22   37.70    3.60
  -2   4 -22   32.95    3.50
  -2  -4 -22   35.62    4.24
  -2  -4 -23   15.64    3.44
  -2  -4 -23   12.80    6.00
   2   4  23   18.56    3.89
   2  -4  23   19.42    2.81
  -2  -4 -23   17.33    2.73
  -2   4 -23   14.71    2.74
  -2  -4 -23   20.59    3.40
  -2  -4 -24    3.85    3.09
  -2  -4 -24   10.25    5.42
   2   4  24    6.61    3.61
  -2  -4 -24    4.80    2.29
   2  -4  24    0.49    2.27
  -2   4 -24    1.96    2.28
  -2  -4 -24    8.56    2.96
   2   4  25  138.82    8.52
  -2  -4 -25  150.57    8.56
   2  -4  25  119.45    7.78
  -2  -4 -25  126.55   12.78
  -2  -4 -25  130.18    7.71
  -2   4 -25  127.15    7.66
  -2  -4 -25  131.05    8.40
   2   4  26   17.89    3.90
   2  -4  26   11.95    3.24
  -2  -4 -26   12.40    2.74
  -2  -4 -26   11.90    3.15
  -2  -4 -26   10.91    5.56
   2   4  26   13.37    2.62
   2  -4  26   13.17    2.73
  -2   4 -26    8.88    2.43
  -2  -4 -26   12.91    2.64
  -2  -4 -26   13.19    3.20
  -2  -4 -27  101.50    6.67
   2  -4  27   92.60    6.48
   2   4  27  104.03    6.89
   2  -4  27   87.10    6.06
   2   4  27   97.56    6.17
  -2  -4 -27   91.65    6.14
  -2  -4 -27   92.62    5.94
  -2   4 -27   94.05    5.96
  -2  -4 -27   95.29    6.68
   2  -4  28   -0.58    2.83
   2   4  28    5.02    3.49
  -2  -4 -28    0.87    2.22
   2   4  28    0.11    2.22
  -2  -4 -28    1.10    2.63
   2  -4  28    1.60    2.19
  -2  -4 -28    2.41    2.65
  -2  -4 -28   -0.31    2.19
  -2   4 -28    1.94    2.17
  -2  -4 -29   43.12    3.54
  -2   4 -29   41.01    3.55
   2   4  29   46.42    4.70
  -2  -4 -29   44.48    4.10
   2   4  29   40.61    3.70
   2  -4  29   41.09    3.64
  -2  -4 -29   45.23    4.17
  -2  -4 -29   41.86    4.12
  -2  -4 -30    2.31    2.40
   2   4  30    3.00    3.32
   2   4  30    2.95    2.15
   2  -4  30    2.90    2.04
  -2  -4 -30    0.41    2.45
  -2   4 -30    1.43    3.20
  -2  -4 -30    0.39    2.43
  -2  -4 -30    1.61    1.93
   2   4  31   22.72    3.61
  -2  -4 -31   24.01    3.06
   2   4  31   22.62    2.63
  -2  -4 -31   20.19    2.93
  -2  -4 -31   26.16    3.12
  -2   4 -31   20.41    3.70
  -2  -4 -31   19.64    2.85
   2   4  32    4.05    3.06
   2   4  32    1.63    1.73
  -2  -4 -32    4.18    2.14
  -2  -4 -32    0.29    2.13
  -2   4 -32    0.37    2.82
  -2  -4 -32    0.94    2.12
   2  -4  32    0.98    2.64
   2   4  33    0.91    2.84
  -2  -4 -33    2.85    1.86
  -2  -4 -33    2.37    1.90
  -2   4 -33    5.36    2.82
  -2  -4 -33    2.40    1.98
  -2  -4 -33    5.36    2.42
   2  -4  33    0.67    2.57
   2   4  34   -0.08    2.61
  -2  -4 -34    3.42    1.76
  -2  -4 -34    3.25    1.61
  -2  -4 -34    1.43    1.76
  -2   4 -34    1.91    2.59
   2  -4  34    1.21    2.26
  -2  -4 -34   -1.43    2.26
  -2   4 -35   -1.21    2.34
   2   4  35    1.41    2.27
  -2  -4 -35    1.04    1.42
  -2  -4 -35   -0.24    1.94
   2  -4  35   -0.06    2.01
  -2   4 -36    1.31    2.10
   2  -4  36    2.16    1.62
  -2  -4 -36   -1.15    1.79
   2   4  36    1.50    1.78
  -2   4 -37   70.95    4.01
  -2  -4 -37   58.53    3.79
   2  -6 -35    0.38    1.48
  -2  -6  35    1.78    1.46
   2  -6 -34   22.23    2.45
  -2  -6  34   23.41    2.50
   2  -6 -33   -0.38    1.71
  -2  -6  33   -0.55    2.07
   2  -6 -33    0.39    2.00
   2  -6 -32    3.61    1.95
   2  -6 -32    0.55    2.15
  -2  -6  32    7.70    2.54
   2  -6 -31   40.61    3.20
   2  -6 -31   50.22    4.04
  -2  -6  31   50.06    4.07
   2  -6 -31   47.88    3.80
   2  -6 -30   45.93    3.35
   2  -6 -30   31.65    3.53
   2  -6 -30   41.37    3.90
  -2  -6  30   35.22    3.94
   2  -6 -29   11.74    2.49
   2  -6 -29   15.41    2.91
  -2  -6  29   21.70    3.44
   2  -6 -29   17.93    3.26
   2  -6 -28  100.81    6.29
   2  -6 -28   91.45    5.92
  -2  -6  28  105.11    6.80
   2  -6 -28  108.01    6.82
   2  -6 -28   99.06    6.58
  -2  -6  27    9.88    2.57
   2  -6 -27   19.18    3.04
   2  -6 -27   18.68    3.20
   2  -6 -27   11.39    2.40
  -2  -6  27   19.46    3.74
   2  -6 -27   18.06    3.44
   2  -6 -26    4.78    2.73
   2  -6 -26    4.41    2.92
   2  -6 -26    5.39    2.33
  -2  -6  26    3.29    3.44
   2  -6 -26    2.06    3.01
   2  -6 -25    4.69    2.79
   2  -6 -25    6.45    3.02
  -2  -6  25    9.99    3.66
   2  -6 -25   10.91    3.31
   2  -6 -25    5.71    2.45
   2  -6 -25    5.64    2.16
   2  -6 -24  198.57   10.96
   2  -6 -24  180.35   10.45
   2  -6 -24  183.89   10.60
  -2  -6  24  194.57   11.25
   2  -6 -24  196.09   11.21
   2  -6 -24  190.57   11.11
   2  -6 -23   10.18    3.44
   2  -6 -23    6.23    3.10
   2  -6 -23   12.01    3.12
   2  -6 -23    6.92    2.64
   2  -6 -23    6.05    2.36
   2  -6 -23   11.13    3.40
   2  -6 -22  236.89   13.36
   2  -6 -22  237.32   12.67
   2  -6 -22  212.44   12.59
   2  -6 -22  227.57   13.13
   2  -6 -22  246.90   13.20
   2  -6 -22  232.24   12.96
   2  -6 -21  198.00   12.34
   2  -6 -21  223.30   11.87
   2  -6 -21  184.48   11.65
   2  -6 -21  226.96   12.33
   2  -6 -21  228.46   12.35
   2  -6 -21  218.34   12.11
   2  -6 -20  136.92    8.42
   2  -6 -20  141.92    8.43
   2  -6 -20  129.64    8.74
   2  -6 -20  145.09    8.80
   2  -6 -19    1.65    2.65
   2  -6 -19    1.95    2.48
   2  -6 -19   -0.52    3.02
  -2  -6  19    0.17    3.46
   2  -6 -19    3.97    3.19
   2  -6 -18  162.88    9.31
   2  -6 -18  160.27    9.30
   2  -6 -18  148.29    9.46
  -2  -6  18  144.41    9.57
   2  -6 -18  163.12    9.53
   2  -6 -17  125.05    7.89
   2  -6 -17  124.30    7.89
  -2  -6  17  128.29    8.31
   2  -6 -17  133.71    8.26
   2  -6 -17  129.53    8.17
   2  -6 -16    9.20    3.11
  -2   6  16   16.96    6.95
   2  -6 -16   10.74    2.88
   2  -6 -16   10.39    2.94
   2  -6 -16   17.33    3.38
  -2  -6  16   15.79    3.74
   2  -6 -16   16.45    3.40
  -2   6  15  394.14   27.02
   2  -6 -15  457.00   23.98
   2  -6 -15  446.25   23.60
   2  -6 -15  477.89   23.77
   2  -6 -15  513.48   24.02
  -2  -6  15  456.10   23.80
   2  -6 -15  462.85   23.80
   2  -6 -14  119.03    7.27
  -2   6  14  117.54   10.89
   2  -6 -14  100.53    6.71
   2  -6 -14  100.29    6.61
   2  -6 -14   97.35    6.75
  -2  -6  14   80.20    6.64
   2  -6 -14  106.36    6.90
   2  -6 -13  114.90    8.41
  -2  -6  13  118.88    8.45
   2  -6 -13  144.93    8.09
  -2  -6  13  149.56    8.43
   2  -6 -13  143.02    8.44
   2  -6 -13  133.65    8.29
   2  -6 -13  160.66    8.63
  -2  -6  13  152.16    8.56
   2  -6 -13  130.24    8.42
  -2  -6  13  129.68    8.87
   2  -6 -12  268.10   14.43
  -2  -6  12  274.01   14.58
   2  -6 -12  243.70   14.06
   2  -6 -12  248.64   14.13
  -2  -6  12  274.79   14.30
   2  -6 -12  275.77   14.04
   2  -6 -12  268.63   14.30
  -2  -6  12  257.95   14.20
   2  -6 -12  267.25   14.27
  -2  -6  12  262.03   14.64
   2  -6 -12  269.24   14.33
  -2  -6  11   24.17    3.54
   2  -6 -11   23.81    3.51
   2  -6 -11   25.62    3.53
   2  -6 -11   33.79    3.51
  -2  -6  11   26.71    3.32
   2  -6 -11   33.08    3.56
   2  -6 -11   36.97    3.39
   2  -6 -11   35.15    3.64
  -2  -6  11   34.74    3.74
   2  -6 -11   32.57    3.56
  -2  -6  11   29.72    3.45
  -2  -6  11   26.38    4.01
   2  -6 -11   28.45    3.62
   2  -6 -10  105.22    7.69
   2  -6 -10  126.05    7.94
  -2  -6  10  120.78    8.04
   2  -6 -10  120.37    7.70
  -2  -6  10  118.40    7.78
   2  -6 -10  132.51    7.83
  -2  -6  10  131.07    7.96
   2  -6 -10  152.71    8.01
   2  -6 -10  143.57    7.97
  -2  -6  10  134.16    7.99
  -2  -6  10  146.98    7.91
  -2  -6  10  126.42    8.23
   2  -6 -10  122.22    8.00
   2  -6 -10  127.48    7.91
   2  -6  -9    6.79    2.62
  -2  -6   9    9.28    2.89
  -2  -6   9   12.57    3.36
   2  -6  -9   11.86    2.95
   2  -6  -9   13.46    3.16
  -2  -6   9   14.74    2.80
   2  -6  -9   14.05    2.78
   2  -6  -9   15.74    2.97
  -2  -6   9   15.09    3.00
   2  -6  -9   16.15    2.89
  -2  -6   9   16.66    3.04
   2  -6  -9   25.23    3.07
   2  -6  -8  875.79   40.65
   2  -6  -8  852.98   40.51
   2  -6  -8  828.08   40.37
   2  -6  -8  807.27   40.41
  -2  -6   8  746.81   40.40
   2  -6  -8  814.43   40.41
   2  -6  -8  834.36   40.35
  -2  -6   7    6.96    2.59
   2  -6  -7    5.61    2.50
   2  -6  -7    7.75    2.53
   2  -6  -6   27.31    3.06
   2  -6  -5   46.55    3.82
   2  -6  -4  269.25   14.14
   2  -6  -3   17.62    2.64
   2  -6  -2  155.20    8.76
  -2  -6   1   39.70    3.57
   2  -6  -1   35.75    3.48
   2  -6   0   57.66    4.24
  -2  -6   0   54.73    4.30
  -2  -6  -1   59.11    4.39
  -2  -6  -1   55.31    5.83
  -2  -6  -2   30.72    3.25
  -2  -6  -2   32.22    4.47
  -2  -6  -3   12.27    3.69
  -2  -6  -3   19.07    2.74
  -2  -6  -4  388.13   19.70
  -2  -6  -4  375.30   21.72
   2  -6   5    6.86    2.71
  -2  -6  -5    0.35    3.05
  -2  -6  -5    0.89    2.31
  -2  -6  -6  146.56    9.27
  -2  -6  -6  173.84    9.22
  -2  -6  -6  174.97   11.43
  -2  -6  -6  157.79    9.09
   2  -6   6  140.76    9.17
   2  -6   6  159.26    9.48
  -2  -6  -6  166.70    9.18
   2  -6   6  155.42    9.19
  -2  -6  -7   67.83    5.29
  -2  -6  -7   76.09    5.08
  -2  -6  -7   64.93    6.69
  -2  -6  -7   64.99    5.05
   2  -6   7   67.41    5.39
  -2  -6  -7   65.50    5.01
  -2  -6  -7   76.99    5.19
  -2  -6  -7   71.61    5.07
   2  -6   7   58.32    4.98
  -2  -6  -8  402.35   20.68
  -2  -6  -8  462.99   21.17
   2  -6   8  405.77   21.02
  -2  -6  -8  408.39   20.67
  -2  -6  -8  378.07   22.98
  -2  -6  -8  403.32   20.63
  -2  -6  -8  426.40   20.72
  -2  -6  -8  418.20   20.69
   2  -6   8  376.36   20.78
   2  -6   8  375.94   20.77
   2  -6   8  345.10   20.51
  -2  -6  -8  422.93   20.69
  -2  -6  -9   12.55    2.71
  -2  -6  -9   12.92    2.89
   2  -6   9    4.37    3.05
  -2  -6  -9    1.26    2.44
  -2  -6  -9    1.22    3.74
   2  -6   9    7.74    2.58
  -2  -6  -9    9.95    2.77
  -2  -6  -9    7.28    2.44
  -2  -6  -9    6.82    2.52
  -2  -6  -9    3.96    2.61
   2  -6   9    4.02    2.87
   2  -6   9    0.31    3.03
  -2  -6  -9    5.57    2.55
   2  -6   9    5.47    2.71
  -2  -6 -10   -0.68    2.55
  -2  -6 -10    1.84    2.57
   2  -6  10    6.41    3.14
  -2  -6 -10    1.45    2.50
   2  -6  10   -1.00    3.19
  -2  -6 -10   -0.14    2.49
  -2  -6 -10    0.43    3.77
  -2  -6 -10    2.49    2.50
  -2  -6 -10    3.20    2.32
  -2  -6 -10    1.89    2.42
   2  -6  10    0.93    2.84
   2  -6  10    3.22    3.09
  -2  -6 -10    2.03    2.56
  -2  -6 -11    0.48    2.57
   2  -6  11   -1.37    3.15
  -2  -6 -11    1.48    2.60
  -2  -6 -11    0.45    3.58
  -2  -6 -11    2.67    2.47
  -2  -6 -11    0.90    2.51
   2  -6  11    2.48    2.75
  -2  -6 -11    5.10    2.73
  -2  -6 -11    2.42    2.44
   2  -6  11    1.83    3.10
  -2  -6 -12  110.20    6.83
   2  -6  12   92.08    7.03
  -2  -6 -12   90.17    8.83
   2  -6  12   85.57    6.45
  -2  -6 -12   91.79    6.32
  -2  -6 -12  106.62    6.58
  -2  -6 -12   99.47    6.44
  -2  -6 -12   93.23    6.48
   2  -6  12   92.82    6.94
  -2  -6 -12   92.90    6.46
  -2  -6 -13    1.70    2.83
   2  -6  13    1.09    3.46
  -2  -6 -13    4.84    2.76
  -2  -6 -13    3.42    4.09
  -2  -6 -13    9.45    2.88
  -2  -6 -13    3.83    2.55
   2  -6  13    4.89    2.72
   2  -6  13    7.52    3.45
  -2  -6 -13    5.39    2.85
  -2  -6 -14    3.15    2.73
   2  -6  14   -0.19    3.44
  -2  -6 -14   -1.53    4.61
  -2  -6 -14    2.73    2.85
  -2  -6 -14   -1.55    2.76
  -2  -6 -14    4.19    2.73
   2  -6  14    1.35    2.63
  -2  -6 -14    2.92    2.71
   2  -6  14    1.97    3.36
  -2  -6 -15  142.17    8.30
  -2  -6 -15  124.96    7.98
   2  -6  15  119.67    8.45
  -2  -6 -15  105.70   10.38
  -2  -6 -15  118.45    7.65
  -2  -6 -15  118.16    7.80
   2  -6  15  125.47    7.68
  -2  -6 -15  111.84    7.74
   2  -6  15  118.99    8.23
  -2  -6 -15  131.13    7.99
  -2  -6 -16   43.07    4.80
  -2  -6 -16   51.77    4.84
  -2  -6 -16   51.80    7.08
  -2  -6 -16   39.75    4.58
   2  -6  16   48.97    4.35
  -2  -6 -16   55.23    4.59
   2  -6  16   48.22    5.28
  -2  -6 -16   57.85    4.86
  -2  -6 -16   59.60    4.83
  -2  -6 -17    0.51    3.01
  -2  -6 -17   -2.03    2.78
  -2  -6 -17   -0.56    4.08
  -2  -6 -17   -0.17    2.85
  -2  -6 -17    4.52    2.62
  -2  -6 -17    0.86    2.86
  -2  -6 -18    5.87    3.30
  -2  -6 -18    0.17    2.88
  -2  -6 -18    2.87    4.51
  -2  -6 -18    1.53    2.96
  -2  -6 -18    0.46    2.62
  -2  -6 -18    1.39    2.86
  -2  -6 -19    2.42    3.17
  -2  -6 -19    2.33    4.51
  -2  -6 -19   -0.68    3.00
  -2  -6 -19    0.91    2.53
  -2  -6 -19    2.39    2.87
  -2  -6 -19    2.28    2.94
  -2  -6 -20    1.12    3.09
  -2  -6 -20   -0.34    3.15
  -2  -6 -20    1.17    4.54
  -2  -6 -20    1.70    2.91
  -2  -6 -20    3.56    2.89
  -2  -6 -20    2.36    2.50
  -2  -6 -20    0.17    3.06
  -2  -6 -21   84.86    6.54
  -2  -6 -21   91.66    6.50
  -2  -6 -21   83.64    6.19
  -2  -6 -21   85.29    5.90
  -2  -6 -21   84.75    6.29
  -2  -6 -21   81.47    6.38
  -2  -6 -22   16.41    3.71
  -2  -6 -22   20.79    3.87
  -2  -6 -22   32.02    3.81
  -2  -6 -22   28.61    3.27
  -2  -6 -22   24.69    3.73
  -2  -6 -22   26.22    3.77
  -2  -6 -23   26.60    4.05
  -2  -6 -23   26.25    3.81
  -2  -6 -23   20.75    3.39
  -2  -6 -23   31.48    3.83
  -2  -6 -23   27.64    3.10
  -2  -6 -23   21.21    3.71
  -2  -6 -24   46.48    4.56
  -2  -6 -24   40.57    4.35
  -2  -6 -24   41.39    4.30
  -2  -6 -24   37.93    3.53
  -2  -6 -24   40.23    4.25
  -2  -6 -24   36.90    4.06
  -2  -6 -25   18.33    3.49
  -2  -6 -25   12.39    3.38
  -2  -6 -25    5.61    2.75
  -2  -6 -25   13.41    3.07
  -2  -6 -25    7.30    2.15
  -2  -6 -25    8.52    3.17
  -2  -6 -26  320.72   17.17
  -2  -6 -26  331.88   17.03
  -2  -6 -26  301.02   16.37
  -2  -6 -26  330.33   16.97
  -2  -6 -26  327.52   16.95
  -2  -6 -26  344.58   17.17
  -2  -6 -27    2.35    2.67
  -2  -6 -27    2.99    2.72
  -2  -6 -27    0.99    2.34
  -2   6 -27    3.00    2.58
  -2  -6 -27    3.03    2.55
  -2  -6 -27   -0.79    2.60
   2  -6  27    1.92    3.14
  -2  -6 -28   54.50    4.67
  -2  -6 -28   62.78    4.65
  -2   6 -28   53.96    4.38
  -2  -6 -28   59.39    4.45
  -2  -6 -28   57.75    4.38
  -2  -6 -28   59.21    4.69
   2  -6  28   69.59    4.99
  -2  -6 -29    3.75    2.36
  -2  -6 -29    0.39    1.97
  -2  -6 -29    0.95    2.17
  -2   6 -29   -0.65    2.21
   2  -6  29    1.91    2.71
  -2  -6 -29   -0.32    2.30
  -2   6 -30   46.85    3.83
  -2  -6 -30   58.03    4.07
  -2  -6 -30   57.28    3.94
  -2  -6 -30   58.21    3.97
  -2  -6 -30   58.57    4.23
   2  -6  30   61.83    4.44
  -2  -6 -31   47.35    3.34
  -2   6 -31   38.78    3.07
  -2  -6 -31   40.85    3.10
   2  -6  31   46.19    3.63
  -2  -6 -31   42.01    3.39
  -2  -6 -31   41.29    3.11
  -2  -6 -32  139.08    7.37
  -2  -6 -32  139.37    7.59
  -2  -6 -32  128.75    7.25
  -2  -6 -33    4.33    1.61
   2  -6  33    6.49    1.95
  -2  -6 -34    0.03    1.04
   2  -6  34   -0.26    1.41
   2  -8 -30    4.31    1.21
   2  -8 -29   51.86    3.37
   2  -8 -28   -0.73    1.37
   2  -8 -28    0.74    1.74
  -2  -8  28    0.28    2.02
   2  -8 -27   -0.24    1.70
   2  -8 -27    0.07    1.58
   2  -8 -27    0.88    1.95
  -2  -8  27   -1.69    2.15
   2  -8 -26   81.81    5.21
   2  -8 -26   81.84    5.25
  -2  -8  26   91.39    5.48
   2  -8 -26   92.20    5.41
   2  -8 -25   41.48    3.37
   2  -8 -25   25.89    3.05
   2  -8 -25   33.94    2.74
   2  -8 -25   36.45    2.65
  -2  -8  25   31.05    3.39
   2  -8 -25   34.01    3.27
   2  -8 -24   63.22    4.20
   2  -8 -24   62.73    4.31
  -2  -8  24   71.18    4.91
   2  -8 -24   78.63    4.94
   2  -8 -24   60.74    4.68
   2  -8 -23    3.57    2.02
   2  -8 -23    7.45    2.03
   2  -8 -23    5.02    2.60
  -2  -8  23    3.52    2.70
   2  -8 -23    9.58    2.70
   2  -8 -22    1.80    2.06
   2  -8 -22    5.07    2.20
   2  -8 -22    1.35    2.61
  -2  -8  22    2.65    2.75
   2  -8 -22    7.48    2.78
   2  -8 -22    5.68    2.42
   2  -8 -21   51.44    4.27
   2  -8 -21   51.49    4.11
  -2  -8  21   54.29    4.59
   2  -8 -21   55.06    4.53
   2  -8 -21   53.59    4.37
   2  -8 -21   60.67    4.78
   2  -8 -20   14.47    2.78
   2  -8 -20   18.34    2.77
   2  -8 -20   19.86    3.21
  -2  -8  20   14.63    3.22
   2  -8 -20    8.58    3.18
   2  -8 -20   12.90    3.03
   2  -8 -19    0.27    2.45
   2  -8 -19    2.81    2.40
  -2  -8  19   -3.40    2.91
   2  -8 -19   -1.29    2.72
   2  -8 -19   -0.14    2.97
   2  -8 -19    0.64    2.83
   2  -8 -18   71.41    5.07
   2  -8 -18   80.94    5.40
   2  -8 -18   82.28    5.63
  -2  -8  18   75.47    5.43
   2  -8 -18   72.89    5.56
   2  -8 -18   64.32    5.31
  -2  -8  17  148.59    9.29
   2  -8 -17  184.03    9.79
   2  -8 -17  160.20    9.41
  -2  -8  17  157.30    9.53
   2  -8 -17  169.27    9.73
   2  -8 -17  152.11    9.58
   2  -8 -17  173.77    9.87
  -2  -8  16    4.31    2.55
   2  -8 -16   10.78    3.19
   2  -8 -16   13.50    3.01
  -2  -8  16   14.45    2.75
   2  -8 -16   12.75    3.12
  -2  -8  16   12.80    3.21
   2  -8 -16    8.90    3.51
   2  -8 -16   10.63    3.30
  -2  -8  15    0.30    2.50
   2  -8 -15    1.78    3.12
   2  -8 -15   -1.86    3.23
   2  -8 -15    3.49    2.84
   2  -8 -15    1.16    2.65
  -2  -8  15    0.80    2.59
   2  -8 -15    1.74    2.80
  -2  -8  15    0.40    2.89
  -2  -8  14   -2.03    2.66
   2  -8 -14    3.46    3.26
   2  -8 -14    0.32    3.32
   2  -8 -14    4.54    2.89
   2  -8 -14    5.80    2.86
   2  -8 -14    6.49    3.00
   2  -8 -14    5.93    3.13
  -2  -8  14    7.20    2.97
  -2  -8  14    4.46    2.85
   2  -8 -14    5.96    2.47
  -2  -8  13  354.22   20.38
   2  -8 -13  395.50   20.68
   2  -8 -13  393.14   20.63
   2  -8 -13  418.85   20.58
   2  -8 -13  391.28   20.19
   2  -8 -13  404.74   20.69
   2  -8 -13  382.85   20.38
  -2  -8  13  397.39   20.53
   2  -8 -13  411.78   20.64
  -2  -8  13  393.93   20.26
  -2  -8  12    2.31    2.80
   2  -8 -12    2.52    3.33
   2  -8 -12    2.82    3.57
   2  -8 -12    5.53    2.89
   2  -8 -12    5.18    2.97
   2  -8 -12    3.40    2.92
   2  -8 -12    6.18    3.27
   2  -8 -12    4.64    2.81
  -2  -8  12    2.08    3.15
  -2  -8  12    3.92    2.96
  -2  -8  11   85.41    6.04
   2  -8 -11   93.72    6.41
   2  -8 -11   87.68    6.17
   2  -8 -11   71.63    5.67
   2  -8 -11   74.00    5.86
   2  -8 -11   81.18    5.83
   2  -8 -11   72.31    5.57
  -2  -8  11   78.66    6.11
  -2  -8  11   61.33    5.38
   2  -8 -11   78.49    5.94
  -2  -8  10   58.85    4.88
  -2  -8  10   46.47    5.28
   2  -8 -10   45.28    4.90
   2  -8 -10   45.13    4.43
   2  -8 -10   47.23    4.50
  -2  -8  10   48.41    4.81
   2  -8 -10   38.27    4.37
   2  -8 -10   47.87    4.49
   2  -8 -10   48.06    4.58
  -2  -8  10   38.38    4.02
  -2  -8   9  261.44   13.86
   2  -8  -9  254.55   13.86
  -2  -8   9  253.07   14.09
   2  -8  -9  241.34   13.50
   2  -8  -9  247.33   13.53
   2  -8  -9  246.94   13.56
  -2  -8   9  241.69   13.79
   2  -8  -9  253.72   13.65
  -2  -8   9  221.32   12.99
  -2  -8   8  143.96    9.39
   2  -8  -8  166.76    9.70
  -2  -8   8  149.70    9.73
   2  -8  -8  159.80    9.27
  -2  -8   8  140.62    9.24
  -2  -8   8  154.14    9.61
   2  -8  -8  151.00    9.23
   2  -8  -8  163.42    9.41
   2  -8  -8  167.69    9.46
  -2  -8   8  137.54    8.63
  -2  -8   7   49.30    4.74
   2  -8  -7   42.20    4.46
   2  -8  -7   55.98    5.24
  -2  -8   7   51.29    5.18
   2  -8  -7   56.32    4.73
  -2  -8   7   46.94    4.67
  -2  -8   7   46.66    5.02
   2  -8  -7   53.04    4.82
   2  -8  -7   43.71    4.67
   2  -8  -7   53.75    4.82
  -2  -8   7   54.59    5.01
   2  -8  -7   52.50    4.80
   2  -8  -6   62.53    5.65
  -2  -8   6   62.56    5.79
  -2  -8   6   77.47    6.30
   2  -8  -6   79.17    6.33
  -2  -8   6   73.01    5.38
   2  -8  -6   75.40    5.99
   2  -8  -6   96.05    6.04
  -2  -8   6   75.70    5.91
   2  -8  -6   81.67    6.15
  -2  -8   6   88.03    6.55
   2  -8  -6   76.41    5.86
   2  -8  -6   87.18    6.01
   2  -8  -6   86.15    6.05
  -2  -8   6   91.90    6.29
   2  -8  -5   38.01    3.88
  -2  -8   5   40.29    4.16
  -2  -8   5   24.19    2.86
  -2  -8   5   27.75    3.78
   2  -8  -5   23.92    3.69
   2  -8  -5   18.54    3.49
   2  -8  -5   16.92    3.58
  -2  -8   5   21.68    4.02
  -2  -8   5   23.16    3.83
   2  -8  -5   22.18    3.84
   2  -8  -5   35.62    4.43
   2  -8  -5   29.98    3.99
  -2  -8   5   28.65    3.24
  -2  -8   5   28.98    4.21
  -2  -8   4   11.73    3.28
   2  -8  -4   16.86    3.15
  -2  -8   4   11.61    3.26
   2  -8  -4   13.62    3.01
  -2  -8   4   13.11    2.50
   2  -8  -4   15.53    3.32
   2  -8  -4   11.57    3.41
   2  -8  -4   10.90    3.08
  -2  -8   4   14.75    3.73
  -2  -8   4   16.27    3.39
   2  -8  -4   14.37    3.77
  -2  -8   4   16.13    3.88
  -2  -8   4   13.36    2.78
   2  -8  -4   16.82    3.59
  -2  -8   3    9.77    3.18
   2  -8  -3    8.12    2.80
   2  -8  -3    9.95    2.83
   2  -8  -3   12.64    3.31
  -2  -8   3    9.67    3.21
  -2  -8   3   10.13    2.44
   2  -8  -3   16.75    3.31
   2  -8  -3   17.28    3.55
  -2  -8   3   16.23    3.74
  -2  -8   3   17.36    3.37
  -2  -8   3   11.92    2.83
   2  -8  -3   13.92    3.80
  -2  -8   3    6.86    3.38
   2  -8  -3   11.48    3.38
  -2  -8   2   43.02    4.46
   2  -8  -2   44.89    4.02
   2  -8  -2   40.31    4.52
  -2  -8   2   37.20    3.69
   2  -8  -2   38.91    4.00
  -2  -8   2   48.50    4.42
   2  -8  -2   38.76    4.32
  -2  -8   2   34.76    4.13
  -2  -8   2   30.03    4.52
   2  -8  -2   40.41    4.32
   2  -8  -2   40.38    4.80
  -2  -8   2   42.54    4.66
  -2  -8   2   34.66    3.80
   2  -8  -2   41.11    4.41
  -2  -8   1   30.24    3.91
   2  -8  -1   24.50    3.38
   2  -8  -1   25.72    3.52
  -2  -8   1   27.71    3.28
   2  -8  -1   31.03    3.88
  -2  -8   1   24.83    3.71
  -2  -8   1   29.56    3.81
  -2  -8   1   25.88    4.07
   2  -8  -1   30.71    3.82
   2  -8  -1   26.68    4.33
   2  -8  -1   28.22    3.94
  -2  -8   1   32.49    4.22
  -2  -8   1   23.76    3.38
  -2  -8   0    7.71    3.43
   2  -8   0    5.74    2.66
   2  -8   0   13.52    3.38
   2  -8   0   16.26    3.04
  -2  -8   0   13.24    3.53
  -2  -8   0   12.47    2.91
  -2  -8   0   16.97    4.00
   2  -8   0   15.57    3.29
  -2  -8   0   14.75    3.42
   2  -8   0   11.13    3.24
  -2  -8   0   10.72    3.70
   2  -8   0   13.79    3.98
  -2  -8   0   13.18    3.16
  -2  -8  -1  359.93   17.20
   2  -8   1  302.67   16.43
  -2  -8  -1  305.53   16.42
   2  -8   1  298.38   16.40
   2  -8   1  309.62   16.75
   2  -8   1  295.31   17.00
   2  -8   1  303.79   16.66
  -2  -8  -1  303.95   16.70
  -2  -8  -1  318.79   16.77
   2  -8   1  301.98   16.62
   2  -8   1  331.08   17.16
  -2  -8  -1  316.21   16.48
  -2  -8  -2  214.75   13.46
   2  -8   2  238.62   13.12
  -2  -8  -2  237.37   13.14
   2  -8   2  244.82   13.61
   2  -8   2  241.23   13.80
   2  -8   2  246.85   13.54
  -2  -8  -2  255.86   13.53
  -2  -8  -2  235.99   13.38
   2  -8   2  257.03   13.53
  -2  -8  -2  231.51   13.15
   2  -8   2  249.79   13.87
  -2  -8  -3  130.00    8.90
   2  -8   3  145.62    9.30
   2  -8   3  140.55    8.42
  -2  -8  -3  141.36    8.53
  -2  -8  -3  152.98    9.18
   2  -8   3  142.12    9.00
  -2  -8  -3  160.17    8.96
   2  -8   3  162.89    9.12
  -2  -8  -3  131.45    8.50
   2  -8   3  137.41    8.74
   2  -8   3  131.69    9.18
  -2  -8  -3  123.39    8.60
  -2  -8  -4    1.69    2.96
  -2  -8  -4    7.24    2.79
   2  -8   4    4.11    3.05
   2  -8   4    5.33    2.45
   2  -8   4    6.80    3.47
   2  -8   4    2.99    2.92
   2  -8   4   12.02    3.31
  -2  -8  -4    5.09    3.21
  -2  -8  -4    8.34    3.08
   2  -8   4    6.17    3.93
  -2  -8  -4    1.80    3.01
  -2  -8  -4    2.56    2.83
   2  -8   4   14.56    3.27
  -2  -8  -5   81.26    5.75
   2  -8   5   56.51    5.26
   2  -8   5   57.02    4.61
  -2  -8  -5   67.74    5.62
  -2  -8  -5   57.44    4.93
   2  -8   5   53.55    5.54
  -2  -8  -5   63.21    5.20
   2  -8   5   46.50    4.92
   2  -8   5   63.60    5.33
  -2  -8  -5   66.64    5.18
   2  -8   5   62.98    5.19
   2  -8   5   65.66    5.93
  -2  -8  -5   68.30    5.17
  -2  -8  -6    1.65    2.14
  -2  -8  -6    5.12    3.18
   2  -8   6    2.27    3.80
   2  -8   6    2.29    2.86
  -2  -8  -6    1.70    2.90
  -2  -8  -6    2.74    2.92
  -2  -8  -6    1.75    2.69
   2  -8   6   -2.33    2.26
   2  -8   6   -1.88    3.47
   2  -8   6   -0.74    2.98
  -2  -8  -6    3.57    3.29
  -2  -8  -6    3.44    2.83
   2  -8   6   -0.51    3.09
  -2  -8  -7  128.98    7.82
  -2  -8  -7  111.31    6.84
  -2  -8  -7  118.27    7.30
   2  -8   7  105.89    7.87
  -2  -8  -7  112.17    7.14
   2  -8   7  101.13    7.12
  -2  -8  -7   99.15    7.22
  -2  -8  -7  107.95    7.20
   2  -8   7   99.64    7.52
  -2  -8  -7  103.88    7.14
  -2  -8  -7  110.19    7.42
   2  -8   7   91.31    7.06
  -2  -8  -7  108.01    7.27
  -2  -8  -8  186.58   10.98
  -2  -8  -8  142.92   10.03
  -2  -8  -8  179.12   10.53
  -2  -8  -8  172.77   10.32
   2  -8   8  163.54   11.13
  -2  -8  -8  216.85   10.92
  -2  -8  -8  193.08   10.70
   2  -8   8  177.32   10.95
  -2  -8  -8  180.24   10.51
  -2  -8  -8  193.59   10.68
   2  -8   8  186.06   10.68
  -2  -8  -8  195.07   10.72
  -2  -8  -9   -1.15    3.13
  -2  -8  -9    0.14    2.52
  -2  -8  -9    2.87    3.02
  -2  -8  -9    0.94    2.65
   2  -8   9   -3.84    3.99
  -2  -8  -9    0.99    2.79
  -2  -8  -9    0.16    2.88
   2  -8   9   -0.90    3.25
  -2  -8  -9   -0.95    3.10
   2  -8   9    0.48    3.09
  -2  -8  -9   -1.97    2.91
  -2  -8 -10   74.76    5.86
  -2  -8 -10   60.60    5.07
  -2  -8 -10   62.64    5.02
  -2  -8 -10   69.40    5.50
  -2  -8 -10   72.86    5.46
  -2  -8 -10   62.83    5.36
   2  -8  10   70.96    5.81
   2  -8  10   67.93    5.64
  -2  -8 -10   69.07    5.41
   2  -8  10   60.51    4.73
  -2  -8 -11   34.45    4.58
  -2  -8 -11   29.39    3.88
  -2  -8 -11   41.54    4.51
  -2  -8 -11   66.12    4.84
   2  -8  11   50.40    4.84
  -2  -8 -11   47.52    4.56
   2  -8  11   43.82    3.98
  -2  -8 -11   47.05    4.54
  -2  -8 -12   90.49    6.24
  -2  -8 -12   94.74    6.55
  -2  -8 -12   92.61    6.40
  -2  -8 -12   92.40    6.44
  -2  -8 -12   92.33    6.38
   2  -8  12   88.91    6.51
   2  -8  12   73.61    5.77
  -2  -8 -12   94.00    6.45
  -2  -8 -13    3.57    2.69
  -2  -8 -13    6.37    3.22
  -2  -8 -13    3.35    2.86
  -2  -8 -13   -0.79    2.89
   2  -8  13    3.43    3.01
   2  -8  13    0.12    2.64
  -2  -8 -13    0.80    2.82
  -2  -8 -13    1.12    2.71
  -2  -8 -14    0.31    2.76
  -2  -8 -14   -0.16    2.75
  -2  -8 -14    0.94    2.89
   2  -8  14    2.15    2.62
   2  -8  14    0.88    2.72
  -2  -8 -14   -1.26    2.81
  -2  -8 -14    3.46    2.66
  -2  -8 -15   48.05    4.64
  -2  -8 -15   47.95    4.50
   2  -8  15   47.09    4.40
  -2  -8 -15   52.22    4.67
   2  -8  15   49.12    4.27
  -2  -8 -15   50.76    4.62
  -2  -8 -15   54.94    4.64
  -2  -8 -16   13.31    3.15
  -2  -8 -16   11.16    3.08
  -2  -8 -16    9.81    2.95
  -2  -8 -16   11.38    3.13
   2  -8  16   12.40    3.05
   2  -8  16    9.15    2.66
  -2  -8 -16   10.17    2.94
  -2  -8 -17   85.23    5.66
   2  -8  17   52.50    4.73
  -2  -8 -17   69.91    5.39
  -2  -8 -17   79.98    5.38
  -2  -8 -17   63.42    5.23
   2  -8  17   67.64    5.07
  -2  -8 -17   66.81    5.19
  -2  -8 -18    6.55    2.91
  -2  -8 -18   13.54    2.87
  -2  -8 -18    8.11    2.98
  -2  -8 -18   13.56    2.93
  -2  -8 -18   15.98    3.11
   2  -8  18   12.64    3.02
  -2  -8 -19   11.63    3.01
  -2  -8 -19    8.41    3.10
  -2  -8 -19    5.12    2.57
  -2  -8 -19    7.36    2.56
  -2  -8 -19   11.60    2.97
  -2  -8 -19    5.16    2.72
   2  -8  19    5.67    2.86
  -2  -8 -20   59.83    5.06
  -2  -8 -20   68.29    5.17
  -2  -8 -20   69.97    4.92
  -2  -8 -20   68.72    4.91
  -2  -8 -20   72.03    5.04
   2  -8  20   67.75    5.01
  -2  -8 -20   61.86    5.01
  -2  -8 -21   96.37    6.27
  -2  -8 -21   94.45    5.99
  -2  -8 -21   94.63    5.91
  -2  -8 -21   95.25    6.07
  -2  -8 -21   88.42    6.02
   2  -8  21   88.82    5.97
  -2  -8 -22    4.45    2.62
  -2  -8 -22    3.58    2.16
  -2  -8 -22    5.54    2.12
  -2  -8 -22    3.11    2.34
   2  -8  22   -1.78    2.46
  -2  -8 -22    3.54    2.36
  -2  -8 -23   20.69    2.99
  -2  -8 -23   18.10    2.50
  -2  -8 -23   20.19    2.70
  -2  -8 -23   17.08    2.36
  -2  -8 -23   16.15    2.68
   2  -8  23   17.02    2.82
  -2  -8 -24    1.36    2.30
  -2  -8 -24    3.30    1.87
  -2  -8 -24    3.21    1.71
  -2  -8 -24   -0.90    2.03
   2  -8  24    2.02    2.30
  -2  -8 -24    1.99    2.05
  -2  -8 -25   20.32    2.59
  -2  -8 -25   17.41    2.13
  -2  -8 -25   17.73    2.27
  -2  -8 -25   14.62    1.85
  -2  -8 -25   19.48    2.44
   2  -8  25   18.78    2.54
  -2  -8 -26    5.14    1.08
  -2  -8 -26    5.96    1.69
  -2  -8 -26    6.17    1.85
   2  -8  26    6.00    2.03
  -2  -8 -26    7.06    2.12
  -2  -8 -27    2.83    1.33
   2  -8  27    2.21    1.73
  -2  -8 -27    2.88    1.50
  -2  -8 -27    1.03    1.77
   2  -8  28   42.16    2.81
  -2  -8 -28   42.81    2.67
  -2  -8 -28   41.07    2.77
   2 -10 -20    1.35    1.26
   2 -10 -20    1.34    1.31
   2 -10 -19   13.35    1.83
   2 -10 -19   11.44    1.86
   2 -10 -18   29.01    2.52
   2 -10 -18   26.35    2.57
   2 -10 -17   75.20    4.61
   2 -10 -17   74.60    4.66
   2 -10 -16   16.08    2.26
   2 -10 -16   17.27    2.06
   2 -10 -16   14.26    2.35
   2 -10 -16   19.14    2.53
   2 -10 -15    2.23    1.69
   2 -10 -15   -0.70    1.94
   2 -10 -15   -1.61    1.99
   2 -10 -14    6.39    2.05
   2 -10 -14    4.10    2.09
   2 -10 -14    0.66    2.15
   2 -10 -13  163.58    8.97
   2 -10 -13  163.22    9.13
   2 -10 -13  174.30    9.15
   2 -10 -12    3.24    2.18
   2 -10 -12   -0.56    2.17
   2 -10 -11   -1.64    2.17
   2 -10 -11   -1.26    2.26
   2 -10 -10    7.58    2.42
   2 -10 -10    9.80    2.56
   2 -10 -10   10.67    2.51
   2 -10 -10    4.51    2.66
   2 -10 -10   10.10    2.60
   2 -10  -9   82.60    5.42
   2 -10  -9   87.20    5.51
   2 -10  -9   85.24    5.50
   2 -10  -9   77.95    5.44
   2 -10  -9   83.36    5.60
   2 -10  -8   42.23    3.69
   2 -10  -8   36.07    3.46
   2 -10  -8   35.63    3.65
   2 -10  -8   39.33    3.82
   2 -10  -8   36.24    3.72
   2 -10  -7    8.41    2.59
   2 -10  -7    5.96    2.39
   2 -10  -7    5.91    2.48
   2 -10  -7    7.24    2.53
   2 -10  -7    6.21    2.67
   2 -10  -7    5.96    2.80
   2 -10  -6   -1.00    2.49
   2 -10  -6    1.67    2.25
   2 -10  -6    3.58    2.50
   2 -10  -6    0.65    2.49
   2 -10  -6    2.97    2.63
   2 -10  -6    1.96    2.85
   2 -10  -5   49.14    4.03
   2 -10  -5   52.32    4.32
   2 -10  -5   45.81    4.26
   2 -10  -5   55.98    4.33
   2 -10  -5   46.90    4.39
   2 -10  -5   48.48    4.25
   2 -10  -4   51.52    4.44
   2 -10  -4   44.28    3.98
   2 -10  -4   49.77    4.33
   2 -10  -4   60.17    4.68
   2 -10  -4   55.35    4.45
  -2 -10   3   47.79    3.92
   2 -10  -3   47.80    4.46
   2 -10  -3   51.42    4.38
   2 -10  -3   56.16    4.64
   2 -10  -3   49.91    4.24
  -2 -10   2   56.61    4.49
   2 -10  -2   64.85    5.10
   2 -10  -2   72.17    5.03
   2 -10  -2   60.64    4.73
   2 -10  -2   63.97    5.13
   2 -10  -1  101.65    6.03
   2 -10  -1   95.49    6.17
   2 -10  -1   83.79    5.72
  -2 -10   0   19.07    3.23
  -2 -10   0   22.91    3.04
   2 -10   0   21.36    3.08
   2 -10   0   19.84    3.77
  -2 -10  -1   81.10    5.39
  -2 -10  -1   72.99    4.97
  -2 -10  -1   85.77    5.65
   2 -10   1   86.74    5.97
  -2 -10  -2    4.17    2.37
  -2 -10  -2    6.08    2.11
   2 -10   2    6.40    2.99
  -2 -10  -2    2.79    2.69
   2 -10   2   10.01    3.37
  -2 -10  -3   48.64    3.85
   2 -10   3   42.33    4.52
  -2 -10  -3   56.91    4.44
   2 -10   3   57.13    4.82
  -2 -10  -3   56.52    4.07
  -2 -10  -4   50.88    3.89
   2 -10   4   47.62    4.65
  -2 -10  -4   60.68    4.46
   2 -10   4   54.02    4.77
  -2 -10  -4   47.05    3.92
  -2 -10  -5    4.59    2.19
  -2 -10  -5    8.00    2.68
   2 -10   5    4.50    3.00
   2 -10   5    3.91    3.20
  -2 -10  -5    0.46    2.37
  -2 -10  -6  170.80    9.37
   2 -10   6  163.34    9.72
  -2 -10  -6  190.73    9.70
  -2 -10  -6  160.40    9.32
   2 -10   7   83.86    6.30
  -2 -10  -7   96.69    6.00
  -2 -10  -7  102.00    6.33
  -2 -10  -7  104.13    6.27
  -2 -10  -7  102.25    6.07
   2 -10   8   36.03    3.70
  -2 -10  -8   38.05    3.57
  -2 -10  -8   32.74    3.26
  -2 -10  -8   34.25    3.43
  -2 -10  -8   34.57    3.34
  -2 -10  -9   14.54    2.54
  -2 -10  -9   16.32    2.76
   2 -10   9   16.18    2.94
  -2 -10  -9   21.26    2.85
  -2 -10  -9   10.86    2.60
  -2 -10 -10    9.02    2.46
  -2 -10 -10    8.87    2.26
   2 -10  10    7.42    2.60
  -2 -10 -10   15.90    2.55
  -2 -10 -10    6.23    2.32
  -2 -10 -11   31.97    3.34
  -2 -10 -11   32.81    3.19
   2 -10  11   35.04    3.21
  -2 -10 -11   40.71    3.30
  -2 -10 -11   30.47    3.21
  -2 -10 -12   63.87    4.27
   2 -10  12   51.22    4.07
  -2 -10 -12   66.32    4.29
  -2 -10 -12   59.94    4.22
  -2 -10 -13   10.06    2.24
  -2 -10 -13   10.07    2.22
   2 -10  13    7.41    1.94
  -2 -10 -13    6.01    2.19
  -2 -10 -14   19.49    2.49
  -2 -10 -14   18.84    2.39
  -2 -10 -14   15.74    2.42
  -2 -10 -15    4.40    1.80
  -2 -10 -15    2.55    1.95
  -2 -10 -15    2.71    1.80
  -2 -10 -15    1.18    1.86
  -2 -10 -16    2.43    1.63
  -2 -10 -16    3.09    1.69
  -2 -10 -16    1.70    1.66
  -2 -10 -16    3.14    1.85
  -2 -10 -17   30.53    2.43
  -2 -10 -17   27.68    2.41
  -2 -10 -17   23.46    2.26
  -2 -10 -17   29.76    2.43
  -2 -10 -18    1.77    1.27
  -2 -10 -18    1.83    1.27
  -2 -10 -18    1.48    1.47
  -2 -10 -18   -0.64    1.20
  -2 -10 -19   -0.66    1.18
   3  -1 -42   -0.36    1.20
   3   1 -42    0.27    1.25
  -3  -1  42    0.93    1.56
   3  -1 -42    0.51    1.03
   3   1 -41   28.31    2.49
   3  -1 -41   25.30    2.40
   3   1 -41   17.98    1.92
  -3   1  41   19.52    2.74
  -3   1  40   24.72    3.16
   3   1 -40   24.44    2.81
  -3   1  39   39.29    3.88
   3   1 -39   33.09    3.37
   3   1 -39   33.49    3.02
   3  -1 -39   27.57    2.88
   3  -1 -39   26.01    2.98
   3   1 -38    3.06    2.86
   3  -1 -38    1.79    2.26
   3  -1 -38    6.17    2.35
   3   1 -38   -0.36    2.24
  -3   1  38    0.11    3.30
   3   1 -37   19.20    3.55
   3  -1 -37   17.61    3.17
   3   1 -37   26.91    3.16
  -3   1  37   20.43    4.02
  -3   1  36  334.26   18.50
   3  -1 -36  381.56   18.20
   3   1 -36  373.33   18.20
   3   1 -36  362.00   18.45
   3   1 -35   36.85    4.59
   3   1 -35   45.79    4.33
   3  -1 -35   50.10    4.37
  -3   1  35   42.78    5.23
  -3  -1  34  191.45   11.37
  -3   1  34  207.98   11.47
  -3   1  34  189.72   11.84
   3   1 -34  213.68   11.52
   3  -1 -34  210.48   11.50
   3   1 -34  195.12   11.67
  -3   1  33   66.46    5.69
  -3  -1  33   74.40    5.83
   3   1 -33   75.10    6.19
  -3   1  33   81.31    6.57
   3  -1 -33   73.82    5.81
   3   1 -33   73.35    5.77
   3   1 -32    3.09    3.66
  -3  -1  32    3.64    3.06
  -3   1  32    2.05    3.02
  -3   1  32    1.38    4.22
   3   1 -32    1.81    3.16
   3  -1 -32    4.60    3.27
  -3   1  31   61.69   10.09
  -3   1  31   69.97    6.42
  -3  -1  31   73.63    5.80
  -3   1  31   74.80    5.77
   3   1 -31   71.21    6.11
   3  -1 -31   69.86    9.36
   3   1 -31   65.71    9.28
   3   1 -31   73.40    5.85
   3  -1 -31   76.89    5.85
  -3   1  30   34.88    8.63
  -3   1  30   42.12    5.43
  -3   1  30   40.96    4.44
  -3  -1  30   43.05    4.52
   3   1 -30   43.85    4.94
   3  -1 -30   39.88    8.00
   3   1 -30   41.72    7.77
   3   1 -30   46.96    4.61
   3  -1 -30   41.04    4.37
  -3   1  29   40.77    9.14
  -3   1  29   41.56    5.52
   3   1 -29   49.27    5.17
  -3  -1  29   41.90    4.55
  -3   1  29   49.55    4.69
   3   1 -29   55.68    8.37
   3  -1 -29   56.62    8.45
   3  -1 -29   53.59    4.75
   3   1 -29   45.56    4.69
  -3   1  28  192.20   16.73
  -3   1  28  213.41   12.46
  -3   1  28  207.92   11.95
  -3  -1  28  208.25   11.96
   3   1 -28  219.32   12.30
   3  -1 -28  208.06   16.32
   3   1 -28  224.89   16.79
   3   1 -28  210.95   11.82
   3  -1 -28  203.41   11.80
  -3   1  27   43.69    9.10
  -3   1  27   40.14    5.30
   3   1 -27   47.64    4.91
  -3  -1  27   48.65    4.48
  -3   1  27   46.70    4.41
   3  -1 -27   55.04    8.18
   3   1 -27   62.59    8.55
   3  -1 -27   41.53    4.34
   3   1 -27   58.98    4.69
  -3  -1  26  337.84   24.35
  -3   1  26  370.34   24.46
  -3   1  26  375.47   19.73
  -3  -1  26  362.79   19.42
  -3   1  26  375.01   19.47
   3   1 -26  374.01   19.64
   3  -1 -26  383.99   19.33
   3   1 -26  367.78   19.31
   3   1 -26  364.11   23.77
   3  -1 -26  391.55   23.95
   3  -1 -25   58.15    7.78
   3   1 -25   52.19    7.89
  -3   1  25   30.93    8.21
  -3  -1  25   31.83    8.32
  -3   1  25   34.80    4.72
   3  -1 -25   39.09    4.09
   3   1 -25   44.63    4.18
   3   1 -25   37.75    4.28
  -3  -1  25   42.25    4.06
  -3   1  25   35.43    3.92
  -3   1  24   50.42    8.96
  -3  -1  24   58.38    9.78
  -3   1  24   61.00    5.64
   3   1 -24   72.34    5.55
   3   1 -24   72.85    8.68
   3  -1 -24   74.45    8.67
   3  -1 -24   74.42    5.28
   3   1 -24   77.05    5.34
  -3   1  24   73.39    5.23
  -3  -1  24   75.74    5.31
  -3   1  23  685.91   39.72
  -3  -1  23  705.88   40.21
   3  -1 -23  714.83   35.36
   3   1 -23  717.28   35.40
   3   1 -23  754.89   39.76
   3  -1 -23  748.32   39.70
  -3   1  22    9.27    6.88
  -3  -1  22    1.04    6.38
   3  -1 -22    2.40    2.34
   3   1 -22    2.32    2.53
   3  -1 -22    6.59    4.87
   3   1 -22    8.13    4.85
  -3  -1  21   68.03    9.46
  -3   1  21   51.40    8.52
   3   1 -21   77.47    5.27
   3  -1 -21   79.26    5.28
   3   1 -21  102.80    8.94
   3  -1 -21   94.67    8.85
  -3   1  20  246.66   19.42
  -3  -1  20  271.97   19.93
   3   1 -20  328.59   16.36
   3  -1 -20  322.13   16.32
   3   1 -20  362.81   20.18
   3  -1 -20  357.85   20.05
  -3   1  19  308.52   18.55
  -3  -1  19  335.60   19.04
   3  -1 -19  268.75   14.32
   3   1 -19  274.20   14.34
   3   1 -19  281.03   17.60
   3  -1 -19  271.50   17.38
  -3  -1  18  959.04   47.04
  -3   1  18  941.14   46.79
   3  -1 -18  878.47   43.10
   3   1 -18  862.58   43.09
   3   1 -18  918.90   46.24
   3  -1 -18  942.87   46.24
  -3   1  17   34.85    7.31
  -3  -1  17   39.34    7.50
   3  -1 -17   21.85    2.74
   3   1 -17   25.26    2.85
   3  -1 -17   23.35    4.92
   3   1 -17   23.70    5.10
  -3  -1  16   51.38    7.43
  -3   1  16   52.58    7.58
   3   1 -16   47.08    3.53
   3  -1 -16   42.40    3.46
   3   1 -16   58.93    6.17
   3  -1 -16   52.00    5.95
   3  -1 -15   31.89    5.16
   3   1 -15   29.84    5.16
  -3  -1  15   65.30    7.75
  -3   1  15   72.75    7.89
   3   1 -14    8.24    3.85
   3  -1 -14    8.12    3.64
  -3   1  14   17.97    5.73
   3   1 -13  403.36   21.27
   3  -1 -13  395.72   21.21
  -3   1  13  374.87   21.77
   3  -1 -12   99.86    8.02
   3   1 -12  106.92    8.23
   3   1 -11 1128.24   54.56
   3  -1 -11 1128.07   54.50
  -3   1  11 1051.83   54.85
   3  -1 -10  755.55   40.67
   3   1 -10  778.38   40.77
   3   1  -9   82.66    6.17
   3  -1  -9   82.19    6.07
  -3   1   9   85.80    7.07
   3   1  -8  585.63   28.07
   3  -1  -8  546.09   27.98
  -3  -1   8  533.40   28.30
   3  -1  -7  983.93   51.08
   3   1  -7 1028.57   51.17
   3   1  -6 1437.36   68.73
   3  -1  -6 1419.22   68.68
  -3  -1   6 1412.81   68.95
   3   1  -5 2525.91  119.98
   3  -1  -5 2381.99  119.92
  -3  -1   5 2640.74  120.14
   3   1  -4 1132.39   54.04
   3  -1  -4 1035.00   53.95
  -3  -1   4 1198.25   54.13
   3   1  -3  668.05   32.79
   3  -1  -3  593.74   32.66
  -3   1   3  644.94   32.52
  -3  -1   3  684.87   32.92
  -3  -1   2 3174.45  144.18
  -3  -1   2 3072.89  144.62
  -3   1   2 2839.82  144.27
   3   1  -1  684.24   33.01
   3  -1  -1  625.23   32.94
  -3  -1   1  739.59   32.60
  -3  -1   1  690.26   33.20
  -3   1   1  617.33   32.85
   3  -1   0  210.68   11.54
   3   1   0  228.95   11.60
  -3  -1   0  232.13   11.85
  -3  -1   0  225.80   11.74
   3   1   1    8.08    2.03
   3  -1   1    6.33    2.08
  -3  -1  -1    7.28    2.25
  -3   1  -1    5.41    1.00
   3   1   2  182.85    9.05
   3  -1   2  171.77    8.99
  -3   1  -2  151.79    8.26
  -3  -1  -2  172.21    9.28
   3  -1   3 7179.90  360.50
   3   1   3 7653.49  360.58
  -3  -1  -3 8018.38  360.94
  -3   1  -3 7620.98  360.06
   3  -1   4 4648.28  232.02
   3   1   4 4874.90  232.09
  -3   1  -4 4924.51  231.70
  -3  -1  -4 5088.66  232.45
   3  -1   5 1208.95   63.09
   3   1   5 1264.97   63.15
   3   1   5 1369.69   62.33
  -3   1  -5 1275.71   62.86
  -3  -1  -5 1320.84   63.61
   3   1   6   12.30    2.72
   3  -1   6   14.30    2.97
   3   1   6    3.40    2.28
  -3  -1  -6   11.69    3.33
   3  -1   7  216.24   12.91
   3   1   7  218.89   12.89
   3   1   7  239.13   12.22
  -3  -1  -7  255.80   13.59
   3  -1   8  352.20   17.80
   3   1   8  352.22   17.75
  -3  -1  -8  378.21   18.54
   3   1   9  307.73   15.58
   3  -1   9  291.30   15.47
  -3  -1  -9  294.28   16.07
   3  -1  10  264.04   15.87
   3   1  10  253.16   15.77
  -3  -1 -10  278.35   16.50
   3   1  11   46.09    5.54
   3  -1  11   44.32    5.54
  -3  -1 -11   50.26    6.24
   3   1  12  339.83   20.19
   3  -1  12  337.16   20.20
   3   1  12  402.45   19.89
  -3  -1 -12  375.15   21.03
   3   1  13  215.90   13.67
   3  -1  13  214.89   13.68
   3   1  13  227.78   13.23
  -3  -1 -13  207.06   14.05
   3   1  14    5.06    4.39
   3   1  14    1.28    3.45
   3  -1  14   -1.60    3.58
  -3   1 -14    0.61    1.99
  -3  -1 -14    1.96    2.01
  -3  -1 -14    1.48    4.01
   3   1  15  180.63   11.56
   3   1  15  192.66   12.22
   3  -1  15  172.53   11.97
  -3  -1 -15  169.75    9.25
  -3   1 -15  166.26    9.26
  -3  -1 -15  174.89   12.63
   3   1  16   26.68    5.35
   3   1  16   28.04    5.03
   3  -1  16   34.49    5.27
  -3  -1 -16   23.56    2.78
  -3   1 -16   21.33    2.82
  -3  -1 -16   19.28    5.38
   3   1  17    3.57    4.50
   3  -1  17    8.75    4.38
   3   1  17    9.90    4.23
  -3   1 -17    5.65    2.36
  -3  -1 -17    7.64    2.40
  -3  -1 -17    7.34    4.75
   3   1  18    9.94    4.91
   3  -1  18   10.65    4.50
   3   1  18    5.93    4.30
  -3  -1 -18   11.24    2.57
  -3   1 -18    9.15    2.48
  -3   1 -18    7.38    4.61
  -3  -1 -18    4.89    4.82
   3   1  19   56.08    7.19
   3  -1  19   64.10    7.52
  -3   1 -19   63.33    4.70
  -3  -1 -19   66.29    4.66
  -3  -1 -19   69.72    8.25
  -3   1 -19   60.48    7.68
   3  -1  20   22.74    5.53
   3   1  20   16.84    5.25
  -3   1 -20   19.87    3.18
  -3  -1 -20   24.10    3.32
  -3   1 -20   17.36    5.82
  -3  -1 -20   23.74    6.37
   3  -1  21   72.34    8.22
   3   1  21   80.10    8.45
  -3   1 -21   59.99    8.22
  -3  -1 -21   57.65    8.56
  -3  -1 -21   68.36    5.06
  -3   1 -21   71.47    5.15
   3  -1  22  115.67    7.45
  -3   1 -22  121.30   11.49
  -3  -1 -22  131.85   11.87
   3   1  22  114.73    7.39
  -3  -1 -22  126.75    7.58
  -3   1 -22  129.73    7.61
   3  -1  22  122.17    7.92
  -3   1 -23  418.24   27.23
   3  -1  23  442.13   22.88
   3   1  23  433.95   22.85
  -3  -1 -23  436.77   28.16
   3  -1  23  429.67   23.07
  -3   1 -23  467.13   22.89
  -3  -1 -23  478.38   22.90
   3  -1  24   -0.16    3.60
  -3  -1 -24    3.57    3.02
   3   1  24    6.46    2.76
  -3   1 -24    2.60    2.86
   3  -1  24    4.48    2.69
  -3  -1 -24    2.16    2.85
  -3  -1 -24   12.64    6.34
  -3   1 -24    7.29    5.43
   3   1  25   18.58    4.41
   3  -1  25   23.50    4.38
  -3  -1 -25   22.17    3.67
  -3  -1 -25   23.02    3.49
   3   1  25   19.30    3.33
  -3   1 -25   24.60    3.51
   3  -1  25   23.91    3.46
  -3   1 -25   27.63    6.75
  -3  -1 -25   21.83    6.76
   3   1  26    2.89    4.05
   3  -1  26    4.30    4.04
  -3   1 -26    0.64    5.21
  -3  -1 -26    6.30    5.95
  -3  -1 -26    9.95    3.31
  -3   1 -26   11.61    3.25
   3   1  26   10.97    3.00
   3  -1  26    9.51    3.02
  -3  -1 -26    9.89    3.12
  -3   1 -27  238.10   18.78
   3  -1  27  265.45   14.47
   3   1  27  269.10   14.45
  -3  -1 -27  239.27   19.27
   3   1  27  257.82   14.82
   3  -1  27  248.28   14.71
  -3  -1 -27  291.32   14.52
  -3   1 -27  272.68   14.43
  -3  -1 -27  254.53   14.47
  -3  -1 -28  257.05   19.74
  -3   1 -28  213.70   18.69
   3   1  28  276.76   14.82
   3  -1  28  265.45   14.79
   3  -1  28  272.70   15.16
   3   1  28  269.54   15.29
  -3  -1 -28  288.82   14.81
  -3   1 -28  279.70   14.77
  -3  -1 -28  266.98   14.86
   3   1  29   60.92    5.08
  -3  -1 -29   46.32    8.33
  -3   1 -29   48.89    8.38
   3  -1  29   64.17    5.23
  -3  -1 -29   57.68    5.24
   3  -1  29   55.48    5.81
   3   1  29   63.35    5.99
  -3  -1 -29   59.98    5.12
  -3   1 -29   62.99    5.25
   3  -1  30   23.83    4.52
   3   1  30   21.83    4.58
  -3  -1 -30   16.67    3.21
  -3  -1 -30   17.88    3.71
  -3   1 -30   12.92    3.31
   3  -1  30   17.80    3.46
   3   1  30   16.46    3.36
  -3  -1 -30   14.31    3.35
  -3  -1 -31   -1.05    3.17
  -3  -1 -31    0.85    2.40
  -3  -1 -31   -0.96    3.02
   3   1  31    1.18    2.88
   3  -1  31    0.45    2.87
  -3   1 -31    0.14    2.86
   3  -1  31   -1.74    4.08
   3   1  31    4.25    4.20
   3  -1  32   57.56    5.59
   3   1  32   52.79    5.79
   3  -1  32   54.24    4.95
   3   1  32   62.52    5.02
  -3  -1 -32   58.32    5.04
  -3   1 -32   64.40    4.87
  -3  -1 -32   62.64    4.89
  -3  -1 -32   48.79    4.49
  -3  -1 -33    9.30    3.20
  -3  -1 -33   10.09    2.49
   3  -1  33    5.82    2.87
   3   1  33    9.18    2.94
  -3   1 -33   11.93    2.96
  -3  -1 -33    8.50    2.81
   3  -1  33    6.61    4.00
   3   1  33    8.18    4.28
  -3  -1 -34   22.36    3.35
  -3  -1 -34   20.75    2.72
   3  -1  34   19.76    3.32
   3   1  34   26.93    3.41
  -3  -1 -34   23.27    3.23
  -3   1 -34   21.21    3.20
   3  -1  34   25.73    4.16
   3   1  34   20.56    4.28
  -3  -1 -35    6.84    2.79
   3  -1  35    5.23    2.55
   3   1  35    6.59    2.56
  -3   1 -35    5.77    2.51
  -3  -1 -35    9.20    2.59
   3   1  35   10.90    3.78
   3  -1  35   10.49    3.58
  -3   1 -36   -0.31    2.82
  -3  -1 -36    1.72    2.46
   3  -1  36   -1.62    2.35
   3   1  36   -0.28    2.30
  -3   1 -36   -0.45    2.12
  -3  -1 -36    1.94    2.12
   3  -1  36    2.32    3.15
   3   1  36   -2.13    3.32
  -3  -1 -37    1.92    2.11
  -3   1 -37   -0.89    2.55
   3   1  37   -1.61    2.08
   3  -1  37    0.41    2.10
  -3   1 -37    1.14    1.97
  -3  -1 -37    0.68    1.98
   3   1  37    1.65    3.07
   3  -1  37    0.76    2.87
  -3  -1 -38   16.75    2.19
  -3   1 -38   15.39    2.61
   3  -1  38   22.88    2.40
   3   1  38   17.01    2.29
   3  -1  38   20.56    2.97
   3   1  38   18.19    3.05
  -3   1 -39   87.01    4.99
   3   1  39   85.45    5.22
   3  -1  39   81.85    5.02
  -3   1 -40   15.35    1.63
   3   1  40   15.41    1.97
   3  -3 -40   29.89    2.46
   3   3 -39    1.72    1.76
   3  -3 -39    1.57    1.66
   3  -3 -39   -0.32    1.82
  -3  -3  39    0.82    1.93
   3   3 -38  117.25    6.42
   3  -3 -38  111.28    6.32
  -3  -3  38  105.60    6.55
  -3   3  38  114.91    6.34
   3  -3 -38  104.54    6.41
   3   3 -37   30.11    3.15
   3  -3 -37   24.45    2.96
   3  -3 -37   18.21    2.75
   3  -3 -37   25.50    2.42
   3   3 -37   26.30    2.55
  -3   3  37   26.13    3.27
  -3  -3  37   26.98    3.41
  -3  -3  36   94.86    6.23
  -3   3  36   92.97    6.04
   3  -3 -36   91.56    5.92
   3   3 -36   84.44    5.88
   3  -3 -36   95.95    5.46
   3   3 -36   92.07    5.50
   3  -3 -36   80.53    5.88
  -3  -3  35    5.45    3.48
  -3   3  35    0.96    3.17
   3  -3 -35    1.14    2.84
   3   3 -35    4.13    2.77
   3  -3 -35    4.54    2.49
   3  -3 -35   11.55    2.29
   3   3 -35    7.54    2.24
  -3  -3  35    8.30    2.25
  -3  -3  34   86.50    6.41
  -3   3  34   86.56    6.12
   3   3 -34   83.37    5.43
   3  -3 -34   82.91    5.44
  -3  -3  34   78.18    5.30
   3  -3 -34   78.92    6.01
   3  -3 -34   88.52    6.05
   3   3 -34   79.88    5.95
  -3  -3  33   81.67    6.44
  -3   3  33   86.02    6.21
   3   3 -33   76.38    5.44
   3  -3 -33   84.21    5.51
  -3  -3  33   73.82    5.40
   3  -3 -33   74.05    6.01
   3   3 -33   86.26    6.03
   3  -3 -33   86.29    6.09
  -3   3  32  233.06   13.90
  -3  -3  32  232.19   14.15
   3  -3 -32  247.05   13.95
   3   3 -32  250.68   13.95
  -3  -3  32  257.27   13.59
   3  -3 -32  265.39   14.33
   3   3 -32  269.22   13.65
   3  -3 -32  275.91   13.64
   3   3 -31   27.79    3.57
   3  -3 -31   25.32    3.45
  -3  -3  31   23.41    4.59
  -3   3  31   34.47    4.56
   3  -3 -31   30.93    4.12
  -3  -3  31   33.85    3.71
   3   3 -31   27.30    4.11
   3  -3 -31   29.82    4.20
  -3  -3  30   84.10    6.67
  -3   3  30   71.44    6.24
  -3  -3  30   79.06    5.75
  -3   3  30   79.17    5.69
   3  -3 -30   86.29    6.33
   3   3 -30   75.73    6.04
   3  -3 -30   85.24    6.46
  -3  -3  30   76.01    5.84
   3   3 -30   78.99    5.74
   3  -3 -30   74.95    5.60
   3   3 -29   11.69    2.97
   3  -3 -29   11.35    2.94
   3   3 -29    3.31    4.89
   3  -3 -29    8.14    5.22
  -3  -3  29   10.10    4.12
  -3   3  29    5.49    6.58
  -3   3  29   15.29    3.92
   3  -3 -29    4.98    5.29
   3  -3 -29   11.79    3.70
  -3  -3  29   10.56    2.93
  -3   3  29   13.40    2.94
   3  -3 -29   12.83    3.68
   3   3 -29    7.56    3.32
  -3  -3  29   10.06    3.31
   3   3 -28    4.24    2.80
   3  -3 -28    3.25    2.73
   3  -3 -28    2.18    5.27
   3   3 -28   -2.77    5.30
  -3   3  28    3.07    6.41
  -3   3  28    2.33    3.61
  -3  -3  28    5.08    4.15
  -3   3  28    1.72    2.60
  -3  -3  28   -0.73    2.62
   3  -3 -28   -2.85    5.37
   3  -3 -28    1.95    3.24
   3  -3 -28    2.86    3.36
   3   3 -28    0.81    3.18
  -3  -3  28    2.18    3.12
   3   3 -27  132.99   11.46
   3  -3 -27  125.83   11.26
  -3   3  27   83.35   11.51
  -3   3  27  109.46    7.90
  -3  -3  27  113.77    8.24
   3  -3 -27  100.18   11.64
  -3   3  27  119.65    7.56
  -3  -3  27  128.80    7.63
   3  -3 -27  123.64    7.99
   3   3 -27  115.18    7.82
   3  -3 -27  115.30    8.12
  -3  -3  27  118.70    7.69
   3   3 -27  120.97    7.43
   3  -3 -27  122.76    7.44
   3   3 -26   37.60    3.71
   3  -3 -26   40.76    3.71
   3   3 -26   34.04    6.52
   3  -3 -26   40.88    6.84
  -3   3  26   12.61    7.19
  -3  -3  26   16.91    4.35
  -3   3  26   17.14    4.03
   3  -3 -26   14.69    6.96
  -3  -3  26   32.59    3.73
  -3   3  26   36.45    3.68
   3  -3 -26   32.72    4.37
   3  -3 -26   24.86    4.08
   3   3 -26   27.06    4.06
  -3  -3  26   33.67    4.09
   3  -3 -25  416.46   24.34
   3   3 -25  394.42   24.24
  -3  -3  25  368.81   20.06
  -3   3  25  390.85   20.11
   3  -3 -25  350.65   25.27
   3  -3 -25  376.51   20.31
  -3   3  25  349.30   24.60
  -3  -3  25  409.97   20.68
  -3   3  25  394.00   20.36
   3   3 -25  394.51   20.35
   3  -3 -25  399.76   20.52
   3   3 -25  400.24   19.99
   3  -3 -25  389.53   19.94
   3  -3 -25  394.52   20.79
  -3   3  24  156.08    9.29
  -3  -3  24  159.91    9.36
   3  -3 -24  157.63   14.17
   3  -3 -24  151.36    9.52
  -3   3  24  147.17    9.57
  -3  -3  24  156.72    9.93
   3  -3 -24  164.31    9.74
   3   3 -24  164.77    9.62
   3  -3 -24  173.68    9.25
   3   3 -24  173.70    9.27
   3   3 -24  181.10   13.33
   3  -3 -24  183.39   13.34
  -3  -3  23  150.12    9.21
  -3   3  23  158.62    9.23
   3  -3 -23  137.99   13.48
  -3  -3  23  176.12   10.03
  -3   3  23  182.14    9.79
  -3   3  23  160.18   13.91
   3  -3 -23  183.39    9.79
   3  -3 -23  166.96    9.73
   3   3 -23  173.32    9.65
   3  -3 -23  151.84    9.12
   3   3 -23  151.94    9.13
   3   3 -23  151.83   12.63
   3  -3 -23  151.04   12.62
  -3   3  22  521.51   25.89
   3  -3 -22  550.55   31.38
  -3  -3  22  464.08   25.79
  -3   3  22  465.87   30.06
  -3   3  22  507.37   26.01
   3  -3 -22  530.87   26.28
  -3  -3  22  506.43   26.26
   3  -3 -22  517.75   26.21
   3  -3 -22  539.92   25.80
   3   3 -22  527.27   25.76
   3  -3 -22  599.25   30.14
   3   3 -22  548.10   29.75
   3  -3 -21  135.10   12.60
   3  -3 -21  148.03    8.72
  -3   3  21  144.57   13.02
   3  -3 -21  138.07    8.69
   3  -3 -21  151.93    8.27
   3   3 -21  142.92    8.22
   3   3 -21  153.66   11.63
   3  -3 -21  151.34   11.62
   3  -3 -20   21.79    6.03
  -3   3  20   12.53    6.83
   3   3 -20    7.74    2.40
   3  -3 -20   10.90    2.39
   3   3 -20    6.68    4.50
   3  -3 -20    8.61    4.62
   3  -3 -19   68.15    8.31
   3  -3 -19   67.22    4.44
   3   3 -19   62.21    4.46
   3   3 -19   88.41    7.95
   3  -3 -19   71.07    7.27
   3  -3 -18   36.49    6.47
   3  -3 -18   33.45    3.04
   3   3 -18   34.12    3.10
   3  -3 -18   30.08    5.40
   3   3 -18   26.98    5.22
   3  -3 -17  107.24    9.99
  -3   3  17  110.38   10.71
   3   3 -17  112.22    6.50
   3  -3 -17  120.40    6.50
   3  -3 -17  120.73    9.23
   3   3 -17   97.53    8.93
   3  -3 -16  291.59   18.53
  -3   3  16  273.31   18.53
   3  -3 -16  291.10   14.79
   3   3 -16  291.95   14.81
   3  -3 -16  321.54   17.60
   3   3 -16  302.59   17.52
   3  -3 -15   42.98    3.23
   3   3 -15   39.78    3.25
   3  -3 -15   37.61    5.26
   3   3 -15   35.68    5.28
   3   3 -14  449.80   25.70
   3  -3 -14  471.64   25.74
   3  -3 -14  479.04   26.82
   3   3 -13   75.16    6.24
   3  -3 -13   65.12    6.01
   3  -3 -13   67.54    7.00
   3  -3 -13   63.04    4.54
   3  -3 -12  441.03   24.24
   3   3 -12  440.96   24.25
   3  -3 -12  478.12   25.28
   3  -3 -12  471.41   22.90
   3   3 -11   69.14    5.86
   3  -3 -11   62.68    5.64
   3  -3 -11   77.39    6.79
   3  -3 -10   96.05    6.98
   3   3 -10   96.60    6.94
   3  -3 -10  115.22    7.92
   3   3  -9  191.75   11.01
   3  -3  -9  187.92   10.93
   3  -3  -9  193.75   11.56
   3   3  -8  107.33    7.31
   3  -3  -8  112.35    7.20
   3   3  -7  226.85   12.10
   3  -3  -7  218.94   11.91
   3  -3  -7  216.93   12.28
   3  -3  -6 1425.24   69.71
   3   3  -6 1436.47   69.77
   3  -3  -6 1485.18   70.00
   3  -3  -5  138.62    7.88
   3   3  -5  145.87    8.04
   3  -3  -5  141.90    7.97
   3   3  -4  455.26   22.18
   3  -3  -4  449.55   22.13
   3  -3  -4  423.79   22.00
  -3  -3   4  483.86   23.45
   3  -3  -3  465.91   23.56
   3   3  -3  481.47   23.61
   3   3  -3  509.06   23.66
   3  -3  -3  484.22   23.59
  -3  -3   3  543.94   25.07
   3  -3  -3  450.36   23.31
   3   3  -2 1050.59   48.07
   3  -3  -2  951.24   47.96
   3  -3  -2  983.77   48.00
   3   3  -2 1011.07   48.02
   3  -3  -2  978.63   47.58
  -3  -3   2 1099.53   49.47
   3  -3  -1  151.25    8.01
   3   3  -1  160.41    8.12
   3   3  -1  144.29    7.99
   3  -3  -1  143.49    7.94
  -3  -3   1  156.22    9.34
   3  -3   0  392.03   20.38
   3   3   0  440.44   20.51
   3  -3   0  400.33   20.38
   3   3   0  417.36   20.43
  -3   3   0  393.79   19.99
  -3  -3   0  457.05   20.90
  -3  -3   0  462.17   21.87
   3  -3   1    4.36    1.67
   3   3   1    2.84    1.77
  -3   3  -1    4.14    1.39
  -3  -3  -1    7.70    1.90
  -3  -3  -1    6.25    2.85
   3  -3   2 4526.04  220.87
   3   3   2 4675.53  220.90
  -3  -3  -2 4686.48  221.17
  -3  -3  -2 4767.83  222.09
   3  -3   3 2064.58  102.75
   3   3   3 2127.13  102.76
  -3  -3  -3 2254.27  104.01
  -3  -3  -3 2205.72  103.00
   3   3   4   38.85    3.44
   3  -3   4   41.88    3.34
  -3  -3  -4   30.24    4.13
  -3  -3  -4   26.57    3.04
   3   3   5  994.26   47.22
   3  -3   5  942.88   47.16
  -3  -3  -5  978.28   48.24
  -3  -3  -5  944.97   47.18
   3   3   6  206.49   11.61
   3  -3   6  188.80   11.50
   3   3   7  271.40   14.28
   3  -3   7  258.36   14.22
  -3  -3  -7  286.21   15.47
   3   3   7  234.09   13.48
   3  -3   8   16.75    3.29
   3   3   8   17.69    3.28
   3   3   8   25.19    3.48
   3   3   9    5.99    3.16
   3  -3   9    4.77    3.01
  -3  -3  -9    5.29    4.02
   3   3   9    5.02    3.14
   3   3  10 1682.00   84.47
   3  -3  10 1819.19   85.61
   3   3  10 1797.78   85.56
   3   3  11   59.16    5.23
   3  -3  11   48.67    5.35
   3   3  11   43.42    5.28
  -3  -3 -11   54.31    3.93
  -3  -3 -12   15.96    2.45
   3  -3  12   16.02    3.86
   3   3  12   21.07    4.03
  -3  -3 -13   62.58    4.45
   3  -3  13   59.33    6.22
   3   3  13   68.71    6.41
  -3   3 -13   62.57    4.02
  -3  -3 -13   58.00    3.98
  -3  -3 -14  884.57   40.26
   3  -3  14  864.81   42.82
   3   3  14  855.61   42.69
  -3  -3 -14  793.97   39.73
  -3   3 -14  795.57   39.74
  -3  -3 -15  112.14    6.88
  -3  -3 -15  107.42    6.49
  -3   3 -15  114.26    6.48
   3   3  15  117.71    9.18
   3  -3  15  125.42    9.44
  -3  -3 -16    7.13    2.11
  -3   3 -16    7.61    2.14
  -3  -3 -16    9.78    2.60
   3   3  16    8.21    3.91
   3  -3  16    3.79    3.63
  -3  -3 -17   47.04    3.71
  -3   3 -17   44.33    3.56
  -3  -3 -17   48.71    4.12
  -3   3 -18  339.67   16.94
  -3  -3 -18  326.10   16.89
  -3  -3 -18  330.15   17.40
  -3  -3 -19    1.65    2.15
  -3   3 -19    1.35    2.22
   3  -3  19   -2.97    2.79
  -3  -3 -19    0.86    2.49
   3  -3  20   31.22    3.36
   3   3  20   29.67    3.33
  -3  -3 -20   36.44    3.43
  -3   3 -20   36.83    3.51
  -3  -3 -20   34.80    3.87
   3  -3  20   34.10    3.88
  -3  -3 -21    2.74    2.38
   3  -3  21    2.43    2.96
  -3  -3 -21    3.13    2.47
  -3  -3 -21    2.02    2.55
   3   3  21   -0.61    2.24
  -3  -3 -21   -0.45    2.41
   3  -3  21    0.12    2.25
  -3   3 -21   -0.80    2.39
   3  -3  21    3.46    2.79
   3  -3  22  297.80   15.22
  -3  -3 -22  318.16   15.39
  -3  -3 -22  277.05   14.92
   3  -3  22  251.74   14.87
   3   3  22  273.95   14.92
  -3  -3 -22  277.37   14.79
  -3   3 -22  290.03   14.85
   3  -3  22  263.73   15.17
  -3  -3 -22  300.01   15.40
  -3  -3 -23   57.72    5.17
   3  -3  23   56.27    5.50
   3   3  23   78.32    5.32
   3  -3  23   77.10    5.30
  -3  -3 -23   68.45    5.24
  -3  -3 -23   77.33    5.16
  -3   3 -23   79.65    5.28
  -3  -3 -23   68.65    5.58
   3  -3  24   16.55    3.74
  -3  -3 -24    6.63    3.05
  -3  -3 -24   12.51    3.02
   3   3  24   10.66    2.78
  -3  -3 -24   11.59    2.90
  -3   3 -24    8.97    2.92
   3  -3  24    8.64    2.75
  -3  -3 -24   19.83    3.19
   3  -3  25    3.88    3.45
   3   3  25    0.81    3.87
  -3  -3 -25   -1.41    6.02
  -3  -3 -25    5.46    2.95
  -3  -3 -25    5.80    2.84
  -3   3 -25    4.49    2.69
  -3  -3 -25    9.48    2.75
   3   3  25    5.90    2.70
   3  -3  25    6.42    2.62
  -3  -3 -25    2.82    2.66
   3   3  26   12.35    3.98
   3  -3  26    3.47    3.47
  -3  -3 -26    6.76    2.94
  -3  -3 -26    4.21    5.44
  -3  -3 -26   12.02    3.04
  -3  -3 -26    7.24    2.73
   3  -3  26    6.18    2.72
   3   3  26    4.01    2.58
  -3   3 -26    2.19    2.61
  -3  -3 -26   14.13    2.97
   3  -3  27    3.30    3.42
   3   3  27    7.91    3.94
  -3  -3 -27    4.02    2.78
  -3  -3 -27    4.89    5.60
  -3  -3 -27   10.68    2.92
   3   3  27   11.67    2.90
  -3   3 -27    8.32    2.75
   3  -3  27    3.63    2.61
  -3  -3 -27    5.29    2.70
  -3  -3 -27   11.14    2.73
  -3  -3 -28   39.57    3.91
   3  -3  28   41.89    4.60
   3   3  28   39.51    4.97
   3  -3  28   38.43    3.93
   3   3  28   44.65    4.08
  -3  -3 -28   38.32    4.04
  -3   3 -28   46.41    3.99
  -3  -3 -28   32.99    3.80
  -3  -3 -28   39.84    4.08
   3   3  29    4.46    3.85
   3  -3  29    4.59    3.23
  -3  -3 -29    3.54    2.57
  -3  -3 -29    5.71    2.70
  -3  -3 -29    8.03    2.53
  -3  -3 -29    5.86    2.63
   3  -3  29    3.05    2.69
   3   3  29    1.31    2.49
  -3   3 -29    0.97    2.51
   3   3  30    0.88    3.71
   3  -3  30    4.09    3.25
  -3  -3 -30    1.92    2.40
   3  -3  30    3.04    2.45
   3   3  30    0.87    2.48
  -3  -3 -30    0.70    2.51
  -3  -3 -30    2.88    2.27
  -3  -3 -30    3.41    2.46
  -3   3 -30    5.19    2.56
  -3  -3 -31   17.48    2.64
   3  -3  31   20.03    3.68
   3   3  31   20.53    4.13
  -3  -3 -31   20.05    3.04
  -3   3 -31   23.72    2.96
  -3  -3 -31   27.61    3.03
  -3   3 -31   27.13    4.13
   3   3  31   23.58    3.12
   3  -3  31   23.17    3.16
  -3  -3 -31   22.28    2.94
   3   3  32  115.28    7.63
   3  -3  32  111.45    7.17
   3   3  32  118.68    6.98
   3  -3  32  119.15    7.00
  -3   3 -32  126.59    7.68
  -3  -3 -32  101.18    6.84
  -3   3 -32  113.37    6.82
  -3  -3 -32  121.47    6.88
   3   3  33    2.10    3.40
   3  -3  33    3.32    2.88
  -3  -3 -33    1.74    1.83
   3   3  33    0.95    2.11
   3  -3  33    2.61    2.15
  -3   3 -33    3.16    3.09
  -3  -3 -33    3.58    2.10
  -3   3 -33    0.27    2.07
   3  -3  34   16.65    2.63
   3   3  34   23.69    3.56
   3   3  34   18.03    2.46
  -3  -3 -34   11.84    2.17
   3  -3  34   19.03    2.52
  -3  -3 -34   16.84    2.23
  -3   3 -34   25.02    3.49
  -3  -3 -34   19.79    2.56
  -3   3 -34   20.81    2.46
  -3  -3 -34   16.29    2.39
   3  -3  35    4.00    2.04
   3   3  35   -0.53    2.98
   3  -3  35    2.60    1.79
   3   3  35    3.38    1.83
  -3   3 -35    2.18    2.68
  -3  -3 -35    3.14    1.78
  -3   3 -35    4.57    1.76
  -3  -3 -35    2.31    1.78
  -3   3 -36   14.48    2.71
   3   3  36   13.81    2.75
  -3  -3 -36    8.79    1.65
  -3  -3 -36   10.49    2.04
   3  -3  36   10.56    1.77
  -3  -3 -37    0.32    1.54
   3   3  37    1.54    2.25
  -3   3 -37   -1.08    2.17
  -3   3 -38    0.95    1.76
  -3  -3 -38    0.98    1.03
   3   3  38    0.26    1.64
   3  -5 -37   72.30    4.27
  -3  -5  36   10.39    1.80
   3  -5 -36   11.31    2.11
  -3  -5  35   47.25    3.40
   3  -5 -35   43.02    3.44
   3  -5 -35   42.67    3.55
   3  -5 -34    7.10    2.39
  -3  -5  34    8.57    2.41
   3  -5 -34    8.06    2.19
   3  -5 -33  102.68    6.52
  -3  -5  33  107.01    6.46
   3  -5 -33  106.13    6.57
   3  -5 -32  201.63   11.37
  -3  -5  32  212.57   11.28
   3  -5 -32  207.03   11.47
   3  -5 -31   20.09    3.43
  -3  -5  31   25.83    3.59
   3  -5 -31   27.34    3.07
   3  -5 -31   24.80    3.33
  -3  -5  30    6.50    3.14
   3  -5 -30   10.34    3.08
   3  -5 -30    6.97    2.59
   3  -5 -30    4.35    2.69
   3  -5 -29   27.43    3.86
  -3  -5  29   21.90    3.86
   3  -5 -29   25.10    2.98
   3  -5 -29   26.87    3.32
   3  -5 -29   26.66    3.68
   3  -5 -28   73.34    5.43
   3  -5 -28   64.47    5.21
  -3  -5  28   95.87    6.34
   3  -5 -28   88.91    6.16
   3  -5 -28   83.10    6.07
   3  -5 -27  154.25    9.29
   3  -5 -27  159.26    9.23
   3  -5 -27  165.20    9.89
  -3  -5  27  176.65    9.90
   3  -5 -27  180.91    9.98
  -3  -5  27  140.75    9.15
   3  -5 -26   52.28    4.66
   3  -5 -26   57.58    4.60
   3  -5 -26   52.50    5.00
   3  -5 -26   53.07    5.10
  -3  -5  26   56.61    5.28
   3  -5 -25   10.46    2.94
   3  -5 -25   11.14    2.99
   3  -5 -25    1.12    4.59
  -3  -5  25   13.35    3.65
   3  -5 -24   10.83    2.98
   3  -5 -24   15.61    3.14
   3  -5 -24   20.57    5.22
  -3  -5  24   13.33    3.86
   3  -5 -23    2.80    2.98
   3  -5 -23    2.74    2.78
   3  -5 -23    6.01    2.87
   3  -5 -23    6.02    4.51
   3  -5 -23    2.13    2.37
  -3  -5  23    7.35    3.48
   3  -5 -22   93.22    6.42
  -3   5  22   81.37   10.06
   3  -5 -22   86.99    5.80
   3  -5 -22   70.51    5.43
   3  -5 -22   66.44    8.20
   3  -5 -22   68.79    5.16
   3  -5 -22   72.63    5.35
  -3  -5  22   67.66    5.99
  -3   5  21  273.24   20.50
   3  -5 -21  307.72   16.88
   3  -5 -21  313.77   16.51
   3  -5 -21  291.44   16.20
   3  -5 -21  291.79   20.00
   3  -5 -21  304.90   16.22
   3  -5 -21  324.66   16.27
  -3  -5  21  333.20   16.87
  -3   5  20    2.28    6.95
   3  -5 -20    5.45    3.28
   3  -5 -20    8.20    2.70
   3  -5 -20    6.48    2.86
   3  -5 -20    6.53    4.61
   3  -5 -20    5.77    2.44
   3  -5 -20    9.24    2.51
  -3  -5  20   11.38    3.57
  -3   5  19  163.91   13.91
   3  -5 -19  168.64    9.69
   3  -5 -19  159.66    9.25
   3  -5 -19  149.42    8.96
   3  -5 -19  128.42   11.66
   3  -5 -19  145.20    8.86
   3  -5 -19  163.81    9.02
  -3  -5  19  152.15    9.43
  -3   5  18  107.31   11.28
   3  -5 -18  124.68    7.58
   3  -5 -18  109.24    7.09
   3  -5 -18   94.08    6.66
   3  -5 -18  100.19    9.36
   3  -5 -18  103.94    6.75
   3  -5 -18  114.13    6.89
   3  -5 -18  114.74    7.22
   3  -5 -17  202.56   11.17
  -3   5  17  191.97   15.14
   3  -5 -17  187.13   10.83
   3  -5 -17  187.22   10.49
   3  -5 -17  172.18   13.09
   3  -5 -17  202.59   10.73
   3  -5 -17  176.26   10.51
   3  -5 -17  189.48   11.00
   3  -5 -17  204.49   11.01
  -3   5  16   22.05    6.96
   3  -5 -16   22.92    3.23
   3  -5 -16   15.05    4.52
   3  -5 -16   20.78    3.22
   3  -5 -16   20.57    2.80
   3  -5 -16   21.62    2.90
   3  -5 -16   25.32    3.19
  -3   5  15   14.37    6.47
   3  -5 -15    9.53    2.80
   3  -5 -15    8.52    2.46
   3  -5 -15    9.76    2.67
   3  -5 -15    8.43    3.58
  -3  -5  15   10.01    3.22
   3  -5 -15    9.19    2.73
   3  -5 -14   14.45    2.88
   3  -5 -14   15.94    4.03
  -3  -5  14   21.26    3.28
   3  -5 -14   12.88    2.90
   3  -5 -13    1.86    2.75
   3  -5 -13    4.19    2.33
   3  -5 -12    3.09    2.54
   3  -5 -12    7.83    2.38
   3  -5 -11  459.77   26.54
   3  -5 -11  535.75   25.48
   3  -5 -10    1.37    2.11
   3  -5 -10    1.36    1.91
   3  -5  -9   47.31    4.25
   3  -5  -9   50.77    3.87
   3  -5  -8   43.89    3.87
   3  -5  -8   49.54    3.75
   3  -5  -7   11.85    2.26
   3  -5  -6  144.69    8.03
   3  -5  -5    3.57    1.81
   3  -5  -4  220.50   11.54
   3  -5  -3 1207.99   58.21
  -3  -5   2 1288.40   61.75
  -3  -5   2 1242.79   59.54
   3  -5  -2 1210.97   59.41
  -3  -5   1   10.23    2.36
  -3  -5   1    5.50    3.63
  -3  -5   0 1026.74   52.04
  -3  -5   0 1061.85   49.98
   3  -5   0 1008.00   49.82
  -3  -5  -1   55.80    5.95
   3  -5   1   69.22    4.34
  -3  -5  -1   56.45    4.22
  -3  -5  -2  535.92   29.14
  -3  -5  -2  551.49   27.07
  -3  -5  -3   17.83    2.47
  -3  -5  -3   22.75    4.24
  -3  -5  -4  371.94   18.93
  -3  -5  -4  383.43   21.30
  -3  -5  -5  239.26   15.50
  -3  -5  -5  258.41   13.29
  -3  -5  -6  102.88    8.74
  -3  -5  -6  111.57    6.59
  -3  -5  -7 1043.60   53.88
  -3  -5  -7 1056.48   51.15
  -3  -5  -8  271.46   16.84
  -3  -5  -8  266.44   14.04
  -3  -5  -9    1.30    2.08
  -3  -5  -9    2.45    3.82
  -3  -5 -10  127.27   10.19
  -3  -5 -10  118.11    7.23
  -3  -5 -11   97.76    9.12
  -3  -5 -11  101.06    6.40
  -3  -5 -12  363.25   19.44
   3  -5  12  339.76   19.48
   3  -5  12  352.16   19.39
  -3  -5 -12  392.70   22.86
  -3  -5 -12  367.84   19.22
  -3  -5 -12  396.05   19.23
  -3  -5 -12  398.64   19.27
  -3  -5 -13  160.96   10.41
   3  -5  13  166.02   10.53
  -3  -5 -13  181.62   13.79
  -3  -5 -13  188.88   10.40
  -3  -5 -13  184.75   10.29
  -3  -5 -13  191.15   10.39
  -3  -5 -13  196.83   10.41
  -3  -5 -14  129.42    8.98
   3  -5  14  129.18    9.11
  -3  -5 -14  163.51   12.64
  -3  -5 -14  138.01    8.86
   3  -5  14  152.57    8.80
  -3  -5 -14  152.43    8.83
  -3  -5 -14  173.63    9.04
  -3  -5 -14  167.15    9.10
  -3  -5 -15  426.59   21.49
   3  -5  15  389.02   21.33
  -3  -5 -15  416.30   21.11
  -3  -5 -15  429.61   21.01
   3  -5  15  372.50   21.19
  -3  -5 -15  395.68   20.99
  -3  -5 -15  425.44   21.13
  -3  -5 -15  386.52   24.82
  -3  -5 -16   38.05    4.01
  -3  -5 -16   37.34    3.81
  -3  -5 -16   37.46    3.88
   3  -5  16   30.75    4.32
  -3  -5 -16   40.86    4.04
  -3  -5 -16   44.23    7.04
  -3  -5 -17   26.77    3.77
  -3  -5 -17   24.95    3.14
  -3  -5 -17   19.97    3.48
  -3  -5 -17   23.93    3.50
   3  -5  17   21.26    3.91
  -3  -5 -17   20.26    5.87
  -3  -5 -17   21.66    3.37
  -3  -5 -18  183.19    9.78
  -3  -5 -18  153.63    9.41
  -3  -5 -18  152.67    9.12
   3  -5  18  154.01    9.68
  -3  -5 -18  150.21    9.32
  -3  -5 -18  143.91    9.19
  -3  -5 -18  142.75   12.96
  -3  -5 -19   14.65    3.35
  -3  -5 -19   12.10    2.70
  -3  -5 -19    8.30    3.06
   3  -5  19    5.63    3.60
  -3  -5 -19   13.05    3.24
  -3  -5 -19    8.81    2.95
  -3  -5 -19    3.16    4.83
  -3  -5 -20    9.85    3.30
  -3  -5 -20    4.98    2.37
  -3  -5 -20    7.90    3.21
   3  -5  20    6.23    3.54
  -3  -5 -20    8.16    3.13
  -3  -5 -20    9.04    5.48
  -3  -5 -20    3.96    2.72
  -3  -5 -21  119.48    8.15
  -3  -5 -21  133.52    8.11
  -3  -5 -21  115.72    7.53
   3  -5  21  125.10    8.37
  -3  -5 -21  131.17    8.09
  -3  -5 -21  122.48    7.90
  -3  -5 -21  101.51   11.33
  -3  -5 -22   11.07    3.25
  -3  -5 -22    7.53    2.51
  -3  -5 -22    9.14    3.32
  -3  -5 -22    9.27    3.26
  -3  -5 -22    5.11    2.97
  -3  -5 -22   14.51    5.60
  -3  -5 -23  415.92   20.26
   3   5  23  383.81   19.60
  -3  -5 -23  346.30   24.38
  -3  -5 -23  364.58   19.42
  -3  -5 -23  386.47   20.01
  -3  -5 -23  356.87   19.80
  -3  -5 -23  387.13   20.01
  -3  -5 -24    3.31    3.07
  -3  -5 -24    3.33    2.77
   3   5  24    2.15    3.34
  -3  -5 -24    9.14    2.33
  -3  -5 -24    4.17    2.99
  -3  -5 -24   10.36    3.24
  -3  -5 -25   18.81    3.66
  -3  -5 -25   19.89    3.33
   3   5  25   23.71    3.61
  -3  -5 -25   20.24    2.69
  -3  -5 -25   22.29    3.61
  -3  -5 -25   26.46    3.83
  -3  -5 -26    7.99    3.19
  -3  -5 -26   15.32    2.97
  -3  -5 -26   15.89    3.27
  -3  -5 -26   16.35    3.37
   3   5  26   10.33    3.38
  -3  -5 -27  169.30    9.80
   3   5  27  171.18    9.47
  -3  -5 -27  162.86    9.67
  -3  -5 -27  162.82    9.73
  -3  -5 -27  158.00    9.48
  -3  -5 -28    6.51    2.71
   3   5  28    7.35    3.03
  -3  -5 -28    6.72    2.39
  -3  -5 -28   10.53    2.87
  -3  -5 -28    5.11    2.75
  -3  -5 -28    6.06    2.74
  -3  -5 -29   12.84    2.86
   3   5  29   11.79    2.94
  -3  -5 -29   13.71    2.88
  -3  -5 -29   12.12    2.45
  -3  -5 -29   15.40    2.89
  -3  -5 -29   10.11    2.86
  -3  -5 -30   94.20    5.71
   3   5  30   85.68    5.45
  -3  -5 -30   86.32    5.62
  -3   5 -30   87.45    5.86
  -3  -5 -30   81.74    5.56
   3  -5  30   95.15    5.95
  -3  -5 -30   73.43    5.24
  -3  -5 -30   80.83    5.64
  -3  -5 -31   -0.64    2.21
  -3  -5 -31    0.93    1.69
  -3   5 -31    0.49    2.52
  -3  -5 -31   -1.03    2.15
   3  -5  31    2.30    2.65
  -3  -5 -31   -0.70    2.29
  -3  -5 -32    1.50    1.91
  -3  -5 -32    1.46    1.50
  -3  -5 -32    0.43    2.07
   3  -5  32    1.90    2.46
  -3   5 -32    0.34    2.42
  -3  -5 -32   -2.74    1.95
  -3   5 -33   45.96    3.46
  -3  -5 -33   39.37    3.04
  -3  -5 -33   41.16    3.25
  -3  -5 -33   38.53    3.07
  -3   5 -34   32.83    2.72
  -3  -5 -34   30.75    2.18
  -3  -5 -34   28.50    2.51
   3  -5  34   37.82    2.84
  -3  -5 -34   27.96    2.24
  -3   5 -35    4.67    1.38
  -3  -5 -35    3.08    1.21
   3  -5  35    2.58    1.56
   3  -7 -33   28.48    2.14
   3  -7 -32   42.15    2.98
  -3  -7  32   40.11    3.10
  -3  -7  31   97.10    5.70
   3  -7 -31   95.52    5.59
   3  -7 -30    2.70    1.41
   3  -7 -30    0.89    1.83
  -3  -7  30    3.23    2.35
   3  -7 -30    1.68    2.04
  -3  -7  29   18.77    2.99
   3  -7 -29   18.62    2.75
   3  -7 -29   23.42    2.31
   3  -7 -28   19.50    2.80
  -3  -7  28   15.94    3.05
   3  -7 -28   15.18    2.34
   3  -7 -28   10.83    2.47
   3  -7 -27  116.20    7.02
   3  -7 -27  106.96    6.76
   3  -7 -27  118.34    6.74
   3  -7 -26   49.78    3.71
   3  -7 -26   48.12    4.33
   3  -7 -26   59.46    4.36
  -3  -7  25    8.71    2.54
   3  -7 -25   15.95    2.30
   3  -7 -25   16.94    2.36
   3  -7 -25   19.04    3.31
   3  -7 -25   17.90    3.00
   3  -7 -25   13.50    3.09
  -3  -7  24   28.24    3.44
   3  -7 -24   32.20    3.11
   3  -7 -24   29.76    3.19
   3  -7 -24   29.09    3.71
   3  -7 -24   33.63    3.91
   3  -7 -24   42.57    3.89
   3  -7 -23  125.26    7.31
   3  -7 -23  132.56    7.51
   3  -7 -23  136.12    8.03
   3  -7 -23  138.86    7.86
   3  -7 -23  118.75    7.85
   3  -7 -22  100.58    6.31
   3  -7 -22   98.83    6.13
  -3  -7  22   93.68    6.81
   3  -7 -22   99.61    6.69
   3  -7 -22   93.66    6.68
   3  -7 -22  108.52    6.78
  -3  -7  21    7.19    2.75
   3  -7 -21    8.00    2.65
   3  -7 -21    4.92    2.45
   3  -7 -21    0.64    2.92
  -3  -7  21    3.22    3.23
   3  -7 -21    7.55    3.27
   3  -7 -21    7.63    3.15
  -3  -7  20    1.33    2.67
   3  -7 -20    5.38    3.05
   3  -7 -20    4.24    3.33
   3  -7 -20    3.20    2.50
   3  -7 -20    3.71    2.41
   3  -7 -20    3.60    2.93
  -3  -7  20    7.49    3.47
  -3  -7  19   14.68    3.17
   3  -7 -19   14.49    3.42
   3  -7 -19   13.74    3.75
   3  -7 -19   12.81    3.10
   3  -7 -19    8.13    2.67
   3  -7 -19   14.31    3.10
  -3  -7  19   12.60    3.56
   3  -7 -19   10.95    3.26
  -3  -7  18    0.71    2.63
   3  -7 -18    2.32    3.07
   3  -7 -18    0.17    3.19
   3  -7 -18    1.32    2.76
   3  -7 -18   -0.14    2.48
   3  -7 -18    1.73    2.69
   3  -7 -18   -1.17    2.96
  -3  -7  18    0.63    3.36
  -3  -7  17   13.57    3.35
   3  -7 -17   16.49    3.52
   3  -7 -17   17.51    3.87
   3  -7 -17   20.52    3.45
   3  -7 -17   20.04    3.41
   3  -7 -17   17.13    3.05
  -3  -7  17   18.22    3.76
   3  -7 -17   20.43    3.47
  -3  -7  16    2.57    2.89
   3  -7 -16    1.19    3.03
   3  -7 -16   -0.17    3.30
   3  -7 -16    1.15    2.81
   3  -7 -16    0.74    2.46
   3  -7 -16    5.92    2.68
   3  -7 -16    1.34    2.90
  -3  -7  16   -0.93    3.40
  -3  -7  15   82.94    6.98
   3  -7 -15   98.41    7.24
   3  -7 -15  104.41    7.20
   3  -7 -15  117.82    7.13
   3  -7 -15   99.41    6.79
   3  -7 -15  103.17    7.06
  -3  -7  15  103.67    6.84
  -3  -7  15  110.07    7.25
   3  -7 -15  112.61    7.16
  -3  -7  14   70.63    5.51
   3  -7 -14   63.87    5.39
   3  -7 -14   74.59    5.71
   3  -7 -14   52.57    4.82
   3  -7 -14   56.53    4.49
   3  -7 -14   59.82    4.91
   3  -7 -14   61.96    4.88
  -3  -7  14   54.57    4.87
  -3  -7  14   41.58    4.03
  -3  -7  14   53.89    5.07
   3  -7 -14   57.38    5.03
  -3  -7  13  309.19   17.52
   3  -7 -13  340.40   17.58
   3  -7 -13  311.52   17.36
   3  -7 -13  333.68   17.27
   3  -7 -13  317.89   17.09
   3  -7 -13  313.53   16.91
  -3  -7  13  328.56   17.25
   3  -7 -13  329.48   17.40
  -3  -7  13  334.99   17.24
   3  -7 -13  325.95   17.29
  -3  -7  12   19.14    3.47
   3  -7 -12   15.49    3.57
   3  -7 -12   16.21    3.84
   3  -7 -12   16.42    3.11
   3  -7 -12   15.56    3.15
   3  -7 -12   14.92    3.10
   3  -7 -12   13.38    3.24
   3  -7 -12   15.49    2.98
  -3  -7  12   15.59    3.40
  -3  -7  12   16.94    3.37
  -3  -7  11   16.14    3.33
   3  -7 -11   12.48    3.65
   3  -7 -11   10.35    3.23
  -3  -7  11   16.99    3.82
   3  -7 -11    7.83    2.76
   3  -7 -11   14.60    3.05
   3  -7 -11    9.99    2.98
   3  -7 -11    8.92    2.84
  -3  -7  11   11.16    3.25
  -3  -7  11    8.51    3.07
   3  -7 -11    8.11    2.94
  -3  -7  10  138.00    9.45
  -3  -7  10  135.31    9.58
   3  -7 -10  137.44    9.47
   3  -7 -10  140.81    9.34
   3  -7 -10  173.62    9.32
   3  -7 -10  173.40    9.35
  -3  -7  10  165.03    9.63
   3  -7 -10  155.25    9.39
   3  -7 -10  152.31    9.19
  -3  -7  10  145.81    9.20
  -3  -7  10  177.68    9.33
   3  -7 -10  167.21    9.42
  -3  -7   9    3.30    2.98
   3  -7  -9    8.89    3.44
   3  -7  -9    0.98    3.11
  -3  -7   9    9.28    3.60
   3  -7  -9   13.05    2.89
   3  -7  -9   10.20    2.96
  -3  -7   9    6.53    2.80
   3  -7  -9    9.99    3.14
   3  -7  -9   18.61    3.23
   3  -7  -9    8.35    2.83
  -3  -7   9   10.01    3.15
  -3  -7   9   11.49    3.08
  -3  -7   9   18.65    3.64
   3  -7  -8   27.20    3.46
  -3  -7   8   29.45    3.99
   3  -7  -8   14.91    3.47
  -3  -7   8   16.68    4.07
   3  -7  -8   18.18    4.08
   3  -7  -8    6.26    2.84
  -3  -7   8   16.82    3.33
   3  -7  -8   11.09    3.04
   3  -7  -8   14.25    3.24
   3  -7  -8   11.27    3.10
  -3  -7   8   18.20    3.62
  -3  -7   8    6.01    3.08
  -3  -7   8    6.22    3.63
   3  -7  -7 1203.86   61.44
  -3  -7   7 1305.95   61.85
  -3  -7   7 1257.89   61.65
   3  -7  -7 1281.86   61.69
   3  -7  -7 1280.37   61.35
  -3  -7   7 1197.06   61.62
  -3  -7   7 1266.86   61.38
   3  -7  -7 1355.35   61.60
   3  -7  -7 1251.98   61.39
  -3  -7   7 1274.85   61.52
   3  -7  -7 1283.38   61.45
  -3  -7   7 1204.38   61.01
   3  -7  -6  103.80    6.17
  -3  -7   6  105.66    6.54
   3  -7  -6   94.11    6.68
  -3  -7   6   89.04    6.26
   3  -7  -6   62.14    5.46
  -3  -7   6   67.96    6.04
  -3  -7   6   88.75    5.85
   3  -7  -6   70.00    5.93
   3  -7  -6   81.46    5.95
  -3  -7   6   76.21    5.90
   3  -7  -6   71.70    5.82
  -3  -7   6   63.11    5.33
   3  -7  -5   23.54    3.54
  -3  -7   5   33.25    4.13
  -3  -7   5   36.37    4.34
   3  -7  -5   34.73    4.52
   3  -7  -5   48.14    4.02
  -3  -7   5   38.88    3.38
   3  -7  -5   39.66    4.15
  -3  -7   5   47.00    4.44
   3  -7  -5   33.50    3.87
  -3  -7   5   41.55    3.93
   3  -7  -5   32.15    3.97
  -3  -7   5   42.03    4.12
   3  -7  -5   40.56    4.01
  -3  -7   5   42.82    3.62
  -3  -7   4    6.05    2.86
   3  -7  -4   -0.72    2.23
  -3  -7   4   -0.35    2.14
  -3  -7   4    1.06    3.03
   3  -7  -4    5.16    3.25
   3  -7  -4    0.41    2.29
   3  -7  -4    1.22    2.66
  -3  -7   4    0.87    2.50
   3  -7  -4    0.15    2.58
  -3  -7   4    1.97    2.06
   3  -7  -4    2.78    2.75
  -3  -7   4    2.71    3.00
  -3  -7   4    1.20    2.55
   3  -7  -4    1.48    2.47
  -3  -7   3    5.85    3.08
   3  -7  -3    2.86    2.44
  -3  -7   3    7.65    2.60
   3  -7  -3    6.66    3.38
   3  -7  -3    4.67    2.92
  -3  -7   3    7.28    3.27
   3  -7  -3    7.21    2.69
   3  -7  -3    4.21    2.59
  -3  -7   3    8.99    2.81
  -3  -7   3    4.56    2.20
   3  -7  -3    2.66    2.90
  -3  -7   3    9.67    2.92
  -3  -7   3    9.99    3.31
   3  -7  -3    2.07    2.50
  -3  -7   2  184.11   11.35
  -3  -7   2  199.11   11.22
   3  -7  -2  200.23   11.47
  -3  -7   2  192.50   10.76
   3  -7  -2  188.79   11.20
   3  -7  -2  180.82   11.04
   3  -7  -2  201.46   11.12
   3  -7  -2  212.92   11.55
  -3  -7   2  206.42   11.49
  -3  -7   2  189.44   10.75
  -3  -7   2  195.65   11.07
   3  -7  -2  192.14   11.16
   3  -7  -2  201.57   11.17
  -3  -7   2  212.40   11.19
  -3  -7   1   44.55    4.57
  -3  -7   1   40.63    4.51
   3  -7  -1   50.54    4.99
  -3  -7   1   46.71    4.12
   3  -7  -1   43.90    4.50
   3  -7  -1   39.78    4.41
  -3  -7   1   48.94    4.35
   3  -7  -1   48.10    4.42
   3  -7  -1   48.44    4.28
  -3  -7   1   48.49    4.07
  -3  -7   1   50.52    4.94
   3  -7  -1   52.24    4.42
  -3  -7   1   52.17    4.54
  -3  -7   0  286.13   14.71
   3  -7   0  272.22   14.70
  -3  -7   0  261.42   14.23
   3  -7   0  254.32   14.34
  -3  -7   0  256.52   13.97
   3  -7   0  261.70   14.35
  -3  -7   0  258.25   14.01
  -3  -7   0  267.66   14.24
  -3  -7   0  273.45   14.54
   3  -7   0  264.22   14.19
   3  -7   0  246.82   14.24
  -3  -7   0  278.37   14.31
   3  -7   0  254.19   14.24
  -3  -7  -1   19.07    3.32
   3  -7   1   20.81    3.43
  -3  -7  -1   13.43    3.11
   3  -7   1   15.62    3.96
  -3  -7  -1   15.10    2.87
   3  -7   1   19.61    3.55
   3  -7   1   19.21    3.38
  -3  -7  -1   11.65    2.66
  -3  -7  -1   14.44    3.05
   3  -7   1   22.97    3.11
   3  -7   1   12.59    3.27
   3  -7   1   25.59    3.43
  -3  -7  -1   12.09    2.87
  -3  -7  -2   14.13    3.22
   3  -7   2   14.56    3.26
  -3  -7  -2    6.13    2.82
  -3  -7  -2    4.37    3.09
   3  -7   2   12.03    3.20
  -3  -7  -2    8.92    2.82
  -3  -7  -2   11.00    2.65
   3  -7   2    9.88    3.01
   3  -7   2   14.78    2.71
   3  -7   2    5.65    3.36
  -3  -7  -2    4.89    2.81
   3  -7   2    7.27    3.03
   3  -7   2    9.21    2.74
  -3  -7  -3  461.14   23.12
   3  -7   3  447.75   22.97
  -3  -7  -3  491.15   22.90
  -3  -7  -3  428.40   25.03
  -3  -7  -3  443.02   22.57
   3  -7   3  426.69   22.74
  -3  -7  -3  441.92   22.54
   3  -7   3  447.52   23.11
   3  -7   3  421.77   22.75
   3  -7   3  426.88   22.49
  -3  -7  -3  449.67   22.55
  -3  -7  -3  464.13   22.73
  -3  -7  -3  458.56   22.73
   3  -7   3  401.73   22.61
   3  -7   3  430.88   22.71
  -3  -7  -4   76.47    4.99
  -3  -7  -4   88.73    5.92
   3  -7   4   70.71    5.76
  -3  -7  -4   62.43    5.16
  -3  -7  -4   61.00    6.63
   3  -7   4   73.01    5.54
  -3  -7  -4   80.93    5.32
  -3  -7  -4   61.86    5.51
   3  -7   4   65.93    5.63
  -3  -7  -4   71.34    5.30
   3  -7   4   65.83    5.63
  -3  -7  -4   56.98    5.03
   3  -7   4   60.30    4.95
   3  -7   4   52.79    5.37
   3  -7   4   62.36    5.32
  -3  -7  -4   65.80    5.14
  -3  -7  -5   13.33    3.27
  -3  -7  -5    7.53    2.42
   3  -7   5    5.64    3.13
  -3  -7  -5    3.27    3.47
  -3  -7  -5    5.98    2.86
   3  -7   5    9.48    3.04
  -3  -7  -5   10.45    2.87
  -3  -7  -5    7.50    2.72
   3  -7   5    4.59    3.01
   3  -7   5    6.00    2.47
  -3  -7  -5    5.62    2.73
   3  -7   5    4.34    3.20
  -3  -7  -5    6.23    3.09
   3  -7   5    3.33    3.13
   3  -7   5    6.41    2.91
  -3  -7  -6   36.60    4.34
  -3  -7  -6   39.71    4.95
   3  -7   6   46.70    5.06
  -3  -7  -6   83.62    5.33
  -3  -7  -6   61.09    7.03
  -3  -7  -6   59.37    4.91
   3  -7   6   51.45    5.03
   3  -7   6   72.55    5.78
  -3  -7  -6   63.67    5.23
   3  -7   6   59.92    4.55
  -3  -7  -6   65.01    5.00
  -3  -7  -6   73.53    5.13
   3  -7   6   74.27    5.53
   3  -7   6   70.18    5.24
  -3  -7  -7  232.41   12.71
  -3  -7  -7  240.01   13.24
   3  -7   7  228.15   13.17
  -3  -7  -7  226.01   15.27
  -3  -7  -7  234.68   12.84
   3  -7   7  228.93   12.87
  -3  -7  -7  234.02   12.77
  -3  -7  -7  241.40   13.05
  -3  -7  -7  226.63   12.70
   3  -7   7  225.92   13.17
   3  -7   7  213.26   12.78
   3  -7   7  218.22   12.99
  -3  -7  -7  237.28   12.79
  -3  -7  -8   71.66    6.01
  -3  -7  -8   70.43    5.50
   3  -7   8   75.87    6.26
  -3  -7  -8   77.77    5.83
   3  -7   8   72.40    5.80
   3  -7   8   77.67    6.19
   3  -7   8   70.10    5.25
  -3  -7  -8   87.37    5.87
   3  -7   8   69.80    6.21
  -3  -7  -8   76.55    5.82
  -3  -7  -8   81.19    5.84
  -3  -7  -8   82.95    8.01
  -3  -7  -9  771.17   42.29
  -3  -7  -9  887.03   39.51
  -3  -7  -9  704.52   39.10
   3  -7   9  752.91   39.63
  -3  -7  -9  794.74   39.26
   3  -7   9  819.89   39.66
  -3  -7  -9  809.23   39.33
   3  -7   9  788.26   39.57
   3  -7   9  773.28   38.85
  -3  -7  -9  827.77   39.36
  -3  -7 -10  215.90   15.90
  -3  -7 -10  239.35   13.48
  -3  -7 -10  293.82   13.87
   3  -7  10  276.05   14.37
  -3  -7 -10  275.13   13.76
  -3  -7 -10  268.76   13.71
   3  -7  10  243.89   13.79
   3  -7  10  209.39   13.67
   3  -7  10  193.89   12.94
  -3  -7 -10  248.66   13.53
  -3  -7 -11   39.80    6.23
  -3  -7 -11   47.31    4.44
  -3  -7 -11   42.05    4.32
  -3  -7 -11   41.48    4.50
   3  -7  11   39.91    5.23
  -3  -7 -11   39.76    4.33
  -3  -7 -11   40.92    4.45
   3  -7  11   50.64    4.79
   3  -7  11   43.63    4.91
  -3  -7 -11   43.12    4.47
  -3  -7 -12   73.74    7.83
  -3  -7 -12   72.15    5.34
  -3  -7 -12   49.04    5.10
  -3  -7 -12   59.22    5.27
   3  -7  12   49.22    5.84
  -3  -7 -12   64.47    5.32
  -3  -7 -12   65.48    5.30
   3  -7  12   63.43    5.40
  -3  -7 -12   71.97    5.38
   3  -7  12   63.64    5.80
  -3  -7 -13   70.09    8.49
  -3  -7 -13   90.09    6.57
  -3  -7 -13   94.15    6.72
  -3  -7 -13   93.52    6.71
   3  -7  13   91.34    7.40
   3  -7  13   92.65    6.71
  -3  -7 -13  102.25    6.65
  -3  -7 -13   95.36    6.71
   3  -7  13   96.70    7.20
  -3  -7 -13  102.70    6.71
  -3  -7 -14   11.59    3.17
  -3  -7 -14   10.69    4.33
  -3  -7 -14   20.09    3.45
   3  -7  14   16.00    4.33
  -3  -7 -14   15.00    3.16
  -3  -7 -14   14.53    3.32
  -3  -7 -14   13.15    3.23
   3  -7  14   14.08    3.15
   3  -7  14    9.14    3.85
  -3  -7 -15    6.44    2.92
  -3  -7 -15    2.06    3.92
  -3  -7 -15    4.61    3.00
  -3  -7 -15    7.01    2.89
  -3  -7 -15    7.64    2.97
   3  -7  15    4.01    2.74
   3  -7  15    4.47    3.67
  -3  -7 -15    4.65    3.10
  -3  -7 -16    1.47    2.76
  -3  -7 -16   -0.64    2.68
  -3  -7 -16    1.36    3.02
  -3  -7 -16    0.33    2.87
   3  -7  16   -0.15    2.56
   3  -7  16    2.60    3.55
  -3  -7 -16    3.04    2.99
  -3  -7 -17    3.86    2.83
  -3  -7 -17    3.56    3.07
  -3  -7 -17    2.18    2.95
  -3  -7 -17    2.81    2.76
   3  -7  17    4.03    3.62
  -3  -7 -17    7.53    3.11
   3  -7  17    5.55    2.59
  -3  -7 -18   83.37    6.21
  -3  -7 -18   92.81    6.61
  -3  -7 -18   79.06    6.46
  -3  -7 -18   97.74    6.27
  -3  -7 -18   95.31    6.51
   3  -7  18   84.47    6.41
  -3  -7 -18   80.59    6.25
  -3  -7 -19  307.89   16.53
  -3  -7 -19  297.86   16.83
  -3  -7 -19  315.23   16.73
  -3  -7 -19  309.07   16.67
  -3  -7 -19  335.50   16.61
   3  -7  19  307.34   16.56
  -3  -7 -19  302.75   16.59
  -3  -7 -20    1.25    3.13
  -3  -7 -20    0.15    2.73
   3  -7  20   -0.99    3.12
  -3  -7 -20    2.75    2.66
  -3  -7 -20   -0.77    2.89
  -3  -7 -20   -0.59    2.49
  -3  -7 -21   11.25    3.38
   3  -7  21    5.74    3.10
  -3  -7 -21    8.09    2.89
  -3  -7 -21    6.17    2.50
  -3  -7 -21   11.66    3.18
  -3  -7 -21    5.87    2.73
  -3  -7 -22    1.99    3.13
   3  -7  22    5.75    3.18
  -3  -7 -22    2.33    2.75
  -3  -7 -22    2.97    2.25
  -3  -7 -22    6.41    2.91
  -3  -7 -22    6.97    2.56
  -3  -7 -23   66.03    5.09
  -3  -7 -23   69.87    5.56
  -3  -7 -23   79.70    5.61
  -3  -7 -23   77.56    5.44
  -3  -7 -23   69.64    4.97
   3  -7  23   76.25    5.59
  -3  -7 -23   76.60    5.42
  -3  -7 -24    2.24    2.18
  -3  -7 -24    0.94    2.77
  -3  -7 -24    0.49    2.78
  -3  -7 -24    2.39    2.47
  -3  -7 -24    2.95    1.97
  -3  -7 -24    4.01    2.41
   3  -7  24   -1.15    3.02
  -3  -7 -25   80.87    5.41
  -3  -7 -25   90.43    5.97
  -3  -7 -25   92.20    5.86
  -3  -7 -25   94.27    5.76
  -3  -7 -25   81.88    5.20
   3  -7  25   80.52    5.81
  -3  -7 -25   88.68    5.67
  -3  -7 -26    4.01    1.89
  -3  -7 -26   -1.00    2.45
  -3  -7 -26    5.86    2.51
  -3  -7 -26    5.49    2.25
  -3  -7 -26    1.98    1.54
  -3  -7 -26    1.43    2.19
   3  -7  26    1.64    2.56
  -3  -7 -27   43.75    3.43
   3  -7  27   43.76    3.60
  -3  -7 -27   38.87    3.23
  -3  -7 -27   34.76    3.23
  -3  -7 -27   31.24    2.89
  -3  -7 -28   48.02    3.52
  -3  -7 -28   40.18    3.25
  -3  -7 -28   43.73    3.31
  -3  -7 -29   28.67    2.64
  -3  -7 -29   29.96    2.46
  -3  -7 -29   27.88    2.39
  -3  -7 -30    3.93    1.49
  -3  -7 -30    1.52    1.27
  -3  -7 -30    3.66    1.21
   3  -9 -25   21.88    2.05
   3  -9 -24    8.95    1.74
   3  -9 -24    8.57    1.78
   3  -9 -23   -1.43    1.89
   3  -9 -23    0.98    1.80
   3  -9 -22   15.63    2.43
   3  -9 -22   11.05    2.26
   3  -9 -21   25.35    2.82
   3  -9 -21   24.29    2.65
   3  -9 -21   15.43    1.91
   3  -9 -21   21.09    2.46
   3  -9 -21   19.33    2.40
   3  -9 -20   36.47    3.43
   3  -9 -20   37.55    3.37
   3  -9 -20   35.34    2.79
   3  -9 -20   33.62    3.19
   3  -9 -20   37.36    3.11
   3  -9 -19    2.14    2.54
   3  -9 -19    1.59    2.36
   3  -9 -19    3.84    2.37
   3  -9 -19    0.22    1.88
   3  -9 -19    2.86    2.28
   3  -9 -19    6.83    2.14
   3  -9 -18  212.65   11.80
   3  -9 -18  242.97   12.16
   3  -9 -18  218.90   11.92
   3  -9 -18  221.36   11.69
   3  -9 -18  240.72   12.05
   3  -9 -18  212.89   11.81
   3  -9 -17   -0.82    2.83
   3  -9 -17    4.65    2.62
   3  -9 -17   -0.11    2.43
   3  -9 -17    0.56    2.09
   3  -9 -17    4.05    2.40
   3  -9 -17   -1.30    2.15
   3  -9 -16   73.00    5.28
   3  -9 -16   74.33    5.47
   3  -9 -16   75.68    5.26
   3  -9 -16   68.19    4.94
   3  -9 -16   82.75    5.39
   3  -9 -16   71.36    5.04
   3  -9 -15    6.07    2.98
   3  -9 -15   10.90    3.02
  -3  -9  15    8.46    2.30
   3  -9 -15   11.86    2.61
   3  -9 -15   11.64    2.98
   3  -9 -15   10.74    2.83
   3  -9 -14    5.23    3.05
   3  -9 -14    6.85    3.04
  -3  -9  14    9.27    2.44
   3  -9 -14    4.34    2.41
   3  -9 -14    4.62    2.71
   3  -9 -14    2.66    2.62
   3  -9 -13    8.12    3.12
   3  -9 -13    4.16    3.13
  -3  -9  13    4.82    2.39
   3  -9 -13    7.45    2.60
   3  -9 -13    7.38    2.92
   3  -9 -13    5.61    2.84
   3  -9 -12   62.85    5.08
   3  -9 -12   64.60    5.21
  -3  -9  12   61.19    4.68
   3  -9 -12   61.05    4.71
   3  -9 -12   63.30    5.04
   3  -9 -12   50.53    4.32
   3  -9 -12   57.12    4.79
   3  -9 -11   25.76    3.97
  -3  -9  11   22.21    3.34
   3  -9 -11   27.22    3.55
  -3  -9  11   39.75    4.08
   3  -9 -11   32.93    3.88
   3  -9 -11   30.10    3.37
   3  -9 -11   37.20    3.91
   3  -9 -10  108.56    7.06
  -3  -9  10   89.84    6.57
   3  -9 -10   98.04    6.41
   3  -9 -10   99.80    6.57
  -3  -9  10  103.76    6.89
   3  -9 -10  100.43    6.71
   3  -9  -9    1.22    3.24
  -3  -9   9    1.03    2.52
   3  -9  -9    2.21    2.72
   3  -9  -9    0.13    2.63
  -3  -9   9   -2.25    3.13
   3  -9  -9   -2.12    2.81
   3  -9  -8   -0.16    3.38
  -3  -9   8    2.88    2.66
   3  -9  -8    3.53    2.69
   3  -9  -8    1.78    2.83
  -3  -9   8    3.27    3.15
   3  -9  -8    0.83    2.68
   3  -9  -8   -1.29    2.76
   3  -9  -7    3.49    3.35
  -3  -9   7    2.64    2.83
   3  -9  -7   -0.29    2.89
   3  -9  -7    1.94    2.73
   3  -9  -7    5.93    2.89
  -3  -9   7    4.32    3.23
   3  -9  -7    7.84    2.99
   3  -9  -6   43.24    4.79
   3  -9  -6   44.33    4.58
  -3  -9   6   43.43    4.35
   3  -9  -6   39.96    4.21
   3  -9  -6   39.64    4.29
   3  -9  -6   47.92    4.35
  -3  -9   6   40.08    4.65
   3  -9  -6   34.30    4.07
   3  -9  -5    2.12    3.30
   3  -9  -5    2.31    3.05
  -3  -9   5   -0.32    2.63
  -3  -9   5    0.43    2.73
   3  -9  -5    1.49    2.90
   3  -9  -5    3.53    2.71
   3  -9  -5    1.24    3.05
  -3  -9   5   -2.16    3.28
   3  -9  -5    0.59    2.77
   3  -9  -4   15.36    3.57
  -3  -9   4   16.55    3.41
   3  -9  -4   19.20    4.00
  -3  -9   4   14.22    3.16
  -3  -9   4   10.65    3.05
   3  -9  -4    9.66    3.21
   3  -9  -4   15.75    3.13
  -3  -9   4   14.96    3.72
   3  -9  -4   16.11    3.53
  -3  -9   4   16.37    3.29
   3  -9  -4   10.70    3.09
  -3  -9   3   60.53    4.99
   3  -9  -3   58.90    5.49
   3  -9  -3   49.70    5.02
  -3  -9   3   56.20    5.11
   3  -9  -3   63.60    5.37
   3  -9  -3   53.20    5.01
  -3  -9   3   59.33    4.26
  -3  -9   3   56.46    5.55
   3  -9  -3   57.82    4.79
  -3  -9   3   59.95    4.99
   3  -9  -3   61.10    5.00
  -3  -9   3   69.70    5.27
  -3  -9   2  106.73    7.01
   3  -9  -2  122.14    7.78
   3  -9  -2  116.96    7.39
  -3  -9   2  105.64    6.61
  -3  -9   2  115.58    7.44
   3  -9  -2  109.95    7.24
  -3  -9   2  105.72    7.49
  -3  -9   2   95.34    6.44
   3  -9  -2  111.97    7.54
  -3  -9   2  117.34    7.28
   3  -9  -2   99.82    6.94
   3  -9  -2  105.15    7.12
  -3  -9   2  104.14    7.16
  -3  -9   1    6.03    2.51
  -3  -9   1    5.42    2.97
   3  -9  -1    9.70    3.42
   3  -9  -1   10.86    3.90
  -3  -9   1   13.46    3.34
  -3  -9   1    4.98    2.26
   3  -9  -1    9.62    3.27
  -3  -9   1    7.70    3.02
   3  -9  -1    6.19    2.71
  -3  -9   1    4.90    3.47
   3  -9  -1    8.58    3.19
  -3  -9   1    6.52    3.14
   3  -9   0   46.95    5.08
  -3  -9   0   36.43    4.05
   3  -9   0   41.18    4.48
  -3  -9   0   36.86    3.84
  -3  -9   0   35.88    4.42
  -3  -9   0   45.53    4.40
   3  -9   0   44.03    4.10
   3  -9   0   48.01    4.62
  -3  -9   0   50.52    3.93
  -3  -9   0   51.79    5.16
   3  -9   0   52.59    4.59
  -3  -9   0   46.93    4.54
   3  -9   1   89.67    6.92
   3  -9   1   82.47    6.27
  -3  -9  -1   81.93    5.81
  -3  -9  -1   81.93    6.41
  -3  -9  -1   86.68    5.80
  -3  -9  -1   93.34    6.34
   3  -9   1   84.76    5.88
  -3  -9  -1   90.29    6.36
   3  -9   1   97.85    6.38
   3  -9   2  102.43    7.28
   3  -9   2   89.30    6.59
  -3  -9  -2   91.39    6.23
  -3  -9  -2   93.31    6.81
  -3  -9  -2   98.20    6.27
   3  -9   2   91.46    7.02
  -3  -9  -2  100.39    6.70
   3  -9   2   99.36    6.70
  -3  -9  -2  104.63    6.87
   3  -9   3  107.87    7.86
  -3  -9  -3  109.34    6.97
   3  -9   3  113.12    7.38
  -3  -9  -3  125.48    7.63
  -3  -9  -3  121.20    7.42
  -3  -9  -3  106.68    6.91
   3  -9   3  100.27    7.60
  -3  -9  -3  115.94    7.38
   3  -9   3  103.85    7.28
   3  -9   4   46.25    5.15
  -3  -9  -4   49.32    4.15
  -3  -9  -4   53.53    4.89
  -3  -9  -4   40.63    4.01
   3  -9   4   35.16    4.73
  -3  -9  -4   42.83    4.40
  -3  -9  -5    3.21    2.64
   3  -9   5    1.19    3.91
  -3  -9  -5    3.05    3.13
  -3  -9  -5    1.35    2.56
   3  -9   5    7.88    3.58
  -3  -9  -5    2.48    2.87
   3  -9   6  174.25   11.00
  -3  -9  -6  184.98   10.27
  -3  -9  -6  159.49   10.56
   3  -9   6  183.42   10.77
  -3  -9  -6  185.00   10.33
  -3  -9  -6  198.27   10.62
   3  -9   7   30.76    4.59
  -3  -9  -7   27.66    3.43
  -3  -9  -7   34.99    4.13
  -3  -9  -7   22.70    3.39
   3  -9   7   24.75    4.12
  -3  -9  -7   28.59    3.64
  -3  -9  -8   12.35    2.96
  -3  -9  -8    9.53    3.32
  -3  -9  -8    9.96    2.84
   3  -9   8    6.85    3.28
  -3  -9  -8    6.56    2.83
  -3  -9  -9   -0.14    2.53
  -3  -9  -9    1.16    2.63
   3  -9   9    0.15    2.86
  -3  -9  -9    0.27    2.61
  -3  -9 -10    9.88    2.77
  -3  -9 -10    8.48    2.88
  -3  -9 -10    7.94    2.84
   3  -9  10    7.28    3.09
  -3  -9 -10    3.06    2.72
  -3  -9 -11   -1.33    2.76
  -3  -9 -11    2.52    2.70
  -3  -9 -11    0.39    2.52
   3  -9  11   -1.48    2.81
  -3  -9 -12   20.44    3.25
  -3  -9 -12   22.01    3.28
   3  -9  12   18.23    3.25
  -3  -9 -12   26.11    3.31
  -3  -9 -13    2.87    2.56
  -3  -9 -13    4.58    2.69
   3  -9  13    1.97    2.43
  -3  -9 -13    1.56    2.50
  -3  -9 -14  111.95    6.47
  -3  -9 -14  110.46    6.52
   3  -9  14   86.00    6.11
  -3  -9 -14   96.56    6.37
  -3  -9 -14   95.64    6.29
  -3  -9 -15    1.79    2.41
  -3  -9 -15    2.61    2.56
  -3  -9 -15   -2.24    2.72
   3  -9  15    3.40    2.13
  -3  -9 -15    1.62    2.38
  -3  -9 -16  136.56    7.14
  -3  -9 -16  123.16    7.03
  -3  -9 -16  117.77    7.04
  -3  -9 -16  117.98    6.91
  -3  -9 -17    4.18    2.39
  -3  -9 -17    4.18    2.21
  -3  -9 -17   -0.40    2.44
   3  -9  17    1.60    1.65
  -3  -9 -17    2.72    2.22
  -3  -9 -18  126.69    7.33
  -3  -9 -18  131.47    7.31
  -3  -9 -18  124.68    7.24
  -3  -9 -19    5.81    2.03
  -3  -9 -19    4.14    2.09
  -3  -9 -19    5.61    2.05
  -3  -9 -20    1.11    1.81
  -3  -9 -20    1.62    1.95
  -3  -9 -20    5.66    1.82
  -3  -9 -21   -0.06    1.59
  -3  -9 -21    2.47    1.82
  -3  -9 -21    1.48    1.58
  -3  -9 -22   39.80    2.90
  -3  -9 -22   43.08    2.91
  -3  -9 -23   13.05    1.55
  -3  -9 -23   11.97    1.32
  -3  -9 -23   11.51    1.76
  -3  -9 -24    1.34    1.16
  -4   0  42   56.71    3.73
   4   0 -42   58.99    3.56
  -4   0  41    0.43    2.39
   4   0 -41   -0.06    1.94
  -4   0  40   38.08    3.77
   4   0 -40   36.33    3.35
   4   0 -40   43.49    3.04
   4   0 -39    1.01    2.12
  -4   0  39   -1.26    3.11
   4   0 -39    0.41    2.13
   4   0 -39    1.03    2.60
  -4   0  38   82.08    6.21
   4   0 -38   91.41    5.60
   4   0 -38   83.14    5.85
  -4   0  37   -0.51    3.64
   4   0 -37    2.28    2.59
   4   0 -37   -0.25    2.97
  -4   0  36  359.55   19.22
   4   0 -36  372.19   18.83
   4   0 -36  360.90   19.05
   4   0 -35   -2.39    3.11
  -4   0  35   -1.23    4.37
   4   0 -35   -1.36    3.58
   4   0 -34  149.47    9.48
  -4   0  34  162.53    9.94
   4   0 -34  147.60    9.15
   4   0 -33   -0.85    3.83
  -4   0  33    4.22    3.06
   4   0 -33    0.88    3.24
  -4   0  33   -0.69    4.44
  -4   0  32  102.19    6.98
   4   0 -32   94.72    7.19
  -4   0  32   84.35    7.45
   4   0 -32  105.03    6.91
  -4   0  31    2.18    4.41
   4   0 -31   -2.15    3.82
  -4   0  31    3.30    3.10
   4   0 -31    1.96    6.04
   4   0 -31    2.75    3.37
  -4   0  30  898.43   56.60
  -4   0  30 1034.65   51.89
  -4   0  30 1036.28   51.63
   4   0 -30 1039.09   51.80
   4   0 -30 1035.31   56.99
   4   0 -30 1134.36   51.65
  -4   0  29   10.41    7.23
  -4   0  29   13.39    4.66
   4   0 -29   18.85    4.23
  -4   0  29   12.20    3.52
   4   0 -29    0.65    5.56
   4   0 -29   16.61    3.53
  -4   0  28   72.70    6.25
  -4   0  28   66.01   10.34
  -4   0  28   64.00    5.44
   4   0 -28   79.17    6.12
   4   0 -28   60.74    8.99
   4   0 -28   63.17    5.38
  -4   0  27   25.03    8.26
  -4   0  27   21.08    4.85
   4   0 -27   30.05    4.37
  -4   0  27   21.30    3.67
   4   0 -27   20.51    6.54
   4   0 -27   22.15    3.77
  -4   0  26  236.51   13.62
  -4   0  26  242.92   18.64
  -4   0  26  227.69   13.09
   4   0 -26  248.85   13.49
   4   0 -26  254.45   17.79
   4   0 -26  239.00   13.06
  -4   0  25    7.22    7.24
  -4   0  25   -0.80    3.57
   4   0 -25    2.55    3.01
   4   0 -25   -1.84    2.86
   4   0 -25   -7.43    5.47
  -4   0  25    1.61    2.52
  -4   0  24  147.78    8.73
  -4   0  24  137.18    9.08
   4   0 -24  169.96   12.98
   4   0 -24  163.94    8.77
   4   0 -24  140.89    8.88
   4   0 -23    1.02    4.50
   4   0 -23    0.95    2.61
  -4   0  23   -0.54    6.81
   4   0 -22  183.78   13.75
   4   0 -22  176.08    9.96
  -4   0  22  196.02   14.87
   4   0 -21    0.90    4.28
   4   0 -21   -1.26    2.46
  -4   0  21    0.47    6.25
   4   0 -20  418.42   23.44
   4   0 -20  377.66   19.74
  -4   0  20  437.68   24.18
   4   0 -19   -2.74    4.73
   4   0 -19   -1.38    2.35
  -4   0  19   -2.46    6.37
   4   0 -18    5.06    4.35
   4   0 -18    7.24    2.31
  -4   0  18   14.92    6.23
   4   0 -17   -2.34    4.02
   4   0 -17   -1.13    2.15
  -4   0  17   -1.43    6.46
   4   0 -16 2439.95  112.87
   4   0 -16 2246.05  109.99
  -4   0  16 2460.86  113.19
   4   0 -15    0.28    3.84
  -4   0  15   -2.49    5.51
   4   0 -14 1104.89   50.41
  -4   0  14  892.52   50.25
   4   0 -13    0.24    3.17
   4   0 -12 1758.78   85.74
   4   0 -11   -2.23    3.13
   4   0 -10    2.61    2.95
   4   0  -9   -1.55    2.81
   4   0  -8   55.20    4.94
   4   0  -7    0.15    2.58
  -4   0   7   -0.46    3.74
   4   0  -6 2619.96  134.69
  -4   0   6 3025.55  134.85
   4   0  -5    0.53    2.75
  -4   0   5    1.09    3.57
   4   0  -4 1053.13   51.66
  -4   0   4 1067.09   51.54
  -4   0   3    3.10    2.16
  -4   0   2 2503.63  121.50
  -4   0   2 2603.48  121.84
  -4   0   1    0.08    1.70
  -4   0   1    1.14    2.09
  -4   0   0    9.46    2.69
  -4   0   0   10.20    2.15
  -4   0  -1    1.60    1.94
  -4   0  -2  266.50   13.84
  -4   0  -3    1.41    2.15
  -4   0  -4 2079.58   99.84
  -4   0  -5    1.57    2.46
   4   0   6   57.18    4.64
  -4   0  -6   50.84    4.78
   4   0   7   -0.18    2.58
  -4   0  -7   -1.65    3.19
   4   0   8   13.61    3.71
  -4   0  -8   19.09    4.04
   4   0   9    2.46    2.82
  -4   0  -9    0.46    3.30
   4   0  10 1499.28   72.67
  -4   0 -10 1453.82   72.71
   4   0  11    0.80    2.89
  -4   0 -11   -2.48    3.67
   4   0  12   62.23    6.35
  -4   0 -12   59.88    6.78
  -4   0 -13    0.74    1.95
   4   0  13    0.95    3.61
  -4   0 -13    0.65    3.81
  -4   0 -14   44.39    3.51
   4   0  14   51.35    6.06
  -4   0 -14   41.37    5.94
  -4   0 -15   -1.37    2.15
   4   0  15   -0.37    3.88
  -4   0 -15    1.14    4.16
  -4   0 -16   95.19    5.90
   4   0  16  106.12    8.93
  -4   0 -16   90.69    8.75
  -4   0 -17   -0.10    2.19
   4   0  17    0.42    4.03
  -4   0 -17   -2.63    4.38
  -4   0 -18  215.04   11.63
   4   0  18  237.18   15.35
  -4   0 -18  209.75   15.23
  -4   0 -19    0.44    2.49
   4   0  19    1.43    4.20
  -4   0 -19    5.50    4.74
  -4   0 -20 1061.54   51.77
   4   0  20 1094.64   56.04
  -4   0 -20 1047.52   56.17
   4   0  21    0.13    2.28
  -4   0 -21   -2.95    2.65
   4   0  21   -1.07    4.68
  -4   0 -21   -0.56    4.77
  -4   0 -22   88.53    5.84
   4   0  22   79.21    9.00
   4   0  22   75.16    5.55
  -4   0 -22   78.97    9.43
  -4   0 -23   -0.14    2.76
   4   0  23    2.00    2.52
  -4   0 -23   -2.45    4.85
  -4   0 -24  409.95   20.30
   4   0  24  378.08   20.22
  -4   0 -24  367.52   24.93
   4   0  25   -0.92    2.79
  -4   0 -25    0.14    3.07
  -4   0 -25   -3.90    5.95
  -4   0 -26   77.49    5.78
  -4   0 -26   60.59    8.88
   4   0  26   74.65    5.61
   4   0  27   -1.58    3.24
  -4   0 -27    5.05    3.23
  -4   0 -27   -4.61    5.77
  -4   0 -28  312.35   16.22
   4   0  28  282.73   16.00
  -4   0 -28  255.01   20.33
  -4   0 -28  310.45   16.05
  -4   0 -29    1.14    3.53
  -4   0 -29    4.10    3.10
   4   0  29   -1.40    2.92
  -4   0 -30   45.16    4.57
   4   0  30   34.44    4.10
  -4   0 -30   33.06    4.03
  -4   0 -31    4.23    3.26
   4   0  31    5.41    3.03
  -4   0 -31    3.96    3.01
  -4   0 -32    3.84    3.13
   4   0  32    3.74    3.03
  -4   0 -32    0.77    2.84
  -4   0 -33    3.28    3.14
  -4   0 -33    1.56    2.71
   4   0  33   -0.77    2.81
  -4   0 -34   29.99    3.51
   4   0  34   21.83    3.26
  -4   0 -34   19.95    3.03
  -4   0 -35   -0.52    2.68
   4   0  35    4.29    2.47
  -4   0 -35    0.29    2.34
   4   0  36  108.88    6.49
  -4   0 -36   99.94    6.47
  -4   0 -36  107.42    6.38
   4   0  36  118.55    7.03
  -4   0 -37   -1.17    2.21
   4   0  37   -0.31    2.07
  -4   0 -37    2.31    1.95
   4   0  37    0.99    2.87
  -4   0 -38  214.33   11.82
   4   0  38  234.07   12.10
   4   0  39    1.22    2.00
  -4   0 -39    0.43    1.22
   4   2 -41   29.57    2.40
   4   2 -41   25.90    2.11
   4  -2 -41   32.07    2.26
  -4  -2  41   29.40    2.48
   4  -2 -40   12.91    2.19
   4   2 -40   12.07    2.20
  -4   2  40   11.04    2.37
  -4  -2  40   11.48    2.60
   4   2 -39   12.57    2.51
   4  -2 -39   13.24    2.51
   4  -2 -39    8.14    2.13
   4   2 -39   16.40    2.15
   4  -2 -39   14.85    2.06
  -4   2  39    8.27    2.86
  -4  -2  39   12.59    3.11
   4   2 -38    1.46    2.48
   4  -2 -38   -0.09    2.51
   4  -2 -38    0.73    2.19
   4  -2 -38    4.62    2.06
   4   2 -38   -0.08    1.96
  -4  -2  38    2.32    3.15
  -4   2  38    4.43    2.95
  -4  -2  37  202.44   11.20
  -4   2  37  191.75   10.99
   4  -2 -37  202.59   10.99
   4   2 -37  190.65   10.87
   4   2 -37  212.96   10.69
   4  -2 -37  210.37   10.66
   4  -2 -37  178.04   10.86
   4   2 -36    8.08    3.14
   4  -2 -36    8.30    3.17
   4  -2 -36    5.89    2.82
   4  -2 -36    9.85    2.57
   4   2 -36   10.46    2.59
  -4   2  36    4.74    3.59
  -4  -2  36    4.35    3.78
  -4   2  35  121.77    8.40
  -4  -2  35  129.88    8.68
   4   2 -35  126.70    8.30
   4  -2 -35  132.98    8.36
   4  -2 -35  149.45    8.03
   4   2 -35  149.56    8.08
   4  -2 -35  119.13    8.29
  -4   2  34    8.29    3.89
   4  -2 -34    5.98    3.49
   4   2 -34   10.55    3.50
   4  -2 -34    7.74    3.24
   4   2 -34   14.81    3.05
   4  -2 -34   11.32    2.89
  -4  -2  34    6.76    4.26
  -4  -2  33  146.35    9.62
  -4   2  33  154.30    9.35
   4   2 -33  145.62    8.80
   4  -2 -33  151.56    8.74
   4  -2 -33  134.86    9.11
   4  -2 -33  147.00    9.20
   4   2 -33  140.42    9.04
   4  -2 -32   97.82    7.22
   4   2 -32  104.48    7.21
   4  -2 -32   95.99    6.61
   4   2 -32  104.91    6.77
  -4  -2  32   97.88    7.61
  -4   2  32   89.07    7.22
  -4   2  31   28.51    4.75
  -4   2  31   32.15    3.92
  -4  -2  31   26.08    3.78
   4  -2 -31   28.25    4.44
   4   2 -31   30.01    4.33
   4  -2 -31   31.82    3.83
   4   2 -31   30.37    3.84
  -4  -2  31   22.98    4.92
   4   2 -30    5.52    5.58
   4  -2 -30    4.81    5.44
  -4   2  30   -4.00    6.56
  -4  -2  30    0.54    4.18
  -4   2  30    3.69    4.02
  -4   2  30    2.81    2.95
  -4  -2  30    0.79    2.82
   4  -2 -30    4.44    5.22
   4  -2 -30    3.02    3.63
   4   2 -30    4.38    3.44
  -4  -2  30    0.24    2.62
   4   2 -30    1.73    2.92
   4  -2 -30   -0.70    2.93
   4   2 -29    6.03    3.12
   4  -2 -29   10.25    3.00
   4  -2 -29    8.45    5.60
   4   2 -29   15.41    6.10
  -4   2  29   -2.66    7.18
  -4   2  29    6.72    4.14
  -4  -2  29    5.42    4.27
   4  -2 -29   -1.48    5.19
  -4   2  29    6.75    2.91
  -4  -2  29    7.58    3.06
   4  -2 -29    3.04    3.58
   4   2 -29    2.37    3.44
  -4  -2  29    4.15    2.71
   4  -2 -28    2.91    3.03
   4   2 -28    2.27    2.91
   4  -2 -28   -2.40    5.61
   4   2 -28    6.73    5.64
  -4   2  28    7.25    7.24
  -4   2  28    7.33    4.08
  -4  -2  28    2.69    4.36
   4  -2 -28   -2.94    5.91
  -4  -2  28   -1.25    2.97
  -4   2  28    2.49    2.91
   4  -2 -28    7.12    3.83
   4   2 -28    2.01    3.44
  -4  -2  28    1.29    2.90
   4   2 -27   40.25    4.11
   4  -2 -27   43.54    4.11
   4   2 -27   49.88    7.75
   4  -2 -27   49.40    7.80
  -4   2  27   32.96    8.45
  -4  -2  27   42.80    5.30
  -4   2  27   36.00    4.88
  -4  -2  27   42.17    4.30
  -4   2  27   39.87    4.18
   4  -2 -27   40.37    8.48
   4  -2 -27   32.42    4.61
   4   2 -27   38.83    4.50
  -4  -2  27   36.79    3.99
   4  -2 -26  145.19   12.33
   4   2 -26  137.90   12.15
   4  -2 -26  118.53   13.00
  -4   2  26  136.23    8.16
  -4  -2  26  135.24    8.20
  -4  -2  26  128.98    8.88
  -4   2  26  126.00    8.57
  -4   2  26  103.50   12.44
   4  -2 -26  120.99    8.42
   4   2 -26  119.56    8.27
   4   2 -26  129.86    8.04
   4  -2 -26  144.05    8.09
  -4  -2  26  131.58    7.95
   4  -2 -25  418.58   25.17
   4   2 -25  386.83   24.89
  -4   2  25  414.86   20.81
  -4  -2  25  399.87   20.79
  -4   2  25  376.33   25.49
  -4  -2  25  411.30   21.24
  -4   2  25  398.87   21.03
   4  -2 -25  387.49   21.00
   4   2 -25  408.91   20.95
   4   2 -25  418.46   20.66
   4  -2 -25  408.94   20.61
  -4  -2  25  382.07   20.53
   4   2 -24   59.83    8.49
   4  -2 -24   83.41    9.03
  -4   2  24   70.94    9.92
  -4  -2  24   69.88    6.14
  -4   2  24   78.20    5.97
  -4  -2  24   65.22    5.22
  -4   2  24   68.66    5.28
   4  -2 -24   78.52    5.88
   4   2 -24   71.91    5.65
   4  -2 -24   74.74    5.27
   4   2 -24   71.08    5.32
  -4  -2  24   63.80    5.22
  -4   2  23   48.24    8.52
  -4   2  23   41.40    4.56
  -4  -2  23   39.40    4.81
   4  -2 -23   42.83    4.44
   4   2 -23   44.96    4.29
   4  -2 -23   43.49    7.08
   4   2 -23   54.71    7.32
   4   2 -23   41.30    3.92
   4  -2 -23   44.60    3.98
  -4  -2  23   44.21    3.97
  -4   2  23   45.17    4.04
  -4   2  22    8.00    6.94
   4   2 -22    3.81    2.53
   4  -2 -22    3.72    2.38
   4   2 -22    8.69    5.02
   4  -2 -22    7.08    4.60
   4  -2 -22    6.36    2.99
  -4   2  21   53.88    8.66
   4   2 -21   48.17    6.82
   4  -2 -21   49.74    6.62
   4   2 -21   45.96    3.81
   4  -2 -21   40.24    3.72
  -4   2  20   10.15    6.37
   4   2 -20    0.43    4.57
   4  -2 -20    1.67    4.25
   4   2 -20    0.90    2.26
   4  -2 -20    3.30    2.28
  -4   2  19  165.79   13.72
   4   2 -19  183.46   12.74
   4  -2 -19  189.42   12.74
   4   2 -19  176.19    9.54
   4  -2 -19  173.30    9.51
  -4   2  18   55.43    8.50
   4   2 -18   58.91    6.80
   4  -2 -18   58.30    6.62
   4  -2 -18   53.77    3.93
   4   2 -18   50.97    3.91
   4  -2 -17  148.67   10.76
   4   2 -17  145.59   10.70
   4   2 -17  140.98    8.00
   4  -2 -17  144.11    8.02
  -4   2  16  559.19   30.51
  -4  -2  16  566.67   30.72
   4  -2 -16  574.03   29.59
   4   2 -16  553.01   29.46
   4   2 -16  534.66   26.77
   4  -2 -16  546.20   26.78
  -4   2  15   11.80    6.04
  -4  -2  15   12.86    6.18
   4   2 -15    1.47    3.61
   4  -2 -15    7.76    3.62
   4  -2 -15    7.64    1.92
   4   2 -15    4.12    1.95
  -4  -2  14  309.00   18.56
  -4   2  14  303.59   18.45
   4  -2 -14  309.09   17.45
   4   2 -14  292.02   17.33
  -4  -2  13  404.82   20.14
  -4   2  13  395.00   20.15
   4   2 -13  289.13   18.18
   4  -2 -13  298.49   18.26
  -4   2  12  400.75   20.49
  -4  -2  12  401.84   20.55
   4  -2 -12  317.12   18.90
   4   2 -12  320.77   19.07
  -4  -2  11  442.02   25.89
   4   2 -11  498.93   25.38
   4  -2 -11  501.21   25.26
  -4  -2  10 1902.95   89.43
   4   2 -10 1860.03   88.77
   4  -2 -10 1748.28   88.61
  -4  -2   9    3.93    4.61
   4   2  -9    7.40    2.92
   4  -2  -9   10.50    3.19
  -4  -2   8  243.13   14.82
   4   2  -8  269.66   14.32
   4  -2  -8  264.48   14.22
  -4  -2   7  211.90   12.25
   4   2  -7  210.50   11.56
   4  -2  -7  195.20   11.42
  -4  -2   6    6.94    3.60
   4  -2  -6    5.46    2.63
   4   2  -6    1.96    2.57
   4   2  -5  174.63    9.64
   4  -2  -5  162.17    9.50
   4  -2  -4  210.52   12.00
   4   2  -4  237.48   12.18
   4   2  -3  346.07   16.76
   4  -2  -3  316.20   16.60
  -4  -2   3  332.46   16.84
  -4   2   3  303.13   16.16
   4   2  -2  545.08   26.12
   4  -2  -2  496.52   26.03
  -4   2   2  506.82   25.80
  -4  -2   2  563.18   26.47
   4  -2  -1 1784.37   88.43
   4   2  -1 1939.12   88.54
  -4   2   1 1747.48   88.21
  -4  -2   1 1956.90   88.82
   4   2   0  604.04   28.94
   4  -2   0  550.31   28.84
  -4   2   0  555.29   28.70
  -4  -2   0  648.58   29.33
   4   2   1  367.43   18.46
   4  -2   1  338.79   18.37
  -4  -2  -1  364.19   19.11
  -4  -2  -1  379.59   18.78
   4   2   2  314.26   16.29
   4  -2   2  299.70   16.24
  -4  -2  -2  319.62   16.58
  -4  -2  -2  329.08   17.00
   4   2   3  202.39   11.38
   4  -2   3  203.12   11.37
  -4  -2  -3  214.48   12.19
   4  -2   4  333.87   16.05
   4   2   4  328.13   16.02
  -4  -2  -4  378.62   17.06
   4  -2   5 1113.02   52.24
   4   2   5 1146.93   52.28
  -4  -2  -5 1186.72   53.05
  -4   2  -5  983.43   51.08
   4  -2   6  948.88   47.39
   4   2   6  966.69   47.44
  -4  -2  -6 1090.18   48.43
  -4   2  -6  918.05   46.45
   4  -2   7  201.90   11.72
   4   2   7  201.91   11.67
  -4  -2  -7  198.37   12.22
  -4   2  -7  182.03   10.62
   4   2   8 1481.35   73.24
   4  -2   8 1588.85   75.00
   4   2   8 1609.15   75.01
  -4  -2  -8 1660.38   75.80
  -4   2  -8 1496.89   74.09
   4   2   9 1902.30   91.44
   4  -2   9 1916.24   93.10
   4   2   9 1926.23   93.07
  -4   2  -9 1847.08   92.31
  -4  -2  -9 2033.54   94.00
   4  -2  10   45.02    4.97
   4   2  10   49.08    5.11
  -4   2 -10   34.23    4.10
  -4  -2 -10   44.20    5.65
   4   2  11  265.57   14.40
   4   2  11  263.39   16.00
   4  -2  11  284.16   16.16
  -4   2 -11  249.68   15.22
   4   2  12    3.06    3.19
   4   2  12    6.92    3.53
   4  -2  12   -2.44    3.43
  -4   2 -12    3.46    3.06
  -4  -2 -12    5.16    3.90
   4   2  13  128.78    7.78
  -4  -2 -13  103.52    6.21
  -4   2 -13  108.21    6.19
  -4   2 -13  102.16    8.17
  -4  -2 -13  122.92    9.69
   4   2  13   98.66    8.59
   4  -2  13  102.74    8.68
  -4   2 -14    8.32    2.18
  -4  -2 -14    5.45    2.08
  -4   2 -14    3.90    3.38
  -4  -2 -14    2.97    4.58
  -4  -2 -14    6.64    2.14
   4  -2  14   10.57    4.08
   4   2  14    9.75    4.10
  -4   2 -15  502.52   26.88
  -4  -2 -15  496.39   28.29
  -4  -2 -15  456.41   24.14
  -4   2 -15  494.46   24.19
   4  -2  15  507.25   27.54
   4   2  15  509.39   27.46
  -4  -2 -15  506.76   24.40
  -4   2 -16    9.08    2.30
  -4  -2 -16   12.00    2.42
  -4  -2 -16   11.77    2.41
  -4  -2 -16   10.10    4.93
  -4   2 -16    7.11    4.06
   4  -2  16   11.68    4.45
   4   2  16   14.73    4.38
  -4   2 -17   50.60    6.26
  -4  -2 -17   50.00    7.08
  -4  -2 -17   53.62    4.01
  -4   2 -17   50.05    4.07
   4  -2  17   50.96    6.74
   4   2  17   59.27    6.94
  -4  -2 -17   51.51    4.10
  -4   2 -18   27.58    5.29
  -4  -2 -18   35.08    6.88
  -4  -2 -18   39.22    3.46
  -4   2 -18   35.36    3.42
   4  -2  18   35.97    5.92
   4   2  18   34.66    6.08
  -4  -2 -18   29.38    3.29
  -4   2 -19  214.45   15.29
  -4  -2 -19  232.80   16.67
  -4   2 -19  230.32   12.28
  -4  -2 -19  227.40   12.27
   4   2  19  250.85   16.18
   4  -2  19  251.36   16.29
  -4  -2 -19  226.30   12.46
   4  -2  20  209.26   11.88
   4   2  20  211.07   11.85
  -4   2 -20  197.05   14.88
  -4  -2 -20  229.72   16.49
  -4  -2 -20  217.44   11.98
  -4  -2 -20  225.09   11.87
  -4   2 -20  219.38   11.82
   4   2  20  259.75   16.46
   4  -2  20  242.44   16.10
   4  -2  21   64.26    4.73
  -4  -2 -21   56.32    4.23
  -4   2 -21   31.38    6.20
   4  -2  21   37.88    3.85
   4   2  21   39.74    3.86
  -4  -2 -21   50.81    8.07
  -4  -2 -21   41.30    3.96
  -4   2 -21   32.04    3.91
   4  -2  21   41.58    4.03
  -4  -2 -21   46.82    4.14
   4  -2  22   45.82    4.66
  -4  -2 -22   39.38    4.07
   4  -2  22   48.35    4.17
   4   2  22   43.45    4.04
  -4   2 -22   29.23    6.25
  -4  -2 -22   31.62    7.15
  -4   2 -22   44.74    4.11
  -4  -2 -22   41.96    4.02
   4  -2  22   35.97    4.06
  -4  -2 -22   41.63    4.13
  -4  -2 -23  196.72   10.54
   4  -2  23  207.22   11.00
  -4  -2 -23  202.44   10.70
   4   2  23  176.55   10.43
  -4   2 -23  181.46   14.08
   4  -2  23  180.47   10.49
  -4  -2 -23  188.37   15.46
  -4   2 -23  173.30   10.39
  -4  -2 -23  173.88   10.37
  -4  -2 -23  178.66   10.56
   4  -2  24  203.96   12.21
  -4  -2 -24  202.00   11.79
  -4  -2 -24  211.76   11.96
   4  -2  24  226.09   12.07
   4   2  24  210.32   11.95
  -4   2 -24  206.38   15.84
  -4  -2 -24  173.37   16.09
  -4   2 -24  230.02   12.03
  -4  -2 -24  234.02   11.96
  -4  -2 -24  211.20   12.00
   4  -2  25  439.41   20.61
  -4  -2 -25  402.46   20.09
   4  -2  25  378.49   20.18
   4   2  25  375.69   20.14
  -4  -2 -25  323.93   24.80
  -4  -2 -25  393.36   20.19
  -4  -2 -25  369.93   20.15
  -4   2 -25  385.34   20.06
  -4  -2 -25  388.42   20.07
  -4  -2 -26    1.09    2.36
   4   2  26    2.22    4.20
   4  -2  26    3.43    3.80
   4  -2  26    3.31    2.88
   4   2  26    1.04    2.75
  -4   2 -26    1.69    2.99
  -4  -2 -26    2.49    3.04
  -4  -2 -26    1.88    3.00
  -4  -2 -26   -1.53    2.75
  -4  -2 -26   -2.08    5.84
   4  -2  27   77.78    6.84
   4   2  27   74.19    7.14
  -4  -2 -27   93.76   10.76
   4  -2  27  110.36    6.76
   4   2  27  107.42    6.71
  -4  -2 -27   88.73    6.52
  -4  -2 -27  110.11    6.65
  -4   2 -27  108.18    6.70
  -4  -2 -27   87.10    6.44
  -4  -2 -28    7.78    3.11
  -4  -2 -28    4.80    2.64
  -4  -2 -28    6.81    5.62
   4   2  28    7.94    3.01
  -4  -2 -28    8.04    3.02
   4  -2  28   10.58    3.10
  -4   2 -28   11.12    3.20
   4   2  28   11.63    4.35
   4  -2  28    7.08    3.80
   4   2  29  145.74    9.63
   4  -2  29  150.44    9.40
   4   2  29  152.44    9.03
   4  -2  29  155.27    9.12
  -4  -2 -29  146.18    8.94
  -4   2 -29  154.10    8.96
  -4  -2 -29  157.22    8.94
  -4  -2 -29  139.16    8.79
  -4  -2 -30    6.77    2.89
  -4  -2 -30    5.00    2.48
  -4  -2 -30    6.24    2.84
   4   2  30    3.72    2.87
   4  -2  30    7.55    2.95
  -4   2 -30    5.98    2.86
   4  -2  30    5.89    3.75
   4   2  30    7.13    4.16
  -4  -2 -31   14.93    3.17
  -4  -2 -31   16.76    2.71
   4  -2  31   23.46    3.37
  -4  -2 -31   16.73    3.12
  -4   2 -31   24.18    3.26
   4   2  31   13.33    3.09
   4  -2  31   21.10    4.01
   4   2  31   16.96    4.33
   4   2  32   12.90    4.13
   4  -2  32    8.24    3.61
  -4  -2 -32   10.51    2.81
   4  -2  32    9.13    2.86
  -4   2 -32    6.95    2.73
   4   2  32    7.29    2.83
  -4  -2 -32    6.82    2.73
   4  -2  33  278.25   14.46
   4   2  33  274.86   14.40
  -4   2 -33  286.14   14.32
  -4  -2 -33  278.72   14.28
   4   2  33  286.31   14.84
   4  -2  33  266.70   14.55
  -4  -2 -33  250.95   14.17
   4   2  34  113.89    6.83
   4  -2  34  114.52    6.83
  -4   2 -34  117.67    6.70
  -4  -2 -34  116.26    6.71
   4  -2  34  108.78    7.06
   4   2  34  105.69    7.37
   4  -2  35   15.69    2.50
   4   2  35   17.07    2.52
   4   2  35    8.13    3.40
   4  -2  35   12.10    2.95
   4  -2  35   13.03    2.07
  -4   2 -35   14.57    2.43
  -4  -2 -35   17.16    2.39
   4   2  36    3.14    1.93
   4  -2  36    5.37    1.98
   4  -2  36    4.92    2.51
   4   2  36    2.42    2.98
  -4  -2 -36    4.65    1.76
  -4  -2 -36    1.13    1.82
  -4   2 -36    6.39    1.95
   4   2  37    3.88    2.63
  -4  -2 -37    2.98    1.33
   4   2  37    4.94    1.71
   4  -2  37    3.60    1.66
  -4  -2 -37    3.81    1.53
   4   2  38    0.32    2.19
   4  -4 -39   12.19    1.63
   4  -4 -38    0.12    1.65
   4  -4 -37   76.64    4.71
   4  -4 -37   70.75    4.62
   4  -4 -37   71.82    4.38
  -4  -4  36    7.52    1.89
   4  -4 -36    7.19    2.37
   4  -4 -36   11.99    2.26
   4   4 -36   10.47    2.08
   4  -4 -36    7.97    2.22
   4  -4 -35   -0.94    2.30
  -4  -4  35    0.14    2.05
   4  -4 -35   -0.09    2.25
   4   4 -35   -0.69    2.13
   4  -4 -35    1.78    2.20
   4  -4 -34    1.41    2.47
   4   4 -34   -1.00    2.31
   4  -4 -34   -1.77    2.38
  -4  -4  34    2.32    2.87
  -4  -4  34    1.14    2.28
   4  -4 -34    0.47    2.41
   4   4 -33   16.38    2.93
   4  -4 -33   13.45    3.03
   4  -4 -33   12.39    3.03
  -4  -4  33   22.83    3.59
  -4  -4  33   16.46    2.90
   4  -4 -32   15.60    3.20
   4   4 -32   18.10    3.04
   4  -4 -32   15.87    3.28
  -4  -4  32   12.92    3.66
  -4  -4  32   22.83    3.21
  -4  -4  31  173.70   10.53
   4   4 -31  184.27    9.80
   4  -4 -31  190.59    9.82
  -4  -4  31  194.94   10.39
   4  -4 -31  180.70   10.73
   4   4 -31  159.38   10.13
   4  -4 -31  175.52   10.40
  -4  -4  30   62.69    5.45
   4  -4 -30   51.20    4.27
   4   4 -30   56.00    4.30
  -4  -4  30   59.80    5.04
   4   4 -30   61.84    4.91
   4  -4 -30   68.48    5.26
  -4  -4  29   75.48    6.55
   4   4 -29   85.62    5.69
   4  -4 -29   87.76    5.68
  -4  -4  29   91.02    6.41
   4   4 -29   94.23    6.26
   4  -4 -29   91.86    6.45
  -4  -4  28   35.86    4.58
   4   4 -28   29.64    3.68
   4  -4 -28   25.40    3.91
   4   4 -28   24.36    3.10
   4  -4 -28   19.86    3.08
  -4  -4  28   28.86    3.95
  -4  -4  27   36.95    4.84
   4   4 -27   37.04    4.17
   4  -4 -27   35.10    4.29
   4  -4 -27   20.86    6.59
   4   4 -27   38.61    3.59
   4  -4 -27   36.26    3.55
  -4  -4  27   34.95    4.37
  -4  -4  26  416.24   22.92
  -4   4  26  345.02   26.78
   4  -4 -26  394.82   27.25
   4  -4 -26  448.42   22.93
   4   4 -26  418.88   22.64
  -4  -4  26  466.88   23.01
   4  -4 -26  473.80   22.41
   4   4 -26  464.57   22.37
   4   4 -25   23.30    3.11
   4  -4 -25   27.81    3.13
  -4  -4  25   37.56    4.61
  -4   4  25   16.68    7.44
   4  -4 -25   21.98    6.40
   4  -4 -25   15.34    5.22
   4  -4 -25   26.98    3.94
   4   4 -25   33.44    3.77
  -4  -4  25   29.02    4.05
  -4  -4  24    0.62    3.52
  -4   4  24   -6.78    7.26
   4  -4 -24   -4.33    4.75
   4  -4 -24   -2.28    4.47
   4  -4 -24    0.47    2.93
   4   4 -24    2.71    2.26
   4  -4 -24    3.99    2.33
  -4  -4  24   -0.32    3.27
  -4   4  23   -4.92    7.73
  -4  -4  23    0.15    3.51
   4  -4 -23    0.60    4.98
   4  -4 -23    3.56    4.49
   4  -4 -23    0.13    2.44
   4  -4 -23    2.30    3.11
   4  -4 -23    2.71    2.34
   4   4 -23    5.45    2.44
  -4  -4  23    4.36    3.44
  -4   4  22  214.35   16.81
  -4  -4  22  230.03   12.09
   4  -4 -22  245.50   12.18
   4  -4 -22  164.04   14.99
   4  -4 -22  193.42   14.38
   4  -4 -22  210.67   11.49
   4  -4 -22  218.86   11.82
   4  -4 -22  194.11   11.03
   4   4 -22  195.13   11.02
  -4  -4  22  201.93   11.79
  -4   4  21  509.40   33.77
   4  -4 -21  614.27   29.85
  -4  -4  21  542.60   29.48
   4  -4 -21  579.51   33.75
   4   4 -21  575.24   32.30
   4  -4 -21  640.63   32.81
   4  -4 -21  564.82   29.26
   4  -4 -21  578.88   29.49
   4  -4 -21  612.75   28.98
   4  -4 -21  608.09   29.87
  -4  -4  21  600.80   29.63
  -4   4  20  224.73   19.05
   4  -4 -20  248.27   15.30
  -4  -4  20  242.21   15.16
   4  -4 -20  298.66   19.36
   4   4 -20  337.38   18.51
   4  -4 -20  354.44   18.72
   4  -4 -20  257.92   15.02
   4  -4 -20  270.69   15.21
   4  -4 -20  336.70   14.87
   4  -4 -20  328.53   15.83
  -4  -4  20  311.29   15.53
  -4   4  19  127.83   11.79
   4  -4 -19  135.46    7.40
   4  -4 -19   94.30    9.88
   4   4 -19   86.92    8.56
   4  -4 -19  104.32    8.96
   4  -4 -19  114.46    6.88
   4  -4 -19   95.46    6.11
  -4  -4  19   92.67    6.83
   4  -4 -19  107.99    7.06
   4  -4 -18  183.62   13.04
   4   4 -18  176.58   12.92
  -4   4  18  214.45   15.62
   4  -4 -18  221.35   11.32
   4  -4 -18  202.27   14.28
   4  -4 -18  187.33   10.35
   4  -4 -18  212.95   11.27
  -4  -4  18  191.29   11.08
   4  -4 -17   34.52    5.93
  -4   4  17   52.67    8.47
   4   4 -17   35.03    5.10
   4  -4 -17   38.26    5.27
   4  -4 -17   31.45    3.62
   4  -4 -16  120.80   10.34
  -4   4  16  135.79   12.04
   4   4 -16  140.56    9.85
   4  -4 -16  138.10    9.82
   4  -4 -16  138.76    8.18
   4  -4 -15   83.73    8.07
  -4   4  15   88.46    9.88
   4   4 -15   90.06    7.63
   4  -4 -15   97.80    7.60
   4  -4 -15   95.34    6.13
   4  -4 -14   19.18    3.55
   4   4 -14   19.48    3.88
   4  -4 -14   12.65    2.56
   4   4 -13  664.53   35.80
   4  -4 -13  704.33   35.92
   4  -4 -13  734.84   34.55
   4  -4 -13  659.45   36.48
   4  -4 -12   78.85    6.47
   4   4 -12   74.96    6.59
   4  -4 -12  101.00    5.74
   4  -4 -12   88.60    7.16
   4  -4 -11    0.80    2.42
   4   4 -11    1.01    2.70
   4  -4 -11   -0.70    1.94
   4  -4 -11   -0.49    2.87
   4  -4 -10  557.73   27.86
   4   4 -10  528.13   27.81
   4  -4 -10  554.65   26.88
   4  -4 -10  525.86   28.07
   4   4  -9   -0.16    2.39
   4  -4  -9   -1.46    2.21
   4  -4  -9    0.63    1.80
   4  -4  -9    1.27    1.89
   4  -4  -8  132.29    7.81
   4   4  -8  116.89    7.87
   4  -4  -8  139.25    7.27
   4  -4  -8  128.23    7.80
   4  -4  -7   96.60    6.22
   4  -4  -7   97.67    6.11
   4  -4  -7  106.40    5.86
   4  -4  -7  102.30    6.16
   4  -4  -6   90.83    5.40
   4  -4  -6   89.91    5.30
   4  -4  -6   85.29    5.06
   4  -4  -6   76.79    5.02
   4  -4  -5  404.12   18.91
   4  -4  -5  380.03   18.81
   4  -4  -5  354.59   18.43
   4  -4  -4   43.29    3.10
   4  -4  -4   44.90    3.24
  -4  -4   4   41.68    5.16
   4  -4  -3 2122.79   99.46
   4  -4  -3 1987.81   99.41
  -4  -4   3 2341.97  101.99
   4  -4  -2  186.90    9.40
   4  -4  -2  165.40    9.26
  -4  -4   2  194.62   11.61
  -4  -4   2  180.37    9.40
   4  -4  -1 1152.68   58.20
   4  -4  -1 1192.80   58.16
  -4  -4   1 1351.83   60.63
  -4  -4   1 1269.12   58.30
   4  -4   0  118.38    6.22
   4  -4   0   96.99    6.15
  -4  -4   0  112.68    8.34
  -4  -4   0  117.78    6.30
   4  -4   1   42.99    3.20
   4  -4   1   44.07    3.34
  -4  -4  -1   52.54    3.42
   4  -4   2   67.31    4.20
   4  -4   2   66.72    4.31
  -4  -4  -2   58.66    4.05
  -4  -4  -2   70.54    6.30
  -4  -4  -2   60.98    4.54
   4  -4   3 1302.36   65.44
  -4  -4  -3 1364.29   65.04
  -4  -4  -3 1367.17   65.82
  -4  -4  -3 1435.18   67.49
   4  -4   4  761.39   41.31
  -4  -4  -4  886.88   43.39
  -4  -4  -4  871.64   40.87
  -4  -4  -4  875.24   41.75
   4   4   5  975.52   48.10
   4  -4   5  915.25   48.08
  -4  -4  -5 1002.61   47.45
  -4  -4  -5 1024.39   50.08
  -4  -4  -5 1005.69   48.39
   4  -4   6  119.19    7.79
   4   4   6  116.96    7.82
  -4  -4  -6  128.53    7.09
  -4  -4  -6  142.45    9.82
  -4  -4  -6  132.59    8.00
   4  -4   7    1.13    2.08
   4   4   7    1.29    2.58
  -4  -4  -7    1.15    1.69
  -4  -4  -7    3.93    2.19
  -4  -4  -7    4.17    3.54
   4   4   8  219.79   12.72
   4  -4   8  195.73   12.62
  -4  -4  -8  236.69   11.70
  -4  -4  -8  215.38   12.75
  -4  -4  -8  232.45   14.58
   4  -4   9    1.14    2.67
   4   4   9    0.67    2.67
  -4  -4  -9    0.10    1.87
  -4  -4  -9    2.08    2.27
  -4  -4  -9   -0.39    3.88
   4   4  10   95.22    7.17
   4  -4  10   95.03    7.17
  -4  -4 -10   92.65    5.71
  -4  -4 -10  103.63    8.80
  -4  -4 -10   81.15    6.77
   4  -4  11  483.47   27.46
   4   4  11  528.42   27.58
  -4  -4 -11  525.75   25.89
  -4  -4 -11  545.45   29.51
   4   4  12   85.85    6.96
   4  -4  12   80.38    6.83
  -4  -4 -12   72.30    5.09
  -4  -4 -12   74.46    8.19
   4   4  13  235.66   14.71
   4  -4  13  227.18   14.75
  -4  -4 -13  246.36   12.87
  -4  -4 -13  252.22   16.67
   4   4  14   -0.33    3.40
  -4  -4 -14   -0.50    2.11
  -4  -4 -14    1.54    4.34
  -4  -4 -15   30.10    6.31
   4  -4  15   28.46    3.73
  -4  -4 -15   34.66    3.49
  -4  -4 -15   29.45    2.77
  -4  -4 -16   17.08    2.84
  -4  -4 -16   18.57    5.94
   4  -4  16   18.10    3.39
  -4  -4 -16   13.76    2.23
  -4  -4 -17   24.33    3.21
  -4  -4 -17   18.35    5.84
   4  -4  17   27.04    3.69
  -4  -4 -17   21.56    2.64
  -4  -4 -18    7.12    2.52
  -4  -4 -18    3.69    5.19
   4  -4  18    3.90    3.05
  -4  -4 -18    5.69    2.19
  -4  -4 -18    6.22    2.17
  -4  -4 -19  279.34   19.88
   4  -4  19  297.95   15.49
  -4  -4 -19  288.22   15.19
  -4  -4 -19  295.95   15.02
  -4   4 -19  274.56   14.51
  -4  -4 -19  268.01   14.53
  -4   4 -20    5.35    2.27
   4  -4  20    3.20    2.12
  -4  -4 -20    5.08    2.25
  -4  -4 -20    4.74    2.54
  -4  -4 -20    7.23    5.49
  -4  -4 -20    5.48    3.10
  -4  -4 -20    4.50    2.36
   4  -4  20    3.72    3.18
  -4  -4 -21   90.63    6.02
  -4   4 -21   91.86    6.00
  -4  -4 -21   91.57   10.74
   4  -4  21   91.65    6.16
  -4  -4 -21  106.56    6.42
   4  -4  21   93.12    6.99
  -4  -4 -21   96.23    6.65
  -4   4 -22   -1.30    2.16
   4  -4  22    2.16    2.16
  -4  -4 -22    1.85    2.26
  -4  -4 -22   -2.19    2.70
  -4  -4 -22   -1.36    5.68
  -4  -4 -22    1.04    2.88
  -4  -4 -22   -0.89    2.22
   4  -4  22    0.17    3.29
  -4   4 -23   89.15    5.68
  -4  -4 -23   91.45    5.71
  -4  -4 -23   87.24    6.43
  -4  -4 -23   74.86   10.04
   4  -4  23   81.51    5.77
  -4  -4 -23   84.27    5.70
   4  -4  23   87.63    6.63
  -4  -4 -23   95.49    6.30
   4   4  24   19.75    3.95
  -4   4 -24   18.03    2.76
  -4  -4 -24   15.25    2.76
   4  -4  24   19.73    2.82
   4   4  24   18.39    2.85
  -4  -4 -24   17.67    3.33
  -4  -4 -24   15.32    3.05
  -4   4 -25   26.36    3.29
   4   4  25   33.43    3.41
  -4  -4 -25   31.73    3.65
   4  -4  25   30.13    3.34
  -4  -4 -25   32.95    3.40
  -4  -4 -25   39.70    4.11
   4   4  25   42.80    4.69
  -4  -4 -26   39.12    4.05
   4   4  26   35.52    4.61
   4  -4  26   34.12    3.48
   4   4  26   34.98    3.48
  -4   4 -26   35.47    3.38
  -4  -4 -26   38.00    3.40
  -4  -4 -26   36.19    3.77
  -4  -4 -27    1.36    2.30
   4  -4  27   -2.01    2.19
   4   4  27    0.66    2.17
  -4  -4 -27    2.11    2.66
  -4  -4 -27    0.10    2.18
  -4   4 -27   -0.81    2.21
   4   4  27   -3.12    3.65
  -4  -4 -28    8.44    2.45
   4   4  28    9.91    2.32
   4  -4  28    7.67    2.32
  -4  -4 -28    8.55    2.72
  -4   4 -28    6.02    2.29
  -4  -4 -28    7.08    2.27
   4   4  28    4.05    3.49
   4  -4  29  184.15    9.96
   4   4  29  185.39    9.95
  -4  -4 -29  186.41   10.33
   4   4  29  189.58   10.56
  -4  -4 -29  173.02   10.06
  -4  -4 -30    0.34    2.17
  -4  -4 -30    0.41    1.91
   4   4  30    2.73    1.89
   4   4  30    0.23    3.35
  -4  -4 -30    2.04    2.59
  -4  -4 -30   -0.49    2.41
  -4  -4 -31    1.08    1.96
   4   4  31    4.32    3.13
  -4  -4 -31    3.52    1.77
   4   4  31    3.27    1.80
  -4  -4 -31    2.28    2.46
  -4   4 -31    2.84    3.03
  -4  -4 -31    5.06    2.35
  -4  -4 -32    9.72    2.38
   4   4  32   10.31    3.09
  -4   4 -32   11.06    3.17
  -4  -4 -32   12.12    2.51
  -4  -4 -32   13.39    2.43
  -4  -4 -33    5.21    1.98
   4   4  33    0.32    2.73
  -4  -4 -33    3.76    2.05
  -4   4 -33    3.98    2.69
  -4  -4 -33    3.59    2.01
   4  -4  33    5.27    2.38
  -4  -4 -34   11.73    1.80
   4   4  34   13.74    2.61
  -4   4 -34   12.86    2.62
  -4  -4 -34    8.80    1.94
  -4  -4 -34    8.37    1.92
   4  -4  34   15.36    2.32
   4   4  35   73.66    3.99
  -4  -4 -35   61.78    3.71
  -4   4 -35   76.16    4.32
  -4  -4 -35   49.77    3.38
  -4  -4 -35   55.38    3.69
   4  -4  35   75.89    3.96
  -4   4 -36    0.90    1.72
   4  -6 -35   -1.17    1.41
   4  -6 -34   37.09    2.89
  -4  -6  34   34.52    2.89
   4  -6 -33   62.37    4.27
  -4  -6  33   68.19    4.44
  -4  -6  32  118.53    6.43
   4  -6 -32  120.54    6.44
   4  -6 -31   26.71    2.94
  -4  -6  31   23.23    3.20
  -4  -6  30   64.06    4.55
   4  -6 -30   53.55    4.28
   4  -6 -29    1.66    1.92
  -4  -6  29    7.89    3.07
   4  -6 -29    5.54    2.73
  -4  -6  29    2.56    2.31
   4  -6 -28   15.62    2.56
   4  -6 -28   17.44    3.18
  -4  -6  28   19.02    3.53
   4  -6 -27    3.65    2.34
   4  -6 -27    5.37    2.93
  -4  -6  27    4.61    3.31
   4  -6 -26  269.36   14.83
   4  -6 -26  298.19   15.17
  -4  -6  26  300.85   15.68
   4  -6 -26  290.76   15.52
   4  -6 -25   36.83    3.66
   4  -6 -25   36.07    3.91
   4  -6 -25   44.63    4.38
   4  -6 -24    1.68    2.68
   4  -6 -24    1.14    2.41
   4  -6 -24   -3.83    3.14
   4  -6 -24    2.22    2.14
   4  -6 -24   -1.48    3.07
  -4  -6  24   -1.44    3.56
   4  -6 -23    1.03    2.74
   4  -6 -23    5.43    2.51
   4  -6 -23    1.19    2.74
   4  -6 -23    0.38    2.17
  -4  -6  23    2.95    3.55
   4  -6 -23    1.67    2.87
   4  -6 -22    9.30    2.58
   4  -6 -22    8.54    2.98
   4  -6 -22    8.04    3.14
   4  -6 -22   10.64    2.52
   4  -6 -22   10.67    3.11
   4  -6 -21   -0.62    2.77
   4  -6 -21   -1.22    2.48
   4  -6 -21    3.26    2.85
   4  -6 -21    3.25    2.39
   4  -6 -21    2.31    2.33
   4  -6 -21    4.25    3.07
  -4   6  20    1.20    6.38
   4  -6 -20    4.76    3.00
   4  -6 -20   -1.11    2.50
   4  -6 -20   -1.02    2.72
   4  -6 -20    3.51    2.47
   4  -6 -20    2.50    2.29
   4  -6 -20   -0.17    2.96
  -4   6  19   37.95    8.32
   4  -6 -19   44.17    4.16
   4  -6 -19   52.03    4.73
   4  -6 -19   47.85    4.24
   4  -6 -19   51.85    4.37
   4  -6 -19   54.36    4.74
   4  -6 -19   54.79    4.84
  -4   6  18    1.80    6.68
   4  -6 -18    3.16    2.35
   4  -6 -18    2.57    2.83
   4  -6 -18    1.83    2.62
   4  -6 -18    1.35    2.25
   4  -6 -18    2.44    2.50
   4  -6 -18    1.66    2.87
  -4  -6  18    0.65    3.37
  -4   6  17   56.47    9.49
   4  -6 -17   59.33    4.95
   4  -6 -17   69.38    5.34
   4  -6 -17   78.04    5.66
  -4  -6  17   82.60    6.02
   4  -6 -17   83.83    5.70
   4  -6 -17   58.51    4.91
   4  -6 -17   64.82    5.46
  -4   6  16  698.65   39.73
   4  -6 -16  746.46   35.15
   4  -6 -16  678.10   34.76
   4  -6 -16  715.56   35.09
  -4  -6  16  684.14   35.11
   4  -6 -16  702.92   35.13
   4  -6 -16  693.05   34.63
   4  -6 -16  707.82   35.11
  -4   6  15   16.74    7.79
   4  -6 -15   30.27    3.72
   4  -6 -15   26.51    3.31
  -4  -6  15   35.85    4.19
   4  -6 -15   35.36    3.82
   4  -6 -15   38.39    3.96
   4  -6 -15   22.18    3.71
   4  -6 -15   21.57    3.20
   4  -6 -14   75.80    5.42
   4  -6 -14   85.48    5.79
   4  -6 -14   77.10    5.63
  -4  -6  14   79.57    5.89
   4  -6 -14   80.36    5.74
   4  -6 -14   72.13    5.22
   4  -6 -14   78.72    5.87
  -4  -6  13   16.69    3.53
   4  -6 -13   24.05    3.50
   4  -6 -13   25.42    3.28
   4  -6 -13   30.96    3.56
  -4  -6  13   29.00    3.57
   4  -6 -13   36.81    3.57
  -4  -6  13   32.02    3.95
   4  -6 -13   20.24    3.57
  -4  -6  12  707.84   32.97
   4  -6 -12  654.69   32.43
  -4  -6  12  659.28   32.35
   4  -6 -12  638.33   32.17
   4  -6 -12  618.35   32.33
   4  -6 -12  661.10   32.12
  -4  -6  12  621.86   32.25
   4  -6 -12  645.98   32.34
   4  -6 -12  640.74   32.26
  -4  -6  11    7.88    3.18
   4  -6 -11    5.80    3.02
  -4  -6  11    6.77    3.31
   4  -6 -11   10.98    2.69
   4  -6 -11    9.37    2.69
  -4  -6  11   10.11    2.66
   4  -6 -11    6.49    2.54
  -4  -6  11   11.59    2.97
   4  -6 -11   13.25    2.52
   4  -6 -11   14.38    2.97
  -4  -6  11    8.56    3.00
  -4  -6  10  389.13   18.48
   4  -6 -10  373.26   18.21
  -4  -6  10  351.47   18.14
   4  -6 -10  348.06   17.98
   4  -6 -10  341.26   17.69
  -4  -6  10  335.52   17.71
   4  -6 -10  321.53   17.85
  -4  -6  10  339.23   17.93
   4  -6 -10  343.56   17.72
  -4  -6  10  327.25   17.69
   4  -6 -10  327.68   17.69
   4  -6 -10  330.07   17.78
  -4  -6   9  115.18    8.07
   4  -6  -9  122.67    8.06
  -4  -6   9  118.39    7.99
   4  -6  -9  121.60    7.95
   4  -6  -9  146.41    7.81
  -4  -6   9  123.44    7.68
  -4  -6   9  128.56    8.03
   4  -6  -9  126.90    7.85
   4  -6  -9  120.39    7.62
   4  -6  -9  143.45    7.89
  -4  -6   9  133.35    7.95
   4  -6  -9  130.57    7.80
  -4  -6   9  139.99    7.84
  -4  -6   8  307.39   14.79
   4  -6  -8  267.01   14.36
   4  -6  -8  259.88   14.21
   4  -6  -8  253.66   13.93
   4  -6  -8  269.05   14.03
   4  -6  -8  254.42   14.15
  -4  -6   8  253.81   14.20
   4  -6  -8  273.32   14.12
  -4  -6   8  273.57   14.03
  -4  -6   8  267.40   13.98
   4  -6  -8  256.86   14.05
  -4  -6   8  245.23   14.11
  -4  -6   7   33.18    3.78
   4  -6  -7   35.39    4.07
   4  -6  -7   30.10    3.55
   4  -6  -7   37.79    3.36
   4  -6  -7   29.25    3.42
   4  -6  -7   31.92    3.34
  -4  -6   7   34.83    3.70
   4  -6  -7   30.08    3.54
  -4  -6   7   32.16    3.44
   4  -6  -7   32.04    3.38
  -4  -6   6    1.79    2.47
   4  -6  -6   -0.14    2.19
   4  -6  -6    1.30    1.98
   4  -6  -6   -1.01    2.17
   4  -6  -6   -0.38    2.18
   4  -6  -6   -1.64    2.61
  -4  -6   6    2.31    2.38
  -4  -6   6    0.13    2.17
  -4  -6   5   45.78    4.11
   4  -6  -5   36.01    3.68
   4  -6  -5   35.61    3.32
  -4  -6   5   34.27    3.94
   4  -6  -5   35.34    3.59
   4  -6  -4   58.25    4.75
   4  -6  -4   62.72    4.60
  -4  -6   4   60.26    4.79
   4  -6  -4   48.82    4.14
  -4  -6   3   11.83    2.87
   4  -6  -3    6.58    2.31
  -4  -6   3    7.36    2.75
   4  -6  -3    3.80    2.03
   4  -6  -2  208.68   11.92
  -4  -6   2  236.36   12.63
  -4  -6   2  239.62   12.50
   4  -6  -1   47.32    4.01
  -4  -6   1   48.89    4.72
   4  -6  -1   46.63    4.65
   4  -6   0  469.91   24.23
   4  -6   0  438.57   24.09
  -4  -6   0  473.69   26.74
  -4  -6   0  490.79   24.25
  -4  -6   0  514.21   24.49
   4  -6   1  114.69    7.32
  -4  -6  -1  112.28    9.42
  -4  -6  -1  124.50    7.28
   4  -6   1  118.82    7.72
   4  -6   1  120.31    7.57
  -4  -6  -2   34.86    5.45
  -4  -6  -2   38.68    3.49
   4  -6   2   37.43    3.72
  -4  -6  -2   34.09    3.49
   4  -6   2   30.65    3.83
   4  -6   2   32.14    3.93
   4  -6   2   29.55    3.63
  -4  -6  -3    7.28    3.99
  -4  -6  -3   11.34    2.38
   4  -6   3    4.19    2.81
   4  -6   3    4.32    2.51
   4  -6   3    5.91    2.42
  -4  -6  -3    6.25    2.46
  -4  -6  -3    5.35    2.15
   4  -6   3    7.65    2.81
   4  -6   3    2.32    2.37
   4  -6   4  206.68   11.81
  -4  -6  -4  210.87   14.19
  -4  -6  -4  215.49   11.48
   4  -6   4  223.33   11.90
   4  -6   4  202.47   11.59
  -4  -6  -4  213.94   11.75
   4  -6   4  216.08   11.92
  -4  -6  -4  203.10   11.38
  -4  -6  -4  223.20   11.59
   4  -6   4  191.16   11.65
   4  -6   4  195.06   11.45
  -4  -6  -4  212.21   11.44
   4  -6   5   12.15    3.07
  -4  -6  -5    3.84    3.72
  -4  -6  -5    7.22    2.47
   4  -6   5    9.41    3.07
   4  -6   5    7.44    3.07
  -4  -6  -5   14.23    2.72
  -4  -6  -5   13.33    2.61
  -4  -6  -5   13.89    2.50
   4  -6   5    6.48    2.84
  -4  -6  -5    9.19    2.61
  -4  -6  -5   10.88    2.96
   4  -6   5    7.36    2.62
   4  -6   5    3.72    2.97
   4  -6   5    3.04    2.82
  -4  -6  -6  133.16    8.04
  -4  -6  -6  115.00    7.55
   4  -6   6  116.95    7.94
  -4  -6  -6  130.18   10.42
  -4  -6  -6  141.29    7.72
  -4  -6  -6  128.01    7.56
   4  -6   6  120.46    7.94
   4  -6   6  124.40    7.81
  -4  -6  -6  135.31    7.88
  -4  -6  -6  126.16    7.64
  -4  -6  -6  124.79    7.63
   4  -6   6  119.07    7.94
   4  -6   6  106.49    7.54
  -4  -6  -6  128.41    7.59
   4  -6   6  116.76    7.89
  -4  -6  -7  107.95    7.57
  -4  -6  -7   97.89    7.18
   4  -6   7  102.61    7.61
  -4  -6  -7  147.03   10.67
  -4  -6  -7  149.59    7.59
  -4  -6  -7  114.16    7.23
   4  -6   7  110.83    7.71
   4  -6   7  110.17    7.45
   4  -6   7  125.22    7.80
  -4  -6  -7  122.51    7.41
  -4  -6  -7  120.59    7.47
   4  -6   7  128.24    7.85
  -4  -6  -7  124.67    7.38
   4  -6   7  107.23    7.38
  -4  -6  -8  663.61   33.39
  -4  -6  -8  700.35   33.71
   4  -6   8  635.14   33.64
  -4  -6  -8  692.63   33.29
  -4  -6  -8  652.25   36.62
  -4  -6  -8  676.55   33.25
   4  -6   8  657.40   33.57
   4  -6   8  635.68   33.31
   4  -6   8  664.05   33.58
  -4  -6  -8  681.88   33.38
   4  -6   8  665.23   33.56
  -4  -6  -8  681.12   33.27
  -4  -6  -9  102.92    6.86
  -4  -6  -9  109.25    6.68
   4  -6   9  101.95    7.02
  -4  -6  -9   83.33    8.91
  -4  -6  -9   88.53    6.26
  -4  -6  -9  100.26    6.52
   4  -6   9   85.29    6.77
   4  -6   9   91.64    6.66
   4  -6   9   78.21    6.66
  -4  -6  -9   98.40    6.42
  -4  -6 -10   12.81    3.10
  -4  -6 -10   10.95    3.11
   4  -6  10    4.87    3.21
  -4  -6 -10    5.82    2.48
  -4  -6 -10    5.56    4.23
   4  -6  10    9.92    3.51
  -4  -6 -10    5.66    2.71
  -4  -6 -10    4.11    2.59
   4  -6  10   11.91    3.21
   4  -6  10    4.44    3.37
  -4  -6 -10    7.01    2.71
  -4  -6 -11   17.23    3.28
  -4  -6 -11   23.12    3.47
   4  -6  11   15.77    3.66
   4  -6  11   11.58    3.61
  -4  -6 -11   13.95    2.95
  -4  -6 -11    8.88    4.83
  -4  -6 -11    9.15    2.93
   4  -6  11    9.97    3.59
   4  -6  11   12.89    3.41
  -4  -6 -11   17.04    2.98
  -4  -6 -12   70.51    5.64
  -4  -6 -12   66.75    5.33
   4  -6  12   55.90    5.67
  -4  -6 -12   63.72    5.05
  -4  -6 -12   49.32    7.53
  -4  -6 -12   70.37    5.21
   4  -6  12   64.97    5.20
   4  -6  12   54.76    5.48
  -4  -6 -12   61.95    4.99
  -4  -6 -13   73.51    5.67
  -4  -6 -13   64.52    5.83
   4  -6  13   63.50    6.11
  -4  -6 -13   88.27    9.02
  -4  -6 -13   77.74    5.59
   4  -6  13   73.36    5.68
  -4  -6 -13   73.27    5.75
  -4  -6 -13   82.00    5.64
   4  -6  13   69.12    6.12
  -4  -6 -13   80.01    5.60
  -4  -6 -14   19.85    3.73
  -4  -6 -14   23.75    3.77
   4  -6  14   23.47    4.42
  -4  -6 -14   26.12    3.47
  -4  -6 -14   21.90    5.55
  -4  -6 -14   22.93    3.41
  -4  -6 -14   26.99    3.80
   4  -6  14   24.86    3.70
  -4  -6 -14   29.12    3.55
  -4  -6 -15  107.85    6.85
   4  -6  15   79.68    7.02
  -4  -6 -15   93.37    6.43
  -4  -6 -15   86.94    6.46
   4  -6  15   87.36    6.24
  -4  -6 -15   97.00    6.45
  -4  -6 -15   82.87    6.25
  -4  -6 -15   74.98    9.32
  -4  -6 -16   42.70    4.62
  -4  -6 -16   40.15    4.50
   4  -6  16   42.00    4.05
  -4  -6 -16   41.97    4.23
  -4  -6 -16   34.17    4.12
  -4  -6 -16   31.78    3.99
  -4  -6 -16   33.83    6.61
  -4  -6 -17   81.90    6.23
   4  -6  17   75.22    5.83
  -4  -6 -17   84.23    6.05
   4  -6  17   93.38    6.91
  -4  -6 -17   88.69    6.19
  -4  -6 -17   89.19    6.08
  -4  -6 -18   60.52    5.18
  -4  -6 -18   56.69    4.72
  -4  -6 -18   51.67    4.70
   4  -6  18   58.92    5.61
  -4  -6 -18   53.72    4.92
  -4  -6 -18   45.14    7.43
  -4  -6 -19   -1.05    3.02
  -4  -6 -19    1.52    2.43
  -4  -6 -19   -0.49    2.80
   4  -6  19    2.62    3.68
  -4  -6 -19   -0.63    2.61
  -4  -6 -19   -1.86    4.99
  -4  -6 -20   82.72    6.09
  -4  -6 -20   91.96    6.57
  -4  -6 -20   88.72    6.07
   4  -6  20   84.98    6.92
  -4  -6 -20   73.21    6.08
  -4  -6 -21    8.17    3.31
  -4  -6 -21   12.55    3.53
  -4  -6 -21    8.06    2.74
  -4  -6 -21    8.23    2.63
  -4  -6 -21    5.57    3.30
  -4  -6 -21    6.34    2.97
   4  -6  21    5.56    3.77
  -4  -6 -22   34.01    4.55
  -4  -6 -22   46.69    4.76
  -4  -6 -22   43.99    4.10
  -4  -6 -22   49.18    4.67
  -4  -6 -22   50.89    4.09
  -4  -6 -22   47.86    4.45
  -4  -6 -23   69.41    5.47
  -4  -6 -23   64.18    5.37
  -4  -6 -23   55.08    4.69
  -4  -6 -23   65.04    5.27
  -4  -6 -23   60.99    4.57
  -4  -6 -23   57.37    4.96
  -4  -6 -24  198.46   11.35
  -4  -6 -24  205.62   11.39
  -4  -6 -24  188.26   10.87
  -4  -6 -24  200.71   11.28
  -4  -6 -24  195.55   10.73
  -4  -6 -24  201.21   11.15
  -4  -6 -25   66.43    4.93
  -4  -6 -25   57.66    4.85
  -4  -6 -25   58.69    4.71
  -4  -6 -25   53.27    3.89
  -4  -6 -25   50.93    4.45
  -4  -6 -26   51.64    4.45
  -4  -6 -26   55.18    4.56
  -4  -6 -26   53.36    3.98
  -4  -6 -26   55.80    4.53
  -4  -6 -26   45.28    3.61
  -4  -6 -26   51.32    4.25
  -4  -6 -27   25.77    3.43
  -4  -6 -27   28.76    3.43
  -4  -6 -27   26.46    2.82
  -4  -6 -27   32.86    3.37
  -4  -6 -27   27.67    3.12
  -4  -6 -28   19.67    2.87
  -4  -6 -28   23.18    2.98
  -4  -6 -28   16.44    2.29
  -4   6 -28   19.08    2.87
  -4  -6 -28   20.56    2.85
  -4  -6 -28   20.14    2.62
  -4  -6 -29   -1.60    2.22
  -4  -6 -29    0.80    2.17
  -4  -6 -29    2.92    1.45
   4  -6  29   -0.63    2.59
  -4  -6 -29    3.53    2.00
  -4  -6 -29   -1.23    2.06
  -4   6 -29    4.12    2.20
  -4  -6 -30    3.48    2.03
  -4  -6 -30    2.96    1.71
   4  -6  30    1.41    2.30
  -4  -6 -30    2.20    1.83
  -4   6 -30    4.93    1.97
  -4  -6 -31    8.01    1.85
  -4  -6 -31    7.60    1.60
   4  -6  31   10.90    2.31
  -4   6 -31    7.23    1.75
  -4  -6 -31    9.14    1.75
  -4  -6 -32   25.05    2.07
   4  -6  32   24.71    2.51
  -4  -6 -32   22.03    1.93
   4  -6  33   22.83    2.02
   4  -8 -29    4.36    1.47
   4  -8 -28   65.35    4.04
   4  -8 -27    2.86    1.45
   4  -8 -27    1.17    1.91
   4  -8 -26    7.56    1.95
   4  -8 -26    6.95    1.90
   4  -8 -26    5.34    2.08
  -4  -8  26    4.38    2.41
   4  -8 -25   63.12    4.28
   4  -8 -25   67.29    4.27
   4  -8 -25   56.09    4.14
   4  -8 -25   64.16    4.36
  -4  -8  25   55.25    4.47
   4  -8 -24    4.19    2.29
   4  -8 -24    5.41    2.48
   4  -8 -24    7.84    2.17
   4  -8 -24    7.73    2.39
  -4  -8  24    6.72    2.75
   4  -8 -23   44.01    4.07
   4  -8 -23   47.33    4.05
   4  -8 -23   53.04    3.95
   4  -8 -23   50.54    3.71
   4  -8 -23   50.82    4.06
  -4  -8  23   46.92    4.22
   4  -8 -22   49.06    4.25
   4  -8 -22   49.73    4.14
   4  -8 -22   50.40    4.00
   4  -8 -22   43.58    3.78
   4  -8 -22   50.99    4.14
  -4  -8  22   52.27    4.36
  -4  -8  21  177.08   10.54
   4  -8 -21  197.33   10.78
   4  -8 -21  213.29   10.83
   4  -8 -21  174.71   10.51
   4  -8 -21  209.28   10.66
   4  -8 -21  189.44   10.17
   4  -8 -21  177.77   10.61
  -4  -8  21  199.56   10.76
  -4  -8  20   56.18    5.22
   4  -8 -20   66.91    5.65
   4  -8 -20   82.37    5.74
   4  -8 -20   88.45    5.55
   4  -8 -20   74.20    5.05
   4  -8 -20   88.99    5.63
   4  -8 -20   86.67    5.62
  -4  -8  20   91.39    5.93
  -4  -8  19    6.78    2.82
   4  -8 -19   16.07    3.36
   4  -8 -19   12.01    3.38
   4  -8 -19   27.07    3.12
   4  -8 -19   16.23    2.62
   4  -8 -19   19.01    3.12
   4  -8 -19   19.20    3.21
  -4  -8  19   21.16    3.52
  -4  -8  18   34.03    3.82
   4  -8 -18   28.64    3.96
   4  -8 -18   36.62    4.14
   4  -8 -18   24.93    3.37
   4  -8 -18   27.37    3.21
   4  -8 -18   38.30    3.88
  -4  -8  18   20.26    3.70
   4  -8 -18   30.11    3.70
  -4  -8  17  218.10   13.54
   4  -8 -17  262.10   13.80
   4  -8 -17  254.66   13.74
   4  -8 -17  251.97   13.45
   4  -8 -17  246.74   13.23
   4  -8 -17  273.44   13.73
   4  -8 -17  246.45   13.53
  -4  -8  17  235.65   13.44
  -4  -8  16    3.29    2.82
   4  -8 -16    2.40    3.28
   4  -8 -16   -2.18    3.14
   4  -8 -16    5.29    2.41
   4  -8 -16    1.53    2.38
   4  -8 -16    1.84    2.81
   4  -8 -16   -0.74    2.76
  -4  -8  16    0.79    2.96
  -4  -8  15    5.42    2.88
   4  -8 -15    5.76    3.25
   4  -8 -15    8.54    3.47
   4  -8 -15   10.87    2.71
   4  -8 -15    6.38    2.60
   4  -8 -15   10.45    3.09
   4  -8 -15    8.26    2.87
  -4  -8  15    8.08    3.02
  -4  -8  14    3.84    2.96
   4  -8 -14    3.92    3.16
   4  -8 -14    1.85    3.48
   4  -8 -14    4.24    2.56
   4  -8 -14    6.33    3.00
   4  -8 -14    3.85    2.52
   4  -8 -14    2.89    2.73
   4  -8 -14    7.79    2.34
  -4  -8  14    3.85    2.75
  -4  -8  14    7.13    2.92
  -4  -8  13    1.97    2.89
   4  -8 -13    3.16    3.29
   4  -8 -13   -2.74    3.57
   4  -8 -13    2.06    2.48
   4  -8 -13    2.41    2.54
   4  -8 -13   -3.47    3.08
   4  -8 -13    2.31    2.83
  -4  -8  13    2.22    2.85
  -4  -8  13    3.22    2.88
   4  -8 -13    3.81    2.30
  -4  -8  12    1.63    2.93
   4  -8 -12    0.67    3.16
   4  -8 -12    3.99    3.50
   4  -8 -12   -1.03    2.62
   4  -8 -12    1.74    2.66
   4  -8 -12    0.33    2.96
  -4  -8  12    2.16    3.05
   4  -8 -12    2.76    2.54
  -4  -8  12   -2.57    2.89
   4  -8 -12   -1.55    2.81
  -4  -8  11  107.00    7.72
   4  -8 -11  112.87    7.81
   4  -8 -11  111.99    7.67
   4  -8 -11  112.83    7.20
  -4  -8  11  120.13    7.69
   4  -8 -11  108.15    7.58
   4  -8 -11  122.22    7.31
   4  -8 -11  111.79    7.27
   4  -8 -11  108.04    7.35
  -4  -8  11  117.26    7.22
  -4  -8  10   20.38    3.79
   4  -8 -10   15.21    3.94
   4  -8 -10   18.45    3.85
   4  -8 -10   19.39    3.18
   4  -8 -10   21.41    3.35
   4  -8 -10   21.90    3.67
  -4  -8  10   19.13    3.71
   4  -8 -10   22.64    3.34
   4  -8 -10   24.52    3.49
  -4  -8   9  189.10   11.03
   4  -8  -9  203.85   11.15
   4  -8  -9  187.52   10.88
   4  -8  -9  179.52   10.37
  -4  -8   9  177.49   10.79
   4  -8  -9  180.76   10.50
   4  -8  -9  168.65   10.42
   4  -8  -9  177.36   10.52
  -4  -8   8    7.95    3.67
   4  -8  -8   17.31    3.96
   4  -8  -8   16.48    4.30
   4  -8  -8   39.47    3.66
  -4  -8   8   23.35    3.63
   4  -8  -8   24.77    3.67
  -4  -8   8   34.06    4.42
   4  -8  -8   37.46    4.01
   4  -8  -8   29.03    3.81
  -4  -8   7  226.74   12.48
   4  -8  -7  211.53   12.35
  -4  -8   7  209.55   12.05
   4  -8  -7  210.13   11.70
  -4  -8   7  202.97   12.19
   4  -8  -7  212.48   11.90
  -4  -8   7  209.55   11.86
   4  -8  -7  206.80   12.00
   4  -8  -7  206.06   11.87
  -4  -8   6    5.16    3.19
  -4  -8   6    3.19    2.84
   4  -8  -6    3.33    2.92
   4  -8  -6    0.50    2.92
   4  -8  -6    2.34    3.12
  -4  -8   6    3.60    3.57
  -4  -8   6    8.70    3.09
   4  -8  -6    4.71    3.10
  -4  -8   6    2.62    3.21
   4  -8  -6    2.53    3.77
  -4  -8   5  204.16   11.52
  -4  -8   5  185.14   11.37
   4  -8  -5  187.79   11.06
  -4  -8   5  167.21   10.23
  -4  -8   5  203.52   11.02
   4  -8  -5  193.31   11.23
   4  -8  -5  195.56   11.03
  -4  -8   5  198.54   11.07
   4  -8  -5  196.79   10.99
  -4  -8   5  187.67   11.01
   4  -8  -5  193.67   11.45
  -4  -8   4   39.43    4.75
  -4  -8   4   38.22    4.42
   4  -8  -4   39.74    4.96
  -4  -8   4   42.30    4.85
   4  -8  -4   43.46    4.46
   4  -8  -4   45.42    4.40
  -4  -8   4   35.90    3.49
   4  -8  -4   44.87    4.67
  -4  -8   4   38.80    4.21
  -4  -8   4   45.83    4.42
   4  -8  -4   43.31    4.32
  -4  -8   3   69.03    6.32
   4  -8  -3   76.06    6.57
  -4  -8   3   81.76    6.21
   4  -8  -3   75.87    6.32
  -4  -8   3   77.19    5.42
   4  -8  -3   65.60    5.75
  -4  -8   3   91.97    6.73
  -4  -8   3   85.07    6.03
   4  -8  -3   76.74    6.10
   4  -8  -3   81.30    6.08
  -4  -8   3   81.12    5.47
   4  -8  -3   91.27    6.51
  -4  -8   3   89.25    6.27
   4  -8  -3   89.85    6.20
  -4  -8   2  397.23   19.38
  -4  -8   2  347.31   18.64
   4  -8  -2  383.18   19.33
   4  -8  -2  358.34   18.97
  -4  -8   2  337.22   18.28
   4  -8  -2  343.63   18.73
   4  -8  -2  347.76   18.83
  -4  -8   2  362.49   19.26
  -4  -8   2  373.36   18.81
   4  -8  -2  344.76   18.81
  -4  -8   2  351.38   18.36
   4  -8  -2  365.80   19.13
  -4  -8   2  363.13   18.87
   4  -8  -2  347.57   18.75
  -4  -8   1   41.49    4.89
   4  -8  -1   56.16    5.23
  -4  -8   1   45.70    4.16
   4  -8  -1   47.58    4.89
  -4  -8   1   59.84    5.42
   4  -8  -1   54.44    4.83
  -4  -8   1   42.17    4.06
  -4  -8   1   46.88    4.61
   4  -8  -1   67.14    5.28
  -4  -8   1   60.65    4.88
   4  -8  -1   65.11    5.12
  -4  -8   0    1.54    2.94
  -4  -8   0   -1.92    2.40
   4  -8   0    1.70    3.19
   4  -8   0    3.63    3.12
  -4  -8   0    2.32    2.36
   4  -8   0    2.35    3.14
  -4  -8   0   -0.78    2.75
   4  -8   0    1.39    2.59
  -4  -8   0   -1.27    3.18
  -4  -8   0    2.54    2.77
   4  -8   0    0.80    2.93
  -4  -8  -1   -2.31    3.11
   4  -8   1    4.06    3.15
  -4  -8  -1   -0.66    2.35
   4  -8   1    4.39    3.06
  -4  -8  -1   -0.56    2.35
   4  -8   1    1.52    3.03
  -4  -8  -1   -2.20    2.84
   4  -8   1    2.87    2.52
   4  -8   1    4.16    2.85
  -4  -8  -1    0.79    2.79
  -4  -8  -2   20.07    3.70
   4  -8   2   19.72    3.68
  -4  -8  -2   21.57    3.16
   4  -8   2   21.98    3.76
  -4  -8  -2   18.22    3.13
   4  -8   2   16.18    3.65
  -4  -8  -2   19.80    3.43
   4  -8   2   21.35    3.15
   4  -8   2   26.14    4.24
   4  -8   2   20.00    3.39
   4  -8   2   24.74    3.68
  -4  -8  -2   26.72    3.61
  -4  -8  -3    5.99    3.41
   4  -8   3    4.52    3.29
  -4  -8  -3   -0.14    2.69
   4  -8   3    1.40    3.17
  -4  -8  -3    3.35    3.05
  -4  -8  -3    3.40    2.67
   4  -8   3   -2.20    3.14
   4  -8   3   -0.95    3.46
   4  -8   3    4.67    3.09
  -4  -8  -3    3.63    2.96
  -4  -8  -4  288.96   16.82
   4  -8   4  309.58   16.66
  -4  -8  -4  293.48   16.20
   4  -8   4  286.66   16.61
   4  -8   4  318.24   17.02
  -4  -8  -4  328.72   16.59
  -4  -8  -4  325.33   16.42
  -4  -8  -4  319.57   16.83
   4  -8   4  302.04   16.48
   4  -8   4  279.98   16.33
  -4  -8  -4  341.06   16.60
  -4  -8  -5    6.78    3.30
   4  -8   5    4.94    3.23
  -4  -8  -5    7.61    2.92
   4  -8   5    4.50    3.31
  -4  -8  -5    1.08    2.65
  -4  -8  -5    3.06    2.98
   4  -8   5    2.65    3.54
   4  -8   5    2.18    3.18
   4  -8   5    5.19    3.17
  -4  -8  -5    1.26    2.78
  -4  -8  -6   17.17    2.82
  -4  -8  -6   23.07    4.01
  -4  -8  -6   27.42    3.44
  -4  -8  -6   19.85    3.42
   4  -8   6   20.67    3.97
   4  -8   6   23.28    3.84
  -4  -8  -6   23.09    3.55
  -4  -8  -6   24.50    3.52
  -4  -8  -7    4.53    2.37
  -4  -8  -7    2.32    3.31
  -4  -8  -7    3.62    2.82
  -4  -8  -7    3.88    2.91
   4  -8   7    1.86    3.41
   4  -8   7    2.11    3.17
  -4  -8  -7    5.01    2.79
  -4  -8  -7    3.84    2.85
   4  -8   7    5.71    3.85
  -4  -8  -8    4.28    2.40
   4  -8   8    5.52    3.90
  -4  -8  -8    5.24    2.88
  -4  -8  -8    6.33    2.94
   4  -8   8    3.84    3.26
   4  -8   8    4.61    3.28
  -4  -8  -8    3.43    2.83
  -4  -8  -9   67.08    5.22
  -4  -8  -9   57.04    4.83
   4  -8   9   64.75    6.03
  -4  -8  -9   63.19    5.09
  -4  -8  -9   58.70    5.08
   4  -8   9   63.04    5.46
   4  -8   9   62.76    5.49
  -4  -8  -9   61.33    5.06
  -4  -8 -10   30.88    3.74
  -4  -8 -10   33.75    3.71
   4  -8  10   33.41    4.88
  -4  -8 -10   37.46    4.07
   4  -8  10   33.44    4.38
   4  -8  10   28.01    4.35
  -4  -8 -10   35.15    3.89
   4  -8  11    1.87    4.05
  -4  -8 -11   -0.76    2.95
  -4  -8 -11    3.54    2.58
   4  -8  11    4.51    3.25
   4  -8  11    1.67    3.50
   4  -8  11   -0.20    2.12
  -4  -8 -11    3.18    2.86
  -4  -8 -11   -2.02    2.86
  -4  -8 -12  299.80   14.49
  -4  -8 -12  239.00   14.11
   4  -8  12  251.25   14.93
  -4  -8 -12  274.10   14.38
  -4  -8 -12  263.35   14.33
   4  -8  12  273.02   14.52
   4  -8  12  271.39   14.65
  -4  -8 -12  288.51   14.41
   4  -8  12  229.33   13.64
  -4  -8 -13   60.57    5.18
  -4  -8 -13   86.29    5.62
  -4  -8 -13   72.57    5.54
  -4  -8 -13   72.11    5.59
  -4  -8 -13   81.29    5.53
   4  -8  13   72.56    5.49
  -4  -8 -13   60.93    5.28
   4  -8  13   60.96    4.85
   4  -8  13   61.47    5.76
  -4  -8 -14    4.63    2.69
  -4  -8 -14    1.92    2.73
  -4  -8 -14    5.17    3.06
  -4  -8 -14    3.20    2.99
  -4  -8 -14    1.77    2.72
  -4  -8 -14    2.70    2.61
   4  -8  14    1.13    2.61
   4  -8  14    2.73    3.34
   4  -8  14    4.16    2.45
  -4  -8 -15  153.28    9.38
  -4  -8 -15  181.45    9.74
  -4  -8 -15  173.18    9.73
  -4  -8 -15  174.67    9.76
  -4  -8 -15  181.49    9.74
   4  -8  15  155.23    9.39
  -4  -8 -15  161.90    9.46
   4  -8  15  136.28    9.00
  -4  -8 -16   42.86    3.71
  -4  -8 -16   23.44    3.66
  -4  -8 -16   32.39    4.00
   4  -8  16   37.07    3.56
  -4  -8 -16   25.50    3.77
  -4  -8 -16   35.10    3.82
   4  -8  16   36.22    3.54
  -4  -8 -16   33.73    3.73
  -4  -8 -17   16.61    2.76
  -4  -8 -17   20.13    3.23
  -4  -8 -17   19.02    3.39
  -4  -8 -17   17.03    3.25
  -4  -8 -17   17.84    2.99
  -4  -8 -17   15.38    2.92
   4  -8  17   12.20    2.62
   4  -8  17   15.95    2.89
  -4  -8 -18    2.62    2.21
  -4  -8 -18    0.73    2.37
  -4  -8 -18    1.18    2.73
  -4  -8 -18    3.21    2.47
   4  -8  18    0.63    2.00
   4  -8  18    2.89    2.45
  -4  -8 -18    2.67    2.63
  -4  -8 -19  118.03    7.11
  -4  -8 -19  126.46    7.39
  -4  -8 -19  129.14    7.27
   4  -8  19  108.97    7.06
  -4  -8 -19  112.95    7.14
  -4  -8 -19  126.36    7.52
  -4  -8 -20   98.66    5.84
  -4  -8 -20   93.92    6.05
  -4  -8 -20  100.58    5.91
   4  -8  20   88.70    5.80
  -4  -8 -20   89.80    5.85
  -4  -8 -20   83.24    6.04
  -4  -8 -21   32.21    2.85
  -4  -8 -21   27.09    3.18
  -4  -8 -21   29.00    2.91
  -4  -8 -21   25.19    2.95
   4  -8  21   32.53    3.14
  -4  -8 -22   32.95    3.01
  -4  -8 -22   39.04    3.57
  -4  -8 -22   42.27    3.49
  -4  -8 -22   36.57    3.17
   4  -8  22   39.58    3.34
  -4  -8 -22   34.28    3.14
  -4  -8 -22   42.39    3.69
  -4  -8 -23    4.36    1.75
  -4  -8 -23    4.04    2.15
   4  -8  23    3.01    2.08
  -4  -8 -23    2.51    1.82
  -4  -8 -23    1.31    2.23
  -4  -8 -24   23.60    2.54
  -4  -8 -24   18.90    2.09
   4  -8  24   21.59    2.45
  -4  -8 -24   19.13    2.21
  -4  -8 -24   24.69    2.69
  -4  -8 -25   19.93    1.83
  -4  -8 -25   26.54    2.41
   4  -8  25   22.08    2.33
  -4  -8 -25   23.74    2.06
  -4  -8 -25   25.48    2.59
  -4  -8 -26    9.90    1.72
   4  -8  26    7.98    1.65
  -4  -8 -26   13.15    2.04
  -4  -8 -27   36.17    2.31
  -4  -8 -27   36.55    2.53
   4 -10 -19   15.98    1.62
   4 -10 -19   10.49    1.80
   4 -10 -18   44.18    2.91
   4 -10 -18   38.10    3.04
   4 -10 -17   76.57    4.66
   4 -10 -17   84.63    4.90
   4 -10 -16   10.35    2.01
   4 -10 -16   13.67    2.41
   4 -10 -15    4.15    1.92
   4 -10 -15    4.46    2.29
   4 -10 -15    4.06    2.00
   4 -10 -14    9.79    2.13
   4 -10 -14   11.88    2.54
   4 -10 -14   12.62    2.30
   4 -10 -13   99.59    5.61
   4 -10 -13   82.55    5.53
   4 -10 -13   92.13    5.78
   4 -10 -12   64.38    4.50
   4 -10 -12   67.67    4.69
   4 -10 -12   71.89    4.83
   4 -10 -11    5.48    2.25
   4 -10 -11    7.07    2.61
   4 -10 -10    0.73    2.16
   4 -10 -10    7.90    2.70
   4 -10  -9  114.20    5.98
   4 -10  -9   99.19    6.10
  -4 -10   8   13.55    2.37
   4 -10  -8    5.22    2.25
   4 -10  -8    4.73    2.47
   4 -10  -8    8.77    2.98
  -4 -10   7   68.03    4.98
   4 -10  -7   72.99    5.08
   4 -10  -7   80.98    5.17
   4 -10  -7   85.51    5.55
   4 -10  -7   70.65    5.36
  -4 -10   6   20.80    2.94
   4 -10  -6   30.54    3.24
   4 -10  -6   28.11    3.16
   4 -10  -6   25.88    3.57
   4 -10  -6   25.51    3.43
  -4 -10   5   11.48    2.60
   4 -10  -5   13.06    2.74
   4 -10  -5   11.86    2.60
   4 -10  -5   11.72    3.19
   4 -10  -5   18.09    3.15
  -4 -10   4    2.87    2.32
   4 -10  -4    0.66    2.65
   4 -10  -4    1.86    2.41
   4 -10  -4   -0.11    2.60
   4 -10  -4    5.43    3.08
  -4 -10   3   25.74    3.15
   4 -10  -3   23.44    3.43
   4 -10  -3   24.42    3.32
   4 -10  -3   29.68    3.69
   4 -10  -2   59.62    4.61
  -4 -10   2   44.61    4.22
   4 -10  -2   55.19    4.72
  -4 -10   1  158.51    9.01
  -4 -10   1  163.05    9.15
   4 -10  -1  156.93    9.37
  -4 -10   0   22.36    3.04
  -4 -10   0   11.50    2.95
   4 -10   0   21.50    3.79
  -4 -10  -1   84.63    5.37
  -4 -10  -1   71.65    5.38
   4 -10   1   77.90    5.83
  -4 -10  -2   -0.47    2.49
  -4 -10  -2    0.73    2.41
  -4 -10  -2   -2.11    1.79
   4 -10   2    1.43    2.88
   4 -10   2    1.46    3.14
  -4 -10  -3   13.50    2.96
  -4 -10  -3   16.78    2.90
  -4 -10  -3   16.99    2.36
   4 -10   3   15.72    3.15
  -4 -10  -3   20.50    2.88
   4 -10   3   19.35    3.62
  -4 -10  -4  141.67    8.02
   4 -10   4  123.48    8.10
  -4 -10  -4  137.76    7.64
  -4 -10  -4  151.62    7.98
   4 -10   4  127.90    8.23
  -4 -10  -5   19.32    2.48
  -4 -10  -5   17.22    2.83
   4 -10   5   13.74    3.10
  -4 -10  -5   21.03    2.83
   4 -10   5   25.62    3.70
  -4 -10  -6    3.75    2.06
  -4 -10  -6    6.79    2.43
   4 -10   6    5.38    2.71
  -4 -10  -6    5.34    2.22
   4 -10   6    2.39    3.00
  -4 -10  -7   11.29    2.17
  -4 -10  -7    7.19    2.44
   4 -10   7   10.05    2.65
  -4 -10  -7    8.57    2.34
  -4 -10  -8    2.35    2.07
   4 -10   8    1.93    2.36
  -4 -10  -8    2.70    2.11
   4 -10   9   48.39    3.91
  -4 -10  -9   49.37    3.69
  -4 -10  -9   47.88    3.63
  -4 -10  -9   47.16    3.50
   4 -10  10   36.34    3.28
  -4 -10 -10   38.74    3.18
  -4 -10 -10   41.19    3.18
  -4 -10 -10   29.05    2.97
  -4 -10 -11   11.17    2.13
   4 -10  11    3.92    2.11
  -4 -10 -11   10.91    2.01
  -4 -10 -11    9.56    2.02
  -4 -10 -12    1.58    1.92
   4 -10  12    0.37    1.81
  -4 -10 -12    5.78    1.81
  -4 -10 -12    3.28    1.81
  -4 -10 -13   65.58    3.59
  -4 -10 -13   56.27    3.64
  -4 -10 -14   -2.26    1.81
  -4 -10 -14    0.19    1.41
  -4 -10 -14    0.77    1.60
  -4 -10 -15   26.81    2.45
  -4 -10 -15   23.30    1.84
  -4 -10 -15   19.36    2.10
  -4 -10 -16    1.01    1.27
  -4 -10 -16   -0.76    1.58
  -4 -10 -16    0.98    1.42
  -4 -10 -17   26.77    2.08
  -4 -10 -17   26.51    2.04
   5   1 -41   13.07    2.05
   5   1 -41   10.15    1.86
  -5   1  41    9.74    2.29
   5   1 -40    7.61    2.25
   5  -1 -40    3.72    1.77
   5   1 -40    1.46    1.83
  -5   1  40   -0.71    2.72
   5   1 -39   14.78    2.66
   5  -1 -39   10.66    2.38
   5   1 -39   12.82    2.33
   5  -1 -39   15.27    2.39
  -5   1  39   10.92    3.22
   5   1 -38    4.51    2.71
   5  -1 -38    3.07    2.83
   5  -1 -38    1.03    2.28
   5  -1 -38    1.62    2.24
   5   1 -38   -0.36    2.28
  -5   1  38    5.84    3.32
   5   1 -37   11.77    3.14
   5  -1 -37    9.68    3.23
   5  -1 -37    6.29    2.74
   5   1 -37    7.42    2.69
   5  -1 -37   10.64    2.73
  -5   1  37   14.83    3.77
  -5   1  36  223.88   12.29
   5   1 -36  211.73   11.75
   5  -1 -36  221.23   11.77
   5  -1 -36  194.64   11.94
   5   1 -36  217.90   11.98
   5  -1 -36  222.14   12.12
  -5   1  35  150.21    9.58
   5  -1 -35  162.01    9.11
   5   1 -35  163.02    9.17
   5  -1 -35  149.80    9.39
   5   1 -35  136.43    9.19
  -5   1  34   28.06    4.73
   5  -1 -34    9.31    3.38
   5   1 -34   11.76    3.43
   5  -1 -34   26.23    4.19
   5   1 -34   20.14    4.03
   5   1 -33    7.17    3.41
   5  -1 -33    5.94    3.17
  -5   1  33    5.13    4.35
   5   1 -33    5.40    3.51
   5  -1 -33    4.57    3.86
   5   1 -32   56.89    5.50
   5  -1 -32   61.24    5.64
  -5   1  32   52.60    5.85
   5   1 -32   56.32    5.09
   5  -1 -32   54.69    5.02
  -5   1  31  440.08   32.13
  -5   1  31  545.56   27.56
   5  -1 -31  413.03   32.38
   5   1 -31  527.54   27.37
   5  -1 -31  540.84   27.55
   5  -1 -31  532.51   32.25
   5   1 -31  504.01   32.10
   5   1 -31  561.79   27.19
   5  -1 -31  560.16   27.18
  -5   1  30   11.25    7.75
  -5   1  30   17.21    4.63
   5  -1 -30   23.76    4.23
   5   1 -30   22.99    4.11
  -5  -1  30   19.10    3.64
  -5   1  30   18.25    3.54
   5   1 -30   29.48    6.84
   5  -1 -30   33.61    7.17
   5   1 -30   23.82    3.77
   5  -1 -30   17.73    3.64
  -5   1  29   49.91    9.58
  -5   1  29   54.15    5.87
   5   1 -29   58.30    5.41
   5  -1 -29   49.47    5.39
  -5   1  29   56.16    5.02
  -5  -1  29   51.13    4.91
   5   1 -29   56.77    8.79
   5  -1 -29   56.64    8.61
   5   1 -29   58.90    4.96
   5  -1 -29   47.95    4.71
  -5   1  28   55.18    9.95
  -5  -1  28   45.96    9.98
  -5   1  28   65.74    6.40
   5   1 -28   78.35    6.08
   5  -1 -28   66.57    6.02
  -5  -1  28   68.81    5.64
  -5   1  28   71.05    5.70
   5   1 -28   82.97   10.01
   5  -1 -28   76.76    9.71
   5  -1 -28   77.13    5.72
   5   1 -28   80.88    5.70
  -5   1  27   98.15   12.09
  -5   1  27  128.10    7.95
  -5  -1  27  102.60   12.33
   5   1 -27  119.54    7.61
   5  -1 -27  111.57    7.67
  -5  -1  27  103.12    7.19
  -5   1  27   93.62    7.10
   5   1 -27  105.41   11.25
   5  -1 -27  102.08   11.12
   5  -1 -27  104.67    7.09
   5   1 -27  108.21    7.14
  -5  -1  26  264.75   20.68
  -5   1  26  245.66   20.41
  -5   1  26  284.68   15.99
   5  -1 -26  297.70   15.99
   5   1 -26  299.84   15.91
  -5   1  26  296.29   15.72
  -5  -1  26  269.55   15.58
   5  -1 -26  308.04   20.35
   5   1 -26  310.63   20.51
   5  -1 -26  306.66   15.57
   5   1 -26  298.18   15.56
  -5  -1  25  112.39   12.05
  -5   1  25   91.77   11.34
  -5   1  25  109.20    7.32
  -5   1  25   91.75    6.54
  -5  -1  25   94.41    6.56
   5  -1 -25   96.20    6.99
   5   1 -25  109.49    7.00
   5  -1 -25  102.53    6.64
   5   1 -25   92.32    6.58
   5  -1 -25  100.88   10.14
   5   1 -25   98.29   10.32
   5   1 -24    0.55    5.07
   5  -1 -24    5.43    4.94
  -5   1  24    1.16    6.99
  -5  -1  24    2.40    6.89
  -5   1  24    1.36    3.52
  -5  -1  24    2.26    2.56
  -5   1  24    1.84    2.48
   5  -1 -24    4.58    3.13
   5   1 -24    1.20    2.92
   5   1 -24    0.25    2.73
   5  -1 -24    0.88    2.70
   5  -1 -23   20.61    5.85
   5   1 -23   18.82    5.65
  -5  -1  23    1.71    6.89
  -5   1  23   13.77    6.96
  -5   1  23    8.91    3.51
  -5  -1  23   11.30    2.73
  -5   1  23   15.25    2.83
   5  -1 -23   10.39    3.16
   5   1 -23   10.28    3.04
   5   1 -23   16.25    2.97
   5  -1 -23   15.89    2.92
  -5   1  22   75.58    9.84
   5  -1 -22   61.29    8.12
   5   1 -22   71.57    8.46
   5   1 -22   78.17    5.41
   5  -1 -22   82.43    5.40
  -5   1  21   33.28    7.85
   5   1 -21   42.84    6.77
   5  -1 -21   47.72    6.79
   5   1 -21   45.10    3.92
   5  -1 -21   46.78    3.87
  -5   1  20  164.81   12.95
   5   1 -20  145.55   11.38
   5  -1 -20  140.44   11.21
   5   1 -20  142.87    8.14
   5  -1 -20  137.20    8.08
  -5   1  19  643.07   35.67
   5   1 -19  682.43   35.15
   5  -1 -19  667.69   35.06
   5   1 -19  657.31   31.57
   5  -1 -19  613.25   31.51
   5  -1 -18  609.52   32.83
   5   1 -18  629.84   32.99
   5   1 -18  591.44   29.72
   5  -1 -18  594.40   29.71
   5  -1 -17   15.49    4.72
   5   1 -17   23.06    5.18
   5   1 -17   14.36    2.58
   5  -1 -17   12.56    2.61
  -5   1  16  181.27   13.78
   5  -1 -16  194.92   12.61
   5   1 -16  208.50   12.83
   5  -1 -16  185.20    9.89
   5   1 -16  181.94    9.90
  -5   1  15 2827.39  147.49
  -5  -1  15 2950.18  147.41
   5  -1 -15 3258.05  147.32
   5   1 -15 3301.82  147.38
   5   1 -15 3048.46  144.56
   5  -1 -15 2979.04  144.54
  -5   1  14  446.55   23.35
  -5  -1  14  470.92   23.31
   5   1 -14  366.83   21.95
   5  -1 -14  365.10   21.95
  -5   1  13   99.33    8.76
  -5  -1  13  118.51    8.74
   5   1 -13   66.44    6.70
   5  -1 -13   73.42    6.69
  -5  -1  12  243.19   16.16
   5  -1 -12  286.23   15.91
   5   1 -12  298.34   16.04
   5   1 -11   66.21    6.74
   5  -1 -11   56.45    6.26
  -5  -1  10  973.58   53.03
   5  -1 -10 1099.19   53.05
   5   1 -10 1145.85   53.20
   5   1  -9  127.18    7.72
   5  -1  -9  114.05    7.48
  -5  -1   8  202.04   12.81
   5  -1  -8  227.32   12.73
   5   1  -8  236.06   12.84
  -5  -1   7  890.69   47.14
   5   1  -7 1021.91   47.47
   5  -1  -7  970.16   47.28
   5  -1  -6   31.66    4.17
   5   1  -6   34.78    4.21
   5   1  -5   42.64    4.65
   5  -1  -5   40.02    4.53
  -5   1   5   47.81    4.22
  -5  -1   4 1495.05   70.02
   5   1  -4 1506.40   70.46
   5  -1  -4 1386.39   70.32
  -5  -1   4 1464.13   70.42
  -5   1   4 1399.34   70.13
  -5  -1   3  405.43   20.83
  -5  -1   3  434.12   21.52
  -5   1   3  417.44   21.26
   5   1  -2  238.83   11.16
   5  -1  -2  222.61   11.09
  -5  -1   2  215.60   11.02
  -5   1   2  199.18   10.78
   5  -1  -1  736.57   42.56
   5   1  -1  777.11   42.59
  -5  -1   1  827.49   42.74
  -5   1   1  785.89   42.55
  -5  -1   0 9763.35  459.29
   5  -1   0 9523.38  460.54
   5   1   0 9999.00  460.62
  -5   1   0 9500.47  459.66
  -5   1   0 9547.72  460.49
  -5  -1   0 9833.93  460.62
   5   1   1 3228.57  150.45
   5  -1   1 3126.39  150.41
  -5  -1  -1 3225.19  150.56
  -5   1  -1 3079.88  149.50
   5  -1   2  375.21   19.46
   5   1   2  370.10   19.45
  -5   1  -2  360.85   18.48
  -5  -1  -2  402.53   19.70
   5  -1   3  603.78   31.21
   5   1   3  619.75   31.24
  -5  -1  -3  659.69   31.49
  -5   1  -3  614.47   30.39
   5  -1   4   63.39    5.25
   5   1   4   63.73    5.28
  -5   1  -4   64.03    4.47
  -5  -1  -4   71.81    5.70
   5   1   5 1760.04   85.24
   5  -1   5 1747.42   85.25
  -5   1  -5 1721.30   84.48
  -5  -1  -5 1834.79   85.54
   5  -1   6  129.93    8.65
   5   1   6  135.15    8.69
  -5  -1  -6  134.78    8.85
  -5   1  -6  130.36    7.92
   5  -1   7    5.37    3.29
   5   1   7    4.69    2.99
  -5   1  -7    8.86    2.72
  -5  -1  -7    7.21    3.22
   5   1   8  160.70    9.92
   5  -1   8  140.71    9.70
  -5   1  -8  148.95    9.23
  -5  -1  -8  145.78   10.05
   5   1   9   35.78    4.55
   5  -1   9   38.33    4.75
  -5   1  -9   31.08    4.17
  -5  -1  -9   28.94    4.72
   5  -1  10  327.03   18.98
   5   1  10  341.03   19.04
  -5   1 -10  345.35   18.58
  -5  -1 -10  327.55   19.28
   5   1  11  257.96   15.46
   5  -1  11  265.19   15.57
  -5   1 -11  247.28   14.96
  -5  -1 -11  251.72   15.76
  -5   1 -12  279.81   14.32
  -5  -1 -12  284.10   14.34
   5   1  12  303.64   17.14
   5  -1  12  300.62   17.17
  -5   1 -12  255.10   16.32
  -5  -1 -12  291.37   17.35
  -5   1 -13    9.37    2.43
  -5  -1 -13    8.36    2.29
   5   1  13    6.57    4.23
   5  -1  13    6.62    4.33
  -5  -1 -13    4.50    4.52
  -5   1 -13    7.37    4.06
  -5   1 -14    2.16    2.03
  -5  -1 -14    1.89    2.14
   5   1  14    2.24    3.91
   5  -1  14    3.76    3.88
  -5  -1 -14   -1.20    4.16
  -5   1 -14   -1.67    3.68
  -5   1 -15  119.68    6.77
  -5  -1 -15  107.94    6.71
   5   1  15  109.65    9.70
   5  -1  15  114.02    9.83
  -5   1 -15  107.58    9.40
  -5  -1 -15  106.14   10.02
  -5  -1 -16  597.86   30.31
  -5   1 -16  620.25   30.34
   5  -1  16  650.12   34.14
   5   1  16  656.76   34.21
  -5   1 -16  595.89   33.34
  -5  -1 -16  622.71   34.28
  -5  -1 -17  227.52   12.27
  -5   1 -17  226.76   12.31
   5   1  17  254.68   16.02
   5  -1  17  260.98   16.16
  -5   1 -17  240.41   15.63
  -5  -1 -17  214.09   15.88
  -5   1 -18    8.20    2.49
  -5  -1 -18    7.46    2.53
   5   1  18   12.44    4.82
   5  -1  18   12.52    4.80
  -5   1 -18    9.31    4.42
  -5  -1 -18   10.78    4.88
  -5  -1 -19  459.98   23.12
  -5   1 -19  474.37   23.19
   5   1  19  473.37   27.29
   5  -1  19  460.87   27.27
  -5   1 -19  416.73   26.42
  -5  -1 -19  430.36   27.22
  -5  -1 -20  117.39    7.07
  -5   1 -20  112.47    7.05
   5  -1  20  100.17   10.36
   5   1  20  125.01   10.95
  -5   1 -20   93.31    9.91
  -5  -1 -20   96.95   10.64
   5  -1  20  112.88    7.05
   5   1  20  113.90    7.03
  -5   1 -21   85.28    5.97
  -5  -1 -21   92.00    6.01
   5  -1  21   82.58    9.45
   5   1  21  103.76    9.97
   5  -1  21   89.37    6.03
   5   1  21   86.57    5.97
  -5   1 -21   77.61    8.88
  -5  -1 -21   82.18    9.51
   5   1  22   21.87    3.27
  -5   1 -22   22.83    3.55
  -5  -1 -22   19.52    3.39
   5  -1  22   20.52    6.21
   5   1  22   26.79    6.39
   5  -1  22   29.27    3.53
  -5   1 -22   26.70    5.99
  -5  -1 -22   19.10    6.46
  -5   1 -23  227.86   12.45
  -5  -1 -23  231.24   12.46
   5   1  23  220.02   16.86
   5  -1  23  217.32   16.78
   5   1  23  232.40   12.50
   5  -1  23  224.82   12.49
  -5   1 -23  188.53   15.81
  -5  -1 -23  203.53   16.88
   5  -1  24   88.02    6.97
   5  -1  24   93.03    6.42
   5   1  24   96.41    6.45
  -5   1 -24   82.08    9.67
  -5  -1 -24   84.41   10.56
  -5  -1 -24   94.13    6.49
  -5   1 -24  102.56    6.60
  -5  -1 -24   84.67    6.13
   5  -1  25   54.05    5.53
  -5   1 -25   49.58    7.67
  -5  -1 -25   54.96    8.60
   5   1  25   52.83    4.80
   5  -1  25   51.22    4.79
  -5  -1 -25   65.92    5.12
  -5   1 -25   54.26    4.84
  -5  -1 -25   50.86    4.76
  -5  -1 -25   45.85    4.35
   5  -1  26  238.62   13.19
   5   1  26  235.72   13.36
   5  -1  26  245.35   12.98
   5   1  26  222.47   12.78
  -5   1 -26  191.20   16.19
  -5  -1 -26  224.30   17.27
  -5  -1 -26  248.14   12.93
  -5  -1 -26  203.12   12.39
  -5   1 -26  238.68   12.80
  -5  -1 -26  236.13   12.79
   5   1  27   -1.21    4.08
   5  -1  27    3.11    3.98
  -5  -1 -27   -3.93    5.06
  -5  -1 -27   -0.45    3.08
   5   1  27    0.31    2.88
   5  -1  27    3.12    2.91
  -5   1 -27   -1.91    3.18
  -5  -1 -27   -1.01    2.96
   5  -1  28  318.59   17.03
   5   1  28  326.80   17.07
   5  -1  28  303.29   17.23
   5   1  28  307.20   17.39
  -5   1 -28  342.17   17.02
  -5  -1 -28  324.07   16.95
  -5  -1 -28  309.14   16.95
   5  -1  29   65.21    5.75
   5   1  29   77.81    5.86
  -5  -1 -29   86.05    5.97
   5  -1  29   78.48    6.43
   5   1  29   89.12    6.80
  -5  -1 -29   78.90    5.81
  -5   1 -29   73.30    5.76
   5  -1  30    5.14    3.88
   5   1  30    8.32    4.25
  -5  -1 -30    7.97    3.14
  -5   1 -30    6.53    3.51
   5   1  30    9.32    3.04
   5  -1  30    6.21    3.06
  -5   1 -30    8.52    3.05
  -5  -1 -30    5.34    2.94
   5  -1  31   51.89    4.87
   5   1  31   61.92    4.98
  -5   1 -31   55.68    5.18
  -5  -1 -31   58.37    4.82
   5   1  31   53.31    5.72
   5  -1  31   65.33    5.59
  -5  -1 -31   59.13    4.77
  -5   1 -31   61.95    4.86
   5  -1  32   24.73    3.45
   5   1  32   25.66    3.41
  -5  -1 -32   24.50    3.38
   5  -1  32   21.41    4.13
  -5   1 -32   16.23    3.62
  -5   1 -32   25.09    3.41
  -5  -1 -32   27.11    3.40
   5   1  33    2.08    2.55
   5  -1  33   -1.40    2.57
   5  -1  33    3.13    3.40
  -5  -1 -33    1.05    2.53
  -5   1 -33   -0.37    2.94
  -5  -1 -33   -0.21    2.55
  -5   1 -33    1.20    2.53
   5  -1  34  120.54    7.31
   5   1  34  121.44    7.27
  -5  -1 -34  116.60    7.12
  -5   1 -34  118.03    7.47
  -5   1 -34  128.97    7.22
  -5  -1 -34  126.77    7.17
   5  -1  34  124.30    7.63
  -5   1 -35   16.72    3.06
  -5  -1 -35   16.49    2.57
   5   1  35   19.82    2.79
   5  -1  35   22.00    2.81
   5  -1  35   24.76    3.51
  -5   1 -35   21.48    2.71
  -5  -1 -35   23.32    2.71
   5   1  36   84.86    5.20
   5  -1  36   84.22    5.22
  -5   1 -36   82.94    5.34
  -5   1 -36   80.74    5.04
  -5  -1 -36   85.72    5.11
   5  -1  36   85.20    5.50
  -5   1 -37   21.43    2.59
   5  -1  37   24.18    2.43
   5   1  37   20.09    2.37
   5  -1  37   19.21    2.76
   5  -1  38   14.35    2.01
  -5   1 -38   17.59    1.98
   5   1  38   20.55    1.93
   5  -1  38   16.87    1.89
   5  -3 -40  102.38    4.31
   5  -3 -40   53.79    4.04
   5  -3 -39   10.88    1.99
   5   3 -39    8.03    1.58
  -5  -3  39    9.80    2.37
   5  -3 -39    8.17    1.80
   5  -3 -38   27.83    2.79
   5   3 -38   20.36    2.39
   5  -3 -38   17.18    2.52
  -5   3  38   25.86    2.62
  -5  -3  38   25.16    3.14
   5  -3 -38   16.69    2.49
   5   3 -37   -0.23    2.16
   5  -3 -37    0.27    2.45
   5  -3 -37    1.02    2.13
   5   3 -37   -2.28    1.85
   5  -3 -37   -2.36    1.79
  -5   3  37    1.27    2.43
  -5  -3  37   -2.69    3.01
   5   3 -36  186.85    9.83
   5  -3 -36  192.86    9.85
  -5  -3  36  196.41   10.55
  -5   3  36  173.80   10.09
   5   3 -36  179.65   10.08
   5  -3 -36  186.44   10.29
   5   3 -35    5.02    2.17
   5  -3 -35    4.05    2.11
  -5  -3  35   -2.53    3.48
  -5   3  35    2.73    3.10
   5  -3 -35    0.36    2.90
   5   3 -35   -2.54    2.65
  -5   3  34   14.24    3.56
  -5  -3  34   16.73    4.02
   5  -3 -34   22.21    2.82
   5   3 -34   20.30    2.86
  -5  -3  34   17.16    2.66
   5  -3 -34   18.09    3.43
   5   3 -34   18.90    3.23
  -5   3  33    8.00    3.40
  -5  -3  33    3.50    3.90
   5   3 -33    2.34    2.51
   5  -3 -33    6.89    2.60
  -5  -3  33    7.94    2.49
   5   3 -33    5.67    2.95
   5  -3 -33    6.19    3.35
  -5  -3  32   97.58    7.14
  -5   3  32   93.28    6.56
   5  -3 -32   91.38    6.65
   5   3 -32   86.63    6.31
   5   3 -32   86.88    5.96
   5  -3 -32   92.90    6.03
  -5  -3  32   82.99    5.85
  -5  -3  31    7.73    4.31
   5   3 -31    7.81    3.12
   5  -3 -31    6.17    3.50
  -5   3  31   13.32    3.78
   5  -3 -31    5.99    2.65
   5   3 -31    5.36    2.72
  -5  -3  31    8.18    2.81
  -5  -3  30  100.00    7.96
  -5   3  30  108.43    7.48
   5  -3 -30  116.02    7.73
   5   3 -30  100.11    7.19
   5   3 -30  106.13    6.96
   5  -3 -30  114.73    6.97
  -5  -3  30  106.83    6.95
   5   3 -29    6.13    5.13
   5  -3 -29    9.31    5.07
  -5   3  29    1.32    6.98
  -5  -3  29   18.10    4.54
  -5   3  29   12.45    3.91
   5  -3 -29    9.59    5.95
   5   3 -29   15.85    3.49
   5  -3 -29   12.06    3.64
   5   3 -29    8.48    3.00
   5  -3 -29    9.72    2.85
  -5  -3  29   11.93    3.21
   5  -3 -28   17.13    5.68
   5   3 -28   14.06    5.47
  -5   3  28   -0.66    6.50
  -5  -3  28   10.01    4.38
  -5   3  28    5.75    3.75
   5  -3 -28    6.89    5.66
   5  -3 -28   13.92    3.68
   5   3 -28   10.58    3.34
   5   3 -28   16.99    3.11
   5  -3 -28   13.97    2.95
  -5  -3  28    9.77    3.19
   5   3 -27   26.41    6.61
   5  -3 -27   20.38    6.07
  -5  -3  27   15.76    4.40
  -5   3  27   14.42    7.66
  -5   3  27   13.86    3.91
   5  -3 -27   22.65    4.00
   5   3 -27   21.95    3.64
  -5  -3  27   17.58    3.46
   5  -3 -27   21.46    3.27
   5   3 -27   23.18    3.22
   5  -3 -27   19.20    6.70
   5   3 -26  199.98   15.80
   5  -3 -26  220.30   16.08
  -5   3  26  219.89   17.49
  -5  -3  26  220.10   12.84
  -5   3  26  218.63   12.30
   5  -3 -26  184.53   16.56
   5  -3 -26  241.95   12.67
   5   3 -26  213.92   12.12
   5  -3 -26  211.61   12.61
  -5  -3  26  208.27   12.08
   5  -3 -26  210.95   11.82
   5   3 -26  217.63   11.85
   5  -3 -25    4.24    2.57
   5   3 -25    2.10    2.51
   5   3 -25   -0.54    4.99
   5  -3 -25    5.32    4.93
  -5   3  25   10.29    7.65
  -5  -3  25    9.12    4.14
  -5   3  25    8.25    3.59
   5  -3 -25    5.39    3.30
   5  -3 -25   -2.64    5.23
   5  -3 -25    9.11    3.55
   5   3 -25    6.29    3.01
  -5  -3  25   -0.43    3.02
  -5  -3  24  544.60   27.57
  -5   3  24  483.08   31.92
  -5   3  24  534.31   27.15
   5  -3 -24  536.68   32.41
   5   3 -24  548.86   31.23
   5  -3 -24  549.51   31.22
   5  -3 -24  524.79   27.35
   5   3 -24  534.75   27.10
  -5  -3  24  535.39   27.13
   5   3 -24  546.39   26.86
   5  -3 -24  539.20   26.83
   5  -3 -23    9.41    2.60
   5   3 -23    9.95    2.61
  -5  -3  23    3.00    3.65
  -5   3  23    1.24    7.09
   5  -3 -23    6.75    4.99
   5   3 -23   10.58    4.96
   5  -3 -23    8.90    4.85
   5  -3 -23    3.82    3.19
   5   3 -23    6.51    2.85
  -5  -3  23    2.51    2.96
   5   3 -22   65.32    8.16
   5  -3 -22   74.45    8.23
   5  -3 -22   68.04    9.18
  -5  -3  22   85.38    6.31
  -5   3  22   97.70   11.21
   5  -3 -22   80.44    5.91
   5   3 -22   69.94    5.18
   5  -3 -22   77.29    5.17
  -5  -3  22   72.36    5.62
   5  -3 -21    6.26    4.71
   5   3 -21   -4.10    4.62
   5  -3 -21    7.81    5.23
  -5  -3  21    7.09    3.48
  -5   3  21   -6.91    7.48
   5  -3 -21    5.86    3.01
   5   3 -21    2.43    2.28
   5  -3 -21    4.25    2.38
  -5  -3  21    3.42    2.79
   5  -3 -20  670.93   39.38
  -5   3  20  655.84   39.77
   5   3 -20  708.14   35.01
   5  -3 -20  717.29   34.98
   5   3 -20  772.39   38.93
   5  -3 -20  762.25   38.75
   5  -3 -19   11.39    4.87
   5   3 -19   11.41    2.38
   5  -3 -19   11.08    2.41
   5   3 -19    7.72    4.11
   5  -3 -19    4.38    4.18
  -5   3  19   11.67    6.88
   5   3 -18   89.66    5.65
   5  -3 -18   95.42    5.70
   5   3 -18  101.87    8.53
   5  -3 -18   98.40    8.62
  -5   3  18   80.58   10.02
   5   3 -17   34.47    3.07
   5  -3 -17   39.36    3.17
   5   3 -17   44.43    5.88
   5  -3 -17   39.00    5.54
   5  -3 -16   82.54    5.07
   5   3 -16   80.59    5.05
   5  -3 -16   85.68    7.65
   5   3 -16   86.72    7.64
  -5   3  16   92.66    9.78
   5  -3 -15    1.31    1.81
   5   3 -15    5.52    1.90
   5   3 -15    7.73    3.87
   5  -3 -15    3.03    3.43
  -5   3  15    4.25    6.20
   5  -3 -14  462.38   22.11
   5  -3 -14  451.89   24.05
   5   3 -14  441.58   24.01
   5   3 -14  435.26   21.61
   5  -3 -14  426.05   21.58
   5  -3 -13  296.50   14.92
   5  -3 -13  274.51   16.52
   5   3 -13  286.64   16.70
   5   3 -12    7.12    3.36
   5  -3 -12    5.05    3.44
   5  -3 -12    7.68    2.11
   5  -3 -11  100.81    6.20
   5   3 -11  118.78    7.98
   5  -3 -11  119.66    7.88
   5   3 -10  144.89    9.07
   5  -3 -10  123.11    8.68
   5   3  -9  199.76   11.66
   5  -3  -9  193.30   11.49
   5  -3  -9  195.30   11.42
   5   3  -8  635.14   31.13
   5  -3  -8  613.09   30.98
   5  -3  -8  592.78   30.69
   5   3  -7    0.17    2.84
   5  -3  -7    0.17    2.68
   5  -3  -7   -0.13    1.83
   5  -3  -6 1317.64   61.70
   5   3  -6 1326.06   61.79
   5  -3  -6 1204.99   60.88
   5  -3  -5  127.46    7.45
   5   3  -5  134.55    7.53
   5  -3  -5  119.03    7.37
   5   3  -5  138.04    7.68
  -5  -3   5  129.22    8.69
   5  -3  -4  590.59   30.67
   5   3  -4  653.45   30.89
   5   3  -4  619.67   30.76
   5  -3  -4  598.45   30.69
   5   3  -3    7.28    2.72
   5  -3  -3    5.53    2.24
   5   3  -3    7.15    2.35
   5  -3  -3    8.51    2.53
   5   3  -2 1087.37   52.87
   5  -3  -2 1069.41   52.92
   5  -3  -2 1043.37   52.80
   5   3  -2 1187.27   53.09
  -5   3   2 1041.35   52.33
  -5  -3   2 1120.06   53.39
   5  -3  -1  471.90   24.69
   5  -3  -1  488.25   24.85
   5   3  -1  499.22   24.80
  -5   3   1  476.02   24.30
  -5  -3   1  530.20   25.37
   5   3   0 1277.90   61.11
   5  -3   0 1229.04   61.03
  -5  -3   0 1321.43   61.61
  -5   3   0 1224.92   60.70
   5   3   1   33.74    3.57
   5  -3   1   34.69    3.52
  -5   3  -1   31.61    3.17
  -5  -3  -1   40.56    4.06
   5   3   2  127.31    7.88
   5  -3   2  125.85    7.81
  -5   3  -2  122.05    7.58
  -5  -3  -2  134.67    8.30
   5   3   3   24.92    3.45
   5  -3   3   29.18    3.39
  -5  -3  -3   28.65    3.72
   5  -3   4   74.73    5.78
   5   3   4   73.50    5.73
  -5  -3  -4   87.16    6.23
   5  -3   5  456.06   24.28
   5   3   5  455.39   24.28
  -5  -3  -5  494.11   24.70
   5  -3   6 1051.52   53.88
   5   3   6 1090.52   53.92
  -5  -3  -6 1129.90   54.23
   5  -3   7    7.65    3.37
   5   3   7    5.92    3.14
   5  -3   8    1.26    3.12
   5   3   8   -2.47    3.17
   5  -3   9  338.64   19.06
   5   3   9  338.07   19.03
  -5  -3 -10  833.03   39.10
   5  -3  10  733.58   41.14
   5   3  10  772.13   41.23
  -5  -3 -10  820.32   42.51
  -5  -3 -11   60.23    4.09
  -5  -3 -11   58.64    3.91
  -5   3 -11   60.44    3.93
   5  -3  11   61.12    6.31
   5   3  11   61.05    6.30
  -5  -3 -11   58.07    7.01
  -5   3 -12    2.47    1.81
  -5  -3 -12    4.37    1.86
   5   3  12    7.00    3.76
   5  -3  12    2.71    3.46
  -5  -3 -12    3.49    1.87
  -5  -3 -12    1.74    4.20
  -5  -3 -13   97.27    5.69
  -5  -3 -13   89.18    5.44
  -5   3 -13   87.81    5.41
   5   3  13   84.27    7.94
   5  -3  13   83.87    7.95
  -5  -3 -13  101.03    9.17
  -5  -3 -14  391.50   18.67
  -5   3 -14  363.68   18.36
  -5  -3 -14  349.37   18.31
   5   3  14  382.79   21.65
   5  -3  14  346.49   21.43
  -5  -3 -14  370.58   22.58
  -5  -3 -15   28.30    2.98
  -5   3 -15   27.36    2.91
  -5  -3 -15   33.15    2.99
   5  -3  15   33.79    5.55
   5   3  15   30.49    5.34
  -5  -3 -15   34.50    6.50
  -5   3 -16    5.24    2.22
  -5  -3 -16    5.23    2.14
   5  -3  16    5.60    4.18
   5   3  16   -1.70    3.72
  -5  -3 -16    6.27    2.15
  -5  -3 -16    2.71    4.72
  -5   3 -17    1.64    2.19
  -5  -3 -17    3.68    2.25
   5   3  17    2.24    4.00
   5  -3  17    0.45    3.86
  -5  -3 -17    1.13    4.60
  -5  -3 -17    0.12    2.20
   5  -3  18  176.64   10.19
  -5  -3 -18  179.56    9.94
  -5  -3 -18  165.10    9.63
  -5   3 -18  171.92    9.68
   5   3  18  184.46   13.38
   5  -3  18  199.49   13.67
  -5  -3 -18  171.26   14.03
   5  -3  18  172.96    9.80
   5   3  18  182.49    9.83
   5  -3  19    1.48    3.05
  -5  -3 -19    6.01    2.52
  -5  -3 -19    8.02    5.85
   5  -3  19    1.35    2.30
  -5   3 -19    3.28    2.58
   5   3  19    4.09    2.43
  -5  -3 -19    6.74    2.77
   5   3  19    2.96    4.32
   5  -3  19   -1.00    4.28
  -5  -3 -20   19.42    3.01
  -5  -3 -20   16.62    6.35
   5  -3  20   20.43    3.62
  -5  -3 -20   23.00    3.11
   5  -3  20   23.00    3.13
   5   3  20   22.98    3.09
  -5   3 -20   32.64    3.28
   5  -3  20   18.81    3.50
   5  -3  21  310.27   15.31
  -5  -3 -21  269.46   19.92
   5   3  21  289.52   15.13
   5  -3  21  274.69   15.11
  -5  -3 -21  275.60   14.94
  -5   3 -21  280.66   14.99
   5  -3  21  287.04   15.40
  -5  -3 -21  286.68   15.20
   5  -3  22   24.44    3.70
  -5  -3 -22   22.46    3.30
  -5  -3 -22   15.18    2.96
  -5  -3 -22   16.20    6.21
  -5  -3 -22   20.08    3.08
  -5   3 -22   16.65    3.05
   5   3  22   21.20    3.05
   5  -3  22   20.48    3.10
   5  -3  22   22.24    3.65
   5  -3  23   11.45    3.55
  -5  -3 -23   21.61    3.25
   5  -3  23   15.51    3.03
  -5   3 -23   19.40    3.14
  -5  -3 -23   18.68    3.12
   5   3  23   14.17    2.92
   5  -3  23   18.45    3.62
  -5  -3 -23   16.97    2.92
  -5  -3 -23   13.73    6.22
   5  -3  24  203.32   12.48
  -5  -3 -24  221.25   12.60
   5  -3  24  237.24   12.57
   5   3  24  243.85   12.54
  -5  -3 -24  235.02   17.89
  -5  -3 -24  232.12   12.39
  -5   3 -24  239.37   12.41
  -5  -3 -24  210.33   12.36
  -5  -3 -25   14.43    6.08
  -5  -3 -25    8.72    2.62
  -5  -3 -25    9.50    2.91
   5  -3  25   12.73    2.83
   5   3  25   11.57    2.87
  -5   3 -25    9.13    2.84
  -5  -3 -25    9.65    2.86
   5  -3  25    8.99    3.39
   5   3  26   52.87    5.18
  -5  -3 -26   46.33    4.09
   5  -3  26   45.16    4.43
   5  -3  26   33.53    3.76
  -5   3 -26   29.05    3.70
   5   3  26   30.68    3.71
  -5  -3 -26   32.56    3.71
  -5  -3 -26   33.82    3.62
  -5  -3 -26   31.72    7.33
   5   3  27  366.42   19.89
  -5  -3 -27  367.61   19.50
   5  -3  27  350.79   19.45
   5  -3  27  396.74   19.54
   5   3  27  399.48   19.53
  -5   3 -27  409.63   19.46
  -5  -3 -27  396.21   19.40
  -5  -3 -27  336.08   19.22
   5   3  28   26.87    4.57
   5  -3  28   29.36    3.93
  -5  -3 -28   29.67    3.36
   5  -3  28   32.02    3.53
  -5   3 -28   34.14    3.58
  -5  -3 -28   33.91    3.45
   5   3  28   29.71    3.39
  -5  -3 -28   28.39    3.18
  -5  -3 -29   -0.60    2.21
   5   3  29    0.88    3.87
   5  -3  29   -0.80    3.06
  -5  -3 -29    3.33    2.46
  -5   3 -29    3.16    2.51
   5   3  29    3.35    2.50
   5  -3  29    6.82    2.58
   5  -3  30  185.65   10.00
   5   3  30  194.97   10.00
  -5  -3 -30  152.47    9.64
   5   3  30  178.56   10.52
   5  -3  30  166.31    9.91
  -5   3 -30  180.55    9.84
  -5  -3 -30  197.11    9.91
   5   3  31   38.02    3.44
   5  -3  31   36.00    3.53
  -5   3 -31   46.08    4.51
   5   3  31   39.16    4.61
  -5   3 -31   36.55    3.38
  -5  -3 -31   38.00    3.41
   5  -3  32    6.05    2.21
   5   3  32    3.42    2.08
   5   3  32    8.42    3.42
  -5   3 -32    8.47    3.24
  -5  -3 -32    3.94    2.09
  -5   3 -32    7.75    2.19
   5   3  33   23.07    3.70
   5  -3  33   27.50    2.69
   5   3  33   29.19    2.73
  -5   3 -33   26.55    3.58
  -5  -3 -33   20.17    2.66
   5   3  34    0.69    2.92
   5   3  34    1.15    1.71
   5  -3  34    2.79    1.70
  -5  -3 -34    7.74    1.78
  -5  -3 -34    3.78    1.96
  -5   3 -34    4.18    2.70
   5  -3  34    4.26    2.10
  -5  -3 -34    2.56    1.69
   5   3  35    8.06    2.68
   5   3  35    5.44    1.52
  -5  -3 -35    6.10    1.44
  -5  -3 -35    8.23    1.83
  -5   3 -35    4.94    2.44
   5  -3  35    5.58    1.74
  -5  -3 -36    1.53    1.31
   5   3  36   -2.19    2.19
  -5   3 -36   -0.06    2.08
  -5   3 -37   29.35    2.49
   5   3  37   27.49    2.32
   5  -5 -37    3.58    1.33
   5  -5 -36    0.84    1.68
   5  -5 -36    1.87    1.65
   5  -5 -35   32.58    2.83
  -5  -5  35   23.93    2.53
   5  -5 -34    4.52    2.21
  -5  -5  34    4.45    2.20
   5  -5 -33   -1.23    2.34
  -5  -5  33    2.46    2.42
   5  -5 -33   -0.08    2.13
   5  -5 -32   10.37    2.65
  -5  -5  32   12.19    2.78
   5  -5 -32    8.93    2.51
  -5  -5  31  204.32   10.81
   5  -5 -31  194.02   10.89
   5  -5 -31  186.16   10.60
   5  -5 -30   -1.37    2.75
  -5  -5  30    0.13    2.99
   5  -5 -30   -0.34    2.65
   5  -5 -30    5.27    2.77
   5  -5 -29  156.48    8.93
  -5  -5  29  154.96    9.15
   5  -5 -29  146.57    9.16
   5  -5 -29  150.96    9.10
  -5  -5  29  147.07    8.82
   5  -5 -28  116.69    7.78
  -5  -5  28  110.90    7.79
  -5  -5  28  145.37    8.34
   5  -5 -28  131.97    8.20
   5  -5 -28  137.15    8.18
   5  -5 -27    4.30    3.07
   5  -5 -27    8.17    3.17
  -5  -5  27   12.97    3.47
   5  -5 -27   10.24    3.10
  -5  -5  27    6.41    3.47
   5  -5 -26   17.64    3.42
   5  -5 -26   19.69    3.58
  -5  -5  26   10.21    3.48
   5  -5 -26   19.04    3.36
  -5  -5  26   18.67    3.81
   5  -5 -25   -2.05    2.45
   5  -5 -25    2.05    2.96
   5  -5 -25    0.71    2.98
  -5   5  25    2.47    6.62
  -5  -5  25    2.55    3.32
   5  -5 -25   -1.67    2.89
  -5  -5  25    0.16    3.37
   5  -5 -24    2.37    2.92
   5  -5 -24   -4.03    2.72
   5  -5 -24   -1.25    3.05
   5  -5 -24    2.18    2.95
  -5  -5  24    0.82    3.36
  -5  -5  24    3.80    3.31
  -5   5  24    5.06    6.77
   5  -5 -23  118.47    7.71
   5  -5 -23  118.17    7.49
   5  -5 -23  126.46    7.91
   5  -5 -23  122.57    8.04
  -5  -5  23  126.50    8.14
  -5  -5  23  108.71    7.65
  -5   5  23  109.54   12.52
   5  -5 -22  104.71    7.12
   5  -5 -22  114.70    7.00
  -5   5  22   89.47   11.64
  -5  -5  22   87.06    6.98
  -5  -5  22  120.80    7.61
   5  -5 -22  110.28    7.28
   5  -5 -22  113.69    7.40
  -5   5  21    9.03    7.44
  -5  -5  21    4.37    3.23
   5  -5 -21    5.15    2.72
   5  -5 -21    5.51    2.96
   5  -5 -21    9.48    3.24
   5  -5 -21    8.20    2.45
   5  -5 -21   10.08    2.94
  -5  -5  21   10.44    3.78
  -5   5  20   89.25   11.21
  -5  -5  20   78.08    5.72
   5  -5 -20   69.12    5.19
   5  -5 -20   67.12    5.57
   5  -5 -20   74.93    5.71
  -5  -5  20   63.99    5.81
   5  -5 -20   78.81    5.62
   5  -5 -20   74.17    5.46
  -5   5  19  665.36   39.30
   5  -5 -19  719.77   34.14
  -5  -5  19  667.09   34.37
   5  -5 -19  697.09   34.43
   5  -5 -19  692.99   34.34
   5  -5 -19  688.71   34.15
   5  -5 -19  659.91   34.11
  -5   5  18   42.55    8.55
   5  -5 -18   40.66    3.88
   5  -5 -18   42.98    4.21
  -5  -5  18   42.63    4.58
   5  -5 -18   43.18    4.10
   5  -5 -18   45.96    4.19
   5  -5 -18   35.22    3.91
  -5   5  17   85.59   10.89
   5  -5 -17   79.52    5.45
   5  -5 -17   74.60    5.60
   5  -5 -17   78.81    5.58
   5  -5 -17   77.67    5.50
   5  -5 -17   72.91    5.53
  -5   5  16   75.00   10.35
   5  -5 -16   87.88    6.12
   5  -5 -16   85.79    6.23
   5  -5 -16  100.84    6.39
   5  -5 -16  106.94    6.46
   5  -5 -16   93.79    6.25
   5  -5 -15  556.99   27.55
   5  -5 -15  547.99   27.65
   5  -5 -15  547.52   27.65
   5  -5 -15  544.69   27.66
   5  -5 -15  556.60   27.68
   5  -5 -14    3.05    2.32
   5  -5 -14    1.73    2.31
   5  -5 -14    1.31    2.28
   5  -5 -14    2.78    2.26
  -5  -5  13   77.68    5.73
   5  -5 -13   84.08    5.51
   5  -5 -12   29.80    3.18
   5  -5 -11 1267.45   61.30
   5  -5 -10  396.93   20.07
   5  -5  -9    6.12    2.09
   5  -5  -8   92.98    5.74
   5  -5  -7  693.05   33.93
   5  -5  -6  332.34   16.83
   5  -5  -5   21.25    2.49
   5  -5  -4  363.53   18.25
   5  -5  -3  135.42    7.52
  -5  -5   3  132.89   10.15
   5  -5  -2   52.75    3.73
  -5  -5   2   54.01    6.17
  -5  -5   1   90.97    7.81
   5  -5  -1   73.26    4.70
  -5  -5   0    1.81    3.70
   5  -5   0    1.68    1.71
  -5  -5   0    0.30    1.81
  -5  -5  -1  483.48   27.60
  -5  -5  -1  506.05   24.91
  -5  -5  -2   74.41    4.91
  -5  -5  -2   79.04    7.67
  -5  -5  -3  374.44   21.79
  -5  -5  -3  371.90   18.83
  -5  -5  -4  343.11   17.63
  -5  -5  -4  359.25   20.73
  -5  -5  -5  471.10   23.76
  -5  -5  -5  495.00   27.08
  -5  -5  -6  283.04   14.77
  -5  -5  -6  289.47   18.05
  -5  -5  -7  218.26   11.55
  -5  -5  -7  201.12   14.60
  -5  -5  -8  200.58   14.13
  -5  -5  -8  195.35   10.71
  -5  -5  -9   31.73    3.24
  -5  -5  -9   34.06    5.99
  -5  -5 -10   28.42    3.47
   5  -5  10   26.35    3.72
  -5  -5 -10   28.37    3.07
  -5  -5 -10   27.05    5.81
  -5  -5 -10   28.62    3.42
   5  -5  10   26.85    3.46
  -5  -5 -11  101.75    6.59
   5  -5  11   83.19    6.52
  -5  -5 -11   88.58    9.20
  -5  -5 -11   91.64    6.32
   5  -5  11   96.63    6.38
  -5  -5 -11   87.77    6.10
  -5  -5 -11   99.94    6.13
   5  -5  12    7.23    3.26
  -5  -5 -12    7.34    2.43
  -5  -5 -12    3.81    4.37
  -5  -5 -12    9.62    2.88
  -5  -5 -12    3.92    2.42
   5  -5  12    8.64    2.77
   5  -5  12    8.11    3.29
  -5  -5 -13   94.36    6.45
   5  -5  13   81.36    6.44
  -5  -5 -13   96.48    9.72
   5  -5  13   82.38    6.06
  -5  -5 -13   85.55    5.84
   5  -5  13   90.03    6.57
  -5  -5 -13   88.67    6.03
   5  -5  14   32.49    4.24
  -5  -5 -14   29.40    6.41
  -5  -5 -14   25.73    3.67
   5  -5  14   26.48    3.50
  -5  -5 -14   29.98    3.30
  -5  -5 -14   30.02    3.53
   5  -5  14   28.32    4.05
   5  -5  15   92.22    6.59
   5  -5  15   76.99    5.75
  -5  -5 -15   74.27    5.67
  -5  -5 -15   68.99    5.54
   5  -5  15   73.91    6.20
  -5  -5 -15   77.82    5.86
  -5  -5 -15   69.63    9.10
   5  -5  16  187.87   10.75
  -5  -5 -16  184.81   10.81
   5  -5  16  178.06   11.24
  -5  -5 -16  196.00   10.79
  -5  -5 -16  201.17   10.95
  -5  -5 -16  181.06   14.91
  -5  -5 -17   73.07    5.48
  -5  -5 -17   57.21    4.78
  -5  -5 -17   57.55    4.79
   5  -5  17   55.10    5.51
  -5  -5 -17   62.96    5.02
  -5  -5 -17   43.82    7.94
  -5  -5 -18  109.79    7.34
  -5  -5 -18  102.05    6.79
  -5  -5 -18  100.17    6.80
   5  -5  18  101.47    7.41
  -5  -5 -18  106.71    6.97
  -5  -5 -18  101.21   10.78
  -5  -5 -19  155.85    9.39
  -5  -5 -19  150.22    8.80
  -5  -5 -19  134.94    8.65
   5  -5  19  150.21    9.47
  -5  -5 -19  146.21    8.92
  -5  -5 -19  131.28   12.98
  -5  -5 -20   12.62    3.44
  -5  -5 -20   10.78    2.78
  -5  -5 -20   12.46    3.47
  -5  -5 -20   13.24    3.13
   5  -5  20   15.69    3.80
  -5  -5 -20   16.24    2.98
  -5  -5 -20   12.08    5.64
  -5  -5 -21   11.75    3.32
  -5  -5 -21    7.61    2.64
  -5  -5 -21    6.56    3.26
  -5  -5 -21   11.09    3.01
   5  -5  21    9.56    3.67
  -5  -5 -21    8.87    2.73
  -5  -5 -21    6.04    5.25
  -5  -5 -22    1.77    3.00
  -5  -5 -22    4.82    2.47
  -5  -5 -22    5.39    2.37
  -5  -5 -22    4.19    3.20
  -5  -5 -22    1.40    2.73
   5  -5  22    1.94    3.40
  -5  -5 -23   -0.34    2.95
  -5  -5 -23    0.27    2.26
   5   5  23   -1.58    3.14
  -5  -5 -23   -0.25    2.18
  -5  -5 -23    0.68    3.07
  -5  -5 -23    1.52    2.61
  -5  -5 -24    2.14    2.91
  -5  -5 -24    6.59    2.35
  -5  -5 -24    2.81    2.14
  -5  -5 -24    4.78    3.02
  -5  -5 -24    1.90    2.68
   5   5  24    7.73    3.35
  -5  -5 -25   60.51    5.20
   5   5  25   67.66    5.18
  -5  -5 -25   65.26    4.63
  -5  -5 -25   62.43    4.98
  -5  -5 -25   69.17    5.31
  -5  -5 -25   57.22    4.36
  -5  -5 -26   43.40    4.19
   5   5  26   44.71    4.29
  -5  -5 -26   32.41    3.13
  -5  -5 -26   47.20    4.33
  -5  -5 -26   39.42    3.50
  -5  -5 -26   39.10    3.90
  -5  -5 -27   23.51    3.31
  -5  -5 -27   13.50    2.32
  -5  -5 -27   16.46    3.16
  -5  -5 -27    9.29    2.69
   5   5  27   19.84    3.28
  -5  -5 -28   23.39    3.28
   5   5  28   26.70    3.47
  -5  -5 -28   30.15    3.52
  -5  -5 -28   35.10    3.24
  -5  -5 -29   29.66    3.19
  -5  -5 -29   32.65    3.40
   5   5  29   27.82    3.30
  -5  -5 -29   34.84    3.51
  -5  -5 -29   31.61    3.09
  -5  -5 -30  120.55    7.09
   5   5  30  118.87    6.91
  -5  -5 -30  123.18    7.20
  -5  -5 -30  114.93    6.86
  -5  -5 -30  126.03    7.19
  -5   5 -30  136.66    7.42
   5   5  31    1.95    2.07
  -5  -5 -31   -0.63    2.03
   5  -5  31    1.75    2.38
  -5  -5 -31    1.96    1.65
  -5   5 -31   -0.85    2.47
  -5  -5 -31   -0.17    1.99
  -5  -5 -32    0.69    1.75
   5  -5  32    0.48    2.15
  -5  -5 -32    1.55    1.75
  -5   5 -32   -1.06    2.20
  -5  -5 -33    5.60    1.46
   5  -5  33    0.71    1.90
  -5   5 -33    1.44    1.85
  -5  -5 -33    4.11    1.53
   5  -5  34   10.35    1.66
  -5   5 -34    6.88    1.52
   5  -7 -32    6.00    1.48
   5  -7 -31   67.65    3.85
   5  -7 -31   51.89    3.65
   5  -7 -30    2.20    1.89
  -5  -7  30    2.30    2.22
   5  -7 -30    3.79    1.98
   5  -7 -30   -0.98    1.64
   5  -7 -29   21.33    2.63
  -5  -7  29   24.21    3.02
   5  -7 -29   19.93    2.86
   5  -7 -29   24.98    2.60
   5  -7 -28   -0.12    1.64
   5  -7 -28    2.10    2.39
   5  -7 -28    1.46    1.98
  -5  -7  28   -1.03    1.97
   5  -7 -28    2.45    2.19
  -5  -7  28   -2.43    2.75
   5  -7 -27   87.60    5.63
   5  -7 -27   81.12    4.97
   5  -7 -27   82.65    5.33
   5  -7 -27   86.75    5.41
  -5  -7  27   87.16    5.74
   5  -7 -26   17.64    2.48
   5  -7 -26   10.99    3.07
   5  -7 -26   14.04    2.57
  -5  -7  26    7.88    2.64
   5  -7 -26   12.74    2.74
   5  -7 -25    0.63    2.32
   5  -7 -25    3.30    2.99
   5  -7 -25    4.63    2.31
  -5  -7  25    3.00    2.61
   5  -7 -25    6.43    2.66
  -5  -7  24   22.79    3.45
   5  -7 -24   25.40    3.84
   5  -7 -24   29.96    3.37
   5  -7 -24   23.69    3.18
   5  -7 -24   25.28    2.84
   5  -7 -24   23.38    3.29
   5  -7 -23   53.83    4.97
   5  -7 -23   57.25    4.51
   5  -7 -23   53.51    4.52
   5  -7 -23   53.71    4.19
   5  -7 -23   62.02    4.66
  -5  -7  22   36.60    4.20
   5  -7 -22   43.26    4.52
   5  -7 -22   40.52    3.97
   5  -7 -22   28.90    3.70
   5  -7 -22   33.45    3.57
   5  -7 -22   30.92    3.83
  -5  -7  21  102.39    7.67
   5  -7 -21  115.30    7.87
   5  -7 -21  127.03    7.59
   5  -7 -21  107.54    7.39
   5  -7 -21  119.81    7.36
  -5  -7  21  119.31    7.84
   5  -7 -21  126.20    7.61
  -5  -7  20  100.66    7.81
   5  -7 -20  108.29    7.86
   5  -7 -20  122.35    7.69
   5  -7 -20  119.41    7.50
   5  -7 -20  130.40    7.54
  -5  -7  20  123.43    7.84
   5  -7 -20  114.98    7.56
  -5  -7  19   14.12    3.58
   5  -7 -19   17.35    3.53
   5  -7 -19   17.79    3.91
   5  -7 -19   21.34    3.22
   5  -7 -19   16.82    2.72
   5  -7 -19   24.35    3.29
   5  -7 -19   15.63    3.28
  -5  -7  19   17.27    3.78
  -5  -7  18   40.82    4.74
   5  -7 -18   47.77    5.03
   5  -7 -18   44.83    4.67
   5  -7 -18   53.86    4.52
   5  -7 -18   43.34    3.97
   5  -7 -18   44.12    4.35
  -5  -7  18   54.60    5.01
   5  -7 -18   48.99    4.61
  -5  -7  17    0.20    3.02
   5  -7 -17    0.16    3.02
   5  -7 -17    5.03    3.47
   5  -7 -17    2.77    2.67
   5  -7 -17    2.06    2.32
   5  -7 -17    4.36    2.90
   5  -7 -17    6.62    2.93
  -5  -7  17    6.09    3.42
  -5  -7  16   13.87    3.56
  -5   7  16    0.61    7.24
   5  -7 -16    8.66    3.21
   5  -7 -16    8.33    3.64
   5  -7 -16    0.77    2.64
   5  -7 -16    4.52    2.41
   5  -7 -16    5.11    2.85
   5  -7 -16    4.73    2.84
  -5  -7  16    6.05    3.35
  -5   7  15  210.99   17.15
  -5  -7  15  237.69   12.97
   5  -7 -15  239.06   12.89
   5  -7 -15  232.76   12.56
   5  -7 -15  211.29   12.17
   5  -7 -15  208.12   11.98
   5  -7 -15  226.02   12.48
  -5  -7  15  220.65   12.15
  -5  -7  15  193.96   11.78
  -5  -7  15  222.75   12.44
   5  -7 -15  225.75   12.32
  -5   7  14   15.39    7.29
  -5  -7  14    6.01    3.31
   5  -7 -14   14.06    3.47
   5  -7 -14   11.99    3.72
   5  -7 -14   10.10    2.69
   5  -7 -14   12.54    3.27
  -5  -7  14    9.05    2.57
   5  -7 -14    9.27    2.75
   5  -7 -14   11.10    3.03
  -5  -7  14   10.64    3.02
  -5  -7  14    9.51    3.30
   5  -7 -14   10.41    2.50
  -5  -7  13   92.92    6.77
   5  -7 -13   89.78    6.70
   5  -7 -13   89.48    6.51
   5  -7 -13   85.32    6.04
   5  -7 -13   85.84    5.81
   5  -7 -13   84.07    6.33
   5  -7 -13   83.29    5.92
  -5  -7  13   81.59    6.19
  -5  -7  13   81.16    5.77
  -5  -7  13   94.10    6.39
   5  -7 -13  100.56    6.32
  -5  -7  12    1.00    3.12
   5  -7 -12   -4.07    3.20
   5  -7 -12    0.54    3.54
   5  -7 -12   -1.32    2.47
   5  -7 -12    0.17    2.97
   5  -7 -12    3.12    2.46
  -5  -7  12   -0.63    2.21
   5  -7 -12    2.77    2.66
  -5  -7  12    1.40    2.73
   5  -7 -12    2.16    2.42
  -5  -7  12    5.35    3.10
  -5  -7  11    6.77    3.26
   5  -7 -11    9.16    3.25
   5  -7 -11    5.75    3.72
   5  -7 -11    4.32    2.49
   5  -7 -11    2.56    2.89
  -5  -7  11    4.87    2.26
   5  -7 -11    5.59    2.68
   5  -7 -11    4.58    2.67
  -5  -7  11    7.85    3.23
  -5  -7  11    3.24    3.06
   5  -7 -11    5.49    2.71
  -5  -7  10   90.75    7.06
   5  -7 -10   82.58    6.96
   5  -7 -10  103.82    6.97
   5  -7 -10  102.11    6.47
   5  -7 -10   91.83    6.69
  -5  -7  10  108.87    6.93
   5  -7 -10   92.69    6.43
   5  -7 -10  103.05    6.56
  -5  -7  10   84.91    6.36
  -5  -7  10   89.73    6.14
   5  -7 -10  108.06    6.68
  -5  -7  10  112.55    6.70
  -5  -7   9   28.29    4.02
   5  -7  -9   15.69    3.55
   5  -7  -9   14.75    2.79
   5  -7  -9   18.08    3.53
   5  -7  -9   23.68    3.24
  -5  -7   9   13.42    2.92
  -5  -7   9   13.64    2.72
   5  -7  -9   16.95    3.09
  -5  -7   9   16.65    3.52
   5  -7  -9   18.49    3.19
  -5  -7   9   17.12    3.24
  -5  -7   8    3.50    3.03
   5  -7  -8    1.92    2.33
   5  -7  -8    5.54    3.08
   5  -7  -8    1.90    2.41
  -5  -7   8    0.69    2.45
  -5  -7   8    3.77    2.07
   5  -7  -8    3.35    2.78
   5  -7  -8    3.42    2.47
   5  -7  -8    3.09    2.62
  -5  -7   8    3.71    3.17
  -5  -7   8    3.34    2.68
  -5  -7   8    4.10    2.60
  -5  -7   7   10.99    3.28
   5  -7  -7    9.16    2.97
   5  -7  -7   10.39    2.50
   5  -7  -7   10.39    3.22
  -5  -7   7    8.21    3.21
  -5  -7   7   10.55    2.68
  -5  -7   7   10.01    2.32
   5  -7  -7   11.19    2.86
  -5  -7   7    8.18    3.28
   5  -7  -7   14.92    3.18
  -5  -7   7    9.76    2.78
   5  -7  -7    9.45    2.74
  -5  -7   6   59.39    5.04
   5  -7  -6   53.63    4.53
   5  -7  -6   40.99    3.79
  -5  -7   6   45.63    4.43
   5  -7  -6   49.35    4.63
  -5  -7   6   45.53    4.08
  -5  -7   6   40.31    4.50
   5  -7  -6   37.34    4.05
  -5  -7   6   39.27    3.72
   5  -7  -6   45.49    4.46
   5  -7  -6   38.01    4.03
  -5  -7   6   40.29    4.16
  -5  -7   5    5.54    3.45
   5  -7  -5    0.80    2.84
   5  -7  -5    4.20    2.35
   5  -7  -5   -2.00    3.00
  -5  -7   5    0.83    2.19
  -5  -7   5    1.54    2.09
   5  -7  -5    1.94    2.62
  -5  -7   5    6.43    2.74
   5  -7  -5   -0.50    2.80
  -5  -7   5    6.89    3.42
  -5  -7   5    8.11    2.88
   5  -7  -5   -0.58    2.62
  -5  -7   4  409.36   19.93
   5  -7  -4  371.75   19.43
   5  -7  -4  379.05   19.02
   5  -7  -4  352.34   19.46
  -5  -7   4  372.28   19.66
   5  -7  -4  382.01   19.34
  -5  -7   4  350.16   18.77
   5  -7  -4  373.99   19.41
   5  -7  -4  388.86   19.59
  -5  -7   4  378.01   19.15
  -5  -7   4  347.54   18.80
  -5  -7   4  363.90   19.22
   5  -7  -4  360.13   19.17
  -5  -7   3   27.41    4.24
   5  -7  -3   26.84    4.34
  -5  -7   3   42.09    4.75
   5  -7  -3   38.52    4.32
   5  -7  -3   34.66    4.25
  -5  -7   3   39.75    3.64
  -5  -7   3   40.60    3.92
   5  -7  -3   54.11    4.81
  -5  -7   3   38.62    3.55
  -5  -7   3   48.23    4.16
   5  -7  -3   54.94    4.44
  -5  -7   2   93.43    6.55
   5  -7  -2   89.17    6.31
  -5  -7   2   85.93    6.55
  -5  -7   2   89.15    5.89
   5  -7  -2   79.11    6.02
   5  -7  -2   85.98    6.09
   5  -7  -2   84.02    6.30
  -5  -7   2   83.46    5.54
  -5  -7   2   78.35    5.43
   5  -7  -2   70.50    5.81
  -5  -7   2   80.02    5.88
   5  -7  -2   80.89    5.83
   5  -7  -2   87.83    6.55
   5  -7  -1   88.55    6.35
  -5  -7   1   74.65    6.39
   5  -7  -1   84.33    6.07
   5  -7  -1   77.75    6.00
   5  -7  -1   84.71    6.47
  -5  -7   1   90.77    5.55
  -5  -7   1   90.58    5.93
  -5  -7   1   77.09    5.51
  -5  -7   1   83.44    5.85
   5  -7  -1   67.34    5.83
   5  -7  -1   80.49    5.91
  -5  -7   1   80.85    5.49
   5  -7  -1   89.89    6.58
   5  -7   0  266.59   15.34
   5  -7   0  279.21   15.23
  -5  -7   0  278.63   14.98
  -5  -7   0  284.26   14.87
  -5  -7   0  289.15   14.74
   5  -7   0  266.25   15.09
  -5  -7   0  301.94   15.49
   5  -7   0  270.07   15.11
   5  -7   0  278.15   15.07
  -5  -7   0  297.82   15.09
   5  -7   0  277.75   15.44
  -5  -7   0  275.08   14.70
   5  -7   1    6.17    3.31
   5  -7   1   11.84    3.44
  -5  -7  -1    6.38    2.49
  -5  -7  -1    2.21    2.54
   5  -7   1    7.39    2.88
  -5  -7  -1    4.07    2.16
  -5  -7  -1    1.90    3.24
   5  -7   1    5.85    3.26
   5  -7   1    6.23    2.80
  -5  -7  -1    1.59    2.64
   5  -7   1   11.03    3.31
  -5  -7  -1    2.11    2.45
   5  -7   1    5.65    3.60
   5  -7   2  195.03   11.51
   5  -7   2  191.98   11.43
   5  -7   2  192.74   11.58
  -5  -7  -2  185.57   10.78
  -5  -7  -2  208.35   11.19
   5  -7   2  186.54   11.09
   5  -7   2  201.46   11.72
   5  -7   2  188.40   11.33
  -5  -7  -2  200.06   11.07
   5  -7   2  197.07   11.39
   5  -7   2  195.21   11.15
  -5  -7  -2  216.77   11.21
   5  -7   3   40.12    4.48
  -5  -7  -3   26.06    5.59
   5  -7   3   38.78    4.65
   5  -7   3   36.35    4.35
  -5  -7  -3   39.93    3.64
   5  -7   3   36.51    3.85
  -5  -7  -3   34.09    3.84
  -5  -7  -3   33.32    3.55
   5  -7   3   33.88    4.48
   5  -7   3   31.01    3.85
  -5  -7  -3   33.79    3.70
   5  -7   3   23.87    4.04
  -5  -7  -4   41.33    3.92
   5  -7   4   46.14    4.80
  -5  -7  -4   42.08    6.31
   5  -7   4   38.43    4.83
   5  -7   4   41.69    4.67
  -5  -7  -4   50.42    4.17
  -5  -7  -4   46.04    4.26
  -5  -7  -4   48.46    4.25
   5  -7   4   40.29    4.89
   5  -7   4   44.67    4.68
   5  -7   4   47.81    4.38
  -5  -7  -4   50.73    4.30
  -5  -7  -5  112.31    6.84
   5  -7   5  107.55    7.52
  -5  -7  -5   97.40    9.44
  -5  -7  -5   98.70    6.89
   5  -7   5  115.79    7.65
   5  -7   5   97.71    7.34
  -5  -7  -5  111.42    6.86
  -5  -7  -5  108.19    6.98
  -5  -7  -5  108.70    6.87
   5  -7   5  101.25    7.36
   5  -7   5   93.43    7.24
   5  -7   5   96.52    6.94
  -5  -7  -5  106.98    6.92
  -5  -7  -6   64.09    4.71
  -5  -7  -6   65.01    5.37
   5  -7   6   57.96    5.46
  -5  -7  -6   32.18    6.14
  -5  -7  -6   45.15    4.60
  -5  -7  -6   64.65    4.76
   5  -7   6   58.30    5.60
   5  -7   6   56.24    5.30
  -5  -7  -6   58.74    4.94
  -5  -7  -6   48.72    4.76
   5  -7   6   51.84    5.17
   5  -7   6   44.06    5.10
  -5  -7  -6   54.58    4.65
  -5  -7  -7   19.37    3.39
  -5  -7  -7   19.59    3.93
   5  -7   7   14.18    4.02
  -5  -7  -7   44.02    3.95
  -5  -7  -7   53.78    6.83
   5  -7   7   26.08    4.52
  -5  -7  -7   22.38    3.52
  -5  -7  -7   41.69    4.19
  -5  -7  -7   34.24    3.69
   5  -7   7   27.48    4.55
   5  -7   7   31.25    4.44
  -5  -7  -7   34.88    3.76
  -5  -7  -8  220.77   13.23
  -5  -7  -8  219.42   12.79
   5  -7   8  205.53   13.20
  -5  -7  -8  219.98   16.15
  -5  -7  -8  252.24   12.95
  -5  -7  -8  239.35   12.83
   5  -7   8  225.66   13.35
  -5  -7  -8  228.97   12.83
   5  -7   8  227.22   13.18
  -5  -7  -8  246.98   12.97
   5  -7   8  229.61   13.22
  -5  -7  -8  237.98   12.81
  -5  -7  -9   44.83    4.29
  -5  -7  -9   53.34    5.00
   5  -7   9   39.06    5.02
  -5  -7  -9   38.78    6.44
  -5  -7  -9   37.94    4.17
  -5  -7  -9   45.84    4.40
   5  -7   9   43.59    5.19
  -5  -7  -9   42.42    4.38
   5  -7   9   43.75    4.81
  -5  -7  -9   50.54    4.34
   5  -7   9   41.15    4.95
  -5  -7 -10   78.57    5.72
  -5  -7 -10   97.36    6.49
   5  -7  10   68.77    6.19
  -5  -7 -10   75.95    5.71
   5  -7  10   78.93    6.51
   5  -7  10   63.02    6.02
  -5  -7 -10   68.46    5.43
  -5  -7 -10   77.70    5.82
   5  -7  10   65.47    5.86
  -5  -7 -10   58.81    7.74
  -5  -7 -10   71.09    5.48
  -5  -7 -11   28.48    6.09
  -5  -7 -11   49.70    4.37
  -5  -7 -11   46.09    4.49
  -5  -7 -11   44.75    4.94
  -5  -7 -11   45.28    4.52
   5  -7  11   50.05    5.37
  -5  -7 -11   44.03    4.49
   5  -7  11   39.47    4.81
   5  -7  11   45.23    5.06
  -5  -7 -11   45.77    4.33
  -5  -7 -12   52.84    7.13
  -5  -7 -12   52.11    4.43
  -5  -7 -12   43.65    4.59
  -5  -7 -12   44.41    4.85
  -5  -7 -12   47.97    4.69
   5  -7  12   43.12    5.31
  -5  -7 -12   47.13    4.57
   5  -7  12   41.02    4.67
   5  -7  12   43.47    5.12
  -5  -7 -12   51.78    4.43
  -5  -7 -13  148.08   12.61
  -5  -7 -13  159.46    9.27
  -5  -7 -13  135.51    9.66
  -5  -7 -13  144.94    9.43
  -5  -7 -13  149.32    9.40
   5  -7  13  134.18    9.88
   5  -7  13  165.37    9.56
  -5  -7 -13  166.71    9.54
   5  -7  13  161.43    9.89
  -5  -7 -13  167.90    9.36
  -5  -7 -14  139.86    8.89
  -5  -7 -14  166.20    9.48
  -5  -7 -14  142.81    9.14
   5  -7  14  143.98    9.77
   5  -7  14  151.36    9.18
  -5  -7 -14  151.47    9.11
   5  -7  14  138.37    9.51
  -5  -7 -14  151.12    9.01
  -5  -7 -15  411.12   20.99
  -5  -7 -15  387.74   21.19
  -5  -7 -15  387.87   21.11
   5  -7  15  405.41   21.06
  -5  -7 -15  415.77   21.15
   5  -7  15  407.36   21.50
  -5  -7 -15  421.65   21.04
  -5  -7 -16    0.15    2.61
  -5  -7 -16    3.11    3.13
  -5  -7 -16   -4.39    3.43
  -5  -7 -16    0.62    2.66
  -5  -7 -16    3.51    3.09
  -5  -7 -16    0.59    2.68
   5  -7  16    1.72    2.60
  -5  -7 -17    4.80    2.60
  -5  -7 -17    1.02    3.02
  -5  -7 -17    4.00    3.19
  -5  -7 -17    2.40    2.58
  -5  -7 -17    5.89    3.10
  -5  -7 -17    1.87    2.62
   5  -7  17    2.12    2.49
  -5  -7 -18    4.47    2.47
  -5  -7 -18    6.60    2.71
  -5  -7 -18    8.42    3.13
  -5  -7 -18    0.14    2.64
   5  -7  18    1.07    2.38
  -5  -7 -18   11.57    3.27
  -5  -7 -19  144.47    8.88
  -5  -7 -19  160.84    9.45
  -5  -7 -19  167.34    9.20
  -5  -7 -19  145.96    9.02
  -5  -7 -19  167.15    9.56
  -5  -7 -20    0.75    2.41
  -5  -7 -20    2.78    2.21
  -5  -7 -20    2.03    2.36
  -5  -7 -20    6.14    3.03
  -5  -7 -21  149.87    8.68
  -5  -7 -21  157.73    9.09
  -5  -7 -21  152.15    8.68
  -5  -7 -21  145.65    8.53
  -5  -7 -22   -2.44    3.10
  -5  -7 -22    3.45    2.31
   5  -7  22    3.29    2.87
  -5  -7 -22    1.28    2.14
  -5  -7 -22   -0.13    2.75
  -5  -7 -22   -1.32    2.03
  -5  -7 -23   35.10    3.13
  -5  -7 -23   36.72    3.89
  -5  -7 -23   45.57    4.01
  -5  -7 -23   43.29    3.88
  -5  -7 -23   33.99    3.21
   5  -7  23   42.58    3.89
  -5  -7 -23   35.20    3.38
  -5  -7 -24   71.17    4.55
  -5  -7 -24   68.09    5.16
  -5  -7 -24   83.28    5.19
  -5  -7 -24   72.45    4.65
   5  -7  24   74.94    5.14
  -5  -7 -24   67.42    4.69
  -5  -7 -24   76.80    5.23
  -5  -7 -25   23.98    3.08
  -5  -7 -25   26.46    2.92
  -5  -7 -25   26.62    2.40
  -5  -7 -25   22.27    2.52
   5  -7  25   20.76    2.97
  -5  -7 -25   28.70    3.12
  -5  -7 -26    4.84    2.32
  -5  -7 -26    5.18    1.38
  -5   7 -26    5.56    1.76
  -5  -7 -26    6.79    2.17
  -5  -7 -26    5.26    1.71
   5  -7  26    6.13    2.34
  -5  -7 -26    6.83    2.32
  -5  -7 -27    1.20    1.82
   5  -7  27    2.08    2.11
  -5  -7 -27    2.04    1.99
  -5  -7 -28    1.14    1.59
   5  -7  28   -1.28    1.90
  -5  -7 -28   -2.08    1.76
  -5  -7 -29    2.56    1.36
   5  -7  29    2.80    1.69
  -5  -7 -29    2.95    1.45
   5  -9 -24   20.51    1.93
   5  -9 -23   -1.93    1.59
   5  -9 -23   -1.00    1.58
   5  -9 -23    1.30    1.44
   5  -9 -22   17.28    2.23
   5  -9 -22   22.32    2.42
   5  -9 -22   21.00    2.40
   5  -9 -21    6.44    1.97
   5  -9 -21    8.59    2.24
   5  -9 -21    6.22    2.27
   5  -9 -20   53.49    3.74
   5  -9 -20   48.52    3.91
   5  -9 -20   51.23    3.93
  -5  -9  19    6.99    2.05
   5  -9 -19   12.98    2.35
   5  -9 -19    8.11    2.60
   5  -9 -19    8.81    2.58
  -5  -9  18   23.66    2.77
   5  -9 -18   18.05    2.78
   5  -9 -18   24.52    3.23
   5  -9 -18   29.41    3.23
  -5  -9  17    0.10    2.12
   5  -9 -17    0.78    1.74
   5  -9 -17    1.07    2.35
   5  -9 -17   -1.19    2.14
   5  -9 -17   -0.44    2.46
   5  -9 -17   -0.66    2.66
  -5  -9  16   25.75    3.23
   5  -9 -16   32.36    2.96
   5  -9 -16   33.43    3.49
   5  -9 -16   26.94    3.20
   5  -9 -16   34.88    3.75
   5  -9 -16   38.69    3.71
  -5  -9  15    1.83    2.34
   5  -9 -15    5.03    2.10
   5  -9 -15    4.62    2.63
   5  -9 -15    3.71    2.39
   5  -9 -15    5.19    2.93
   5  -9 -15    4.72    2.92
  -5  -9  14    0.13    2.42
   5  -9 -14    3.90    2.13
   5  -9 -14   -0.13    2.53
   5  -9 -14   -1.82    2.32
   5  -9 -14    5.21    3.01
   5  -9 -14    1.68    2.94
  -5  -9  13    5.99    2.64
   5  -9 -13   11.69    2.44
   5  -9 -13   12.86    2.97
   5  -9 -13   12.81    2.66
   5  -9 -13    8.97    3.10
   5  -9 -13    6.26    3.20
  -5  -9  12    1.99    2.60
   5  -9 -12    1.33    2.33
   5  -9 -12    1.09    2.73
   5  -9 -12    0.48    2.07
   5  -9 -12   -0.36    2.37
   5  -9 -12    1.97    3.09
   5  -9 -12    2.22    2.90
  -5  -9  11   -0.44    2.70
   5  -9 -11   -2.45    2.44
   5  -9 -11    4.48    2.94
   5  -9 -11   -2.12    2.21
   5  -9 -11   -1.98    2.68
   5  -9 -11    1.31    3.20
   5  -9 -11    2.84    3.04
  -5  -9  10  147.89    8.92
   5  -9 -10  146.67    8.50
   5  -9 -10  135.99    8.35
   5  -9 -10  147.21    8.55
   5  -9 -10  152.95    9.01
   5  -9 -10  144.18    8.89
  -5  -9   9    3.59    2.83
   5  -9  -9    2.89    2.61
   5  -9  -9    8.01    2.74
   5  -9  -9    9.54    2.75
   5  -9  -9    3.10    3.28
   5  -9  -9    1.52    3.38
  -5  -9   8    1.92    2.86
   5  -9  -8    3.37    2.40
   5  -9  -8   -3.26    2.65
   5  -9  -8    2.62    2.60
   5  -9  -8    0.90    3.12
   5  -9  -8   -0.62    3.34
  -5  -9   7    0.81    2.99
   5  -9  -7    1.47    2.76
   5  -9  -7    0.44    2.85
   5  -9  -7    3.01    2.78
   5  -9  -7    3.44    2.80
   5  -9  -7    1.58    3.57
  -5  -9   6  218.74   11.65
   5  -9  -6  194.99   11.14
   5  -9  -6  189.15   11.25
   5  -9  -6  189.64   11.20
   5  -9  -6  199.86   11.11
   5  -9  -6  201.16   11.57
  -5  -9   5    6.15    3.12
  -5  -9   5    9.07    2.85
   5  -9  -5    2.60    2.96
   5  -9  -5   11.74    3.05
   5  -9  -5    3.40    3.02
   5  -9  -5    5.17    3.91
  -5  -9   4  167.51   10.08
  -5  -9   4  167.58    9.59
   5  -9  -4  164.01    9.89
   5  -9  -4  154.86    9.55
   5  -9  -4  179.88   10.31
  -5  -9   3   65.96    5.12
   5  -9  -3   79.01    5.73
   5  -9  -3   78.53    5.41
   5  -9  -3   65.67    5.75
  -5  -9   2   54.27    4.90
  -5  -9   2   52.99    4.47
  -5  -9   2   45.12    3.75
   5  -9  -2   54.81    5.02
  -5  -9   2   49.25    4.51
   5  -9  -2   52.88    4.55
   5  -9  -2   50.38    4.97
  -5  -9   1    9.00    3.25
  -5  -9   1    6.46    2.15
  -5  -9   1    9.75    2.75
   5  -9  -1    7.89    3.50
  -5  -9   1    9.19    2.80
   5  -9  -1   10.98    2.90
   5  -9  -1   11.88    3.50
  -5  -9   0   15.82    3.50
  -5  -9   0   13.86    2.46
  -5  -9   0   14.98    3.04
   5  -9   0   15.64    3.09
  -5  -9   0   13.65    3.01
   5  -9   0   17.53    3.60
  -5  -9  -1   30.09    3.94
  -5  -9  -1   27.90    3.10
  -5  -9  -1   28.00    3.61
  -5  -9  -1   25.38    3.45
   5  -9   1   22.56    3.84
  -5  -9  -2    3.56    3.16
  -5  -9  -2    5.20    2.80
  -5  -9  -2    9.26    2.43
   5  -9   2    9.32    3.47
  -5  -9  -2   10.76    2.87
  -5  -9  -2    7.88    2.28
  -5  -9  -3   13.65    3.45
  -5  -9  -3   12.05    2.57
  -5  -9  -3   15.85    3.12
   5  -9   3   13.17    3.46
  -5  -9  -3   11.04    2.88
  -5  -9  -3   15.50    2.59
  -5  -9  -4   34.77    4.08
  -5  -9  -4   29.70    3.26
  -5  -9  -4   25.09    3.51
   5  -9   4   21.56    3.97
  -5  -9  -4   27.01    3.46
  -5  -9  -4   32.04    3.22
  -5  -9  -5    6.29    3.15
  -5  -9  -5    8.64    2.46
  -5  -9  -5    6.10    2.76
   5  -9   5    8.54    3.45
  -5  -9  -5    5.81    2.65
  -5  -9  -5    6.58    2.46
   5  -9   5    1.79    3.76
  -5  -9  -6   47.40    4.56
  -5  -9  -6   40.99    4.02
  -5  -9  -6   38.84    3.78
   5  -9   6   35.88    4.42
  -5  -9  -6   38.81    3.93
   5  -9   6   44.29    4.95
  -5  -9  -6   37.50    3.67
  -5  -9  -7   40.50    3.97
  -5  -9  -7   34.06    3.65
   5  -9   7   40.99    4.30
  -5  -9  -7   41.26    3.86
   5  -9   7   32.50    4.70
  -5  -9  -7   30.98    3.54
  -5  -9  -8   33.86    3.77
  -5  -9  -8   30.80    3.51
   5  -9   8   34.87    4.05
  -5  -9  -8   33.75    3.60
   5  -9   8   40.87    4.65
  -5  -9  -8   32.32    3.47
  -5  -9  -9    3.71    2.58
  -5  -9  -9    3.20    2.70
   5  -9   9    3.59    2.97
  -5  -9  -9    4.07    2.55
  -5  -9  -9    1.00    2.51
   5  -9   9   -0.30    3.71
  -5  -9 -10  306.74   16.00
  -5  -9 -10  304.88   15.94
   5  -9  10  294.58   16.07
  -5  -9 -10  311.89   15.85
   5  -9  10  307.24   16.48
  -5  -9 -10  302.71   15.81
   5  -9  11    2.45    2.70
  -5  -9 -11    5.99    2.45
  -5  -9 -11    2.16    2.46
   5  -9  12    4.07    2.56
  -5  -9 -12    7.51    2.38
  -5  -9 -12    6.12    2.53
   5  -9  13   12.22    2.66
  -5  -9 -13   13.73    2.48
  -5  -9 -13    7.46    2.64
   5  -9  14  106.12    6.85
  -5  -9 -14  129.12    7.16
  -5  -9 -14  117.94    6.85
  -5  -9 -14  124.76    7.06
  -5  -9 -15    0.78    2.10
   5  -9  15    0.16    1.94
  -5  -9 -15    1.22    1.93
  -5  -9 -15    1.68    2.32
  -5  -9 -16    3.34    2.13
   5  -9  16    5.93    1.77
  -5  -9 -16    6.21    1.86
  -5  -9 -16    3.93    2.28
  -5  -9 -17    3.17    2.18
  -5  -9 -17    2.06    1.94
  -5  -9 -17    1.92    1.66
  -5  -9 -17    1.86    2.17
  -5  -9 -18   24.28    2.77
  -5  -9 -18   21.35    2.52
  -5  -9 -18   24.21    2.64
  -5  -9 -19    0.20    1.95
  -5  -9 -19    0.38    1.74
  -5  -9 -19   -1.24    1.88
  -5  -9 -20    0.97    1.66
  -5  -9 -20    0.16    1.53
  -5  -9 -20    0.59    1.66
  -5  -9 -21   17.01    2.04
  -5  -9 -21   19.50    2.05
  -5  -9 -21   17.78    1.75
  -5  -9 -22   -0.04    1.24
  -5  -9 -22    1.59    1.16
  -6   0  42    4.39    1.70
   6   0 -42    2.76    1.36
  -6   0  41    1.11    2.35
   6   0 -41   -0.11    1.90
   6   0 -40   14.71    2.54
   6   0 -40    8.73    2.09
  -6   0  40   15.66    3.07
   6   0 -40   17.97    2.12
   6   0 -39    1.09    2.29
   6   0 -39    0.63    2.45
   6   0 -39    2.10    2.20
  -6   0  39    0.47    3.08
   6   0 -39   -1.12    2.10
  -6   0  38  133.18    8.29
   6   0 -38  142.97    7.82
   6   0 -38  128.09    7.92
  -6   0  37    6.50    3.75
   6   0 -37    1.73    2.55
   6   0 -37   -0.36    2.91
  -6   0  36  306.29   16.49
   6   0 -36  302.65   16.02
   6   0 -36  309.08   16.27
  -6   0  35   -0.91    4.39
   6   0 -35    0.26    2.95
   6   0 -35   -4.86    3.62
  -6   0  34  230.96   13.60
   6   0 -34  249.42   13.08
   6   0 -34  226.73   13.27
  -6   0  33    3.09    4.31
   6   0 -33    1.87    3.11
   6   0 -33    1.68    3.57
  -6   0  32   -3.92    4.50
   6   0 -32   -0.15    3.13
   6   0 -32    0.70    3.56
  -6   0  31    5.10    4.61
  -6   0  31    3.57    7.24
   6   0 -31   -3.97    6.19
   6   0 -31    3.01    3.38
   6   0 -31    0.71    3.89
  -6   0  30  958.75   59.49
  -6   0  30 1139.58   54.60
   6   0 -30 1124.58   54.46
   6   0 -30 1032.66   59.26
   6   0 -30 1114.94   54.09
  -6   0  29   21.36    8.78
   6   0 -29   20.91    4.45
  -6   0  29   17.60    5.00
   6   0 -29   11.29    6.48
   6   0 -29   17.06    3.86
  -6   0  28   46.09    9.56
  -6   0  28   46.15    5.39
   6   0 -28   43.98    4.85
   6   0 -28   35.91    7.74
   6   0 -28   36.45    4.28
  -6   0  27   12.19    7.81
  -6   0  27    9.72    4.33
   6   0 -27    9.75    3.75
  -6   0  27    6.30    3.20
   6   0 -27    5.72    6.03
   6   0 -27    8.14    3.39
  -6   0  26   64.05   10.44
  -6   0  26   68.73    6.06
  -6   0  26   61.50    5.18
   6   0 -26   63.38    5.52
   6   0 -26   56.97    8.52
   6   0 -26   63.61    5.23
  -6   0  25   -2.51    7.05
  -6   0  25   -0.50    3.83
  -6   0  25    5.90    2.78
   6   0 -25    4.88    3.29
   6   0 -25    0.59    5.45
   6   0 -25    2.18    2.87
  -6   0  24    1.19    6.87
  -6   0  24    2.37    3.48
  -6   0  24   -0.87    2.49
   6   0 -24    0.94    2.92
   6   0 -24    2.25    5.11
   6   0 -24    1.04    2.80
  -6   0  23   -2.26    6.98
  -6   0  23    4.06    3.56
   6   0 -23    5.79    3.06
   6   0 -23    3.75    4.93
   6   0 -23    6.58    2.94
  -6   0  23    2.90    2.58
   6   0 -22  358.01   18.10
   6   0 -22  388.11   22.57
   6   0 -21    6.16    2.79
   6   0 -21    7.10    5.15
   6   0 -20 2545.38  122.91
   6   0 -20 2686.63  126.87
   6   0 -19    3.69    2.65
   6   0 -19    2.07    4.95
   6   0 -18  122.04    7.28
   6   0 -18  144.17   10.54
   6   0 -17   -0.88    2.31
   6   0 -17    0.36    4.36
   6   0 -16    0.66    2.08
   6   0 -16    4.06    4.18
   6   0 -15   -0.23    2.19
   6   0 -15   -3.80    4.34
  -6   0  14 3653.40  169.16
   6   0 -14 3428.50  166.15
   6   0 -14 3631.81  168.74
   6   0 -13    0.28    3.62
  -6   0  13    3.34    5.46
   6   0 -12   61.34    5.77
  -6   0  12    9.89    5.99
   6   0 -11   -0.49    3.51
  -6   0  11   -1.85    4.99
   6   0 -10   10.20    3.48
  -6   0  10   20.91    5.14
   6   0  -9   -0.22    3.23
  -6   0   9    0.90    4.62
   6   0  -8  245.99   13.95
  -6   0   8  238.73   14.15
   6   0  -7    1.22    2.91
  -6   0   7    4.11    4.08
   6   0  -6   38.00    4.52
  -6   0   6   35.48    5.20
  -6   0   6   32.80    3.94
   6   0  -5    4.61    2.99
  -6   0   5    1.62    2.59
  -6   0   4  480.24   24.81
  -6   0   3    0.53    2.50
  -6   0   2  101.35    7.44
  -6   0   2  102.83    6.78
   6   0  -1   -0.18    2.52
  -6   0   1    0.51    2.20
  -6   0   1    5.94    2.66
   6   0   0  191.62   11.03
  -6   0   0  189.27   10.44
  -6   0   0  180.78   11.06
   6   0   1    0.36    2.44
  -6   0  -1   -0.57    2.65
  -6   0  -1   -0.54    2.02
   6   0   2  553.88   28.01
  -6   0  -2  539.89   27.48
   6   0   3    1.16    2.37
  -6   0  -3   -0.45    2.29
   6   0   4   18.19    3.41
  -6   0  -4   16.40    3.14
   6   0   5    0.22    2.83
  -6   0  -5    2.12    2.52
   6   0   6  118.94    7.86
  -6   0  -6  100.25    7.32
   6   0   7   -2.92    3.13
  -6   0  -7    2.32    3.01
   6   0   8  359.81   19.87
  -6   0  -8  352.87   19.57
   6   0   9    3.65    3.33
  -6   0  -9    1.26    3.10
   6   0  10 1273.91   60.60
  -6   0 -10 1201.39   57.91
  -6   0 -10 1164.14   60.08
   6   0  11    0.98    3.43
  -6   0 -11   -0.23    1.96
  -6   0 -11    0.90    3.30
   6   0  12 2286.98  107.14
  -6   0 -12 2157.34  104.00
  -6   0 -12 2161.41  106.64
   6   0  13   -0.75    3.83
  -6   0 -13    1.66    2.17
  -6   0 -13   -0.35    3.96
   6   0  14   44.05    6.02
  -6   0 -14   33.84    3.39
  -6   0 -14   41.71    6.01
   6   0  15    1.73    4.09
  -6   0 -15    0.69    2.19
  -6   0 -15   -2.81    3.95
   6   0  16  804.05   41.34
  -6   0 -16  765.74   37.26
  -6   0 -16  705.30   40.54
   6   0  17    2.92    4.04
  -6   0 -17   -0.22    2.38
  -6   0 -17    3.19    4.32
   6   0  18    9.26    4.93
  -6   0 -18    2.34    2.53
  -6   0 -18    4.83    4.50
   6   0  19    1.08    4.54
  -6   0 -19    0.86    2.49
   6   0  19    1.18    2.33
  -6   0 -19    2.04    4.07
   6   0  20  865.79   44.72
  -6   0 -20  825.52   39.72
   6   0  20  787.92   39.76
  -6   0 -20  755.45   43.67
   6   0  21   -1.77    5.30
  -6   0 -21   -1.07    2.89
   6   0  21    0.43    2.52
  -6   0 -21   -4.42    5.21
   6   0  22   -3.06    5.50
  -6   0 -22    7.09    2.99
   6   0  22    5.16    2.77
  -6   0 -22    3.44    4.73
   6   0  23   -0.63    5.04
   6   0  23   -0.30    2.68
  -6   0 -23   -1.00    3.10
  -6   0 -23   -1.17    4.68
   6   0  24  377.21   24.99
   6   0  24  390.38   20.19
  -6   0 -24  345.77   24.08
  -6   0 -24  397.45   20.12
  -6   0 -25    1.20    4.40
   6   0  25    3.14    2.93
  -6   0 -25   -1.18    2.92
  -6   0 -26   17.42    5.73
   6   0  26   16.02    4.41
   6   0  26    9.45    3.17
  -6   0 -26   14.82    3.45
  -6   0 -27    3.53    4.40
   6   0  27    1.52    4.17
  -6   0 -27   -4.69    3.44
   6   0  27   -0.63    2.94
  -6   0 -28   44.07    4.57
   6   0  28   46.68    5.38
   6   0  28   35.20    4.17
  -6   0 -28   40.50    4.31
   6   0  29   -0.30    2.96
   6   0  29    1.43    4.10
  -6   0 -29    2.21    3.20
  -6   0 -29    3.46    3.04
   6   0  30  126.53    7.80
  -6   0 -30  112.10    7.69
   6   0  30  113.63    8.18
  -6   0 -30  132.00    7.68
   6   0  31    4.50    3.05
   6   0  31    9.07    4.04
  -6   0 -31    5.05    3.27
  -6   0 -31    6.07    2.98
   6   0  32  293.33   15.11
  -6   0 -32  278.22   14.99
  -6   0 -32  276.85   14.90
   6   0  32  294.08   15.39
   6   0  33    1.06    3.43
  -6   0 -33    0.52    2.66
   6   0  33    2.65    2.56
  -6   0 -33   -0.62    2.41
   6   0  34   85.89    5.41
  -6   0 -34   79.09    5.29
  -6   0 -34   81.52    5.25
   6   0  34   75.69    5.79
  -6   0 -35   -1.12    2.18
   6   0  35    3.37    2.19
  -6   0 -35   -0.55    2.05
   6   0  35    3.91    2.99
  -6   0 -36    6.72    1.96
   6   0  36    7.36    2.84
   6   0  36    9.49    2.14
   6   0  37    1.00    2.19
   6   0  37   -0.38    1.65
   6   0  38    6.01    1.65
   6   0  38    8.20    1.42
  -6  -2  41   27.75    2.53
   6  -2 -41   26.28    2.29
   6   2 -41   26.88    2.41
   6   2 -40   23.32    2.19
   6   2 -40   29.22    2.80
  -6   2  40   22.83    2.46
  -6  -2  40   23.94    2.90
  -6  -2  39    4.91    2.87
  -6   2  39    5.41    2.57
   6   2 -39    4.19    2.03
   6   2 -38   -0.15    1.98
   6  -2 -38    2.06    2.02
  -6  -2  38   -1.44    3.13
  -6   2  38    1.88    2.67
   6   2 -38    2.27    2.28
   6   2 -37   20.84    2.76
   6  -2 -37   23.14    2.82
  -6   2  37   26.33    3.62
  -6  -2  37   21.62    3.98
   6   2 -37   20.65    3.08
   6   2 -36    7.55    2.62
   6  -2 -36    8.81    2.61
  -6   2  36    3.59    3.30
  -6  -2  36    2.04    3.72
   6   2 -36    2.33    2.78
   6  -2 -35   57.18    4.57
   6   2 -35   59.56    4.65
  -6  -2  35   66.22    5.75
  -6   2  35   49.40    5.12
   6   2 -35   53.80    4.76
   6   2 -34  168.12    8.92
   6  -2 -34  168.07    8.92
  -6  -2  34  143.88    9.63
  -6   2  34  133.16    9.16
   6   2 -34  135.98    8.98
   6  -2 -33  182.20   10.93
   6   2 -33  202.32   11.45
  -6  -2  33  222.30   12.15
  -6   2  33  203.64   11.66
   6   2 -33  199.70   11.19
   6  -2 -33  201.34   11.19
   6   2 -32  108.03    7.22
  -6  -2  32   93.43    7.75
  -6   2  32  101.99    7.58
   6   2 -32  106.40    6.96
   6  -2 -32  109.44    6.96
   6   2 -31   97.00    7.11
   6   2 -31  104.44    6.83
   6  -2 -31  104.86    6.82
  -6  -2  31  102.03    7.93
  -6   2  31   95.70    7.38
  -6   2  30   -2.78    6.93
  -6  -2  30    5.13    4.46
  -6   2  30   -0.33    3.86
   6  -2 -30    1.44    5.22
   6   2 -30    0.65    3.29
   6  -2 -30    1.80    2.84
   6   2 -30    0.57    2.90
   6   2 -30    1.87    5.76
   6  -2 -30   -4.27    5.51
  -6  -2  29    2.03    4.36
  -6   2  29   -5.56    7.28
  -6   2  29    3.32    4.05
   6   2 -29    3.27    3.35
   6   2 -29    1.25    5.27
   6  -2 -29    1.23    5.24
   6  -2 -29    1.39    2.95
   6   2 -29    0.57    3.03
   6  -2 -29   -5.78    5.59
   6   2 -28   97.39   10.42
   6  -2 -28   91.70   10.25
  -6   2  28   59.97   10.68
  -6  -2  28   87.85    7.21
  -6   2  28   84.53    6.77
   6  -2 -28   80.52   10.50
   6   2 -28   88.04    6.46
   6   2 -28   98.15    6.28
   6  -2 -28   83.66    6.09
  -6  -2  28   78.78    5.75
   6   2 -27   57.13    8.28
   6  -2 -27   48.79    7.79
  -6   2  27   43.61    5.10
   6   2 -27   47.15    4.67
  -6   2  27   48.73    9.63
  -6  -2  27   43.83    5.44
   6  -2 -27   47.72    4.39
   6   2 -27   44.11    4.43
  -6  -2  27   40.16    4.07
   6   2 -26  153.11   13.83
   6  -2 -26  166.83   14.06
   6   2 -26  165.77    9.90
  -6   2  26  155.61   10.01
  -6  -2  26  174.56   10.60
  -6   2  26  143.66   14.73
   6  -2 -26  166.20    9.55
   6   2 -26  167.66    9.63
  -6  -2  26  151.38    9.36
   6   2 -25  973.16   52.95
   6  -2 -25 1000.90   52.97
   6   2 -25 1011.22   48.46
  -6   2  25  907.62   53.43
  -6  -2  25  975.70   48.76
  -6   2  25 1004.67   48.52
   6  -2 -25  992.84   48.17
   6   2 -25 1013.95   48.24
  -6  -2  25  941.29   48.06
   6   2 -24  327.16   20.43
   6  -2 -24  349.96   20.55
  -6   2  24  266.99   20.64
  -6  -2  24  223.42   20.11
  -6  -2  24  267.90   16.21
  -6   2  24  267.71   15.93
   6   2 -24  299.19   15.94
   6   2 -24  329.24   15.82
   6  -2 -24  336.57   15.84
  -6  -2  24  289.17   15.62
   6  -2 -23   20.78    5.82
   6   2 -23   12.75    5.27
  -6   2  23    7.53    3.57
   6   2 -23    7.78    2.89
   6  -2 -23   14.19    2.81
   6   2 -23   14.52    2.86
  -6  -2  23   11.46    2.76
  -6   2  23    1.21    7.02
  -6  -2  23    3.63    7.11
  -6  -2  23    3.35    3.83
  -6  -2  22    4.03    7.29
  -6  -2  22    6.40    3.66
  -6   2  22    7.02    7.19
   6   2 -22   19.26    5.47
   6  -2 -22    5.95    5.42
   6   2 -22   12.47    2.88
   6  -2 -22    9.31    2.88
  -6  -2  21  228.73   16.73
  -6   2  21  248.54   17.14
   6  -2 -21  208.27   15.05
   6   2 -21  195.69   14.92
   6   2 -21  216.61   11.61
   6  -2 -21  212.19   11.56
  -6  -2  20   23.79    7.98
   6   2 -20   13.99    5.46
   6  -2 -20   13.24    5.38
   6   2 -20   15.71    3.09
   6  -2 -20   20.53    3.08
  -6  -2  19   54.88    8.36
   6   2 -19   41.40    6.40
   6  -2 -19   44.72    6.47
   6   2 -19   42.13    3.66
   6  -2 -19   39.24    3.63
  -6   2  18 1688.44   88.54
[truncated: 529,764 more chars]
