# Supplementary material for: Efficient Dehydration of 1-Phenylethanol to Styrene by Copper(II) and Zinc(II) Fused-Bisoxazolidine Catalysts
Source: ACS Catal. 2024 Oct 11;14(21):15927–34. doi: 10.1021/acscatal.4c04572 (PMC11536342; doi:10.1021/acscatal.4c04572)
Supplement: Supplementary file 5 — cs4c04572_si_005.cif [file cs4c04572_si_005.cif]

data_4a
_audit_creation_date               2023-06-12
_audit_creation_method
;
Olex2 1.5
(compiled 2023.03.06 svn.rbb2c1857 for OlexSys, GUI svn.r6748)
;
_shelx_SHELXL_version_number       '2019/2'
_audit_contact_author_address      ?
_audit_contact_author_email        ?
_audit_contact_author_name         ''
_audit_contact_author_phone        ?
_publ_contact_author_id_orcid      ?
_publ_section_references
;
Dolomanov, O.V., Bourhis, L.J., Gildea, R.J, Howard, J.A.K. & Puschmann, H.
 (2009), J. Appl. Cryst. 42, 339-341.

#CrysAlisPro, version 171.42.90a
Rigaku Oxford Diffraction (2023). <i>CrysAlisPro Software system,
version 171.42.90a</i>. Rigaku Corporation, Oxford, UK.

#SHELXT-2018/2
Sheldrick, G. M. (2015a). <i>Acta Cryst.</i> A<b>71</b>, 3--8.

#SHELXL-2019/2
Sheldrick, G. M. (2015b). <i>Acta Cryst.</i> C<b>71</b>, 3--8.
;

_publ_contact_author_name        'William D. Jones'
_publ_contact_author_address     
;
 'Department of Chemistry, University of Rochester, Rochester, New York 14627'
;
_publ_contact_author_email       'jones@chem.rochester.edu'
_publ_requested_journal          'ACS Catalysis'
_publ_section_title            
;
Efficient Dehydration of 1-Phenylethanol to Styrene by Copper(II) 
and Zinc(II) Fused-bisoxazolidine Catalysts
;

loop_
_publ_author_name                
 'Aurodeep Panda'
 'Caroline R. Wood'
 'William W. Brennessel'
 'William D. Jones'

_publ_author_address             
;
 Department of Chemistry, University of Rochester, Rochester, NY  14627 USA
;

_chemical_name_common              jonap19
_chemical_name_systematic          'Zn(FOX-L1)Br2'
_chemical_formula_moiety           'C16 H17 Br2 N3 O3 Zn'
_chemical_formula_sum              'C16 H17 Br2 N3 O3 Zn'
_chemical_formula_weight           524.52
_chemical_melting_point            ?
_chemical_oxdiff_formula           ?
loop_
  _atom_type_symbol
  _atom_type_description
  _atom_type_scat_dispersion_real
  _atom_type_scat_dispersion_imag
  _atom_type_scat_source
 'C' 'C' 0.0181 0.0091 'International Tables Vol C Tables 4.2.6.8 and 6.1.1.4'
 'H' 'H' 0.0000 0.0000 'International Tables Vol C Tables 4.2.6.8 and 6.1.1.4'
 'Br' 'Br' -0.6763 1.2805
 'International Tables Vol C Tables 4.2.6.8 and 6.1.1.4'
 'N' 'N' 0.0311 0.0180 'International Tables Vol C Tables 4.2.6.8 and 6.1.1.4'
 'O' 'O' 0.0492 0.0322 'International Tables Vol C Tables 4.2.6.8 and 6.1.1.4'
 'Zn' 'Zn' -1.5491 0.6778
 'International Tables Vol C Tables 4.2.6.8 and 6.1.1.4'

_shelx_space_group_comment
;
The symmetry employed for this shelxl refinement is uniquely defined
by the following loop, which should always be used as a source of
symmetry information in preference to the above space-group names.
They are only intended as comments.
;
_space_group_crystal_system        'monoclinic'
_space_group_IT_number             14
_space_group_name_H-M_alt          'P 1 21/n 1'
_space_group_name_Hall             '-P 2yn'
loop_
  _space_group_symop_operation_xyz
 'x, y, z'
 '-x+1/2, y+1/2, -z+1/2'
 '-x, -y, -z'
 'x-1/2, -y-1/2, z-1/2'

_cell_length_a                     8.76440(10)
_cell_length_b                     13.05600(10)
_cell_length_c                     15.1824(2)
_cell_angle_alpha                  90
_cell_angle_beta                   93.5050(10)
_cell_angle_gamma                  90
_cell_volume                       1734.04(3)
_cell_formula_units_Z              4
_cell_measurement_reflns_used      18652
_cell_measurement_temperature      100.00(10)
_cell_measurement_theta_max        79.0270
_cell_measurement_theta_min        3.4290
_shelx_estimated_absorpt_T_max     0.876
_shelx_estimated_absorpt_T_min     0.280
_exptl_absorpt_coefficient_mu      7.559
_exptl_absorpt_correction_T_max    1.00000
_exptl_absorpt_correction_T_min    0.70024
_exptl_absorpt_correction_type     multi-scan
_exptl_absorpt_process_details
;
CrysAlisPro 1.171.42.85a (Rigaku Oxford Diffraction, 2023)
Empirical absorption correction using spherical harmonics,
implemented in SCALE3 ABSPACK scaling algorithm.
;
_exptl_absorpt_special_details     ?
_exptl_crystal_colour              colourless
_exptl_crystal_colour_primary      colourless
_exptl_crystal_density_diffrn      2.009
_exptl_crystal_density_meas        ?
_exptl_crystal_density_method      ?
_exptl_crystal_description         needle
_exptl_crystal_F_000               1032
_exptl_crystal_size_max            0.226
_exptl_crystal_size_mid            0.027
_exptl_crystal_size_min            0.018
_exptl_transmission_factor_max     ?
_exptl_transmission_factor_min     ?
_diffrn_reflns_av_R_equivalents    0.0484
_diffrn_reflns_av_unetI/netI       0.0257
_diffrn_reflns_Laue_measured_fraction_full  1.000
_diffrn_reflns_Laue_measured_fraction_max  0.991
_diffrn_reflns_limit_h_max         11
_diffrn_reflns_limit_h_min         -10
_diffrn_reflns_limit_k_max         16
_diffrn_reflns_limit_k_min         -14
_diffrn_reflns_limit_l_max         18
_diffrn_reflns_limit_l_min         -19
_diffrn_reflns_number              29959
_diffrn_reflns_point_group_measured_fraction_full  1.000
_diffrn_reflns_point_group_measured_fraction_max  0.991
_diffrn_reflns_theta_full          74.504
_diffrn_reflns_theta_max           80.067
_diffrn_reflns_theta_min           4.470
_diffrn_ambient_environment        N~2~
_diffrn_ambient_temperature        100.00(10)
_diffrn_detector                   'Hybrid Pixel Array Detector'
_diffrn_detector_area_resol_mean   10.0000
_diffrn_detector_type              HyPix
_diffrn_measured_fraction_theta_full  1.000
_diffrn_measured_fraction_theta_max  0.991
_diffrn_measurement_details
;
List of Runs (angles in degrees, time in seconds):

  # Type    Start    End  Width  t~exp~   \w     \q     \k     \f   Frames
--------------------------------------------------------------------------
  1  \w    -58.00 -19.00   0.50    0.89    --  -91.75  58.00 157.00   78
  2  \w    -58.00  25.00   0.50    0.22    --  -47.28  58.00 157.00  166
  3  \w    -63.00 -19.00   0.50    0.89    --  -91.75  61.00 -30.00   88
  4  \w     -9.00  28.00   0.50    0.22    --  -47.28  19.00 -30.00   74
  5  \w     -9.00  28.00   0.50    0.22    --  -47.28  19.00 -60.00   74
  6  \w     25.00 120.00   0.50    0.22    --   47.28  77.00-180.00  190
  7  \w     25.00 120.00   0.50    0.22    --   47.28  77.00-120.00  190
  8  \w     32.00 120.00   0.50    0.22    --   47.28  57.00 -30.00  176
  9  \w     25.00 120.00   0.50    0.22    --   47.28  77.00 -30.00  190
 10  \w     25.00 120.00   0.50    0.22    --   47.28  77.00  60.00  190
 11  \w     32.00 120.00   0.50    0.22    --   47.28  58.00 157.00  176
 12  \w     91.00 178.00   0.50    0.89    --  113.25  77.00  60.00  174
 13  \w     97.00 178.00   0.50    0.89    --  113.25  61.00 120.00  162
 14  \w     98.00 178.00   0.50    0.89    --  113.25  58.00 157.00  160
 15  \w    101.00 178.00   0.50    0.89    --  113.25  45.00  60.00  154
 16  \w     91.00 178.00   0.50    0.89    --  113.25  77.00   0.00  174
 17  \w    101.00 178.00   0.50    0.89    --  113.25  30.00-150.00  154
 18  \w    101.00 178.00   0.50    0.89    --  113.25  30.00 -90.00  154
 19  \w     41.00 178.00   0.50    0.89    --  113.25   0.00 -30.00  274
 20  \w     42.00  78.00   0.50    0.89    --  113.25 -58.00  16.00   72
 21  \w     42.00  83.00   0.50    0.89    --  113.25 -61.00  90.00   82
 22  \w     42.00  83.00   0.50    0.89    --  113.25 -61.00  60.00   82
 23  \w     42.00  83.00   0.50    0.89    --  113.25 -61.00  30.00   82
 24  \w     42.00  83.00   0.50    0.89    --  113.25 -61.00 -30.00   82
 25  \w     42.00  83.00   0.50    0.89    --  113.25 -61.00 150.00   82
 26  \w    -24.00  63.00   0.50    0.22    --   47.28 -58.00  16.00  174
 27  \w     42.00  83.00   0.50    0.89    --  113.25 -61.00 -60.00   82
 28  \w     42.00  83.00   0.50    0.89    --  113.25 -61.00 -90.00   82
 29  \w     42.00  83.00   0.50    0.89    --  113.25 -61.00-180.00   82
 30  \w     42.00 106.00   0.50    0.89    --  113.25 -94.00-180.00  128
 31  \w     42.00 106.00   0.50    0.89    --  113.25 -94.00 -60.00  128
 32  \w     44.00 111.00   0.50    0.89    --  113.25-125.00   0.00  134
 33  \w     42.00 106.00   0.50    0.89    --  113.25 -94.00  30.00  128
 34  \w     34.00  93.00   0.50    0.22    --   47.28-125.00-120.00  118
 35  \w   -119.00 -32.00   0.50    0.22    --  -47.28 -58.00  16.00  174
 36  \w   -163.00 -76.00   0.50    0.89    --  -91.75 -58.00  16.00  174
 37  \w   -163.00 -77.00   0.50    0.89    --  -91.75 -67.00 -28.32  172
 38  \w    -86.00 -13.00   0.50    0.22    --  -47.28 125.00 -90.00  146
;
_diffrn_measurement_device         'four-circle diffractometer'
_diffrn_measurement_device_type    'XtaLAB Synergy, Dualflex, HyPix'
_diffrn_measurement_method         '\w scans'
_diffrn_orient_matrix_type        
 'CrysAlisPro convention (1999,Acta A55,543-557)'
_diffrn_orient_matrix_UB_11        0.1759942000
_diffrn_orient_matrix_UB_12        -0.0036376000
_diffrn_orient_matrix_UB_13        0.0041647000
_diffrn_orient_matrix_UB_21        -0.0063344000
_diffrn_orient_matrix_UB_22        -0.0809281000
_diffrn_orient_matrix_UB_23        -0.0740034000
_diffrn_orient_matrix_UB_31        0.0015137000
_diffrn_orient_matrix_UB_32        0.0857799000
_diffrn_orient_matrix_UB_33        -0.0695826000
_diffrn_radiation_monochromator    mirror
_diffrn_radiation_probe            x-ray
_diffrn_radiation_type             'Cu K\a'
_diffrn_radiation_wavelength       1.54184
_diffrn_source                     'micro-focus sealed X-ray tube'
_diffrn_source_type                'PhotonJet (Cu) X-ray Source'
_reflns_Friedel_coverage           0.000
_reflns_Friedel_fraction_full      .
_reflns_Friedel_fraction_max       .
_reflns_number_gt                  3498
_reflns_number_total               3755
_reflns_special_details
;
 Reflections were merged by SHELXL according to the crystal
 class for the calculation of statistics and refinement.
 
 _reflns_Friedel_fraction is defined as the number of unique
 Friedel pairs measured divided by the number that would be
 possible theoretically, ignoring centric projections and
 systematic absences.
;
_reflns_threshold_expression       'I > 2\s(I)'
_computing_cell_refinement         'CrysAlisPro 1.171.42.85a (Rigaku OD, 2023)'
_computing_data_collection         'CrysAlisPro 1.171.42.85a (Rigaku OD, 2023)'
_computing_data_reduction          'CrysAlisPro 1.171.42.85a (Rigaku OD, 2023)'
_computing_molecular_graphics      'Olex2 1.5 (Dolomanov et al., 2009)'
_computing_publication_material    'Olex2 1.5 (Dolomanov et al., 2009)'
_computing_structure_refinement    'SHELXL 2019/2 (Sheldrick, 2015b)'
_computing_structure_solution      'SHELXT 2018/2 (Sheldrick, 2015a)'
_refine_diff_density_max           0.596
_refine_diff_density_min           -0.812
_refine_diff_density_rms           0.121
_refine_ls_extinction_coef         .
_refine_ls_extinction_method       none
_refine_ls_goodness_of_fit_ref     1.151
_refine_ls_hydrogen_treatment      mixed
_refine_ls_matrix_type             full
_refine_ls_number_parameters       230
_refine_ls_number_reflns           3755
_refine_ls_number_restraints       0
_refine_ls_R_factor_all            0.0349
_refine_ls_R_factor_gt             0.0324
_refine_ls_restrained_S_all        1.151
_refine_ls_shift/su_max            0.001
_refine_ls_shift/su_mean           0.000
_refine_ls_structure_factor_coef   Fsqd
_refine_ls_weighting_details      
 'w=1/[\s^2^(Fo^2^)+(0.0357P)^2^+4.4698P] where P=(Fo^2^+2Fc^2^)/3'
_refine_ls_weighting_scheme        calc
_refine_ls_wR_factor_gt            0.0863
_refine_ls_wR_factor_ref           0.0876
_refine_special_details            ?
_olex2_refinement_description
;
1. Fixed Uiso
 At 1.2 times of:
  All C(H) groups, All C(H,H) groups
2.a Ternary CH refined with riding coordinates:
 C4(H4), C6(H6)
2.b Secondary CH2 refined with riding coordinates:
 C1(H1A,H1B), C3(H3A,H3B), C5(H5A,H5B)
2.c Aromatic/amide H refined with riding coordinates:
 C8(H8), C9(H9), C10(H10), C11(H11), C13(H13), C14(H14), C15(H15), C16(H16)
;
_atom_sites_solution_hydrogens     mixed
_atom_sites_solution_primary       dual
_atom_sites_solution_secondary     difmap
loop_
  _atom_site_label
  _atom_site_type_symbol
  _atom_site_fract_x
  _atom_site_fract_y
  _atom_site_fract_z
  _atom_site_U_iso_or_equiv
  _atom_site_adp_type
  _atom_site_occupancy
  _atom_site_site_symmetry_order
  _atom_site_calc_flag
  _atom_site_refinement_flags_posn
  _atom_site_refinement_flags_adp
  _atom_site_refinement_flags_occupancy
  _atom_site_disorder_assembly
  _atom_site_disorder_group
 Br1 Br 0.72713(4) 0.08836(3) 0.50552(2) 0.02358(10) Uani 1 1 d . . . . .
 Br2 Br 0.54877(4) 0.36015(3) 0.45361(2) 0.02059(10) Uani 1 1 d . . . . .
 Zn1 Zn 0.67606(5) 0.25126(3) 0.57453(3) 0.01659(11) Uani 1 1 d . . . . .
 O1 O 0.8134(3) 0.18549(19) 0.71685(16) 0.0234(5) Uani 1 1 d . . . . .
 O2 O 0.5002(3) 0.44547(19) 0.77536(15) 0.0226(5) Uani 1 1 d . . . . .
 O3 O 0.8408(3) 0.49270(18) 0.74777(16) 0.0216(5) Uani 1 1 d . . . . .
 N1 N 0.6742(3) 0.3694(2) 0.68745(17) 0.0157(5) Uani 1 1 d . . . . .
 N2 N 0.4690(3) 0.2248(2) 0.63453(18) 0.0180(5) Uani 1 1 d . . . . .
 N3 N 0.8878(3) 0.3258(2) 0.57095(17) 0.0176(5) Uani 1 1 d . . . . .
 C1 C 0.7389(4) 0.2244(3) 0.7906(2) 0.0191(6) Uani 1 1 d . . . . .
 H1A H 0.799595 0.207839 0.845893 0.023 Uiso 1 1 calc R U . . .
 H1B H 0.636811 0.192494 0.793185 0.023 Uiso 1 1 calc R U . . .
 C2 C 0.7226(4) 0.3397(2) 0.7809(2) 0.0183(6) Uani 1 1 d . . . . .
 C3 C 0.5934(4) 0.3839(3) 0.8358(2) 0.0225(7) Uani 1 1 d . . . . .
 H3A H 0.532433 0.327933 0.860121 0.027 Uiso 1 1 calc R U . . .
 H3B H 0.637171 0.426149 0.885311 0.027 Uiso 1 1 calc R U . . .
 C4 C 0.5130(4) 0.3974(3) 0.6925(2) 0.0183(6) Uani 1 1 d . . . . .
 H4 H 0.479989 0.445082 0.643357 0.022 Uiso 1 1 calc R U . . .
 C5 C 0.8704(4) 0.4010(2) 0.7987(2) 0.0204(6) Uani 1 1 d . . . . .
 H5A H 0.888243 0.416809 0.862273 0.024 Uiso 1 1 calc R U . . .
 H5B H 0.959762 0.363468 0.778234 0.024 Uiso 1 1 calc R U . . .
 C6 C 0.7761(4) 0.4539(2) 0.6657(2) 0.0174(6) Uani 1 1 d . . . . .
 H6 H 0.717422 0.508755 0.632425 0.021 Uiso 1 1 calc R U . . .
 C7 C 0.4189(4) 0.2987(3) 0.6869(2) 0.0190(6) Uani 1 1 d . . . . .
 C8 C 0.2892(4) 0.2859(3) 0.7343(2) 0.0242(7) Uani 1 1 d . . . . .
 H8 H 0.256599 0.338700 0.771855 0.029 Uiso 1 1 calc R U . . .
 C9 C 0.2085(4) 0.1948(3) 0.7257(3) 0.0294(8) Uani 1 1 d . . . . .
 H9 H 0.120627 0.184041 0.758158 0.035 Uiso 1 1 calc R U . . .
 C10 C 0.2572(4) 0.1194(3) 0.6693(3) 0.0267(7) Uani 1 1 d . . . . .
 H10 H 0.201792 0.057215 0.661082 0.032 Uiso 1 1 calc R U . . .
 C11 C 0.3890(4) 0.1371(3) 0.6250(2) 0.0228(7) Uani 1 1 d . . . . .
 H11 H 0.423670 0.085616 0.586850 0.027 Uiso 1 1 calc R U . . .
 C12 C 0.9069(4) 0.4149(3) 0.6124(2) 0.0186(6) Uani 1 1 d . . . . .
 C13 C 1.0416(4) 0.4711(3) 0.6102(2) 0.0219(7) Uani 1 1 d . . . . .
 H13 H 1.052827 0.534465 0.640622 0.026 Uiso 1 1 calc R U . . .
 C14 C 1.1588(4) 0.4327(3) 0.5627(2) 0.0246(7) Uani 1 1 d . . . . .
 H14 H 1.250774 0.470383 0.558575 0.030 Uiso 1 1 calc R U . . .
 C15 C 1.1402(4) 0.3386(3) 0.5213(2) 0.0265(8) Uani 1 1 d . . . . .
 H15 H 1.220671 0.309893 0.490168 0.032 Uiso 1 1 calc R U . . .
 C16 C 1.0029(4) 0.2870(3) 0.5259(2) 0.0224(7) Uani 1 1 d . . . . .
 H16 H 0.989349 0.222996 0.496734 0.027 Uiso 1 1 calc R U . . .
 H1 H 0.802(6) 0.121(4) 0.715(3) 0.045(15) Uiso 1 1 d . . . . .

loop_
  _atom_site_aniso_label
  _atom_site_aniso_U_11
  _atom_site_aniso_U_22
  _atom_site_aniso_U_33
  _atom_site_aniso_U_23
  _atom_site_aniso_U_13
  _atom_site_aniso_U_12
 Br1 0.02589(19) 0.01945(18) 0.02566(19) -0.00404(13) 0.00365(14) 0.00018(13)
 Br2 0.01696(17) 0.02400(19) 0.02066(18) 0.00365(12) -0.00014(12) -0.00189(12)
 Zn1 0.0137(2) 0.0178(2) 0.0186(2) -0.00136(15) 0.00335(15) -0.00178(15)
 O1 0.0281(13) 0.0169(12) 0.0260(12) -0.0003(9) 0.0073(10) 0.0029(10)
 O2 0.0254(12) 0.0227(12) 0.0198(11) -0.0019(9) 0.0025(9) 0.0070(9)
 O3 0.0266(12) 0.0157(11) 0.0221(12) -0.0010(9) -0.0017(9) -0.0023(9)
 N1 0.0168(12) 0.0160(13) 0.0142(12) 0.0013(10) 0.0007(9) -0.0011(10)
 N2 0.0128(12) 0.0206(13) 0.0206(13) 0.0018(10) 0.0014(10) -0.0027(10)
 N3 0.0140(12) 0.0230(14) 0.0161(12) 0.0030(10) 0.0033(10) -0.0024(10)
 C1 0.0217(15) 0.0189(15) 0.0169(14) 0.0005(12) 0.0023(12) 0.0009(12)
 C2 0.0205(15) 0.0172(15) 0.0172(15) 0.0015(12) 0.0002(12) -0.0007(12)
 C3 0.0230(16) 0.0251(17) 0.0196(16) -0.0007(13) 0.0027(12) 0.0042(13)
 C4 0.0174(15) 0.0201(15) 0.0179(15) -0.0014(12) 0.0045(11) 0.0046(12)
 C5 0.0245(16) 0.0173(15) 0.0189(15) -0.0001(12) -0.0022(12) -0.0012(12)
 C6 0.0193(15) 0.0134(14) 0.0193(15) -0.0015(11) 0.0000(12) -0.0025(11)
 C7 0.0161(14) 0.0246(16) 0.0166(14) 0.0015(12) 0.0026(11) 0.0027(12)
 C8 0.0190(16) 0.0320(19) 0.0220(16) 0.0030(14) 0.0049(12) 0.0011(13)
 C9 0.0195(16) 0.039(2) 0.0303(19) 0.0087(16) 0.0063(14) -0.0026(15)
 C10 0.0196(16) 0.0281(18) 0.0324(19) 0.0050(15) 0.0020(14) -0.0063(14)
 C11 0.0206(16) 0.0234(17) 0.0246(17) 0.0019(13) 0.0020(13) -0.0052(13)
 C12 0.0170(14) 0.0207(16) 0.0179(15) 0.0049(12) -0.0002(12) -0.0020(12)
 C13 0.0199(15) 0.0205(16) 0.0248(16) 0.0084(13) -0.0038(12) -0.0034(12)
 C14 0.0169(15) 0.0323(19) 0.0240(17) 0.0106(14) -0.0039(12) -0.0076(13)
 C15 0.0168(15) 0.045(2) 0.0184(16) 0.0057(15) 0.0051(12) 0.0007(14)
 C16 0.0199(15) 0.0313(18) 0.0163(15) -0.0001(13) 0.0043(12) 0.0004(13)

_geom_special_details
;
 All esds (except the esd in the dihedral angle between two l.s. planes)
 are estimated using the full covariance matrix.  The cell esds are taken
 into account individually in the estimation of esds in distances, angles
 and torsion angles; correlations between esds in cell parameters are only
 used when they are defined by crystal symmetry.  An approximate (isotropic)
 treatment of cell esds is used for estimating esds involving l.s. planes.
;
loop_
  _geom_bond_atom_site_label_1
  _geom_bond_atom_site_label_2
  _geom_bond_distance
  _geom_bond_site_symmetry_2
  _geom_bond_publ_flag
 Br1 Zn1 2.4246(5) . ?
 Br2 Zn1 2.5270(5) . ?
 Zn1 N1 2.307(3) . ?
 Zn1 N2 2.108(3) . ?
 Zn1 N3 2.099(3) . ?
 O1 C1 1.424(4) . ?
 O1 H1 0.85(6) . ?
 O2 C3 1.437(4) . ?
 O2 C4 1.417(4) . ?
 O3 C5 1.440(4) . ?
 O3 C6 1.430(4) . ?
 N1 C2 1.507(4) . ?
 N1 C4 1.466(4) . ?
 N1 C6 1.470(4) . ?
 N2 C7 1.341(4) . ?
 N2 C11 1.346(4) . ?
 N3 C12 1.328(4) . ?
 N3 C16 1.352(4) . ?
 C1 H1A 0.9900 . ?
 C1 H1B 0.9900 . ?
 C1 C2 1.518(4) . ?
 C2 C3 1.558(5) . ?
 C2 C5 1.532(4) . ?
 C3 H3A 0.9900 . ?
 C3 H3B 0.9900 . ?
 C4 H4 1.0000 . ?
 C4 C7 1.529(5) . ?
 C5 H5A 0.9900 . ?
 C5 H5B 0.9900 . ?
 C6 H6 1.0000 . ?
 C6 C12 1.530(4) . ?
 C7 C8 1.392(4) . ?
 C8 H8 0.9500 . ?
 C8 C9 1.386(5) . ?
 C9 H9 0.9500 . ?
 C9 C10 1.390(6) . ?
 C10 H10 0.9500 . ?
 C10 C11 1.390(5) . ?
 C11 H11 0.9500 . ?
 C12 C13 1.392(4) . ?
 C13 H13 0.9500 . ?
 C13 C14 1.385(5) . ?
 C14 H14 0.9500 . ?
 C14 C15 1.384(6) . ?
 C15 H15 0.9500 . ?
 C15 C16 1.385(5) . ?
 C16 H16 0.9500 . ?

loop_
  _geom_angle_atom_site_label_1
  _geom_angle_atom_site_label_2
  _geom_angle_atom_site_label_3
  _geom_angle
  _geom_angle_site_symmetry_1
  _geom_angle_site_symmetry_3
  _geom_angle_publ_flag
 Br1 Zn1 Br2 105.340(19) . . ?
 N1 Zn1 Br1 156.56(7) . . ?
 N1 Zn1 Br2 98.10(7) . . ?
 N2 Zn1 Br1 103.26(8) . . ?
 N2 Zn1 Br2 93.02(8) . . ?
 N2 Zn1 N1 75.10(10) . . ?
 N3 Zn1 Br1 102.04(8) . . ?
 N3 Zn1 Br2 94.14(8) . . ?
 N3 Zn1 N1 75.87(10) . . ?
 N3 Zn1 N2 150.80(11) . . ?
 C1 O1 H1 109(4) . . ?
 C4 O2 C3 104.3(2) . . ?
 C6 O3 C5 102.8(2) . . ?
 C2 N1 Zn1 120.89(19) . . ?
 C4 N1 Zn1 104.87(18) . . ?
 C4 N1 C2 103.4(2) . . ?
 C4 N1 C6 115.1(3) . . ?
 C6 N1 Zn1 107.61(18) . . ?
 C6 N1 C2 105.4(2) . . ?
 C7 N2 Zn1 117.4(2) . . ?
 C7 N2 C11 119.2(3) . . ?
 C11 N2 Zn1 123.4(2) . . ?
 C12 N3 Zn1 118.7(2) . . ?
 C12 N3 C16 119.5(3) . . ?
 C16 N3 Zn1 121.9(2) . . ?
 O1 C1 H1A 109.9 . . ?
 O1 C1 H1B 109.9 . . ?
 O1 C1 C2 108.8(3) . . ?
 H1A C1 H1B 108.3 . . ?
 C2 C1 H1A 109.9 . . ?
 C2 C1 H1B 109.9 . . ?
 N1 C2 C1 111.4(3) . . ?
 N1 C2 C3 103.7(3) . . ?
 N1 C2 C5 102.6(2) . . ?
 C1 C2 C3 112.5(3) . . ?
 C1 C2 C5 115.3(3) . . ?
 C5 C2 C3 110.2(3) . . ?
 O2 C3 C2 105.6(3) . . ?
 O2 C3 H3A 110.6 . . ?
 O2 C3 H3B 110.6 . . ?
 C2 C3 H3A 110.6 . . ?
 C2 C3 H3B 110.6 . . ?
 H3A C3 H3B 108.8 . . ?
 O2 C4 N1 106.6(3) . . ?
 O2 C4 H4 110.6 . . ?
 O2 C4 C7 110.5(3) . . ?
 N1 C4 H4 110.6 . . ?
 N1 C4 C7 107.7(3) . . ?
 C7 C4 H4 110.6 . . ?
 O3 C5 C2 102.6(3) . . ?
 O3 C5 H5A 111.3 . . ?
 O3 C5 H5B 111.3 . . ?
 C2 C5 H5A 111.3 . . ?
 C2 C5 H5B 111.3 . . ?
 H5A C5 H5B 109.2 . . ?
 O3 C6 N1 106.5(2) . . ?
 O3 C6 H6 110.5 . . ?
 O3 C6 C12 107.9(3) . . ?
 N1 C6 H6 110.5 . . ?
 N1 C6 C12 110.7(3) . . ?
 C12 C6 H6 110.5 . . ?
 N2 C7 C4 116.4(3) . . ?
 N2 C7 C8 121.8(3) . . ?
 C8 C7 C4 121.8(3) . . ?
 C7 C8 H8 120.6 . . ?
 C9 C8 C7 118.9(3) . . ?
 C9 C8 H8 120.6 . . ?
 C8 C9 H9 120.3 . . ?
 C8 C9 C10 119.5(3) . . ?
 C10 C9 H9 120.3 . . ?
 C9 C10 H10 120.8 . . ?
 C9 C10 C11 118.4(3) . . ?
 C11 C10 H10 120.8 . . ?
 N2 C11 C10 122.2(3) . . ?
 N2 C11 H11 118.9 . . ?
 C10 C11 H11 118.9 . . ?
 N3 C12 C6 117.7(3) . . ?
 N3 C12 C13 122.2(3) . . ?
 C13 C12 C6 120.1(3) . . ?
 C12 C13 H13 120.7 . . ?
 C14 C13 C12 118.6(3) . . ?
 C14 C13 H13 120.7 . . ?
 C13 C14 H14 120.4 . . ?
 C15 C14 C13 119.2(3) . . ?
 C15 C14 H14 120.4 . . ?
 C14 C15 H15 120.4 . . ?
 C14 C15 C16 119.2(3) . . ?
 C16 C15 H15 120.4 . . ?
 N3 C16 C15 121.4(3) . . ?
 N3 C16 H16 119.3 . . ?
 C15 C16 H16 119.3 . . ?

loop_
  _geom_hbond_atom_site_label_D
  _geom_hbond_atom_site_label_H
  _geom_hbond_atom_site_label_A
  _geom_hbond_distance_DH
  _geom_hbond_distance_HA
  _geom_hbond_distance_DA
  _geom_hbond_angle_DHA
  _geom_hbond_site_symmetry_A
  _geom_hbond_publ_flag
 O1 H1 O3 0.85(6) 2.18(6) 2.922(3) 145(5) 2_646 yes

loop_
  _geom_torsion_atom_site_label_1
  _geom_torsion_atom_site_label_2
  _geom_torsion_atom_site_label_3
  _geom_torsion_atom_site_label_4
  _geom_torsion
  _geom_torsion_site_symmetry_1
  _geom_torsion_site_symmetry_2
  _geom_torsion_site_symmetry_3
  _geom_torsion_site_symmetry_4
  _geom_torsion_publ_flag
 Zn1 N1 C2 C1 -11.2(3) . . . . ?
 Zn1 N1 C2 C3 -132.5(2) . . . . ?
 Zn1 N1 C2 C5 112.8(2) . . . . ?
 Zn1 N1 C4 O2 163.35(19) . . . . ?
 Zn1 N1 C4 C7 44.7(3) . . . . ?
 Zn1 N1 C6 O3 -148.35(19) . . . . ?
 Zn1 N1 C6 C12 -31.2(3) . . . . ?
 Zn1 N2 C7 C4 3.8(4) . . . . ?
 Zn1 N2 C7 C8 -175.5(2) . . . . ?
 Zn1 N2 C11 C10 176.3(3) . . . . ?
 Zn1 N3 C12 C6 4.1(4) . . . . ?
 Zn1 N3 C12 C13 -177.4(2) . . . . ?
 Zn1 N3 C16 C15 177.6(3) . . . . ?
 O1 C1 C2 N1 42.4(3) . . . . ?
 O1 C1 C2 C3 158.4(3) . . . . ?
 O1 C1 C2 C5 -74.0(3) . . . . ?
 O2 C4 C7 N2 -151.3(3) . . . . ?
 O2 C4 C7 C8 28.1(4) . . . . ?
 O3 C6 C12 N3 136.6(3) . . . . ?
 O3 C6 C12 C13 -42.0(4) . . . . ?
 N1 C2 C3 O2 -8.4(3) . . . . ?
 N1 C2 C5 O3 33.1(3) . . . . ?
 N1 C4 C7 N2 -35.2(4) . . . . ?
 N1 C4 C7 C8 144.2(3) . . . . ?
 N1 C6 C12 N3 20.3(4) . . . . ?
 N1 C6 C12 C13 -158.2(3) . . . . ?
 N2 C7 C8 C9 -1.2(5) . . . . ?
 N3 C12 C13 C14 0.3(5) . . . . ?
 C1 C2 C3 O2 -129.0(3) . . . . ?
 C1 C2 C5 O3 154.4(3) . . . . ?
 C2 N1 C4 O2 35.8(3) . . . . ?
 C2 N1 C4 C7 -82.9(3) . . . . ?
 C2 N1 C6 O3 -18.1(3) . . . . ?
 C2 N1 C6 C12 99.0(3) . . . . ?
 C3 O2 C4 N1 -42.1(3) . . . . ?
 C3 O2 C4 C7 74.7(3) . . . . ?
 C3 C2 C5 O3 -76.8(3) . . . . ?
 C4 O2 C3 C2 30.3(3) . . . . ?
 C4 N1 C2 C1 105.6(3) . . . . ?
 C4 N1 C2 C3 -15.7(3) . . . . ?
 C4 N1 C2 C5 -130.5(3) . . . . ?
 C4 N1 C6 O3 95.1(3) . . . . ?
 C4 N1 C6 C12 -147.7(3) . . . . ?
 C4 C7 C8 C9 179.5(3) . . . . ?
 C5 O3 C6 N1 40.0(3) . . . . ?
 C5 O3 C6 C12 -79.0(3) . . . . ?
 C5 C2 C3 O2 100.8(3) . . . . ?
 C6 O3 C5 C2 -45.0(3) . . . . ?
 C6 N1 C2 C1 -133.2(3) . . . . ?
 C6 N1 C2 C3 105.5(3) . . . . ?
 C6 N1 C2 C5 -9.3(3) . . . . ?
 C6 N1 C4 O2 -78.6(3) . . . . ?
 C6 N1 C4 C7 162.8(2) . . . . ?
 C6 C12 C13 C14 178.8(3) . . . . ?
 C7 N2 C11 C10 -1.4(5) . . . . ?
 C7 C8 C9 C10 -1.0(5) . . . . ?
 C8 C9 C10 C11 1.9(5) . . . . ?
 C9 C10 C11 N2 -0.7(5) . . . . ?
 C11 N2 C7 C4 -178.3(3) . . . . ?
 C11 N2 C7 C8 2.4(5) . . . . ?
 C12 N3 C16 C15 -0.6(5) . . . . ?
 C12 C13 C14 C15 -1.9(5) . . . . ?
 C13 C14 C15 C16 2.2(5) . . . . ?
 C14 C15 C16 N3 -1.0(5) . . . . ?
 C16 N3 C12 C6 -177.6(3) . . . . ?
 C16 N3 C12 C13 0.9(5) . . . . ?

_shelx_res_file
;
TITL jonap19_a.res in P2(1)/n
    jonap19.res
    created by SHELXL-2019/2 at 10:10:52 on 12-Jun-2023
REM Old TITL JONAP19_auto in P2(1)/n
REM SHELXT solution in P2(1)/n: R1 0.061, Rweak 0.004, Alpha 0.024
REM <I/s> 0.647 for 166 systematic absences, Orientation as input
REM Formula found by SHELXT: C16 N3 O3 Zn Br2
CELL 1.54184 8.7644 13.056 15.1824 90 93.505 90
ZERR 4 0.0001 0.0001 0.0002 0 0.001 0
LATT 1
SYMM 0.5-X,0.5+Y,0.5-Z
SFAC C H Br N O Zn
UNIT 64 68 8 12 12 4
EQIV $1 1.5-X,-0.5+Y,1.5-Z

L.S. 12
PLAN  6
SIZE 0.226 0.027 0.018
TEMP -173
CONF
RTAB Dist Zn1 O1
RTAB Angl O1 Zn1 Br1
RTAB Angl O1 Zn1 Br2
RTAB Angl O1 Zn1 N1
RTAB Angl O1 Zn1 N2
RTAB Angl O1 Zn1 N3
HTAB O1 O3_$1
BOND $H
LIST 4
MORE -1
fmap 2
acta 149.008
REM <olex2.extras>
REM <HklSrc "%.\\JONAP19.hkl">
REM </olex2.extras>

WGHT    0.035700    4.469800
FVAR       0.34450
BR1   3    0.727126    0.088361    0.505525    11.00000    0.02589    0.01945 =
         0.02566   -0.00404    0.00365    0.00018
BR2   3    0.548767    0.360153    0.453614    11.00000    0.01696    0.02400 =
         0.02066    0.00365   -0.00014   -0.00189
ZN1   6    0.676060    0.251261    0.574533    11.00000    0.01370    0.01778 =
         0.01858   -0.00136    0.00335   -0.00178
O1    5    0.813442    0.185487    0.716849    11.00000    0.02805    0.01693 =
         0.02599   -0.00035    0.00732    0.00285
O2    5    0.500206    0.445469    0.775364    11.00000    0.02542    0.02271 =
         0.01982   -0.00192    0.00253    0.00704
O3    5    0.840837    0.492703    0.747768    11.00000    0.02656    0.01568 =
         0.02210   -0.00102   -0.00174   -0.00232
N1    4    0.674163    0.369365    0.687451    11.00000    0.01677    0.01599 =
         0.01421    0.00132    0.00073   -0.00108
N2    4    0.469025    0.224793    0.634525    11.00000    0.01278    0.02064 =
         0.02059    0.00181    0.00136   -0.00271
N3    4    0.887818    0.325805    0.570953    11.00000    0.01405    0.02302 =
         0.01611    0.00297    0.00335   -0.00241
C1    1    0.738922    0.224377    0.790577    11.00000    0.02168    0.01893 =
         0.01686    0.00048    0.00234    0.00086
AFIX  23
H1A   2    0.799595    0.207839    0.845893    11.00000   -1.20000
H1B   2    0.636811    0.192494    0.793185    11.00000   -1.20000
AFIX   0
C2    1    0.722619    0.339668    0.780905    11.00000    0.02048    0.01716 =
         0.01723    0.00152    0.00022   -0.00067
C3    1    0.593414    0.383923    0.835832    11.00000    0.02299    0.02509 =
         0.01961   -0.00067    0.00269    0.00424
AFIX  23
H3A   2    0.532433    0.327933    0.860121    11.00000   -1.20000
H3B   2    0.637171    0.426149    0.885311    11.00000   -1.20000
AFIX   0
C4    1    0.512972    0.397450    0.692472    11.00000    0.01742    0.02008 =
         0.01794   -0.00137    0.00447    0.00463
AFIX  13
H4    2    0.479989    0.445082    0.643357    11.00000   -1.20000
AFIX   0
C5    1    0.870376    0.400989    0.798706    11.00000    0.02448    0.01728 =
         0.01892   -0.00008   -0.00217   -0.00119
AFIX  23
H5A   2    0.888243    0.416809    0.862273    11.00000   -1.20000
H5B   2    0.959762    0.363468    0.778234    11.00000   -1.20000
AFIX   0
C6    1    0.776077    0.453905    0.665662    11.00000    0.01931    0.01339 =
         0.01929   -0.00147   -0.00003   -0.00255
AFIX  13
H6    2    0.717422    0.508755    0.632425    11.00000   -1.20000
AFIX   0
C7    1    0.418949    0.298739    0.686861    11.00000    0.01614    0.02458 =
         0.01662    0.00153    0.00260    0.00274
C8    1    0.289225    0.285903    0.734270    11.00000    0.01903    0.03200 =
         0.02204    0.00303    0.00486    0.00115
AFIX  43
H8    2    0.256599    0.338700    0.771855    11.00000   -1.20000
AFIX   0
C9    1    0.208526    0.194826    0.725704    11.00000    0.01947    0.03892 =
         0.03026    0.00866    0.00627   -0.00259
AFIX  43
H9    2    0.120627    0.184041    0.758158    11.00000   -1.20000
AFIX   0
C10   1    0.257196    0.119377    0.669255    11.00000    0.01956    0.02811 =
         0.03238    0.00504    0.00205   -0.00631
AFIX  43
H10   2    0.201792    0.057215    0.661082    11.00000   -1.20000
AFIX   0
C11   1    0.388971    0.137122    0.625043    11.00000    0.02056    0.02337 =
         0.02459    0.00188    0.00205   -0.00515
AFIX  43
H11   2    0.423670    0.085616    0.586850    11.00000   -1.20000
AFIX   0
C12   1    0.906897    0.414887    0.612410    11.00000    0.01697    0.02073 =
         0.01785    0.00487   -0.00016   -0.00201
C13   1    1.041568    0.471080    0.610189    11.00000    0.01992    0.02046 =
         0.02475    0.00837   -0.00377   -0.00340
AFIX  43
H13   2    1.052827    0.534465    0.640622    11.00000   -1.20000
AFIX   0
C14   1    1.158783    0.432676    0.562700    11.00000    0.01690    0.03231 =
         0.02396    0.01062   -0.00392   -0.00757
AFIX  43
H14   2    1.250774    0.470383    0.558575    11.00000   -1.20000
AFIX   0
C15   1    1.140224    0.338650    0.521317    11.00000    0.01684    0.04488 =
         0.01836    0.00572    0.00508    0.00068
AFIX  43
H15   2    1.220671    0.309893    0.490168    11.00000   -1.20000
AFIX   0
C16   1    1.002923    0.287026    0.525889    11.00000    0.01990    0.03134 =
         0.01627   -0.00011    0.00434    0.00041
AFIX  43
H16   2    0.989349    0.222996    0.496734    11.00000   -1.20000
AFIX   0
H1    2    0.801911    0.120907    0.715001    11.00000    0.04501
HKLF 4


REM  jonap19_a.res in P2(1)/n
REM wR2 = 0.0876, GooF = S = 1.151, Restrained GooF = 1.151 for all data
REM R1 = 0.0324 for 3498 Fo > 4sig(Fo) and 0.0349 for all 3755 data
REM 230 parameters refined using 0 restraints

END

WGHT      0.0356      4.4715

REM Highest difference peak  0.596,  deepest hole -0.812,  1-sigma level  0.121
Q1    1   0.7512  0.1652  0.5645  11.00000  0.05    0.60
Q2    1   0.7035  0.1850  0.5204  11.00000  0.05    0.56
Q3    1   0.5300  0.3652  0.5373  11.00000  0.05    0.48
Q4    1   0.7489  0.0999  0.4225  11.00000  0.05    0.47
Q5    1   0.4367  0.3953  0.4030  11.00000  0.05    0.47
Q6    1   0.5424  0.2593  0.4400  11.00000  0.05    0.47
;
_shelx_res_checksum                37187
_shelx_hkl_file
;
   0   0   2 1193.23   60.95
   0   0  -2 1168.36   61.09
   0   0   2 1137.65   59.99
   0   0  -2 1127.74   59.95
   0   0   3    4.04    3.39
   0   0  -3   -0.48    3.47
   0   0   3    1.75    2.47
   0   0  -3   -1.12    2.12
   0   0   4 3727.47  181.83
   0   0  -4 3649.49  179.68
   0   0   4 3247.68  179.39
   0   0  -4 3339.03  181.62
   0   0  -5   -0.74    3.58
   0   0   5    3.17    4.08
   0   0  -5   -2.78    4.23
   0   0  -5    2.90    2.82
   0   0  -5    5.81    4.53
   0   0   5    2.92    2.66
   0   0  -6    1.83    4.33
   0   0   6    2.96    4.66
   0   0  -6    4.76    3.24
   0   0   6   -0.57    3.18
   0   0  -6   -2.04    4.91
   0   0  -7   -1.10    4.49
   0   0   7    1.20    4.63
   0   0  -7   -2.11    3.07
   0   0  -7    1.22    4.72
   0   0   8  167.99   17.53
   0   0  -8  175.87   17.77
   0   0  -8  163.75   11.24
   0   0   8  182.70   14.98
   0   0  -8  150.29   16.51
   0   0   9    1.69    5.96
   0   0  -9   -1.60    2.82
   0   0  -9  -10.05    6.98
   0   0   9   -0.98    3.58
   0   0  -9    7.62    5.72
   0   0  10    9.83    6.20
   0   0 -10    3.64    3.08
   0   0 -10    5.76    6.99
   0   0 -10    1.75    5.28
   0   0  11   -2.24    6.11
   0   0 -11   -1.97    5.67
   0   0 -11    7.74    3.48
   0   0 -11   -1.47    2.64
   0   0 -11   -1.02    3.04
   0   0 -11   -4.33    6.22
   0   0  12   32.30   10.98
   0   0 -12   29.97    5.38
   0   0 -12   42.91    5.72
   0   0 -12   44.75    5.99
   0   0 -12   38.14   11.61
   0   0 -12   29.45    4.85
   0   0 -13    2.54    6.53
   0   0 -13    1.19    3.49
   0   0 -13   -3.38    4.64
   0   0 -13    1.53    3.18
   0   0 -13   -0.57    3.24
   0   0 -13    3.00    3.49
   0   0  13    2.64    8.32
   0   0 -14  353.83   23.17
   0   0 -14  368.95   23.04
   0   0 -14  355.94   22.39
   0   0 -15    2.21    3.75
   0   0 -15   -0.58    4.03
   0   0 -15   -2.32    3.28
   0   0  16  206.90   14.79
   0   0 -16  212.03   14.41
   0   0 -17    0.43    3.38
   0   0 -18  137.13    9.35
   0  -1   0    0.64    0.68
   0   1   0   -0.39    0.95
   0  -1  -1  105.55    6.57
   0   1  -1  118.16    6.97
   0  -1  -1  118.84    6.64
   0  -1  -1   98.89    6.75
   0   1   1   98.27    7.60
   0   1  -1  107.38    7.22
   0  -1  -2 2729.82  130.63
   0   1   2 2367.50  131.05
   0  -1  -2 2449.84  130.77
   0  -1  -3   62.78    6.17
   0  -1  -3   49.64    6.17
   0   1   3   52.01    6.27
   0  -1   3   52.71    3.76
   0   1  -3   48.72    5.70
   0  -1  -4   88.44    8.41
   0  -1  -4   56.04    7.68
   0  -1   4   84.44    5.72
   0   1   4   82.46    8.34
   0  -1  -4   77.40    6.02
   0   1   4   78.70    8.82
   0   1  -4   75.13    7.67
   0  -1  -5 1599.44   86.77
   0  -1  -5 1421.00   86.85
   0  -1   5 1605.33   82.69
   0   1   5 1601.92   86.19
   0   1   5 1589.31   87.75
   0  -1  -5 1551.23   82.34
   0  -1   5 1711.60   87.36
   0   1  -5 1653.96   86.04
   0  -1  -6   46.18    7.54
   0  -1  -6   37.80    7.22
   0   1   6   43.73    7.00
   0   1   6   45.55    8.00
   0  -1   6   34.84    7.09
   0   1  -6   46.12    6.87
   0  -1  -7  960.68   58.80
   0  -1  -7  945.32   59.78
   0   1   7 1009.51   57.50
   0   1   7  971.46   60.21
   0  -1  -7  956.08   59.13
   0  -1   7 1046.47   60.00
   0   1  -7 1023.10   57.70
   0   1  -8  487.69   32.59
   0  -1  -8  491.56   27.76
   0   1   8  462.89   32.81
   0   1  -8  501.06   27.88
   0  -1   8  498.88   29.97
   0  -1  -8  479.29   35.52
   0  -1  -8  473.11   27.82
   0   1  -8  484.70   27.80
   0   1   8  497.31   36.10
   0  -1   8  530.87   35.93
   0  -1  -8  499.00   34.75
   0  -1  -9 2086.35  109.32
   0  -1  -9 2179.18  120.42
   0   1   9 2211.78  116.44
   0   1  -9 2045.97  109.40
   0  -1  -9 2109.01  109.51
   0  -1   9 1987.70  118.64
   0   1   9 2075.61  120.06
   0  -1  -9 2005.93  117.84
   0  -1 -10  336.93   20.53
   0   1  10  338.25   26.32
   0  -1 -10  332.36   29.19
   0  -1 -10  309.81   27.69
   0   1 -10  299.83   20.48
   0  -1 -10  348.29   20.91
   0  -1  10  326.57   29.08
   0   1  10  351.83   30.66
   0   1  11  543.79   42.32
   0  -1  11  505.71   40.40
   0   1 -11  494.71   29.97
   0   1 -11  485.98   29.21
   0  -1 -11  573.00   41.99
   0  -1 -11  543.20   29.90
   0  -1 -11  467.05   38.05
   0  -1 -11  475.78   29.41
   0  -1 -11  496.33   29.34
   0  -1 -11  489.98   29.39
   0  -1 -12    7.14    7.50
   0  -1 -12    6.70    3.54
   0   1 -12    7.48    4.18
   0  -1 -12    4.80    3.09
   0  -1 -12    7.82    3.79
   0  -1  12    9.60    6.56
   0   1  12   20.67    9.97
   0   1 -12   10.78    3.90
   0   1  13  815.12   67.29
   0  -1  13  963.75   68.38
   0   1 -13  987.56   54.40
   0  -1 -13  930.54   53.67
   0  -1 -13  978.41   54.71
   0  -1 -13 1002.95   55.01
   0  -1 -13 1039.40   69.97
   0  -1 -13 1081.08   55.31
   0   1 -14  328.71   21.80
   0  -1 -14  327.21   22.04
   0   1 -14  377.97   23.79
   0   1  14  354.75   34.69
   0  -1 -14  358.91   22.48
   0  -1 -15  179.89   13.50
   0  -1 -15  166.17   13.02
   0  -1 -15  172.12   14.17
   0   1 -15  182.23   14.20
   0   1 -15  183.07   13.02
   0   1 -16  646.93   37.63
   0  -1 -16  674.32   37.63
   0   1  16  589.80   36.94
   0  -1 -16  710.57   38.64
   0   1 -16  746.53   38.81
   0   1 -16  620.24   36.66
   0  -1 -17   15.23    4.19
   0   1 -17    6.94    3.22
   0   1 -17   10.19    3.48
   0   1 -17   17.05    4.10
   0  -1 -17    9.55    3.45
   0   1 -18  842.89   43.63
   0  -1 -18  721.77   43.06
   0  -1 -18  855.54   43.74
   0   1 -19    6.60    2.17
   0  -1 -19    8.60    2.27
   0   2   0 1420.80   75.23
   0   2   0 1394.51   75.97
   0  -2   0 1411.02   74.35
   0   2   0 1541.50   75.25
   0  -2   0 1411.89   75.45
   0   2   1  453.07   26.16
   0   2  -1  508.37   27.83
   0  -2  -1  483.52   25.95
   0  -2  -1  445.23   25.87
   0   2  -1  499.79   26.01
   0   2  -1  499.74   26.26
   0  -2  -1  499.23   25.63
   0   2  -1  491.25   25.65
   0   2  -1  505.70   27.57
   0  -2  -1  485.26   27.66
   0  -2  -2   55.53    4.73
   0   2  -2   60.50    4.79
   0  -2  -2   50.30    5.25
   0   2  -2   47.79    5.25
   0   2   2   44.10    6.53
   0   2  -2   51.04    5.92
   0   2   2   45.55    3.36
   0   2  -3  985.08   49.70
   0  -2  -3 1000.60   49.68
   0  -2  -3  832.65   49.85
   0   2  -3  852.23   50.04
   0   2   3  837.05   51.04
   0  -2  -4   62.88    6.98
   0   2  -4   85.70    7.67
   0   2   4   50.64    7.82
   0  -2  -4   48.01    7.07
   0   2  -4   50.72    7.21
   0  -2  -4   52.13    4.74
   0  -2  -4   76.27    8.20
   0   2   4   75.61    8.63
   0   2  -4   67.61    7.79
   0   2  -5  918.59   51.55
   0   2  -5  829.68   51.60
   0  -2  -5  793.73   51.11
   0   2   5  927.35   52.16
   0  -2  -5  921.45   50.93
   0   2  -5  896.73   50.93
   0   2  -5  939.79   52.43
   0   2   5  868.46   52.51
   0  -2  -5  875.07   48.82
   0  -2  -6 1154.20   65.99
   0   2  -6 1205.76   66.43
   0  -2  -6 1121.87   66.95
   0   2  -6 1183.65   67.52
   0   2   6 1239.76   67.25
   0  -2   6 1109.99   66.58
   0   2   6 1176.03   68.42
   0  -2  -6 1114.09   62.35
   0   2  -6 1175.64   66.56
   0   2  -7  390.15   26.42
   0  -2  -7  401.85   27.90
   0   2  -7  386.57   27.53
   0   2   7  377.49   26.65
   0   2  -7  401.55   27.00
   0  -2  -7  350.04   25.73
   0  -2  -7  363.14   20.73
   0   2   7  349.77   27.73
   0  -2   7  412.47   27.80
   0  -2  -7  307.47   20.16
   0   2  -8 1528.92   87.67
   0   2   8 1512.31   88.50
   0   2  -8 1581.21   81.02
   0   2  -8 1588.08   90.20
   0  -2  -8 1482.94   80.78
   0  -2  -8 1724.71   90.93
   0   2  -8 1587.03   89.27
   0  -2  -8 1511.39   88.24
   0  -2  -8 1540.38   81.12
   0   2  -8 1500.96   80.99
   0  -2  -8 1465.43   89.08
   0  -2   8 1552.29   89.51
   0   2   8 1553.96   91.30
   0   2  -9  859.57   54.71
   0   2  -9  939.46   58.32
   0  -2  -9  970.04   58.44
   0  -2  -9  868.18   47.64
   0   2   9  867.75   55.56
   0   2  -9  869.12   47.64
   0  -2  -9  893.79   48.03
   0   2  -9  828.83   47.71
   0  -2  -9  847.38   56.78
   0  -2   9  917.59   57.53
   0   2   9  923.53   59.59
   0   2  -9  873.90   55.92
   0  -2  -9  814.05   55.16
   0   2  10   73.38   11.99
   0   2 -10  105.14    8.38
   0  -2 -10   84.35    7.91
   0  -2 -10   94.44   14.88
   0   2 -10   88.14   13.96
   0  -2 -10   79.65   12.87
   0   2 -10   89.90   13.55
   0  -2 -10   95.49    8.56
   0   2 -10   92.77    8.43
   0  -2  10  109.21   14.90
   0   2  10   87.64   14.97
   0   2  11    9.87    8.72
   0  -2  11    6.45    6.81
   0  -2 -11   19.18    4.45
   0   2 -11   15.55    3.97
   0   2 -11   14.69    4.18
   0  -2 -11   28.12   10.06
   0   2 -11    2.15    6.23
   0  -2 -11   14.27    3.97
   0   2  11   10.21    6.79
   0  -2 -11    7.81    6.44
   0   2 -11   19.86    8.11
   0  -2 -11   19.94    4.07
   0  -2 -11   13.11    3.66
   0   2 -11   13.36    3.86
   0   2 -11   11.57    4.15
   0  -2 -11   23.18    4.83
   0  -2  12   20.99    9.15
   0   2  12   24.41   11.15
   0   2 -12   31.31    5.08
   0  -2 -12   34.16    6.06
   0   2 -12   32.57    5.26
   0  -2 -12   33.87    5.57
   0  -2 -12   33.15   10.68
   0   2 -12   32.97   10.62
   0  -2 -12   30.72    4.91
   0   2 -12   33.48    5.40
   0  -2 -12   32.44    5.41
   0   2 -12   37.77    5.38
   0  -2 -12   33.49    5.40
   0  -2 -12   31.55    5.06
   0  -2 -13   67.54   14.17
   0  -2 -13  102.49    9.84
   0   2 -13   90.42    8.64
   0  -2 -13   86.40    8.52
   0   2 -13   89.09    8.67
   0   2 -13   92.42    9.62
   0   2 -13   84.64    8.80
   0  -2 -13   79.89    8.42
   0   2  13   83.01   16.85
   0  -2 -14  188.91   14.71
   0   2 -14  179.36   13.33
   0   2 -14  174.87   13.59
   0  -2 -14  166.33   13.27
   0   2 -14  175.15   13.34
   0  -2 -14  175.33   13.36
   0   2 -14  183.75   14.20
   0  -2  14  148.90   22.63
   0   2  14  143.69   22.87
   0   2  14  193.65   25.59
   0   2  15   38.02    6.34
   0   2 -15   49.73    5.95
   0  -2 -15   43.88    5.97
   0   2 -15   52.90    6.95
   0   2 -15   40.40    6.09
   0   2 -15   40.24    5.84
   0  -2 -15   34.75    5.73
   0   2  16   21.20    4.81
   0   2 -16   16.69    4.16
   0  -2 -16   22.69    4.58
   0   2 -16   17.43    4.43
   0  -2 -16   13.61    4.15
   0   2 -16   16.07    4.06
   0  -2 -17  105.98    8.07
   0   2 -17  101.68    8.37
   0  -2 -17  100.34    8.59
   0   2 -17   87.27    7.41
   0   2  17   76.69    7.27
   0  -2 -18  119.50    8.63
   0   2 -18  109.63    8.43
   0  -2 -19    8.80    2.25
   0   2 -19    6.01    1.62
   0  -3   0    0.79    1.99
   0  -3   0   -0.96    3.47
   0   3   0    2.75    4.44
   0   3   0    1.41    3.14
   0   3   0    2.67    3.32
   0   3   0   -1.25    3.31
   0   3  -1  930.71   49.37
   0  -3  -1  919.28   47.45
   0  -3  -1  922.15   48.33
   0   3   1  951.25   49.91
   0   3  -1  912.81   50.66
   0   3  -1  887.82   50.94
   0   3   1  881.30   49.42
   0  -3  -2  563.93   29.61
   0   3  -2  535.88   29.57
   0  -3  -2  576.93   29.98
   0  -3  -2  561.36   30.10
   0   3  -2  558.91   30.17
   0   3   2  548.13   33.77
   0   3  -2  516.93   32.18
   0   3   2  486.03   29.42
   0   3  -3 1789.87  101.58
   0   3  -3 1959.33  100.13
   0  -3  -3 1827.35   99.70
   0   3   3 1837.29  102.74
   0   3  -3 1840.45  101.60
   0   3  -3 1886.88   99.05
   0  -3  -3 1948.74   99.05
   0   3   3 1904.06  102.67
   0  -3  -3 1939.56  101.54
   0  -3  -4 1128.35   60.54
   0   3  -4 1086.80   60.40
   0   3   4 1114.81   64.06
   0  -3  -4 1145.02   63.01
   0   3  -4 1129.04   61.74
   0  -3  -4 1078.56   61.34
   0   3   4 1047.39   63.54
   0  -3  -5   48.11    6.79
   0   3  -5   52.46    7.09
   0  -3  -5   70.31    8.66
   0   3  -5   60.20    8.19
   0   3   5   60.21    9.36
   0  -3  -5   63.87    8.65
   0  -3  -5   54.44    5.45
   0   3   5   52.28    9.11
   0   3  -5   57.22    8.31
   0   3  -6  688.96   43.11
   0  -3  -6  695.39   42.72
   0   3   6  699.84   43.86
   0   3  -6  726.47   43.19
   0   3  -6  691.90   41.62
   0  -3  -6  673.74   41.31
   0   3  -6  652.04   43.69
   0  -3  -6  650.27   40.10
   0   3   6  645.98   44.20
   0   3  -7  383.05   28.79
   0   3   7  441.95   30.22
   0  -3  -7  418.53   29.54
   0   3  -7  351.24   28.22
   0   3  -7  391.14   28.10
   0  -3  -7  420.17   28.15
   0  -3  -7  389.82   22.62
   0  -3  -7  386.05   25.03
   0  -3   7  355.32   28.46
   0   3   7  411.02   31.17
   0   3  -8  193.55   19.70
   0   3  -8  220.66   14.02
   0  -3  -8  215.21   14.01
   0   3  -8  231.01   21.02
   0  -3  -8  211.82   20.42
   0   3   8  245.94   21.49
   0   3  -8  232.24   20.13
   0  -3  -8  227.63   19.82
   0  -3  -8  209.97   14.13
   0   3   8  230.29   23.21
   0  -3   8  218.39   20.60
   0   3  -9  965.91   60.74
   0   3   9  997.25   62.05
   0  -3  -9  971.13   52.05
   0   3  -9 1007.98   62.38
   0  -3  -9  872.71   60.83
   0   3  -9  981.71   52.01
   0  -3  -9  959.05   60.02
   0   3  -9  960.73   60.60
   0  -3  -9  911.72   52.30
   0   3   9  948.62   64.61
   0  -3   9  962.06   61.83
   0   3 -10  179.31   19.46
   0   3 -10  185.93   12.63
   0  -3 -10  181.37   20.51
   0  -3 -10  178.44   12.71
   0   3 -10  180.45   20.18
   0   3  10  230.29   21.78
   0   3 -10  172.50   19.21
   0  -3 -10  177.25   19.33
   0  -3 -10  168.49   12.91
   0  -3 -10  153.35   19.71
   0   3  10  146.45   20.69
   0  -3  10  203.97   21.15
   0  -3  11  100.32   16.46
   0   3  11  120.92   19.14
   0   3 -11  153.80   11.61
   0  -3 -11  145.38   11.75
   0  -3 -11  144.82   11.24
   0   3  11  152.40   18.60
   0   3 -11  184.63   20.61
   0  -3 -11  138.19   18.58
   0   3 -11  146.28   11.17
   0  -3 -11  131.54   11.27
   0   3 -11  129.55   10.72
   0   3 -11  145.72   11.31
   0  -3 -11  143.61   11.06
   0   3 -11  168.49   12.18
   0  -3 -11  146.03   11.17
   0  -3 -11  126.84   11.25
   0  -3 -11  145.92   11.28
   0  -3  12  840.57   60.60
   0   3  12  940.26   66.19
   0  -3 -12  924.38   50.05
   0   3 -12  901.31   49.26
   0  -3 -12  910.77   62.76
   0   3 -12  953.82   49.29
   0  -3 -12  924.65   49.27
   0   3 -12 1029.62   64.23
   0  -3 -12  819.87   48.59
   0   3 -12  847.34   48.80
   0   3 -12  893.05   49.98
   0  -3 -12  838.22   48.80
   0  -3 -12  845.60   49.03
   0   3 -12  858.13   49.27
   0  -3 -12  838.71   49.12
   0  -3 -12  841.94   48.68
   0  -3 -13  358.25   22.99
   0   3 -13  349.13   22.11
   0   3 -13  335.83   22.08
   0  -3 -13  332.21   21.35
   0   3 -13  357.24   22.72
   0   3 -13  370.58   22.11
   0  -3 -13  305.38   21.36
   0  -3 -13  329.58   21.62
   0  -3 -13  336.34   21.75
   0   3  13  297.49   34.05
   0   3  14   20.59    9.70
   0  -3 -14   19.98    5.49
   0   3 -14   25.93    5.00
   0   3 -14   25.42    5.17
   0  -3 -14   17.80    4.62
   0  -3 -14   23.50    4.77
   0   3 -14   17.38    4.58
   0  -3 -14   19.00    4.58
   0   3 -14   23.21    4.80
   0  -3 -14   15.83    4.10
   0   3  14   14.79    8.98
   0  -3  14   20.49   11.34
   0   3  15   10.42    4.56
   0   3 -15    5.86    3.76
   0   3 -15   13.94    4.24
   0  -3 -15    9.35    3.96
   0   3 -15   11.49    4.00
   0   3 -15   11.66    3.95
   0   3  16   -0.99    3.70
   0   3 -16   -1.80    3.38
   0  -3 -16   -1.34    3.20
   0   3 -16    2.59    3.43
   0  -3 -16    5.35    3.44
   0   3 -16    0.42    2.58
   0   3 -16    6.75    3.53
   0   3 -17    5.17    3.03
   0   3 -17   -1.89    2.92
   0  -3 -17   -0.42    2.97
   0  -3 -17    2.07    2.69
   0   3  17    2.65    2.95
   0  -3 -18   15.12    3.19
   0   3 -18   17.34    2.91
   0   4   0 1229.90   69.83
   0   4   0 1296.30   69.85
   0  -4   0 1249.90   70.35
   0   4   0 1443.60   71.45
   0   4   0 1332.20   70.20
   0  -4   0 1218.31   67.54
   0   4   1 1162.09   62.94
   0   4  -1 1145.01   64.36
   0   4  -1 1206.11   64.28
   0   4   1 1219.78   63.29
   0  -4  -1 1142.92   64.23
   0  -4   1 1106.65   62.22
   0   4  -1 1183.90   62.63
   0   4   1 1237.68   65.99
   0  -4  -1 1077.42   60.57
   0   4   1 1233.20   65.20
   0   4  -2 1065.28   58.60
   0   4   2  945.34   54.80
   0  -4  -2 1020.75   53.62
   0   4  -2 1026.37   55.02
   0  -4  -2 1041.66   54.20
   0   4  -2 1009.99   53.66
   0   4   2 1091.61   56.36
   0   4  -2 1011.73   57.81
   0  -4  -2  991.04   57.68
   0   4  -3   18.99    5.97
   0   4   3   12.12    2.09
   0  -4  -3    9.87    3.09
   0   4   3   13.39    6.11
   0   4  -3   15.38    3.29
   0   4  -3   11.80    2.59
   0  -4  -3   13.37    3.00
   0   4  -3   21.49    5.57
   0  -4  -3   13.84    5.48
   0   4  -4  993.82   57.66
   0  -4  -4 1009.48   54.35
   0   4   4 1019.54   58.73
   0   4  -4  997.96   54.56
   0   4  -4  957.51   57.13
   0  -4  -4  926.65   53.36
   0   4  -4  907.68   53.32
   0   4   4 1032.35   58.90
   0  -4  -4  980.78   56.97
   0   4  -5    2.74    3.17
   0  -4  -5    1.35    3.20
   0   4   5    2.67    5.29
   0  -4  -5    2.19    5.08
   0   4  -5    4.07    4.31
   0  -4  -5   -0.79    3.58
   0   4   5    2.51    5.47
   0   4  -6 2807.46  146.77
   0  -4  -6 2792.37  146.48
   0   4   6 2809.69  151.28
   0   4  -6 2907.54  148.48
   0  -4  -6 2944.29  148.18
   0   4   6 2768.79  150.84
   0  -4  -6 3007.03  150.93
   0  -4  -6 2686.43  147.32
   0   4   6 2888.01  152.50
   0  -4  -6 2404.83  142.80
   0   4  -6 2891.83  150.63
   0   4  -7   65.14   10.50
   0  -4  -7   62.45    9.72
   0   4  -7   62.30    5.49
   0   4   7   48.87   10.30
   0   4  -7   68.92   10.32
   0   4   7   60.34   10.89
   0  -4  -7   61.94    5.47
   0  -4  -7   61.86    8.93
   0   4  -7   65.18    9.18
   0  -4  -7   62.25    5.72
   0  -4  -7   57.78    8.52
   0   4   7   56.32   11.29
   0  -4  -7   58.02   10.33
   0   4  -8    8.10    6.59
   0  -4  -8   -0.34    2.37
   0   4   8   -5.15    6.63
   0   4  -8    1.42    4.48
   0  -4  -8   -1.43    5.52
   0   4  -8   -0.34    2.43
   0  -4  -8   -5.03    5.25
   0   4  -8    1.29    5.10
   0  -4  -8    0.40    2.69
   0   4   8   -8.05    7.98
   0  -4   8    1.59    4.78
   0   4  -9   12.55    6.54
   0  -4  -9    4.76    2.73
   0  -4  -9    6.68    5.69
   0   4  -9    9.85    6.17
   0   4  -9    8.18    2.84
   0   4   9    3.78    6.21
   0  -4  -9   11.84    5.72
   0   4  -9    4.54    4.98
   0  -4  -9   11.27    3.62
   0  -4   9    5.39    5.43
   0   4   9   18.28    8.82
   0  -4  10    1.98    5.41
   0   4  10    5.12    8.39
   0   4 -10    6.59    4.00
   0   4 -10   -0.52    3.02
   0   4 -10    5.83    5.86
   0  -4 -10    1.61    3.12
   0   4 -10    1.32    2.62
   0  -4 -10   -1.91    6.01
   0  -4 -10    1.80    2.99
   0   4 -10    1.86    4.79
   0   4  10    6.16    5.91
   0   4 -10   -1.42    2.65
   0  -4 -10    2.72    3.50
   0  -4 -10    5.14    3.31
   0  -4 -10    1.48    2.87
   0   4  11   16.82   10.21
   0  -4  11   -4.25    6.71
   0  -4 -11   19.88    5.02
   0   4 -11   15.77    5.00
   0   4 -11   13.46    3.84
   0   4 -11    9.55    3.80
   0  -4 -11    8.99    3.68
   0   4 -11   18.61    7.30
   0   4 -11   12.61    3.63
   0  -4 -11    8.51    7.76
   0   4  11   13.12    7.46
   0   4 -11   14.73    4.29
   0   4 -11    8.25    3.58
   0  -4 -11    9.28    3.85
   0   4 -11    9.57    3.48
   0  -4 -11   10.17    3.54
   0  -4 -11    9.99    3.45
   0  -4 -11   10.10    4.47
   0   4  11   17.20    4.35
   0   4  12  454.09   42.65
   0   4  12  439.20   37.79
   0  -4 -12  437.61   28.20
   0   4 -12  448.60   27.99
   0   4 -12  460.95   27.93
   0  -4 -12  461.63   28.18
   0  -4 -12  453.23   27.39
   0   4 -12  461.59   27.49
   0   4 -12  453.00   28.10
   0   4 -12  473.36   27.88
   0  -4 -12  456.85   27.39
   0  -4 -12  449.84   27.68
   0   4  12  455.95   27.63
   0   4  13  333.67   36.11
   0  -4 -13  367.17   23.37
   0   4 -13  367.80   22.85
   0   4  13  316.61   34.38
   0   4  13  355.22   23.54
   0  -4  13  376.16   36.13
   0   4 -13  365.65   22.69
   0  -4 -13  337.66   21.91
   0  -4 -13  347.45   22.51
   0   4 -13  350.54   22.07
   0  -4 -13  365.94   22.11
   0   4 -13  346.07   22.30
   0   4 -13  365.58   22.89
   0   4  13  290.62   21.36
   0  -4 -13  350.70   22.15
   0   4 -14  194.81   14.20
   0   4  14  177.90   14.69
   0  -4 -14  188.33   13.60
   0   4 -14  196.32   14.10
   0  -4 -14  172.97   13.31
   0   4 -14  202.12   14.49
   0   4 -14  166.24   13.38
   0  -4 -14  193.37   14.06
   0   4 -14  194.63   13.76
   0  -4 -14  198.51   14.99
   0  -4 -15  148.06   11.19
   0   4 -15  155.47   11.64
   0   4  15  153.08   12.51
   0   4 -15  142.63   11.63
   0  -4 -15  140.66   11.08
   0  -4 -15  149.22   10.85
   0   4 -15  141.76   11.01
   0   4 -15  155.08   11.92
   0   4  16   15.44    4.44
   0   4 -16   13.26    3.91
   0   4 -16   14.35    3.66
   0  -4 -16    5.82    2.95
   0  -4 -16    8.31    3.54
   0   4 -16    7.68    3.27
   0  -4 -17  282.68   16.25
   0   4 -17  258.65   15.60
   0   4  17  224.84   15.35
   0  -4 -18  249.51   14.80
   0   5   0    3.87    3.92
   0  -5   0    0.77    2.24
   0   5   0   -1.54    3.71
   0  -5   0   -2.62    4.89
   0   5   0    4.76    3.95
   0   5  -1 1205.98   67.32
   0   5   1 1265.57   66.49
   0   5   1 1202.08   65.81
   0   5  -1 1230.41   67.78
   0  -5   1 1231.87   67.57
   0  -5  -1 1160.65   67.43
   0   5   1 1202.44   68.73
   0   5  -1 1268.17   65.79
   0   5   1 1247.38   68.11
   0  -5  -1 1108.12   62.35
   0  -5   1 1100.00   64.30
   0   5   1 1258.18   69.07
   0   5   2 1873.39   81.50
   0   5  -2 1946.39   84.34
   0  -5  -2 1905.40   84.17
   0   5  -2 1999.37   85.22
   0   5   2 1844.22   79.84
   0  -5  -2 1889.30   77.48
   0   5   2 1951.84   86.19
   0   5  -2 1900.10   80.04
   0  -5   2 1812.72   81.39
   0   5   2 2092.76   86.06
   0   5  -3  548.59   35.33
   0   5   3  480.32   28.69
   0  -5  -3  527.46   34.26
   0   5  -3  551.15   34.61
   0   5   3  558.12   31.96
   0   5  -4 3731.82  202.28
   0   5   4 3714.45  202.65
   0  -5  -4 3692.31  196.19
   0   5  -4 3756.25  196.52
   0   5   4 3823.19  203.21
   0  -5  -4 3822.07  201.13
   0   5  -4 3882.51  201.85
   0   5   4 3887.11  197.90
   0   5  -5  975.79   58.63
   0   5   5  896.01   58.64
   0   5   5  955.73   58.96
   0  -5  -5  940.81   53.44
   0   5  -5  996.75   53.92
   0   5   5  939.99   59.47
   0  -5  -5  979.71   57.75
   0   5  -5  851.30   57.29
   0   5  -5  889.42   52.65
   0   5   6  626.93   44.31
   0   5   6  620.04   44.15
   0   5  -6  687.30   40.35
   0  -5  -6  672.84   39.96
   0  -5  -6  631.16   38.83
   0   5  -6  647.55   39.07
   0  -5  -6  709.81   44.23
   0  -5  -6  584.04   37.90
   0   5   6  655.86   45.69
   0  -5  -6  620.50   34.87
   0   5  -7  905.12   55.34
   0   5  -7  805.93   50.90
   0  -5  -7  914.97   51.57
   0   5  -7  790.26   43.90
   0   5   7  862.27   55.47
   0   5  -7  856.61   50.30
   0  -5  -7  770.02   50.91
   0   5   7  906.56   57.63
   0  -5  -7  863.05   54.65
   0  -5  -7  796.13   44.61
   0   5  -8  192.13   18.69
   0   5   8  201.93   21.85
   0  -5  -8  187.23   12.38
   0  -5  -8  205.85   18.86
   0   5  -8  194.79   12.42
   0   5  -8  188.18   20.80
   0   5   8  168.41   21.85
   0  -5  -8  163.79   16.74
   0  -5  -8  212.55   21.82
   0  -5  -8  196.36   13.24
   0  -5  -9  432.21   25.70
   0   5  -9  422.36   25.71
   0   5  -9  399.98   34.78
   0   5  -9  402.67   26.03
   0   5  -9  416.05   32.97
   0  -5  -9  418.08   32.95
   0  -5  -9  437.78   24.91
   0   5   9  435.23   36.12
   0   5  -9  448.08   24.89
   0  -5  -9  399.64   25.48
   0  -5   9  437.52   34.61
   0   5   9  451.88   39.57
   0   5  10  193.69   24.04
   0  -5  10  184.02   20.17
   0   5  10  141.64   20.37
   0  -5 -10  155.50   11.53
   0  -5 -10  158.07   18.71
   0  -5 -10  173.54   12.70
   0   5 -10  144.10   12.06
   0   5 -10  162.04   20.25
   0   5 -10  172.89   12.03
   0   5 -10  156.87   12.72
   0   5 -10  160.76   11.71
   0   5 -10  161.39   11.95
   0   5 -10  151.42   11.29
   0  -5 -10  152.50   12.73
   0  -5 -10  143.91   12.16
   0   5  10  160.71   12.51
   0  -5 -10  174.58   12.63
   0   5  11  839.33   61.92
   0   5  11  708.27   55.95
   0  -5 -11  866.79   45.36
   0   5 -11  775.84   45.46
   0   5 -11  751.86   44.54
   0   5  11  850.49   46.09
   0   5 -11  744.94   44.00
   0   5 -11  797.14   44.19
   0   5 -11  785.91   44.42
   0   5 -11  758.35   43.64
   0  -5 -11  770.02   43.60
   0  -5 -11  807.24   45.45
   0  -5 -11  815.69   44.93
   0   5  11  760.58   44.62
   0  -5 -11  774.41   44.61
   0   5  12  229.74   27.95
   0   5  12  222.77   24.68
   0  -5 -12  219.87   15.52
   0   5 -12  216.15   15.28
   0  -5  12  177.48   23.19
   0   5  12  152.51   22.46
   0   5  12  209.35   15.94
   0  -5 -12  214.46   14.31
   0   5 -12  202.19   14.50
   0   5 -12  189.61   13.84
   0   5 -12  210.62   14.69
   0   5 -12  171.98   13.82
   0  -5 -12  194.88   13.85
   0  -5 -12  202.31   15.43
   0   5  12  187.70   14.62
   0  -5 -12  207.69   15.20
   0  -5 -12  213.37   15.15
   0   5  13  397.71   41.66
   0  -5 -13  450.29   28.34
   0   5 -13  472.90   28.32
   0   5  13  446.95   39.69
   0   5  13  484.88   29.20
   0  -5 -13  472.41   27.24
   0   5 -13  484.66   27.77
   0   5 -13  440.30   27.00
   0   5 -13  469.71   27.87
   0  -5 -13  420.17   27.96
   0   5 -13  426.28   27.07
   0  -5 -13  463.97   27.79
   0   5  13  434.26   27.45
   0  -5 -14   21.47    5.25
   0   5 -14   23.85    5.27
   0   5  14   28.86    5.70
   0   5 -14   20.10    4.31
   0   5 -14   19.93    4.44
   0   5 -14   20.83    4.00
   0  -5 -14   20.61    4.06
   0  -5 -14   16.99    4.71
   0   5  14   24.32    4.54
   0  -5 -14   25.42    4.75
   0   5 -15  115.80    9.38
   0  -5 -15  112.89    8.94
   0   5  15  113.86   10.47
   0   5 -15  112.11    9.78
   0   5 -15  118.30    9.57
   0  -5 -15  129.79   10.16
   0  -5 -15  101.51    9.38
   0  -5 -15  107.19    8.99
   0   5  16   15.74    4.21
   0   5 -16   13.86    4.18
   0   5 -16   21.72    3.64
   0  -5 -16   20.78    4.02
   0  -5 -17   62.99    5.68
   0   5  17   64.26    5.77
   0  -5 -18   -0.82    1.37
   0   6   0 1257.34   69.16
   0  -6   0 1252.82   70.37
   0  -6   0 1147.23   64.04
   0   6   0 1249.32   68.97
   0   6   0 1202.02   69.05
   0   6  -1   46.84    8.38
   0   6   1   45.99    7.34
   0   6   1   49.45    8.64
   0  -6  -1   56.99    9.05
   0   6   1   50.06    8.55
   0  -6   1   51.78    8.93
   0  -6   1   44.07    5.92
   0   6  -1   48.29    7.36
   0   6  -1   61.48    9.09
   0   6   1   59.00    8.18
   0   6   2 1265.03   72.26
   0   6  -2 1311.49   76.71
   0  -6   2 1307.46   76.18
   0   6   2 1338.41   78.62
   0  -6  -2 1379.45   76.80
   0  -6   2 1290.73   73.22
   0   6   2 1426.75   77.54
   0   6   2 1355.55   78.12
   0   6   2 1320.07   74.17
   0   6  -2 1300.90   76.34
   0   6   3  827.11   50.58
   0   6  -3 1036.09   58.72
   0   6  -3  976.00   57.78
   0   6   3 1039.34   54.84
   0  -6  -3  992.40   57.46
   0   6   3  982.96   58.43
   0  -6   3  918.84   55.07
   0   6  -4   -4.36    7.12
   0   6  -4    7.07    6.30
   0   6   4   -0.83    3.86
   0   6   4    4.74    2.35
   0  -6  -4    5.22    5.69
   0   6   4    5.99    2.83
   0   6  -5  846.66   55.79
   0   6  -5  973.46   56.72
   0   6   5  925.72   50.66
   0  -6  -5  835.59   45.82
   0   6   5  739.89   49.16
   0  -6  -5  975.51   56.01
   0   6   5  871.14   46.37
   0   6   5  994.77   58.22
   0   6  -5  815.42   46.03
   0   6   5  957.99   57.53
   0   6  -6  280.53   25.22
   0  -6  -6  211.92   19.09
   0  -6  -6  265.72   23.53
   0   6   6  280.37   26.09
   0   6   6  271.59   24.97
   0   6  -6  234.41   15.20
   0  -6  -6  265.39   15.61
   0   6   6  248.83   18.77
   0   6  -6  294.87   25.41
   0  -6  -7  221.98   22.43
   0   6   7  236.04   24.93
   0  -6  -7  191.73   19.90
   0   6   7  210.83   22.91
   0  -6  -7  212.63   13.94
   0   6  -8  116.87   16.94
   0  -6  -8  102.37    8.57
   0  -6  -8  110.38   13.56
   0  -6  -8   79.82   14.10
   0   6   8  102.22   17.11
   0   6   8   80.61   15.28
   0   6   9  290.23   28.40
   0  -6  -9  272.55   17.35
   0   6  -9  261.54   17.37
   0   6  -9  267.63   17.44
   0   6  -9  268.67   27.48
   0   6  -9  241.90   17.61
   0   6  -9  260.05   17.44
   0   6   9  262.20   18.33
   0  -6  -9  248.24   17.56
   0   6   9  243.69   17.63
   0  -6  -9  241.18   17.17
   0  -6   9  268.31   25.25
   0  -6  -9  245.41   26.28
   0   6   9  328.83   31.87
   0   6  10 1042.84   74.01
   0  -6 -10  991.26   69.51
   0   6  10 1088.74   71.92
   0  -6 -10 1084.43   56.55
   0   6 -10 1085.57   71.06
   0   6 -10 1020.93   57.02
   0   6 -10  981.67   56.24
   0   6 -10  991.93   56.07
   0   6 -10 1072.43   56.60
   0   6  10 1052.44   57.65
   0   6  10 1036.51   67.53
   0   6 -10  985.57   55.15
   0  -6 -10  954.03   56.94
   0   6 -10  995.70   55.52
   0  -6 -10 1007.30   56.56
   0  -6 -10  990.95   56.25
   0   6  10 1036.46   56.82
   0   6  11   46.77   14.38
   0   6  11   70.15   14.57
   0  -6 -11   38.83    6.46
   0   6 -11   52.74    7.76
   0   6 -11   38.91    5.90
   0   6 -11   49.62    6.65
   0   6  11   54.01    7.74
   0   6  11   37.60   11.80
   0   6 -11   40.56    5.89
   0   6 -11   55.02    5.93
   0   6 -11   48.57    5.84
   0   6 -11   57.48    5.72
   0  -6 -11   43.75    7.30
   0  -6 -11   45.06    6.90
   0   6  11   36.76    6.46
   0  -6 -11   54.28    6.83
   0   6  12 1076.89   77.63
   0   6  12 1009.06   72.99
   0  -6 -12 1017.15   59.33
   0   6 -12 1094.43   59.40
   0   6 -12 1062.48   58.43
   0   6 -12 1077.66   58.70
   0  -6 -12 1041.77   60.01
   0   6  12 1059.04   59.35
   0  -6 -12 1047.37   59.31
   0   6  12 1201.61   61.14
   0  -6 -13    8.09    4.13
   0   6  13   11.35    5.29
   0   6 -13    3.35    3.14
   0   6 -13    0.50    2.95
   0  -6 -13   10.26    4.74
   0   6  13    5.67    3.76
   0  -6 -13    4.59    4.25
   0  -6 -14  693.85   42.26
   0   6  14  830.28   43.62
   0   6 -14  744.78   41.32
   0   6 -14  731.68   41.40
   0  -6 -14  753.88   42.68
   0  -6 -14  743.87   41.97
   0   6  14  718.04   41.65
   0   6 -15  216.25   13.94
   0  -6 -15  171.89   13.09
   0   6 -15  193.17   12.55
   0  -6 -15  170.80   12.66
   0  -6 -15  190.33   13.26
   0   6  15  179.99   12.53
   0   6  15  200.37   14.12
   0   6  16  180.94   12.11
   0   6 -16  164.22   11.78
   0  -6 -16  167.45   11.22
   0  -6 -16  163.69   11.36
   0  -6 -17   56.79    5.00
   0   6  17   78.19    5.64
   0   7   0    2.30    4.90
   0   7   0   -2.44    5.43
   0  -7   0    6.80    6.30
   0   7   0    1.15    4.45
   0   7   0    2.02    3.38
   0   7  -1 1823.53  101.32
   0   7   1 1718.83   98.39
   0   7  -1 1841.92  101.85
   0   7   1 1803.88  100.11
   0  -7  -1 1755.31  101.58
   0  -7   1 1798.74  101.77
   0   7   1 1794.68   94.05
   0   7  -1 1742.85   98.74
   0   7   1 1813.03  101.33
   0   7   2  170.76   13.98
   0   7  -2  201.28   18.60
   0   7   2  160.94   15.54
   0   7  -2  148.15   16.89
   0  -7  -2  176.55   18.04
   0   7   2  156.96   17.78
   0  -7   2  163.67   17.09
   0   7   2  164.01   11.74
   0   7   2  186.32   17.92
   0   7  -2  161.59   11.84
   0   7  -3 1761.13   94.85
   0   7  -3 1633.17   93.84
   0   7   3 1608.16   89.73
   0   7   3 1713.22   96.16
   0  -7  -3 1596.34   92.91
   0  -7   3 1710.00   93.20
   0   7  -3 1582.45   84.70
   0   7   3 1537.34   84.61
   0   7   3 1481.40   93.16
   0  -7   3 1636.12   89.95
   0   7  -4  346.67   29.04
   0   7  -4  354.15   28.91
   0   7   4  326.71   24.35
   0  -7  -4  318.32   27.45
   0   7  -4  363.14   20.71
   0   7   4  346.15   28.99
   0  -7   4  330.49   25.84
   0   7   4  318.48   20.29
   0   7  -5  492.39   36.67
   0   7   5  418.77   29.90
   0   7  -5  413.18   35.32
   0   7   5  445.73   26.29
   0   7  -5  456.69   26.27
   0   7  -6   10.17    8.06
   0   7   6   -8.20    8.75
   0   7   6    1.22    2.89
   0  -7  -6    1.44    2.31
   0   7  -6    2.01    6.05
   0  -7  -6   -1.86    6.33
   0  -7  -6    2.61    4.29
   0  -7  -7   51.38   11.95
   0  -7  -7   53.88   11.15
   0   7   7   65.32   14.26
   0   7  -7   43.77   11.18
   0  -7  -7   66.11    6.31
   0   7  -7   69.64    7.13
   0   7   7   58.15   13.25
   0   7   7   65.15    7.42
   0  -7  -7   63.78    7.26
   0   7   7   61.02    7.25
   0  -7  -7   62.15    6.81
   0  -7  -8   72.04   12.26
   0  -7  -8   90.00   14.97
   0   7   8   57.48   14.09
   0   7   8   91.95   15.55
   0  -7  -8   82.16    7.75
   0   7  -8   78.27    7.95
   0   7  -8   94.97    8.20
   0   7  -8   88.15    8.70
   0   7   8   98.46    9.42
   0  -7  -8   91.93    9.15
   0  -7  -8   95.57    8.22
   0   7   8   71.89    8.63
   0   7   9    8.84    9.67
   0  -7  -9   -4.85    6.62
   0   7   9   -2.59    7.44
   0  -7  -9    0.52    3.16
   0   7  -9    4.54    3.46
   0   7  -9   -1.08    3.38
   0   7  -9    2.54    8.32
   0   7   9   -0.69    4.60
   0   7  -9   -1.78    3.74
   0  -7  -9    0.66    3.95
   0   7   9    2.54    3.96
   0  -7  -9   -1.09    3.78
   0   7  10  162.69   21.83
   0  -7 -10  141.48   11.62
   0   7 -10  126.55   11.29
   0   7 -10  153.66   11.88
   0   7 -10  139.59   20.02
   0   7 -10  130.03   11.32
   0   7  10  150.94   12.82
   0  -7 -10  148.82   12.25
   0   7  10  124.64   11.74
   0  -7 -10  148.52   11.91
   0   7  10  171.30   23.92
   0  -7 -10  130.55   19.80
   0  -7 -11   49.90   13.77
   0   7  11   73.46   15.87
   0   7  11   57.86   13.75
   0  -7 -11   54.24    6.92
   0   7 -11   59.39    7.15
   0   7 -11   54.48    6.56
   0   7 -11   46.99    7.32
   0   7  11   45.30    7.38
   0   7 -11   39.09    6.18
   0  -7 -11   65.04    8.26
   0  -7 -11   53.32    7.43
   0  -7 -11   57.65    7.22
   0   7  11   51.40    7.20
   0   7  12   12.63    8.65
   0  -7 -12   14.86    4.37
   0   7 -12   23.76    5.20
   0   7 -12   16.97    5.40
   0   7 -12   18.68    4.59
   0   7  12   20.38    5.68
   0   7 -12   24.99    4.69
   0  -7 -12   17.93    5.08
   0   7 -12   10.66    3.27
   0   7  12   11.83    4.81
   0  -7 -12   10.42    4.89
   0  -7 -13    1.69    3.52
   0   7 -13    0.58    4.08
   0   7  13    0.68    4.57
   0   7  13    1.13    3.77
   0  -7 -13   11.91    4.41
   0  -7 -13    8.32    4.80
   0   7  14   31.35    5.64
   0  -7 -14   29.20    5.25
   0   7  14   23.55    4.89
   0  -7 -14   20.49    5.00
   0  -7 -14   17.33    3.88
   0   7  15   19.49    4.58
   0   7  15   14.00    3.67
   0  -7 -15   20.23    4.13
   0  -7 -15   20.41    4.51
   0  -7 -15   17.98    3.48
   0  -7 -16  128.08    9.28
   0   7  16  142.65    9.84
   0   7  17   25.07    2.94
   0   8   0  744.87   42.53
   0   8   0  802.69   49.50
   0   8   0  762.66   49.89
   0   8   0  732.32   48.34
   0  -8   0  787.90   51.26
   0   8  -1    1.23    4.61
   0   8   1    1.53    5.57
   0   8   1    4.75    3.70
   0   8  -1    3.14    6.22
   0   8   1    6.91    5.62
   0   8  -1   -1.50    4.91
   0   8   1   -2.26    4.12
   0  -8  -1    1.63    6.47
   0  -8   1    9.82    6.49
   0   8   2  378.51   29.71
   0   8   2  327.37   21.58
   0   8  -2  350.63   21.87
   0   8  -2  316.78   28.67
   0   8   2  376.12   27.76
   0   8  -2  402.97   30.32
   0  -8  -2  347.98   29.24
   0  -8   2  391.50   30.25
   0   8  -3  150.66   11.59
   0   8   3  145.71   17.93
   0   8   3  148.06   11.41
   0   8   3  147.19   15.26
   0   8  -3  167.94   18.72
   0   8  -3  172.41   18.84
   0  -8  -3  137.32   17.30
   0   8   3  164.36   19.83
   0  -8   3  135.92   16.78
   0   8  -4  159.62   11.88
   0   8   4  142.21   18.34
   0   8   4  162.67   12.00
   0   8   4  146.34   15.23
   0   8  -4  124.57   17.91
   0   8  -4  189.46   20.41
   0  -8   4  170.19   18.41
   0   8   4  176.81   20.90
   0  -8  -4  176.04   19.60
   0   8   5  106.79   16.57
   0   8  -5  104.09    9.17
   0  -8   5  112.11   14.94
   0   8   5  107.08    9.15
   0   8  -5   91.65   15.60
   0   8   5  114.31   17.89
   0  -8  -5  101.49   15.71
   0   8  -5  128.37   17.27
   0   8  -6  323.49   21.26
   0   8  -6  358.45   22.02
   0   8  -6  355.63   32.50
   0   8  -6  371.89   32.89
   0   8   6  348.40   20.97
   0  -8  -6  323.19   21.44
   0  -8  -6  299.94   30.48
   0  -8   6  333.59   29.26
   0  -8  -6  288.19   26.73
   0  -8  -6  296.52   29.31
   0  -8  -7  155.84   20.35
   0  -8  -7  169.21   20.63
   0   8  -7  147.24   20.87
   0  -8  -7  165.74   11.41
   0   8  -7  141.93   12.55
   0   8  -7  157.38   11.47
   0   8  -7  142.77   11.78
   0   8  -7  151.20   12.25
   0   8  -7  158.57   21.29
   0   8   7  185.94   22.46
   0  -8  -7  175.16   13.07
   0  -8  -7  137.05   12.28
   0  -8  -7  154.75   11.54
   0   8   7  167.38   12.86
   0  -8  -8  612.27   50.72
   0  -8  -8  736.20   54.59
   0   8   8  798.69   59.68
   0   8   8  682.33   55.37
   0  -8  -8  738.78   41.10
   0   8  -8  726.96   42.46
   0   8  -8  754.11   41.82
   0   8  -8  746.32   41.31
   0   8  -8  728.98   42.42
   0   8   8  726.43   42.86
   0  -8  -8  762.66   43.12
   0   8   8  747.55   42.59
   0  -8  -8  688.63   42.01
   0  -8  -8  714.40   41.28
   0   8   9   -3.10    8.47
   0  -8  -9   15.49   10.77
   0   8   9   13.92   10.14
   0  -8  -9    9.29    3.54
   0   8  -9   13.67    8.98
   0   8  -9    1.09    3.45
   0   8  -9   12.89    4.19
   0   8  -9   10.21    4.69
   0   8   9   13.76    5.12
   0   8  -9   19.08    4.95
   0  -8  -9   13.40    5.11
   0  -8  -9    6.67    4.07
   0  -8  -9    8.80    4.52
   0   8   9    7.42    4.27
   0  -8 -10  439.85   37.72
   0   8  10  353.47   37.46
   0   8  10  326.09   35.33
   0  -8 -10  366.15   23.27
   0   8 -10  370.14   24.09
   0   8 -10  379.76   23.56
   0   8 -10  347.49   23.24
   0   8  10  374.37   24.92
   0  -8 -10  388.46   25.18
   0   8  10  396.70   24.75
   0  -8 -10  359.81   23.54
   0   8  11   31.20   11.63
   0  -8 -11   40.23    5.64
   0   8 -11   33.38    5.57
   0   8 -11   27.39    5.45
   0   8  11   24.82    6.16
   0   8 -11   25.95    5.33
   0   8  11   19.00   10.08
   0  -8 -11   29.00   10.82
   0   8  11   29.56    6.13
   0  -8 -11   24.23    6.29
   0   8 -12    7.35    3.85
   0   8 -12    4.13    3.19
   0   8  12    8.29    4.99
   0   8 -12    3.64    3.35
   0  -8 -12   -2.67    3.53
   0   8  12    7.33    4.38
   0  -8 -12    2.42    4.44
   0  -8 -13  106.73    9.75
   0   8 -13  141.12   10.61
   0  -8 -13  118.75   11.05
   0   8  13  126.03   10.58
   0  -8 -13  111.25   10.28
   0   8  13  134.47   11.22
   0   8 -14   44.58    5.77
   0  -8 -14   45.94    6.27
   0   8  14   41.60    5.54
   0  -8 -14   31.71    5.45
   0   8  14   38.99    6.07
   0   8 -15  365.33   20.46
   0   8  15  354.72   20.79
   0   8  15  310.42   19.73
   0  -8 -15  342.91   20.62
   0  -8 -15  336.01   20.08
   0  -8 -16   24.08    3.24
   0   8  16   17.45    3.40
   0   9   0   -1.73    5.90
   0  -9   0   -7.59    7.11
   0   9   0    1.62    4.88
   0   9   0    2.80    4.11
   0   9   0   -4.47    6.36
   0   9  -1  177.99   19.44
   0   9   1  183.17   18.93
   0  -9  -1  182.59   20.07
   0  -9   1  169.51   19.40
   0   9   1  146.27   17.91
   0   9   1  181.48   13.26
   0   9  -1  135.57   17.09
   0   9  -2   -1.99    6.26
   0   9   2   12.13    5.52
   0   9  -2    5.65    6.41
   0  -9  -2    9.66    6.58
   0  -9   2   -1.92    7.21
   0   9   2    4.44    3.78
   0   9  -2    5.69    4.11
   0   9   2    1.94    5.85
   0   9   3   50.17   10.97
   0  -9   3   83.46   13.78
   0   9   3   74.53    7.96
   0   9  -3   86.57    8.51
   0   9   3   86.29   11.81
   0   9  -3   93.77   14.65
   0   9  -3   71.78    8.12
   0   9  -3   84.51   13.82
   0   9   3   71.96    7.94
   0   9   3   78.03    8.16
   0   9  -3   78.97    8.02
   0  -9  -3  105.77   15.58
   0  -9  -4   37.73   10.12
   0  -9   4   47.24   10.03
   0   9  -4   44.72    6.27
   0   9   4   41.21    5.98
   0   9   4   29.11   10.59
   0   9  -4   38.72   10.36
   0   9  -4   41.44    5.85
   0   9  -4   40.02    5.74
   0   9  -4   37.94   11.31
   0   9   4   38.33    6.17
   0   9  -4   36.23    6.08
   0   9   4   38.61    6.43
   0  -9  -4   40.06    5.73
   0   9   4   52.92    6.24
   0   9  -4   41.49    6.10
   0   9   4   46.63    6.41
   0  -9  -5   11.12    9.13
   0   9   5   26.55   11.39
   0   9   5   36.17    5.83
   0   9  -5   28.18    5.24
   0   9   5    9.57    7.32
   0  -9   5   38.07    9.19
   0   9  -5   12.15    8.64
   0   9  -5   21.58    9.58
   0   9  -5   29.50    4.88
   0   9  -5   21.89    5.06
   0   9   5   19.96    5.19
   0   9  -5   25.50    4.39
   0   9   5   26.82    5.40
   0   9  -5   21.03    4.58
   0   9  -5   21.88    4.99
   0  -9  -5   19.89    4.89
   0   9   5   29.73    4.94
   0   9   5   23.78    5.27
   0  -9  -6  743.95   57.78
   0  -9   6  835.22   55.23
   0  -9  -6  764.76   56.38
   0   9   6  859.89   60.85
   0   9   6  733.55   56.77
   0   9   6  749.08   43.56
   0   9  -6  737.89   56.86
   0   9  -6  804.89   58.14
   0   9  -6  765.79   44.84
   0   9  -6  783.28   44.27
   0   9  -6  793.50   44.00
   0   9   6  817.91   44.91
   0   9  -6  761.98   43.75
   0   9  -6  685.37   43.18
   0  -9  -6  813.68   44.60
   0  -9  -6  779.87   44.26
   0   9   7  295.04   19.55
   0  -9  -7  300.96   19.28
   0  -9  -7  310.96   20.60
   0  -9  -7  323.33   21.14
   0  -9  -7  273.10   29.76
   0  -9   7  295.44   28.22
   0  -9  -7  327.26   31.48
   0   9  -7  287.90   18.83
   0   9  -7  314.37   20.83
   0   9  -7  344.97   33.28
   0   9  -7  315.61   21.33
   0   9  -7  291.83   19.87
   0   9   8  491.62   44.17
   0   9   8  514.74   31.70
   0  -9  -8  512.32   30.33
   0  -9  -8  481.82   31.21
   0   9  -8  482.17   29.83
   0   9  -8  523.05   31.81
   0   9  -8  593.09   46.82
   0   9  -8  546.80   32.21
   0   9  -8  500.75   30.64
   0  -9  -8  569.36   32.31
   0  -9  -8  481.13   43.12
   0   9   9   52.26   14.54
   0  -9  -9   60.26    7.13
   0   9   9   50.46    7.51
   0  -9  -9   62.06    7.80
   0   9  -9   73.72    7.47
   0   9  -9   62.63    6.83
   0   9  -9   50.92    7.78
   0   9   9   58.28    8.02
   0   9  -9   68.35    8.28
   0  -9  -9   63.65    8.29
   0  -9  -9   66.79   15.09
   0   9   9   37.74   13.46
   0  -9 -10  735.25   41.62
   0   9  10  659.62   41.25
   0   9 -10  701.78   40.54
   0   9 -10  699.91   41.62
   0   9 -10  714.36   40.47
   0   9 -10  712.89   41.51
   0   9  10  657.33   55.42
   0   9  10  741.58   42.23
   0  -9 -10  744.97   42.42
   0  -9 -10  679.50   54.09
   0   9  10  679.27   56.91
   0   9 -11   78.57    7.83
   0   9 -11   74.93    7.60
   0   9 -11   81.59    8.43
   0  -9 -11   78.04    9.15
   0   9  11   64.79    8.36
   0   9  11   92.67    9.32
   0   9 -12   12.37    3.68
   0   9 -12    8.38    3.92
   0   9 -12    6.81    3.77
   0   9  12   17.70    4.87
   0   9  12   13.14    4.93
   0   9 -13   38.95    5.05
   0   9  13   25.62    4.98
   0  -9 -13   34.21    5.58
   0   9  13   23.15    5.06
   0   9 -14   34.17    4.45
   0   9  14   26.73    4.83
   0   9  14   27.13    4.58
   0  -9 -14   23.53    4.68
   0  -9 -14   26.07    4.97
   0   9  15   33.38    4.35
   0  -9 -15   28.38    4.02
   0   9  15   29.91    3.72
   0  -9 -15   30.90    4.38
   0   9  16  116.49    7.36
   0  10   0  135.73   11.50
   0  10   0  111.81   15.93
   0  10   0  115.97   10.07
   0  10   0  127.85   11.72
   0  10   0  135.43   10.69
   0 -10   0  125.68   17.63
   0  10   0  124.20   10.04
   0  10   0  122.75   11.16
   0  10   1    6.39    4.20
   0  10   1    2.00    5.76
   0  10   1    7.33    6.67
   0  10  -1   -2.10    6.06
   0  10  -1    5.57    4.21
   0  10   1    4.75    4.01
   0  10   1    6.60    3.02
   0  10  -1    8.68    3.45
   0  10  -1    1.85    5.60
   0  10  -1    6.86    3.76
   0  10   1    5.67    3.51
   0  10   1    6.32    4.53
   0  10  -1    7.03    4.48
   0 -10   1   -2.13    6.14
   0 -10  -1   12.89    8.29
   0  10   1    9.78    4.02
   0  10   1    2.52    3.31
   0  10  -1    4.97    4.12
   0  10   2  236.42   17.40
   0  10  -2  267.55   17.90
   0  10   2  210.95   24.51
   0  10  -2  272.50   26.93
   0  10  -2  242.44   17.96
   0  10   2  210.45   17.25
   0  10  -2  240.48   16.80
   0  10  -2  200.64   23.62
   0  10  -2  239.09   16.35
   0  10   2  276.86   17.65
   0  10   2  233.81   17.90
   0  10  -2  257.63   18.09
   0 -10   2  277.88   26.65
   0 -10  -2  257.98   26.16
   0  10   2  270.37   17.61
   0  10   2  239.85   16.67
   0  10   3  217.35   25.49
   0  10  -3  257.85   17.59
   0  10   3  253.00   17.59
   0  10  -3  234.79   26.26
   0  10  -3  250.13   16.87
   0  10  -3  258.40   17.27
   0  10  -3  246.62   26.19
   0  10  -3  236.22   17.82
   0  10  -3  231.45   16.03
   0  10   3  244.27   17.10
   0  10   3  213.42   17.27
   0  10  -3  230.18   17.54
   0  10  -3  223.82   17.11
   0  10   3  237.52   16.74
   0  10   3  258.26   17.30
   0 -10   3  231.68   25.13
   0 -10  -3  236.44   25.69
   0 -10  -4  438.59   37.91
   0 -10   4  402.52   35.02
   0  10  -4  428.45   26.29
   0  10   4  427.70   26.31
   0  10   4  468.88   38.79
   0  10  -4  398.78   37.29
   0  10  -4  409.53   26.95
   0  10  -4  419.11   37.20
   0  10  -4  418.92   25.94
   0  10  -4  399.10   25.81
   0  10  -4  359.84   24.46
   0  10   4  421.77   26.29
   0  10  -4  429.36   26.65
   0  10   4  375.49   26.24
   0 -10  -4  451.29   25.98
   0  10   4  420.54   25.83
   0  10   4  405.44   25.84
   0 -10  -4  448.54   25.84
   0 -10  -5   14.13    8.17
   0 -10  -5    8.86   10.52
   0 -10  -5   31.88   10.58
   0  10   5   20.93    9.94
   0 -10   5   54.01   11.23
   0  10   5   30.34    6.20
   0  10  -5   61.37   13.82
   0  10  -5   41.44   11.89
   0  10  -5   43.43    5.90
   0  10  -5   28.83    5.61
   0  10   5   30.72    5.83
   0  10  -5   35.86    5.91
   0 -10  -5   35.19    5.85
   0  10   5   28.17    5.30
   0  10   5   33.62    6.07
   0 -10  -5   27.13    5.49
   0 -10  -6  964.24   73.31
   0 -10  -6  984.39   71.65
   0  10   6  924.59   72.01
   0  10   6 1063.82   58.51
   0  10  -6  887.58   71.09
   0  10  -6 1068.10   59.00
   0  10  -6  956.39   72.26
   0  10  -6 1118.73   60.15
   0  10  -6 1045.86   58.38
   0  10   6 1064.47   59.19
   0  10  -6  980.17   58.24
   0 -10  -6 1100.95   59.15
   0  10   6 1113.99   59.29
   0 -10  -6 1090.58   58.87
   0  10   7    8.50    7.79
   0 -10  -7   22.24    5.66
   0  10  -7   25.02    5.52
   0  10  -7   22.81    4.76
   0  10  -7   14.04    8.52
   0  10   7   31.74    6.20
   0  10  -7   12.72    4.11
   0  10  -7   21.30    5.87
   0 -10  -7   14.93    5.29
   0 -10  -7   10.56    9.03
   0 -10  -7   24.77   10.66
   0 -10  -8 1204.54   64.22
   0  10  -8 1190.45   64.90
   0  10  -8 1206.92   64.50
   0  10  -8 1166.04   63.35
   0  10  -8 1051.35   61.84
   0 -10  -8 1220.06   64.75
   0 -10  -8 1020.67   77.11
   0  10  -9    8.84    4.69
   0  10  -9    8.98    3.34
   0  10  -9    5.56    3.34
   0  10  -9   13.46    4.92
   0 -10  -9    0.70    4.30
   0  10   9   11.46    4.61
   0 -10  -9   10.34    5.30
   0  10 -10  730.44   40.52
   0  10 -10  683.79   39.00
   0  10 -10  634.52   38.35
   0  10 -10  660.94   40.08
   0 -10 -10  683.33   40.64
   0 -10 -10  696.29   40.20
   0  10  10  728.67   40.55
   0  10  10  713.10   40.57
   0  10 -11   11.34    3.43
   0  10 -11   12.74    4.97
   0  10 -11   10.50    3.17
   0  10 -11    5.00    4.05
   0 -10 -11   19.62    5.58
   0  10  11   16.27    4.77
   0 -10 -11   16.05    5.14
   0  10  11   13.44    5.01
   0  10 -12  108.48    9.49
   0  10 -12  122.28    9.31
   0  10  12  122.39   10.53
   0  10  12  130.75   10.55
   0 -10 -12  134.10   11.13
   0  10  13  222.89   15.16
   0  10  13  241.77   15.61
   0 -10 -14    2.12    2.82
   0  10  14    4.02    2.93
   0  10  14    0.66    2.75
   0 -10 -15   55.72    4.47
   0 -10 -15   48.76    4.85
   0  10  15   56.68    4.75
   0  11   0    2.83    4.78
   0  11   0    8.46    7.20
   0  11   0    2.27    4.24
   0  11   0    1.55    3.42
   0  11   0    5.30    4.01
   0 -11   0    9.12    6.88
   0  11   0   -0.50    3.34
   0  11   0    2.70    4.13
   0  11   1 1454.87   76.58
   0  11  -1 1190.67   85.84
   0  11  -1 1334.88   76.65
   0  11  -1 1381.79   74.97
   0  11   1 1249.35   76.04
   0  11   1 1308.43   74.38
   0  11   1 1447.27   75.76
   0  11  -1 1381.66   75.11
   0  11  -1 1462.37   77.24
   0  11   1 1350.65   76.80
   0 -11  -1 1425.43   89.26
   0 -11   1 1409.49   88.15
   0  11   1 1475.35   76.41
   0  11  -1 1501.30   76.52
   0  11   1 1404.66   74.94
   0  11  -2   70.74    8.78
   0  11   2   60.58    8.11
   0  11  -2   89.53   15.42
   0  11  -2   72.13    7.48
   0  11  -2   55.92   12.31
   0  11  -2   53.98    8.08
   0  11   2   68.94    7.68
   0  11  -2   52.09    6.59
   0  11   2   57.61    8.14
   0  11  -2   47.50    7.84
   0 -11  -2   94.55   15.53
   0 -11   2   40.34   11.43
   0  11   2   72.30    7.60
   0  11   2   74.12    8.32
   0  11  -3  906.57   50.78
   0  11   3  853.29   62.95
   0  11   3  888.44   50.62
   0  11  -3  864.01   62.98
   0  11  -3  802.22   61.01
   0  11  -3  852.92   51.22
   0  11  -3  909.80   50.43
   0  11  -3  878.34   49.83
   0  11  -3  888.23   49.17
   0  11   3  910.19   50.36
   0  11  -3  885.71   51.01
   0  11   3  831.62   50.88
   0  11   3  895.92   50.35
   0 -11  -3  901.92   49.46
   0  11   3  899.57   49.88
   0 -11   3  895.94   61.91
   0 -11  -3  788.74   61.31
   0 -11  -4  390.46   40.42
   0 -11  -4  357.80   34.92
   0 -11  -4  369.50   37.37
   0  11   4  397.19   25.34
   0  11   4  334.30   35.25
   0  11  -4  374.46   36.08
   0  11  -4  418.37   25.31
   0  11  -4  418.06   26.49
   0  11  -4  332.37   34.61
   0  11  -4  405.42   25.07
   0  11  -4  378.42   23.71
   0  11   4  403.68   25.25
   0  11  -4  370.20   25.26
   0 -11  -4  371.36   24.45
   0  11   4  395.40   24.78
   0 -11  -4  375.59   24.37
   0  11   4  419.40   25.17
   0 -11   5  758.64   62.31
   0 -11  -5  827.83   60.97
   0 -11  -5  779.97   63.65
   0  11   5  843.05   47.66
   0  11   5  779.63   60.87
   0  11  -5  829.71   62.22
   0  11  -5  820.55   47.23
   0  11  -5  824.91   61.18
   0  11  -5  849.33   47.54
   0  11   5  883.21   48.04
   0  11  -5  765.34   47.45
   0 -11  -5  868.44   47.44
   0 -11  -5  866.56   47.43
   0  11   5  770.55   46.72
   0  11   5  853.87   47.61
   0  11   6    2.79    7.17
   0 -11  -6    3.06    4.46
   0  11   6   -0.66    4.58
   0  11  -6   10.53    4.37
   0  11  -6    7.29    4.07
   0  11   6    7.57    4.85
   0  11  -6    6.21    4.08
   0 -11  -6    7.61    4.33
   0 -11  -6   -3.05    9.60
   0 -11  -6    5.24    6.74
   0  11   7    9.57    4.75
   0 -11  -7    3.11    4.44
   0  11   7   -0.66    4.57
   0  11  -7   13.94    4.11
   0  11  -7    8.50    5.59
   0  11  -7   12.54    4.55
   0 -11  -7   12.99    4.96
   0 -11  -8    9.27    4.97
   0  11  -8    2.60    4.32
   0  11  -8    9.24    3.74
   0  11  -8    6.63    5.11
   0 -11  -8    1.95    4.47
   0 -11  -9    1.19    4.33
   0  11   9   -0.62    4.28
   0  11  -9    1.47    2.96
   0  11  -9   -1.24    4.45
   0  11  -9    0.67    4.09
   0 -11  -9    3.16    4.37
   0  11  10  157.29   13.41
   0 -11 -10  222.03   14.54
   0 -11 -10  190.29   14.40
   0  11 -10  183.58   12.75
   0  11 -10  185.62   14.08
   0  11 -10  179.79   14.00
   0  11  11   -0.51    3.50
   0  11  11    1.98    3.75
   0 -11 -11    6.86    4.11
   0 -11 -11    3.17    4.20
   0  11 -11    1.41    3.61
   0  11  12   11.90    3.79
   0  11  12    8.19    3.69
   0 -11 -12   10.25    4.05
   0 -11 -12    3.58    3.62
   0  11  13   -0.92    3.00
   0 -11 -13    0.35    3.10
   0  11  14   36.61    3.76
   0 -11 -14   24.93    3.88
   0 -11 -14   26.88    3.58
   0  11  14   28.49    3.31
   0  12   0  282.36   19.72
   0  12   0  284.65   21.64
   0  12   0  325.02   20.30
   0  12   0  343.79   21.00
   0 -12   0  294.79   30.60
   0  12   0  358.74   22.44
   0  12   1   39.15    5.58
   0  12  -1   30.66    5.12
   0  12  -1   44.02    7.38
   0  12   1   30.64    5.64
   0  12  -1   40.50    5.93
   0  12  -1   35.08    6.67
   0  12   1   39.96    7.50
   0 -12   1   17.87    7.79
   0 -12  -1   34.49   13.78
   0 -12  -1   30.36   10.55
   0  12   1   26.17    6.26
   0  12   2  581.82   35.72
   0  12  -2  590.42   36.33
   0  12  -2  615.80   34.58
   0  12  -2  585.09   35.41
   0  12   2  604.22   35.12
   0  12  -2  609.52   34.35
   0  12   2  604.83   36.36
   0  12  -2  596.24   36.18
   0 -12  -2  468.72   44.69
   0  12   2  590.04   34.44
   0  12   3  231.36   16.97
   0  12  -3  178.85   24.78
   0  12  -3  222.92   17.90
   0  12  -3  234.32   16.12
   0  12  -3  246.28   16.81
   0  12   3  242.67   16.90
   0  12  -3  224.67   15.40
   0  12  -3  233.40   17.41
   0  12  -3  223.40   15.36
   0 -12  -3  211.30   15.50
   0  12   3  225.52   16.09
   0 -12  -3  175.18   26.11
   0 -12  -3  220.13   25.60
   0 -12  -3  228.38   30.16
   0 -12   3  212.07   28.97
   0  12  -4  131.24   11.49
   0  12  -4  153.59   11.97
   0  12  -4  117.31   12.45
   0  12   4  136.62   11.94
   0  12  -4  133.00   12.23
   0 -12  -4  135.19   11.40
   0  12   4  166.27   12.30
   0 -12  -4  116.63   21.72
   0  12  -5   36.87    6.37
   0  12  -5   59.33    6.88
   0  12  -5   45.18    8.04
   0  12   5   50.05    7.27
   0  12  -5   52.16    7.24
   0 -12  -5   44.72    6.39
   0  12   5   61.33    7.54
   0 -12  -5   54.03    6.96
   0  12  -6   26.48    5.39
   0  12  -6   24.20    4.85
   0 -12  -6   24.17    5.23
   0 -12  -6   18.49    5.06
   0  12   6   27.54    5.72
   0  12   6   24.29    5.68
   0  12  -7  120.82   10.18
   0  12  -7  122.01   11.77
   0  12  -7  121.35   10.70
   0 -12  -7  117.39   10.56
   0 -12  -7  121.26   10.88
   0  12   7  134.54   11.23
   0  12   7  136.77   11.34
   0  12  -8  117.22   11.04
   0  12  -8  110.65   10.13
   0  12  -8  109.07    9.17
   0 -12  -8  105.04    9.92
   0 -12  -8  121.18   10.32
   0  12   8  114.21   10.27
   0  12   8  122.88   10.35
   0  12  -9   19.54    4.70
   0  12  -9   17.96    5.19
   0  12  -9   16.52    3.53
   0 -12  -9   17.48    4.68
   0 -12  -9   19.92    4.67
   0  12 -10  284.02   17.55
   0  12 -10  255.45   17.52
   0 -12 -10  260.24   17.50
   0 -12 -10  294.01   17.80
   0  12  10  251.69   17.42
   0 -12 -11   -1.96    3.46
   0 -12 -11    4.90    3.66
   0  12  11    3.47    3.05
   0 -12 -12  368.34   22.84
   0 -12 -12  431.89   23.02
   0  12  12  396.69   22.91
   0  12  12  398.65   22.86
   0 -12 -13   27.49    3.65
   0 -12 -13   39.92    3.79
   0  12  13   27.77    3.58
   0  12  13   30.87    3.49
   0  13   0    0.53    3.60
   0  13   1    4.42    3.84
   0  13  -1    1.99    3.58
   0  13   1    3.20    3.09
   0  13  -1    8.14    3.19
   0  13  -1    7.18    4.41
   0  13  -2  262.13   17.22
   0  13   2  278.33   18.27
   0  13  -2  284.96   18.74
   0  13  -2  250.99   19.31
   0  13  -2  265.39   17.42
   0  13   2  257.24   17.49
   0  13  -3   28.61    4.34
   0  13  -3   21.45    4.96
   0  13  -3   20.10    6.21
   0  13  -3   19.28    4.54
   0  13   3   26.47    5.11
   0  13   3   23.66    4.90
   0  13  -4  806.69   48.66
   0  13  -4  836.46   46.87
   0  13  -4  884.16   47.47
   0  13   4  858.71   47.22
   0 -13  -4  784.64   46.36
   0  13   4  884.62   47.67
   0  13  -5   45.09    5.86
   0  13  -5   46.85    6.06
   0  13  -5   43.14    7.41
   0  13   5   40.16    6.05
   0 -13  -5   51.57    6.11
   0  13   5   54.64    6.71
   0  13  -6  346.37   21.03
   0  13  -6  343.21   21.30
   0 -13  -6  288.37   20.58
   0 -13  -6  355.87   21.27
   0  13   6  343.49   21.54
   0  13   6  369.09   21.94
   0  13  -7  245.10   15.24
   0  13  -7  227.40   15.62
   0 -13  -7  210.14   15.23
   0 -13  -7  250.61   15.85
   0  13   7  234.19   16.00
   0  13   7  235.77   16.06
   0  13  -8    1.61    4.30
   0  13  -8   -5.02    3.40
   0 -13  -8    2.36    3.23
   0  13   8    0.90    3.66
   0 -13  -8   -1.64    3.66
   0  13   8    1.37    3.56
   0  13  -9  113.46    8.67
   0  13  -9  106.69    9.31
   0 -13  -9   92.83    8.27
   0  13   9  110.48    8.94
   0 -13  -9  119.66    8.99
   0  13   9  111.96    8.95
   0 -13 -10    4.43    2.93
   0 -13 -10    6.80    3.08
   0  13  10    2.98    3.07
   0 -13 -11  116.59    8.59
   0 -13 -11  135.02    8.92
   0  13  11  136.90    9.14
   0  13  12   20.81    2.88
   0 -13 -12   25.27    2.89
   0  14   0   19.43    4.57
   0  14   0   19.86    3.99
   0  14   1    4.53    3.68
   0  14  -1    2.68    3.61
   0  14  -1   -1.85    2.99
   0  14   1    6.03    3.26
   0  14  -1    5.43    3.02
   0  14  -2   36.50    5.40
   0  14   2   34.81    5.15
   0  14  -3    4.24    3.18
   0  14   3    3.87    3.11
   0  14   3    2.26    3.34
   0  14  -4  133.69   10.07
   0  14   4  123.94    9.88
   0  14   4  133.74   10.28
   0  14  -5   31.68    4.42
   0  14  -5   33.77    4.38
   0 -14  -5   28.18    4.09
   0  14   5   36.32    4.86
   0  14   5   33.85    5.12
   0  14  -6   22.62    3.63
   0  14  -6   24.06    3.89
   0 -14  -6   23.82    4.02
   0  14   6   33.56    4.65
   0  14   6   30.36    4.70
   0  14  -7   20.94    3.50
   0 -14  -7   25.68    3.79
   0  14   7   21.51    4.02
   0  14   7   21.94    4.06
   0 -14  -8   24.90    3.82
   0  14   8   33.15    4.34
   0  14   8   34.61    4.46
   0 -14  -9    0.40    2.27
   0  14   9    0.25    2.69
   0  14   9    0.49    2.42
   0  14  10  105.82    6.73
   0  14  10  117.12    6.72
   0  15   0    0.78    2.86
   0  15   1  151.11   10.74
   0  15  -1  162.68   11.17
   0  15   1  160.79   11.41
   0  15   2  121.75    9.24
   0  15  -2  109.09    8.53
   0  15  -3  126.25    9.02
   0  15   3  143.89   10.02
   0  15   3  120.99    8.85
   0  15   4   92.07    7.59
   0  15   4   83.99    6.79
   0  15   5  101.45    8.07
   0  15   5  100.48    7.39
   0  15   6   99.54    7.62
   0  15   6   94.99    6.96
   0  15   7    5.07    2.54
   0  15   7    4.08    2.01
   0  15   8   16.07    2.53
   0  16   0    2.05    1.77
   0  16   1   14.12    2.57
   0  16   2   30.40    3.45
   0  16   3   76.20    5.60
   0  16   4   47.93    4.02
   1   0 -19  110.08    7.33
   1   0 -18    0.34    2.61
   1   0 -18    2.20    2.66
   1   0 -17  421.65   22.74
   1   0 -17  414.85   23.15
   1   0 -16    4.87    2.85
   1   0 -16    0.52    3.59
   1   0 -16    3.48    3.33
   1   0 -16    0.59    3.69
   1   0 -15 1112.80   59.56
   1   0 -15 1073.02   60.16
   1   0 -15 1094.44   60.64
   1   0 -14    3.03    3.57
   1   0 -14    2.88    3.31
   1   0 -14    1.01    2.97
   1   0 -13   61.59   13.36
  -1   0  13   94.79   17.88
   1   0 -13   71.45    7.74
   1   0 -13   77.74    8.04
   1   0 -13   81.55    7.74
   1   0 -12   -0.47    2.83
   1   0 -12   -2.10    6.34
   1   0 -12    1.48    3.33
   1   0 -12   -2.07    3.22
   1   0 -12    1.64    3.23
  -1   0  12   -2.76    7.94
   1   0 -11  190.55   20.65
   1   0 -11  176.68   14.30
   1   0 -11  214.70   13.90
  -1   0  11  213.28   24.99
   1   0 -10    0.51    2.99
   1   0 -10    2.56    3.01
   1   0 -10    1.81    5.19
  -1   0  10   -2.17    7.66
   1   0 -10   -1.63    5.74
   1   0  -9 3038.80  161.03
   1   0  -9 3246.52  170.86
   1   0  -9 3097.68  160.50
  -1   0   9 3124.36  172.67
   1   0  -9 3168.07  169.38
   1   0  -8   -0.38    2.53
   1   0  -8    8.07    5.74
  -1   0   8    0.75    3.48
   1   0  -8    0.64    2.26
  -1   0   8   -1.60    6.16
   1   0  -8    1.21    5.73
  -1   0   7  242.08   17.32
   1   0  -7  257.30   21.14
  -1   0   7  220.50   21.06
   1   0  -7  276.06   20.89
  -1   0   6   -1.70    3.22
   1   0  -6    3.98    4.79
  -1   0   6    2.23    4.66
   1   0  -6   -2.34    4.02
   1   0  -6    3.60    4.41
  -1   0   5  294.65   18.17
   1   0  -5  314.78   21.33
  -1   0   5  255.94   15.55
  -1   0   5  312.88   21.55
   1   0  -5  274.98   19.16
   1   0  -5  329.84   20.87
   1   0  -4    2.73    3.62
  -1   0   4    4.38    2.79
  -1   0   4    1.32    2.07
   1   0  -4    4.72    3.46
   1   0  -4    2.40    2.84
   1   0  -3  259.78   17.26
  -1   0   3  241.00   15.60
   1   0  -3  247.56   15.90
  -1   0   3  272.00   15.58
  -1   0   3  254.10   14.73
   1   0  -3  275.28   15.64
   1   0  -2    0.36    1.65
  -1   0   2    0.48    1.82
  -1   0   2    0.30    2.06
   1   0  -2    1.24    1.80
   1   0  -2    1.46    1.42
  -1   0   1 6787.35  339.44
  -1   0   1 6531.60  339.08
   1   0  -1 6672.83  337.78
  -1   0   1 6517.90  339.07
  -1   0   0   -0.27    2.05
  -1   0  -1    7.24    2.42
   1   0   1    6.52    1.38
  -1   0  -2    0.36    2.19
   1   0   2    1.42    2.01
  -1   0  -2    3.02    2.54
  -1   0  -2    0.41    2.89
  -1   0  -3   86.68    7.14
   1   0   3   84.30    7.24
  -1   0  -3   80.37    7.33
  -1   0  -3   75.71    7.98
  -1   0  -4    1.10    2.11
  -1   0  -4   -0.85    2.53
   1   0   4    3.23    3.47
  -1   0  -4    2.69    3.96
  -1   0  -4    3.94    2.76
  -1   0  -5  130.22   12.24
   1   0   5  133.66   11.92
  -1   0  -5  134.34   10.10
  -1   0  -5  152.59   13.54
  -1   0  -5  143.67   11.09
  -1   0  -6    2.01    4.56
  -1   0  -6    1.16    1.93
   1   0   6    1.79    3.74
  -1   0  -6   -1.10    5.49
   1   0   6    4.94    4.16
  -1   0  -6    1.89    2.92
  -1   0  -7  121.67   13.89
   1   0   7  106.31   12.30
  -1   0  -7  113.34    8.66
   1   0   7  119.72   11.85
  -1   0  -7  116.41   14.23
  -1   0  -7  125.58   10.99
  -1   0  -8    5.54    3.74
  -1   0  -8    3.54    2.60
  -1   0  -8    5.96    6.35
  -1   0  -8    4.93    5.98
   1   0   8    2.98    4.04
  -1   0  -8   -0.80    3.19
   1   0   8    5.24    4.77
  -1   0  -9   38.21    5.14
  -1   0  -9   40.34    5.48
  -1   0  -9   63.07   12.49
   1   0   9   60.04   10.89
  -1   0  -9   50.12    6.92
  -1   0 -10   -0.98    2.94
   1   0  10   -1.77    6.03
  -1   0 -10    2.05    3.27
  -1   0 -10   -2.16    7.34
  -1   0 -11   54.41   12.15
  -1   0 -11   44.71    5.95
  -1   0 -11   38.63    5.69
  -1   0 -11   39.69    5.71
  -1   0 -11   38.35    5.54
   1   0  11   45.80   11.20
  -1   0 -11   36.62    5.05
  -1   0 -12   10.12    8.61
  -1   0 -12    2.97    3.82
  -1   0 -12   -0.62    4.19
  -1   0 -12    0.50    2.74
  -1   0 -12   -1.21    3.85
  -1   0 -12   -1.72    3.22
   1   0  12    4.31    6.51
  -1   0 -13  379.12   25.36
  -1   0 -13  374.41   24.15
   1   0  13  353.73   37.87
  -1   0 -13  380.76   25.02
  -1   0 -13  392.16   24.93
  -1   0 -13  437.59   26.47
  -1   0 -13  433.22   25.50
  -1   0 -13  426.75   38.11
  -1   0 -14    2.02    3.82
  -1   0 -14    3.05    3.24
   1   0  14   -3.06    8.34
  -1   0 -14   -0.61    3.70
  -1   0 -14   -1.40    3.77
  -1   0 -14    4.82    4.03
  -1   0 -14    2.60    6.69
  -1   0 -15  124.91   11.22
  -1   0 -15  160.72   12.67
  -1   0 -16    1.73    3.59
  -1   0 -16    2.51    3.33
  -1   0 -17  242.37   16.09
  -1   0 -17  242.12   16.14
  -1   0 -18    1.31    2.82
  -1   0 -18    3.84    2.59
  -1   0 -19   41.52    3.81
   1   1 -19   17.80    2.57
   1   1 -18    2.60    2.49
   1  -1 -18    2.73    2.60
   1  -1 -18    5.56    2.44
  -1   1  18    2.90    2.38
  -1   1  17  111.39    9.40
   1   1 -17   98.46    8.28
   1   1 -17  113.70    8.78
   1   1 -17  124.25    9.77
   1  -1 -16  135.65   11.00
   1   1 -16  131.33   10.27
   1  -1 -16  140.43   10.83
   1   1 -16  143.39   11.62
   1   1 -15   16.49    4.17
   1  -1 -15   25.88    5.07
   1   1 -15   21.04    5.51
   1  -1 -15   19.90    4.83
  -1   1  14   74.07   15.83
  -1  -1  14   93.98   17.31
   1  -1 -14   67.58    8.11
   1  -1 -14   76.43    8.05
   1   1 -14   76.04    7.72
   1  -1 -13  132.27   18.70
  -1   1  13  160.33   23.34
  -1  -1  13  139.51   21.57
   1  -1 -13  135.76   11.69
   1  -1 -13  138.38   11.46
   1   1 -13  156.79   11.67
  -1  -1  12  300.07   31.61
  -1   1  12  245.16   29.35
   1   1 -12  305.72   18.98
   1  -1 -12  318.81   20.36
   1  -1 -12  307.27   28.61
   1  -1 -12  292.41   18.97
   1  -1 -12  272.77   18.98
   1  -1 -12  276.59   18.87
  -1  -1  11  788.85   53.58
  -1   1  11  658.26   51.85
   1  -1 -11  686.47   38.98
   1   1 -11  661.25   37.82
   1   1 -11  635.31   38.28
   1  -1 -11  699.69   48.14
   1  -1 -11  656.87   37.82
   1  -1 -11  688.25   38.12
   1  -1 -10  876.06   48.41
   1  -1 -10  925.50   58.65
   1  -1 -10  841.56   47.53
  -1  -1  10  988.53   61.67
  -1   1  10  841.99   59.88
   1  -1 -10  828.93   56.19
   1  -1  -9  115.35    9.47
   1  -1  -9  119.81    9.10
  -1   1   9  130.32   13.14
   1  -1  -9  112.37   14.48
  -1  -1   9  137.30   16.97
  -1   1   9  105.42   15.79
   1  -1  -9  119.59   14.55
   1  -1  -8  876.47   48.06
   1  -1  -8  867.64   47.63
  -1   1   8  943.94   53.20
   1   1  -8  872.05   47.68
   1  -1  -8  831.23   54.91
   1  -1  -8  960.01   55.34
  -1  -1   8  878.17   57.01
  -1   1   8  981.65   58.66
   1  -1  -8  883.64   54.64
  -1   1   7  102.22   10.92
  -1  -1   7   95.81    7.99
   1  -1  -7   95.51   12.02
  -1  -1   7   90.80   12.50
  -1   1   7  101.95   12.61
   1  -1  -7   97.42   11.70
   1  -1  -7   92.67   11.23
  -1   1   6  343.31   23.39
   1  -1  -6  314.49   24.57
  -1  -1   6  343.00   20.27
  -1  -1   6  331.31   25.33
   1  -1  -6  360.72   24.40
  -1   1   6  337.76   25.57
  -1  -1   6  356.65   20.52
   1  -1  -6  327.97   23.95
   1   1  -5  613.92   38.45
   1  -1  -5  644.94   39.80
  -1   1   5  698.73   39.13
  -1   1   5  667.38   40.84
   1  -1  -5  667.04   39.14
  -1  -1   5  641.37   36.64
   1  -1  -5  676.60   39.66
   1   1  -4   13.89    3.96
  -1   1   4    7.73    4.13
   1  -1  -4   13.29    4.64
  -1  -1   4   12.09    2.22
   1  -1  -4   13.88    4.21
  -1  -1   4   12.86    3.20
   1  -1  -4    8.15    4.08
   1   1  -3 3835.72  193.38
  -1   1   3 3797.12  194.16
   1  -1  -3 3550.95  193.83
  -1   1   3 3747.20  192.17
  -1  -1   3 3785.25  192.12
  -1  -1   3 3903.03  193.45
   1  -1  -3 3742.30  193.45
   1  -1  -3 3505.29  193.61
   1   1  -2   12.29    2.86
   1  -1  -2   16.10    3.10
   1   1  -2    9.10    2.71
  -1   1   2   17.62    3.88
   1  -1  -2   12.83    3.19
  -1  -1   2    7.24    2.92
  -1   1   2    9.96    2.74
  -1  -1   2   12.88    2.91
  -1  -1   1 1235.11   64.93
  -1   1   1 1208.88   65.42
   1   1  -1 1301.80   64.59
  -1   1   1 1246.96   65.42
  -1   1   1 1190.25   64.84
  -1  -1   1 1256.05   65.41
   1  -1  -1 1109.02   64.62
  -1  -1   1 1339.04   66.02
   1  -1  -1 1245.52   64.84
  -1  -1   0  117.41    7.85
   1   1   0  106.06    6.96
  -1  -1   0  106.39    6.37
  -1   1   0  106.80    6.58
   1  -1   0  103.22    7.59
  -1  -1  -1 3753.89  200.01
  -1  -1  -1 3987.97  199.56
   1   1   1 3985.59  200.18
   1  -1   1 3814.10  200.25
   1  -1   2   34.44    5.19
  -1  -1  -2   45.87    5.31
  -1  -1  -2   52.61    5.50
  -1  -1  -2   48.63    5.68
   1  -1   2   41.72    3.56
  -1   1  -2   40.21    4.93
   1   1   2   47.95    5.26
  -1   1  -2   47.49    5.40
  -1  -1  -2   47.72    5.20
  -1  -1  -3  681.40   39.14
  -1  -1  -3  641.44   37.77
   1   1   3  683.47   39.00
  -1  -1  -3  695.96   38.96
  -1   1  -3  699.25   38.26
   1  -1   3  707.49   37.42
  -1  -1  -4 1322.11   72.11
   1  -1   4 1367.94   71.12
   1   1   4 1294.42   72.39
  -1  -1  -4 1345.62   71.44
  -1  -1  -4 1288.86   70.11
  -1  -1  -4 1372.79   72.81
  -1  -1  -4 1347.98   72.73
  -1  -1  -4 1255.69   69.36
  -1   1  -4 1394.62   72.30
  -1  -1  -5 2581.57  138.38
  -1  -1  -5 2609.00  138.96
   1   1   5 2557.58  138.76
   1  -1   5 2701.72  137.47
  -1  -1  -5 2532.00  134.41
  -1  -1  -5 2611.58  136.41
  -1  -1  -5 2842.47  139.97
  -1  -1  -5 2524.47  134.81
  -1   1  -5 2651.75  137.87
  -1  -1  -6  565.78   36.13
   1  -1   6  586.53   34.93
   1   1   6  550.61   35.99
  -1  -1  -6  549.14   32.28
   1   1   6  541.82   35.09
  -1  -1  -6  601.05   37.40
  -1  -1  -6  538.09   31.51
  -1   1  -6  552.00   34.76
  -1  -1  -7 1021.93   59.76
  -1   1  -7  967.15   52.42
   1   1   7 1049.51   58.69
   1  -1   7 1009.71   55.19
  -1  -1  -7  966.51   52.48
  -1  -1  -7 1002.59   60.85
   1  -1   7  975.53   57.74
   1   1   7 1023.09   59.56
  -1  -1  -7  895.69   52.77
  -1  -1  -7  959.29   53.35
  -1   1  -7 1094.61   57.77
  -1   1  -8  359.95   20.49
   1   1   8  418.98   27.72
  -1  -1  -8  327.04   28.73
  -1  -1  -8  314.89   20.61
  -1   1  -8  320.14   20.61
   1  -1   8  396.77   27.19
   1   1   8  340.83   27.74
  -1   1  -8  358.49   25.24
  -1   1  -9  747.51   40.53
   1   1   9  743.76   47.22
  -1  -1  -9  690.57   40.62
  -1  -1  -9  741.01   51.47
   1  -1   9  729.55   47.86
   1   1   9  696.72   48.89
  -1   1  -9  760.41   45.87
  -1   1 -10    9.19    3.56
   1   1  10    7.63    7.17
   1  -1  10    1.67    6.26
  -1  -1 -10    8.62    7.85
  -1  -1 -10    8.72    3.60
  -1   1 -10    7.08    4.82
  -1  -1 -11  113.25   16.83
  -1  -1 -11  112.56    9.79
  -1   1 -11   94.02    9.02
  -1  -1 -11  107.29    8.81
  -1   1 -11  119.89    9.94
  -1  -1 -11  109.76    9.66
  -1  -1 -11  105.30    9.34
   1  -1  11   97.23   14.37
   1   1  11  142.89   18.60
  -1  -1 -12  130.86   19.00
  -1  -1 -12  119.34    9.98
  -1  -1 -12  114.70   10.30
  -1   1 -12   97.53    9.70
  -1   1 -12  101.82    9.12
  -1  -1 -12  100.45    8.68
  -1  -1 -12  105.34    9.60
  -1   1 -12  104.33    9.75
  -1  -1 -12   96.98    8.83
  -1  -1 -12   84.06    8.77
   1   1  12   66.94   14.83
   1  -1  12   80.47   17.10
  -1  -1 -13  526.98   30.20
  -1   1 -13  474.16   29.46
  -1   1 -13  447.96   28.49
  -1  -1 -13  459.53   28.03
   1  -1  13  450.48   43.00
  -1   1 -13  470.18   29.26
  -1  -1 -13  467.84   29.13
  -1  -1 -13  457.59   28.82
  -1  -1 -13  480.83   41.42
  -1  -1 -13  525.17   29.47
  -1  -1 -14    8.88    4.58
  -1  -1 -14    8.31    3.49
  -1   1 -14    8.63    3.72
   1  -1  14   12.07    9.90
  -1   1 -14    3.09    3.66
  -1  -1 -14    9.66    4.58
  -1  -1 -14   12.01    4.14
  -1  -1 -14   10.30    7.42
  -1  -1 -14    3.58    3.82
  -1   1 -15  750.38   42.74
  -1  -1 -15  744.04   42.57
  -1  -1 -15  805.94   43.76
  -1   1 -15  707.22   41.89
  -1  -1 -16    5.62    3.39
  -1   1 -16    1.69    3.28
  -1   1 -16    2.02    3.44
  -1  -1 -16    0.98    3.33
  -1  -1 -17  449.46   26.09
  -1   1 -17  424.63   25.77
  -1   1 -18   17.15    3.08
  -1  -1 -18   17.89    3.50
  -1  -1 -18   17.86    3.56
  -1   1 -19   14.22    2.32
  -1  -1 -19   16.82    2.33
   1  -2 -19    1.09    1.91
   1  -2 -18  117.07    7.98
   1   2 -18  125.18    8.18
   1   2 -18  119.82    8.00
   1  -2 -18  116.56    8.47
   1  -2 -17   78.42    7.14
   1   2 -17   78.39    7.29
  -1   2  17   71.40    7.48
   1   2 -17   69.98    6.60
   1   2 -17   91.64    7.66
   1  -2 -17   93.01    8.01
   1   2 -16  676.84   36.18
   1  -2 -16  629.55   35.85
   1   2 -16  589.09   35.26
   1   2 -16  635.26   35.67
   1  -2 -16  635.50   35.68
   1   2 -16  553.55   34.91
   1   2 -16  688.40   36.64
   1   2 -15  150.33   12.31
   1   2 -15  148.63   12.06
   1   2 -15  167.62   12.93
   1  -2 -15  156.86   12.34
   1  -2 -15  151.47   12.05
   1   2 -15  172.11   12.38
  -1   2  14  688.51   55.85
  -1  -2  14  668.04   53.78
   1  -2 -14  673.97   38.77
   1  -2 -14  678.40   38.66
   1   2 -14  664.20   39.10
   1   2 -14  655.24   38.56
   1   2 -14  663.52   38.58
   1   2 -13  149.76   11.97
   1  -2 -13  141.58   11.95
   1   2 -13  134.70   18.98
   1  -2 -13   97.79   17.26
   1   2 -13  172.06   12.82
   1  -2 -13  151.67   12.08
   1   2 -13  165.03   12.29
   1  -2 -13  149.62   12.10
  -1  -2  13  156.73   22.54
  -1   2  13  154.68   23.43
  -1  -2  12  887.24   64.67
  -1   2  12  963.92   67.46
   1   2 -12  879.82   49.47
   1  -2 -12  883.14   50.49
   1   2 -12  862.92   60.90
   1  -2 -12  899.45   61.17
   1   2 -12  872.48   49.42
   1  -2 -12  922.91   49.59
   1   2 -12  927.09   50.08
   1  -2 -12  899.60   49.73
   1  -2 -12  879.89   49.22
   1  -2 -12  828.48   49.44
  -1  -2  11  394.74   35.46
  -1   2  11  388.64   35.95
   1  -2 -11  381.97   23.45
   1   2 -11  377.85   22.58
   1   2 -11  358.14   22.66
   1   2 -11  367.80   31.30
   1  -2 -11  353.02   30.83
   1  -2 -11  355.45   22.23
   1   2 -11  365.92   22.32
   1   2 -11  397.52   23.03
   1  -2 -11  339.91   22.40
  -1   2  11  335.18   22.20
   1  -2 -10  176.40   13.15
   1   2 -10  194.41   20.35
  -1   2  10  205.99   19.06
   1  -2 -10  194.91   20.38
   1  -2 -10  163.11   12.37
   1   2 -10  185.86   12.64
  -1  -2  10  203.27   22.43
  -1   2  10  157.47   20.93
   1   2 -10  183.11   19.10
   1  -2 -10  179.23   19.22
   1  -2  -9 1562.84   82.47
   1   2  -9 1551.51   81.98
   1  -2  -9 1560.82   91.49
  -1   2   9 1557.48   89.69
   1   2  -9 1595.24   91.77
   1  -2  -9 1471.90   81.77
  -1   2   9 1561.19   94.55
   1  -2  -9 1617.47   91.93
  -1  -2   9 1709.21   95.36
   1  -2  -9 1597.53   90.41
   1   2  -9 1558.59   90.40
   1  -2  -8  115.47    8.68
  -1   2   8  103.68   12.62
   1  -2  -8  111.13    8.18
   1  -2  -8  108.93   13.31
   1   2  -8  108.01    8.12
   1   2  -8  119.59   14.06
  -1  -2   8  120.86   15.24
  -1   2   8   94.75   13.96
   1  -2  -8  116.32   13.65
   1   2  -8   97.63   12.82
   1  -2  -8   89.86   12.40
   1  -2  -7  232.94   14.60
   1   2  -7  216.38   19.08
   1  -2  -7  246.07   19.70
   1  -2  -7  223.38   19.71
  -1   2   7  233.13   19.71
   1   2  -7  236.18   20.29
  -1  -2   7  294.39   22.86
  -1  -2   7  239.25   16.70
   1  -2  -7  274.43   21.12
  -1   2   7  216.61   20.88
   1   2  -6    6.74    4.82
   1   2  -6    9.10    4.70
   1  -2  -6   10.65    5.06
   1   2  -6    3.89    4.36
   1  -2  -6    9.66    4.99
  -1   2   6    4.91    4.48
   1   2  -6   13.04    5.42
   1  -2  -6   13.69    5.57
  -1  -2   6   11.88    3.92
  -1   2   6    8.62    5.03
   1   2  -5   29.12    6.11
   1  -2  -5   33.84    6.10
   1   2  -5   34.11    6.08
   1   2  -5   14.22    5.52
   1  -2  -5   36.03    6.26
  -1   2   5   27.52    6.00
   1   2  -5   28.38    6.20
  -1  -2   5   28.74    3.48
  -1   2   5   32.83    6.62
   1  -2  -5   26.01    6.04
   1   2  -4   87.35    8.83
  -1   2   4   78.09    9.47
   1   2  -4  100.95    9.42
   1  -2  -4   80.12    8.56
   1  -2  -4   95.69    9.15
  -1  -2   4   94.55    7.37
   1  -2  -4   93.21    9.41
   1  -2  -4   78.23    8.59
   1   2  -4   91.40    9.25
   1   2  -3  435.09   24.50
   1   2  -3  352.46   23.40
   1  -2  -3  350.76   23.43
   1  -2  -3  387.73   24.15
  -1  -2   3  404.01   23.28
   1  -2  -3  399.99   23.93
  -1   2   3  395.28   25.20
   1   2  -2   42.81    4.95
   1  -2  -2   46.02    5.03
  -1   2   2   45.25    6.56
   1  -2  -2   46.84    5.78
  -1  -2   2   50.41    5.96
  -1   2   2   49.20    6.61
  -1  -2   1  599.75   30.89
  -1   2   1  555.13   30.62
  -1   2   1  560.86   29.68
   1  -2  -1  577.33   30.55
   1   2  -1  563.19   30.48
   1   2  -1  553.33   31.69
  -1   2   1  553.69   32.20
   1  -2  -1  564.25   31.88
  -1   2   1  550.04   31.51
  -1  -2   1  511.05   29.76
  -1   2   0   10.54    2.69
   1   2   0    5.62    2.25
   1  -2   0    6.10    2.58
  -1  -2   0    6.02    2.44
  -1   2   0    7.82    2.52
   1   2   0    7.00    1.25
   1  -2   0    5.09    3.44
  -1  -2   0    3.95    2.07
  -1   2   0    2.80    2.16
  -1   2  -1  428.25   24.51
  -1  -2  -1  424.92   23.60
  -1   2  -1  432.79   23.49
   1   2   1  388.74   22.03
   1  -2   1  415.58   25.24
  -1  -2  -1  436.68   23.80
   1   2   1  414.01   24.90
   1   2   1  406.90   23.81
   1  -2   1  410.70   23.76
  -1  -2  -2 6452.13  342.86
  -1   2  -2 6487.39  342.77
   1   2   2 6629.20  344.28
  -1  -2  -2 6955.19  343.44
  -1  -2  -2 7103.70  344.13
  -1  -2  -2 6728.17  344.57
   1  -2   2 6724.37  343.31
   1   2   2 6568.86  343.24
   1   2   3 3007.36  157.50
  -1  -2  -3 2990.68  155.98
  -1  -2  -3 3033.24  157.07
  -1  -2  -3 3056.45  156.84
  -1  -2  -3 2875.03  156.06
  -1   2  -3 2991.70  156.16
  -1  -2  -4 9999.00  497.02
   1   2   4 9450.62  497.25
  -1  -2  -4 9306.60  494.40
  -1  -2  -4 9543.63  496.21
  -1  -2  -4 9674.48  496.50
  -1   2  -4 9981.66  496.61
   1   2   4 9842.43  497.12
  -1   2  -4 9751.00  496.93
  -1   2  -5 1182.76   66.89
   1  -2   5 1162.86   65.61
  -1  -2  -5 1197.18   66.51
   1   2   5 1180.40   68.57
  -1  -2  -5 1104.63   63.81
  -1  -2  -5 1210.37   68.13
   1   2   5 1263.60   68.40
  -1   2  -5 1315.87   68.70
  -1  -2  -5 1275.70   68.51
  -1   2  -5 1213.92   67.98
  -1   2  -6 1498.71   86.31
   1  -2   6 1612.82   85.47
  -1  -2  -6 1738.73   88.35
  -1  -2  -6 1353.18   80.18
  -1  -2  -6 1683.78   84.98
   1   2   6 1655.12   88.67
  -1   2  -6 1753.15   89.25
   1   2   6 1662.74   88.08
  -1  -2  -6 1771.75   89.27
  -1   2  -6 1772.74   87.75
  -1   2  -7  181.45   15.81
  -1  -2  -7  165.09   10.40
  -1   2  -7  149.08   15.44
  -1   2  -7  135.13   10.31
  -1  -2  -7  143.54   10.48
  -1  -2  -7  159.07   17.01
   1   2   7  156.73   15.99
  -1   2  -7  164.94   17.15
   1   2   7  144.48   16.04
  -1  -2  -7  131.21   15.44
   1  -2   7  152.90   14.14
  -1  -2  -7  151.30   12.20
  -1   2  -8 3653.92  172.58
  -1  -2  -8 2919.53  164.13
  -1   2  -8 2932.84  164.10
   1   2   8 3234.86  173.14
  -1   2  -8 3023.77  174.02
  -1  -2  -8 3133.80  174.63
   1  -2   8 3328.71  171.09
   1   2   8 3463.23  175.37
  -1  -2  -8 3401.30  164.36
  -1   2  -8 3224.24  163.94
  -1   2  -9  782.50   49.48
  -1  -2  -9  814.16   43.10
   1   2   9  812.26   51.46
  -1   2  -9  757.25   53.13
  -1   2  -9  810.33   43.00
  -1  -2  -9  883.74   55.23
   1   2   9  744.95   52.40
   1  -2   9  724.82   49.06
  -1   2  -9  714.09   42.30
  -1  -2  -9  734.63   42.51
  -1   2 -10 1487.46   87.08
  -1  -2 -10 1499.51   80.02
  -1   2 -10 1412.99   79.55
   1   2  10 1518.30   92.29
   1  -2  10 1340.34   87.06
  -1   2 -10 1532.78   80.15
  -1  -2 -10 1652.09   94.45
   1   2  10 1575.56   89.37
  -1  -2 -10 1511.03   80.08
  -1   2 -10 1503.78   92.86
  -1  -2 -11   90.16    8.26
  -1   2 -11   76.78   14.84
  -1   2 -11   91.15    8.20
  -1  -2 -11   56.24   13.16
   1   2  11   98.84   14.28
  -1   2 -11   73.14    7.68
  -1   2 -11   68.97    7.70
  -1  -2 -11   66.40    7.45
  -1   2 -11   73.34    7.78
  -1   2 -11   75.52    7.67
  -1  -2 -11   65.81    7.27
  -1  -2 -11   64.65    7.27
  -1  -2 -11   80.47    7.73
  -1   2 -11   77.17    8.17
   1   2  11   92.11   15.00
  -1  -2 -12   82.12    8.38
  -1   2 -12   98.94   16.85
  -1  -2 -12  109.39   17.08
  -1   2 -12   93.84    8.68
  -1   2 -12   71.49    8.24
  -1   2 -12   81.43    8.31
   1  -2  12   72.75   16.38
  -1  -2 -12   75.69    8.02
  -1   2 -12   78.89    8.49
  -1  -2 -12   70.46    7.66
  -1   2 -12   73.71    7.82
  -1   2 -12   72.68    8.40
  -1  -2 -12   81.22    8.17
  -1  -2 -12   78.03    8.00
   1   2  12   61.77   13.69
   1   2  12   87.06   17.95
   1   2  13  248.01   28.34
  -1   2 -13  265.90   18.72
   1  -2  13  272.86   30.86
   1   2  13  275.55   31.64
  -1  -2 -13  264.98   18.80
  -1  -2 -13  262.66   18.36
  -1  -2 -13  263.30   18.62
  -1   2 -13  274.07   18.83
  -1  -2 -13  297.33   18.74
  -1   2 -13  309.41   20.18
  -1  -2 -13  288.21   29.98
  -1   2 -13  340.73   31.39
  -1  -2 -13  305.57   19.43
  -1   2 -13  314.03   19.55
  -1   2 -14   93.38    9.17
   1   2  14  103.12   19.38
   1   2  14   94.29    9.19
   1  -2  14   85.71   17.74
  -1  -2 -14   86.47    9.68
  -1   2 -14  106.39   10.40
  -1  -2 -14  107.23    8.90
  -1   2 -14  123.48   10.00
  -1  -2 -14  113.23    9.72
  -1  -2 -14  100.54   16.94
  -1   2 -14   90.36   15.97
  -1  -2 -14   88.02    8.94
  -1  -2 -15   64.40    6.85
  -1  -2 -15   55.11    7.20
  -1   2 -15   57.17    7.40
  -1   2 -15   51.09    7.12
  -1   2 -15   51.81    6.58
  -1   2 -16   54.03    6.36
  -1   2 -16   53.29    6.68
  -1  -2 -16   49.70    5.99
  -1  -2 -16   38.50    6.05
  -1  -2 -17    1.27    2.81
  -1   2 -17   -0.88    3.04
  -1   2 -17    0.76    2.57
  -1  -2 -18    6.46    2.75
  -1   2 -18    5.44    2.02
  -1  -2 -18    6.10    2.80
   1  -3 -19   42.60    3.55
   1  -3 -18  120.74    7.68
   1   3 -18  109.61    7.55
   1  -3 -18  122.65    8.42
   1  -3 -17  107.53    8.60
   1   3 -17  118.58    8.94
   1   3 -17  111.96    8.84
   1  -3 -17  116.45    9.45
   1   3 -17  115.32    8.72
  -1   3  17  117.85    9.36
   1   3 -16   39.65    5.32
   1   3 -16   41.85    5.48
   1  -3 -16   36.86    5.19
   1   3 -16   29.66    5.04
   1   3 -16   45.51    5.53
  -1   3  16   41.53    6.30
   1   3 -15   35.01    5.49
   1   3 -15   29.32    5.14
   1  -3 -15   40.61    5.74
   1  -3 -15   41.31    5.63
   1   3 -15   44.80    5.98
   1   3 -15   32.44    4.84
   1   3 -15   36.63    5.57
  -1   3  14  237.81   29.71
   1   3 -14  268.16   17.57
   1  -3 -14  225.23   16.46
   1  -3 -14  213.95   16.03
   1   3 -14  249.99   17.17
   1  -3 -14  244.12   16.80
   1   3 -14  262.31   16.96
   1   3 -14  248.56   16.94
  -1   3  13  114.15   20.55
  -1  -3  13  119.63   20.06
   1   3 -13  127.99   10.36
   1  -3 -13  105.68   10.42
   1   3 -13  104.15   16.13
   1   3 -13  119.10   10.23
   1  -3 -13  117.07    9.90
   1  -3 -13  112.98    9.96
   1  -3 -13  102.66    9.55
   1   3 -13  130.55   10.63
   1   3 -13  107.91    9.60
   1  -3 -13  114.96   10.31
   1  -3 -13   92.42    8.93
  -1   3  13   98.67    9.56
  -1   3  12  138.34   20.58
  -1  -3  12  108.24   17.83
   1  -3 -12  110.71   10.39
   1   3 -12  101.63    9.28
   1  -3 -12  101.28   15.87
   1   3 -12   89.66   15.31
   1  -3 -12  105.65    9.46
   1   3 -12  117.82    9.77
   1  -3 -12   95.49    8.94
   1  -3 -12   99.33    9.18
   1   3 -12  104.95    9.29
   1  -3 -12  112.04    9.76
  -1   3  12   94.89    9.21
   1  -3 -12   93.08    8.83
  -1   3  11    8.25    8.29
  -1  -3  11   -5.04    9.17
   1  -3 -11   -0.59    3.99
   1   3 -11    0.51    3.32
   1   3 -11    0.60    3.48
   1   3 -11    3.73    3.84
   1   3 -11   -7.71    7.44
   1   3 -11    3.10    3.04
   1  -3 -11    1.90    6.00
  -1   3  11    1.07    3.47
   1  -3 -11    4.14    3.27
   1  -3 -11   -2.07    3.46
   1  -3 -11    2.43    3.13
   1  -3 -11   -2.04    3.50
   1   3 -11   -1.55    2.97
   1  -3 -11   -0.47    2.94
   1   3 -11   -0.95    3.00
  -1   3  11    3.79    6.22
   1  -3 -10  737.40   41.89
  -1   3  10  702.49   50.10
   1  -3 -10  747.11   52.17
  -1   3  10  718.29   54.83
  -1  -3  10  767.62   54.48
   1  -3 -10  739.59   50.07
   1   3 -10  765.99   50.62
   1  -3  -9 1049.23   57.03
   1  -3  -9 1027.02   65.69
  -1   3   9 1007.23   65.20
   1  -3  -9 1016.33   56.42
  -1   3   9 1085.69   70.16
  -1  -3   9 1143.33   69.78
   1  -3  -9 1078.62   66.72
   1  -3  -9 1104.27   64.97
   1   3  -9 1087.55   65.17
   1  -3  -8  587.10   32.92
   1  -3  -8  642.04   39.79
   1   3  -8  663.05   40.28
   1  -3  -8  560.39   32.37
  -1   3   8  608.95   40.81
   1  -3  -8  596.49   40.28
   1   3  -8  569.80   40.04
   1   3  -8  578.27   32.53
  -1  -3   8  601.95   42.59
  -1   3   8  562.07   42.79
   1  -3  -8  575.57   40.58
   1   3  -7 2460.57  132.59
   1  -3  -7 2324.02  124.11
   1  -3  -7 2532.94  130.57
   1   3  -7 2514.95  130.88
   1   3  -7 2556.52  132.77
   1   3  -7 2317.21  123.86
   1  -3  -7 2462.96  131.08
   1   3  -7 2396.98  131.53
  -1   3   7 2499.81  132.56
   1  -3  -7 2281.82  123.71
   1  -3  -7 2624.37  133.06
  -1  -3   7 2527.53  129.55
  -1   3   7 2565.78  135.22
   1   3  -6  433.50   29.52
   1   3  -6  431.67   28.20
   1  -3  -6  408.63   27.58
   1   3  -6  408.73   29.52
   1   3  -6  419.33   28.55
  -1   3   6  418.70   29.81
   1  -3  -6  395.35   27.83
  -1   3   6  423.04   30.76
  -1  -3   6  389.64   24.21
   1  -3  -6  413.72   29.13
   1   3  -5 5794.35  300.31
   1  -3  -5 5705.45  298.69
  -1   3   5 5539.71  301.14
   1   3  -5 5864.39  299.28
  -1  -3   5 5699.97  296.95
   1  -3  -5 5862.75  300.18
   1   3  -5 5822.70  298.86
   1  -3  -5 5765.10  298.49
   1   3  -4  192.82   13.71
   1  -3  -4  158.35   12.95
  -1   3   4  156.98   15.26
   1  -3  -4  150.17   12.93
   1   3  -4  180.43   14.44
  -1   3   3 4298.10  217.34
   1  -3  -3 4286.44  219.86
   1   3  -3 4240.33  220.00
   1   3  -3 4391.03  222.32
   1  -3  -3 4662.37  220.79
   1   3  -3 4007.31  217.47
  -1   3   3 4046.80  222.69
  -1   3   3 4436.69  222.81
  -1   3   2   36.81    4.39
  -1   3   2   33.28    3.79
  -1  -3   2   32.71    4.36
   1   3  -2   39.93    4.59
   1  -3  -2   40.25    4.61
   1  -3  -2   43.00    5.83
  -1   3   2   31.76    6.46
   1   3  -2   37.77    4.32
  -1   3   2   36.80    6.01
  -1   3   1  532.12   29.68
  -1   3   1  514.87   29.16
  -1  -3   1  538.63   29.40
   1   3  -1  580.53   31.86
   1   3  -1  514.48   31.52
   1  -3  -1  528.58   28.84
   1   3  -1  518.60   28.99
   1  -3  -1  549.82   31.33
  -1   3   1  559.56   31.75
  -1  -3   1  503.47   29.71
  -1  -3   0 1303.56   69.27
  -1   3   0 1289.82   69.07
   1   3   0 1396.59   71.93
  -1   3   0 1308.51   70.76
   1  -3   0 1333.28   69.19
   1   3   0 1362.55   69.26
   1   3   0 1262.45   70.81
  -1   3   0 1298.90   71.56
   1  -3   0 1352.71   71.90
  -1  -3   0 1334.42   70.37
  -1   3   0 1326.74   71.10
  -1   3  -1   37.19    5.46
   1  -3   1   32.29    5.94
  -1   3  -1   28.28    3.64
  -1  -3  -1   24.65    3.80
  -1  -3  -1   26.95    4.75
   1   3   1   26.14    3.88
   1  -3   1   30.26    4.30
  -1   3  -2   30.65    5.69
  -1  -3  -2   36.03    4.71
  -1   3  -2   23.50    4.02
   1   3   2   34.02    6.41
  -1  -3  -2   30.00    5.30
   1  -3   2   34.40    4.92
   1   3   2   26.87    4.71
  -1   3  -3   74.71    9.31
   1  -3   3   78.03    8.47
   1   3   3   89.71    8.75
  -1  -3  -3   74.14    7.96
  -1   3  -3   98.35    8.49
   1   3   3   83.53    9.75
  -1  -3  -3   95.46   10.15
  -1  -3  -3   84.26    8.91
   1   3   3   83.13   10.19
  -1  -3  -3   83.25    9.03
  -1  -3  -4  108.31   10.72
  -1   3  -4  124.09   11.10
   1   3   4  131.84   12.74
   1   3   4  115.91   12.37
  -1  -3  -4  113.90   11.54
  -1  -3  -4   91.21   11.04
  -1  -3  -4  117.37   10.59
  -1  -3  -5 1674.46   89.45
   1   3   5 1548.98   90.45
  -1   3  -5 1638.27   89.17
  -1   3  -5 1585.33   89.80
  -1  -3  -5 1589.64   89.56
  -1  -3  -5 1564.75   86.14
   1   3   5 1596.99   90.79
  -1  -3  -5 1625.88   89.01
   1   3   6   94.63   13.03
  -1   3  -6  110.00   12.75
  -1  -3  -6   97.92   12.27
  -1   3  -6  117.76   13.20
   1   3   6  112.17   13.40
  -1  -3  -6   84.03    7.87
   1  -3   6  103.88   10.33
  -1  -3  -6  109.97   12.73
  -1  -3  -6  107.45   11.36
  -1   3  -7 2040.19  102.73
  -1  -3  -7 1759.36  101.92
  -1   3  -7 1631.48   93.04
  -1  -3  -7 1645.03   93.14
  -1   3  -7 1700.97  101.56
   1   3   7 1833.25  102.65
  -1  -3  -7 1909.13   98.45
   1  -3   7 1918.42   99.10
  -1  -3  -7 2044.95  103.19
   1   3   7 1849.30  103.73
  -1  -3  -7 1875.92   93.32
  -1   3  -8  236.59   20.89
  -1  -3  -8  233.88   22.49
  -1   3  -8  203.48   14.06
   1   3   8  219.92   21.84
  -1  -3  -8  203.64   14.18
  -1   3  -8  196.72   20.70
   1  -3   8  220.39   19.01
  -1  -3  -8  216.12   21.76
   1   3   8  226.94   22.58
  -1  -3  -8  216.44   16.70
  -1   3  -8  219.60   13.93
  -1  -3  -8  235.08   14.45
  -1   3  -9 1487.76   83.60
  -1  -3  -9 1363.70   74.11
  -1   3  -9 1280.46   73.55
   1   3   9 1435.16   87.19
   1  -3   9 1325.36   80.68
  -1  -3  -9 1433.86   85.96
  -1   3  -9 1434.01   74.22
   1   3   9 1390.47   84.51
  -1  -3  -9 1412.57   74.24
  -1   3  -9 1545.11   86.84
   1   3  10   75.57   13.61
  -1  -3 -10   71.84    7.41
  -1  -3 -10   83.29   14.23
  -1   3 -10   86.45    7.75
  -1   3 -10   89.69   14.92
  -1   3 -10   73.63    7.34
  -1  -3 -10   74.68    7.67
  -1   3 -10   69.15   11.68
  -1   3 -10   66.90    7.57
  -1   3 -10   78.83    7.47
  -1   3 -10   61.24    7.25
   1   3  10   79.75   14.69
   1   3  11  303.36   30.17
  -1   3 -11  294.75   18.69
  -1  -3 -11  308.14   18.96
   1   3  11  277.52   27.33
  -1   3 -11  314.82   29.71
  -1  -3 -11  282.10   28.77
  -1  -3 -11  284.11   19.04
  -1   3 -11  286.43   25.53
  -1   3 -11  298.51   19.03
   1  -3  11  222.16   27.41
   1   3  11  254.79   29.83
  -1  -3 -11  264.14   18.21
  -1   3 -11  297.85   18.87
  -1  -3 -11  262.94   18.07
  -1   3 -11  263.44   18.15
  -1   3 -11  297.32   19.30
  -1  -3 -11  255.28   18.43
  -1  -3 -11  259.41   18.32
  -1  -3 -12  228.82   25.92
  -1  -3 -12  244.88   16.28
  -1   3 -12  208.22   24.34
  -1   3 -12  262.46   16.51
  -1  -3 -12  238.45   16.81
  -1   3 -12  230.39   16.37
   1   3  12  206.75   26.89
   1  -3  12  179.03   24.52
   1   3  12  217.95   16.24
  -1  -3 -12  223.28   15.90
  -1   3 -12  238.20   16.37
  -1   3 -12  241.28   16.85
  -1  -3 -12  221.31   16.06
  -1  -3 -12  223.95   15.70
  -1   3 -12  216.62   15.73
  -1  -3 -12  204.93   15.74
   1   3  12  218.49   26.46
  -1   3 -13   88.66    8.46
  -1   3 -13   85.59   15.93
  -1  -3 -13   79.50    8.27
  -1  -3 -13   86.71   16.13
  -1  -3 -13   69.04    8.63
  -1   3 -13   76.23    8.41
   1  -3  13   85.41   16.87
   1   3  13   91.38   17.64
   1   3  13   83.68    8.73
  -1   3 -13   88.81    8.81
  -1  -3 -13   75.53    7.90
  -1  -3 -13   70.94    7.91
  -1   3 -13   80.06    8.99
  -1  -3 -13   91.17    8.56
   1   3  13   58.72   14.72
  -1   3 -14  160.32   12.02
   1   3  14  136.08   11.66
  -1   3 -14  163.80   12.27
  -1  -3 -14  141.14   11.48
  -1  -3 -14  143.20   11.95
  -1  -3 -14  132.62   10.99
  -1   3 -14  135.28   12.08
  -1   3 -14  141.02   11.99
  -1  -3 -14  125.13   10.93
  -1  -3 -14  148.26   12.65
  -1   3 -15   83.22    8.16
   1   3  15   81.81    8.03
  -1   3 -15   82.88    8.64
  -1  -3 -15   89.12    7.55
  -1   3 -15   84.33    8.30
  -1  -3 -15   78.31    8.39
  -1  -3 -15   83.83    8.89
  -1  -3 -15   81.29    7.91
  -1   3 -15   77.87    8.22
  -1   3 -16   10.15    3.39
  -1  -3 -16   11.42    3.64
  -1   3 -16    7.85    3.72
  -1  -3 -16    8.06    3.39
  -1   3 -17  148.02   10.30
  -1   3 -17  163.95   11.18
  -1  -3 -17  147.00   10.87
  -1   3 -18    4.67    2.31
  -1  -3 -18    7.74    2.53
  -1   4  18    7.05    2.32
   1  -4 -18   10.83    2.77
  -1   4  17    2.35    3.48
   1   4 -17    4.43    2.53
   1   4 -17    3.75    2.28
   1  -4 -17    0.78    2.70
   1  -4 -17    6.26    2.49
   1   4 -17    3.64    2.80
   1  -4 -16  178.60   11.90
   1   4 -16  169.40   12.07
  -1   4  16  160.78   12.96
   1   4 -16  159.55   11.74
   1   4 -16  169.70   12.14
  -1   4  15   41.47    6.45
   1   4 -15   38.13    5.61
   1   4 -15   44.56    5.78
   1   4 -15   56.08    5.93
   1  -4 -15   43.79    5.61
   1  -4 -15   41.57    5.40
   1  -4 -15   33.84    5.14
  -1   4  15   34.80    5.20
   1   4 -15   38.76    5.90
   1   4 -14   33.72    5.39
   1  -4 -14   48.05    6.11
   1   4 -14   44.37    6.07
   1   4 -14   41.28    5.71
   1  -4 -14   41.91    5.77
   1  -4 -14   34.22    5.62
  -1   4  14   36.28    5.80
   1  -4 -14   35.89    5.21
   1   4 -14   42.56    6.16
  -1   4  13  277.34   32.75
   1   4 -13  285.63   19.09
   1  -4 -13  287.57   19.80
   1  -4 -13  265.05   18.90
   1  -4 -13  274.52   18.42
   1   4 -13  287.67   19.01
   1   4 -13  288.08   19.02
   1   4 -13  294.20   18.70
   1  -4 -13  294.64   18.89
   1  -4 -13  258.99   19.04
  -1   4  13  294.46   19.21
   1  -4 -13  269.06   18.32
  -1  -4  12   86.12   16.95
  -1   4  12  140.20   22.12
   1  -4 -12  104.45    9.90
   1   4 -12   88.53    9.41
   1   4 -12   93.79    9.12
   1  -4 -12  101.65   15.29
   1   4 -12  105.45   15.87
   1   4 -12  101.38    9.27
   1  -4 -12   93.18    8.72
   1  -4 -12   92.95    8.53
   1  -4 -12   81.50    8.85
   1   4 -12   95.50    8.97
   1   4 -12   90.74    8.69
  -1   4  12  108.64    9.88
   1  -4 -12  104.61    9.07
  -1  -4  11   12.84    8.76
  -1   4  11   17.38   10.56
   1  -4 -11   24.88    8.99
   1  -4 -11   10.65    4.11
   1   4 -11   15.22    4.44
   1   4 -11   12.00    4.31
   1   4 -11   10.88    3.89
  -1   4  11   10.75    6.81
   1   4 -11    9.67    6.13
   1   4 -11   10.15    3.36
   1  -4 -11   11.41    6.73
   1   4 -11   12.90    3.92
   1  -4 -11   13.65    3.59
   1  -4 -11   14.02    4.22
   1   4 -11   14.80    3.89
   1  -4 -11   16.92    3.79
   1   4 -11   13.84    3.80
   1  -4 -11    9.07    3.83
  -1   4  11   11.61    4.21
   1  -4 -10   78.81   13.41
  -1   4  10   75.83   15.64
  -1  -4  10   68.43   13.70
   1  -4 -10   77.70    7.76
   1   4 -10   93.68    7.83
   1   4 -10   71.32    7.80
   1   4 -10   62.73    7.24
   1  -4 -10   58.80   10.85
   1   4 -10   87.42   12.88
  -1   4  10   59.69    7.32
   1  -4 -10   64.47    7.46
   1   4 -10   65.60    6.78
  -1   4  10   73.84   13.32
   1  -4  -9    5.46    3.04
   1   4  -9    1.48    4.47
   1  -4  -9   -1.45    5.44
  -1   4   9   -1.82    5.97
   1  -4  -9    1.87    6.12
  -1   4   9   -2.32    6.69
  -1  -4   9    4.21    6.36
   1   4  -8  998.30   66.81
   1  -4  -8 1050.09   57.44
   1  -4  -8 1031.93   63.65
   1   4  -8 1089.08   64.30
   1   4  -8 1102.43   67.37
  -1   4   8 1106.30   67.43
  -1  -4   8 1107.47   64.21
   1  -4  -8 1111.11   67.72
  -1   4   8 1072.10   69.84
   1  -4  -7    4.91    2.51
   1   4  -7    8.92    5.90
   1   4  -7    5.32    3.76
   1  -4  -7    3.10    4.11
   1   4  -7    4.40    5.51
  -1   4   7   12.03    6.98
  -1   4   7    5.33    6.26
   1  -4  -7   10.14    5.90
   1   4  -6  271.80   22.33
  -1   4   6  226.15   21.68
  -1  -4   6  272.27   18.76
   1   4  -6  246.44   19.36
   1  -4  -6  265.14   19.49
   1  -4  -5   14.78    4.70
   1   4  -5   12.52    4.27
  -1   4   5    2.54    5.45
  -1   4   5   11.07    2.52
   1   4  -5   18.00    6.41
   1   4  -4 1827.39   92.25
   1  -4  -4 1839.15   91.95
   1   4  -4 1714.82   95.60
   1  -4  -4 1697.87   92.59
  -1   4   4 1681.58   96.25
  -1   4   4 1611.32   89.27
  -1   4   3  202.33   13.08
  -1  -4   3  219.23   14.24
  -1   4   3  209.14   14.06
   1   4  -3  223.71   14.26
   1  -4  -3  211.79   13.91
   1   4  -3  224.06   17.43
  -1   4   3  209.63   18.02
   1  -4  -3  208.76   14.93
   1   4  -3  178.63   11.46
   1   4  -3  212.85   13.18
  -1   4   3  212.57   17.71
  -1   4   2 2352.53  131.54
   1   4  -2 2638.94  135.31
  -1  -4   2 2662.33  131.51
  -1   4   2 2484.80  131.24
   1  -4  -2 2555.47  131.01
   1   4  -2 2473.95  131.23
   1   4  -2 2528.16  135.45
   1   4  -2 2662.02  131.57
   1  -4  -2 2591.95  133.24
   1   4  -2 2381.83  132.45
   1  -4  -2 2606.91  135.64
  -1   4   2 2566.84  135.70
  -1  -4   2 2431.66  132.74
  -1   4   1  118.62   10.36
  -1  -4   1  130.69    8.92
   1   4  -1  152.59   12.62
  -1   4   1  138.60    8.79
   1   4  -1  127.51   11.97
   1   4  -1  149.65    8.91
   1  -4  -1  128.17    8.49
   1   4  -1  146.36   11.58
   1  -4  -1  131.48   11.27
  -1   4   1  126.21   12.26
  -1   4   1  122.19   11.73
   1  -4  -1  121.55   12.24
  -1  -4   1  133.80   10.66
   1   4   0  383.81   23.98
  -1  -4   0  367.32   20.11
  -1   4   0  385.79   23.44
  -1   4   0  357.40   19.77
  -1   4   0  364.24   23.93
   1   4   0  324.39   22.88
   1   4   0  386.01   19.99
   1  -4   0  325.33   19.51
   1   4   0  386.12   24.20
   1  -4   0  361.45   23.53
  -1   4   0  360.43   23.61
  -1  -4   0  349.84   22.58
   1  -4   0  378.50   24.67
  -1   4   0  387.01   23.67
  -1   4  -1 1299.96   71.50
   1  -4   1 1276.30   67.79
   1   4   1 1271.33   67.90
  -1   4  -1 1313.28   72.09
   1  -4   1 1325.85   71.84
   1   4   1 1406.04   72.68
  -1  -4  -1 1270.81   67.79
  -1   4  -1 1261.31   67.57
  -1  -4  -1 1316.28   70.63
   1   4   1 1350.61   73.00
  -1   4  -2 1776.37   98.79
   1   4   2 1719.73   95.42
   1  -4   2 1725.11   95.40
  -1   4  -2 1887.63   99.50
   1  -4   2 1900.74   99.32
  -1  -4  -2 1842.79   95.32
  -1   4  -2 1860.57   95.18
  -1  -4  -2 1806.46   97.65
   1   4   2 1892.99  100.35
  -1   4  -3 2413.12  136.35
   1  -4   3 2435.78  133.56
   1   4   3 2425.70  133.55
  -1   4  -3 2485.36  136.98
  -1   4  -3 2624.85  133.49
  -1  -4  -3 2657.43  133.62
   1   4   3 2659.38  137.65
   1   4   3 2618.61  137.87
  -1  -4  -3 2520.95  135.40
  -1   4  -4   13.17    5.89
   1   4   4   21.23    5.14
   1  -4   4   21.22    5.29
  -1  -4  -4   15.45    5.20
   1   4   4   24.20    6.48
  -1  -4  -4   27.62    7.02
  -1  -4  -4    8.70    5.28
  -1   4  -4   21.77    5.19
  -1  -4  -4   23.03    5.62
   1   4   4    7.24    6.37
   1  -4   5 2129.60  113.86
   1   4   5 2122.95  114.07
   1   4   5 1942.44  116.05
  -1   4  -5 1938.10  113.17
  -1  -4  -5 2063.10  113.85
  -1  -4  -5 2092.66  112.58
  -1  -4  -5 2067.41  115.12
  -1  -4  -5 2249.19  115.81
   1   4   5 2168.74  117.37
  -1  -4  -6   16.34    3.27
   1   4   6   29.57    8.44
  -1   4  -6   15.38    5.98
  -1  -4  -6   18.35    6.57
   1   4   6   23.53    8.26
  -1  -4  -6   29.38    7.16
  -1  -4  -6   12.02    6.27
  -1  -4  -6   27.58    4.76
  -1   4  -6   26.63    8.42
  -1  -4  -7   47.34    5.05
  -1   4  -7   42.14    4.84
  -1   4  -7   53.28    9.55
  -1  -4  -7   39.20    4.87
  -1  -4  -7   40.81    9.45
   1   4   7   53.77   10.93
  -1  -4  -7   35.74    7.60
   1   4   7   39.28   10.12
   1  -4   7   48.11    7.55
  -1  -4  -7   46.35    9.68
  -1   4  -7   52.60    9.90
  -1  -4  -8   14.28    3.73
  -1   4  -8   14.74    3.35
  -1  -4  -8   13.35    3.56
  -1   4  -8   19.39    7.08
  -1  -4  -8    6.74    6.17
   1   4   8    1.90    6.02
   1   4   8   22.29    8.67
   1  -4   8   30.57    6.33
  -1  -4  -8   26.51    8.68
  -1  -4  -8   10.10    4.95
  -1   4  -8   13.50    5.99
  -1  -4  -9  250.53   17.21
  -1   4  -9  240.57   24.40
  -1  -4  -9  254.38   25.86
   1   4   9  258.09   27.05
  -1   4  -9  278.43   17.11
   1   4   9  259.71   25.84
  -1   4  -9  258.27   25.14
  -1  -4  -9  283.15   26.01
  -1  -4  -9  274.38   17.27
   1   4  10  107.26   17.73
  -1   4 -10  123.78    9.44
  -1   4 -10  138.59   17.56
  -1  -4 -10  106.72   16.11
   1   4  10  126.56   17.85
  -1  -4 -10  133.50    9.90
  -1  -4 -10  131.24   10.24
  -1   4 -10  113.16    9.94
  -1   4 -10  110.62   15.50
   1  -4  10  108.61   17.00
   1   4  10  111.39   10.22
   1   4  10  115.53   17.34
  -1  -4 -10   98.17    8.75
  -1   4 -10  110.63    9.31
  -1   4 -10  110.13    9.61
  -1  -4 -10  116.15   10.54
  -1   4 -10  103.59    8.90
  -1  -4 -10   97.09    8.62
  -1  -4 -10   91.25    9.33
   1   4  11 1572.65  102.65
  -1  -4 -11 1766.56  101.59
  -1   4 -11 1622.12   99.52
  -1   4 -11 1703.42   86.83
   1   4  11 1595.66  100.58
  -1  -4 -11 1795.29   87.24
  -1  -4 -11 1717.02   87.69
  -1   4 -11 1611.89   87.40
  -1   4 -11 1766.14   99.36
  -1   4 -11 1663.51   86.62
   1   4  11 1582.71   87.63
   1  -4  11 1506.26  100.02
   1   4  11 1500.74  101.26
  -1   4 -11 1574.11   86.85
  -1  -4 -11 1518.10   86.27
  -1  -4 -11 1510.50   86.17
  -1   4 -11 1719.19   87.79
  -1  -4 -11 1555.78   87.45
  -1   4 -11 1522.36   86.29
  -1   4 -11 1706.28   87.72
  -1  -4 -11 1620.76   87.13
   1   4  12  209.45   25.27
  -1   4 -12  166.01   21.85
  -1  -4 -12  185.53   22.23
  -1  -4 -12  194.68   13.68
  -1   4 -12  202.69   13.74
   1   4  12  200.58   23.23
  -1  -4 -12  172.49   14.12
  -1   4 -12  193.28   14.21
   1   4  12  173.81   14.13
   1  -4  12  141.58   21.95
   1   4  12  147.59   22.17
  -1  -4 -12  177.57   13.09
  -1   4 -12  169.65   13.49
  -1   4 -12  189.59   14.30
  -1  -4 -12  150.30   13.45
  -1   4 -12  201.76   14.48
  -1  -4 -12  178.62   13.86
  -1   4 -13  917.29   50.13
  -1   4 -13  914.01   63.21
  -1  -4 -13  846.52   62.54
  -1  -4 -13  917.03   50.25
  -1  -4 -13  915.27   51.42
  -1   4 -13  899.65   50.71
   1   4  13  882.00   50.89
   1  -4  13  793.96   63.78
   1   4  13  879.84   65.58
  -1   4 -13  868.30   50.38
  -1  -4 -13  872.47   49.83
  -1   4 -13  953.63   51.33
  -1  -4 -13  876.04   50.50
  -1  -4 -13  898.06   50.36
  -1   4 -13  924.94   50.88
   1   4  13  856.19   65.15
  -1   4 -14  433.76   26.33
   1   4  14  397.47   26.15
  -1  -4 -14  422.18   25.66
  -1   4 -14  442.19   26.48
  -1  -4 -14  407.99   25.78
  -1   4 -14  429.79   26.40
  -1  -4 -14  410.82   26.39
  -1  -4 -14  420.50   26.05
  -1   4 -14  471.58   27.13
  -1  -4 -14  413.94   26.83
  -1  -4 -15   52.97    7.12
  -1   4 -15   44.32    6.48
   1   4  15   42.63    6.44
  -1   4 -15   53.59    6.35
  -1   4 -15   59.42    6.76
  -1  -4 -15   60.66    6.71
  -1  -4 -15   50.33    5.99
  -1   4 -15   57.06    6.57
  -1  -4 -15   49.40    5.85
  -1  -4 -15   56.53    6.05
   1   4  16   75.88    7.34
  -1   4 -16   99.46    8.40
  -1   4 -16   90.79    7.65
  -1  -4 -16  104.36    8.37
  -1   4 -17   37.66    4.41
  -1  -4 -17   28.15    4.17
  -1  -4 -18   77.47    5.65
  -1   5  18   12.22    2.29
   1  -5 -18   23.50    2.74
  -1   5  17   42.72    5.19
   1  -5 -17   48.64    5.11
   1   5 -17   44.29    4.95
   1  -5 -16   88.88    7.42
   1   5 -16   95.44    7.83
  -1   5  16  116.72    9.55
   1   5 -16  107.17    8.63
   1   5 -15  131.17   10.35
  -1   5  15  132.40   11.08
   1  -5 -15   98.54    8.84
   1   5 -15  140.76    9.86
   1   5 -15  110.24    9.14
   1  -5 -15  113.56    8.99
   1  -5 -15  112.73    9.65
  -1   5  15  104.95    9.36
   1   5 -14  151.02   11.35
  -1   5  14  137.84   11.87
   1   5 -14  116.36    9.88
   1  -5 -14  133.28   10.16
   1   5 -14  120.52   10.02
   1   5 -14  129.79    9.99
   1  -5 -14  107.48    9.48
   1  -5 -14  125.49   10.78
  -1   5  14  139.60   10.97
   1  -5 -14  101.16    9.61
  -1   5  13 1281.36   90.57
   1  -5 -13 1331.07   72.23
  -1   5  13 1245.73   83.99
   1   5 -13 1420.18   72.29
  -1   5  13 1426.03   73.59
   1   5 -13 1310.53   71.33
   1   5 -13 1248.93   71.03
   1  -5 -13 1276.53   70.91
   1  -5 -13 1284.51   70.82
   1  -5 -13 1354.17   72.36
   1   5 -13 1310.65   70.98
   1  -5 -13 1292.69   71.27
  -1   5  13 1325.60   71.97
  -1   5  12   64.15   15.08
  -1  -5  12   58.36   13.44
  -1  -5  12   36.84   10.96
   1  -5 -12   60.80    7.32
   1   5 -12   45.66    6.81
   1   5 -12   70.76    7.55
   1   5 -12   42.13    7.01
  -1   5  12   48.95   12.64
   1  -5 -12   47.78    6.04
   1   5 -12   45.50    6.00
   1   5 -12   52.76    6.02
   1  -5 -12   50.26    7.16
   1  -5 -12   43.20    5.71
   1   5 -12   53.46    6.25
   1  -5 -12   38.96    6.38
   1  -5 -12   47.71    6.60
  -1   5  12   43.80    6.64
   1  -5 -11  766.51   57.12
  -1  -5  11  836.92   59.28
  -1   5  11  880.09   63.39
   1  -5 -11  800.32   45.04
   1   5 -11  754.01   45.29
   1   5 -11  809.33   45.65
  -1   5  11  779.98   57.41
   1  -5 -11  698.77   52.60
   1   5 -11  780.09   53.96
   1   5 -11  739.30   43.96
   1   5 -11  817.24   44.38
   1  -5 -11  850.56   44.19
   1  -5 -11  784.06   45.46
   1   5 -11  787.65   44.00
   1   5 -11  743.98   44.06
   1  -5 -11  812.55   44.16
   1  -5 -11  759.78   44.75
  -1   5  11  842.46   45.69
   1  -5 -11  780.37   44.74
  -1   5  10  322.01   33.32
   1  -5 -10  303.46   29.74
  -1  -5  10  353.00   32.32
   1  -5 -10  306.81   20.11
   1   5 -10  328.03   21.04
   1   5 -10  317.59   20.80
  -1   5  10  289.31   29.56
   1   5 -10  288.51   26.54
   1  -5 -10  318.61   27.15
   1   5 -10  305.61   19.53
   1   5 -10  338.70   19.95
   1  -5 -10  318.27   20.81
   1   5 -10  317.81   19.48
  -1   5  10  305.40   20.75
   1  -5 -10  304.60   20.31
   1  -5 -10  306.39   20.16
   1  -5  -9   -2.04    5.57
  -1   5   9    5.06    7.98
  -1  -5   9    4.47    5.75
   1  -5  -9    0.47    2.78
   1   5  -9   -0.48    2.65
   1   5  -9    2.26    3.41
  -1   5   9   -2.07    6.77
   1   5  -9   -1.48    4.04
   1  -5  -9   -1.45    4.37
   1  -5  -9    0.52    3.30
  -1   5   9    0.55    3.71
   1  -5  -9    3.27    3.26
   1  -5  -8  175.73   12.84
   1   5  -8  215.99   22.15
   1  -5  -8  199.53   18.14
   1   5  -8  206.78   18.80
   1   5  -8  204.57   21.51
  -1   5   8  230.41   22.29
  -1   5   8  157.86   21.29
  -1  -5   8  213.60   20.21
   1  -5  -8  197.88   21.04
   1  -5  -7  209.39   18.30
   1   5  -7  219.27   18.67
   1   5  -7  243.98   22.81
  -1   5   7  256.06   23.55
   1  -5  -7  233.01   14.48
   1   5  -7  233.95   22.51
   1   5  -6  118.90   14.70
   1  -5  -6  112.31   10.92
   1   5  -6   98.68   10.57
  -1   5   6  106.67   14.16
  -1  -5   6   98.83   11.36
  -1   5   5 2398.17  131.52
   1   5  -5 2327.67  125.01
   1  -5  -5 2316.74  124.61
   1   5  -5 2404.62  130.62
  -1  -5   4  180.76   12.64
  -1   5   4  138.35   11.90
  -1   5   4  144.42   10.96
   1  -5  -4  148.80   11.32
   1   5  -4  151.93   11.53
   1   5  -4  144.16   15.24
  -1   5   4  142.74   10.71
  -1   5   4  155.23   16.30
   1  -5  -4  144.17   12.60
   1  -5  -4  146.65   15.14
  -1   5   4  156.65   16.42
  -1   5   3  318.16   20.23
   1   5  -3  370.76   25.47
  -1   5   3  369.43   21.22
  -1  -5   3  362.88   20.74
   1   5  -3  351.31   20.06
   1  -5  -3  317.03   19.58
  -1   5   3  317.05   21.01
   1   5  -3  337.12   25.26
   1   5  -3  294.16   18.87
   1  -5  -3  331.34   22.01
   1  -5  -3  316.94   24.50
  -1   5   3  336.31   25.60
   1   5  -2   18.88    5.86
  -1   5   2   21.67    4.73
   1   5  -2   29.04    3.06
   1  -5  -2   28.06    2.98
  -1   5   2   24.00    3.10
  -1   5   2   20.24    4.96
   1   5  -2   16.82    6.03
  -1  -5   2   22.73    3.38
   1  -5  -2   25.34    5.07
  -1  -5   2   27.95    5.21
  -1   5   2   28.05    7.11
   1   5  -2   25.51    4.12
   1   5  -2   27.43    4.88
   1  -5  -2   35.59    7.84
  -1   5   2   24.74    6.76
  -1   5   1   60.05    7.55
   1   5  -1   73.55    9.39
  -1  -5   1   50.85    3.90
   1   5  -1   60.00    3.93
  -1  -5   1   68.58    8.06
  -1   5   1   69.75    9.26
   1   5  -1   57.83    8.78
  -1   5   1   75.58    8.59
  -1  -5   1   60.56    4.58
  -1   5   1   87.98    9.87
   1   5  -1   82.72    9.22
   1  -5  -1   79.26    9.91
   1  -5  -1   78.32    8.22
   1   5   0  188.63   15.77
  -1   5   0  192.67   16.34
   1  -5   0  213.92   15.99
   1   5   0  189.84   16.57
  -1   5   0  193.40   16.24
  -1   5   0  192.81   15.93
   1   5   0  243.03   17.57
   1  -5   0  196.34   17.23
  -1  -5   0  202.10   15.65
  -1   5   0  203.89   16.20
   1   5   1 1647.82   78.48
  -1   5  -1 1760.35   82.26
   1   5   1 1616.48   82.34
  -1  -5  -1 1512.56   73.94
   1  -5   1 1763.84   80.95
  -1   5  -1 1235.66   73.24
   1   5   1 1645.89   73.87
   1  -5   1 1289.44   73.26
  -1   5  -1 1719.81   81.56
   1   5   1 1891.95   81.86
  -1  -5  -1 1708.22   80.14
  -1   5  -2  105.08   11.85
  -1   5  -2   86.78    6.93
   1  -5   2   87.66   10.67
   1   5   2   86.78   11.32
  -1  -5  -2   83.31    7.05
   1   5   2   90.05    7.21
   1  -5   2   82.67    7.02
   1   5   2   87.83   10.00
  -1   5  -2   92.96   11.22
   1   5   2   92.19   11.93
  -1  -5  -2  100.17   10.33
  -1   5  -3 1233.15   68.61
  -1   5  -3 1082.37   62.24
   1  -5   3 1245.29   68.08
  -1  -5  -3 1126.91   62.52
   1  -5   3 1130.00   62.67
   1   5   3 1115.44   62.72
  -1   5  -3 1129.61   67.35
  -1  -5  -3 1172.81   66.07
   1   5   3 1243.45   69.43
  -1   5  -4  159.54   16.49
  -1   5  -4  150.44   13.10
   1   5   4  176.76   18.40
  -1  -5  -4  143.21   13.10
  -1   5  -4  165.44   16.56
   1   5   4  171.77   17.50
  -1  -5  -4  170.76   15.98
  -1  -5  -4  177.82   16.10
  -1  -5  -4  180.45   17.76
   1  -5   4  163.71   13.63
   1   5   4  167.55   13.88
   1   5   5 1488.16   84.79
  -1   5  -5 1412.53   78.90
  -1  -5  -5 1316.06   78.56
  -1  -5  -5 1408.46   73.75
  -1   5  -5 1384.85   82.48
  -1  -5  -5 1401.99   82.55
  -1  -5  -5 1453.69   81.90
   1   5   5 1483.97   84.39
  -1  -5  -5 1371.71   79.54
   1   5   5 1408.07   79.36
   1  -5   5 1370.18   78.85
  -1  -5  -6   47.95    8.87
  -1   5  -6   57.66    8.78
   1   5   6   50.53   11.29
   1  -5   6   50.76    8.69
   1   5   6   44.94    8.71
  -1  -5  -6   50.09    5.18
   1   5   6   43.47   10.46
  -1  -5  -6   49.85    9.50
  -1  -5  -6   42.83    9.45
  -1  -5  -6   52.66    7.63
  -1   5  -7  549.97   40.06
  -1  -5  -7  566.85   37.82
  -1  -5  -7  498.57   29.40
  -1   5  -7  538.96   29.44
  -1   5  -7  506.43   36.48
   1   5   7  542.17   41.41
   1  -5   7  551.12   37.29
   1   5   7  480.17   37.12
  -1  -5  -7  542.95   30.05
  -1  -5  -7  542.89   39.07
  -1  -5  -7  477.22   36.71
   1  -5   7  532.25   35.39
   1   5   7  524.26   41.08
  -1   5  -8    1.94    6.59
   1   5   8    8.54    7.27
  -1  -5  -8   14.39    6.34
  -1   5  -8    9.15    5.55
  -1  -5  -8    1.91    2.29
  -1   5  -8    2.55    2.24
   1  -5   8   14.71    6.31
   1   5   8    6.94    6.69
  -1  -5  -8    7.60    3.38
   1   5   8   11.36    8.27
  -1  -5  -8   -3.82    6.72
  -1  -5  -8   11.34    5.32
  -1  -5  -9   91.67   15.04
   1   5   9   95.15   16.61
   1   5   9   90.50   15.98
  -1   5  -9  126.90   15.44
  -1  -5  -9  124.32   15.72
   1   5   9   90.83   15.70
  -1  -5  -9  105.20    8.63
  -1   5  -9  106.47    8.40
  -1  -5  -9  113.51    9.32
  -1   5  -9  122.40   16.83
  -1   5  -9  112.80    9.36
   1   5   9   96.12    9.50
   1  -5   9   65.87   13.17
   1   5   9  100.00   15.45
  -1  -5  -9   95.29    9.71
  -1  -5  -9   92.49    9.12
  -1  -5  -9  100.80    9.38
  -1  -5 -10   51.63   12.63
   1   5  10   89.58   16.61
  -1   5 -10   73.63   12.69
   1   5  10   41.83   12.20
  -1  -5 -10   76.62    7.29
  -1  -5 -10   51.54   11.99
  -1   5 -10   72.83    6.88
  -1  -5 -10   86.22    8.21
  -1   5 -10   87.62   15.23
  -1   5 -10   83.31    7.84
  -1   5 -10   78.24    7.21
   1   5  10   78.69   14.50
   1   5  10   78.40    8.55
   1  -5  10   51.05   12.18
  -1   5 -10   67.48    7.17
  -1   5 -10   65.56    7.31
  -1   5 -10   88.83    7.97
  -1  -5 -10   78.31    8.60
   1   5  10   60.39    7.58
  -1  -5 -10   72.44    8.09
   1   5  11   77.42   16.48
  -1  -5 -11  100.45    8.44
   1   5  11   80.89   15.55
  -1   5 -11   87.24   14.63
  -1   5 -11   94.88    8.26
  -1  -5 -11   84.89   15.12
  -1  -5 -11   99.39    9.24
  -1   5 -11   96.12    8.59
  -1   5 -11  105.86   16.36
   1  -5  11   70.44   13.90
   1   5  11   51.60   14.13
   1   5  11  102.42    9.77
  -1   5 -11   81.15    8.12
  -1   5 -11   80.53    8.48
  -1  -5 -11   74.70    8.88
  -1   5 -11   96.13    8.80
  -1  -5 -11   78.07    8.76
   1   5  11   87.73    8.61
   1   5  12   23.35   10.31
   1   5  12   15.09    8.88
  -1  -5 -12   13.80    3.81
  -1   5 -12   16.14    3.82
  -1   5 -12   23.21    8.82
  -1  -5 -12   15.40    8.04
  -1  -5 -12   11.17    4.98
  -1   5 -12   13.29    4.83
   1  -5  12   15.06    9.97
   1   5  12   23.35   10.31
   1   5  12   18.35    5.15
  -1   5 -12   14.20    3.84
  -1  -5 -12   14.80    3.73
  -1   5 -12   10.77    3.76
  -1   5 -12   14.83    4.23
  -1   5 -12    9.42    3.87
  -1  -5 -12   13.75    4.93
  -1  -5 -12   10.33    4.61
   1   5  12   16.09    4.28
   1   5  13   51.12   14.39
  -1  -5 -13   63.10    7.70
   1   5  13   48.32    6.98
  -1   5 -13   51.27    7.05
  -1   5 -13   46.29    6.22
  -1  -5 -13   46.78    5.79
  -1   5 -13   58.14    6.66
  -1   5 -13   55.18    6.83
  -1  -5 -13   46.75    6.78
  -1  -5 -13   56.49    7.16
  -1  -5 -14    8.85    4.36
   1   5  14    9.99    4.36
  -1   5 -14   16.00    4.56
  -1   5 -14    5.19    3.63
  -1   5 -14   13.12    4.21
  -1  -5 -14    5.46    3.58
  -1   5 -14   10.93    3.84
  -1  -5 -14    8.30    3.24
  -1  -5 -14    7.80    4.17
  -1  -5 -14   10.60    3.97
  -1  -5 -15   12.41    4.42
  -1   5 -15   20.39    4.70
  -1  -5 -15   12.13    3.96
  -1   5 -15   14.70    4.14
  -1   5 -15   15.23    3.51
  -1  -5 -15   18.42    4.17
  -1  -5 -15   14.52    4.11
   1   5  15   18.25    4.22
  -1   5 -16   28.67    4.24
  -1  -5 -16   27.51    4.25
   1   5  16   31.71    4.27
  -1  -5 -17   22.48    3.12
  -1  -5 -18    0.98    1.75
   1   5  18   -1.97    1.87
   1  -6 -17   53.47    4.82
   1   6 -17   61.60    5.44
  -1   6  17   54.87    5.47
   1   6 -16  187.94   12.42
   1  -6 -16  182.03   12.24
   1  -6 -16  155.41   11.43
  -1   6  16  167.34   11.27
   1   6 -15  475.66   26.26
  -1   6  15  474.23   27.19
   1   6 -15  414.37   24.70
   1  -6 -15  413.47   25.65
   1  -6 -15  396.51   24.79
  -1   6  15  445.40   25.66
   1   6 -14  204.79   15.02
  -1   6  14  206.12   15.75
   1  -6 -14  217.75   15.39
   1   6 -14  196.09   13.51
   1  -6 -14  188.26   14.21
  -1   6  14  232.69   15.30
   1   6 -14  208.22   13.85
  -1   6  13  395.15   25.92
   1   6 -13  359.50   23.41
   1   6 -13  380.40   23.47
   1  -6 -13  406.48   25.48
   1   6 -13  391.73   23.32
   1  -6 -13  406.95   24.62
  -1   6  13  395.66   24.99
   1  -6 -13  413.17   25.19
   1  -6 -12  287.71   30.24
  -1   6  12  335.07   35.38
  -1   6  12  276.09   30.21
   1  -6 -12  317.73   20.26
   1   6 -12  278.13   20.08
   1   6 -12  293.32   20.70
  -1   6  12  308.04   21.23
   1   6 -12  283.49   18.74
   1   6 -12  297.59   18.69
   1  -6 -12  301.99   20.79
   1  -6 -12  309.99   20.07
   1  -6 -12  306.44   20.23
  -1   6  12  289.77   20.28
  -1  -6  11  298.95   30.57
   1  -6 -11  253.32   28.55
  -1   6  11  278.88   32.71
  -1   6  11  314.58   31.18
  -1   6  11  247.04   25.83
   1  -6 -11  274.01   18.97
   1   6 -11  288.15   19.18
   1   6 -11  308.50   19.98
   1   6 -11  265.38   19.64
  -1   6  11  299.47   20.55
   1   6 -11  286.78   18.16
   1   6 -11  265.77   18.04
   1  -6 -11  270.73   19.82
   1   6 -11  284.49   17.93
   1  -6 -11  276.80   19.24
   1  -6 -11  309.58   19.57
  -1   6  11  292.88   19.86
  -1  -6  10   20.32    8.66
  -1   6  10   14.91    9.01
   1  -6 -10    9.58    7.57
  -1   6  10    2.49    7.18
  -1   6  10    5.12    5.84
   1  -6 -10   10.68    3.87
   1   6 -10   17.67    4.48
   1   6 -10   15.17    4.68
   1   6 -10   12.91    4.31
  -1   6  10    7.00    4.31
   1   6 -10    9.91    2.84
   1  -6 -10    6.31    4.29
   1   6 -10   12.01    3.27
  -1   6  10   12.13    4.79
   1  -6 -10   11.83    4.59
   1  -6 -10   17.26    4.54
  -1   6   9    2.33    7.03
   1   6  -9    6.48    3.57
   1   6  -9   10.75    3.63
   1   6  -9   11.01    4.25
  -1  -6   9    7.90    5.20
  -1   6   9    6.05    4.58
   1  -6  -9    9.04    3.34
   1   6  -9    8.51    5.92
   1  -6  -9   -2.23    6.09
  -1   6   9   10.97    8.65
   1  -6  -9    6.31    3.87
  -1   6   9    0.60    4.19
   1  -6  -9    9.60    3.94
  -1  -6   8   12.18    5.38
  -1   6   8    7.87    4.94
   1  -6  -8    8.28    2.97
   1   6  -8   17.02    8.66
   1  -6  -8   14.22    4.96
   1   6  -8    6.10    4.59
   1   6  -8   12.28    4.02
   1   6  -8    2.13    7.25
   1  -6  -8    6.96    4.58
  -1   6   8    4.29    6.49
   1  -6  -7   73.24    9.51
   1   6  -7   93.59   10.41
   1   6  -7   60.00   12.34
  -1  -6   7   85.38   10.35
  -1   6   7   68.02    9.70
   1  -6  -7   83.24    6.78
  -1   6   7   71.21   13.45
  -1   6   6  221.83   17.60
  -1  -6   6  242.30   18.12
   1  -6  -6  211.21   16.71
   1   6  -6  225.92   17.11
   1   6  -6  206.99   21.87
  -1  -6   6  214.11   20.12
  -1   6   6  207.23   22.95
  -1   6   6  240.73   23.12
   1   6  -6  216.64   13.66
  -1   6   5  154.13   12.97
  -1  -6   5  174.68   13.44
   1   6  -5  135.73   12.05
   1   6  -5  174.39   18.88
   1  -6  -5  149.45   16.96
  -1   6   5  187.62   19.49
  -1   6   5  153.43   10.70
   1   6  -5  151.27   10.59
  -1   6   5  177.54   18.98
  -1   6   4  279.21   19.79
   1   6  -4  306.93   25.71
   1   6  -4  315.07   19.69
   1   6  -4  316.31   26.43
  -1   6   4  361.67   28.13
   1  -6  -4  362.96   26.81
  -1   6   4  314.21   18.94
   1  -6  -4  312.49   21.96
   1   6  -4  335.94   19.08
   1   6  -3  954.00   53.59
  -1   6   3  871.60   47.81
   1   6  -3  703.90   44.02
  -1   6   3  905.83   54.28
  -1  -6   3  899.20   50.34
   1  -6  -3  967.99   54.13
   1   6  -3  907.78   53.37
  -1   6   3  888.39   47.90
  -1   6   3  846.16   44.98
   1  -6  -3  821.29   47.70
  -1   6   2   20.92    5.53
   1   6  -2   36.43    8.49
  -1   6   2   22.21    6.73
   1  -6  -2   34.67    8.27
  -1  -6   2   25.52    5.71
  -1   6   2   26.46    7.52
   1   6  -2   20.40    4.29
   1   6  -2   26.51    5.68
   1  -6  -2   24.66    5.06
   1   6  -2   29.46    7.76
  -1   6   2   23.45    5.33
  -1   6   1  146.56   13.14
   1   6  -1  133.05   13.68
  -1  -6   1  121.10   12.43
   1  -6  -1  109.60   13.73
  -1   6   1  123.53   14.03
  -1   6   1  150.82   14.57
   1  -6  -1  104.84   10.71
   1   6  -1  113.94   11.47
   1   6  -1  110.14   12.27
   1   6  -1  150.59   14.55
  -1   6   1  101.28   11.61
  -1   6   0  501.79   33.18
   1   6   0  447.33   31.79
   1  -6   0  502.28   34.41
  -1  -6   0  472.04   31.85
   1  -6   0  472.54   31.04
   1   6   0  525.60   32.95
   1   6   0  510.14   33.90
  -1   6   0  484.06   32.72
  -1   6   0  481.93   32.38
   1   6   0  508.10   33.68
  -1   6  -1    8.31    5.06
  -1  -6  -1    5.79    5.04
   1  -6   1   -0.95    4.13
   1   6   1    2.85    3.13
   1   6   1   -1.29    5.49
   1  -6   1    5.00    5.80
   1   6   1   -1.06    4.53
  -1   6  -1    4.50    5.41
  -1   6  -2  346.99   26.75
  -1   6  -2  371.93   27.17
   1   6   2  345.25   25.32
   1   6   2  323.43   27.08
  -1  -6  -2  350.80   25.17
   1   6   2  340.72   20.34
   1  -6   2  339.59   25.26
   1   6   2  346.52   27.53
  -1   6  -2  331.17   20.45
  -1   6  -3 1702.11   90.91
   1   6   3 1676.13   87.60
  -1   6  -3 1686.32   90.33
   1   6   3 1452.23   81.50
   1   6   3 1649.39   91.75
  -1  -6  -3 1597.61   87.95
  -1   6  -3 1512.26   80.92
  -1   6  -3 1504.88   81.33
   1  -6   3 1588.42   88.89
   1   6   3 1537.94   81.35
  -1   6  -4  461.23   33.13
   1   6   4  428.63   29.21
  -1  -6  -4  414.29   23.38
  -1   6  -4  351.83   30.71
   1   6   4  398.69   25.94
  -1  -6  -4  436.67   30.67
  -1  -6  -4  390.28   32.52
   1   6   4  435.44   33.25
  -1   6  -4  428.75   25.53
   1   6   4  399.28   23.97
   1  -6   4  395.96   31.02
  -1   6  -5  240.21   23.28
  -1   6  -5  211.51   21.55
  -1  -6  -5  215.58   13.95
  -1  -6  -5  217.81   19.88
  -1  -6  -5  255.16   21.67
   1   6   5  236.34   23.62
  -1  -6  -5  210.83   22.26
  -1  -6  -5  239.40   17.54
  -1   6  -5  228.86   17.05
   1   6   5  227.46   14.46
   1   6   5  264.21   25.03
   1   6   5  179.68   16.78
  -1  -6  -6  384.74   21.14
  -1  -6  -6  364.76   29.21
  -1  -6  -6  299.21   28.39
  -1  -6  -6  321.99   25.91
   1   6   6  375.61   32.33
  -1   6  -6  376.91   25.62
   1   6   6  333.21   20.74
  -1  -6  -6  365.19   25.60
   1   6   6  367.42   31.65
   1  -6   6  330.48   25.50
   1   6   6  317.89   25.49
  -1  -6  -7  179.85   12.05
   1  -6   7  148.83   16.16
   1   6   7  143.11   16.43
   1   6   7  144.59   20.53
  -1  -6  -7  143.11   17.93
  -1  -6  -7  166.47   19.24
  -1  -6  -7  180.22   16.96
  -1   6  -7  188.24   16.65
   1   6   7  213.36   22.77
  -1   6  -8 1011.88   59.64
   1   6   8  956.18   65.95
  -1  -6  -8 1002.74   60.06
   1   6   8 1020.93   66.58
  -1  -6  -8  985.61   52.28
  -1   6  -8  866.55   52.38
  -1   6  -8 1098.58   66.71
   1  -6   8  951.98   60.45
   1   6   8  848.83   60.05
   1   6   8  959.03   53.24
   1   6   8  912.50   52.59
   1   6   8 1026.04   68.47
  -1  -6  -8  892.18   60.74
  -1  -6  -8 1033.57   64.80
   1   6   9  219.56   27.19
  -1  -6  -9  219.80   24.71
   1   6   9  268.40   28.09
  -1   6  -9  222.03   14.99
  -1   6  -9  212.90   21.48
  -1  -6  -9  254.22   16.56
  -1   6  -9  251.65   16.85
  -1   6  -9  248.46   26.30
  -1   6  -9  213.50   16.21
  -1   6  -9  244.54   17.00
   1   6   9  248.73   24.35
   1   6   9  276.67   17.94
  -1   6  -9  218.11   15.25
  -1   6  -9  262.76   16.32
  -1   6  -9  251.29   16.29
  -1  -6  -9  250.49   16.76
   1   6   9  232.91   16.71
   1   6  10    5.83    8.80
  -1  -6 -10    2.45    6.68
   1   6  10    5.29    6.81
  -1   6 -10    6.42    2.77
  -1   6 -10   13.69    7.30
  -1  -6 -10    5.84    3.84
  -1   6 -10    6.51    3.14
  -1   6 -10    5.94    4.12
  -1   6 -10   12.10    6.97
   1   6  10    8.51    6.43
   1   6  10    5.48    4.42
  -1   6 -10    5.18    3.64
  -1   6 -10    4.82    2.98
  -1   6 -10    5.09    3.11
  -1  -6 -10    5.52    4.17
  -1   6 -10    8.20    3.35
  -1  -6 -10    8.42    4.69
   1   6  10    6.57    4.19
   1   6  11  210.86   26.61
   1   6  11  233.47   26.32
  -1  -6 -11  176.94   14.00
  -1   6 -11  225.35   14.96
  -1   6 -11  169.90   12.97
  -1   6 -11  152.03   21.52
  -1   6 -11  178.62   13.61
   1   6  11  189.86   14.90
   1   6  11  169.28   21.59
  -1   6 -11  176.43   13.04
  -1   6 -11  187.87   13.66
  -1   6 -11  171.44   13.33
  -1  -6 -11  176.83   14.66
   1   6  11  191.55   14.07
  -1  -6 -11  173.83   14.29
   1   6  12   26.93   11.99
   1   6  12   34.12   10.81
  -1  -6 -12   32.03    5.73
   1   6  12   31.13    6.64
  -1   6 -12   42.63    5.75
  -1   6 -12   34.97    5.09
  -1   6 -12   34.99    5.43
  -1   6 -12   40.64    5.58
  -1  -6 -12   31.88    6.32
  -1  -6 -12   24.76    5.78
   1   6  12   31.64    5.73
  -1   6 -13   88.23    8.21
  -1  -6 -13   94.99    9.39
  -1   6 -13  100.49    8.80
  -1   6 -13  103.05    8.81
  -1  -6 -13   69.33    7.89
  -1  -6 -13   87.41    9.45
  -1  -6 -13   97.45    9.44
   1   6  13   90.47    8.57
   1   6  13  100.27    9.66
  -1  -6 -14   10.49    4.45
   1   6  14   14.66    4.51
  -1  -6 -14   21.05    4.12
  -1   6 -14   15.12    3.54
  -1   6 -14    7.75    3.44
  -1  -6 -14   10.55    4.30
  -1  -6 -14   14.51    4.46
   1   6  14    6.06    3.28
  -1   6 -15   -1.86    3.65
  -1  -6 -15   -1.00    3.34
   1   6  15    5.82    3.40
  -1  -6 -15   -2.88    3.32
  -1  -6 -15    3.06    2.56
  -1  -6 -15   -0.88    3.26
  -1   6 -15    0.39    2.60
   1   6  16   99.07    7.35
  -1  -6 -16   85.47    6.94
  -1  -6 -16   98.37    7.25
  -1  -6 -16   84.37    6.93
   1   6  17  156.35   10.11
  -1   7  17    3.79    2.42
  -1   7  16   48.82    5.41
  -1   7  16   38.06    4.11
   1  -7 -16   35.68    4.06
   1  -7 -16   33.47    4.31
  -1   7  15  106.31    9.20
  -1   7  15   87.58    8.03
   1  -7 -15   95.08    7.80
   1  -7 -15   87.06    8.21
  -1   7  14    4.96    4.07
   1  -7 -14    4.43    4.00
   1  -7 -14   -2.31    3.56
  -1   7  14    5.17    4.07
  -1   7  13  234.88   17.85
  -1   7  13  236.61   17.13
   1  -7 -13  217.58   16.57
   1  -7 -13  258.27   17.83
   1   7 -13  276.16   17.46
   1  -7 -12   58.96   12.87
  -1   7  12   45.07   14.02
   1  -7 -12   57.83    6.90
   1   7 -12   56.82    7.18
   1   7 -12   49.32    7.12
   1   7 -12   69.57    8.29
  -1   7  12   56.43    8.12
   1  -7 -12   60.93    7.99
   1  -7 -12   47.91    7.24
  -1   7  12   57.43    7.67
   1  -7 -12   51.14    7.18
  -1   7  11  617.09   53.66
   1  -7 -11  551.14   48.70
   1  -7 -11  593.62   36.85
   1   7 -11  664.45   38.52
   1   7 -11  645.27   37.99
   1   7 -11  666.41   37.66
  -1   7  11  638.24   52.01
  -1   7  11  634.45   38.73
   1  -7 -11  630.47   38.44
  -1   7  11  652.15   38.24
   1  -7 -11  649.41   37.62
   1  -7 -11  675.57   38.05
   1  -7 -10  232.38   16.46
   1   7 -10  244.96   17.74
   1   7 -10  250.27   17.12
   1   7 -10  231.30   16.88
   1   7 -10  232.14   17.23
  -1   7  10  216.70   27.04
  -1   7  10  260.54   18.40
  -1   7  10  267.27   18.16
   1  -7 -10  262.71   17.36
   1  -7 -10  248.85   17.44
   1  -7 -10  244.62   27.10
  -1  -7  10  219.11   26.36
  -1   7  10  253.15   30.23
   1   7  -9  384.33   23.81
   1   7  -9  372.90   24.51
   1   7  -9  365.50   23.87
   1   7  -9  391.17   24.48
   1  -7  -9  373.14   23.26
  -1   7   9  364.15   35.46
   1  -7  -9  372.97   24.64
  -1   7   9  402.73   24.98
   1  -7  -9  379.16   23.81
   1  -7  -9  403.48   24.51
   1  -7  -8  159.53   18.46
   1   7  -8  194.86   22.79
   1  -7  -8  168.97   12.06
   1   7  -8  166.46   13.32
   1   7  -8  172.74   13.18
   1   7  -8  183.14   12.72
   1   7  -8  174.29   13.20
  -1   7   8  176.31   22.47
   1  -7  -8  176.17   13.62
  -1   7   8  179.79   13.82
   1  -7  -8  153.01   12.34
  -1   7   7   -0.57    3.48
   1   7  -7    2.21    6.65
   1   7  -7    7.83    3.88
   1  -7  -7   -4.16    7.79
  -1   7   7   10.01    9.39
  -1   7   7    1.19    3.91
   1  -7  -7    0.54    3.31
  -1   7   7   -2.25    6.78
   1   7  -6    3.41    2.56
  -1   7   6    2.86    2.84
  -1   7   6   12.50    7.58
  -1   7   6    6.86    8.82
  -1  -7   6    5.15    5.41
   1  -7  -6   11.41    7.13
   1   7  -6   -2.03    7.14
   1   7  -5   13.04    6.35
  -1  -7   5   -1.31    3.38
   1   7  -5    9.07    3.14
  -1   7   5    6.55    3.35
   1  -7  -5   15.77    7.48
  -1   7   5   12.48    7.33
   1   7  -5   14.92    8.32
   1   7  -4    8.57    7.47
   1   7  -4    2.85    3.08
  -1  -7   4    1.25    3.00
  -1   7   4    1.63    3.24
   1  -7  -4   -1.65    6.36
  -1   7   4    3.79    5.71
   1   7  -4    3.45    6.27
  -1   7   3  234.18   18.56
   1   7  -3  297.30   24.49
  -1   7   3  250.60   23.58
  -1   7   3  240.72   16.02
   1   7  -3  258.50   16.34
  -1  -7   3  258.31   21.12
   1  -7  -3  259.29   23.22
  -1   7   3  269.97   24.76
   1   7  -3  237.72   22.78
   1   7  -2 1302.79   70.59
  -1   7   2 1132.04   65.09
   1   7  -2 1150.84   60.92
   1   7  -2 1062.82   63.31
  -1   7   2 1119.00   60.82
  -1   7   2 1158.20   69.63
   1  -7  -2 1215.12   70.28
  -1  -7   2 1103.23   66.42
  -1   7   2 1133.26   69.81
  -1   7   2 1063.34   64.77
   1   7  -2 1092.20   68.43
   1   7  -1  726.91   46.79
  -1   7   1  710.60   44.05
  -1   7   1  659.14   38.78
  -1   7   1  650.43   45.60
   1   7  -1  733.96   39.11
   1   7  -1  699.01   42.97
   1  -7  -1  654.83   41.01
   1  -7  -1  754.69   47.63
  -1  -7   1  693.15   44.39
  -1   7   1  696.35   44.20
   1   7  -1  744.03   45.97
   1   7   0  742.75   47.66
  -1   7   0  754.51   46.67
   1  -7   0  717.96   43.67
  -1   7   0  747.42   46.90
   1   7   0  721.16   45.81
   1   7   0  785.06   48.15
  -1   7   0  686.56   40.48
   1  -7   0  778.37   49.14
  -1  -7   0  699.52   45.56
   1   7   0  741.26   45.94
  -1   7   0  724.36   46.68
   1   7   1 2361.23  126.03
  -1   7  -1 2284.23  126.27
   1   7   1 2290.95  118.64
   1   7   1 2321.72  126.08
   1  -7   1 2032.26  122.38
   1   7   1 2410.93  128.00
   1  -7   1 2294.22  127.73
  -1  -7  -1 2221.62  124.61
  -1   7  -1 2273.38  126.55
   1   7   2 1297.20   72.48
  -1   7  -2 1202.50   73.56
   1   7   2 1247.60   73.90
   1  -7   2 1167.57   70.94
  -1   7  -2 1223.11   65.70
   1   7   2 1194.22   65.47
   1   7   2 1221.36   75.00
   1  -7   2 1260.09   74.30
  -1  -7  -2 1176.31   71.50
  -1   7  -2 1263.83   74.36
  -1   7  -3 2063.59  118.45
  -1  -7  -3 2040.45  107.58
   1   7   3 2235.20  116.01
  -1   7  -3 1904.42  108.49
   1   7   3 2125.24  108.77
   1   7   3 2269.93  120.53
   1   7   3 2141.58  119.16
   1  -7   3 2124.80  116.64
   1  -7   3 2103.95  118.19
   1   7   3 2120.63  120.34
  -1  -7  -3 1985.58  115.64
  -1   7  -3 2206.50  119.54
   1   7   4  108.82   12.69
  -1  -7  -4   84.60    7.11
  -1   7  -4   74.20   12.88
   1   7   4  107.62   14.72
   1  -7   4   92.12   12.97
   1   7   4   87.60    8.14
  -1  -7  -4   94.03   15.01
   1   7   4   91.25   14.27
  -1  -7  -4  106.93   13.62
  -1   7  -4  106.35   15.07
  -1   7  -5    7.67    6.36
  -1  -7  -5   21.02    3.56
   1   7   5   20.25    6.27
   1  -7   5    9.11    5.82
   1   7   5   20.76    4.37
   1   7   5   28.04    9.04
  -1  -7  -5   15.70    6.46
  -1  -7  -5   23.14    7.72
  -1  -7  -5   16.27    8.12
  -1   7  -5   33.75    9.93
  -1  -7  -6   37.06    4.87
   1   7   6   39.84    7.95
  -1   7  -6   32.12   10.34
  -1  -7  -6   45.99   11.05
  -1  -7  -6   42.23    8.94
   1   7   6   39.98   11.11
  -1  -7  -6   46.66   11.27
   1   7   6   46.98    5.71
   1  -7   6   50.94   11.32
   1   7   6   50.34   12.14
  -1  -7  -7   14.16    6.64
  -1  -7  -7    6.10    6.42
   1   7   7   -2.56    7.74
   1   7   7   -2.46    7.74
   1   7   7   19.05    8.67
   1  -7   7    6.84    6.57
  -1  -7  -7   10.33    3.41
  -1   7  -7    8.21    3.61
   1   7   7   12.16    4.33
  -1   7  -7    5.68    3.78
  -1  -7  -7    4.31    4.09
   1   7   7    5.13    3.79
  -1  -7  -7    4.93    3.81
   1   7   8  307.68   30.65
  -1  -7  -8  221.44   23.31
  -1  -7  -8  238.34   24.84
   1  -7   8  213.62   25.52
   1   7   8  246.33   26.95
  -1  -7  -8  237.12   15.65
  -1   7  -8  253.16   26.29
  -1   7  -8  252.22   16.60
  -1   7  -8  212.99   15.05
  -1   7  -8  220.07   15.47
  -1   7  -8  223.87   16.13
   1   7   8  229.61   16.73
  -1   7  -8  211.37   15.10
  -1  -7  -8  242.40   17.04
  -1  -7  -8  232.77   15.72
   1   7   8  214.80   16.17
  -1  -7  -8  214.50   16.24
   1   7   9   14.76    9.30
  -1  -7  -9   14.40    8.17
   1   7   9   -5.42    8.89
  -1  -7  -9    3.85    3.57
  -1   7  -9   -1.94    3.62
  -1   7  -9    4.44    3.39
  -1   7  -9    1.48    2.70
  -1   7  -9   -2.55    6.56
   1   7   9    6.24    4.41
  -1   7  -9    3.70    4.09
  -1   7  -9    2.87    2.92
  -1   7  -9    1.53    2.75
  -1  -7  -9    2.11    4.52
  -1  -7  -9   -0.61    4.71
   1   7   9    8.15    3.99
  -1  -7 -10  303.76   30.52
   1   7  10  276.34   32.61
   1  -7  10  263.62   31.31
   1   7  10  271.32   31.17
  -1  -7 -10  290.27   19.54
  -1   7 -10  284.76   20.19
  -1   7 -10  310.15   19.83
  -1   7 -10  253.14   29.29
  -1   7 -10  281.27   18.80
  -1   7 -10  308.12   20.12
   1   7  10  291.02   20.61
  -1   7 -10  302.40   19.18
  -1   7 -10  300.67   18.99
   1   7  10  292.24   20.03
   1   7  11   55.56   15.74
   1  -7  11   57.06   15.36
   1   7  11   64.26   15.20
  -1  -7 -11   71.98    8.01
  -1   7 -11   85.60    8.25
  -1   7 -11   46.60   12.91
   1   7  11   82.24    9.08
  -1   7 -11   60.46    7.52
  -1  -7 -11   65.30    8.51
  -1   7 -11   62.34    6.80
  -1   7 -11   62.33    6.89
   1   7  11   76.14    8.26
  -1  -7 -11   58.61    7.97
  -1  -7 -12  561.10   32.88
   1   7  12  615.28   33.91
  -1   7 -12  581.72   32.92
  -1   7 -12  479.97   31.93
  -1   7 -12  520.64   31.55
  -1  -7 -12  542.21   33.60
  -1   7 -12  548.96   31.83
   1   7  12  536.92   32.42
  -1  -7 -12  561.31   33.05
  -1  -7 -13  336.48   20.71
   1   7  13  318.79   20.76
  -1   7 -13  316.24   20.25
  -1   7 -13  292.88   19.20
  -1   7 -13  321.75   19.37
  -1  -7 -13  278.30   20.32
  -1   7 -13  297.49   18.83
  -1  -7 -13  292.27   20.18
   1   7  13  309.02   19.83
  -1  -7 -14  147.55   12.39
  -1  -7 -14  172.94   12.71
  -1  -7 -14  171.71   12.98
   1   7  14  158.42   11.80
   1   7  14  201.96   13.25
  -1  -7 -15  301.93   19.25
  -1  -7 -15  317.43   19.15
   1   7  15  314.28   19.22
  -1  -7 -16   50.21    4.77
  -1  -7 -16   49.06    4.47
   1   7  16   40.08    4.54
   1   7  16   44.39    4.62
   1   8 -16    2.21    2.43
   1  -8 -16    5.19    2.22
  -1   8  16   -0.48    1.92
  -1   8  16    3.44    2.97
   1   8 -15   14.44    3.58
   1  -8 -15   14.08    2.78
   1  -8 -15   21.33    4.11
  -1   8  15   14.17    3.69
   1  -8 -15   11.57    3.31
  -1   8  15   21.23    4.37
   1   8 -14    1.33    3.20
   1  -8 -14    3.57    3.77
   1  -8 -14    1.70    3.53
  -1   8  14    1.86    3.74
  -1   8  14    1.09    3.82
   1   8 -13   14.98    4.29
   1  -8 -13   16.59    5.22
  -1   8  13   28.67    5.70
   1  -8 -13   21.96    4.93
  -1   8  13   19.26    5.04
  -1   8  12   45.67    7.32
   1  -8 -12   54.66    6.92
   1  -8 -12   53.33    7.06
  -1   8  12   49.78    6.95
   1   8 -12   39.36    6.97
   1   8 -12   52.87    6.73
   1   8 -12   47.92    6.46
   1   8 -11  885.08   49.50
   1   8 -11  920.86   49.23
   1   8 -11  797.27   48.67
   1   8 -11  886.00   50.07
  -1   8  11  880.33   65.07
  -1   8  11  841.87   50.16
  -1   8  11  873.23   49.83
   1  -8 -11  830.65   49.42
   1  -8 -11  943.02   49.62
   1  -8 -11  814.92   62.41
   1   8 -10  108.42   10.02
   1   8 -10   97.49    9.85
   1   8 -10   96.21   10.38
   1   8 -10  121.98    9.95
   1  -8 -10  111.30   11.09
   1  -8 -10  107.02   10.27
   1  -8 -10   91.68    9.50
  -1   8  10  112.33   10.71
  -1   8  10   92.02   18.33
   1   8  -9  754.28   46.26
   1   8  -9  798.23   46.40
   1   8  -9  839.99   45.89
   1   8  -9  817.00   46.98
  -1   8   9  760.45   60.41
   1  -8  -9  839.02   47.37
   1  -8  -9  818.81   45.97
  -1   8   9  828.82   46.99
   1  -8  -8  285.00   18.91
  -1   8   8  286.29   19.95
   1   8  -8  296.89   18.91
   1   8  -8  286.00   19.95
   1   8  -8  293.56   19.74
  -1   8   8  293.96   30.92
  -1   8   8  282.72   20.12
   1  -8  -8  294.71   20.21
  -1   8   8  296.46   31.87
   1  -8  -8  320.56   31.12
   1  -8  -7  933.59   52.96
   1   8  -7  983.45   52.99
   1   8  -7  981.11   54.15
   1   8  -7  951.30   54.44
   1   8  -7 1002.63   67.92
  -1   8   7  960.40   67.67
  -1   8   7  975.14   54.65
   1  -8  -7  977.72   54.38
   1  -8  -7  945.05   66.33
  -1   8   7  986.76   69.70
  -1  -8   6 1496.86   90.96
  -1  -8   6 1407.17   94.23
   1  -8  -6 1644.13   96.61
  -1   8   6 1561.24   98.78
   1   8  -6 1642.06   97.92
   1   8  -6 1629.72   83.99
   1   8  -6 1493.00   84.02
   1   8  -6 1580.48   83.81
   1   8  -6 1699.87   98.24
   1   8  -6 1481.95   82.61
  -1   8   6 1580.97   84.21
   1  -8  -6 1520.17   83.74
  -1   8   6 1616.23   84.02
   1   8  -5   85.21   14.99
  -1   8   5   78.68    7.74
   1   8  -5   65.04    7.24
   1  -8  -5   89.52   14.15
  -1   8   5   68.37   14.12
  -1  -8   5  103.92   12.64
   1   8  -5   89.97   15.10
   1   8  -4 1750.07  100.81
   1   8  -4 1701.18   87.95
  -1   8   4 1559.36   87.63
  -1   8   4 1689.94  100.50
  -1  -8   4 1642.60   95.44
   1  -8  -4 1786.53   99.98
  -1   8   4 1651.76  100.80
   1   8  -4 1579.44   99.00
   1   8  -3  259.63   24.88
  -1   8   3  231.85   24.20
   1   8  -3  248.83   16.86
  -1   8   3  247.97   16.69
  -1   8   3  281.22   25.91
  -1  -8   3  233.10   21.82
   1  -8  -3  247.64   24.50
   1   8  -3  279.08   25.15
   1   8  -2 1024.86   64.95
  -1   8   2  871.97   58.92
  -1   8   2 1061.85   55.29
   1   8  -2  938.41   57.95
  -1   8   2  943.59   64.15
   1   8  -2 1067.78   55.35
  -1  -8   2  949.18   61.43
   1  -8  -2 1040.19   65.42
  -1   8   2  972.60   59.45
   1   8  -2 1089.98   64.85
   1   8  -1 1939.40  108.71
  -1   8   1 1826.56  104.72
  -1   8   1 1859.36   98.56
   1   8  -1 1902.75   98.65
   1   8  -1 1724.11  103.01
  -1   8   1 1859.62  107.71
  -1  -8   1 1934.14  106.03
   1  -8  -1 1973.28  109.74
  -1   8   1 1842.63  104.83
   1   8  -1 1734.56  105.78
   1   8   0 1376.73   81.43
  -1   8   0 1363.39   79.84
   1   8   0 1328.15   79.04
  -1   8   0 1287.51   72.53
   1  -8   0 1377.32   82.76
  -1  -8   0 1398.50   79.77
  -1   8   0 1416.12   80.59
  -1   8  -1  558.19   39.26
   1   8   1  584.56   39.74
   1   8   1  531.38   31.67
   1   8   1  561.31   39.00
  -1  -8  -1  514.97   37.55
   1  -8   1  503.71   39.81
  -1   8  -1  572.71   40.04
   1   8   2   87.34   11.85
  -1   8  -2   69.35   11.95
   1   8   2   67.20   13.02
   1  -8   2   83.63   13.71
   1   8   2   61.52    6.94
  -1   8  -2   64.26    7.26
   1   8   2   57.61   10.85
  -1  -8  -2   72.87   11.15
  -1   8  -2   46.46   10.42
   1   8   3   10.29    5.83
  -1   8  -3    3.77    6.41
   1   8   3   12.13    7.80
  -1   8  -3    1.03    3.63
   1   8   3    2.52    3.55
   1  -8   3    1.45    4.16
   1   8   3    1.87    6.35
   1  -8   3    9.50    6.70
  -1  -8  -3    3.18    5.60
  -1   8  -3    3.87    6.59
  -1  -8  -4  413.75   24.05
   1   8   4  379.85   30.65
  -1   8  -4  387.89   34.14
  -1   8  -4  413.19   35.09
   1  -8   4  402.94   32.42
   1   8   4  441.67   25.53
   1   8   4  413.67   35.35
   1   8   4  462.13   37.28
  -1  -8  -4  410.89   37.06
   1  -8   4  390.56   34.10
  -1  -8  -4  420.78   33.19
  -1  -8  -4  400.73   34.09
  -1  -8  -5  213.74   13.81
  -1   8  -5  198.29   23.04
   1   8   5  171.09   18.83
  -1   8  -5  248.42   24.99
   1   8   5  184.17   14.69
  -1  -8  -5  228.00   22.85
  -1  -8  -5  207.81   24.43
   1   8   5  276.57   27.20
  -1  -8  -5  170.70   20.41
   1   8   5  227.88   24.18
   1  -8   5  199.71   21.40
   1   8   5  227.20   14.87
  -1  -8  -6   12.34    7.25
  -1  -8  -6    8.64    5.45
   1   8   6   -5.25    8.94
  -1  -8  -6    7.11    7.15
   1  -8   6    8.48    5.79
   1   8   6    5.04    3.71
  -1  -8  -6    6.48    2.98
  -1   8  -6    2.39    7.84
  -1   8  -6    7.13    3.78
   1   8   6    6.81    4.18
  -1   8  -6    3.65    3.68
  -1  -8  -6    3.61    3.99
  -1  -8  -6    8.92    4.25
   1   8   6    3.56    4.19
  -1  -8  -7  149.40   19.24
   1   8   7  131.97   20.46
  -1  -8  -7  135.41   18.98
   1   8   7  139.49   11.00
   1  -8   7  108.36   17.49
  -1  -8  -7  140.53   11.02
  -1   8  -7  153.32   10.94
  -1   8  -7  144.32   20.61
  -1   8  -7  132.34   11.65
  -1   8  -7  161.81   12.50
  -1   8  -7  144.86   10.94
   1   8   7  145.85   12.36
  -1   8  -7  151.67   11.46
  -1  -8  -7  152.78   12.58
  -1  -8  -7  143.41   12.21
   1   8   7  140.09   12.00
  -1  -8  -8  143.83   20.08
   1   8   8  196.25   24.99
  -1  -8  -8  140.87   20.56
   1   8   8  150.09   21.95
   1  -8   8  169.10   21.98
  -1  -8  -8  157.92   12.28
  -1   8  -8  157.14   13.18
  -1   8  -8  174.92   13.44
  -1   8  -8  167.89   12.23
  -1   8  -8  161.26   12.25
   1   8   8  169.11   13.78
  -1  -8  -8  160.54   13.65
  -1  -8  -8  165.39   13.39
   1   8   8  170.61   13.61
  -1  -8  -9   45.17   12.70
   1   8   9   49.49   14.52
   1   8   9   34.15   12.87
   1  -8   9   39.59   12.00
  -1  -8  -9   45.72    6.17
  -1   8  -9   56.81    7.33
  -1   8  -9   43.66    5.42
  -1   8  -9   43.21    6.06
  -1   8  -9   43.60   12.83
   1   8   9   47.55    7.37
  -1   8  -9   39.46    6.68
  -1  -8  -9   44.39    7.26
  -1  -8  -9   37.23    7.00
   1   8   9   43.22    6.86
   1   8  10  131.53   21.30
  -1  -8 -10  162.21   21.69
   1  -8  10  134.54   19.52
   1   8  10  141.44   21.33
  -1  -8 -10  130.33   11.28
  -1   8 -10  130.63   10.48
  -1   8 -10  149.81   12.46
  -1   8 -10  126.92   11.02
  -1   8 -10  122.76   19.51
  -1   8 -10  142.34   12.04
   1   8  10  172.59   13.18
  -1  -8 -10  150.22   12.78
  -1  -8 -10  115.49   11.36
   1   8  10  138.54   11.94
  -1   8 -11    3.46    3.44
   1   8  11    7.02    4.74
  -1   8 -11    8.00    4.26
  -1  -8 -11   -0.58    3.28
   1   8  11    3.12    4.10
  -1   8 -12  257.43   16.10
  -1   8 -12  209.40   15.43
   1   8  12  212.08   16.22
  -1  -8 -12  206.65   15.53
   1   8  12  222.86   15.93
  -1  -8 -13   12.95    3.86
  -1   8 -13    3.02    3.59
  -1   8 -13   12.64    3.59
  -1  -8 -13   13.02    4.70
   1   8  13   18.33    4.58
  -1  -8 -13   12.86    4.50
   1   8  13   15.25    4.75
  -1  -8 -14  345.90   22.94
   1   8  14  416.36   23.74
   1   8  14  389.19   22.90
  -1  -8 -14  375.34   23.74
  -1  -8 -14  415.92   23.67
   1   8  15    3.28    2.83
  -1  -8 -15    3.56    3.03
  -1  -8 -15    3.59    3.00
  -1  -8 -16  174.55   10.46
  -1  -8 -16  185.18   10.34
   1   8  16  152.59   10.02
  -1   9  16    6.57    2.30
  -1   9  15  347.92   19.02
   1   9 -15  300.36   18.15
   1  -9 -15  300.45   18.08
   1  -9 -15  316.56   18.71
  -1   9  15  317.68   18.35
  -1   9  14   20.16    4.21
   1   9 -14    6.59    3.24
   1  -9 -14   20.59    4.58
   1  -9 -14   24.27    4.32
  -1   9  14   16.20    4.07
  -1   9  13   69.42    7.93
   1   9 -13   68.17    6.92
  -1   9  13   70.36    7.58
   1  -9 -13   73.37    7.62
  -1   9  12   19.62    5.07
  -1   9  12   12.92    4.59
   1  -9 -12   10.04    4.81
   1   9 -12   15.20    4.05
   1   9 -12   11.11    3.61
   1   9 -12   15.97    5.31
   1  -9 -11   53.65    7.70
  -1   9  11   53.13    7.36
   1  -9 -11   55.23    6.93
   1   9 -11   46.25    7.44
   1   9 -11   39.00    6.42
   1   9 -11   41.29    6.28
   1   9 -11   51.83    6.37
  -1   9  10   22.53    5.89
   1  -9 -10   25.44    5.30
   1   9 -10   22.73    4.86
   1   9 -10   18.05    5.22
   1   9 -10   16.81    5.59
   1   9 -10   22.77    5.29
   1  -9 -10   20.22    5.83
  -1   9  10   24.98   11.41
   1  -9  -9  358.24   22.93
  -1   9   9  343.27   22.93
   1  -9  -9  348.03   21.94
   1   9  -9  337.27   21.56
   1   9  -9  361.09   22.73
   1   9  -9  322.30   22.63
  -1   9   9  250.18   31.76
  -1   9   9  335.61   22.99
   1  -9  -9  353.52   23.43
  -1   9   9  394.11   38.17
   1  -9  -9  305.45   32.85
   1  -9  -8  168.06   12.38
   1  -9  -8  158.84   13.42
   1   9  -8  177.32   13.80
   1   9  -8  142.84   11.63
   1   9  -8  148.50   12.68
  -1   9   8  201.13   24.59
  -1   9   8  156.60   13.42
   1  -9  -8  174.47   13.67
  -1  -9   8  169.63   24.18
   1  -9  -8  140.86   20.96
  -1   9   8  140.57   21.79
   1  -9  -7  302.03   32.89
  -1   9   7  378.11   37.16
   1   9  -7  288.32   33.33
   1   9  -7  340.01   23.77
   1   9  -7  353.06   22.28
   1   9  -7  405.77   24.24
   1   9  -7  369.66   24.49
  -1   9   7  366.89   24.30
   1  -9  -7  392.66   24.46
   1  -9  -7  382.67   22.88
  -1   9   7  392.82   24.31
   1  -9  -6   80.36   14.87
  -1  -9   6   48.68   12.54
  -1   9   6   63.83   13.73
   1   9  -6   70.49    7.26
   1   9  -6   71.03   14.51
   1   9  -6   70.74    8.06
   1   9  -6   57.00    7.24
  -1   9   6   68.39    8.17
   1   9  -6   66.85    7.02
  -1   9   6   59.90    7.63
   1   9  -6   61.36    8.19
   1  -9  -6   61.70    7.42
  -1   9   6   64.33    7.02
  -1   9   6   50.44    7.32
  -1   9   5  166.75   22.24
   1  -9  -5  152.69   20.24
  -1  -9   5  112.34   19.12
  -1   9   5  155.26   11.78
  -1   9   5   99.96   18.02
   1   9  -5  145.14   11.44
   1   9  -5  154.67   21.15
   1   9  -5  161.03   12.21
   1   9  -5  127.49   12.01
   1   9  -5  112.80   18.09
   1   9  -5  164.36   12.23
  -1   9   5  138.60   11.75
   1   9  -5  148.58   11.25
  -1   9   5  137.96   11.80
   1   9  -5  137.36   10.69
   1   9  -5  127.35   11.28
   1  -9  -5  131.49   11.47
  -1   9   5  151.44   11.85
  -1   9   5  131.19   11.21
  -1  -9   4   38.00    8.86
  -1   9   4   41.35   11.78
   1  -9  -4   24.34    9.53
  -1   9   4   27.42    5.05
  -1   9   4   18.90    8.69
   1   9  -4   23.59    5.27
   1   9  -4   35.29   10.34
   1   9  -4   30.38    5.14
   1   9  -4   44.72   10.65
   1   9  -4   23.09    4.74
  -1   9   4   24.69    5.23
   1   9  -4   26.08    4.81
   1   9  -4   25.60    5.16
  -1   9   4   20.57    5.11
   1  -9  -4   25.51    4.62
  -1   9   4   35.71    5.50
  -1   9   4   15.19    4.68
  -1   9   3  100.83    9.49
   1   9  -3  123.96   10.30
  -1   9   3   88.98   15.83
   1   9  -3  107.30   16.19
   1   9  -3  116.75    9.60
   1   9  -3  115.43   17.28
  -1   9   3  109.77   10.04
   1   9  -3  102.04    9.66
   1  -9  -3  103.10   16.08
  -1  -9   3  109.26   14.19
  -1   9   3   99.66    9.44
   1   9  -2   63.73    7.43
  -1   9   2   62.59    7.54
  -1   9   2   43.62   11.47
   1   9  -2   59.22    7.42
   1   9  -2   54.42   11.64
   1   9  -2   73.11   13.00
  -1   9   2   60.67    7.26
   1  -9  -2   80.37   14.23
  -1  -9   2   46.89   10.16
  -1   9   2   81.24    7.83
   1   9  -1   -1.98    7.22
  -1   9   1   13.22    6.55
  -1  -9   1   12.89    6.72
   1  -9  -1    2.11    7.68
   1   9  -1    3.97    3.62
  -1   9   1    4.04    3.87
  -1   9   1    1.44    4.15
   1   9   0   30.30    9.02
  -1   9   0   32.75    9.01
  -1  -9   0   17.90    7.77
   1  -9   0   29.63    9.69
   1   9   0   18.38    6.92
  -1   9   0   26.43    5.72
  -1   9   0   13.18    6.46
  -1   9  -1    9.02    5.92
   1   9   1    9.09    5.96
  -1   9  -1    1.83    5.28
   1  -9   1   -2.14    8.01
  -1  -9  -1    1.67    5.26
   1   9   1    5.16    4.95
   1   9   1    5.74    4.25
   1  -9   2   -2.16    7.08
   1   9   2   10.35    4.38
  -1   9  -2    1.79    3.92
   1   9   2   -1.90    5.74
  -1   9  -2   -1.97    7.16
   1   9   2    1.75    5.52
  -1   9  -2   -2.00    6.57
   1   9   2    4.99    3.81
  -1   9  -2    0.59    3.76
  -1   9  -2    2.56    4.15
  -1   9  -2   -0.60    3.29
   1   9   2    5.83    3.91
  -1  -9  -2    3.48    5.48
  -1   9  -2    5.51    3.88
   1   9   3  477.10   28.20
   1   9   3  450.52   37.47
  -1   9  -3  416.77   36.83
   1   9   3  444.86   35.07
  -1   9  -3  480.73   38.52
  -1   9  -3  453.05   28.18
   1   9   3  453.60   28.00
   1   9   3  421.50   28.27
  -1   9  -3  503.59   28.90
  -1   9  -3  428.93   27.91
   1   9   3  477.91   27.99
  -1   9  -3  448.10   27.91
  -1  -9  -3  520.34   43.34
  -1  -9  -3  481.03   36.75
   1  -9   3  487.86   38.67
  -1  -9  -4   23.20    9.25
  -1  -9  -4    8.30    9.80
  -1  -9  -4    7.89    6.55
  -1   9  -4   18.23    8.85
   1   9   4   19.58    6.72
  -1   9  -4   20.89    9.26
  -1   9  -4   25.99    4.55
  -1   9  -4   26.84    4.34
  -1  -9  -4   21.05    4.62
   1   9   4   23.27    5.02
  -1   9  -4   28.20    4.93
   1   9   4   24.50    5.00
  -1   9  -4   19.02    4.97
  -1   9  -4   11.95    4.53
  -1   9  -4   18.49    4.79
  -1  -9  -4   15.66    4.48
   1  -9   4   22.27    9.77
   1   9   4   21.40    5.20
   1   9   4    8.99    7.71
   1   9   5 1816.05   91.66
   1   9   5 1653.75  104.82
  -1   9  -5 1751.53   91.39
  -1  -9  -5 1740.81   91.47
  -1   9  -5 1844.42  107.31
  -1   9  -5 1728.28   92.15
  -1   9  -5 1638.33   91.12
  -1   9  -5 1717.76   90.84
  -1   9  -5 1605.77   91.27
  -1   9  -5 1757.58   91.94
  -1  -9  -5 1690.36   91.66
  -1  -9  -5 1608.35  102.57
  -1  -9  -5 1690.47  107.93
  -1  -9  -5 1461.45  101.76
   1  -9   5 1720.13  104.88
  -1  -9  -6   -2.70    7.76
  -1  -9  -6   -2.27    5.83
   1   9   6   -2.57    6.61
   1   9   6   -0.56    4.08
   1  -9   6    4.72    6.79
  -1  -9  -6    4.49    2.86
  -1   9  -6    2.61    7.49
  -1   9  -6   -0.60    3.47
  -1   9  -6    3.57    2.74
   1   9   6    4.01    4.17
  -1   9  -6    4.66    3.47
  -1   9  -6    7.77    3.69
  -1  -9  -6   -4.45    4.55
   1   9   6    3.90    3.83
  -1  -9  -6   -1.19    3.97
  -1  -9  -7 2801.79  172.86
   1  -9   7 3026.09  172.59
  -1  -9  -7 3135.87  172.59
   1   9   7 2962.23  156.43
  -1  -9  -7 2955.88  155.99
  -1   9  -7 3015.69  156.30
  -1   9  -7 3146.90  158.22
  -1   9  -7 2780.04  155.53
  -1   9  -7 3142.99  175.11
  -1   9  -7 2921.82  157.22
   1   9   7 3191.31  158.25
  -1   9  -7 2927.80  156.71
  -1   9  -7 2948.84  156.73
  -1  -9  -7 3068.72  158.10
   1   9   7 3241.56  158.15
  -1  -9  -7 2980.20  157.43
  -1  -9  -8   27.52   10.01
   1   9   8   34.03   11.34
   1  -9   8   12.69    8.44
  -1  -9  -8   30.78    5.00
  -1   9  -8   34.49    4.94
  -1   9  -8   22.30    4.27
  -1   9  -8   16.78    9.27
  -1   9  -8   34.22    6.11
   1   9   8   23.68    5.96
  -1   9  -8   29.07    6.20
  -1  -9  -8   29.95    6.41
  -1  -9  -8   25.78    5.76
   1   9   8   25.45    5.80
  -1  -9  -9 1836.43  117.92
   1  -9   9 1918.53  118.46
   1   9   9 1964.52  123.69
   1   9   9 1885.66  120.98
  -1  -9  -9 1867.06  103.24
  -1   9  -9 1938.38  102.93
  -1   9  -9 1919.03  103.17
  -1   9  -9 2009.19  104.94
  -1   9  -9 1899.46  104.41
   1   9   9 1977.13  105.18
  -1  -9  -9 2006.43  105.41
  -1  -9  -9 1991.87  104.54
   1   9   9 2031.53  104.90
  -1  -9 -10    2.12    3.28
  -1   9 -10    2.68    4.27
  -1   9 -10   -1.57    3.43
   1   9  10    4.93    4.48
  -1   9 -10    2.00    4.37
  -1  -9 -10    2.15    4.80
  -1  -9 -10    7.72    4.93
   1   9  10    1.31    4.54
  -1  -9 -11  214.32   15.44
  -1   9 -11  234.52   15.53
  -1   9 -11  238.59   16.45
   1   9  11  179.25   14.24
   1   9  11  259.54   17.19
  -1  -9 -11  228.55   17.04
  -1  -9 -11  238.35   16.54
   1   9  11  241.42   16.46
  -1   9 -12   40.68    5.45
   1   9  12   34.58    6.20
  -1   9 -12   23.82    4.94
  -1  -9 -12   32.08    5.04
   1   9  12   32.95    5.65
   1   9  13    6.38    3.74
  -1  -9 -13    1.96    2.73
   1   9  13    0.87    3.43
  -1   9 -13    5.37    3.18
   1   9  14    4.14    3.08
  -1  -9 -14   -1.13    3.43
   1   9  14    0.94    2.79
  -1  -9 -14   -0.42    3.68
   1   9  15   88.98    6.73
  -1  -9 -15   86.89    7.03
  -1  -9 -15   89.32    6.89
  -1  10  15    7.98    2.77
  -1  10  15    8.90    2.18
   1 -10 -15    7.54    2.17
   1 -10 -15    6.01    2.46
  -1  10  14    8.86    3.29
  -1  10  14    5.51    3.07
   1 -10 -14    0.58    3.02
  -1  10  13   34.81    5.27
   1  10 -13   28.16    4.17
  -1  10  13   39.70    5.30
   1 -10 -13   36.36    5.22
  -1  10  12   52.56    6.52
   1  10 -12   51.07    5.68
   1  10 -12   44.41    6.53
   1  10 -12   47.13    5.35
   1 -10 -12   38.91    6.56
  -1  10  11  741.32   40.58
   1 -10 -11  746.89   41.20
   1  10 -11  623.71   39.25
   1  10 -11  666.86   38.75
   1  10 -11  742.35   39.86
  -1  10  10  135.51   11.81
   1 -10 -10  123.57   11.47
  -1  10  10  142.04   12.11
   1 -10 -10  138.25   12.28
   1  10 -10  118.37   11.26
   1  10 -10  128.28   10.14
   1  10 -10  130.04   11.05
  -1  10   9 1175.98   65.31
   1 -10  -9 1101.17   63.56
   1 -10  -9 1288.80   65.51
   1 -10  -9 1227.62   65.74
   1  10  -9 1150.05   63.26
   1  10  -9 1166.39   64.72
   1  10  -9 1152.05   65.32
   1  10  -8  313.96   20.77
   1  10  -8  268.70   18.18
   1  10  -8  332.19   20.44
   1  10  -8  285.72   20.70
   1 -10  -8  256.74   18.53
   1 -10  -8  339.62   20.83
  -1  10   8  274.74   20.05
   1 -10  -8  321.77   20.89
  -1 -10   8  280.10   31.22
  -1  10   8  294.98   32.47
   1 -10  -8  293.83   31.59
  -1  10   7  194.86   27.79
   1 -10  -7  229.14   28.04
  -1 -10   7  270.22   32.58
   1 -10  -7  193.37   25.86
   1  10  -7  284.31   30.58
   1  10  -7  262.98   18.36
   1  10  -7  241.57   18.50
   1  10  -7  233.41   17.38
  -1  10   7  231.58   17.66
   1 -10  -7  252.31   18.03
  -1  10   7  246.21   17.72
   1 -10  -7  281.50   18.35
   1 -10  -6  470.45   41.35
   1  10  -6  431.63   27.79
  -1  10   6  384.60   40.12
   1  10  -6  418.47   40.55
   1  10  -6  484.41   28.86
   1  10  -6  455.95   29.68
   1  10  -6  488.46   29.12
  -1  10   6  499.22   29.15
  -1  10   6  413.09   28.38
   1  10  -6  452.23   27.14
   1 -10  -6  463.21   28.77
  -1  10   6  465.76   28.02
  -1  10   6  493.48   29.00
  -1 -10   5  101.79   18.58
   1 -10  -5  111.89   18.57
   1  10  -5  110.18   10.41
  -1  10   5  103.52   18.31
   1  10  -5  159.62   21.89
   1  10  -5  104.62   11.20
   1  10  -5  125.91   10.93
   1  10  -5  105.11   10.61
   1  10  -5  114.90    9.85
  -1  10   5  130.15   11.19
  -1  10   5  108.37   10.94
   1  10  -5  121.01   10.83
   1  10  -5  122.02    9.71
   1 -10  -5  113.14   10.75
  -1  10   5  109.41   10.46
  -1  10   5  127.02   10.64
   1 -10  -4  494.82   41.24
  -1 -10   4  473.82   43.28
   1  10  -4  478.84   29.22
  -1  10   4  445.16   40.74
   1  10  -4  423.54   39.89
   1  10  -4  458.42   29.20
   1  10  -4  468.31   29.31
  -1  10   4  487.50   29.24
   1  10  -4  490.71   28.61
   1  10  -4  474.50   28.48
  -1  10   4  457.41   29.59
   1  10  -4  456.34   29.32
   1 -10  -4  490.37   28.85
  -1  10   4  484.22   29.10
  -1  10   4  471.69   28.81
   1  10  -3  497.18   29.09
  -1  10   3  444.49   28.70
   1  10  -3  507.37   41.31
   1  10  -3  481.89   29.06
   1  10  -3  487.40   28.82
   1  10  -3  419.01   29.30
  -1  10   3  455.60   28.27
   1  10  -3  473.48   28.22
  -1  10   3  461.15   29.20
   1  10  -3  429.88   28.76
   1 -10  -3  471.37   40.03
  -1 -10   3  401.73   40.91
  -1  10   3  490.30   28.85
  -1  10   3  464.50   28.01
   1  10  -2  611.19   36.10
  -1  10   2  598.76   35.85
   1  10  -2  614.48   47.17
  -1  10   2  538.73   35.45
   1  10  -2  598.52   35.53
   1  10  -2  542.81   36.26
   1  10  -2  666.44   35.74
  -1  10   2  606.83   35.24
  -1  10   2  588.50   36.38
   1  10  -2  567.61   36.17
   1 -10  -2  660.06   48.89
  -1 -10   2  661.34   44.56
  -1  10   2  650.55   36.17
   1  10  -2  625.38   34.54
  -1  10   2  607.03   34.90
  -1  10   1  602.03   35.04
   1  10  -1  547.62   44.77
   1  10  -1  558.43   35.26
  -1  10   1  541.89   34.60
   1  10  -1  558.99   34.15
   1  10  -1  608.42   34.43
  -1  10   1  581.72   33.75
   1  10  -1  575.80   35.33
  -1  10   1  614.82   35.67
  -1 -10   1  564.66   42.19
   1 -10  -1  752.12   49.48
  -1  10   1  572.67   34.64
   1  10  -1  601.67   33.66
  -1  10   1  565.53   33.28
  -1  10   0  546.58   33.26
   1  10   0  485.07   39.15
   1  10   0  546.93   42.73
  -1  10   0  447.71   38.84
  -1  10   0  508.25   39.82
  -1  10   0  540.13   33.40
   1  10   0  500.68   33.45
   1  10   0  560.48   32.50
   1  10   0  595.08   33.03
  -1  10   0  530.28   31.79
  -1  10   0  553.54   33.80
   1 -10   0  605.94   45.37
  -1 -10   0  544.27   41.21
  -1  10   0  595.00   33.51
   1  10   0  603.49   32.53
   1  10   1  244.04   16.97
   1  10   1  250.19   24.11
   1  10   1  206.47   23.40
  -1  10  -1  219.24   23.29
  -1  10  -1  229.95   16.65
  -1  10  -1  231.75   23.48
   1  10   1  237.47   15.86
   1  10   1  239.10   16.48
  -1  10  -1  224.42   15.21
   1  10   1  187.57   16.55
  -1  10  -1  223.89   16.89
  -1 -10  -1  232.43   23.62
   1 -10   1  231.91   25.83
  -1 -10  -1  238.33   29.04
   1  10   1  226.40   15.87
   1  10   2   82.77    8.89
   1  10   2   68.84   13.09
   1  10   2   81.84   13.87
  -1  10  -2   70.97   13.59
  -1  10  -2   88.78    9.44
  -1  10  -2   80.35   14.14
  -1  10  -2   72.90    7.53
   1  10   2   96.40    8.92
  -1  10  -2   59.66    8.26
   1  10   2   83.71    9.61
  -1  10  -2   88.65    9.49
  -1 -10  -2   53.16   11.76
   1 -10   2   86.75   15.72
   1  10   2  100.63    8.83
   1  10   2   72.26    8.15
  -1  10  -2   88.48    9.30
   1  10   3   33.89    9.89
   1  10   3   13.52    5.28
   1  10   3   12.97    6.80
  -1  10  -3   13.89    9.22
  -1  10  -3   14.11    4.14
  -1  10  -3   16.76    4.35
  -1  10  -3   21.08    8.56
   1  10   3   17.31    4.92
  -1  10  -3   11.86    4.74
  -1  10  -3   12.76    4.82
  -1  10  -3   23.55    5.48
  -1  10  -3   17.40    5.07
   1  10   3   26.59    5.00
  -1 -10  -3   20.26    4.42
  -1 -10  -3    2.77    9.45
  -1 -10  -3   29.01    9.08
   1 -10   3   33.93   10.61
  -1 -10  -3   15.57    9.85
   1  10   4   53.83    7.40
   1 -10   4   53.67   12.99
   1  10   4   38.72   11.51
   1  10   4   43.75    6.98
  -1 -10  -4   49.51    6.53
  -1  10  -4   45.54    6.75
  -1  10  -4   50.97    6.18
  -1  10  -4   47.39   12.06
  -1  10  -4   59.95    6.87
   1  10   4   51.62    7.09
  -1  10  -4   48.62    7.21
  -1  10  -4   48.21    7.29
  -1  10  -4   49.16    7.17
  -1 -10  -4   51.19    6.55
  -1 -10  -4   60.39   13.95
  -1 -10  -4   50.31   12.52
  -1 -10  -4   49.61   14.32
   1  10   5  125.53   20.08
   1  10   5  179.46   13.42
  -1  10  -5  161.85   12.37
  -1  10  -5  134.04   20.79
  -1  10  -5  160.60   13.71
  -1  10  -5  159.19   12.68
   1  10   5  172.18   13.49
  -1 -10  -5  152.03   12.72
  -1  10  -5  186.81   13.76
  -1  10  -5  152.39   12.86
  -1 -10  -5  147.94   12.94
   1 -10   5  202.10   22.99
  -1 -10  -5  137.44   22.50
  -1 -10  -5  172.94   21.30
  -1 -10  -5  143.84   20.51
   1  10   6  159.11   12.80
   1  10   6  182.43   23.07
   1 -10   6  142.17   20.17
  -1 -10  -6  156.04   12.74
  -1  10  -6  161.38   22.80
  -1  10  -6  159.65   12.12
  -1  10  -6  159.08   12.68
  -1  10  -6  153.63   12.57
  -1  10  -6  147.95   12.60
  -1 -10  -6  158.87   13.05
  -1 -10  -6  112.82   21.85
  -1 -10  -6  149.49   21.02
   1 -10   7   25.20    8.94
   1  10   7   27.11    5.32
   1  10   7   44.42   12.92
  -1 -10  -7   24.63    5.43
   1  10   7   16.72    5.26
  -1  10  -7   16.83    9.61
  -1  10  -7   23.73    4.25
  -1  10  -7   16.69    4.57
   1  10   7   29.85    6.26
  -1  10  -7   15.06    4.53
  -1  10  -7   15.66    4.51
  -1  10  -7   22.26    5.94
  -1 -10  -7   24.59    5.55
  -1 -10  -7   22.37    9.65
  -1 -10  -7   11.30    8.97
   1 -10   8   42.77    9.47
   1  10   8   16.98    8.58
  -1 -10  -8   21.76    5.49
   1  10   8   20.08    5.55
  -1  10  -8   16.66    3.74
  -1  10  -8    5.64    8.55
  -1  10  -8   14.96    4.84
  -1  10  -8   14.21    3.72
   1  10   8   12.77    5.19
  -1  10  -8   16.48    3.93
  -1  10  -8   19.11    5.62
  -1 -10  -8   13.26    5.23
  -1 -10  -8   22.65   10.27
  -1  10  -9   -0.45    2.34
  -1  10  -9    5.16    4.51
  -1  10  -9    4.85    3.16
   1  10   9    6.21    4.53
  -1  10  -9    4.90    4.68
  -1 -10  -9    4.17    4.38
   1  10   9   -0.67    4.25
  -1 -10  -9   -0.63    4.45
  -1  10 -10    3.04    3.00
  -1  10 -10    4.33    4.11
   1  10  10    7.15    4.47
  -1 -10 -10   13.37    5.34
  -1 -10 -10    4.84    4.34
   1  10  10   11.19    4.60
  -1  10 -10    3.88    4.25
   1  10  11    5.27    3.89
  -1  10 -11    8.47    4.19
  -1 -10 -11    9.24    4.57
  -1 -10 -11    8.91    4.57
   1  10  11    3.88    4.01
   1  10  12  106.98    9.45
   1  10  12  108.59    9.37
  -1 -10 -12  121.42   10.21
  -1 -10 -12  114.70    9.79
  -1  10 -12  101.22    9.21
   1  10  13    3.18    3.16
   1  10  13    2.54    3.27
  -1 -10 -13    1.33    3.60
   1  10  14   37.48    4.66
  -1 -10 -14   51.94    5.37
   1  10  14   48.26    4.55
  -1 -10 -15   35.96    3.60
  -1 -10 -15   33.22    3.43
   1 -11 -14    4.30    2.54
   1 -11 -14    0.56    2.32
  -1  11  14    0.20    2.28
   1 -11 -13   53.61    5.83
   1 -11 -13   59.89    6.22
  -1  11  13   66.97    6.08
   1 -11 -12    2.21    3.44
  -1  11  12   -0.41    3.44
  -1  11  11   43.68    5.90
   1 -11 -11   45.65    6.36
  -1  11  11   46.80    6.14
   1 -11 -11   30.40    5.82
   1  11 -11   37.55    4.90
  -1  11  10   89.72    8.39
   1 -11 -10   84.98    8.69
   1 -11 -10   64.46    8.08
   1  11 -10   67.79    7.19
   1  11 -10   59.27    7.69
  -1  11   9   18.51    4.97
   1 -11  -9   11.38    4.89
   1 -11  -9   16.88    5.07
   1  11  -9   10.84    5.04
   1  11  -9   12.31    3.87
   1  11  -9   16.23    5.10
  -1  11   8   82.33    8.99
  -1  11   8   70.65    8.43
   1 -11  -8   82.50    8.95
   1 -11  -8   95.13    9.23
   1  11  -8   79.22    9.25
   1  11  -8   71.65    8.62
   1  11  -8   75.93    8.15
  -1  11   7    6.63    4.43
  -1  11   7   -1.92    4.32
   1 -11  -7   -1.89    4.41
   1 -11  -7   -0.64    4.14
   1  11  -7   -0.64    3.65
   1  11  -7    4.11    4.62
   1  11  -7    4.68    4.97
  -1 -11   6   -3.55    8.55
   1 -11  -6    2.69    7.75
   1 -11  -6    2.98    7.67
   1  11  -6   11.59    8.33
   1  11  -6   -0.81    4.81
   1  11  -6    0.69    4.55
   1  11  -6   -2.00    3.88
  -1  11   6    0.66    3.71
   1 -11  -6    6.90    4.45
   1 -11  -6    6.22    4.53
  -1  11   6    2.73    4.01
  -1  11   6    7.62    4.62
   1 -11  -5   93.21   18.00
  -1 -11   5  108.75   20.16
   1  11  -5  102.82   10.61
   1  11  -5  108.65   18.82
   1  11  -5  134.41   11.34
   1  11  -5  137.99   11.43
  -1  11   5  119.59   11.05
  -1  11   5   98.52   10.91
   1  11  -5  109.68    9.55
   1 -11  -5  133.34   11.06
  -1  11   5  130.56   10.99
  -1  11   5  127.99   10.86
  -1 -11   4   18.81   10.69
   1 -11  -4   15.70    9.25
   1  11  -4   21.42    5.73
   1  11  -4   13.91    9.49
   1  11  -4   13.94    4.41
   1  11  -4   23.74    5.48
   1  11  -4   17.04    4.44
  -1  11   4    7.55    4.19
  -1  11   4   10.47    5.28
   1  11  -4   13.72    3.81
   1 -11  -4   11.29    4.17
  -1  11   4   17.25    4.74
  -1  11   4   16.99    4.98
   1  11  -3    2.77    4.67
   1  11  -3   -2.67    8.43
   1  11  -3    1.91    3.67
   1  11  -3    4.06    5.00
   1  11  -3    2.12    3.97
  -1  11   3    0.60    3.89
   1  11  -3    1.77    3.47
  -1  11   3    2.28    4.48
   1  11  -3   -2.22    4.66
  -1 -11   3    9.58    7.68
   1 -11  -3   -2.58    8.77
  -1  11   3    2.26    3.49
  -1  11   3    3.26    4.02
   1  11  -2  428.03   26.90
   1  11  -2  446.79   38.23
   1  11  -2  434.47   26.99
  -1  11   2  368.74   26.01
   1  11  -2  402.69   25.95
   1  11  -2  398.44   27.14
  -1  11   2  414.67   25.60
   1  11  -2  429.09   26.00
   1  11  -2  418.10   27.14
  -1  11   2  396.64   27.04
  -1 -11   2  384.50   40.68
   1 -11  -2  382.07   36.96
  -1  11   2  446.08   26.64
  -1  11   2  408.84   25.27
   1  11  -1  303.64   30.33
  -1  11   1  292.69   20.99
   1  11  -1  320.33   20.53
   1  11  -1  284.05   21.36
   1  11  -1  325.55   20.87
  -1  11   1  302.82   19.91
   1  11  -1  307.82   21.70
  -1  11   1  299.90   21.64
  -1 -11   1  294.34   34.21
   1 -11  -1  276.33   30.45
  -1  11   1  302.93   19.56
  -1  11   1  341.96   21.37
   1  11  -1  300.38   19.67
   1  11   0  511.37   41.22
   1  11   0  514.94   30.36
  -1  11   0  508.13   31.37
   1  11   0  516.08   30.82
  -1  11   0  482.88   29.64
  -1  11   0  491.97   31.70
   1 -11   0  521.50   42.93
  -1 -11   0  470.59   46.26
   1  11   0  492.99   29.93
  -1  11   0  517.75   31.38
   1  11   1  411.84   25.86
   1  11   1  358.53   33.39
   1  11   1  436.17   24.86
  -1  11  -1  368.26   25.41
  -1  11  -1  337.69   23.36
   1  11   1  410.22   25.20
   1 -11   1  346.94   35.37
  -1 -11  -1  379.06   40.48
  -1 -11  -1  372.76   33.09
  -1  11  -1  418.94   25.61
   1  11   1  408.05   24.68
   1  11   2  133.18   18.71
   1  11   2  135.72   12.53
  -1  11  -2  133.55   18.48
   1  11   2  147.09   11.49
  -1  11  -2  134.77   12.57
  -1  11  -2  139.95   11.00
  -1  11  -2  111.86   17.05
  -1  11  -2  153.43   11.93
   1  11   2  143.98   12.21
  -1  11  -2  138.59   12.86
   1  11   2  148.89   11.86
   1 -11   2  136.93   20.17
  -1 -11  -2  122.86   21.47
  -1 -11  -2  125.16   17.95
  -1 -11  -3   17.90    4.44
   1  11   3    8.87    4.42
  -1  11  -3   18.67    5.45
  -1  11  -3   -2.41    8.22
  -1  11  -3    7.51    3.76
   1  11   3   12.70    3.98
  -1  11  -3   13.72    4.21
   1  11   3   17.65    5.45
  -1  11  -3   14.48    5.74
  -1  11  -3   13.51    5.40
  -1  11  -3    6.46    4.51
  -1 -11  -3   -2.21    6.07
  -1 -11  -3   16.88   11.08
   1 -11   3   15.18    8.93
  -1 -11  -3    6.03    9.51
   1  11   3   16.56    5.57
   1  11   3    9.44    7.14
   1  11   4  630.18   35.57
   1  11   4  566.00   46.57
   1  11   4  633.72   35.32
  -1 -11  -4  572.55   34.09
  -1  11  -4  562.78   34.15
  -1  11  -4  563.48   46.73
  -1  11  -4  599.23   34.31
  -1  11  -4  560.40   35.66
   1  11   4  610.11   35.39
  -1  11  -4  544.29   34.99
  -1  11  -4  619.30   35.75
  -1 -11  -4  554.34   34.21
   1 -11   4  645.17   48.29
  -1 -11  -4  480.70   47.05
  -1 -11  -4  522.74   45.00
  -1 -11  -4  539.87   50.70
   1  11   5   15.68    7.88
   1  11   5    5.24    4.22
  -1  11  -5    1.10    3.00
  -1  11  -5   -0.59    4.11
  -1  11  -5    5.31    6.83
   1  11   5    1.35    4.46
  -1 -11  -5    8.54    4.37
  -1  11  -5   -0.77    4.77
  -1  11  -5    4.14    3.92
  -1  11  -5    6.62    4.26
  -1 -11  -5    3.04    3.95
  -1 -11  -5    6.49    9.78
  -1 -11  -5   19.03    8.92
   1 -11   5   10.01    8.82
   1  11   6   66.70    7.51
   1  11   6   42.94   12.98
   1 -11   6   59.51   12.86
  -1  11  -6   29.90   10.85
  -1  11  -6   51.15    6.09
  -1  11  -6   71.83    7.54
   1  11   6   45.69    7.29
  -1 -11  -6   59.85    7.54
  -1  11  -6   65.69    7.65
  -1  11  -6   44.86    6.82
  -1 -11  -6   61.91    7.61
  -1 -11  -6   38.79   12.78
  -1 -11  -6   43.35   13.20
  -1 -11  -7  319.35   19.95
  -1  11  -7  284.95   18.38
  -1  11  -7  310.42   19.64
  -1  11  -7  261.49   18.83
  -1 -11  -7  277.44   19.56
   1  11   7  265.26   18.73
  -1  11  -8  127.90   11.98
  -1  11  -8  128.35   11.19
  -1  11  -8  135.59   10.08
   1  11   8  123.16   11.35
  -1 -11  -8  126.39   11.60
  -1 -11  -8  125.09   11.26
   1  11   8  148.58   12.06
  -1  11  -9   51.06    6.73
   1  11   9   59.67    7.40
  -1  11  -9   49.53    7.33
  -1 -11  -9   51.33    7.15
  -1 -11  -9   49.79    6.95
   1  11   9   56.31    7.43
  -1  11 -10  220.29   15.59
  -1 -11 -10  210.63   15.41
  -1 -11 -10  205.78   15.10
   1  11  10  206.43   15.04
   1  11  10  200.25   14.94
  -1  11 -11   23.73    4.95
  -1 -11 -11   30.66    5.48
  -1 -11 -11   40.36    5.76
   1  11  11   30.18    5.32
   1  11  11   36.43    5.32
  -1 -11 -12  187.09   12.89
  -1 -11 -12  192.22   12.67
   1  11  12  199.62   12.61
   1  11  12  196.90   12.66
  -1 -11 -13  114.24    8.29
  -1 -11 -13  103.16    8.33
   1  11  13  100.39    7.82
   1  11  13  107.24    7.92
  -1 -11 -14   54.24    5.09
   1  11  14   62.95    4.69
   1 -12 -13   94.47    7.39
  -1  12  13  106.14    7.51
   1 -12 -12   11.56    3.59
  -1  12  12   18.95    3.55
   1 -12 -12   18.28    3.63
  -1  12  12   18.11    3.51
   1  12 -11   21.58    3.30
   1 -12 -11   20.86    4.49
   1 -12 -11   21.01    4.55
  -1  12  11   25.17    4.24
   1  12 -10   80.20    7.12
   1  12 -10   79.07    7.85
   1 -12 -10   78.36    7.88
   1 -12 -10   80.02    7.91
  -1  12  10   81.48    7.72
   1  12  -9    3.67    3.30
   1  12  -9   10.68    4.41
   1  12  -9    3.85    3.95
   1 -12  -9    7.55    3.70
   1 -12  -9    3.52    4.13
  -1  12   9    4.55    3.91
  -1  12   9    9.14    3.82
   1  12  -8  117.61    9.63
   1  12  -8  116.49   10.13
   1  12  -8  102.24   10.24
   1 -12  -8   95.02    9.60
   1 -12  -8  115.89   10.16
  -1  12   8   97.23    9.46
  -1  12   8  114.12    9.95
   1  12  -7   14.45    4.46
   1  12  -7   16.05    4.98
   1  12  -7   11.42    5.44
   1 -12  -7   12.21    4.54
   1 -12  -7   19.28    5.00
  -1  12   7   14.30    4.71
  -1  12   7   12.88    4.67
   1  12  -6  590.71   34.05
   1  12  -6  522.38   34.70
   1  12  -6  611.18   34.37
  -1  12   6  551.90   33.61
   1 -12  -6  535.92   33.34
  -1  12   6  594.48   33.82
   1 -12  -6  621.50   34.08
  -1  12   6  524.03   32.92
   1  12  -5  293.43   19.11
   1  12  -5  284.75   18.97
  -1  12   5  274.55   18.58
   1  12  -5  255.29   17.24
   1 -12  -5  229.00   17.74
  -1  12   5  265.56   18.24
   1 -12  -5  291.04   18.64
  -1  12   5  277.09   18.53
   1 -12  -4  163.44   12.68
  -1  12   4  147.70   12.32
  -1  12   4  158.79   12.83
   1  12  -4  148.29   12.88
   1  12  -4  155.59   12.90
   1  12  -4  169.13   14.47
  -1  12   4  155.67   12.53
  -1  12   4  158.96   13.66
   1  12  -4  176.47   12.48
  -1 -12   4  184.73   27.35
   1  12  -4  147.84   12.98
   1  12  -3  183.93   15.07
   1  12  -3  170.06   23.17
   1  12  -3  208.95   14.93
   1  12  -3  212.92   15.32
   1  12  -3  196.93   16.12
  -1  12   3  175.86   14.00
   1  12  -3  196.73   14.23
  -1  12   3  169.28   15.17
   1  12  -3  195.74   14.22
  -1 -12   3  162.36   26.14
  -1 -12   3  180.60   28.19
   1 -12  -3  147.53   22.31
  -1  12   3  184.77   13.91
   1 -12  -3  208.60   14.37
  -1  12   3  188.50   14.84
   1  12  -2  550.23   33.64
   1  12  -2  502.92   44.64
   1  12  -2  589.28   33.95
   1  12  -2  543.68   32.70
   1  12  -2  498.12   33.84
  -1  12   2  590.09   32.60
   1  12  -2  544.15   32.63
  -1  12   2  519.38   34.01
  -1 -12   2  470.70   47.80
   1 -12  -2  508.34   44.66
  -1  12   2  534.26   31.89
  -1  12   2  580.42   33.57
   1  12  -1  132.43   19.34
  -1  12   1  122.11   11.99
   1  12  -1  132.96   11.24
   1  12  -1  160.23   12.14
  -1  12   1  122.49   10.69
  -1  12   1  127.79   12.71
  -1  12   1  145.33   12.22
   1 -12  -1  173.05   22.03
  -1 -12   1  154.61   24.14
  -1 -12   1   77.75   19.67
  -1  12   0  106.67   10.98
   1  12   0  102.70    9.92
   1  12   0  126.47   10.79
  -1  12   0  121.59    9.68
  -1  12   0  128.79   11.99
   1  12   0  104.26    9.56
  -1  12   0  113.45   10.84
   1 -12   0   93.35   16.72
  -1 -12   0  114.62   21.24
  -1 -12   0   79.84   19.78
  -1  12  -1  162.34   13.31
   1  12   1  141.23   12.07
  -1  12  -1  151.56   13.58
   1  12   1  169.42   12.42
   1  12   1  160.26   12.89
  -1  12  -1  141.08   11.35
   1  12   1  178.44   13.95
   1 -12   1  149.94   20.82
  -1 -12  -1  131.95   22.92
  -1 -12  -1  150.34   24.85
   1  12   2   -2.40    3.70
  -1  12  -2   -2.31    5.01
   1  12   2    3.64    3.38
  -1  12  -2    2.44    3.47
   1  12   2    2.01    4.26
  -1  12  -2   -0.78    5.04
   1  12   2    2.85    5.14
   1 -12   2    2.47    6.37
  -1 -12  -2   13.02   10.25
   1  12   3  194.22   14.08
   1  12   3  175.62   12.94
  -1  12  -3  189.00   13.75
  -1  12  -3  165.89   14.86
  -1  12  -3  165.87   12.88
   1  12   3  178.25   14.15
  -1  12  -3  199.68   15.28
   1  12   3  181.12   14.71
   1 -12   3  202.18   23.55
  -1 -12  -3  178.40   25.12
  -1 -12  -3  155.56   25.24
   1  12   4    6.83    3.19
  -1  12  -4    4.14    3.47
  -1  12  -4    5.47    3.57
  -1  12  -4    5.44    5.34
   1  12   4    1.34    4.19
  -1  12  -4    4.29    4.69
  -1 -12  -4   10.37    4.13
   1  12   4    6.94    4.38
   1  12   4   10.03    4.80
  -1 -12  -5  350.03   22.81
   1  12   5  394.31   24.07
  -1  12  -5  347.52   24.48
  -1  12  -5  392.71   22.92
  -1  12  -5  351.96   22.76
   1  12   5  408.07   24.43
  -1  12  -5  388.81   24.22
  -1 -12  -5  323.49   22.78
   1  12   5  358.77   23.65
  -1 -12  -6   99.89    9.25
   1  12   6  125.78   10.58
  -1  12  -6   95.39    9.40
  -1  12  -6  102.53   10.73
  -1  12  -6  101.38    8.62
  -1  12  -6  104.94    9.30
  -1 -12  -6   92.89    9.39
   1  12   6   87.71    9.35
  -1  12  -7    3.64    2.55
  -1  12  -7    5.22    4.00
  -1 -12  -7   -0.55    3.83
  -1 -12  -7   -2.63    4.31
  -1  12  -7    5.40    3.54
  -1  12  -8   13.63    5.12
  -1  12  -8    9.92    4.07
  -1 -12  -8   13.89    4.61
  -1 -12  -8   18.76    4.78
  -1  12  -9   22.94    5.72
  -1 -12  -9   17.40    4.99
   1  12   9   23.71    5.25
  -1 -12  -9   26.87    5.05
   1  12   9   25.43    4.82
  -1  12 -10   13.49    4.62
  -1 -12 -10   13.74    4.20
  -1 -12 -10   15.10    4.43
   1  12  10   16.95    4.60
   1  12  10   15.30    4.04
  -1  12 -11  102.24    8.67
  -1 -12 -11  110.51    9.05
  -1 -12 -11  113.77    8.96
   1  12  11  124.10    9.07
   1  12  11  116.93    8.94
  -1 -12 -12   21.81    3.92
   1  12  12   23.30    3.82
  -1 -12 -12   23.88    3.80
   1  12  12   25.16    3.68
  -1 -12 -13   52.09    4.28
  -1 -12 -13   39.49    4.03
   1  12  13   50.94    4.13
   1 -13 -12   14.82    2.53
   1 -13 -11  272.02   14.70
  -1  13  11  269.22   14.48
   1 -13 -10   40.15    4.88
   1 -13 -10   45.39    5.23
  -1  13  10   52.71    5.35
  -1  13  10   50.51    5.15
   1  13  -9   67.31    5.86
   1  13  -9   65.40    6.62
   1 -13  -9   55.67    5.99
   1 -13  -9   66.21    6.58
  -1  13   9   59.94    6.43
  -1  13   9   74.04    6.54
   1  13  -8  184.06   12.57
   1  13  -8  185.97   13.03
   1 -13  -8  155.38   12.36
  -1  13   8  184.76   12.96
   1 -13  -8  200.83   13.23
  -1  13   8  197.28   13.08
   1  13  -7  176.73   12.80
   1  13  -7  176.66   13.08
   1 -13  -7  156.44   12.36
  -1  13   7  180.14   13.00
   1 -13  -7  194.13   13.26
  -1  13   7  198.82   13.17
   1  13  -6  111.43    9.47
   1  13  -6  108.12    9.25
   1 -13  -6   85.30    8.32
  -1  13   6  101.86    9.00
  -1  13   6   93.67    8.78
   1 -13  -6  105.95    9.25
  -1  13   5  208.91   15.47
  -1  13   5  222.36   15.45
   1 -13  -5  221.35   15.58
   1  13  -5  237.48   16.17
   1  13  -5  247.71   16.25
   1  13  -4    5.14    3.15
  -1  13   4   10.70    3.71
   1 -13  -4   13.62    4.23
  -1  13   4   13.56    4.23
   1  13  -4    9.37    4.22
   1  13  -4    6.11    4.26
   1  13  -3   18.82    4.06
   1  13  -3   21.98    4.43
  -1  13   3   12.03    4.15
  -1  13   3   19.51    5.22
   1 -13  -3   20.78    4.28
  -1  13   3    6.49    3.69
   1  13  -3   18.70    5.00
   1  13  -3   12.09    4.34
   1  13  -2   41.60    5.86
  -1  13   2   40.95    7.21
   1  13  -2   30.09    5.40
  -1  13   2   37.27    5.42
  -1  13   2   33.58    6.08
  -1  13   2   29.41    4.82
   1  13  -2   35.61    6.08
   1  13  -2   49.07    6.09
  -1  13   1  465.40   30.59
   1  13  -1  495.09   29.17
  -1  13   1  457.37   28.12
  -1  13   1  455.99   29.66
   1  13  -1  512.59   30.45
   1  13  -1  508.93   29.04
  -1  13   0    2.25    4.83
   1  13   0    3.00    3.29
   1  13   0    9.85    4.53
  -1  13   0    7.74    3.84
  -1  13   0    1.28    3.25
   1  13   0    8.84    3.84
  -1  13  -1  439.49   26.01
   1  13   1  403.02   24.93
  -1  13  -1  350.34   26.13
   1  13   1  442.38   26.25
   1  13   1  410.29   25.29
   1  13   1  464.12   27.23
  -1  13  -2   64.17    8.81
   1  13   2   74.15    7.10
  -1  13  -2   69.93    7.61
   1  13   2   83.66    8.54
  -1  13  -2   85.11    9.48
   1  13   2   77.33    7.96
   1  13   2   76.96    9.01
  -1  13  -3  852.88   46.12
   1  13   3  715.77   42.87
  -1  13  -3  782.51   44.00
   1  13   3  816.89   45.00
  -1  13  -3  794.72   45.57
   1  13   3  817.42   44.53
   1  13   3  769.20   45.02
  -1  13  -4    7.39    3.18
  -1  13  -4   12.04    3.11
  -1  13  -4   13.41    5.62
   1  13   4    5.38    4.13
  -1  13  -4   21.03    5.58
   1  13   4    8.83    4.11
   1  13   4    4.22    4.44
  -1  13  -5  301.94   20.68
  -1  13  -5  307.91   21.59
  -1  13  -5  311.77   19.38
  -1  13  -5  294.07   19.32
  -1 -13  -5  315.28   19.67
   1  13   5  369.42   21.26
   1  13   5  338.01   21.06
  -1  13  -6   -0.80    2.90
  -1  13  -6    2.57    4.97
  -1 -13  -6    3.29    2.97
   1  13   6   -1.05    4.25
  -1 -13  -6    5.81    3.62
   1  13   6   -1.64    3.41
  -1  13  -7  205.06   13.88
   1  13   7  237.81   15.28
  -1 -13  -7  225.79   14.44
  -1 -13  -7  191.52   14.05
  -1 -13  -8   -0.38    3.19
  -1 -13  -8   -5.27    3.36
  -1 -13  -9  141.36   10.03
  -1 -13  -9  137.94    9.87
  -1  13  -9  131.68   10.88
  -1  13 -10    6.81    3.50
  -1 -13 -10    5.17    2.89
   1  13  10    3.81    3.15
  -1 -13 -10    3.32    2.77
   1  13  10    6.37    3.05
  -1 -13 -11   47.76    4.46
   1  13  11   43.17    4.52
   1  13  11   52.18    4.55
   1 -14 -10   45.89    4.07
  -1  14  10   48.51    4.17
   1 -14  -9    2.82    2.54
  -1  14   9    0.68    2.43
  -1  14   9   -0.61    2.04
  -1  14   8  127.96    9.10
   1 -14  -8  143.88    9.46
  -1  14   8  134.06    9.41
   1  14  -8  137.15    8.87
   1  14  -8  132.80    9.26
  -1  14   7   -0.62    2.84
  -1  14   7   -0.94    2.95
   1 -14  -7    2.11    3.03
   1  14  -7   -4.14    2.81
   1  14  -7    5.00    3.09
  -1  14   6  565.40   31.58
  -1  14   6  551.02   31.51
   1 -14  -6  541.12   31.45
   1  14  -6  597.27   32.03
   1  14  -6  571.40   31.81
  -1  14   5   67.60    6.52
   1 -14  -5   62.52    6.38
  -1  14   5   73.25    6.60
   1  14  -5   70.94    6.83
   1  14  -5   75.52    7.04
  -1  14   4  225.21   14.26
   1  14  -4  255.14   15.48
   1  14  -4  216.97   14.42
   1 -14  -4  211.81   13.92
  -1  14   4  193.85   13.79
   1  14  -3   75.06    6.92
   1  14  -3   82.03    7.72
  -1  14   3   63.46    6.38
   1  14  -3   66.52    6.32
   1  14  -2  230.17   15.13
   1  14  -2  249.85   16.45
   1  14  -2  219.57   15.17
   1  14  -1    5.92    2.92
  -1  14   1    0.49    3.31
   1  14  -1    2.88    3.81
   1  14  -1    3.57    3.30
   1  14  -1    1.87    3.22
   1  14   0  200.40   14.17
   1  14   0  236.52   16.17
  -1  14   0  230.43   15.23
   1  14   0  230.57   15.19
  -1  14  -1  259.79   17.38
   1  14   1  291.89   18.91
   1  14   1  271.64   17.74
  -1  14  -2  233.48   15.76
   1  14   2  263.70   16.74
  -1  14  -3  289.52   20.13
  -1  14  -3  302.14   18.42
   1  14   3  283.88   18.80
   1  14   3  339.95   19.74
  -1  14  -4  109.58   10.31
   1  14   4  116.55    9.14
   1  14   4  104.25    9.30
  -1  14  -5  107.49   10.09
   1  14   5  108.05    9.03
   1  14   5  116.41    9.41
   1  14   6  192.77   12.90
   1  14   6  208.91   13.16
  -1  14  -7   13.24    4.42
  -1 -14  -7    6.01    2.46
   1  14   7    5.24    3.24
   1  14   7    2.19    3.25
   1  14   8   62.41    5.69
   1  14   8   65.08    5.75
  -1 -14  -9  123.76    7.86
  -1  15   7  367.74   20.45
   1  15  -6    1.40    1.81
  -1  15   6   -0.98    2.29
  -1  15   5  423.12   25.02
   1  15  -5  467.54   24.98
   1  15  -4    3.82    2.58
  -1  15   4    2.78    2.64
  -1  15   3  427.29   25.17
   1  15  -3  459.21   25.53
   1  15  -2   35.89    4.75
  -1  15   2   26.72    4.01
   1  15  -1   83.29    6.86
  -1  15   1   85.49    7.03
   1  15  -1   95.56    8.04
   1  15   0  142.44   10.41
   1  15   0  152.77   10.23
   1  15   0  173.44   11.47
  -1  15   0  140.10   10.03
   1  15   1    3.94    2.90
   1  15   1    1.29    2.69
   1  15   1    2.14    2.92
   1  15   2   80.88    7.05
   1  15   2   71.42    6.58
   1  15   2   78.03    7.31
   1  15   3   21.74    3.83
   1  15   3   24.69    4.26
   1  15   4   87.33    7.15
   1  15   5   10.44    3.20
   1  15   6    8.08    2.70
   1  15   7  205.49   11.95
   1  15   7  190.65   12.16
   1  15   8    5.42    1.90
   1  15   8    4.23    1.62
   1  15   8    3.74    1.77
   1  16  -3   39.25    3.41
   1  16  -2   -0.19    1.73
   1  16  -1   34.71    3.72
   1  16   0   24.98    3.32
   1  16   1   -1.18    2.29
   1  16   2   77.67    5.52
   1  16   2   51.35    4.61
   1  16   3    9.05    2.37
   1  16   3    7.73    2.04
   1  16   4  118.84    7.22
   1  16   4   96.02    6.77
   2   0 -19    0.75    1.48
   2   0 -18   47.90    4.84
  -2   0  18   34.73    4.53
   2   0 -18   46.41    4.88
   2   0 -17    2.05    2.96
   2   0 -17   -0.39    2.95
   2   0 -17   -1.33    2.88
   2   0 -16  139.62   10.97
   2   0 -16  157.92   11.57
   2   0 -16  129.18    9.89
   2   0 -15    0.58    3.81
   2   0 -15    1.09    3.62
   2   0 -15    4.46    3.01
   2   0 -14  531.87   31.55
  -2   0  14  502.42   45.31
   2   0 -14  509.61   42.80
   2   0 -14  546.40   32.31
   2   0 -14  592.04   32.90
  -2   0  14  471.12   46.30
  -2   0  13    6.33   10.77
   2   0 -13    2.01    2.93
  -2   0  13    2.73    7.45
   2   0 -13    2.29    5.51
   2   0 -13   -0.56    3.62
   2   0 -13    1.18    3.44
   2   0 -13   -0.50    3.37
   2   0 -12 1843.03   94.94
   2   0 -12 1752.57   94.86
   2   0 -12 1714.97  107.21
   2   0 -12 1786.03   95.31
  -2   0  12 1782.97  113.62
   2   0 -11   -1.91    7.77
   2   0 -11    1.71    2.99
   2   0 -11    2.64    2.96
  -2   0  11   -5.41    9.52
   2   0 -11    0.44    2.82
  -2   0  10 3450.45  188.36
   2   0 -10 3222.60  182.23
  -2   0   9   -2.09    6.31
   2   0  -9    3.02    4.95
  -2   0   8 1297.05   81.85
   2   0  -8 1379.68   79.39
  -2   0   7    6.16    5.77
   2   0  -7   -1.20    6.29
  -2   0   6  228.96   15.30
  -2   0   6  250.57   20.72
   2   0  -6  210.55   16.64
   2   0  -6  209.57   18.63
   2   0  -5   -0.47    2.21
   2   0  -5    1.69    2.99
  -2   0   5    2.35    3.20
   2   0  -5    1.78    4.21
  -2   0   4  744.08   47.67
   2   0  -4  798.33   44.50
   2   0  -4  801.27   44.94
  -2   0   4  807.11   45.46
  -2   0   4  854.12   46.65
   2   0  -4  933.15   47.95
   2   0  -3    0.90    2.14
  -2   0   3    1.05    2.92
  -2   0   3    0.63    3.87
   2   0  -3    1.85    2.08
  -2   0   3   -0.66    3.71
   2   0  -2    7.23    2.14
  -2   0   2   15.75    4.31
  -2   0   2   14.02    5.01
   2   0  -2    9.94    2.68
  -2   0   2   14.44    4.43
  -2   0   1    0.55    3.49
  -2   0   1   -1.78    3.57
   2   0  -1   -0.40    1.93
   2   0   0 1319.28   72.05
  -2   0   0 1333.67   72.05
   2   0   1    4.20    4.27
  -2   0  -1    7.43    4.26
  -2   0  -2  189.67   14.08
  -2   0  -2  174.70   14.19
  -2   0  -2  176.22   14.23
   2   0   2  168.56   14.03
   2   0   3    0.82    3.80
  -2   0  -3    1.48    3.92
   2   0   3   -0.33    2.26
  -2   0  -3    1.46    3.92
  -2   0  -3   -1.49    4.59
   2   0   4 2139.30  120.59
   2   0   4 2182.86  116.83
  -2   0  -4 2265.50  119.56
  -2   0  -4 2359.11  119.58
  -2   0  -4 2198.22  120.05
   2   0   5   10.02    5.73
  -2   0  -5    2.99    4.53
   2   0   5   -0.62    3.15
  -2   0  -5   -1.61    3.94
  -2   0  -5    5.87    3.83
   2   0   6  209.10   19.55
  -2   0  -6  207.73   15.72
  -2   0  -6  196.19   18.17
  -2   0  -6  184.65   15.57
  -2   0  -6  211.89   15.35
   2   0   6  181.74   15.43
  -2   0  -7    1.08    2.38
  -2   0  -7    1.56    2.33
   2   0   7    4.96    7.22
  -2   0  -7    2.52    3.24
  -2   0  -7    7.27    6.20
   2   0   7    1.01    3.88
  -2   0  -7   -0.79    3.21
  -2   0  -8   35.28    5.07
  -2   0  -8   32.64    4.41
   2   0   8   26.21    9.14
  -2   0  -8   34.62    6.12
  -2   0  -8   35.19    9.48
   2   0   8   42.83    7.91
   2   0   8   28.10    6.88
   2   0   9    2.40    7.87
  -2   0  -9   -0.87    2.57
   2   0   9    1.44    5.23
  -2   0  -9    4.02    3.42
  -2   0  -9    2.09    8.27
   2   0   9    1.36    4.64
  -2   0 -10  318.17   18.61
   2   0  10  267.52   30.02
  -2   0 -10  264.41   18.41
  -2   0 -10  238.74   17.90
  -2   0 -10  304.35   19.22
  -2   0 -10  279.96   18.55
  -2   0 -10  242.98   27.48
  -2   0 -11    3.09    3.65
  -2   0 -11    7.82    8.55
  -2   0 -11    1.13    3.26
  -2   0 -11    2.03    2.88
   2   0  11    3.04    8.75
  -2   0 -11    0.65    3.46
  -2   0 -11   -1.24    3.30
  -2   0 -11    0.47    3.16
  -2   0 -12 2505.07  128.63
  -2   0 -12 2329.13  127.49
  -2   0 -12 2301.78  128.50
  -2   0 -12 2431.11  129.32
  -2   0 -12 2420.76  127.18
  -2   0 -12 2559.30  146.28
  -2   0 -12 2646.14  129.08
   2   0  12 2185.66  146.42
  -2   0 -13   -2.74    9.97
  -2   0 -13    6.39    4.07
   2   0  13    3.25   10.64
  -2   0 -13    0.65    3.93
  -2   0 -13    1.43    3.89
  -2   0 -13   -2.61    3.98
  -2   0 -13    0.90    3.07
  -2   0 -14 1962.63  108.37
  -2   0 -14 2109.95  109.12
  -2   0 -14 2115.89  108.38
  -2   0 -14 1945.66  108.05
  -2   0 -15   -1.10    3.64
  -2   0 -15   -1.26    3.89
  -2   0 -15    2.23    3.52
  -2   0 -16 1021.76   57.18
  -2   0 -16 1056.34   57.61
  -2   0 -17   -1.70    3.12
  -2   0 -17    2.48    2.97
  -2   0 -18  261.92   14.31
  -2   0 -18  203.26   13.85
   2  -1 -19  139.74    8.65
   2  -1 -18    7.63    3.07
   2  -1 -18    9.47    2.89
  -2   1  18    4.36    3.22
  -2  -1  18   10.34    2.83
   2  -1 -17  114.08    8.75
   2   1 -17  105.52    8.72
   2  -1 -17  118.10    8.62
   2   1 -17   88.08    7.36
   2   1 -16   25.25    4.83
   2  -1 -16   26.88    4.72
   2  -1 -16   18.04    4.70
   2   1 -16   21.22    4.02
   2  -1 -15  199.23   14.83
   2  -1 -15  219.86   15.26
   2   1 -15  208.34   14.52
   2   1 -14   86.17    8.44
  -2  -1  14   69.12   15.05
  -2   1  14   83.95   16.14
   2  -1 -14   98.98   16.12
   2  -1 -14   95.32    8.86
   2  -1 -14   93.10    9.18
  -2  -1  14   97.81   19.15
  -2   1  14   90.81   18.28
  -2   1  13    3.20   10.09
  -2  -1  13   -9.40   10.28
   2   1 -13    4.78    3.38
  -2  -1  13    5.50    7.51
   2  -1 -13   -4.59    7.23
   2  -1 -13    4.70    4.10
   2  -1 -13   -1.68    3.59
   2  -1 -13    1.60    3.91
  -2   1  13    2.73    3.75
   2   1 -12   35.83    5.09
   2   1 -12   24.43    4.44
   2  -1 -12   27.01    4.97
   2  -1 -12   23.39    9.57
   2  -1 -12   21.91    4.59
  -2   1  12   39.16   12.33
  -2  -1  12   47.44   13.55
   2   1 -11  102.74    8.44
   2  -1 -11   91.99    8.70
   2  -1 -11   69.04   12.56
   2  -1 -11   82.39    7.98
   2  -1 -11   91.53    8.17
  -2   1  11   87.46   16.92
  -2  -1  11   89.39   16.60
  -2  -1  10  352.69   31.66
  -2   1  10  287.94   29.89
   2  -1 -10  288.04   26.61
  -2  -1   9   27.52    9.46
  -2   1   9   14.74    7.93
   2  -1  -9   10.59    6.05
   2  -1  -8  303.35   18.62
   2  -1  -8  302.55   23.84
  -2   1   8  276.96   26.26
  -2  -1   8  284.09   26.42
   2  -1  -8  316.59   25.03
   2  -1  -7  175.04   12.39
  -2  -1   7  203.85   19.79
  -2   1   7  200.36   19.79
   2  -1  -7  205.24   17.01
   2  -1  -7  236.77   19.41
   2   1  -6  549.22   32.39
  -2   1   6  468.67   28.94
  -2  -1   6  553.65   31.75
   2  -1  -6  519.59   32.59
   2  -1  -6  500.78   34.07
   2   1  -5   22.52    4.77
   2  -1  -5   27.84    6.30
  -2  -1   5   21.41    4.72
   2  -1  -5   21.72    5.20
  -2  -1   5   18.62    3.75
  -2   1   5   21.85    4.50
   2  -1  -5   19.78    5.94
  -2  -1   4 2287.84  122.43
   2   1  -4 2304.10  120.11
   2  -1  -4 2300.81  122.23
  -2   1   4 2195.36  122.64
  -2  -1   4 2290.93  119.95
  -2  -1   4 2295.64  121.43
  -2   1   4 2223.15  120.30
   2  -1  -4 2219.33  120.00
   2  -1  -4 2384.71  121.90
   2  -1  -3 1717.08   92.79
  -2  -1   3 1808.92   97.59
   2   1  -3 1841.53   95.82
   2  -1  -3 1852.80   96.95
  -2  -1   3 1938.01   98.11
  -2   1   3 1856.45   98.02
  -2  -1   3 1800.87   96.71
  -2   1   3 1934.98   97.31
   2  -1  -3 1884.78   95.78
   2   1  -3 1972.97   97.56
   2  -1  -3 1831.50   97.73
   2   1  -2 4689.05  241.29
   2   1  -2 4779.87  240.45
  -2  -1   2 4576.53  241.79
   2  -1  -2 4580.74  240.07
  -2  -1   2 4877.40  242.20
  -2   1   2 4632.83  242.20
  -2  -1   2 4774.60  242.81
  -2   1   2 4683.16  241.89
  -2   1   2 4484.09  241.31
   2  -1  -2 4638.26  241.58
   2   1  -1 2229.67  118.14
  -2   1   1 2139.57  117.30
  -2   1   1 2301.81  119.81
  -2  -1   1 2312.99  119.63
   2  -1  -1 2239.52  117.29
  -2   1   1 2249.81  119.32
  -2  -1   1 2362.25  119.11
   2   1   0 1434.83   78.27
  -2  -1   0 1506.53   79.15
  -2   1   0 1465.83   76.35
  -2  -1  -1 3890.38  199.85
   2   1   1 3769.58  199.02
   2  -1   1 3871.57  200.05
   2   1   2  350.55   22.21
  -2  -1  -2  328.55   22.24
   2  -1   2  354.41   22.99
   2   1   2  331.43   20.82
  -2  -1  -2  327.51   23.20
  -2   1  -2  348.08   23.05
  -2   1  -2  355.78   23.05
  -2  -1  -2  341.30   23.05
   2  -1   3 1425.23   79.15
  -2  -1  -3 1407.22   78.51
   2  -1   3 1387.15   73.49
   2   1   3 1442.83   77.05
  -2  -1  -3 1461.79   78.74
  -2   1  -3 1543.48   79.23
  -2  -1  -3 1486.49   79.39
  -2   1  -3 1497.62   78.90
   2  -1   4  383.80   27.67
   2  -1   4  399.77   23.17
  -2  -1  -4  434.38   26.79
  -2   1  -4  385.60   26.56
  -2   1  -4  437.92   26.94
  -2  -1  -4  419.20   27.49
   2   1   4  424.39   25.97
  -2  -1  -4  382.17   26.95
   2  -1   5 2097.81  120.02
  -2  -1  -5 2127.49  119.14
  -2   1  -5 2345.77  118.25
   2  -1   5 2059.77  114.97
  -2  -1  -5 2221.40  117.39
   2   1   5 2168.93  117.83
  -2  -1  -5 2249.05  118.58
  -2   1  -5 2332.06  118.17
  -2   1  -5 2187.57  118.19
   2  -1   6 1704.84   99.52
  -2  -1  -6 1835.60   99.17
   2   1   6 1724.10   96.92
  -2  -1  -6 1724.80   96.15
  -2  -1  -6 1848.24   94.81
   2  -1   6 1678.81   94.27
  -2   1  -6 1778.58   96.89
  -2  -1  -6 1738.57   93.74
  -2  -1  -7  335.87   22.63
  -2   1  -7  352.61   25.77
  -2  -1  -7  410.52   29.90
   2   1   7  397.48   27.72
   2  -1   7  356.42   29.67
  -2  -1  -7  367.24   21.35
  -2   1  -7  361.19   20.82
  -2   1  -7  360.97   21.41
  -2  -1  -7  340.85   20.91
   2   1   7  399.08   27.53
   2  -1   7  363.11   24.95
  -2  -1  -7  347.86   24.58
  -2   1  -8  624.91   42.73
  -2  -1  -8  747.56   48.76
   2  -1   8  820.41   43.63
   2   1   8  659.88   44.75
   2  -1   8  559.37   46.86
  -2  -1  -8  677.61   38.22
  -2  -1  -8  671.95   37.60
  -2   1  -8  698.34   38.27
  -2   1  -8  671.24   37.40
  -2  -1  -8  628.93   40.08
   2  -1   8  704.10   43.08
   2   1   8  684.93   45.06
  -2   1  -9  374.70   26.52
  -2  -1  -9  319.16   21.47
   2   1   9  374.32   29.34
  -2  -1  -9  307.24   30.05
   2  -1   9  329.20   32.21
  -2   1  -9  347.84   21.11
  -2  -1  -9  368.87   21.44
   2   1   9  322.63   28.08
  -2   1 -10    0.49    2.79
  -2  -1 -10   -2.57    3.66
  -2   1 -10    1.54    3.23
  -2  -1 -10   -7.14    8.66
  -2  -1 -10    4.56    4.08
   2  -1  10    5.36    8.08
  -2   1 -10    1.69    3.21
  -2  -1 -10    2.42    3.21
  -2   1 -10    1.75    3.05
  -2  -1 -10   -0.56    3.06
  -2  -1 -10   -0.53    3.08
   2   1  10    5.44    5.21
  -2  -1 -11   33.71    5.70
  -2  -1 -11   46.61   13.01
  -2  -1 -11   34.83    5.92
  -2   1 -11   34.00    5.33
  -2   1 -11   35.73    5.65
  -2  -1 -11   25.23    4.58
   2  -1  11   38.46   12.74
  -2   1 -11   48.21    6.37
  -2  -1 -11   29.10    5.61
  -2   1 -11   38.84    5.87
  -2  -1 -11   33.60    5.54
  -2  -1 -11   31.72    5.25
  -2  -1 -12  401.47   25.40
  -2   1 -12  402.49   25.22
  -2   1 -12  391.65   24.72
   2  -1  12  363.49   38.64
  -2  -1 -12  370.86   25.07
  -2   1 -12  392.87   25.36
  -2   1 -12  401.48   25.96
  -2  -1 -12  394.87   24.55
  -2  -1 -12  404.56   25.96
  -2  -1 -12  382.20   37.52
  -2  -1 -12  424.99   25.63
  -2  -1 -13   -2.72    7.41
  -2  -1 -13    5.70    4.15
  -2   1 -13   -2.27    4.00
  -2  -1 -13    0.66    4.00
  -2   1 -13    5.72    3.88
  -2  -1 -13    2.55    3.80
  -2   1 -13    2.15    4.22
  -2   1 -13    7.21    4.17
  -2  -1 -13    3.52    4.35
  -2  -1 -13    3.58    3.54
   2  -1  13    3.17    9.13
  -2  -1 -14    8.42    4.11
  -2   1 -14   11.26    4.30
  -2   1 -14    8.38    4.68
  -2  -1 -14    6.05    4.09
  -2  -1 -14   -0.68    3.60
  -2  -1 -14    9.37    3.48
  -2  -1 -14    0.66    4.11
  -2  -1 -15    7.25    4.27
  -2   1 -15    8.30    4.43
  -2  -1 -15    9.22    4.05
  -2   1 -15    7.29    4.23
  -2  -1 -15    3.06    3.70
  -2  -1 -15    3.25    3.57
  -2   1 -16   53.82    6.55
  -2  -1 -16   50.02    6.39
  -2   1 -16   49.21    6.67
  -2   1 -17   36.19    5.04
  -2  -1 -17   38.53    4.86
  -2   1 -17   37.42    4.90
  -2  -1 -18    2.60    2.28
  -2   1 -18    1.70    1.95
  -2  -1 -18    1.09    2.31
  -2   1 -18    0.82    2.49
   2  -2 -18   44.44    4.69
   2   2 -18   50.69    4.81
   2   2 -18   48.09    4.44
  -2   2  18   41.40    4.86
   2  -2 -17  318.51   18.15
   2   2 -17  308.22   18.10
  -2   2  17  272.60   18.47
   2   2 -17  280.82   17.30
   2  -2 -17  296.65   17.80
   2   2 -17  273.49   17.59
   2   2 -17  279.44   17.77
   2   2 -16  215.28   14.46
   2  -2 -16  214.21   14.41
   2   2 -16  199.68   14.36
   2  -2 -16  203.01   14.08
   2   2 -16  213.99   14.20
   2   2 -16  179.16   13.49
   2  -2 -15  451.22   27.62
   2  -2 -15  492.20   28.16
   2   2 -15  431.71   27.49
   2   2 -15  473.21   28.28
   2   2 -15  452.75   27.89
   2   2 -15  457.48   27.46
  -2   2  14   -3.27    9.85
  -2  -2  14    3.09    7.44
   2   2 -14   -2.76    3.59
  -2   2  14    2.72    7.82
  -2  -2  14   -2.86    8.23
   2  -2 -14    4.65    7.02
   2   2 -14   -6.95    7.88
   2   2 -14   -1.79    3.80
   2  -2 -14   -0.56    3.28
   2   2 -14   -0.56    3.37
   2  -2 -14   -1.17    3.66
  -2   2  14    2.72    3.50
   2  -2 -14   -0.55    3.50
  -2  -2  13 1325.60   87.68
  -2   2  13 1175.73   86.29
   2   2 -13 1281.60   68.50
  -2  -2  13 1317.50   85.46
  -2   2  13 1196.07   83.45
   2   2 -13 1162.05   80.46
   2  -2 -13 1145.61   79.94
   2  -2 -13 1346.76   69.20
   2   2 -13 1307.11   69.05
   2  -2 -13 1153.22   67.70
   2   2 -13 1247.44   68.46
   2  -2 -13 1301.12   68.63
  -2   2  13 1276.32   68.80
   2  -2 -13 1245.44   68.60
   2  -2 -12    8.03    4.07
   2   2 -12    8.53    5.84
   2  -2 -12   12.82    6.75
   2   2 -12   15.83    4.46
   2   2 -12    7.96    3.68
   2  -2 -12    6.31    3.72
   2   2 -12   11.50    3.62
   2  -2 -12    8.90    3.69
  -2   2  12    6.14   10.46
  -2  -2  12   11.91    9.77
   2  -2 -11  906.33   51.29
   2   2 -11  917.45   61.83
   2  -2 -11  945.43   62.00
   2   2 -11  940.66   51.99
  -2  -2  11 1079.00   69.63
  -2   2  11  934.11   67.57
   2   2 -11  949.78   51.36
   2  -2 -11  938.80   51.23
   2  -2 -11  940.15   51.39
   2   2 -11  855.32   51.32
   2   2 -11  952.13   51.42
   2  -2 -10  318.66   29.83
  -2  -2  10  394.46   35.11
  -2   2  10  402.23   35.87
   2   2 -10  401.24   31.40
   2  -2 -10  374.15   30.91
   2  -2  -9   47.19    5.77
  -2   2   9   42.53    8.88
   2  -2  -9   46.83    9.42
  -2   2   9   51.98   11.73
  -2  -2   9   47.82   11.77
   2  -2  -9   41.04    9.37
   2   2  -9   55.10   10.13
   2  -2  -8  100.50    8.37
  -2   2   8  111.59   13.33
  -2   2   8  104.54   15.08
  -2  -2   8  100.09   14.74
   2  -2  -8   98.80   12.90
   2   2  -8  113.23   13.45
   2  -2  -8  125.68   14.59
   2   2  -7   12.99    5.38
   2  -2  -7   16.46    3.38
  -2   2   7   26.21    6.39
   2  -2  -7   24.94    6.83
  -2  -2   7   18.32    5.17
   2  -2  -7   33.78    7.82
   2   2  -7   14.63    6.05
   2   2  -6 1421.76   81.46
  -2   2   6 1506.26   83.07
   2  -2  -6 1515.96   82.07
  -2  -2   6 1458.76   81.05
   2  -2  -6 1396.09   82.38
   2   2  -6 1429.33   82.76
   2   2  -5  809.54   45.44
   2  -2  -5  784.81   46.57
  -2   2   5  791.37   46.71
  -2  -2   5  783.17   45.77
   2  -2  -5  808.59   45.47
  -2  -2   5  774.96   43.42
  -2   2   5  831.52   48.14
   2  -2  -5  626.14   44.87
   2   2  -5  667.28   45.28
  -2  -2   4  853.08   49.82
  -2   2   4  850.44   50.04
   2   2  -4  891.25   49.21
   2  -2  -4  853.83   50.29
  -2   2   4  872.39   50.77
  -2  -2   4  818.78   48.36
  -2   2   4  856.08   48.43
   2  -2  -4  838.57   48.74
  -2  -2   4  855.84   50.17
  -2   2   4  828.06   50.63
   2   2  -4  871.63   49.52
   2  -2  -4  841.79   49.31
  -2  -2   3  876.39   51.11
   2   2  -3  969.16   51.06
  -2   2   3  873.83   51.18
   2   2  -3  927.03   50.73
   2  -2  -3  920.42   50.71
   2  -2  -3  897.71   51.82
  -2   2   3  874.23   50.84
  -2  -2   3  857.85   51.03
  -2  -2   3  930.82   52.74
  -2   2   3  885.34   51.78
   2  -2  -3  883.54   50.51
   2   2  -2 1501.29   80.02
  -2   2   2 1540.94   80.56
  -2  -2   2 1516.01   80.55
   2   2  -2 1442.04   79.53
   2  -2  -2 1422.41   79.45
   2  -2  -2 1472.57   81.48
   2   2  -2 1565.79   79.55
  -2  -2   2 1503.64   81.33
   2  -2  -2 1392.44   79.83
  -2   2   2 1589.71   81.49
  -2  -2   2 1483.76   82.29
  -2   2   2 1486.30   80.34
   2   2  -2 1518.37   80.08
   2  -2  -2 1399.61   79.87
  -2   2   1  106.23    9.39
  -2  -2   1   91.34    9.12
   2  -2  -1   96.97    8.95
   2   2  -1   94.90    8.93
   2   2  -1  105.37    8.17
  -2  -2   1   97.00   10.17
  -2   2   1  102.84    8.42
  -2   2   1  113.56   10.60
   2  -2  -1  103.66    9.38
  -2   2   0   63.32    6.94
   2   2   0   54.35    6.45
   2  -2   0   55.65    6.68
  -2  -2   0   51.61    6.53
   2   2   0   58.69    5.61
  -2   2   0   40.21    4.37
  -2  -2   0   52.38    4.30
  -2  -2  -1  712.34   40.46
  -2   2  -1  765.49   40.52
   2   2   1  669.90   38.72
  -2  -2  -1  690.84   38.47
   2   2   1  708.77   40.69
   2  -2   1  684.44   40.58
  -2  -2  -2  793.53   45.50
  -2   2  -2  822.56   45.39
   2   2   2  784.44   46.07
   2  -2   2  808.34   46.04
  -2   2  -2  799.96   46.86
   2   2   2  786.16   45.48
  -2  -2  -2  748.65   44.10
  -2  -2  -2  850.01   47.34
   2   2   2  756.43   44.10
   2  -2   2  831.11   47.68
   2   2   3  444.43   30.30
   2  -2   3  466.03   30.47
  -2  -2  -3  504.98   31.84
  -2  -2  -3  484.49   30.68
  -2  -2  -3  468.85   29.23
   2   2   3  485.62   29.93
  -2   2  -3  532.88   31.52
  -2   2  -3  438.42   29.56
  -2  -2  -3  458.99   29.77
   2   2   4  175.61   15.22
   2  -2   4  152.25   14.42
  -2  -2  -4  159.21   13.90
  -2   2  -4  148.99   13.73
  -2  -2  -4  172.31   14.16
   2  -2   4  147.46    9.44
  -2  -2  -4  161.33   14.90
   2   2   4  164.61   13.98
  -2  -2  -4  154.50   13.66
   2   2   5  294.13   22.97
   2  -2   5  299.47   22.79
  -2  -2  -5  254.08   17.02
  -2   2  -5  313.12   22.49
  -2   2  -5  277.92   21.73
  -2  -2  -5  299.31   22.04
   2   2   5  278.82   21.52
  -2  -2  -5  314.67   22.30
   2  -2   5  284.46   17.60
  -2  -2  -5  301.29   20.60
  -2  -2  -5  278.42   21.92
   2  -2   6 1696.67   98.52
   2   2   6 1841.27   99.92
  -2  -2  -6 1554.01   90.24
  -2   2  -6 1938.32   98.07
  -2  -2  -6 1950.27   99.08
  -2   2  -6 1927.42   98.87
   2  -2   6 1663.40   92.47
  -2  -2  -6 1782.68   93.92
  -2  -2  -6 1827.35   96.86
   2   2   6 1800.68   97.68
  -2   2  -7  905.34   47.25
  -2  -2  -7  859.94   47.13
   2   2   7  872.70   57.34
   2  -2   7  836.99   55.88
  -2   2  -7  884.18   54.02
  -2   2  -7  962.01   56.69
   2   2   7  977.51   55.90
  -2  -2  -7  857.25   55.64
   2   2   7  851.44   54.39
  -2  -2  -7  888.39   52.32
  -2  -2  -7  768.28   47.92
  -2  -2  -8  605.37   34.84
  -2   2  -8  613.16   34.84
  -2   2  -8  604.89   34.03
   2  -2   8  623.81   45.01
   2   2   8  627.38   46.22
  -2   2  -8  669.45   42.24
  -2  -2  -8  618.09   34.77
   2   2   8  624.80   43.36
  -2  -2  -8  647.90   44.97
  -2   2  -8  684.46   45.74
  -2   2  -8  626.53   34.82
   2   2   8  643.85   43.38
  -2  -2  -8  507.76   37.32
  -2   2  -9  394.75   22.80
  -2   2  -9  413.83   30.25
   2  -2   9  371.35   33.49
   2   2   9  356.12   33.92
   2   2   9  393.76   31.94
  -2  -2  -9  345.35   23.10
  -2   2  -9  379.74   23.31
   2   2   9  389.09   31.85
  -2  -2  -9  400.97   33.68
  -2   2  -9  363.31   32.69
  -2  -2 -10  161.68   20.74
  -2  -2 -10  131.93   11.58
  -2   2 -10  136.88   11.41
  -2   2 -10  139.51   19.61
   2   2  10  124.91   17.06
  -2   2 -10  148.89   11.07
  -2   2 -10  174.26   17.25
  -2   2 -10  136.38   11.39
   2   2  10  140.05   21.01
   2  -2  10  143.14   20.47
  -2  -2 -10  152.78   11.47
  -2   2 -10  123.66   10.96
  -2  -2 -10  153.04   11.56
   2   2  10  139.88   17.95
   2   2  11   49.54   12.15
  -2   2 -11   60.28    7.47
  -2  -2 -11   60.63    7.50
  -2  -2 -11   71.78   14.51
  -2   2 -11   40.78   12.65
  -2   2 -11   62.47    7.03
  -2   2 -11   58.12    7.23
   2  -2  11   36.69   12.69
   2   2  11   71.17   16.02
  -2  -2 -11   66.53    7.17
  -2  -2 -11   72.11    7.39
  -2  -2 -11   56.56    7.43
  -2  -2 -11   59.63    7.16
  -2   2 -12   43.68    6.55
  -2  -2 -12   59.00    7.46
  -2   2 -12   53.44    6.90
   2   2  12   78.39   17.09
   2  -2  12   62.99   14.95
  -2  -2 -12   70.71    7.46
  -2  -2 -12   49.99    6.83
  -2  -2 -12   47.14    6.54
  -2  -2 -12   56.68    7.50
  -2   2 -12   52.04    7.04
  -2  -2 -12   64.18    7.43
  -2  -2 -12   61.13   13.95
  -2   2 -12   37.00   11.61
  -2   2 -13    3.67    3.74
  -2  -2 -13    8.62    4.45
  -2  -2 -13   21.17    9.92
  -2   2 -13    2.63    6.77
  -2  -2 -13    6.04    4.23
  -2   2 -13    6.56    4.13
   2   2  13   -3.17    9.99
   2  -2  13    6.10    9.20
  -2  -2 -13    0.69    3.81
  -2  -2 -13   -0.61    3.67
  -2  -2 -13    0.53    3.31
  -2  -2 -13    5.01    4.12
  -2  -2 -14  201.48   15.85
  -2  -2 -14  222.24   15.61
  -2  -2 -14  201.03   15.94
  -2  -2 -14  223.57   15.07
  -2   2 -14  235.51   16.72
  -2  -2 -14  209.73   15.51
  -2   2 -14  231.67   15.80
  -2   2 -14  202.86   15.17
  -2  -2 -15  314.84   20.64
  -2  -2 -15  294.59   20.30
  -2   2 -15  327.67   20.91
  -2  -2 -15  294.11   18.79
  -2  -2 -15  304.58   19.86
  -2   2 -15  319.74   20.07
  -2  -2 -16    0.48    3.02
  -2   2 -16    0.51    3.16
  -2  -2 -17  115.35    9.06
  -2   2 -17  123.52    9.20
  -2  -2 -18    8.14    2.37
  -2   2 -18    7.35    2.10
  -2   3  18   12.32    3.31
   2   3 -18   19.71    3.09
   2  -3 -18   22.78    3.02
   2  -3 -18   17.12    3.33
   2   3 -18   17.30    2.74
   2  -3 -17   89.55    7.26
   2   3 -17   91.71    7.36
   2  -3 -17  100.68    8.31
   2   3 -17   79.81    6.91
   2   3 -17   86.88    7.25
  -2   3  17   92.35    8.26
   2   3 -16   15.60    3.82
   2  -3 -16    5.77    3.22
   2   3 -16   10.39    3.36
   2   3 -16   11.02    3.57
   2  -3 -16   10.18    3.36
   2   3 -16   10.82    3.64
  -2   3  15    5.72    3.79
   2   3 -15    3.63    3.75
   2   3 -15    4.79    3.69
   2   3 -15    6.82    3.41
   2   3 -15    3.00    3.32
   2  -3 -15    6.80    3.69
   2  -3 -15    2.51    3.43
  -2   3  14   63.92    7.39
   2  -3 -14   52.29    6.93
   2  -3 -14   54.88    6.40
   2   3 -14   56.80    7.02
   2   3 -14   55.81    6.82
   2  -3 -14   72.99    7.48
   2  -3 -14   45.71    6.39
   2   3 -14   51.11    6.63
   2   3 -14   62.89    7.27
  -2  -3  13   15.43    9.77
  -2   3  13   29.61   11.63
   2   3 -13   19.04    4.83
  -2  -3  13   27.14    9.92
  -2   3  13   20.59    9.12
   2   3 -13   27.10    9.46
   2  -3 -13    6.76    6.87
   2   3 -13   25.25    4.91
   2  -3 -13   15.01    4.42
   2  -3 -13   24.09    4.72
   2  -3 -13   27.41    4.95
   2   3 -13   20.81    4.67
  -2   3  13   11.83    4.88
   2  -3 -13   17.47    5.18
  -2   3  12   12.57   10.69
  -2  -3  12    9.01    9.84
   2   3 -12    2.23    3.21
  -2   3  12    7.26    8.80
  -2  -3  12    2.52    8.57
   2   3 -12    4.18    3.48
   2   3 -12    4.27    6.45
   2  -3 -12   -2.13    4.76
   2   3 -12    2.82    3.40
   2  -3 -12    8.59    3.63
   2  -3 -12    2.61    3.04
   2   3 -12    2.61    3.33
  -2   3  12    1.87    4.14
   2  -3 -12    3.36    3.78
   2  -3 -11  179.61   13.44
   2  -3 -11  186.34   13.06
   2   3 -11  192.28   14.74
   2   3 -11  184.63   13.64
   2   3 -11  157.13   13.36
   2  -3 -11  184.20   21.00
   2   3 -11  206.78   21.83
   2   3 -11  200.70   14.03
   2   3 -11  208.33   13.61
   2  -3 -11  195.14   13.37
   2  -3 -11  169.45   13.42
  -2   3  11  170.49   23.94
  -2  -3  11  255.42   27.10
  -2   3  10  310.03   27.56
   2   3 -10  302.35   19.62
   2   3 -10  317.16   27.53
   2   3 -10  310.17   19.93
   2  -3 -10  327.92   27.58
   2  -3 -10  318.30   20.04
   2  -3 -10  323.31   28.42
  -2   3  10  271.75   30.40
  -2  -3  10  359.14   32.94
   2  -3 -10  302.62   19.55
   2  -3  -9   46.39    5.79
  -2   3   9   48.59    9.99
  -2   3   9   34.12   10.27
  -2  -3   9   72.32   13.58
   2  -3  -9   61.67   11.04
   2   3  -9   64.96   10.85
   2  -3  -9   67.12   10.63
   2  -3  -8 1573.28   87.22
   2   3  -8 1654.71   95.59
  -2   3   8 1631.85   96.20
   2  -3  -8 1748.62   96.56
   2   3  -8 1773.64   95.99
   2  -3  -8 1798.96   95.82
   2   3  -7 1080.28   61.48
   2  -3  -7  910.63   53.29
  -2   3   7  976.92   61.98
  -2  -3   7 1028.03   59.87
   2  -3  -7 1086.98   61.57
   2  -3  -7 1058.83   60.72
   2   3  -7 1137.67   61.57
   2   3  -6 2360.23  129.50
  -2   3   6 2301.55  131.08
  -2  -3   6 2298.90  125.61
  -2   3   6 2300.38  131.89
   2  -3  -6 2472.12  129.71
  -2  -3   6 2351.80  129.82
   2  -3  -6 2503.73  129.68
   2   3  -6 2413.88  129.68
   2   3  -5    8.81    4.90
  -2   3   5   11.70    5.04
  -2  -3   5    7.74    4.76
   2  -3  -5    8.95    4.97
  -2   3   5    5.01    5.12
  -2  -3   5    7.73    4.47
  -2  -3   5    9.94    4.73
  -2   3   5   12.43    6.41
   2  -3  -5   13.31    5.21
   2   3  -5    3.81    4.26
   2  -3  -5   12.14    5.32
  -2  -3   4  187.96   14.66
   2   3  -4  170.78   14.67
  -2   3   4  163.70   14.20
   2  -3  -4  153.52   14.25
  -2   3   4  166.62   16.10
   2  -3  -4  152.32   14.13
  -2  -3   4  141.18   14.88
  -2  -3   4  179.99   14.59
  -2   3   4  141.59   14.72
   2   3  -4  182.82   14.46
   2  -3  -4  176.21   14.24
  -2  -3   3  120.98   10.40
   2   3  -3  109.05   10.39
  -2   3   3   80.29    9.16
  -2   3   3  103.56   11.35
   2  -3  -3   70.23    9.35
   2  -3  -3   92.20   10.27
  -2  -3   3   84.99    6.54
  -2  -3   3   98.68   10.41
  -2   3   3  104.80   10.74
  -2  -3   3  100.76   11.49
   2   3  -3   97.36    9.26
   2  -3  -3  105.86    9.32
   2   3  -2  204.28   15.97
  -2  -3   2  213.97   15.73
  -2   3   2  190.40   15.16
   2   3  -2  222.49   15.00
   2  -3  -2  197.55   14.50
   2  -3  -2  228.76   17.38
  -2   3   2  205.77   16.07
   2  -3  -2  231.65   16.72
  -2  -3   2  212.15   17.14
  -2  -3   2  244.80   18.85
  -2  -3   2  214.60   12.26
  -2  -3   1 1395.69   76.37
  -2   3   1 1442.64   76.35
   2  -3  -1 1399.30   75.88
   2   3  -1 1437.20   75.92
   2  -3  -1 1491.15   78.90
  -2   3   1 1363.80   76.10
  -2  -3   1 1408.91   78.96
   2  -3  -1 1388.71   77.49
  -2  -3   1 1388.80   73.30
  -2  -3   1 1460.29   80.04
   2  -3   0    4.34    3.39
   2   3   0    2.72    2.93
  -2   3   0    1.07    3.28
  -2  -3   0    7.30    3.83
   2   3   0    4.74    1.65
   2  -3   0    0.87    4.79
  -2  -3   0   -0.94    5.16
  -2  -3   0    2.89    2.19
  -2   3   0    5.57    2.54
  -2   3  -1  605.74   34.65
  -2  -3  -1  566.27   34.80
   2  -3   1  610.35   35.19
   2   3   1  594.63   35.06
  -2  -3  -1  619.39   33.95
  -2  -3  -1  573.53   37.67
  -2  -3  -1  561.84   37.60
   2   3   1  586.24   31.92
   2  -3   1  615.12   37.77
   2  -3   2   17.27    4.84
   2   3   2   17.32    5.11
  -2  -3  -2   16.55    4.48
  -2  -3  -2   30.65    7.07
   2   3   2   13.50    4.92
  -2  -3  -2   11.92    4.54
   2  -3   2   13.22    6.46
  -2   3  -2   17.96    4.33
   2   3   2   15.97    2.94
   2  -3   3 1497.78   75.11
   2   3   3 1384.09   74.60
   2   3   3 1366.18   71.54
   2  -3   3 1515.66   78.01
  -2  -3  -3 1367.10   73.77
  -2   3  -3 1456.26   73.79
   2  -3   3 1216.32   68.08
  -2  -3  -3 1481.02   77.26
  -2  -3  -3 1467.48   76.12
  -2  -3  -3 1447.55   73.94
   2   3   3 1413.51   75.50
   2  -3   4  838.02   50.63
   2   3   4  813.15   50.38
  -2   3  -4  806.81   50.69
  -2   3  -4  901.55   49.84
  -2  -3  -4  858.11   49.82
   2  -3   4  795.40   44.32
  -2  -3  -4  867.73   52.19
  -2  -3  -4  874.78   50.17
  -2  -3  -4  890.12   50.98
   2   3   4  912.05   51.61
   2   3   5 1577.38   89.71
   2  -3   5 1498.01   89.02
  -2   3  -5 1544.46   89.35
  -2  -3  -5 1566.23   88.38
  -2   3  -5 1538.86   88.12
  -2  -3  -5 1583.71   88.71
  -2  -3  -5 1703.39   90.59
  -2  -3  -5 1553.99   87.36
   2   3   5 1609.04   89.79
  -2  -3  -6  113.40    8.29
  -2   3  -6  111.44    8.15
  -2  -3  -6  106.70    8.07
   2  -3   6   98.22   13.11
   2   3   6  102.64   13.80
  -2   3  -6  100.65   13.08
  -2   3  -6  102.77   12.81
  -2  -3  -6  114.94   13.37
   2   3   6  137.65   14.97
  -2  -3  -6  121.63   13.58
  -2  -3  -6   90.71   10.22
  -2  -3  -6  114.57   13.81
   2   3   6  105.01   13.46
  -2   3  -7   53.91    5.56
  -2  -3  -7   41.17    5.02
  -2  -3  -7   37.08    4.89
   2  -3   7   33.47    8.84
   2   3   7   46.83    9.38
  -2   3  -7   45.46    9.20
   2   3   7   23.01    9.10
  -2  -3  -7   52.85   10.32
  -2   3  -7   47.30    9.75
  -2  -3  -7   40.72    9.15
   2   3   7   40.62    9.13
  -2  -3  -7   47.91    8.70
  -2   3  -8  430.45   25.12
  -2  -3  -8  471.95   26.09
   2   3   8  449.11   36.21
   2  -3   8  437.49   35.26
  -2   3  -8  457.21   34.04
  -2  -3  -8  426.83   25.96
  -2   3  -8  422.09   25.75
   2   3   8  461.53   35.91
  -2  -3  -8  447.33   35.60
  -2   3  -8  435.32   35.27
   2   3   8  470.39   35.56
  -2  -3  -8  407.97   30.34
  -2  -3  -9  247.60   15.75
  -2   3  -9  230.50   14.89
  -2   3  -9  250.70   22.69
   2  -3   9  176.46   22.20
   2   3   9  204.74   24.52
   2   3   9  258.11   24.89
  -2   3  -9  230.14   15.58
   2   3   9  218.59   24.29
  -2  -3  -9  220.27   24.76
  -2   3  -9  241.21   24.83
  -2  -3  -9  208.30   15.36
  -2  -3 -10  544.70   43.22
  -2   3 -10  562.71   31.45
  -2  -3 -10  551.65   31.39
   2   3  10  535.57   42.21
  -2   3 -10  511.09   42.45
  -2  -3 -10  553.97   31.32
  -2   3 -10  467.87   30.14
  -2   3 -10  475.71   31.14
  -2   3 -10  489.55   38.25
   2  -3  10  438.61   41.00
   2   3  10  505.27   43.57
  -2   3 -10  525.14   31.02
  -2  -3 -10  528.24   30.69
  -2  -3 -10  535.77   31.34
  -2   3 -10  562.99   31.79
  -2  -3 -10  519.67   31.52
   2   3  10  539.94   42.51
  -2  -3 -11  480.39   38.14
  -2   3 -11  402.64   35.27
  -2   3 -11  399.26   23.57
  -2  -3 -11  392.98   23.63
  -2   3 -11  344.68   22.63
  -2   3 -11  336.82   29.95
  -2   3 -11  359.04   23.46
   2   3  11  336.81   35.64
   2  -3  11  343.37   35.03
  -2   3 -11  350.83   23.10
  -2  -3 -11  345.68   22.81
  -2   3 -11  380.24   23.83
  -2  -3 -11  341.58   23.21
  -2  -3 -11  362.94   23.31
  -2  -3 -11  362.48   23.71
   2   3  11  362.41   33.44
  -2   3 -12  198.69   15.80
  -2   3 -12  220.21   15.14
   2   3  12  192.47   27.00
   2  -3  12  193.66   25.94
  -2  -3 -12  210.34   15.44
  -2   3 -12  202.93   15.66
  -2  -3 -12  228.33   16.45
  -2   3 -12  216.82   16.54
  -2  -3 -12  222.25   15.86
  -2  -3 -12  218.21   15.95
  -2   3 -12  208.22   16.38
  -2  -3 -12  234.61   26.36
  -2   3 -12  230.89   26.12
   2   3  12  213.79   24.79
  -2  -3 -12  245.03   16.27
  -2   3 -12  245.20   16.15
  -2   3 -13  185.24   14.61
   2   3  13  209.44   26.67
   2  -3  13  139.20   22.48
  -2  -3 -13  193.93   14.59
  -2   3 -13  214.63   15.81
  -2  -3 -13  179.76   14.52
  -2  -3 -13  208.34   15.29
  -2   3 -13  215.63   15.92
  -2   3 -13  210.30   25.21
  -2  -3 -13  187.80   24.22
  -2  -3 -13  219.41   15.05
  -2   3 -13  212.26   14.90
  -2  -3 -13  188.78   14.29
  -2   3 -13  200.15   14.93
  -2   3 -14  106.06    9.99
  -2  -3 -14  111.80    9.83
  -2  -3 -14  105.24   10.08
  -2   3 -14  135.34   11.35
  -2  -3 -14  104.50    9.50
  -2   3 -14  116.40   10.72
  -2  -3 -14  120.02   10.16
  -2  -3 -14  110.29    9.86
  -2   3 -14  126.29   10.24
  -2  -3 -15  161.78   12.61
  -2   3 -15  185.98   13.44
  -2   3 -15  188.92   13.40
  -2  -3 -15  147.74   11.61
  -2   3 -16   25.87    4.60
  -2  -3 -16   20.17    4.23
  -2   3 -16   23.07    4.33
  -2   3 -17   10.88    3.17
  -2  -3 -17   15.94    3.21
  -2   3 -17    8.19    2.85
  -2  -3 -18   62.37    5.06
  -2  -3 -18   85.08    5.97
   2  -4 -18    9.65    2.49
   2   4 -18    8.47    2.28
  -2   4  18    6.70    2.65
   2  -4 -17   13.87    2.86
   2  -4 -17    6.86    3.18
   2   4 -17   14.67    3.09
   2   4 -17   14.29    3.26
  -2   4  17   11.01    3.90
   2   4 -16    1.27    3.11
   2   4 -16    2.44    2.50
   2  -4 -16    1.93    2.95
   2   4 -16    2.38    2.79
   2   4 -16    3.34    2.64
   2  -4 -16    1.10    2.77
  -2   4  16   -2.71    3.01
  -2   4  16   -3.88    4.39
  -2   4  15    9.30    3.91
   2   4 -15    1.54    3.28
   2   4 -15    1.94    3.28
   2  -4 -15    5.12    2.94
   2  -4 -15    1.42    3.09
   2  -4 -15    4.53    3.01
   2   4 -15    6.39    3.27
   2   4 -15    3.13    2.97
   2  -4 -14   18.48    5.02
  -2   4  14   20.17    5.26
   2  -4 -14   24.41    4.90
   2   4 -14   21.44    4.24
   2   4 -14   18.96    4.56
   2  -4 -14   19.61    4.55
   2  -4 -14   29.44    4.76
   2   4 -14   21.49    4.35
   2   4 -14   17.73    4.94
  -2   4  13    3.31    9.04
  -2  -4  13    3.04    7.33
   2   4 -13    0.59    3.45
  -2   4  13    9.89    6.74
  -2  -4  13   -2.63    5.85
   2   4 -13   13.12    6.29
   2  -4 -13    2.16    6.22
   2   4 -13    2.69    3.14
   2   4 -13    3.37    3.46
   2  -4 -13    1.16    3.62
   2  -4 -13    0.53    3.09
   2   4 -13    1.06    3.04
   2  -4 -13    0.55    3.35
  -2   4  13   -3.88    4.37
   2  -4 -13   -3.19    3.27
   2  -4 -13    0.60    3.90
  -2   4  12    3.22    7.75
  -2  -4  12    6.06    8.71
   2   4 -12    1.43    4.11
   2   4 -12    0.63    4.15
   2   4 -12    2.92    3.27
  -2   4  12    4.73    6.80
  -2  -4  12    9.92    8.13
   2   4 -12    5.23    3.62
   2  -4 -12   -2.09    7.13
   2   4 -12   -2.11    5.08
   2  -4 -12    2.67    3.00
   2  -4 -12    1.76    3.78
   2  -4 -12    5.11    3.22
   2   4 -12    1.03    3.04
   2   4 -12    0.55    3.13
   2  -4 -12    4.37    3.19
  -2   4  12    0.66    4.74
   2  -4 -12    2.34    4.08
  -2  -4  11    5.77    9.13
   2  -4 -11   13.03    7.94
  -2   4  11   15.02   10.61
  -2  -4  11   22.56    8.25
  -2   4  11   13.06    7.19
   2   4 -11    8.17    4.50
   2   4 -11   14.32    4.06
   2   4 -11   24.89    5.31
   2  -4 -11   13.50    6.85
   2   4 -11   21.47    7.15
   2   4 -11   22.14    4.58
   2  -4 -11   19.15    4.80
   2   4 -11   26.70    4.88
   2   4 -11   16.32    3.82
   2  -4 -11   18.99    4.00
   2  -4 -11   15.92    4.22
  -2   4  11    8.84    4.38
  -2   4  10  294.34   31.28
   2  -4 -10  260.38   26.81
  -2  -4  10  387.78   34.08
  -2   4  10  293.25   27.74
   2  -4 -10  291.79   18.93
  -2  -4  10  298.83   28.02
   2   4 -10  287.59   18.82
   2   4 -10  291.10   19.65
   2   4 -10  277.62   19.05
   2  -4 -10  311.06   26.51
   2   4 -10  310.05   26.81
   2   4 -10  299.23   18.91
   2   4 -10  272.99   18.57
   2  -4 -10  284.54   18.55
   2   4 -10  312.99   18.54
   2  -4 -10  283.99   19.02
   2  -4 -10  280.32   18.11
  -2   4  10  278.32   27.55
  -2   4   9  318.55   28.28
  -2  -4   9  361.26   29.36
   2  -4  -9  312.60   20.40
  -2   4   9  351.94   30.34
  -2  -4   9  321.98   31.87
   2  -4  -9  356.34   29.82
   2   4  -9  335.38   27.80
   2  -4  -9  380.66   28.56
  -2   4   8 1466.26   87.22
   2  -4  -8 1421.69   78.15
  -2  -4   8 1541.02   87.61
   2   4  -8 1428.39   87.71
  -2   4   8 1566.10   90.14
   2  -4  -8 1545.11   88.58
  -2  -4   8 1399.61   85.62
   2  -4  -8 1511.23   85.86
   2   4  -8 1607.11   86.81
   2  -4  -7  248.31   16.00
   2   4  -7  281.89   23.74
  -2  -4   7  298.64   23.21
  -2   4   7  226.91   21.40
  -2   4   7  290.13   24.91
   2  -4  -7  264.64   23.06
  -2  -4   7  256.96   22.61
  -2   4   7  245.93   24.62
   2   4  -7  290.54   22.51
   2  -4  -7  264.90   21.58
   2   4  -6 2359.93  130.55
  -2   4   6 2286.28  129.16
  -2  -4   6 2395.42  129.42
  -2   4   6 2322.47  132.97
   2  -4  -6 2341.73  130.23
  -2   4   6 2240.25  132.56
  -2  -4   6 2283.48  127.15
  -2  -4   6 2387.29  131.44
   2  -4  -6 2493.71  129.04
   2   4  -6 2479.63  129.35
  -2  -4   5  386.22   26.62
  -2   4   5  342.05   26.08
   2   4  -5  399.29   28.01
  -2   4   5  356.47   29.65
   2  -4  -5  379.10   27.14
  -2   4   5  405.54   29.66
  -2  -4   5  385.51   26.73
   2  -4  -5  378.11   27.60
  -2  -4   5  359.24   28.42
   2   4  -5  391.61   26.57
   2  -4  -5  364.96   25.85
   2   4  -4 2700.03  142.06
  -2  -4   4 2882.97  140.57
  -2   4   4 2662.39  140.15
   2  -4  -4 2722.86  141.38
  -2   4   4 2326.97  143.23
   2   4  -4 2644.92  136.40
  -2   4   4 2741.90  143.45
  -2  -4   4 2770.64  142.04
  -2  -4   4 2701.32  144.07
   2  -4  -4 2747.50  141.81
   2   4  -4 2343.80  139.21
   2  -4  -4 2327.81  139.00
  -2  -4   3  415.70   25.63
  -2   4   3  416.56   25.59
   2   4  -3  397.24   27.20
   2  -4  -3  386.34   26.52
  -2   4   3  384.30   28.87
   2  -4  -3  418.16   27.51
  -2   4   3  362.29   27.02
  -2  -4   3  335.20   22.39
  -2  -4   3  394.19   27.67
  -2  -4   3  377.12   28.84
   2   4  -3  419.33   25.32
   2  -4  -3  405.54   25.04
  -2   4   2  741.72   43.19
  -2  -4   2  773.32   43.57
   2   4  -2  837.85   43.04
   2  -4  -2  747.22   42.44
   2  -4  -2  717.78   45.25
  -2   4   2  806.97   45.70
  -2  -4   2  705.31   41.03
   2  -4  -2  697.79   45.42
  -2  -4   2  767.61   46.92
  -2  -4   2  788.96   48.45
  -2   4   1  400.83   26.02
  -2  -4   1  456.66   26.84
   2   4  -1  461.68   29.20
   2  -4  -1  396.85   25.44
  -2  -4   1  419.28   30.26
  -2  -4   1  428.75   25.24
  -2  -4   1  479.47   32.10
  -2   4   1  452.04   27.90
   2  -4  -1  425.98   29.25
   2   4  -1  467.35   26.32
   2  -4  -1  432.18   26.02
   2  -4   0  355.80   26.06
   2   4   0  375.31   23.06
   2  -4   0  355.73   22.80
  -2   4   0  373.80   22.89
  -2  -4   0  388.41   23.45
   2   4   0  379.99   25.86
  -2   4   0  361.50   23.25
  -2  -4   0  363.06   27.64
  -2  -4   0  386.58   22.83
   2   4   1   44.02    5.77
   2  -4   1   31.93    5.42
   2  -4   1   48.94    8.49
  -2  -4  -1   32.69    5.42
  -2  -4  -1   39.61    8.15
  -2  -4  -1   34.00    7.69
  -2  -4  -1   36.56    5.51
  -2   4  -1   26.82    4.60
   2  -4   2 1373.24   76.45
   2   4   2 1392.45   76.59
  -2  -4  -2 1409.71   76.75
  -2  -4  -2 1441.97   80.84
  -2  -4  -2 1348.41   75.93
   2  -4   2 1492.87   80.72
  -2   4  -2 1367.41   75.83
   2  -4   3    9.53    4.86
   2   4   3    6.85    4.41
  -2  -4  -3    3.77    3.57
  -2   4  -3    5.73    3.63
   2   4   3    3.61    1.92
   2  -4   3    1.31    6.08
  -2  -4  -3    1.33    5.55
  -2  -4  -3    5.87    5.85
   2   4   3    4.63    4.47
  -2  -4  -3    8.67    4.99
  -2   4  -3    5.66    4.61
   2   4   4 1216.08   72.84
   2  -4   4 1337.31   73.68
  -2  -4  -4 1303.10   73.37
  -2  -4  -4 1299.06   74.44
  -2  -4  -4 1338.93   76.63
   2   4   4 1385.02   75.87
   2  -4   4 1373.84   77.54
   2   4   4 1106.82   68.55
   2   4   4 1419.20   76.59
  -2  -4  -4 1355.00   72.69
  -2   4  -4 1293.41   72.00
  -2   4  -5   12.53    7.60
  -2   4  -5    7.39    4.61
  -2  -4  -5   -1.10    4.26
   2   4   5   10.42    6.64
   2   4   5    8.51    5.75
   2  -4   5    3.67    5.34
  -2  -4  -5    9.69    2.87
  -2  -4  -5    5.63    4.35
   2   4   5    9.97    6.99
  -2  -4  -5    1.21    4.68
  -2  -4  -5    2.88    5.24
  -2   4  -6 1042.30   63.84
   2   4   6  970.16   63.95
  -2  -4  -6 1067.95   62.16
  -2   4  -6 1042.46   61.62
   2  -4   6 1007.26   62.04
   2   4   6  934.99   61.53
  -2  -4  -6 1005.61   54.04
  -2   4  -6  992.78   53.64
  -2  -4  -6  998.49   53.83
  -2  -4  -6 1073.28   62.64
  -2  -4  -6  970.07   62.39
  -2  -4  -6  966.26   58.84
   2   4   6 1030.98   63.69
  -2   4  -7  184.84   19.42
   2   4   7  113.75   17.60
  -2  -4  -7  149.85   17.20
  -2   4  -7  172.49   17.92
  -2  -4  -7  150.76   11.00
  -2   4  -7  144.92   10.72
   2   4   7  143.22   17.26
   2  -4   7  146.96   17.14
  -2  -4  -7  158.49   11.10
  -2  -4  -7  154.71   11.04
   2   4   7  158.65   18.45
  -2  -4  -7  158.61   17.73
  -2  -4  -7  205.92   19.04
  -2   4  -8 1510.99   86.24
  -2   4  -8 1308.05   74.29
  -2  -4  -8 1323.69   74.47
   2   4   8 1301.08   86.52
  -2  -4  -8 1339.87   85.34
  -2   4  -8 1270.54   84.04
   2   4   8 1472.97   87.47
   2  -4   8 1449.90   85.60
  -2  -4  -8 1540.92   75.06
  -2  -4  -8 1368.87   82.20
  -2  -4  -8 1525.39   86.40
   2   4   8 1520.82   87.81
   2   4   9   17.81    8.92
  -2  -4  -9   19.33    9.26
  -2   4  -9   22.66    8.69
  -2  -4  -9   30.76    5.00
   2   4   9   29.95    9.91
  -2   4  -9   28.53    4.75
  -2  -4  -9   26.37    5.08
  -2   4  -9   29.14    9.10
   2  -4   9   18.94    8.44
   2   4   9   20.30    9.92
  -2   4  -9   19.61    4.43
  -2  -4  -9   29.58    5.79
  -2   4  -9   29.87    5.06
  -2  -4  -9   27.73    5.44
   2   4  10 1750.95  105.63
  -2  -4 -10 1805.16   91.29
  -2   4 -10 1755.56   90.94
   2   4  10 1699.72  104.85
  -2  -4 -10 1766.27  105.31
  -2   4 -10 1765.27  104.82
  -2  -4 -10 1783.61   91.37
  -2   4 -10 1852.82   91.27
  -2   4 -10 1731.58  102.55
  -2   4 -10 1588.80   91.35
   2   4  10 1704.39  106.17
   2   4  10 1672.89   91.12
   2  -4  10 1562.74  103.40
  -2   4 -10 1595.73   90.54
  -2  -4 -10 1563.46   89.95
  -2   4 -10 1736.37   91.53
  -2  -4 -10 1674.52   91.91
  -2   4 -10 1771.68   91.82
  -2  -4 -10 1657.52   91.22
   2   4  11   85.92   14.87
  -2   4 -11   79.34    7.98
  -2  -4 -11   71.40    7.96
  -2  -4 -11   80.27   15.62
  -2   4 -11   79.81   14.80
  -2  -4 -11   64.71    8.01
  -2   4 -11  104.19   15.21
  -2   4 -11   62.54    7.90
  -2   4 -11   80.92    7.96
   2   4  11   60.20   14.77
   2  -4  11   82.09   15.22
   2   4  11   76.94    8.16
  -2  -4 -11   64.38    7.24
  -2   4 -11   68.82    7.76
  -2  -4 -11   89.63    9.07
  -2   4 -11   67.84    8.23
  -2   4 -11   89.49    8.87
  -2  -4 -11   77.17    8.26
  -2  -4 -11   64.68    7.78
   2   4  11   65.38   14.22
  -2  -4 -12  900.30   48.68
  -2   4 -12  872.26   47.42
  -2   4 -12  830.99   48.13
   2   4  12  725.74   60.99
   2  -4  12  708.47   59.76
   2   4  12  779.40   47.41
  -2  -4 -12  802.22   46.96
  -2   4 -12  831.16   47.76
  -2  -4 -12  827.82   48.14
  -2  -4 -12  818.92   47.83
  -2  -4 -12  840.94   48.16
  -2   4 -12  874.77   48.65
  -2   4 -12  870.17   48.61
  -2  -4 -12  871.83   61.44
  -2   4 -12  783.65   59.24
   2   4  12  854.30   61.66
  -2  -4 -12  916.30   47.94
  -2   4 -12  890.20   47.65
  -2  -4 -13    2.75    3.65
  -2   4 -13    7.51    3.42
  -2  -4 -13    2.70    4.36
  -2   4 -13   -0.63    4.34
   2   4  13    8.57   10.72
   2  -4  13   16.42   10.27
   2   4  13    2.17    3.46
  -2   4 -13    8.55    3.27
  -2  -4 -13    1.55    3.06
  -2   4 -13    9.95    4.23
  -2  -4 -13    7.32    3.77
  -2  -4 -13    8.44    4.32
  -2   4 -13    4.77    3.78
  -2  -4 -13    5.39    4.33
  -2  -4 -14  151.36   12.62
  -2  -4 -14  139.91   11.61
  -2   4 -14  154.07   12.44
  -2  -4 -14  143.91   11.63
  -2   4 -14  156.24   12.41
  -2  -4 -14  140.67   11.58
  -2  -4 -14  158.14   11.70
  -2   4 -14  154.75   11.50
  -2   4 -14  131.99   11.77
  -2  -4 -15    4.63    3.94
  -2  -4 -15   -2.54    3.36
  -2   4 -15    1.11    3.44
  -2  -4 -15    2.39    2.98
  -2   4 -15    0.52    3.43
  -2  -4 -15    3.61    3.05
  -2  -4 -16   55.29    5.65
  -2   4 -16   42.95    5.26
  -2   4 -16   56.06    6.06
  -2  -4 -17    0.25    2.18
  -2   4 -17    2.84    1.95
  -2  -4 -18   10.96    2.30
   2  -5 -18   60.07    4.80
  -2   5  18   61.88    4.88
  -2   5  17  158.35   10.38
   2  -5 -17  150.22    9.95
   2   5 -17  155.47    9.65
   2   5 -16  499.86   28.04
   2  -5 -16  479.71   27.79
  -2   5  16  544.87   30.04
   2   5 -16  517.27   28.81
  -2   5  16  477.76   28.08
   2   5 -15   55.45    6.98
  -2   5  15   69.49    8.13
   2  -5 -15   54.01    5.94
   2   5 -15   57.83    6.23
   2   5 -15   66.54    6.26
   2  -5 -15   66.66    6.72
   2  -5 -15   67.76    6.29
  -2   5  15   74.74    7.38
   2   5 -14 1768.17   87.06
  -2   5  14 1689.88   88.29
   2   5 -14 1656.35   86.09
   2   5 -14 1513.51   85.32
   2  -5 -14 1686.08   86.07
   2  -5 -14 1600.02   86.71
   2  -5 -14 1568.71   85.57
   2   5 -14 1626.75   85.80
  -2   5  14 1702.89   87.19
   2  -5 -14 1471.70   85.19
   2   5 -13  240.01   15.51
  -2   5  13  211.84   15.51
   2  -5 -13  189.10   13.93
   2  -5 -13  205.44   14.23
   2   5 -13  180.81   13.57
   2  -5 -13  208.41   15.20
   2  -5 -13  185.98   13.80
   2   5 -13  204.27   14.08
   2   5 -13  195.86   14.13
  -2   5  13  138.58   24.05
  -2   5  12  183.37   27.15
  -2  -5  12  252.74   29.35
   2  -5 -12  156.34   22.18
   2   5 -12  223.66   16.08
   2   5 -12  210.77   16.31
   2   5 -12  218.45   16.70
  -2  -5  12  231.71   25.66
  -2   5  12  209.64   24.06
   2   5 -12  233.69   15.72
   2  -5 -12  178.33   22.11
   2   5 -12  199.51   22.54
   2  -5 -12  223.46   15.33
   2   5 -12  237.26   15.52
   2  -5 -12  232.38   15.17
   2   5 -12  230.83   15.26
   2  -5 -12  225.50   16.37
   2  -5 -12  201.43   15.18
  -2   5  12  234.26   16.79
  -2   5  11  -12.48   11.70
   2  -5 -11    2.31    5.95
  -2  -5  11    5.94    7.15
  -2   5  11    8.48    5.45
  -2  -5  11    8.87    6.38
   2   5 -11    3.87    4.10
   2   5 -11   -0.70    4.24
   2  -5 -11    3.75    5.65
   2   5 -11    1.90    5.73
   2   5 -11    3.80    3.32
   2   5 -11    0.49    2.93
   2  -5 -11    2.47    3.55
   2  -5 -11   -0.92    2.71
   2   5 -11    2.33    3.06
   2  -5 -11   -2.88    3.92
   2  -5 -11    3.70    3.63
  -2   5  11   -3.33    4.96
  -2  -5  10    2.79    7.61
   2  -5 -10    6.57    6.60
  -2  -5  10   -2.00    6.03
   2  -5 -10    4.59    3.51
  -2   5  10   -1.93    5.56
   2   5 -10    3.92    3.85
   2   5 -10    3.05    3.55
  -2   5  10    2.33    5.61
   2   5 -10   -3.46    4.97
   2   5 -10    3.59    3.27
   2  -5 -10    1.70    4.63
   2   5 -10    1.02    3.05
   2  -5 -10    1.16    3.55
   2   5 -10    4.07    2.54
   2   5 -10    3.42    2.67
   2  -5 -10    1.26    2.71
   2  -5 -10   10.59    3.82
  -2   5  10    3.15    4.17
   2  -5 -10    1.52    3.66
   2  -5  -9   72.76   13.39
  -2   5   9   58.72   11.77
   2  -5  -9   65.19    6.57
   2   5  -9   41.11   10.89
  -2  -5   9   76.00   12.45
   2   5  -9   56.97    7.08
   2   5  -9   62.05    6.84
   2   5  -9   67.32    7.55
   2   5  -9   65.88   11.09
   2   5  -9   57.81    6.31
   2  -5  -9   53.99   10.07
   2  -5  -9   65.14    6.77
  -2   5   9   80.33    8.16
   2  -5  -9   60.28    7.25
  -2   5   9   94.21   14.86
   2   5  -8  715.14   48.47
   2  -5  -8  626.41   37.17
  -2  -5   8  710.19   46.17
  -2   5   8  672.24   45.65
  -2   5   8  706.18   49.62
   2  -5  -8  740.25   48.57
  -2  -5   8  692.97   47.23
  -2   5   8  677.71   50.70
   2  -5  -8  646.51   43.89
   2   5  -8  723.30   45.37
  -2  -5   7  499.89   33.54
   2   5  -7  475.98   35.52
  -2   5   7  452.94   33.01
   2  -5  -7  416.22   25.72
  -2   5   7  447.25   36.45
  -2   5   7  501.94   38.34
   2  -5  -7  502.05   35.96
  -2  -5   7  424.60   34.94
   2  -5  -7  486.01   32.14
   2   5  -7  494.83   32.59
  -2  -5   6  939.81   55.36
  -2   5   6  864.82   54.96
   2   5  -6  955.42   58.27
  -2   5   6  876.57   59.79
  -2   5   6  908.85   60.08
  -2  -5   6  901.02   55.30
   2  -5  -6  869.31   57.03
  -2  -5   6  895.98   59.13
   2  -5  -6  878.56   53.74
   2   5  -6  960.20   54.64
  -2   5   5  572.25   37.53
   2   5  -5  583.79   40.15
  -2  -5   5  558.79   37.27
   2  -5  -5  539.04   38.16
  -2   5   5  584.20   42.68
  -2  -5   5  619.43   39.84
   2  -5  -5  556.61   39.77
  -2  -5   5  559.54   41.49
  -2   5   5  638.36   42.56
   2   5  -5  659.32   37.83
   2  -5  -5  631.14   37.16
  -2  -5   4  387.32   25.34
  -2   5   4  375.28   25.05
   2  -5  -4  359.55   26.23
  -2   5   4  338.13   29.50
   2   5  -4  353.24   22.30
  -2   5   4  396.59   29.11
  -2  -5   4  356.86   27.68
  -2  -5   4  341.78   22.91
   2  -5  -4  344.89   27.33
   2  -5  -4  384.89   24.62
   2   5  -4  403.46   25.21
  -2   5   3  258.27   17.78
  -2  -5   3  269.55   18.23
   2   5  -3  242.73   17.38
   2  -5  -3  228.57   16.93
   2  -5  -3  231.85   19.56
   2   5  -3  233.32   17.40
  -2  -5   3  305.83   23.04
  -2  -5   3  236.28   16.46
  -2   5   3  226.52   20.51
   2   5  -2   13.46    5.04
   2   5  -2   17.28    3.66
   2  -5  -2   18.90    3.88
  -2   5   2    9.92    3.25
  -2  -5   2   16.11    4.52
   2   5  -2   11.45    4.19
   2  -5  -2    6.07    5.25
  -2  -5   2    8.19    3.05
  -2  -5   2   14.91    7.42
  -2   5   2   14.89    5.51
  -2  -5   1 1989.64  108.31
   2   5  -1 2144.55  113.44
  -2   5   1 1959.70  107.80
   2   5  -1 2133.21  107.71
   2  -5  -1 2015.54  107.28
   2  -5  -1 2068.57  112.59
   2   5  -1 2156.10  111.89
  -2   5   1 2134.51  111.67
  -2  -5   1 2038.43  115.92
  -2  -5   1 1985.34  108.55
   2   5   0   21.00    6.31
   2  -5   0   18.77    3.91
   2   5   0   14.60    3.31
  -2   5   0   17.80    3.46
  -2  -5   0   12.69    3.42
   2  -5   0   12.10    5.71
   2   5   0   11.08    5.08
  -2  -5   0   15.04    7.02
  -2  -5   0   19.21    4.83
  -2   5   0   16.18    4.70
   2   5   1  802.20   48.22
   2  -5   1  768.64   43.51
   2   5   1  777.55   43.58
  -2   5  -1  759.74   43.31
   2  -5   1  817.91   48.91
  -2  -5  -1  746.20   43.65
   2   5   1  845.92   48.67
  -2  -5  -1  732.64   50.74
  -2  -5  -1  733.46   45.01
  -2  -5  -1  848.61   52.26
   2   5   2  182.51   13.99
   2  -5   2  174.48   14.04
  -2   5  -2  202.17   18.20
   2  -5   2  191.11   18.17
   2   5   2  199.86   17.81
  -2  -5  -2  174.19   13.75
  -2   5  -2  168.64   13.19
  -2  -5  -2  186.32   15.47
  -2  -5  -2  205.20   19.77
   2  -5   3 1478.12   78.60
   2   5   3 1369.54   78.05
  -2   5  -3 1484.66   82.92
   2  -5   3 1479.98   83.70
  -2  -5  -3 1366.77   77.54
  -2   5  -3 1423.41   77.29
   2   5   3 1427.21   83.35
  -2  -5  -3 1388.30   79.64
  -2  -5  -3 1324.91   84.42
  -2  -5  -3 1356.77   82.84
  -2  -5  -4   80.86    6.64
   2   5   4   76.44    9.89
   2  -5   4   65.78    9.40
  -2   5  -4   78.43   12.13
   2   5   4   69.08   11.89
   2  -5   4   98.27   13.84
  -2  -5  -4   83.61    9.96
  -2   5  -4   75.98    9.08
  -2  -5  -4   44.80   10.51
   2   5   4   85.59   12.64
  -2  -5  -4   90.46   11.61
  -2  -5  -4   68.61   11.27
  -2  -5  -5  545.57   30.99
   2   5   5  512.42   36.60
   2  -5   5  558.05   37.20
   2  -5   5  581.83   42.05
  -2  -5  -5  604.31   37.71
   2   5   5  525.66   40.37
  -2   5  -5  557.59   36.46
   2   5   5  592.00   41.11
  -2  -5  -5  526.72   37.70
  -2  -5  -5  580.57   38.47
  -2  -5  -5  518.45   40.01
  -2  -5  -6  210.35   13.46
  -2  -5  -6  198.84   12.96
   2  -5   6  205.03   19.55
   2   5   6  198.28   19.40
  -2   5  -6  189.28   20.45
  -2   5  -6  184.48   12.62
   2   5   6  226.05   23.35
  -2  -5  -6  208.11   19.57
  -2   5  -6  224.49   19.69
  -2  -5  -6  195.39   12.88
   2   5   6  188.17   20.98
  -2  -5  -6  209.34   21.05
  -2  -5  -6  196.00   19.58
  -2  -5  -6  195.18   18.27
  -2  -5  -7  771.80   40.87
   2  -5   7  708.80   48.87
   2   5   7  805.68   51.01
  -2   5  -7  821.38   53.16
  -2   5  -7  687.60   40.07
  -2  -5  -7  723.63   40.43
   2   5   7  676.29   52.43
  -2  -5  -7  698.42   49.18
  -2   5  -7  719.03   48.74
  -2  -5  -7  758.68   50.71
  -2  -5  -7  747.37   50.65
   2   5   7  749.00   52.94
  -2  -5  -8  308.89   19.47
  -2   5  -8  335.69   29.77
   2   5   8  309.48   28.46
   2  -5   8  348.97   28.75
   2   5   8  263.45   29.02
  -2  -5  -8  334.11   28.93
  -2  -5  -8  338.16   27.54
  -2  -5  -8  290.12   18.96
  -2   5  -8  280.09   18.63
   2   5   8  300.86   30.52
  -2  -5  -8  327.16   28.62
  -2   5  -8  328.49   28.14
   2   5   9  266.11   27.51
  -2   5  -9  214.83   23.33
  -2  -5  -9  254.26   15.89
  -2   5  -9  253.42   15.67
   2   5   9  231.09   26.25
  -2  -5  -9  274.01   25.73
  -2  -5  -9  264.02   16.34
  -2   5  -9  222.52   16.03
  -2   5  -9  217.48   15.80
  -2   5  -9  174.47   22.63
   2   5   9  202.93   23.51
   2  -5   9  189.11   22.89
   2   5   9  259.20   16.77
  -2   5  -9  201.20   14.98
  -2   5  -9  222.41   15.89
  -2  -5  -9  179.59   16.33
  -2   5  -9  241.46   16.07
   2   5   9  232.14   16.10
   2   5  10  527.51   45.48
  -2  -5 -10  553.69   43.83
  -2   5 -10  627.34   44.48
  -2  -5 -10  610.06   32.70
   2   5  10  559.34   46.03
  -2   5 -10  573.84   32.25
  -2  -5 -10  572.64   33.08
  -2   5 -10  550.19   43.98
  -2   5 -10  578.34   33.02
   2   5  10  492.16   43.61
   2  -5  10  423.61   40.88
   2   5  10  581.01   33.32
  -2   5 -10  490.73   31.89
  -2   5 -10  581.94   33.30
  -2   5 -10  582.20   33.24
  -2  -5 -10  541.11   33.76
   2   5  10  486.50   32.20
  -2  -5 -10  537.37   33.04
   2   5  11  556.90   46.24
  -2  -5 -11  568.93   33.18
  -2   5 -11  566.71   43.66
  -2   5 -11  555.73   32.55
  -2   5 -11  627.10   44.60
  -2   5 -11  556.74   31.91
   2   5  11  546.49   46.19
  -2  -5 -11  625.44   45.24
  -2  -5 -11  586.36   32.36
   2   5  11  491.45   43.82
   2   5  11  508.68   32.48
   2  -5  11  427.39   41.90
  -2  -5 -11  510.31   32.13
  -2   5 -11  566.57   33.17
  -2   5 -11  567.91   33.14
  -2  -5 -11  533.81   33.60
  -2  -5 -11  556.31   33.06
   2   5  11  496.03   31.75
  -2   5 -12  531.58   40.37
   2   5  12  470.54   41.88
  -2  -5 -12  455.45   39.56
  -2  -5 -12  482.35   28.24
  -2   5 -12  500.82   28.14
  -2  -5 -12  488.83   29.47
  -2   5 -12  477.12   28.42
  -2   5 -12  458.68   38.25
  -2   5 -12  454.36   28.92
   2   5  12  395.86   39.39
   2   5  12  439.86   28.52
   2  -5  12  457.25   40.59
  -2  -5 -12  459.72   29.18
  -2   5 -12  462.64   28.98
  -2   5 -12  492.22   29.36
  -2  -5 -12  456.73   28.92
  -2  -5 -12  446.99   28.31
   2   5  12  440.76   40.49
  -2   5 -13   18.14    4.05
  -2  -5 -13   22.80    4.37
  -2  -5 -13   25.76    5.50
  -2   5 -13   17.87    4.98
  -2   5 -13   15.71    4.16
  -2   5 -13   29.59    5.29
  -2  -5 -13   22.82    4.63
  -2  -5 -13   19.19    5.04
  -2   5 -13   12.74    4.45
  -2  -5 -13   16.76    5.17
   2   5  13   18.17    4.85
  -2  -5 -14    5.55    3.92
  -2   5 -14    1.16    3.28
  -2  -5 -14    0.97    2.75
  -2  -5 -14    0.53    3.46
  -2   5 -14    1.09    3.22
  -2  -5 -14   -3.15    4.08
   2   5  14   -0.46    3.02
  -2  -5 -15  191.82   14.47
  -2   5 -15  223.62   14.41
  -2  -5 -15  192.18   13.35
  -2  -5 -15  198.47   13.60
  -2  -5 -15  200.86   13.71
  -2   5 -15  200.04   13.82
  -2  -5 -16  100.36    7.20
  -2  -5 -16   88.63    7.04
  -2   5 -16   90.50    7.17
   2   5  17   14.73    3.27
   2  -6 -17   56.14    5.18
  -2   6  17   67.85    5.90
   2   6 -17   60.67    5.29
  -2   6  16   25.00    4.94
   2   6 -16   26.58    4.21
  -2   6  16   25.01    3.96
   2   6 -15   83.92    7.67
  -2   6  15   75.57    8.29
   2   6 -15   70.28    6.21
   2  -6 -15   79.28    7.52
  -2   6  15   67.73    7.33
   2   6 -14  310.01   19.37
  -2   6  14  294.42   20.20
   2   6 -14  298.77   17.94
   2  -6 -14  277.61   17.76
   2   6 -14  278.95   17.58
   2  -6 -14  282.19   19.32
   2  -6 -14  271.16   18.11
  -2   6  14  316.99   19.71
   2   6 -13  469.43   29.02
   2   6 -13  439.72   28.34
  -2   6  13  512.87   29.97
   2   6 -13  433.23   26.80
   2  -6 -13  446.61   26.92
   2   6 -13  435.70   26.64
   2  -6 -13  477.28   28.95
   2  -6 -13  455.74   27.66
  -2   6  13  479.15   28.86
   2  -6 -13  505.30   28.75
   2  -6 -12  985.07   53.86
   2  -6 -12 1035.49   54.50
  -2   6  12 1008.35   55.06
   2   6 -12  939.38   54.83
   2   6 -12  992.47   54.74
  -2   6  12 1000.44   55.66
   2   6 -12  923.38   53.25
   2  -6 -12  985.30   54.94
   2   6 -12  929.23   52.64
   2   6 -12  926.05   52.74
   2  -6 -12  905.23   66.43
  -2  -6  12 1056.38   72.21
  -2   6  11    2.07    4.62
   2  -6 -11    3.00    3.86
   2  -6 -11    5.14    4.03
   2   6 -11    3.53    4.12
   2   6 -11    5.40    4.80
   2   6 -11   10.17    4.39
   2   6 -11   -1.76    4.23
   2   6 -11    4.72    3.03
   2   6 -11    4.47    2.76
   2  -6 -11    0.66    4.32
   2   6 -11    6.86    2.93
  -2  -6  11   -3.04    9.17
   2  -6 -11    9.77    7.37
   2  -6 -10  435.08   39.04
  -2  -6  10  483.73   43.79
  -2   6  10  386.12   34.79
   2  -6 -10  434.98   27.42
   2   6 -10  502.70   28.53
   2   6 -10  474.44   29.22
   2   6 -10  469.96   28.86
  -2   6  10  445.92   40.49
   2   6 -10  498.56   35.75
   2   6 -10  437.60   27.47
   2   6 -10  459.42   27.64
   2  -6 -10  468.31   29.09
   2   6 -10  468.38   26.93
   2  -6 -10  468.67   28.33
   2  -6 -10  461.34   28.17
  -2   6  10  500.93   29.41
  -2   6   9   17.10   10.23
   2   6  -9   12.84    4.70
   2   6  -9   26.25    5.11
   2   6  -9   28.79    4.70
   2  -6  -9   19.22    3.80
  -2   6   9   13.37    7.04
   2   6  -9    9.16    7.29
   2   6  -9   18.67    3.47
   2   6  -9   14.64    5.74
   2   6  -9   25.23    4.19
   2   6  -9   19.94    3.89
  -2   6   9   14.02    8.13
   2  -6  -9   22.26    8.88
   2  -6  -9   20.68    4.53
  -2   6   9   24.51    5.72
  -2   6   8   57.79   12.87
   2   6  -8   66.00    7.32
   2   6  -8   70.81    6.93
   2   6  -8   67.65    7.47
   2   6  -8   65.36   10.10
  -2   6   8   58.04   10.31
  -2  -6   8   70.11   10.89
   2   6  -8   68.49   12.89
   2  -6  -8   63.63   12.68
  -2  -6   8   72.15   13.36
  -2   6   8   68.89   14.31
   2  -6  -8   65.60    6.86
  -2   6   8   55.21    7.37
  -2  -6   7   30.44    6.60
   2   6  -7   37.46    9.57
  -2   6   7   20.81    6.16
  -2   6   7   34.99   11.14
  -2   6   7    6.91    7.05
   2  -6  -7   11.23    6.92
  -2  -6   7   33.62   10.01
   2   6  -7   22.08    6.23
   2  -6  -7   37.01    6.71
   2   6  -6  187.13   20.24
  -2   6   6  165.96   15.66
  -2  -6   6  155.63   15.54
   2   6  -6  173.15   11.56
  -2   6   6  174.70   20.36
  -2   6   6  164.86   20.12
  -2  -6   6  163.94   17.45
   2  -6  -6  143.43   17.98
  -2  -6   6  176.78   20.49
   2  -6  -6  182.27   14.96
   2   6  -6  180.25   15.24
  -2  -6   5 1268.29   72.39
  -2   6   5 1173.55   71.71
   2   6  -5 1296.18   71.38
   2  -6  -5 1242.93   74.21
   2   6  -5 1278.18   67.83
  -2   6   5 1303.10   80.34
  -2   6   5 1307.25   79.25
  -2  -6   5 1406.39   78.24
   2  -6  -5 1276.99   77.24
  -2  -6   4   80.02    8.44
  -2   6   4   53.10    6.90
   2   6  -4   54.38    6.85
  -2   6   4   44.78    7.25
   2   6  -4   54.51    6.04
  -2  -6   4   46.10    6.71
   2  -6  -4   59.10    9.16
  -2   6   4   72.70   12.65
  -2   6   4   44.21   10.15
  -2  -6   4   55.22   10.99
   2   6  -3   78.03   11.66
  -2   6   3   69.00    7.43
   2   6  -3   77.61    7.48
  -2   6   3   68.77    9.11
   2   6  -3   74.57    6.98
   2  -6  -3   79.96   10.49
   2   6  -3   75.92    7.00
   2   6  -3   95.66    9.59
  -2   6   3   68.21   11.09
  -2  -6   3   76.88    8.29
  -2  -6   3   95.23   12.88
   2   6  -2 1215.63   65.65
  -2   6   2  969.57   56.58
   2   6  -2 1056.45   57.01
  -2   6   2 1093.21   61.98
   2  -6  -2 1062.60   62.32
   2   6  -2 1010.61   61.29
  -2  -6   2 1048.78   59.23
  -2   6   2 1107.81   64.08
  -2  -6   2 1115.46   67.28
   2   6  -1  673.73   40.40
  -2   6   1  528.88   31.56
  -2   6   1  539.73   35.19
   2   6  -1  540.93   32.00
  -2   6   1  667.79   38.82
   2  -6  -1  588.38   38.04
   2   6  -1  640.14   38.86
   2  -6  -1  643.53   40.92
  -2  -6   1  620.15   43.51
  -2  -6   1  594.76   35.45
  -2   6   1  619.42   38.35
  -2   6   0 1609.02   94.29
   2   6   0 1871.87   98.13
  -2   6   0 1630.86   96.17
   2   6   0 1717.90   89.10
  -2  -6   0 1663.54  101.53
   2  -6   0 1831.52   98.74
  -2  -6   0 1639.23   93.17
   2  -6   0 1734.81   96.53
   2   6   0 1713.20   96.90
  -2   6  -1   21.37    7.22
   2  -6   1   27.57    7.72
  -2   6  -1   17.11    2.71
   2  -6   1    6.59    5.66
   2   6   1   15.35    6.99
   2   6   1   11.23    2.59
   2   6   1    9.97    6.64
  -2   6  -1   16.71    6.36
  -2  -6  -1    9.79    8.93
  -2  -6  -1   13.23    8.27
  -2  -6  -1    6.41    4.30
  -2   6  -2 6943.97  352.22
   2  -6   2 6762.68  351.56
  -2   6  -2 6627.88  343.32
   2   6   2 6788.08  352.18
   2   6   2 6575.24  343.66
   2   6   2 6988.34  350.48
  -2  -6  -2 6707.51  342.13
  -2  -6  -2 6614.29  354.90
  -2  -6  -2 6492.66  347.91
  -2   6  -3   79.32   11.98
   2  -6   3   63.77   11.38
  -2   6  -3   63.96    7.27
   2   6   3   72.71   12.32
   2   6   3   75.08    7.97
  -2  -6  -3   65.42    6.07
  -2  -6  -3   76.50   12.38
  -2  -6  -3   76.75   10.45
  -2  -6  -3   64.37   13.28
  -2   6  -4 2060.65  115.37
   2  -6   4 2107.47  116.26
  -2  -6  -4 2038.15  108.56
  -2   6  -4 1940.05  107.73
   2   6   4 1902.51  108.15
  -2  -6  -4 1995.08  104.03
   2   6   4 1999.79  115.87
  -2  -6  -4 1950.46  111.60
  -2  -6  -4 1953.07  113.84
  -2  -6  -4 2032.29  117.61
  -2   6  -5  496.19   38.09
   2  -6   5  496.07   38.75
   2   6   5  462.60   38.77
  -2  -6  -5  425.84   32.06
  -2   6  -5  437.38   31.69
  -2  -6  -5  493.13   27.77
   2   6   5  513.66   38.65
  -2  -6  -5  514.34   36.01
  -2  -6  -5  533.62   39.64
  -2  -6  -5  538.29   36.73
   2   6   5  448.57   32.43
   2  -6   5  480.23   32.91
   2   6   6 1155.36   62.31
   2  -6   6 1290.27   77.48
   2   6   6 1172.56   76.07
  -2  -6  -6 1070.19   68.52
  -2   6  -6 1024.51   67.53
   2   6   6 1153.93   69.43
   2  -6   6 1143.53   69.14
  -2  -6  -6 1202.36   62.33
  -2  -6  -6 1207.28   72.21
  -2  -6  -6 1152.25   74.33
  -2  -6  -6 1074.33   69.43
   2   6   6 1261.09   76.95
  -2   6  -7  361.04   34.02
   2  -6   7  370.01   35.62
   2   6   7  364.14   35.43
  -2  -6  -7  409.85   31.56
  -2   6  -7  399.01   30.44
   2   6   7  376.93   31.33
   2  -6   7  382.41   30.86
  -2  -6  -7  422.93   24.51
   2   6   7  415.91   36.76
  -2  -6  -7  457.86   34.66
  -2  -6  -7  415.06   34.24
   2   6   8   91.06   16.14
  -2  -6  -8   62.64   12.49
  -2  -6  -8   83.15   13.31
   2  -6   8   57.04   14.17
  -2   6  -8   68.24    6.33
  -2  -6  -8   54.80   11.53
  -2   6  -8   64.05   11.05
   2   6   8   82.30   16.02
  -2  -6  -8   70.40    7.23
  -2   6  -8   60.15   13.25
  -2   6  -8   58.16    7.21
  -2   6  -8   69.07    7.32
  -2   6  -8   69.67    7.41
   2   6   8   94.97   13.97
   2   6   8   66.53    7.68
  -2   6  -8   71.32    7.09
  -2   6  -8   62.56    6.99
   2   6   8   61.40    7.46
  -2  -6  -8   74.33    8.24
   2   6   9  196.62   25.16
  -2  -6  -9  223.30   25.13
  -2   6  -9  189.76   21.15
   2  -6   9  206.12   26.65
  -2   6  -9  217.77   14.62
   2   6   9  264.01   29.02
  -2  -6  -9  221.69   15.82
  -2   6  -9  202.44   24.59
  -2   6  -9  220.33   15.88
  -2   6  -9  225.81   16.20
  -2   6  -9  215.26   16.11
   2   6   9  239.16   16.75
   2   6   9  248.87   24.92
  -2   6  -9  241.16   15.45
  -2   6  -9  243.71   16.01
  -2   6  -9  226.23   15.97
   2   6   9  219.04   16.09
  -2  -6  -9  210.99   16.09
   2   6  10   41.92   12.69
   2   6  10   33.12   10.93
  -2   6 -10   49.99    5.55
   2  -6  10   40.92   14.23
   2   6  10   28.59   12.16
  -2  -6 -10   54.04    5.94
  -2   6 -10   35.09    9.52
  -2  -6 -10   44.87    6.50
  -2   6 -10   49.17   11.87
  -2   6 -10   56.29    6.98
   2   6  10   43.80    6.80
   2   6  10   45.58   11.42
  -2   6 -10   61.25    7.05
  -2   6 -10   46.29    6.37
  -2   6 -10   51.06    6.52
  -2  -6 -10   41.63    7.28
   2   6  10   49.81    7.03
   2   6  11  310.46   33.20
  -2   6 -11  310.52   19.53
   2  -6  11  282.39   33.73
   2   6  11  317.14   33.32
  -2  -6 -11  307.10   19.72
  -2  -6 -11  344.51   21.54
  -2   6 -11  351.22   32.28
  -2   6 -11  334.23   21.15
  -2   6 -11  307.85   21.05
  -2  -6 -11  319.80   21.28
   2   6  11  286.75   20.29
  -2  -6 -11  291.91   21.45
  -2   6 -11  326.01   20.98
  -2   6 -11  339.01   21.17
   2   6  11  302.16   21.04
  -2  -6 -12   16.67    3.69
   2  -6  12   13.28   10.49
  -2   6 -12   18.89    3.54
  -2  -6 -12   15.02    4.99
  -2   6 -12   11.94    4.10
   2   6  12    7.97    3.97
  -2   6 -12   17.00    4.47
  -2  -6 -12   12.36    4.93
  -2   6 -12   12.15    4.16
   2   6  12   12.36    4.20
  -2  -6 -12   14.49    5.39
  -2  -6 -13    8.79    4.12
  -2   6 -13    5.39    3.25
  -2   6 -13    3.96    3.42
  -2  -6 -13    1.24    4.10
  -2  -6 -13    4.08    3.06
  -2   6 -13    2.77    3.15
  -2  -6 -13    3.50    4.08
   2   6  13    5.42    3.92
  -2  -6 -14  115.83    9.45
  -2  -6 -14   98.69    9.09
  -2  -6 -14   82.82    7.82
  -2   6 -14  105.74    8.71
  -2   6 -14  104.82    9.04
  -2  -6 -14  114.26    9.81
   2   6  14   97.31    8.53
  -2  -6 -15   13.35    4.14
  -2  -6 -15   18.99    4.12
  -2   6 -15   18.66    3.54
  -2  -6 -15   21.81    4.38
   2   6  15   22.54    3.65
  -2  -6 -16  356.02   20.25
  -2  -6 -17  104.52    6.66
   2   6  17   76.25    6.11
   2   7 -17   13.72    2.54
  -2   7  17   13.59    2.83
   2  -7 -16   80.97    6.87
   2  -7 -16   96.06    7.16
  -2   7  16   93.59    7.11
   2  -7 -15    4.08    3.29
  -2   7  15    6.91    3.59
  -2   7  15    4.53    3.70
   2  -7 -14  239.10   16.42
  -2   7  14  222.67   16.22
   2  -7 -14  234.19   15.44
  -2   7  14  240.08   17.01
   2   7 -13   20.78    5.25
   2   7 -13   26.52    5.89
   2   7 -13   27.41    5.49
  -2   7  13   30.52    6.55
   2  -7 -13   24.44    5.81
   2  -7 -13   29.52    5.30
   2  -7 -13   26.48    5.44
  -2   7  13   39.16    6.42
   2   7 -12  271.14   18.44
   2   7 -12  323.38   20.09
   2   7 -12  278.33   20.18
   2   7 -12  268.51   19.88
   2  -7 -12  304.75   20.84
   2  -7 -12  321.27   20.23
   2  -7 -12  304.61   19.81
  -2   7  12  291.88   20.33
  -2   7  11  460.39   28.40
   2  -7 -11  470.08   27.78
   2  -7 -11  427.84   27.34
   2   7 -11  455.59   28.38
   2   7 -11  457.98   27.55
   2   7 -11  413.52   27.63
   2   7 -11  434.47   26.42
   2  -7 -11  449.63   28.46
  -2   7  11  455.65   42.93
   2  -7 -11  401.34   38.07
  -2  -7  11  403.21   40.10
   2   7 -10  144.95   11.12
   2   7 -10  123.47   11.38
   2   7 -10  121.94   11.32
  -2   7  10  119.43   11.63
   2   7 -10  106.68    9.53
   2   7 -10  128.24   10.00
  -2   7  10  126.95   11.57
   2  -7 -10  117.71   10.76
   2  -7 -10  124.07   10.91
  -2  -7  10  121.87   20.92
   2  -7 -10   93.42   17.38
  -2   7  10  134.92   21.68
  -2   7   9 1004.06   68.82
   2  -7  -9  817.05   62.65
  -2   7   9  838.06   64.32
   2   7  -9  845.00   63.48
   2   7  -9  827.75   50.41
   2   7  -9  969.30   50.89
   2   7  -9  923.32   51.72
   2   7  -9  918.79   51.53
  -2   7   9  941.30   52.15
   2   7  -9  831.60   49.76
   2   7  -9  896.80   49.90
   2   7  -9  927.08   50.03
   2  -7  -9  961.78   52.02
   2  -7  -9  911.93   50.65
  -2   7   9  964.59   51.93
  -2   7   8  196.17   23.87
   2  -7  -8  187.72   21.54
  -2  -7   8  158.01   20.91
  -2   7   8  153.73   20.79
   2   7  -8  160.51   20.56
   2   7  -8  126.97   11.62
   2   7  -8  122.78   11.14
   2   7  -8  141.76   11.08
   2   7  -8  154.70   12.35
  -2   7   8  132.49   12.03
   2   7  -8  150.63   10.88
   2   7  -8  131.31   10.63
   2   7  -8  152.66   10.75
   2  -7  -8  128.42   11.71
   2  -7  -8  159.10   11.59
   2  -7  -7 1152.95   75.40
  -2  -7   7 1209.14   78.59
  -2   7   7 1165.26   78.20
   2   7  -7 1177.15   76.17
   2   7  -7 1171.64   64.09
   2   7  -7 1183.82   63.17
   2   7  -7 1208.64   64.49
  -2   7   7 1176.91   64.50
   2  -7  -7 1137.70   64.12
  -2   7   7 1153.24   64.19
   2  -7  -7 1146.48   63.21
  -2   7   7 1145.51   77.53
   2   7  -6   39.80   10.70
  -2  -7   6   56.75   11.41
  -2  -7   6   60.34   12.83
  -2   7   6   41.64   11.38
   2  -7  -6   59.24   11.87
   2   7  -6   46.38    5.32
  -2   7   6   27.94   10.64
  -2   7   5 1428.59   88.27
  -2  -7   5 1412.57   86.56
   2   7  -5 1417.68   75.23
   2  -7  -5 1385.87   81.37
  -2   7   5 1381.37   88.35
   2   7  -4  703.36   47.06
  -2   7   4  641.70   46.45
  -2  -7   4  632.91   46.80
   2   7  -4  653.20   36.62
   2  -7  -4  610.17   41.34
  -2   7   3  511.14   35.16
   2   7  -3  571.99   40.15
  -2   7   3  551.63   39.70
  -2  -7   3  526.84   41.41
   2   7  -3  530.55   31.07
   2  -7  -3  526.87   35.71
  -2   7   3  573.60   41.77
   2   7  -3  539.27   34.33
  -2   7   2  573.94   38.64
   2   7  -2  601.93   41.93
   2  -7  -2  560.44   41.82
  -2   7   2  555.27   40.25
  -2  -7   2  662.63   45.84
  -2  -7   2  588.77   36.85
   2   7  -2  581.41   33.48
   2  -7  -2  544.25   37.72
   2   7  -2  591.29   36.15
   2   7  -2  601.85   38.76
  -2   7   1   30.90    7.50
   2   7  -1   22.00    7.86
  -2   7   1   33.28    6.49
  -2  -7   1   36.32   10.40
  -2  -7   1   31.60    6.65
   2  -7  -1   32.31    9.15
   2  -7  -1   26.71    7.07
   2   7  -1   32.37    5.25
   2   7  -1   51.65    8.03
   2   7  -1   16.60    7.50
  -2   7   0  908.30   53.54
  -2   7   0  748.69   49.52
   2   7   0  794.36   52.65
   2  -7   0  850.22   54.45
  -2  -7   0  790.41   57.96
  -2  -7   0  775.42   48.71
   2  -7   0  803.36   51.19
   2   7   0  821.63   52.91
  -2   7  -1   -1.58    6.09
   2   7   1    4.43    5.85
  -2   7  -1    4.23    6.02
  -2  -7  -1    7.05    8.27
  -2  -7  -1    4.53    6.83
  -2  -7  -1   -3.34    4.17
   2  -7   1   -1.74    6.73
   2  -7   1    5.78    5.58
   2   7   1   -3.37    5.52
  -2   7  -2    8.54    6.24
   2   7   2   19.09    7.45
  -2  -7  -2   12.27    3.09
  -2  -7  -2   12.31    5.95
  -2  -7  -2   17.24    8.33
   2  -7   2    1.60    5.83
   2  -7   2    3.61    6.59
   2   7   2    5.48    6.45
  -2   7  -3   -3.70    6.73
  -2  -7  -3    3.78    2.75
   2   7   3   -2.97    6.34
  -2  -7  -3    2.40    8.45
  -2  -7  -3    6.85    5.29
  -2  -7  -3    2.03    6.11
   2  -7   3   -1.78    6.68
   2   7   3   -0.48    3.44
   2   7   3   -3.97    6.76
  -2   7  -4  405.76   34.44
  -2  -7  -4  435.20   24.87
   2   7   4  456.91   33.26
  -2  -7  -4  373.81   36.40
  -2  -7  -4  415.53   34.41
  -2  -7  -4  399.54   31.89
   2   7   4  413.81   25.47
   2  -7   4  449.72   35.19
  -2   7  -5   83.89   14.85
   2   7   5   78.51    7.79
   2  -7   5   76.82   13.90
  -2  -7  -5   73.54    6.87
   2   7   5   65.06   10.96
  -2  -7  -5   74.48   13.90
  -2  -7  -5   65.35   11.92
  -2  -7  -5   71.05   11.91
   2   7   6  150.59   21.22
  -2  -7  -6  218.83   23.73
  -2  -7  -6  201.10   20.44
  -2  -7  -6  210.90   21.47
   2   7   6  202.41   13.75
   2  -7   6  166.49   22.22
   2   7   6  213.83   24.46
  -2  -7  -6  186.42   13.07
  -2   7  -6  179.38   22.37
   2   7   6  200.21   14.14
  -2  -7  -6  178.21   14.29
  -2  -7  -6  175.85   13.90
   2   7   6  168.00   13.61
  -2  -7  -7  414.17   36.43
  -2  -7  -7  447.50   38.82
   2   7   7  550.31   43.41
   2   7   7  460.08   27.77
   2  -7   7  502.86   42.03
   2   7   7  488.14   42.63
  -2  -7  -7  477.99   27.92
  -2   7  -7  456.29   27.59
  -2   7  -7  519.34   29.08
  -2   7  -7  442.42   28.24
   2   7   7  469.22   28.80
  -2   7  -7  481.00   28.04
  -2   7  -7  449.89   27.93
  -2  -7  -7  479.65   29.46
  -2  -7  -7  435.88   28.76
   2   7   7  477.58   28.67
  -2  -7  -8  315.39   30.47
  -2  -7  -8  318.02   30.54
   2   7   8  338.17   34.44
   2  -7   8  300.16   32.90
   2   7   8  328.83   34.02
   2   7   8  331.28   34.18
  -2  -7  -8  350.16   21.21
  -2   7  -8  332.51   32.96
  -2   7  -8  326.41   20.76
  -2   7  -8  349.69   21.74
  -2   7  -8  289.63   20.97
   2   7   8  329.13   21.80
  -2   7  -8  368.91   21.16
  -2   7  -8  315.75   20.89
  -2  -7  -8  330.79   22.52
  -2   7  -8  307.76   20.41
  -2  -7  -8  303.22   21.67
   2   7   8  310.58   21.24
  -2  -7  -9  296.90   30.81
   2   7   9  332.28   34.47
   2   7   9  331.60   35.15
   2  -7   9  349.24   35.41
   2   7   9  393.08   37.11
  -2  -7  -9  329.15   21.60
  -2   7  -9  318.04   32.80
  -2   7  -9  332.18   21.46
  -2   7  -9  373.48   22.52
  -2   7  -9  304.75   21.79
   2   7   9  316.98   22.10
  -2   7  -9  357.80   21.29
  -2   7  -9  329.94   21.11
  -2   7  -9  329.54   21.51
  -2  -7  -9  332.68   22.84
  -2  -7  -9  308.01   22.01
   2   7   9  335.46   22.01
   2   7  10   55.59   15.01
   2  -7  10   54.70   14.83
   2   7  10   41.21   13.60
  -2  -7 -10   42.62    6.47
  -2   7 -10   60.15   13.46
  -2   7 -10   46.56    6.51
   2   7  10   38.67    6.68
  -2   7 -10   46.36    6.94
  -2   7 -10   50.93    6.49
  -2   7 -10   49.76    6.16
   2   7  10   48.35    6.75
  -2  -7 -10   55.57    7.68
   2   7  11 1639.06  107.88
  -2  -7 -11 1784.54   91.84
  -2   7 -11 1743.91   91.56
  -2   7 -11 1448.06  104.21
  -2   7 -11 1809.24   91.93
   2  -7  11 1735.42  111.84
   2   7  11 1690.06  109.21
   2   7  11 1715.01   91.91
  -2   7 -11 1708.39   91.24
  -2   7 -11 1691.36   90.98
  -2  -7 -11 1633.74   92.38
   2   7  11 1608.04   91.04
  -2   7 -12  164.75   12.51
  -2   7 -12  161.46   12.30
  -2  -7 -12  150.87   12.37
   2   7  12  144.05   12.22
  -2  -7 -12  171.46   13.31
  -2  -7 -12  137.20   12.44
  -2   7 -12  149.40   11.74
   2   7  12  139.08   11.62
  -2   7 -13  456.88   26.83
  -2  -7 -13  424.64   27.36
  -2  -7 -13  467.01   27.69
  -2  -7 -13  465.24   27.91
  -2   7 -13  481.22   26.84
   2   7  13  413.29   26.14
   2   7  13  435.27   26.98
  -2  -7 -14   29.26    5.05
  -2  -7 -14   33.96    5.40
  -2   7 -14   26.88    3.95
  -2  -7 -14   33.53    5.39
   2   7  14   23.76    4.33
  -2  -7 -15  258.03   15.43
  -2  -7 -15  248.54   15.47
   2   7  15  218.56   14.31
   2   7  15  250.65   15.34
  -2  -7 -15  239.22   15.61
   2   7  16    4.05    2.15
  -2  -7 -16    1.81    2.21
  -2   8  16   82.23    6.52
   2   8 -16   86.44    6.20
   2  -8 -16   69.32    5.60
  -2   8  16   68.84    5.53
  -2   8  15   10.77    3.90
   2   8 -15   11.26    3.01
   2  -8 -15    5.67    3.25
   2  -8 -15    7.58    2.78
  -2   8  15    5.81    3.21
  -2   8  14    5.30    4.16
   2   8 -14    8.88    3.62
   2  -8 -14    3.83    3.43
  -2   8  14    7.01    3.63
   2  -8 -14   12.61    4.13
   2   8 -13    0.56    3.53
   2   8 -13    0.57    4.04
   2   8 -13    1.98    3.15
   2  -8 -13    6.77    4.34
   2  -8 -13    3.40    3.90
  -2   8  13   -1.71    4.39
   2  -8 -13   -0.59    4.37
   2   8 -12  242.94   17.63
   2   8 -12  262.40   17.32
   2   8 -12  251.57   17.84
   2  -8 -12  256.60   17.51
  -2   8  12  243.35   17.76
   2  -8 -12  245.73   17.32
  -2   8  11   41.24    7.13
   2   8 -11   42.45    6.75
   2   8 -11   45.85    6.36
   2   8 -11   48.29    7.12
   2  -8 -11   29.97    5.79
  -2   8  11   41.09    6.55
   2  -8 -11   35.24    6.09
   2  -8 -10  591.95   32.92
  -2   8  10  549.40   33.46
   2  -8 -10  549.92   33.18
   2   8 -10  557.33   33.46
   2   8 -10  589.21   32.54
   2   8 -10  555.66   33.36
   2   8 -10  464.35   31.79
  -2   8  10  546.33   33.70
   2  -8 -10  583.69   33.78
  -2   8  10  435.72   45.07
   2  -8 -10  459.77   43.62
  -2  -8  10  498.87   46.62
   2  -8  -9   83.24   16.16
  -2   8   9   79.99   16.05
   2   8  -9   61.74   14.55
   2   8  -9   80.05    8.43
   2   8  -9   63.75    8.29
   2   8  -9   80.54    7.86
   2   8  -9   88.33    9.31
  -2   8   9   79.70    9.08
   2   8  -9   78.42    7.31
   2   8  -9   74.49    7.21
   2  -8  -9   70.99    8.87
   2  -8  -9   76.47    8.22
  -2  -8   8  155.31   22.30
  -2   8   8  181.80   24.62
   2  -8  -8  170.63   22.90
  -2   8   8  156.01   22.88
   2   8  -8  239.45   26.12
   2   8  -8  177.10   14.30
   2   8  -8  180.03   14.28
   2   8  -8  193.79   13.49
   2   8  -8  183.55   14.51
  -2   8   8  184.40   14.77
   2   8  -8  173.82   13.03
   2   8  -8  193.82   13.16
   2  -8  -8  191.71   14.76
   2  -8  -8  182.54   13.63
  -2   8   7  992.15   70.15
   2  -8  -7  976.23   68.10
  -2  -8   7 1056.47   72.45
  -2   8   7  920.46   69.18
   2   8  -7 1041.48   69.63
   2   8  -7 1035.32   55.76
   2   8  -7  963.47   55.81
   2   8  -7  962.58   54.17
   2   8  -7 1045.59   55.98
  -2   8   7  980.16   55.80
   2   8  -7  933.43   53.96
   2   8  -7  980.87   54.38
   2  -8  -7 1048.16   55.85
   2  -8  -7 1013.26   54.56
  -2   8   7  983.13   55.56
   2   8  -6  236.34   15.62
  -2   8   6  221.36   25.97
  -2   8   6  245.25   16.11
  -2   8   6  209.98   16.02
   2  -8  -6  227.92   15.37
   2   8  -6  246.03   16.56
   2   8  -6  219.20   16.74
   2   8  -6  212.76   14.92
  -2   8   6  261.33   17.03
   2   8  -6  216.40   15.56
   2   8  -6  238.28   15.33
   2  -8  -6  241.32   16.47
  -2   8   6  238.81   26.42
  -2  -8   6  222.22   26.83
  -2  -8   6  255.41   25.95
  -2  -8   5  462.06   40.12
  -2  -8   5  519.81   44.36
  -2   8   5  563.20   42.99
   2   8  -5  510.34   41.16
   2   8  -5  486.81   30.72
   2   8  -5  526.48   30.13
   2   8  -5  501.81   29.69
   2  -8  -5  495.22   29.89
   2   8  -5  491.33   29.52
  -2   8   5  487.89   29.77
  -2   8   4  247.36   25.74
  -2  -8   4  198.74   24.74
   2   8  -4  252.20   17.04
  -2   8   3  377.95   33.18
  -2  -8   3  390.60   36.02
   2  -8  -3  399.13   34.14
   2   8  -3  423.23   25.23
   2   8  -3  399.98   34.34
  -2   8   2  492.94   37.61
   2  -8  -2  554.64   42.64
  -2  -8   2  587.44   46.13
   2   8  -2  572.93   32.84
   2   8  -2  578.92   42.56
  -2   8   1  765.98   50.16
   2  -8  -1  797.65   53.75
  -2  -8   1  802.78   57.27
  -2  -8   1  641.91   46.12
   2   8  -1  791.16   43.09
   2  -8  -1  708.91   47.24
   2   8  -1  760.00   47.55
   2   8  -1  806.34   50.62
   2   8  -1  790.39   52.92
  -2   8   0   84.43   12.79
  -2  -8   0   68.05   14.75
  -2  -8   0   44.07    8.21
   2   8   0   58.91   11.05
   2  -8   0   48.81    9.41
   2   8   0   64.36   10.38
   2  -8   0   58.89   12.29
   2   8   0   43.07   10.94
  -2   8  -1   69.41   11.93
  -2  -8  -1   43.47   13.11
  -2  -8  -1   55.06   14.16
  -2  -8  -1   43.55    8.57
   2  -8   1   41.35   10.97
   2   8   1   52.15    6.91
   2  -8   1   55.93   10.18
   2   8   1   64.07   11.59
   2   8   1   63.04   12.21
   2   8   1   41.77    9.48
  -2  -8  -1   55.90    5.72
  -2   8  -2    1.97    5.95
  -2  -8  -2    7.52    7.58
  -2  -8  -2    8.63    5.26
   2  -8   2    6.35    7.22
   2   8   2   12.14    4.41
   2  -8   2   16.95    6.74
   2   8   2   -1.84    5.81
   2   8   2   14.50    7.55
   2   8   2   18.83    7.80
  -2  -8  -2   13.66    3.31
  -2   8  -3   16.87    8.02
   2   8   3   30.65    8.45
  -2  -8  -3   24.58    4.13
  -2  -8  -3   24.95   11.07
  -2  -8  -3   25.98   10.16
  -2  -8  -3   47.25    9.27
   2  -8   3   18.83    8.50
   2  -8   3   19.62    9.61
   2   8   3   31.19    5.48
   2   8   3   35.71   10.63
   2   8   4  158.49   12.24
   2  -8   4  139.07   18.37
   2   8   4  144.00   20.30
  -2  -8  -4  159.64   11.24
   2   8   4  171.08   18.58
  -2   8  -4  167.95   12.24
  -2   8  -4  149.12   19.83
   2   8   4  149.54   12.03
   2   8   4  132.09   11.64
  -2  -8  -4  133.76   20.57
  -2  -8  -4  170.51   18.75
  -2  -8  -4  117.91   18.27
   2  -8   4  178.23   21.14
  -2  -8  -5  133.52   19.64
  -2  -8  -5  108.61   16.32
  -2  -8  -5  108.87   15.54
   2   8   5  125.32   10.26
   2  -8   5   88.41   15.63
   2   8   5  147.57   19.81
  -2  -8  -5  108.37    9.07
   2   8   5  108.87   14.56
  -2   8  -5  123.23   10.29
  -2   8  -5  105.79   17.31
   2   8   5  109.88   10.17
  -2   8  -5  119.05   10.49
  -2   8  -5  101.73    9.65
  -2  -8  -5  103.83    9.96
   2   8   5  104.88    9.98
  -2  -8  -5  108.89   10.21
  -2  -8  -6  156.80   21.99
  -2  -8  -6  132.14   19.04
   2   8   6  190.83   13.58
   2  -8   6  157.97   21.45
   2   8   6  192.22   23.44
   2   8   6  182.00   19.70
  -2  -8  -6  185.93   13.01
  -2   8  -6  213.25   24.59
  -2   8  -6  170.94   13.32
  -2   8  -6  172.37   12.42
   2   8   6  176.94   13.97
   2   8   6  160.29   12.61
  -2   8  -6  198.24   14.17
  -2   8  -6  193.06   13.76
  -2  -8  -6  204.66   14.47
  -2   8  -6  187.07   13.33
  -2   8  -6  190.54   13.00
  -2  -8  -6  170.43   13.85
   2   8   6  155.69   13.39
  -2  -8  -7  230.84   25.36
  -2  -8  -7  262.57   28.38
   2   8   7  258.23   17.06
   2  -8   7  235.39   27.65
   2   8   7  262.70   29.51
  -2  -8  -7  257.46   17.01
   2   8   7  201.77   22.36
  -2   8  -7  225.95   16.20
  -2   8  -7  260.07   17.64
   2   8   7  232.40   17.76
  -2   8  -7  262.19   17.50
  -2   8  -7  256.49   17.24
  -2  -8  -7  255.58   18.33
  -2   8  -7  242.14   16.85
  -2  -8  -7  257.36   18.07
   2   8   7  279.66   18.31
  -2  -8  -8  433.64   42.18
  -2  -8  -8  481.67   42.41
   2  -8   8  638.59   49.55
   2   8   8  523.91   47.46
   2   8   8  635.38   50.95
  -2  -8  -8  562.86   32.86
  -2   8  -8  632.31   34.32
  -2   8  -8  520.15   32.20
  -2   8  -8  523.61   33.16
   2   8   8  566.50   34.02
  -2   8  -8  562.26   32.88
  -2   8  -8  551.87   32.79
  -2  -8  -8  568.78   34.42
  -2  -8  -8  536.13   33.67
   2   8   8  593.61   33.93
  -2  -8  -9   19.18    8.50
   2  -8   9    6.08   10.01
   2   8   9   14.80    9.38
  -2  -8  -9   18.21    4.70
  -2   8  -9   32.94   10.34
  -2   8  -9   18.42    5.06
  -2   8  -9   28.17    5.12
   2   8   9   18.15    5.40
  -2   8  -9   23.27    5.44
  -2   8  -9   14.36    4.08
  -2   8  -9   18.79    4.32
  -2  -8  -9   21.20    6.57
  -2  -8  -9   14.74    5.76
   2   8   9   21.87    5.61
   2   8  10   70.83   16.19
   2  -8  10   62.55   16.37
  -2  -8 -10   71.02    8.26
   2   8  10   79.14    8.94
  -2   8 -10   80.90   15.87
  -2   8 -10   93.55    8.53
  -2   8 -10  105.48    9.78
  -2   8 -10   81.63    8.08
  -2  -8 -10   76.19    9.27
   2   8  10   72.75    8.79
  -2  -8 -10   89.75    9.30
  -2  -8 -11   69.46    8.16
   2   8  11   74.07    8.51
  -2   8 -11   90.70    8.75
  -2   8 -11   76.11    8.09
  -2  -8 -11   88.42    9.05
  -2   8 -11   78.95    7.75
   2   8  11   75.09    8.29
  -2  -8 -12  129.61   10.83
  -2   8 -12  131.05   10.72
   2   8  12  134.70   11.04
  -2   8 -12  125.25    9.88
   2   8  12  110.55   10.20
  -2  -8 -13   32.48    5.35
  -2   8 -13   33.29    4.94
  -2  -8 -13   39.30    6.08
   2   8  13   31.32    4.80
   2   8  13   34.65    5.24
   2   8  13   36.53    4.94
  -2  -8 -14   90.41    7.85
  -2  -8 -14   68.52    7.47
  -2  -8 -14   90.19    7.69
   2   8  14   81.13    6.92
   2   8  14   79.78    7.00
   2   8  15    6.61    2.26
  -2  -8 -15   11.58    3.44
  -2  -8 -15    5.51    3.03
  -2  -8 -16  126.44    7.76
  -2   9  16   56.14    4.61
   2   9 -15    6.73    2.35
   2  -9 -15    3.75    2.12
  -2   9  15    5.22    2.78
   2  -9 -15    4.47    2.72
   2   9 -14  183.02   11.93
   2  -9 -14  177.46   11.96
  -2   9  14  179.10   12.46
   2  -9 -14  174.87   12.60
   2   9 -13   -1.41    3.34
   2   9 -13   -1.21    3.12
   2  -9 -13    1.74    3.41
  -2   9  13    0.99    3.76
  -2   9  12  247.37   16.68
   2   9 -12  233.92   15.25
   2   9 -12  209.52   15.67
   2   9 -12  231.36   16.24
   2  -9 -12  221.07   15.52
  -2   9  12  215.13   16.02
   2  -9 -12  211.65   15.73
  -2   9  11   22.63    5.60
   2   9 -11   12.94    4.98
   2   9 -11   26.56    4.81
   2   9 -11   28.46    5.66
   2  -9 -11   27.69    6.16
   2  -9 -11   17.75    5.60
   2  -9 -11   18.65    4.89
  -2   9  11   28.20    5.88
  -2   9  10  637.38   37.00
   2   9 -10  649.22   35.52
   2   9 -10  620.49   36.67
   2   9 -10  526.07   35.37
   2   9 -10  618.36   36.67
   2  -9 -10  633.70   37.34
   2  -9 -10  604.83   35.75
  -2   9  10  612.59   36.65
   2  -9 -10  618.57   36.53
   2  -9  -9    7.26    4.04
   2   9  -9    7.24    4.41
   2   9  -9    9.11    5.11
   2   9  -9    4.89    4.08
   2   9  -9    5.10    3.26
  -2   9   9    8.49    4.82
   2  -9  -9    4.93    4.80
  -2   9   9    9.18   10.42
   2  -9  -9   -2.68   10.06
   2  -9  -8  354.21   37.52
  -2  -9   8  367.09   39.71
  -2   9   8  407.38   40.41
   2   9  -8  407.34   38.56
   2   9  -8  408.83   27.20
   2   9  -8  405.82   27.25
   2   9  -8  427.88   27.33
   2   9  -8  435.74   25.89
  -2   9   8  482.35   28.03
   2   9  -8  424.14   25.68
   2  -9  -8  480.07   28.07
   2  -9  -8  439.65   26.30
  -2   9   8  422.24   27.40
   2   9  -7  156.67   12.09
  -2   9   7  167.73   13.58
   2  -9  -7  159.77   12.29
  -2   9   7  174.33   12.81
   2   9  -7  178.35   13.83
   2   9  -7  166.13   13.97
   2   9  -7  167.37   12.04
   2   9  -7  185.64   13.96
  -2   9   7  175.69   13.78
   2   9  -7  166.23   12.32
   2   9  -7  140.23   11.55
   2  -9  -7  174.96   13.67
  -2  -9   7  177.18   25.08
  -2   9   7  198.13   25.51
  -2  -9   6    9.56   10.04
  -2   9   6    8.11    8.53
   2   9  -6   12.12    4.30
   2   9  -6    5.37    7.33
   2   9  -6    9.55    4.97
   2   9  -6    4.74    3.87
  -2   9   6    5.08    4.10
  -2   9   6    5.55    3.99
   2   9  -6    9.35    3.26
   2   9  -6   11.84    3.81
   2  -9  -6   11.52    4.25
   2  -9  -6    2.31    3.48
  -2   9   6    9.55    3.94
  -2   9   6    6.81    4.19
  -2  -9   5    2.61    6.72
  -2  -9   5   12.48    8.52
  -2   9   5   20.11    9.43
   2  -9  -5   19.21   10.01
   2   9  -5    3.36    3.97
   2   9  -5    2.57    8.45
   2   9  -5    2.21    4.66
   2   9  -5    7.50    4.05
  -2   9   5   10.65    4.32
   2   9  -5    4.40    3.30
  -2   9   5    5.07    4.01
   2   9  -5    8.50    2.99
   2  -9  -5    7.87    4.10
  -2   9   5    7.50    3.69
  -2   9   5    8.12    4.30
  -2  -9   4  225.46   26.82
   2  -9  -4  286.97   28.36
  -2  -9   4  254.58   30.38
  -2   9   4  277.44   27.52
   2   9  -4  264.34   17.48
   2   9  -4  242.40   27.31
   2   9  -4  230.98   18.18
   2   9  -4  237.46   17.06
  -2   9   4  255.79   17.09
  -2   9   4  240.01   17.56
   2   9  -4  256.73   17.12
   2  -9  -4  251.50   17.05
  -2   9   4  251.16   17.07
  -2   9   4  248.55   17.45
  -2  -9   3  328.58   32.91
  -2  -9   3  346.79   35.51
   2  -9  -3  363.24   31.95
   2   9  -3  336.30   20.81
   2   9  -3  308.94   30.52
   2   9  -3  316.60   20.61
   2   9  -3  285.05   20.88
   2   9  -3  304.80   20.05
  -2   9   3  319.65   20.94
   2  -9  -3  280.63   19.30
  -2   9   3  287.67   20.08
  -2   9   3  314.80   19.73
   2   9  -2  929.08   50.76
   2   9  -2  870.53   61.47
   2   9  -2  849.06   50.37
   2   9  -2  876.54   50.06
  -2   9   2  845.93   50.73
  -2   9   2  909.21   51.01
  -2  -9   2  929.61   66.53
   2  -9  -2  945.98   63.52
  -2   9   2  967.92   50.72
   2   9  -1   14.75    4.98
   2   9  -1    2.15    7.34
   2   9  -1   19.50    4.63
   2   9  -1    9.46    4.35
  -2   9   1   15.28    6.58
   2   9  -1   20.68    4.57
  -2   9   1   10.34    3.95
  -2   9   1   13.94    4.80
  -2  -9   1   11.41    7.81
   2  -9  -1   11.58    8.71
  -2   9   1    8.64    4.18
   2   9   0  805.30   56.13
  -2  -9   0  932.70   48.96
   2   9   0  860.39   60.19
  -2   9   0  882.54   59.39
   2   9   0  870.97   49.92
  -2   9   0  966.71   51.29
  -2   9   0  882.83   50.51
  -2  -9   0  828.34   65.51
  -2  -9   0  924.56   68.21
   2  -9   0  906.30   63.12
   2   9   0  870.59   49.60
   2   9   1   76.63   13.39
   2   9   1   79.83    8.47
   2  -9   1   47.76   12.41
   2   9   1   91.86   13.23
  -2   9  -1   95.58   14.64
  -2  -9  -1   72.67    6.72
   2   9   1   76.35   13.40
  -2   9  -1   62.52    7.31
  -2  -9  -1   82.41   17.69
  -2  -9  -1   76.81   16.28
  -2  -9  -1   45.58    9.92
  -2   9  -1   70.26    7.68
   2   9   1   66.65    7.45
   2   9   2   67.50   13.73
   2   9   2   96.02    9.31
   2  -9   2   82.52   15.04
   2   9   2   71.12   13.11
  -2  -9  -2   91.19    7.58
   2   9   2   72.66   13.16
  -2   9  -2   72.28    8.12
  -2   9  -2   78.70   13.81
  -2   9  -2   98.25    9.56
  -2   9  -2   71.30    8.28
   2   9   2   85.52    8.47
  -2   9  -2   81.91    8.58
  -2  -9  -2   45.35   14.01
  -2  -9  -2   72.16   11.98
  -2  -9  -3   -6.21    7.48
  -2  -9  -3   -2.69    8.46
  -2  -9  -3    5.31    6.24
   2   9   3   -2.41    6.58
   2  -9   3    9.88    8.10
   2   9   3    1.24    3.87
   2   9   3    2.17    5.92
   2   9   3   -1.93    5.56
  -2  -9  -3    3.12    2.72
  -2   9  -3    4.67    6.01
   2   9   3    3.05    3.96
  -2   9  -3    0.63    3.33
  -2   9  -3    1.83    3.76
  -2   9  -3    6.20    4.20
  -2  -9  -3   -0.53    3.14
   2   9   3    4.17    4.20
  -2   9  -3    4.52    3.25
  -2  -9  -4  734.06   52.31
   2  -9   4  826.96   57.54
  -2  -9  -4  590.45   56.20
  -2  -9  -4  638.88   54.54
   2   9   4  749.57   55.00
   2   9   4  804.51   43.63
   2   9   4  798.98   57.73
   2   9   4  786.24   52.84
  -2  -9  -4  805.37   42.27
  -2   9  -4  836.22   57.69
  -2   9  -4  739.10   43.33
  -2   9  -4  691.54   42.14
   2   9   4  787.18   43.67
  -2   9  -4  730.42   43.29
  -2   9  -4  770.21   44.00
  -2  -9  -4  738.93   42.95
  -2  -9  -4  727.60   42.59
  -2   9  -4  761.31   42.98
  -2  -9  -5  206.12   23.33
  -2  -9  -5  199.91   26.95
   2  -9   5  276.75   28.82
  -2  -9  -5  260.71   26.65
   2   9   5  259.92   17.23
   2   9   5  233.53   26.61
   2   9   5  244.68   28.15
   2   9   5  244.70   23.79
  -2  -9  -5  221.66   15.69
  -2   9  -5  218.77   26.46
  -2   9  -5  208.72   16.00
  -2   9  -5  225.78   17.04
   2   9   5  238.95   17.33
  -2   9  -5  248.12   17.59
  -2   9  -5  252.76   17.17
  -2  -9  -5  252.31   17.03
  -2  -9  -5  243.16   16.94
  -2   9  -5  245.57   16.68
   2   9   5  235.64   17.08
  -2  -9  -6 1102.26   75.58
   2  -9   6 1218.16   80.60
  -2  -9  -6 1063.34   79.75
   2   9   6 1242.21   64.96
   2   9   6 1208.95   80.71
  -2  -9  -6 1218.35   64.14
  -2   9  -6 1205.09   80.47
  -2   9  -6 1163.54   65.39
  -2   9  -6 1084.55   64.31
   2   9   6 1110.75   65.21
  -2   9  -6 1196.30   65.05
  -2   9  -6 1206.20   65.47
  -2  -9  -6 1230.61   65.42
   2   9   6 1207.87   65.55
  -2   9  -6 1132.28   64.00
  -2  -9  -6 1195.23   65.15
  -2  -9  -7   29.48    9.53
  -2  -9  -7   41.65   12.68
   2  -9   7   41.54   12.39
   2   9   7   25.48    5.39
   2   9   7   30.72   11.70
  -2  -9  -7   24.54    4.73
  -2   9  -7   27.94   10.85
  -2   9  -7   19.11    5.00
   2   9   7   24.53    5.68
  -2   9  -7   25.49    5.20
  -2   9  -7   28.16    5.27
  -2  -9  -7   11.96    5.02
   2   9   7   20.65    5.37
  -2  -9  -7   23.39    5.39
  -2  -9  -8 1101.99   75.47
   2  -9   8 1151.23   79.32
  -2  -9  -8 1126.52   62.22
  -2   9  -8 1088.00   62.60
  -2   9  -8 1197.28   63.76
   2   9   8 1169.73   63.62
   2   9   8 1077.15   61.52
  -2   9  -8 1095.05   62.05
  -2   9  -8 1161.52   62.53
  -2  -9  -8 1211.31   64.04
   2   9   8 1161.86   63.44
  -2  -9  -8 1114.19   63.04
  -2  -9  -9    4.73    7.17
   2  -9   9   -5.72    8.26
   2   9   9   11.67    7.99
  -2  -9  -9   16.36    4.32
  -2   9  -9   25.11    9.52
   2   9   9   11.82    4.91
   2   9   9   15.29    3.99
  -2   9  -9   23.11    5.77
  -2   9  -9   12.18    4.06
  -2  -9  -9   17.57    5.24
   2   9   9   18.06    5.24
  -2  -9  -9   10.51    5.01
  -2  -9 -10   62.42    7.60
   2   9  10   69.09    7.28
   2   9  10   65.84    8.11
  -2   9 -10   82.78    8.97
  -2  -9 -10   85.88    9.46
   2   9  10   79.99    8.52
  -2  -9 -10   85.44    8.76
  -2  -9 -11  179.55   13.65
  -2   9 -11  188.97   14.39
   2   9  11  181.22   13.09
   2   9  11  186.20   14.23
  -2  -9 -11  197.04   14.51
  -2  -9 -11  194.46   15.12
   2   9  11  196.01   14.29
  -2   9 -12   23.52    4.75
   2   9  12   11.68    4.27
   2   9  12   11.45    3.20
  -2  -9 -12   13.56    3.68
   2   9  12   11.68    3.86
  -2  -9 -12   17.39    4.84
  -2   9 -13   15.78    3.79
  -2  -9 -13   12.11    3.34
   2   9  13   10.67    3.48
   2   9  13   12.43    3.74
  -2  -9 -14  129.32    9.19
  -2  -9 -14  111.39    9.10
   2   9  14  111.25    7.79
   2   9  14  120.67    8.46
  -2  -9 -15   -0.84    2.56
  -2  -9 -15    2.24    2.24
  -2  10  15    5.13    1.97
   2 -10 -15    2.13    2.05
   2  10 -14   51.52    4.74
   2 -10 -14   64.98    5.46
  -2  10  14   59.06    5.69
   2  10 -13   31.40    3.96
   2 -10 -13   25.77    4.65
  -2  10  13   24.99    4.61
  -2  10  13   37.02    5.11
   2  10 -12   35.90    5.40
   2  10 -12   46.95    6.16
   2  10 -12   43.32    4.89
   2 -10 -12   42.90    6.33
   2 -10 -12   45.04    5.88
  -2  10  12   31.59    5.73
  -2  10  12   44.27    5.89
   2  10 -11    5.82    4.37
   2  10 -11    0.40    2.80
   2  10 -11    3.86    3.58
   2 -10 -11    7.85    4.82
  -2  10  11    4.53    4.18
   2 -10 -11    4.59    3.71
  -2  10  11    1.72    4.01
   2  10 -10  221.07   15.10
   2  10 -10  255.77   16.94
   2  10 -10  233.94   16.74
   2 -10 -10  233.98   17.38
   2 -10 -10  217.22   15.61
  -2  10  10  233.32   16.83
   2  10  -9  102.70    8.64
   2  10  -9  103.22    9.94
   2  10  -9   87.41    9.93
   2  10  -9  105.72   10.24
  -2  10   9  105.72   10.19
   2 -10  -9  100.01   10.25
   2 -10  -9   96.28    9.07
  -2  10   9  108.88   10.16
   2 -10  -9  120.42   10.64
   2 -10  -8   28.02    5.03
  -2  10   8   16.46    4.93
   2  10  -8   25.94    6.25
   2  10  -8   28.92    5.64
   2  10  -8   21.58    4.11
   2  10  -8   19.32    5.52
  -2  10   8   38.72    6.30
   2  10  -8   27.43    4.31
   2 -10  -8   37.78    6.39
  -2  10   8   14.54    9.62
  -2 -10   7   79.25   19.11
  -2  10   7   62.94   15.33
   2  10  -7   67.40    7.05
   2  10  -7   43.50   14.37
   2  10  -7   70.79    8.14
   2  10  -7   63.97    8.55
  -2  10   7   79.23    8.76
   2  10  -7   66.69    7.04
   2 -10  -7   76.29    8.39
  -2  10   7   63.43    7.35
   2 -10  -7   63.72    6.92
  -2  10   7   69.05    8.28
  -2 -10   6   65.92   16.22
  -2  10   6   79.83   16.47
   2 -10  -6   90.43   16.83
   2  10  -6   83.69    8.34
   2  10  -6   91.91   16.95
   2  10  -6   70.03    9.33
   2  10  -6   85.29    8.97
  -2  10   6   63.11    8.00
  -2  10   6   67.78    8.18
   2  10  -6   74.03    7.04
   2  10  -6   69.21    7.44
   2 -10  -6   71.51    8.36
  -2  10   6   89.65    8.81
  -2  10   6   71.32    7.88
  -2 -10   5  110.06   19.49
  -2 -10   5  106.63   21.00
   2 -10  -5  112.11   18.83
   2  10  -5  119.42   10.85
   2  10  -5   95.42   17.70
   2  10  -5  134.88   11.62
   2  10  -5  109.83   11.18
   2  10  -5  127.25   12.26
   2  10  -5  123.25   10.82
  -2  10   5  128.30   11.04
   2  10  -5  136.34   10.95
  -2  10   5  124.95   11.68
   2  10  -5  122.29    9.76
   2 -10  -5  120.47   11.07
  -2  10   5  136.63   11.19
  -2  10   5  130.85   11.20
   2 -10  -4  971.21   69.20
  -2 -10   4  974.97   71.66
  -2 -10   4  948.66   74.03
   2  10  -4 1062.54   55.73
   2  10  -4 1011.34   70.11
   2  10  -4 1017.32   55.62
   2  10  -4  885.86   55.97
   2  10  -4  944.06   54.88
  -2  10   4  954.95   54.62
   2  10  -4 1022.72   55.06
  -2  10   4  975.50   55.88
   2 -10  -4 1023.59   55.01
  -2  10   4  951.51   55.04
  -2  10   4 1010.60   54.90
   2  10  -3  176.32   13.76
   2  10  -3  189.30   23.64
   2  10  -3  176.97   13.87
  -2  10   3  161.24   12.56
   2  10  -3  175.46   13.42
  -2  10   3  169.10   14.07
  -2 -10   3  169.37   24.59
  -2 -10   3  171.97   25.83
   2 -10  -3  139.92   20.95
  -2  10   3  176.94   12.95
  -2  10   3  165.38   13.62
   2  10  -2  570.76   32.56
   2  10  -2  535.73   43.92
   2  10  -2  470.63   32.17
   2  10  -2  541.56   31.89
  -2  10   2  499.83   30.46
   2  10  -2  518.76   31.56
  -2  10   2  548.59   32.81
  -2 -10   2  598.58   48.98
  -2 -10   2  514.03   48.76
   2 -10  -2  499.93   43.54
  -2  10   2  513.43   30.53
  -2  10   2  540.68   31.97
   2  10  -1  428.80   26.77
   2  10  -1  419.64   37.38
   2  10  -1  407.09   26.19
  -2  10   1  396.43   25.99
   2  10  -1  413.38   26.06
  -2  10   1  447.39   27.33
  -2  10   1  390.25   26.64
  -2 -10   1  402.09   40.60
   2 -10  -1  378.57   36.98
   2  10  -1  437.35   25.75
  -2  10   1  424.13   26.46
   2  10   0  413.08   33.89
  -2  10   0  252.42   27.79
   2  10   0  324.10   21.74
  -2  10   0  329.44   22.14
   2  10   0  325.81   21.88
  -2  10   0  361.87   23.26
  -2  10   0  313.16   22.40
   2 -10   0  376.53   34.72
  -2 -10   0  420.09   39.63
  -2 -10   0  354.69   37.88
   2  10   0  347.46   21.85
  -2  10   0  342.04   22.25
   2  10   1   75.96    9.10
   2  10   1   79.75   12.54
  -2  10  -1   90.70   15.20
   2  10   1   89.43   15.03
  -2  10  -1   64.77    8.20
  -2 -10  -1   90.06   19.10
   2 -10   1   82.15   16.10
  -2 -10  -1   87.44   18.80
   2  10   1   76.59    8.15
   2  10   2   78.34    8.58
   2  10   2   55.96   12.56
   2  10   2   65.27   12.84
  -2  10  -2   83.70   14.76
  -2  10  -2   64.77    6.92
  -2  10  -2   67.03    8.06
  -2  10  -2   69.64    8.46
  -2  10  -2   67.49    8.45
  -2 -10  -2   56.07   15.13
   2 -10   2   66.95   15.02
  -2  10  -2   68.37    7.95
   2  10   2   74.75    8.28
   2 -10   3   13.51    9.83
   2  10   3    9.39    5.25
   2  10   3    6.80    5.83
   2  10   3    2.11    6.07
  -2  10  -3    7.42    9.28
   2  10   3    4.66    3.97
  -2  10  -3    0.69    3.91
  -2  10  -3    1.40    4.46
  -2  10  -3    8.82    4.34
   2  10   3    9.06    4.49
  -2  10  -3    2.51    4.31
  -2 -10  -3    3.37    8.68
  -2 -10  -3    2.96    8.07
  -2 -10  -3   -1.92    7.60
   2 -10   4  591.00   45.20
  -2 -10  -4  381.88   36.33
  -2 -10  -4  464.07   45.50
  -2 -10  -4  390.27   40.35
   2  10   4  452.41   40.33
   2  10   4  522.20   30.18
  -2 -10  -4  459.16   28.00
   2  10   4  461.24   38.03
  -2  10  -4  483.70   41.80
  -2  10  -4  490.87   30.16
   2  10   4  507.11   30.07
  -2  10  -4  467.61   30.05
  -2  10  -4  481.40   29.97
  -2 -10  -4  499.71   29.45
   2  10   4  479.77   29.65
  -2 -10  -4  458.96   28.64
  -2  10  -4  493.08   29.59
  -2 -10  -5  159.96   20.91
  -2 -10  -5  199.45   27.23
   2 -10   5  181.47   23.80
   2  10   5  194.05   14.85
   2  10   5  241.72   25.79
  -2 -10  -5  179.33   13.23
  -2  10  -5  197.80   24.52
  -2  10  -5  194.60   15.12
  -2  10  -5  170.45   13.64
   2  10   5  201.14   15.17
  -2  10  -5  215.49   15.52
  -2  10  -5  196.07   14.87
  -2 -10  -5  168.80   14.32
  -2 -10  -5  182.99   14.04
  -2  10  -5  192.84   14.20
  -2 -10  -6  212.82   27.92
  -2 -10  -6  245.96   25.80
   2 -10   6  264.42   29.21
   2  10   6  225.31   26.59
   2  10   6  233.07   17.02
  -2 -10  -6  210.77   15.61
  -2  10  -6  198.08   25.88
  -2  10  -6  236.39   17.68
  -2  10  -6  221.67   16.29
   2  10   6  244.93   17.48
  -2  10  -6  232.45   17.03
  -2  10  -6  253.48   17.34
  -2 -10  -6  224.22   16.98
   2  10   6  269.95   18.21
  -2 -10  -6  254.72   17.09
  -2 -10  -7   56.58   12.93
  -2 -10  -7   37.72   13.06
   2 -10   7   75.87   15.87
   2  10   7   58.33    7.23
   2  10   7   52.41   13.89
  -2 -10  -7   59.80    6.86
  -2  10  -7   79.06   15.53
  -2  10  -7   70.42    7.60
   2  10   7   61.45    8.28
  -2  10  -7   60.99    7.51
  -2  10  -7   66.13    7.66
  -2 -10  -7   61.72    8.19
   2  10   7   66.71    8.41
  -2 -10  -7   75.36    8.21
  -2 -10  -8  769.47   43.93
  -2  10  -8  750.14   44.41
   2  10   8  857.47   45.84
  -2  10  -8  729.39   43.86
  -2  10  -8  745.00   44.27
  -2 -10  -8  826.49   45.75
  -2 -10  -8  810.53   45.09
   2  10   8  804.42   45.45
  -2 -10  -9   91.63    8.87
  -2  10  -9  130.40   11.27
   2  10   9  109.89   10.41
  -2  10  -9   88.57    8.63
  -2 -10  -9  114.82   10.66
   2  10   9   97.70    9.80
  -2 -10  -9  107.64   10.20
  -2 -10 -10  100.23    9.28
  -2  10 -10  112.66   10.85
   2  10  10  116.05   10.47
  -2 -10 -10  128.84   10.97
  -2 -10 -10  123.09   11.01
   2  10  10  129.08   10.77
  -2 -10 -11   18.03    3.84
  -2  10 -11   19.31    4.87
   2  10  11   18.81    4.84
  -2 -10 -11    6.95    4.44
  -2 -10 -11   12.50    4.91
   2  10  11   15.51    4.36
  -2 -10 -12    6.93    2.78
   2  10  12    7.68    3.75
  -2  10 -12    8.37    3.55
  -2 -10 -12    5.95    4.09
  -2 -10 -12    4.48    3.83
   2  10  12    2.42    3.25
  -2  10 -13   12.91    3.26
   2  10  13    9.10    3.08
  -2 -10 -13   15.00    3.83
   2  10  13   13.82    3.38
   2  10  14   33.51    3.49
  -2  11  14   12.63    2.75
   2 -11 -14   14.85    2.39
  -2  11  14   18.17    2.82
   2 -11 -13  184.78   12.51
   2 -11 -13  190.97   12.15
  -2  11  13  180.98   12.20
  -2  11  13  197.15   12.29
   2  11 -12   23.03    3.85
   2  11 -12   25.09    4.68
   2 -11 -12   28.68    4.93
  -2  11  12   21.03    4.49
  -2  11  12   22.39    4.20
   2 -11 -11  341.03   20.67
   2  11 -11  328.47   19.94
   2  11 -11  286.23   19.89
  -2  11  11  318.46   19.98
   2  11 -10   42.82    6.42
   2  11 -10   40.51    5.76
   2 -11 -10   37.37    6.48
   2 -11 -10   46.42    6.57
  -2  11  10   47.77    6.22
   2  11  -9 1099.20   57.10
   2 -11  -9 1063.57   57.23
   2 -11  -9  921.17   55.04
   2 -11  -9 1092.93   57.12
  -2  11   9  998.67   56.62
  -2  11   9 1023.86   56.61
   2  11  -8  107.20    9.99
  -2  11   8   98.35    9.76
   2 -11  -8  109.50   10.20
  -2  11   8  103.86    9.93
   2 -11  -8   90.66    8.48
   2 -11  -8  125.26   10.60
   2  11  -7  673.20   37.78
   2  11  -7  602.29   37.99
  -2  11   7  660.44   37.18
   2  11  -7  590.83   35.51
   2 -11  -7  659.53   37.46
  -2  11   7  597.93   36.22
  -2  11   7  646.87   37.18
  -2 -11   6   14.33   11.33
   2 -11  -6   16.18    9.24
   2  11  -6   19.45    4.80
   2  11  -6   17.38    9.19
   2  11  -6   20.14    5.92
   2  11  -6   11.03    5.87
   2  11  -6   26.41    5.54
  -2  11   6   15.07    4.58
   2  11  -6   20.16    4.26
  -2  11   6   32.61    6.02
   2 -11  -6   20.72    5.10
  -2  11   6   24.87    5.31
  -2  11   6   25.27    5.17
   2 -11  -5  874.60   64.54
  -2 -11   5  888.57   70.56
   2  11  -5  883.98   50.31
   2  11  -5  786.18   63.67
   2  11  -5  927.65   51.08
   2  11  -5  874.87   51.91
   2  11  -5  993.71   51.65
  -2  11   5  892.51   50.10
   2  11  -5  894.01   49.89
   2  11  -5  862.48   48.78
  -2  11   5  823.62   50.64
   2 -11  -5  876.79   50.23
  -2  11   5  938.10   50.76
  -2  11   5  898.55   50.19
  -2 -11   4  278.97   35.94
   2 -11  -4  398.16   37.79
  -2 -11   4  360.89   40.09
   2  11  -4  411.28   24.97
   2  11  -4  333.67   35.05
   2  11  -4  394.02   24.86
   2  11  -4  368.90   24.05
  -2  11   4  367.95   23.71
   2  11  -4  395.27   24.17
  -2  11   4  377.67   25.15
   2  11  -4  392.64   23.13
   2 -11  -4  382.73   23.96
  -2  11   4  354.25   23.55
  -2  11   4  381.71   24.60
   2  11  -3    0.69    4.43
   2  11  -3   -5.49    6.12
   2  11  -3    6.00    4.38
  -2  11   3    7.38    3.84
   2  11  -3   10.20    3.81
  -2  11   3    0.75    4.56
   2  11  -3    1.26    3.62
  -2 -11   3   13.01    9.81
   2 -11  -3    5.38    7.35
  -2 -11   3    7.19   10.85
  -2  11   3    9.50    3.91
  -2  11   3    9.30    4.76
   2  11  -2  434.37   27.12
   2  11  -2  385.31   37.12
   2  11  -2  406.20   26.43
  -2  11   2  418.93   25.23
   2  11  -2  399.76   26.16
  -2  11   2  434.52   27.41
  -2 -11   2  365.15   40.37
   2 -11  -2  399.93   37.89
  -2  11   2  421.37   25.11
  -2  11   2  421.00   26.59
   2  11  -1   15.27    8.70
   2  11  -1   13.39    4.85
  -2  11   1   15.20    4.87
   2  11  -1   16.52    4.76
  -2  11   1   16.24    5.41
  -2 -11   1   13.56   10.26
  -2 -11   1    7.12    9.74
   2 -11  -1   27.27   11.12
  -2  11   1   25.15    5.85
   2  11  -1   11.33    4.38
   2  11   0  333.43   33.67
  -2  11   0  364.25   24.65
   2  11   0  364.17   24.29
   2  11   0  397.04   24.76
  -2  11   0  365.28   25.49
  -2 -11   0  363.66   39.17
  -2 -11   0  397.10   41.37
   2 -11   0  382.77   36.93
   2  11   0  405.33   24.37
  -2  11   0  402.63   25.18
   2  11   1  201.78   15.73
   2  11   1  175.23   22.53
   2  11   1  208.65   15.05
  -2  11  -1  195.00   15.45
   2  11   1  188.38   15.00
  -2 -11  -1  172.56   26.93
  -2 -11  -1  157.64   25.37
   2 -11   1  194.23   25.06
   2  11   1  211.52   15.10
   2  11   2    5.66    5.23
   2  11   2   14.61    6.01
   2  11   2    3.03    3.70
  -2  11  -2    9.33    7.04
  -2  11  -2    1.06    3.13
   2  11   2   11.34    7.44
  -2  11  -2   -0.72    4.53
  -2  11  -2    4.63    5.02
  -2  11  -2    9.75    5.11
   2 -11   2    2.79    7.61
  -2 -11  -2   -3.30    6.71
  -2  11  -2    2.70    4.03
   2  11   2    9.07    4.61
   2  11   3   27.86    5.49
   2  11   3   15.91    9.06
   2  11   3   25.86    8.82
  -2  11  -3   27.25   10.37
  -2  11  -3   12.52    5.40
  -2  11  -3   17.65    5.35
  -2  11  -3   21.96    5.96
  -2  11  -3   20.55    5.64
   2  11   3   23.38    5.52
  -2 -11  -3   17.60   11.13
  -2 -11  -3   -3.12    8.07
   2 -11   3   16.73    9.19
   2  11   4  155.74   12.89
   2  11   4  147.71   20.49
  -2 -11  -4  130.68   11.34
  -2  11  -4  143.68   12.35
   2  11   4  160.76   12.98
  -2  11  -4  171.07   21.88
  -2  11  -4  153.88   13.19
   2  11   4  145.37   12.72
  -2  11  -4  156.11   13.25
  -2  11  -4  154.86   13.06
  -2 -11  -4  143.26   12.06
  -2 -11  -4  110.09   22.29
  -2 -11  -4  164.31   21.96
   2 -11   4  141.59   21.40
   2 -11   5  179.62   24.00
   2  11   5  141.49   20.88
   2  11   5  176.62   13.90
  -2 -11  -5  171.88   13.20
  -2  11  -5  168.56   13.54
  -2  11  -5  187.04   23.56
  -2  11  -5  193.75   14.98
  -2  11  -5  152.11   12.43
   2  11   5  180.05   14.21
  -2  11  -5  190.55   14.49
  -2  11  -5  191.81   14.46
  -2 -11  -5  164.05   13.39
  -2 -11  -5  148.85   24.35
  -2 -11  -6  328.00   21.65
  -2  11  -6  353.72   23.05
  -2  11  -6  324.58   21.10
   2  11   6  376.46   22.98
  -2  11  -6  297.15   21.81
  -2  11  -6  333.89   22.17
  -2 -11  -6  327.08   22.01
   2  11   6  339.71   22.01
   2  11   7   30.91    6.43
  -2 -11  -7   28.00    5.58
  -2  11  -7   38.70    5.64
  -2  11  -7   28.83    6.48
  -2  11  -7   34.60    5.76
  -2  11  -7   25.13    5.20
   2  11   7   32.89    5.78
  -2 -11  -7   33.44    6.06
   2  11   7   27.55    5.48
   2  11   8  102.47    9.91
  -2  11  -8   84.28    8.23
  -2  11  -8   84.99    8.48
  -2 -11  -8  101.60    9.89
  -2 -11  -8  113.31    9.67
   2  11   8   95.30    9.61
  -2  11  -9  493.58   31.82
   2  11   9  537.15   31.68
  -2 -11  -9  493.00   31.48
  -2 -11  -9  518.56   31.19
   2  11   9  600.15   32.22
   2  11  10    0.51    3.81
  -2  11 -10    7.87    4.32
  -2 -11 -10    6.99    4.25
  -2 -11 -10   10.70    4.30
   2  11  10   10.61    3.83
  -2  11 -11  358.75   24.07
  -2 -11 -11  406.21   24.19
  -2 -11 -11  423.50   24.69
   2  11  11  427.33   24.24
   2  11  11  405.63   24.14
  -2  11 -12   14.23    3.43
  -2 -11 -12   12.88    3.95
  -2 -11 -12    9.63    3.82
   2  11  12   10.04    3.39
   2  11  12   14.95    3.57
  -2 -11 -13  478.58   26.02
  -2 -11 -13  488.40   25.83
   2  11  13  430.53   25.06
   2  11  13  469.89   25.35
   2 -12 -13   22.02    3.09
   2 -12 -13   26.68    3.09
  -2  12  13   29.86    3.34
   2 -12 -12   72.18    6.30
  -2  12  12   71.00    5.86
   2  12 -11   26.37    3.76
   2 -12 -11   22.65    4.34
  -2  12  11   21.97    4.22
   2 -12 -11   32.91    4.69
  -2  12  11   25.90    3.92
   2  12 -10  139.06   10.25
   2 -12 -10  132.98   10.47
   2 -12 -10  145.83   10.83
  -2  12  10  137.14   10.36
  -2  12  10  126.43   10.04
   2  12  -9   30.11    4.79
   2 -12  -9   28.04    5.11
  -2  12   9   22.40    4.75
   2 -12  -9   25.67    5.46
  -2  12   9   27.94    4.86
   2  12  -8   14.83    4.25
  -2  12   8   18.93    4.26
   2 -12  -8    9.21    4.13
  -2  12   8   20.72    4.62
   2 -12  -8   15.83    4.89
   2  12  -7   96.67    9.04
   2  12  -7  104.72    9.66
  -2  12   7   85.90    8.38
   2  12  -7   84.80    7.15
   2 -12  -7   66.77    8.10
  -2  12   7   96.36    8.70
   2 -12  -7   91.60    9.17
  -2  12   7   81.37    8.09
   2  12  -6   27.46    5.88
   2  12  -6   23.70    5.26
  -2  12   6   22.45    4.80
   2  12  -6   23.17    4.16
   2 -12  -6   21.92    4.89
  -2  12   6   24.78    5.12
   2 -12  -6   20.98    5.35
  -2  12   6   13.00    4.37
  -2  12   5   50.85    7.14
  -2  12   5   60.30    7.16
   2  12  -5   69.38    8.13
   2  12  -5   59.23    7.53
  -2  12   5   72.07    7.28
  -2  12   5   49.83    7.76
   2  12  -5   63.32    6.90
   2 -12  -5   62.08    7.09
   2  12  -5   69.34    7.68
   2  12  -4   46.23    6.81
   2  12  -4   50.23    7.36
  -2  12   4   50.38    6.23
   2  12  -4   33.76    5.68
  -2  12   4   44.99    7.40
  -2  12   4   42.20    5.95
  -2  12   4   44.02    6.59
   2  12  -4   46.89    6.92
   2  12  -3  434.33   25.02
   2  12  -3  392.01   24.24
  -2  12   3  328.42   22.70
   2  12  -3  407.79   24.29
  -2  12   3  373.06   25.28
  -2  12   3  334.36   22.76
  -2  12   3  396.23   24.57
   2  12  -3  398.13   24.91
  -2  12   2  310.28   19.74
   2  12  -2  284.94   18.96
   2  12  -2  283.11   18.97
  -2  12   2  249.21   17.36
  -2  12   2  275.64   19.91
  -2 -12   2  229.85   31.83
   2 -12  -2  263.27   29.52
   2  12  -2  261.09   19.26
   2  12  -1  512.94   46.44
   2  12  -1  613.52   35.61
  -2  12   1  562.23   35.52
   2  12  -1  639.80   36.01
  -2  12   1  592.46   36.56
  -2 -12   1  529.46   52.58
  -2 -12   1  548.52   51.88
   2 -12  -1  563.74   48.55
  -2  12   1  646.07   36.43
   2  12   0  837.34   66.21
  -2  12   0  907.22   55.37
   2  12   0 1025.95   55.24
   2  12   0  995.54   55.49
  -2  12   0 1010.81   56.53
  -2 -12   0  873.00   73.19
  -2 -12   0  914.54   74.40
   2 -12   0 1002.65   70.26
  -2  12   0 1069.76   56.09
   2  12   1   27.81    6.35
   2  12   1   37.25    9.32
  -2  12  -1   29.08    6.09
   2  12   1   19.55    4.93
  -2  12  -1   29.89    4.95
   2  12   1   22.30    5.48
   2  12   1   25.98    5.54
  -2 -12  -1   14.16   10.76
  -2 -12  -1   17.23   11.38
   2 -12   1   29.69   10.20
  -2  12  -2 1583.97   83.41
   2  12   2 1520.76   82.73
  -2  12  -2 1464.47   81.64
  -2  12  -2 1417.54   83.17
   2  12   2 1519.03   82.38
   2  12   2 1682.05   83.70
  -2  12  -2 1495.04   83.88
   2  12   2 1601.83   83.72
   2 -12   2 1470.47   97.54
   2  12   3   14.93    4.46
  -2  12  -3   13.93    5.42
  -2  12  -3    9.79    4.76
   2  12   3    9.59    4.91
   2  12   3   12.94    5.30
  -2  12  -3   18.42    5.52
   2  12   4  896.89   50.27
  -2  12  -4  863.52   51.65
  -2  12  -4  923.77   51.82
   2  12   4  933.12   51.38
   2  12   4  899.39   51.31
  -2 -12  -5   81.45    8.53
   2  12   5  111.72   10.19
   2  12   5  110.17    9.07
   2  12   5  102.51   10.14
  -2  12  -5   77.64    9.83
  -2  12  -5  110.11   10.33
  -2 -12  -5  104.85    9.33
   2  12   5  110.08   10.19
  -2 -12  -6  136.17   10.95
   2  12   6  122.38   10.38
  -2  12  -6  147.15   12.74
   2  12   6  158.87   12.28
  -2  12  -6  150.12   11.91
  -2 -12  -6  131.62   11.21
   2  12   6  136.31   11.57
  -2  12  -7  136.08   12.46
   2  12   7  157.73   10.59
  -2  12  -7  130.94   11.01
  -2 -12  -7  137.83   11.54
  -2 -12  -7  144.04   11.25
   2  12   7  126.02   10.98
   2  12   7  175.66   12.56
  -2 -12  -8   82.10    8.43
  -2 -12  -8  100.62    8.73
   2  12   8  109.47    9.53
   2  12   8   93.70    9.09
  -2  12  -9  150.28   12.06
  -2 -12  -9  140.78   11.11
  -2 -12  -9  139.25   11.30
   2  12   9  160.20   11.83
   2  12   9  163.82   11.77
  -2  12 -10    9.51    3.98
  -2 -12 -10    0.40    3.33
  -2 -12 -10    4.76    3.29
   2  12  10    1.20    3.34
   2  12  10    2.80    2.96
  -2  12 -11   22.10    4.01
  -2 -12 -11   15.50    3.78
  -2 -12 -11   18.75    3.83
   2  12  11   12.96    3.62
   2  12  11   23.86    3.74
  -2  12 -12    5.37    2.08
  -2 -12 -12    6.60    2.68
  -2 -12 -12    7.12    2.70
   2  12  12    5.09    2.31
   2  12  12   11.34    2.54
   2 -13 -11    5.02    2.27
   2 -13 -11   10.35    2.96
  -2  13  11   10.34    2.61
   2  13 -10   13.72    2.93
   2 -13 -10   14.09    3.12
  -2  13  10   10.01    3.10
   2 -13 -10   16.32    3.76
  -2  13  10   13.66    2.78
   2  13  -9    7.06    2.97
   2  13  -9    8.52    3.53
   2 -13  -9    0.63    2.65
  -2  13   9    2.67    2.97
   2 -13  -9    5.37    3.51
  -2  13   9    4.98    2.67
   2  13  -8    1.28    3.08
   2  13  -8    1.79    3.54
   2 -13  -8    3.92    3.06
  -2  13   8    0.76    2.93
   2 -13  -8    0.41    3.47
  -2  13   8    1.70    2.92
   2  13  -7   46.86    6.13
   2  13  -7   52.23    6.17
   2 -13  -7   41.36    5.43
  -2  13   7   47.72    5.70
   2 -13  -7   45.88    6.05
  -2  13   7   46.50    5.37
   2  13  -6   86.53    8.10
   2  13  -6   69.98    7.76
  -2  13   6   71.65    6.80
   2 -13  -6   66.11    6.90
  -2  13   6   78.43    7.17
   2 -13  -6   74.96    7.53
  -2  13   6   61.56    6.94
   2  13  -5   19.53    3.86
  -2  13   5   20.13    4.14
  -2  13   5   17.40    4.14
  -2  13   5   16.15    4.42
   2 -13  -5   21.24    4.92
   2  13  -5   22.76    5.04
   2  13  -5   17.12    5.06
  -2  13   4    3.14    4.58
   2  13  -4    7.56    3.48
  -2  13   4    9.13    3.38
  -2  13   4   -0.41    3.22
   2 -13  -4   12.71    4.33
  -2  13   4    5.43    3.96
   2  13  -4    8.48    4.22
   2  13  -4    6.80    3.87
   2  13  -3  212.14   15.24
   2  13  -3  208.95   14.75
   2  13  -3  198.41   14.28
  -2  13   3  169.18   12.86
   2  13  -3  195.42   14.17
  -2  13   3  188.86   15.32
  -2  13   3  215.77   15.04
   2 -13  -3  198.01   14.01
   2  13  -3  206.92   14.95
   2  13  -2    5.62    4.06
   2  13  -2   -0.57    3.56
  -2  13   2   10.51    5.02
   2  13  -2    4.12    2.35
   2  13  -2    0.57    3.61
  -2  13   2    8.52    4.70
   2  13  -2    3.19    4.89
   2  13  -1   70.15    7.45
   2  13  -1   60.37    7.20
   2  13  -1   62.64    7.55
  -2  13   1   53.68    7.73
  -2  13   1   71.26    8.23
   2  13  -1   58.52    8.25
  -2  13   0    4.33    4.96
  -2  13   0   12.62    4.98
   2  13   0    6.98    4.01
  -2  13   0   11.62    4.92
  -2  13   0    1.44    3.04
   2  13   0   14.54    4.72
   2  13   1  206.89   15.28
   2  13   1  210.97   15.78
  -2  13  -1  192.57   13.84
   2  13   1  235.46   14.95
  -2  13  -1  177.68   14.95
  -2  13  -2   40.90    6.97
   2  13   2   46.15    5.95
  -2  13  -2   42.50    5.18
   2  13   2   54.96    7.10
  -2  13  -2   48.53    7.65
  -2  13  -2   47.23    7.11
   2  13   2   50.69    6.62
   2  13   2   51.23    7.57
  -2  13  -3  203.72   15.67
   2  13   3  195.76   13.98
   2  13   3  213.47   15.30
   2  13   3  210.89   15.03
   2  13   3  206.45   15.51
  -2  13  -3  195.09   15.47
  -2  13  -4   36.69    6.90
   2  13   4   31.43    4.69
   2  13   4   35.30    5.90
   2  13   4   33.04    5.97
  -2  13  -4   32.10    6.20
  -2  13  -5  105.98   10.16
   2  13   5   92.77    7.68
  -2  13  -5  103.97    9.59
   2  13   5  107.70    9.52
   2  13   5   74.24    8.72
  -2  13  -6   59.77    7.26
   2  13   6   55.31    6.55
  -2  13  -6   43.48    5.80
  -2 -13  -6   31.14    4.89
  -2 -13  -6   41.06    5.11
   2  13   6   46.66    6.21
  -2  13  -7   48.73    6.71
  -2 -13  -7   42.48    5.14
  -2 -13  -7   37.49    5.09
   2  13   7   53.73    6.11
  -2 -13  -8   83.78    7.29
  -2 -13  -8   88.36    7.23
   2  13   8   91.98    7.97
  -2 -13  -9   14.09    3.26
  -2 -13  -9   13.69    3.20
   2  13   9   14.77    3.78
   2  13   9   14.68    3.49
  -2  13 -10  113.98    8.27
  -2 -13 -10   85.68    7.11
  -2 -13 -10   91.78    7.20
   2  13  10  122.32    8.00
   2  13  10  118.25    8.03
   2  13  11    7.27    2.27
   2  14  -9   52.87    4.53
   2  14  -9   47.09    3.85
   2 -14  -9   39.38    4.32
  -2  14   9   32.82    3.72
   2  14  -8   81.77    5.92
   2  14  -8   62.88    5.81
   2 -14  -8   74.24    6.06
  -2  14   8   53.38    5.25
   2  14  -7   80.83    6.66
   2  14  -7   71.30    6.57
   2 -14  -7   75.03    6.40
  -2  14   7   62.50    5.76
   2  14  -6  123.97    9.53
   2  14  -6  124.83    9.49
   2 -14  -6  118.90    9.11
   2  14  -5   15.14    4.08
   2  14  -5   15.32    3.85
   2 -14  -5   18.43    3.86
   2  14  -4  163.16   11.44
   2  14  -4  178.96   12.84
   2  14  -4  186.70   12.50
   2 -14  -4  171.53   11.91
   2  14  -3  152.26   10.61
   2  14  -3  155.76   11.04
  -2  14   3  119.42   10.04
   2  14  -3  158.57   11.56
   2 -14  -3  132.80    9.95
   2  14  -2    5.29    3.41
   2  14  -2   11.41    3.73
  -2  14   2    2.65    2.83
  -2  14   1    3.56    4.33
   2  14  -1    9.97    3.97
   2  14  -1    8.93    3.74
   2  14  -1    3.44    3.19
   2  14   0  266.77   16.33
  -2  14   0  224.71   16.87
   2  14   0  213.01   15.11
   2  14   0  241.10   15.94
   2  14   1   51.92    6.85
   2  14   1   42.15    5.36
  -2  14  -2  593.16   35.05
   2  14   2  649.83   34.62
   2  14   2  587.27   34.57
   2  14   2  578.40   33.14
   2  14   2  642.62   35.21
  -2  14  -2  540.30   34.29
  -2  14  -3    4.19    3.87
   2  14   3    3.19    3.93
   2  14   3   -0.95    3.24
  -2  14  -3    5.87    3.88
  -2  14  -4  139.29   11.55
   2  14   4  154.99   11.18
  -2  14  -4  139.00   11.26
  -2  14  -5    2.93    3.74
   2  14   6    8.41    3.44
  -2  14  -6    3.60    3.92
   2  14   7   26.21    4.03
  -2  14  -7   19.00    4.83
   2  14   8  121.17    8.24
  -2  14  -8   99.09    8.54
   2  14   9    1.87    1.78
   2  14   9   -1.40    2.24
   2  14   9    3.61    2.05
   2  15  -7   41.66    3.44
   2  15  -7   34.76    3.33
   2  15  -6  136.29    8.03
   2  15  -6   98.19    7.45
   2  15  -5  109.93    7.74
   2  15  -5   94.21    7.16
   2  15  -4  219.48   12.76
   2  15  -4  172.38   11.83
   2  15  -3    2.63    2.51
   2  15  -3    3.61    3.00
   2  15  -2    6.76    2.63
   2  15  -2    7.91    2.53
   2  15  -2    9.63    3.40
   2  15  -1    0.62    2.62
   2  15  -1    3.20    3.09
   2  15   0    3.03    2.89
   2  15   1   11.15    3.30
   2  15   1   12.31    3.24
   2  15   2   97.93    8.18
   2  15   2  112.01    8.23
   2  15   3    3.71    2.99
   2  15   3   11.46    3.05
   2  15   3    4.42    3.21
   2  15   4    5.33    2.95
   2  15   4    4.04    3.05
   2  15   5    5.02    2.58
   2  15   5    6.77    2.84
   2  15   6   22.31    3.35
   2  15   6   17.29    3.09
   2  15   6   19.79    3.15
   2  15   7    6.67    2.17
   2  15   7    4.63    2.07
   2  16  -3    7.73    2.04
   2  16  -2   84.40    6.06
   2  16  -1   39.28    3.94
   2  16   0    5.20    1.46
   2  16   0    4.40    2.24
   2  16   1    2.56    1.62
   2  16   2   -0.16    1.62
   2  16   3   -0.14    1.51
   2  16   4   25.99    2.64
  -3   0  18    1.71    2.84
   3   0 -18    3.35    2.45
   3   0 -18    0.25    2.24
   3   0 -17    3.74    3.02
   3   0 -17    1.54    3.08
   3   0 -17   -1.43    2.77
   3   0 -16    0.47    3.28
   3   0 -16    1.36    3.35
   3   0 -16   -0.63    2.27
   3   0 -15  142.48   11.04
   3   0 -15  140.23   11.20
   3   0 -15  116.54    9.63
   3   0 -14    2.23    3.47
   3   0 -14    0.59    3.54
   3   0 -14   -3.81    3.33
  -3   0  13  334.12   36.57
   3   0 -13  356.06   21.87
  -3   0  13  390.28   36.72
   3   0 -13  348.03   32.72
   3   0 -13  357.48   22.51
   3   0 -13  334.45   21.59
  -3   0  12   -2.71    7.79
   3   0 -12    0.64    3.60
   3   0 -12    2.21    5.67
   3   0 -12    0.49    3.18
  -3   0  12    3.18    8.69
   3   0 -12    2.32    3.40
  -3   0  11 1997.45  123.49
   3   0 -11 2028.48  107.69
   3   0 -11 2036.81  120.30
   3   0 -11 1987.75  108.68
  -3   0  11 2088.32  127.17
   3   0 -11 2119.53  108.19
   3   0 -11 2034.13  107.44
   3   0 -10    2.73    3.21
   3   0 -10    7.66    5.78
   3   0 -10   -0.48    2.93
  -3   0  10   -2.33    6.71
  -3   0  10    8.01    7.68
  -3   0   9  879.37   63.22
  -3   0   9 1014.77   66.24
   3   0  -9  935.29   61.39
  -3   0   8   -5.89    7.15
   3   0  -8   -1.63    5.34
  -3   0   7  652.89   48.00
   3   0  -7  731.48   46.97
   3   0  -6    0.51    2.09
  -3   0   6    3.06    5.56
   3   0  -6    0.62    2.78
  -3   0   6    1.89    4.39
   3   0  -6   -1.27    4.61
  -3   0   5  442.05   30.19
   3   0  -5  402.76   23.54
  -3   0   5  384.88   25.74
   3   0  -5  361.56   23.45
  -3   0   5  391.19   27.01
  -3   0   5  399.07   29.21
   3   0  -5  365.96   27.27
   3   0  -4   -0.44    2.10
  -3   0   4   -2.14    5.58
   3   0  -4   -0.37    1.74
  -3   0   4   -1.70    4.24
  -3   0   4    0.99    4.51
   3   0  -4   -1.76    3.67
   3   0  -3 1360.65   74.17
  -3   0   3 1374.05   78.30
   3   0  -3 1382.10   77.14
  -3   0   3 1488.20   78.23
   3   0  -3 1404.38   73.04
  -3   0   3 1442.65   79.03
   3   0  -3 1312.55   77.80
   3   0  -2   -0.86    4.01
  -3   0   2   10.71    5.20
   3   0  -2    0.52    1.68
  -3   0   2    1.82    3.97
  -3   0   2    4.02    4.19
   3   0  -2    0.83    3.91
   3   0  -1  786.29   45.25
   3   0  -1  779.31   44.97
  -3   0   1  751.74   45.06
  -3   0   1  776.90   45.58
   3   0  -1  708.31   40.50
  -3   0   1  790.95   46.43
   3   0   0   -0.87    4.33
   3   0   0    4.33    4.79
  -3   0   0   -0.97    3.84
  -3   0   0   -1.04    4.53
  -3   0   0   -2.57    4.54
   3   0   1   -0.92    3.76
   3   0   1   -0.90    4.57
  -3   0  -1    1.01    4.31
  -3   0  -1   -1.74    5.26
   3   0   2    3.08    5.12
   3   0   2    2.99    5.20
  -3   0  -2   -3.26    4.63
  -3   0  -2   -2.79    4.56
   3   0   3  498.47   34.32
  -3   0  -3  520.96   34.06
  -3   0  -3  532.99   34.65
  -3   0  -3  500.10   34.39
   3   0   3  506.86   34.70
  -3   0  -4    2.31    5.34
  -3   0  -4    1.14    4.88
  -3   0  -4   -1.15    5.56
   3   0   4    2.47    5.51
   3   0   4    3.86    5.61
  -3   0  -5 1177.79   70.86
  -3   0  -5 1198.89   63.60
  -3   0  -5 1271.58   71.07
  -3   0  -5 1238.82   70.52
   3   0   5 1120.23   71.68
  -3   0  -6    1.43    5.52
   3   0   6    1.63    5.55
  -3   0  -6   -0.70    2.55
  -3   0  -6    1.51    2.20
  -3   0  -6   -1.23    4.62
  -3   0  -6   -1.14    4.97
  -3   0  -7  655.59   43.26
  -3   0  -7  727.90   48.37
   3   0   7  634.02   48.38
  -3   0  -7  718.06   38.50
  -3   0  -7  699.34   38.84
  -3   0  -7  701.46   45.02
   3   0   8    6.78    7.41
  -3   0  -8    0.48    2.91
  -3   0  -8    2.44    2.54
  -3   0  -8   -4.35    4.08
  -3   0  -8   -1.94    7.70
  -3   0  -9    3.36    3.18
  -3   0  -9    5.15    3.10
  -3   0  -9   -2.28    7.47
   3   0   9    9.82    5.95
   3   0   9   -2.67    8.41
  -3   0 -10    3.12    3.97
  -3   0 -10   -5.22   10.07
   3   0  10   -3.07    9.67
  -3   0 -10   -0.53    3.31
  -3   0 -10   -1.88    3.82
  -3   0 -10   -0.65    3.67
  -3   0 -10   -1.03    4.17
   3   0  11  287.02   34.25
  -3   0 -11  350.53   21.62
  -3   0 -11  288.96   21.56
  -3   0 -11  350.11   21.24
  -3   0 -11  377.35   22.95
  -3   0 -11  321.40   22.03
  -3   0 -11  228.24   30.06
  -3   0 -12   -0.69    3.97
  -3   0 -12    5.87    8.86
  -3   0 -12    4.31    3.71
  -3   0 -12    0.74    4.01
  -3   0 -12    1.40    4.58
  -3   0 -12    0.53    3.63
   3   0  12   -3.50   10.07
  -3   0 -13  896.34   51.67
  -3   0 -13  943.13   52.75
  -3   0 -13  919.56   50.62
  -3   0 -13 1032.61   69.61
  -3   0 -13  953.00   52.33
   3   0  13  749.60   66.97
   3   0  13  788.53   67.94
  -3   0 -14   -1.81    4.18
  -3   0 -14    1.34    3.87
  -3   0 -14   -1.23    3.00
  -3   0 -14    5.86    4.13
  -3   0 -15  229.57   16.31
  -3   0 -15  228.53   16.87
  -3   0 -15  232.68   15.94
  -3   0 -16   -1.86    3.33
  -3   0 -17   14.66    3.37
   3  -1 -18  234.09   12.56
   3   1 -18  180.93   11.82
   3  -1 -18  232.98   12.70
  -3   1  18  161.68   12.33
   3   1 -17    7.32    2.53
   3   1 -17   10.22    3.08
   3  -1 -17   11.77    3.47
   3  -1 -17    8.39    3.29
   3   1 -16  406.81   24.83
   3  -1 -16  430.82   25.83
   3  -1 -16  463.87   25.92
  -3   1  15  160.30   12.26
   3   1 -15  170.69   12.25
   3  -1 -15  174.59   12.92
   3  -1 -15  165.37   12.57
  -3   1  14  108.39   10.41
   3  -1 -14  135.48   10.30
   3  -1 -14  122.19   10.82
   3  -1 -14  128.24   10.70
   3   1 -14  115.92   10.03
  -3   1  13  250.02   29.91
  -3  -1  13  256.56   29.86
   3  -1 -13  190.77   13.80
   3   1 -13  209.33   14.52
  -3  -1  13  220.30   26.46
   3  -1 -13  221.31   24.06
   3   1 -13  185.43   15.05
   3  -1 -13  196.90   14.58
   3  -1 -13  201.53   14.33
  -3  -1  12   86.99   17.03
   3  -1 -12   90.59   14.86
   3  -1 -12   77.85    8.52
   3   1 -12   78.90    8.49
   3  -1 -12   80.26    7.35
   3   1 -12   74.15    7.50
  -3   1  12   60.90   15.90
  -3  -1  12   63.60   16.30
   3  -1 -12   70.97    7.38
  -3  -1  11 1699.76  107.77
   3  -1 -11 1707.77   91.67
   3   1 -11 1804.17   92.46
   3   1 -11 1681.56   92.95
   3  -1 -11 1701.66   93.01
   3  -1 -11 1759.74  104.72
  -3   1  11 1854.12  112.18
  -3  -1  11 1937.51  112.70
   3  -1 -11 1705.86   91.96
   3  -1 -11 1742.93   92.36
   3   1 -10    5.13    2.93
   3  -1 -10   -1.92    6.31
   3   1 -10    8.78    3.44
   3  -1 -10    8.15    3.55
   3  -1 -10   10.59    3.66
  -3  -1  10    7.00    9.01
  -3  -1  10   10.78    8.14
  -3   1  10   18.68    8.42
  -3  -1   9  850.38   62.59
  -3  -1   9  976.83   65.71
   3  -1  -9  985.97   61.66
  -3  -1   8  118.88   16.65
   3  -1  -8  104.41   12.50
  -3  -1   8  139.42   17.98
   3  -1  -8  122.65   15.31
  -3  -1   7  248.15   25.15
   3   1  -7  274.74   20.32
  -3   1   7  347.14   27.68
   3  -1  -7  278.00   21.37
  -3  -1   7  303.40   22.06
   3  -1  -7  267.39   23.98
   3   1  -6  110.53   10.39
  -3  -1   6   85.29   13.42
   3  -1  -6  116.89   13.65
  -3  -1   6  108.12   10.10
   3  -1  -6  106.68   10.80
  -3   1   6  102.17   13.80
  -3   1   6  104.67   11.11
  -3  -1   6  126.28   13.01
   3  -1  -6  109.03   13.35
   3   1  -5  569.29   34.74
  -3  -1   5  546.37   38.70
   3   1  -5  615.94   38.68
   3  -1  -5  628.72   38.82
  -3  -1   5  527.89   35.32
  -3   1   5  567.16   38.92
   3  -1  -5  590.49   34.86
  -3   1   5  573.24   36.64
  -3  -1   5  565.30   37.60
   3  -1  -5  642.39   38.60
   3  -1  -4  734.93   43.08
   3   1  -4  840.66   47.03
  -3  -1   4  875.04   50.78
   3   1  -4  931.00   50.46
   3  -1  -4  901.90   50.78
  -3  -1   4  859.03   49.20
  -3   1   4  862.46   49.97
   3  -1  -4  908.78   46.83
  -3  -1   4  892.12   50.89
  -3   1   4  861.59   50.52
   3  -1  -4  922.00   49.96
   3  -1  -3 1672.97   94.72
   3   1  -3 1858.78   97.75
  -3  -1   3 1862.60  100.95
   3  -1  -3 1874.56   99.71
   3   1  -3 1917.69  100.04
  -3   1   3 1861.60  100.67
  -3  -1   3 1925.62  100.72
  -3   1   3 1867.70  101.12
  -3   1   3 1856.53   99.95
  -3  -1   3 1917.57  101.76
   3  -1  -3 1905.86   96.99
  -3  -1   2   -0.91    4.51
   3  -1  -2    4.97    4.33
   3   1  -2    2.33    3.81
  -3  -1   2    4.29    4.58
  -3   1   2   -1.87    4.74
  -3   1   2    2.75    3.25
  -3  -1   2    0.95    4.34
   3  -1  -2    3.34    3.13
  -3   1   2    3.03    4.41
   3  -1  -1   13.43    4.96
  -3  -1   1   18.54    5.62
   3  -1  -1   20.38    4.08
   3   1  -1    9.93    4.57
  -3  -1   1   11.88    5.70
  -3   1   1   14.56    3.75
  -3   1   1   16.27    5.50
  -3  -1   1   16.80    5.60
  -3   1   1   33.04    7.44
  -3  -1   0 2028.36  109.82
   3   1   0 1983.54  108.91
  -3   1   0 2064.31  110.72
  -3   1   0 1983.58  105.42
  -3  -1   0 1999.92  111.10
  -3   1   0 2094.20  111.52
  -3  -1   0 2014.17  111.53
   3  -1   0 2079.25  109.90
  -3  -1  -1   88.16   10.05
   3   1   1   89.66    9.63
  -3   1  -1   80.55    5.07
  -3  -1  -1   86.28   10.72
   3  -1   1   62.81    9.07
  -3  -1  -2 1148.82   65.91
   3   1   2 1129.40   65.34
  -3   1  -2 1183.29   67.56
  -3  -1  -2 1178.12   67.45
   3  -1   2 1105.86   66.12
  -3  -1  -3 1576.23   85.53
   3   1   3 1456.94   84.68
   3  -1   3 1506.57   86.69
  -3  -1  -3 1444.67   84.93
  -3  -1  -3 1479.99   86.07
  -3   1  -3 1568.14   86.34
  -3  -1  -3 1508.77   85.82
  -3   1  -3 1565.97   85.89
   3  -1   3 1494.88   86.04
   3   1   4  641.28   42.93
   3  -1   4  676.06   44.81
  -3  -1  -4  626.96   42.87
  -3   1  -4  759.45   44.16
  -3  -1  -4  674.53   43.82
  -3   1  -4  689.17   43.65
  -3  -1  -4  688.06   43.37
   3  -1   4  679.58   44.35
  -3  -1  -5 1494.31   80.51
  -3   1  -5 1562.10   80.62
   3  -1   5 1512.11   89.41
  -3  -1  -5 1523.10   88.11
   3   1   5 1473.51   83.62
  -3   1  -5 1636.19   88.17
  -3  -1  -5 1535.00   88.09
  -3   1  -5 1629.25   88.26
  -3  -1  -5 1556.07   87.47
  -3  -1  -6  195.85   12.68
  -3  -1  -6  191.70   12.40
  -3   1  -6  172.99   12.34
   3  -1   6  198.50   20.14
  -3   1  -6  208.56   17.82
  -3  -1  -6  176.83   18.60
   3   1   6  173.92   15.19
  -3   1  -6  213.29   18.47
  -3  -1  -6  204.73   18.66
  -3   1  -6  238.94   18.89
  -3  -1  -6  197.38   17.38
  -3   1  -7 1525.15   79.28
  -3  -1  -7 1469.42   79.49
  -3  -1  -7 1554.83   80.03
  -3   1  -7 1554.53   79.99
   3  -1   7 1398.45   90.43
  -3  -1  -7 1423.96   82.87
  -3   1  -7 1513.17   86.59
  -3  -1  -7 1585.42   90.38
   3   1   7 1382.16   84.02
  -3  -1  -7 1541.57   86.98
  -3  -1  -7 1522.87   84.81
  -3  -1  -8  200.92   13.70
  -3  -1  -8  205.21   13.36
  -3   1  -8  190.46   12.95
  -3   1  -8  175.22   17.87
   3  -1   8  135.59   20.16
  -3  -1  -8  202.73   18.40
  -3  -1  -8  198.92   21.68
  -3   1  -9   76.33    7.11
  -3  -1  -9   83.03    8.37
  -3  -1  -9   72.98    7.29
  -3   1  -9   69.61   10.38
  -3   1  -9   66.60    7.41
  -3  -1  -9   93.62   15.29
   3   1   9   58.97   11.84
  -3   1  -9   66.83    7.49
   3  -1   9  104.21   17.16
   3  -1  10  217.58   27.63
  -3   1 -10  221.71   14.99
  -3  -1 -10  208.48   15.04
  -3   1 -10  234.63   15.96
  -3  -1 -10  200.64   15.32
  -3   1 -10  212.71   15.71
  -3   1 -10  211.71   14.60
  -3  -1 -10  216.29   15.93
  -3  -1 -10  205.42   14.90
  -3  -1 -10  218.70   15.30
  -3  -1 -10  206.57   15.61
  -3  -1 -10  200.91   24.86
   3  -1  11  156.93   24.08
  -3  -1 -11  160.93   12.38
  -3   1 -11  139.37   11.81
  -3  -1 -11  136.88   12.26
  -3   1 -11  162.33   12.81
  -3   1 -11  153.99   11.63
  -3  -1 -11  155.72   13.00
  -3   1 -11  157.90   13.18
  -3  -1 -11  156.75   12.18
  -3  -1 -11  138.77   11.57
  -3  -1 -11  150.68   12.74
  -3  -1 -11  133.66   21.12
  -3  -1 -12   27.41    6.08
  -3  -1 -12   46.70   13.38
   3  -1  12   27.12   12.82
  -3  -1 -12   33.59    6.03
  -3   1 -12   27.85    5.46
  -3   1 -12   29.99    5.81
  -3  -1 -12   38.88    6.37
  -3  -1 -12   28.73    5.63
  -3   1 -12   43.54    5.64
  -3  -1 -13  157.96   12.63
  -3   1 -13  138.89   11.91
  -3  -1 -13  134.27   12.37
  -3  -1 -13  164.42   12.10
  -3   1 -13  143.82   12.91
  -3   1 -13  158.63   11.26
  -3  -1 -13  154.55   12.88
   3   1  13  142.07   21.07
   3  -1  13   88.26   20.95
  -3  -1 -13  158.53   23.12
  -3   1 -13  202.58   25.43
   3  -1  13  139.14   23.60
  -3  -1 -14   44.67    6.75
  -3   1 -14   47.24    6.58
  -3  -1 -14   57.27    7.13
  -3   1 -14   66.39    7.84
  -3  -1 -14   62.71    7.71
  -3  -1 -14   59.06    6.51
  -3  -1 -15  113.77    9.90
  -3  -1 -15  127.89   10.11
  -3   1 -15  116.03   10.35
  -3  -1 -15  107.83    9.92
  -3   1 -16   58.53    6.47
  -3  -1 -16   61.02    6.43
  -3  -1 -16   52.93    6.57
  -3  -1 -17   24.02    4.02
  -3  -1 -17   19.67    3.55
  -3   1 -17   20.15    3.83
  -3   1 -17   25.36    3.94
  -3   1 -18   38.09    3.21
   3   1  18   12.16    2.37
   3   2 -18    4.65    2.21
   3  -2 -18    4.90    2.28
   3  -2 -18    3.14    2.36
  -3   2  18    4.46    2.96
   3   2 -17   20.00    3.24
   3   2 -17   17.02    3.63
   3  -2 -17   15.50    3.63
   3   2 -17   18.18    3.19
   3   2 -17    5.51    2.93
   3  -2 -17   10.42    3.04
   3   2 -16    0.39    2.89
   3  -2 -16    2.24    3.21
   3   2 -16    1.33    2.92
   3   2 -16    0.85    2.81
   3  -2 -16    1.70    3.07
   3   2 -16    2.54    2.88
  -3   2  15    2.96    3.82
   3   2 -15    5.74    3.65
   3  -2 -15    4.22    3.67
   3   2 -15    3.67    3.62
   3  -2 -15    6.52    3.72
   3   2 -15   12.92    4.05
  -3   2  14   16.02    5.17
   3  -2 -14   11.37    4.19
   3   2 -14   21.20    4.83
   3  -2 -14   13.77    4.33
   3  -2 -14   24.47    4.88
   3   2 -14   21.02    4.50
   3   2 -14   17.59    4.32
  -3  -2  13   16.39   10.75
  -3   2  13   -3.35    9.65
   3   2 -13    9.94    4.04
  -3  -2  13   11.36    8.57
  -3   2  13    2.75    8.66
   3   2 -13    2.27    6.20
   3  -2 -13    4.57    5.89
   3  -2 -13   14.18    3.54
   3  -2 -13    7.20    3.79
   3   2 -13    7.14    3.82
   3  -2 -13    4.31    4.21
  -3   2  12  103.62   20.50
  -3  -2  12  143.90   22.07
   3   2 -12  126.13   10.33
  -3  -2  12  129.70   20.03
  -3   2  12  145.00   20.87
   3  -2 -12  132.11   17.88
   3   2 -12  144.38   18.64
   3  -2 -12  111.43    9.89
   3  -2 -12  125.34   10.47
   3   2 -12  129.30   10.52
   3  -2 -12  113.60   10.19
  -3  -2  11  159.32   23.06
  -3   2  11  120.90   19.70
  -3  -2  11  118.14   19.35
   3   2 -11  161.42   12.18
   3  -2 -11  150.80   19.09
   3   2 -11  170.61   20.08
   3  -2 -11  164.00   12.44
   3  -2 -11  146.54   11.59
   3  -2 -11  158.86   11.85
  -3   2  10   15.94    8.35
  -3  -2  10   60.07   12.99
   3   2 -10   49.46    6.44
   3   2 -10   43.80    5.73
   3   2 -10   39.20    5.92
   3   2 -10   49.69   10.54
   3  -2 -10   50.09    6.13
   3  -2 -10   51.78   11.14
   3  -2 -10   54.27    6.11
   3  -2 -10   44.64    5.67
  -3  -2  10   49.55   13.21
   3   2 -10   50.23    6.06
  -3   2   9  789.00   57.81
  -3  -2   9  872.97   59.02
  -3  -2   9  897.70   61.80
   3  -2  -9  777.99   53.35
   3  -2  -9  907.87   57.01
   3   2  -9  857.62   56.53
  -3   2   8   90.99   15.13
   3   2  -8   98.11   11.54
  -3  -2   8  106.69   15.30
   3  -2  -8   99.80   12.72
  -3  -2   8   78.33   14.18
  -3   2   8   95.33   15.18
   3  -2  -8   60.52   11.47
   3   2  -8  106.38   14.08
  -3   2   7  255.48   24.35
   3   2  -7  273.95   20.94
  -3  -2   7  278.71   24.85
  -3   2   7  264.07   24.52
  -3  -2   7  229.37   20.68
   3  -2  -7  281.41   21.41
   3   2  -7  221.60   22.12
   3  -2  -7  254.06   23.05
   3   2  -6 1224.91   67.23
  -3   2   6 1118.98   70.73
  -3  -2   6 1161.16   70.63
   3  -2  -6 1276.09   70.57
  -3  -2   6 1171.08   65.51
  -3   2   6 1195.37   71.30
   3  -2  -6 1206.22   67.21
  -3  -2   6 1168.56   68.99
   3   2  -6  990.66   68.21
   3  -2  -6 1113.01   69.38
   3   2  -5  623.66   36.16
  -3   2   5  528.50   38.10
  -3  -2   5  540.30   37.99
   3  -2  -5  551.14   37.73
  -3   2   5  595.67   38.86
  -3   2   5  540.30   35.89
   3  -2  -5  546.50   35.22
  -3  -2   5  541.22   37.74
  -3  -2   5  589.01   36.24
   3   2  -5  610.92   37.91
   3  -2  -5  578.73   37.58
  -3   2   4  805.77   51.50
   3   2  -4  836.93   49.48
  -3  -2   4  789.17   51.07
   3   2  -4  850.34   50.78
   3  -2  -4  870.06   51.93
  -3   2   4  844.46   51.49
  -3  -2   4  868.71   51.13
  -3   2   4  869.59   51.02
  -3  -2   4  870.70   52.73
   3  -2  -4  809.60   48.86
   3  -2  -4  901.34   50.95
   3   2  -4  884.51   50.85
  -3  -2   3  120.70   12.04
   3   2  -3  103.61   10.15
  -3   2   3   85.91   10.74
   3  -2  -3   99.32   10.41
   3   2  -3  109.90   10.83
   3   2  -3  100.79   10.35
   3  -2  -3   96.95   11.47
  -3   2   3   85.36   10.37
  -3  -2   3   94.25   11.49
  -3   2   3  121.80   12.50
  -3  -2   3  105.00   12.22
   3  -2  -3  102.58    9.86
  -3   2   2 4093.79  211.00
   3   2  -2 4068.46  209.48
  -3  -2   2 4039.25  211.09
   3  -2  -2 3998.94  212.23
   3   2  -2 4098.05  209.07
  -3   2   2 3885.79  208.79
   3  -2  -2 3872.68  208.68
  -3  -2   2 4085.12  212.04
  -3   2   2 4150.33  212.16
  -3  -2   2 3948.81  213.10
   3  -2  -2 3958.50  210.15
   3   2  -2 3905.89  210.01
  -3  -2   1  650.55   38.66
  -3   2   1  600.41   37.87
   3   2  -1  613.40   36.43
   3  -2  -1  598.73   39.27
  -3   2   1  615.32   35.27
  -3  -2   1  617.40   39.73
  -3   2   1  567.54   39.07
   3  -2  -1  610.21   36.61
  -3  -2   1  643.81   40.72
   3  -2  -1  637.94   37.89
   3   2  -1  589.41   37.47
  -3   2   0 4662.17  239.95
  -3  -2   0 4528.99  240.07
   3   2   0 4576.76  239.99
   3  -2   0 4711.02  240.12
   3   2   0 4573.66  238.31
   3  -2   0 4652.05  242.03
  -3   2   0 4721.54  241.82
  -3  -2   0 4701.23  242.49
  -3   2   0 4630.18  242.24
  -3  -2   0 4681.04  242.98
  -3   2   0 4434.30  235.16
   3   2   1   24.16    6.44
   3  -2   1   21.21    6.22
  -3   2  -1   18.14    5.63
  -3  -2  -1   21.39    5.86
   3   2   1   25.88    5.25
   3  -2   1   25.99    6.92
  -3  -2  -1   34.83    7.74
  -3   2  -2 1811.62   96.40
  -3  -2  -2 1768.63   96.60
   3  -2   2 1769.85   98.80
   3   2   2 1660.63   94.62
  -3   2  -2 1784.55   97.92
  -3  -2  -2 1724.70   98.60
   3  -2   2 1745.16   96.96
   3   2   2 1731.44   96.98
  -3   2  -3   17.74    5.97
  -3  -2  -3   20.26    6.10
   3   2   3   35.04    6.77
  -3   2  -3   28.27    7.28
  -3   2  -3   23.25    6.69
  -3  -2  -3   19.85    7.32
  -3  -2  -3   22.05    6.32
   3  -2   3   21.11    6.93
   3   2   3   27.02    7.26
   3   2   4  550.79   37.28
  -3  -2  -4  559.53   38.20
  -3   2  -4  546.52   37.63
  -3  -2  -4  605.78   40.16
  -3  -2  -4  589.15   38.68
  -3   2  -4  615.89   39.61
   3  -2   4  594.48   39.47
   3   2   4  590.35   39.59
  -3  -2  -5  770.89   40.81
  -3   2  -5  766.35   40.63
  -3  -2  -5  736.14   40.63
   3   2   5  714.29   49.10
   3  -2   5  753.31   49.38
   3   2   5  725.23   47.19
  -3  -2  -5  749.02   47.95
  -3   2  -5  707.43   47.34
  -3  -2  -5  818.74   49.80
  -3  -2  -5  719.22   47.20
   3   2   5  714.41   45.35
  -3  -2  -6  112.73    8.39
  -3   2  -6  108.43    8.26
  -3  -2  -6  107.93    8.25
   3   2   6   80.85   13.39
   3  -2   6  100.98   14.59
  -3  -2  -6   85.32    8.86
  -3   2  -6  114.29   13.35
  -3   2  -6  140.14   14.96
  -3  -2  -6  102.54   13.65
  -3  -2  -6  116.45   13.90
   3   2   6  106.44   12.12
  -3  -2  -6  127.64   13.03
  -3   2  -7  520.93   30.42
  -3   2  -7  561.35   31.38
  -3  -2  -7  570.64   31.52
  -3  -2  -7  542.63   31.19
   3  -2   7  549.30   41.01
   3   2   7  556.22   41.92
  -3   2  -7  522.09   38.24
  -3  -2  -7  539.58   39.72
  -3   2  -7  593.68   41.05
   3   2   7  523.33   37.14
  -3  -2  -7  518.86   37.86
  -3  -2  -7  620.51   36.72
  -3   2  -8   57.81    6.50
  -3  -2  -8   63.60    6.34
  -3   2  -8   48.27    5.34
  -3  -2  -8   72.25    6.93
  -3   2  -8   51.83   10.37
   3   2   8   52.46   12.91
   3  -2   8   48.07   12.08
   3   2   8   50.61    9.79
  -3  -2  -8   37.18    7.60
  -3  -2  -8   67.05   12.85
  -3   2  -8   64.65   11.60
   3   2   8   35.01   10.29
  -3  -2  -9  216.49   15.15
  -3   2  -9  217.11   14.56
  -3  -2  -9  215.01   15.62
  -3   2  -9  223.09   15.80
  -3   2  -9  229.15   21.84
  -3   2  -9  201.92   15.35
   3   2   9  259.67   28.05
   3  -2   9  183.72   23.99
  -3  -2  -9  212.30   15.07
  -3   2  -9  222.02   15.72
  -3  -2  -9  235.55   15.88
   3   2   9  219.60   24.07
  -3  -2  -9  221.02   24.81
  -3   2  -9  253.82   26.13
  -3  -2  -9  222.31   15.65
  -3   2  -9  233.62   15.73
  -3  -2 -10   44.32   13.02
  -3   2 -10   38.80   11.56
  -3  -2 -10   47.34    6.63
  -3   2 -10   60.58    7.17
   3   2  10   43.04   12.10
  -3   2 -10   42.05    5.67
  -3  -2 -10   51.43    6.59
  -3   2 -10   76.56   11.37
  -3   2 -10   41.85    6.57
  -3  -2 -10   53.80    6.64
  -3   2 -10   50.46    5.94
  -3   2 -10   53.94    6.91
  -3  -2 -10   52.08    6.73
  -3  -2 -10   48.54    6.59
  -3  -2 -10   53.59    6.76
   3   2  10   48.05   13.62
   3  -2  10   53.98   14.14
   3  -2  11  111.04   19.84
   3   2  11   65.18   17.21
  -3   2 -11   96.41    8.97
  -3  -2 -11  107.34    9.68
  -3  -2 -11  120.17   10.09
  -3  -2 -11   82.50    9.18
  -3  -2 -11   85.92    9.50
  -3   2 -11   96.00    8.41
  -3  -2 -11  104.47    9.53
  -3   2 -11  101.61    9.89
  -3   2 -11   89.14    9.34
  -3  -2 -11   94.00    9.70
  -3  -2 -11   84.24   17.44
  -3   2 -11   86.21   17.47
  -3  -2 -12    6.02    4.05
   3   2  12    2.86    6.89
   3  -2  12    6.90   10.41
  -3   2 -12    5.64    8.12
  -3  -2 -12    8.55    7.79
  -3   2 -12   12.56    4.55
  -3   2 -12    4.98    3.54
  -3  -2 -12    3.25    3.89
   3  -2  12    9.60    9.21
   3   2  12   13.47   11.46
  -3   2 -12    9.44    4.73
  -3  -2 -12    5.01    4.23
  -3  -2 -12    6.33    3.93
  -3  -2 -12   12.19    4.68
  -3  -2 -13  364.81   23.77
   3   2  13  285.33   35.20
   3  -2  13  322.67   36.25
  -3   2 -13  384.46   24.37
  -3  -2 -13  361.03   23.84
  -3  -2 -13  375.87   23.29
  -3  -2 -13  349.66   22.64
  -3  -2 -13  394.46   24.02
  -3   2 -13  402.17   24.00
   3  -2  13  316.14   37.30
  -3   2 -13  336.98   22.29
  -3  -2 -14  213.49   15.86
  -3  -2 -14  217.34   15.55
  -3   2 -14  224.08   15.64
  -3   2 -14  220.66   16.21
  -3  -2 -14  216.84   15.04
  -3  -2 -14  211.36   15.74
  -3   2 -14  211.23   16.31
  -3  -2 -15   58.10    7.18
  -3   2 -15   72.99    7.10
  -3  -2 -15   69.66    7.25
  -3   2 -15   61.74    7.42
  -3   2 -15   77.33    7.83
  -3  -2 -15   74.44    7.51
  -3  -2 -15   60.63    6.21
  -3  -2 -16  423.73   25.76
  -3   2 -16  456.82   26.47
  -3  -2 -16  456.43   26.69
  -3   2 -16  437.16   26.43
  -3  -2 -17   -0.27    2.25
  -3  -2 -17    4.66    2.74
  -3   2 -17   -0.96    2.79
  -3   2 -18  193.65    9.93
  -3  -2 -18  243.27   10.66
   3   3 -18   86.88    5.65
   3  -3 -18   80.54    5.57
  -3   3  18   81.38    6.32
   3  -3 -17  318.55   17.64
   3   3 -17  298.75   17.45
  -3   3  17  281.36   18.40
   3  -3 -17  293.70   17.28
   3   3 -17  271.83   17.17
   3   3 -17  294.18   17.30
   3   3 -16  152.32   11.01
  -3   3  16  161.59   10.83
   3   3 -16  145.11   10.79
   3   3 -16  132.94   10.30
   3  -3 -16  169.70   11.32
   3  -3 -16  138.24   10.58
   3   3 -16  155.22   10.86
   3  -3 -15  453.93   28.05
  -3   3  15  485.73   28.55
   3   3 -15  469.45   28.18
   3  -3 -15  497.90   28.51
   3   3 -15  502.78   28.51
   3   3 -15  474.80   28.06
   3   3 -15  476.53   28.11
   3  -3 -15  455.22   27.97
  -3   3  14   15.24    4.83
   3  -3 -14    3.22    3.82
   3  -3 -14   14.88    3.89
   3   3 -14   13.74    4.00
   3  -3 -14    9.37    3.79
   3  -3 -14   15.62    4.22
   3   3 -14    7.78    3.48
   3   3 -14    8.16    3.77
  -3   3  13  430.31   40.64
  -3  -3  13  379.45   37.69
   3   3 -13  323.90   21.86
  -3  -3  13  349.65   34.60
  -3   3  13  268.25   31.53
   3  -3 -13  289.38   30.27
   3   3 -13  342.24   31.81
   3   3 -13  342.32   22.46
   3   3 -13  361.27   22.35
   3  -3 -13  330.00   21.79
   3  -3 -13  363.00   22.14
   3   3 -13  360.26   22.13
  -3   3  13  349.75   22.89
   3  -3 -13  348.63   22.22
  -3  -3  12  106.74   19.09
   3   3 -12  102.47    9.52
  -3   3  12   92.76   17.04
  -3  -3  12  125.05   18.99
   3  -3 -12   84.58   14.61
   3   3 -12   93.04   15.23
   3   3 -12  107.19    9.86
   3  -3 -12  108.10    9.49
   3  -3 -12  104.14    9.24
   3   3 -12   99.65    9.02
   3  -3 -12   97.51    9.22
  -3  -3  11    6.16   10.50
  -3   3  11    4.85    7.66
  -3  -3  11    9.92    7.51
   3   3 -11    9.26    4.25
   3   3 -11   15.31    4.39
   3   3 -11    6.14    5.62
   3  -3 -11   22.48    8.54
   3   3 -11   16.30    4.44
   3  -3 -11   14.98    4.27
   3  -3 -11   16.74    4.09
  -3  -3  10   56.72   13.72
   3  -3 -10   21.19    7.50
  -3   3  10   24.61    9.21
  -3  -3  10   31.86   10.24
   3   3 -10   25.96    4.77
   3   3 -10   26.42    5.26
   3   3 -10   34.28    4.88
   3  -3 -10   17.11    4.21
   3  -3 -10   39.87    9.87
   3   3 -10   28.57    9.11
   3   3 -10   33.63    5.27
   3   3 -10   30.90    5.06
   3  -3 -10   33.88    5.32
   3  -3 -10   26.14    4.85
   3  -3  -9   35.16    9.42
   3   3  -9   19.44    7.49
   3   3  -9   31.70    5.29
   3   3  -9   28.88    4.73
  -3   3   9   24.52    8.63
  -3  -3   9   20.67    8.92
  -3  -3   9   23.01    9.69
  -3   3   9   31.93   10.80
   3  -3  -9   24.31    7.50
   3   3  -8  857.23   55.79
  -3  -3   8  933.94   59.77
  -3   3   8  925.79   60.03
   3  -3  -8  846.36   56.21
  -3   3   8  920.20   61.64
   3  -3  -8  945.83   58.47
   3   3  -8  846.53   57.30
  -3   3   7  314.69   27.95
   3   3  -7  343.50   26.39
  -3  -3   7  333.64   28.30
  -3   3   7  313.40   28.75
   3  -3  -7  358.09   26.70
  -3  -3   7  326.97   26.90
   3   3  -7  332.00   27.53
   3  -3  -7  363.48   28.16
  -3  -3   6  432.62   30.37
   3   3  -6  405.93   28.02
  -3   3   6  408.93   30.19
   3  -3  -6  366.35   29.07
  -3   3   6  377.98   30.21
  -3  -3   6  392.75   26.49
   3  -3  -6  366.28   27.19
  -3  -3   6  399.27   29.62
   3   3  -6  315.11   27.52
   3  -3  -6  306.67   27.45
   3   3  -5 2933.63  158.13
  -3   3   5 2845.80  159.71
  -3  -3   5 2880.95  159.41
   3  -3  -5 2954.08  159.83
  -3   3   5 2853.10  160.35
  -3  -3   5 2919.13  158.31
   3  -3  -5 3016.04  157.84
  -3  -3   5 3094.54  161.82
   3   3  -5 2969.40  158.97
   3  -3  -5 2957.47  158.95
   3   3  -4  501.25   33.11
  -3   3   4  490.08   33.82
  -3  -3   4  467.10   33.54
   3  -3  -4  483.49   34.31
  -3   3   4  515.67   34.66
  -3  -3   4  538.94   34.67
  -3  -3   4  471.73   35.29
   3  -3  -4  517.44   32.87
   3   3  -4  516.91   33.27
   3  -3  -4  528.33   33.32
  -3   3   3  914.00   53.42
   3   3  -3  933.71   52.81
  -3  -3   3  883.15   53.13
   3  -3  -3  908.21   51.86
   3   3  -3  888.12   51.69
   3  -3  -3  901.54   54.45
   3  -3  -3  877.66   52.24
  -3   3   3  821.02   52.24
  -3  -3   3  807.99   53.63
  -3   3   3  929.45   54.39
  -3  -3   3  904.43   55.97
  -3  -3   2 1430.92   78.53
   3   3  -2 1447.70   77.96
  -3   3   2 1421.79   78.18
   3  -3  -2 1434.00   80.08
   3   3  -2 1432.79   75.70
  -3   3   2 1320.94   76.39
   3  -3  -2 1365.67   77.66
  -3   3   2 1312.38   79.29
  -3  -3   2 1406.57   80.36
  -3  -3   2 1349.25   81.03
   3   3  -2 1381.93   77.13
   3  -3  -2 1331.92   76.89
  -3  -3   1 1146.98   64.84
  -3   3   1 1104.41   64.26
   3   3  -1 1108.20   63.87
   3  -3  -1 1147.75   64.09
   3  -3  -1 1150.58   66.89
   3   3  -1 1139.11   61.65
  -3   3   1 1069.34   61.79
  -3  -3   1 1163.90   67.55
   3  -3  -1 1121.00   64.44
  -3   3   1 1203.15   67.19
  -3  -3   1 1128.97   68.18
   3  -3   0    4.32    4.45
   3   3   0    8.60    4.29
  -3  -3   0    2.65    4.41
  -3   3   0    4.26    4.25
   3  -3   0    3.62    5.82
   3   3   0    6.91    2.71
  -3   3   0    7.73    2.31
  -3   3   0   -1.20    5.14
  -3  -3   0    5.17    5.27
   3  -3   1    7.39    4.61
   3   3   1    6.46    4.68
  -3   3  -1    5.20    3.87
  -3  -3  -1    0.90    4.01
   3   3   1    1.06    2.59
   3  -3   1    1.25    5.93
  -3  -3  -1    8.18    6.44
  -3   3  -1    6.23    4.81
  -3  -3  -1    4.04    6.00
  -3   3  -2 2488.89  130.39
  -3  -3  -2 2491.39  130.97
   3  -3   2 2338.58  130.77
   3   3   2 2433.17  131.19
  -3  -3  -2 2612.33  134.85
   3   3   2 2328.22  127.43
   3  -3   2 2323.44  133.55
   3   3   3   28.29    7.12
   3  -3   3   30.85    7.41
  -3  -3  -3   27.59    7.51
  -3  -3  -3   34.20    9.44
  -3  -3  -3   28.87    7.37
   3   3   3   16.92    4.63
   3  -3   3   19.62    7.48
  -3   3  -3   14.53    5.78
   3   3   4   10.77    6.83
   3  -3   4   10.88    6.32
  -3   3  -4   12.44    5.55
  -3  -3  -4   10.44    5.29
   3  -3   4   10.06    7.78
   3   3   4    5.26    4.38
  -3  -3  -4    4.11    6.12
  -3  -3  -4    6.24    6.35
  -3   3  -5  170.09   11.15
  -3  -3  -5  173.78   11.26
   3  -3   5  166.49   17.88
   3   3   5  175.08   18.37
  -3   3  -5  214.32   18.90
   3  -3   5  200.89   21.04
   3   3   5  152.89   15.48
  -3  -3  -5  164.07   16.83
  -3   3  -5  152.94   16.48
  -3  -3  -5  169.53   17.02
  -3  -3  -5  154.06   17.72
   3   3   5  168.32   16.46
  -3  -3  -6  944.54   51.99
  -3   3  -6  983.71   51.94
   3   3   6  967.13   62.30
   3  -3   6  924.44   61.44
  -3   3  -6  975.39   60.87
   3   3   6  928.60   58.62
   3  -3   6 1012.44   64.63
  -3  -3  -6  980.31   60.61
  -3   3  -6 1018.85   60.80
   3   3   6  933.17   59.21
  -3  -3  -6 1004.07   61.97
  -3  -3  -6  917.24   58.52
  -3  -3  -7 1150.64   61.36
  -3   3  -7 1137.89   61.11
   3  -3   7 1086.62   71.60
   3   3   7 1136.71   72.85
  -3   3  -7 1174.81   71.15
  -3  -3  -7 1209.80   71.47
  -3   3  -7 1253.08   71.99
   3   3   7 1229.23   72.87
   3   3   7 1018.74   68.53
  -3  -3  -7 1011.01   65.57
  -3  -3  -7 1147.04   70.61
  -3   3  -8   45.61    5.95
  -3  -3  -8   59.01    6.35
  -3   3  -8   30.60    8.86
   3  -3   8   38.93   11.23
   3   3   8   75.11   13.64
   3   3   8   37.37    9.08
  -3  -3  -8   43.94    9.03
  -3   3  -8   49.75   11.28
  -3  -3  -8   82.86   13.73
   3   3   8   52.47   12.17
  -3   3  -9 2789.45  141.48
   3   3   9 2745.62  155.86
  -3  -3  -9 2806.79  156.10
  -3   3  -9 2822.87  156.15
  -3  -3  -9 2746.08  141.45
  -3   3  -9 2677.64  140.10
  -3   3  -9 2903.27  153.22
  -3   3  -9 2489.84  141.48
   3  -3   9 2727.08  156.30
   3   3   9 2813.73  158.42
  -3  -3  -9 2618.77  140.65
  -3  -3  -9 2741.64  141.69
  -3  -3  -9 2576.73  141.34
  -3  -3  -9 2767.14  142.22
   3   3   9 2727.83  152.49
  -3  -3 -10   46.75   12.63
  -3   3 -10   43.39   12.41
  -3  -3 -10   32.23    5.97
  -3   3 -10   30.47    5.66
   3   3  10   47.20   12.09
  -3   3 -10   42.03    9.53
  -3   3 -10   32.22    6.04
  -3   3 -10   32.32    4.64
   3   3  10   37.60   12.47
   3  -3  10   56.64   13.77
  -3  -3 -10   35.57    5.71
  -3  -3 -10   28.48    5.74
  -3   3 -10   42.61    6.41
  -3  -3 -10   39.37    6.28
  -3   3 -11 1290.63   73.30
  -3   3 -11 1294.47   71.82
   3  -3  11 1257.12   88.45
   3   3  11 1353.43   91.42
  -3  -3 -11 1263.64   73.23
  -3  -3 -11 1397.48   73.40
  -3  -3 -11 1360.19   73.41
  -3   3 -11 1421.64   74.33
  -3  -3 -11 1323.36   73.22
  -3   3 -11 1354.74   73.23
  -3  -3 -11 1398.42   89.88
  -3   3 -11 1359.03   88.93
  -3   3 -12   97.73    9.22
  -3  -3 -12   97.41    9.90
   3  -3  12   77.41   16.56
   3   3  12  101.56   19.36
  -3  -3 -12  119.62   10.32
  -3  -3 -12  107.24    9.79
  -3   3 -12   94.11   10.38
  -3  -3 -12   87.02    9.28
  -3  -3 -12  102.09    9.82
  -3   3 -12   89.50    9.38
  -3  -3 -12  106.60   17.93
  -3   3 -12  112.63   18.45
  -3  -3 -13  478.21   30.30
  -3  -3 -13  485.06   30.20
  -3  -3 -13  494.05   29.71
  -3   3 -13  481.71   30.69
  -3  -3 -13  486.67   29.82
  -3  -3 -13  533.87   30.31
  -3   3 -13  510.91   30.04
  -3   3 -13  477.33   29.15
  -3  -3 -14  185.72   13.90
  -3  -3 -14  168.57   13.12
  -3  -3 -14  160.28   12.18
  -3  -3 -14  173.69   12.89
  -3   3 -14  180.73   13.99
  -3  -3 -14  201.05   13.51
  -3   3 -14  186.18   13.13
  -3   3 -14  147.35   11.59
  -3  -3 -15   -0.88    3.03
  -3   3 -15   -1.30    3.05
  -3  -3 -15   -2.66    4.25
  -3  -3 -15    0.47    2.77
  -3   3 -15    4.42    3.44
  -3  -3 -15    3.11    3.10
  -3  -3 -16   60.70    5.92
  -3  -3 -16   68.83    6.89
  -3   3 -16   62.60    6.46
   3   3  17   10.03    3.16
  -3  -3 -17   10.29    2.43
  -3  -3 -17   15.84    3.09
  -3   3 -17   18.68    3.00
  -3   4  18    6.64    2.51
   3   4 -18    2.37    1.44
   3  -4 -18    6.20    2.11
  -3   4  17   11.38    3.66
   3   4 -17   11.14    2.51
   3  -4 -17   12.09    2.61
   3   4 -17   10.56    2.84
   3   4 -16   66.32    6.32
  -3   4  16   49.31    7.02
   3   4 -16   62.50    5.94
   3  -4 -16   66.56    6.04
  -3   4  16   58.84    6.15
   3  -4 -16   51.69    5.51
   3   4 -16   63.61    5.91
   3  -4 -15   37.42    5.87
  -3   4  15   42.81    6.07
   3   4 -15   51.09    6.01
   3   4 -15   40.60    5.51
   3  -4 -15   39.00    5.26
   3  -4 -15   43.74    5.54
   3  -4 -15   48.57    5.58
   3   4 -15   48.68    5.50
   3  -4 -14   99.75    9.52
  -3   4  14  113.03   10.38
   3   4 -14  103.74    9.20
   3   4 -14   96.73    8.60
   3   4 -14  108.85    9.12
   3  -4 -14  101.44    9.27
   3  -4 -14  106.16    9.09
   3  -4 -14  121.75    9.78
   3   4 -14  110.51    9.68
   3   4 -13   84.76    8.26
   3  -4 -13   69.97    7.79
  -3   4  13   70.67    8.32
   3   4 -13   51.23    7.25
   3   4 -13   68.31   12.76
   3   4 -13   64.69    7.37
   3   4 -13   67.21    6.87
   3  -4 -13   62.01    7.47
   3  -4 -13   81.97    7.49
   3   4 -13   69.63    7.23
  -3  -4  13   58.62   14.31
  -3  -4  12  236.35   29.87
   3   4 -12  234.83   16.94
   3   4 -12  216.83   16.57
  -3   4  12  278.49   28.32
  -3  -4  12  222.33   26.67
   3   4 -12  263.60   26.12
   3   4 -12  238.06   17.11
   3  -4 -12  220.22   24.35
   3   4 -12  283.71   17.28
   3  -4 -12  252.08   17.28
   3  -4 -12  258.27   16.66
   3   4 -12  248.70   16.52
   3  -4 -12  216.45   15.81
   3  -4 -12  243.14   17.09
  -3   4  12  266.64   18.30
   3  -4 -11  226.07   24.80
  -3   4  11  249.56   30.10
  -3  -4  11  269.46   31.17
   3   4 -11  234.39   18.21
   3   4 -11  262.56   17.62
   3   4 -11  233.54   17.14
  -3   4  11  219.85   25.78
  -3  -4  11  289.27   28.81
   3  -4 -11  247.26   24.69
   3   4 -11  289.75   26.61
   3   4 -11  260.13   17.69
   3   4 -11  246.66   17.45
   3  -4 -11  257.22   17.89
   3  -4 -11  263.96   16.95
   3   4 -11  276.05   17.23
   3  -4 -11  235.24   16.51
   3  -4 -11  271.43   17.67
   3  -4 -10  515.35   39.71
  -3  -4  10  570.84   46.41
  -3   4  10  526.48   45.22
   3   4 -10  561.46   30.79
   3   4 -10  503.76   31.25
   3   4 -10  493.07   30.19
  -3   4  10  487.24   40.44
  -3  -4  10  474.47   40.30
   3  -4 -10  530.75   39.43
   3   4 -10  523.92   39.52
   3   4 -10  487.93   30.43
   3   4 -10  491.84   30.34
   3  -4 -10  480.28   30.44
   3  -4 -10  523.78   30.29
   3   4  -9 1954.56   98.99
   3   4  -9 1821.24   99.36
   3   4  -9 1744.16   98.39
   3   4  -9 1932.36   98.87
   3   4  -9 1848.22   98.82
   3  -4  -9 1950.14  108.84
   3   4  -9 1958.81  109.04
   3   4  -9 1719.01  107.76
  -3   4   9 1708.05  109.42
  -3  -4   9 1851.05  110.36
  -3   4   9 1827.84  114.17
  -3  -4   9 1996.55  116.93
   3  -4  -9 1789.33  108.36
   3  -4  -9 1866.66   98.05
   3   4  -9 1874.88   98.18
   3   4  -8  182.78   19.89
  -3   4   8  177.82   20.39
  -3  -4   8  202.45   21.46
   3  -4  -8  199.36   20.37
  -3   4   8  198.01   23.05
  -3  -4   8  196.04   20.07
   3  -4  -8  212.20   20.49
   3   4  -8  234.16   21.31
   3   4  -7 2502.61  142.46
  -3   4   7 2576.25  143.78
  -3  -4   7 2465.41  143.00
  -3   4   7 2537.50  146.34
   3  -4  -7 2550.21  142.33
  -3  -4   7 2518.49  144.19
   3  -4  -7 2607.77  142.54
   3   4  -7 2771.42  143.53
   3   4  -6  168.43   17.24
  -3   4   6  185.25   18.09
  -3  -4   6  157.31   17.21
   3  -4  -6  193.87   18.50
  -3   4   6  162.53   18.80
  -3  -4   6  151.90   15.63
   3  -4  -6  172.13   16.96
  -3  -4   6  180.14   19.23
   3  -4  -6  165.68   16.99
   3   4  -6  159.44   17.11
  -3   4   5 2716.19  148.20
  -3  -4   5 2821.88  148.46
   3   4  -5 2958.71  149.04
   3  -4  -5 2741.38  149.10
  -3  -4   5 2796.77  148.63
  -3  -4   5 2621.96  151.23
  -3   4   5 2676.63  150.02
   3  -4  -5 2761.29  147.85
   3   4  -5 2621.17  147.32
   3  -4  -5 2449.26  146.56
  -3   4   4  332.97   24.50
   3   4  -4  294.76   23.95
  -3  -4   4  314.09   24.09
   3  -4  -4  337.93   25.37
  -3  -4   4  291.39   24.69
  -3  -4   4  274.85   25.96
  -3   4   4  300.26   24.55
   3  -4  -4  317.63   24.13
   3  -4  -4  297.56   22.88
   3   4  -4  320.82   23.30
  -3   4   3   65.31    9.43
  -3  -4   3   57.28    9.27
   3   4  -3   61.50    9.81
   3   4  -3   66.62    8.39
   3  -4  -3   69.92    8.60
   3  -4  -3   61.07   10.06
  -3  -4   3   87.83   13.11
  -3   4   3   72.85    9.83
   3  -4  -3   83.22   10.63
  -3  -4   3   56.25   10.01
   3   4  -2   -1.08    4.80
  -3  -4   2    2.94    4.55
  -3   4   2    1.90    4.14
   3   4  -2    0.75    3.15
   3  -4  -2    4.46    3.82
   3  -4  -2   11.63    6.75
   3  -4  -2   -1.11    5.15
  -3  -4   2    1.58    6.28
  -3   4   2   -0.89    4.13
  -3  -4   2   -2.79    5.96
  -3  -4   1 1969.65  107.37
  -3   4   1 1987.19  107.00
   3  -4  -1 1932.55  110.32
  -3   4   1 1979.34  105.47
   3  -4  -1 2038.43  108.95
  -3  -4   1 1965.93  111.44
  -3  -4   1 1939.50  112.65
   3   4  -1 1904.70  106.26
   3  -4  -1 1960.93  106.39
  -3  -4   0  129.28   12.49
  -3   4   0  133.82   11.98
   3  -4   0  116.20   14.05
  -3   4   0  107.04    9.21
  -3  -4   0  112.30    8.63
  -3  -4   0  128.35   15.09
   3  -4   0  141.22   13.98
   3  -4   0  136.93   12.31
   3   4   0  135.43   12.27
  -3  -4  -1  824.63   49.64
  -3   4  -1  906.04   49.74
   3   4   1  811.60   44.12
   3  -4   1  804.02   52.76
  -3  -4  -1  825.48   46.59
  -3  -4  -1  888.86   55.09
  -3  -4  -1  929.41   55.81
   3   4   1  834.06   49.66
   3  -4   1  823.68   49.68
  -3  -4  -2  562.04   35.26
   3   4   2  520.20   29.61
  -3   4  -2  507.95   34.55
   3  -4   2  571.42   39.02
  -3  -4  -2  561.68   35.35
  -3  -4  -2  550.87   33.10
  -3  -4  -2  549.28   39.06
   3  -4   2  569.50   35.73
   3   4   2  540.36   35.25
  -3  -4  -3  751.48   40.56
   3   4   3  663.47   40.96
   3  -4   3  758.28   50.47
  -3  -4  -3  734.96   46.10
  -3   4  -3  756.36   46.02
  -3  -4  -3  752.36   44.88
  -3  -4  -3  835.48   51.91
  -3  -4  -3  819.31   50.52
   3   4   3  755.31   46.92
   3  -4   3  813.74   47.68
  -3  -4  -4  647.66   34.65
   3  -4   4  638.53   42.09
   3   4   4  596.37   41.36
   3   4   4  558.26   35.91
   3  -4   4  652.16   45.72
  -3  -4  -4  599.30   40.19
  -3   4  -4  655.59   40.53
  -3  -4  -4  634.76   39.93
  -3  -4  -4  611.74   44.44
  -3  -4  -4  623.13   42.99
  -3   4  -5  115.92   14.85
  -3  -4  -5  115.69    8.89
  -3   4  -5  113.03    8.25
  -3  -4  -5  114.64    8.41
   3  -4   5  124.12   15.03
   3   4   5  132.80   15.53
   3   4   5  105.01   10.80
   3  -4   5  125.62   16.93
  -3  -4  -5  116.95   13.83
  -3   4  -5  122.98   13.96
  -3  -4  -5  113.44   14.23
  -3  -4  -5  106.55   15.69
  -3   4  -6 1118.93   69.95
  -3  -4  -6 1137.62   60.07
  -3  -4  -6 1098.71   59.55
  -3   4  -6 1114.04   59.43
   3   4   6 1030.33   69.26
   3  -4   6 1124.63   70.00
   3   4   6  988.41   64.08
   3  -4   6 1166.22   73.93
  -3  -4  -6 1180.66   68.94
  -3   4  -6 1108.85   67.97
   3   4   6 1149.84   71.45
   3   4   6 1125.25   69.23
  -3  -4  -6 1081.37   70.71
  -3  -4  -6 1165.40   68.03
  -3   4  -7  514.80   38.07
  -3  -4  -7  496.81   28.05
  -3  -4  -7  496.09   27.78
  -3   4  -7  477.15   27.58
   3  -4   7  464.04   37.06
   3   4   7  502.00   38.41
   3   4   7  425.46   35.50
  -3  -4  -7  456.36   36.81
  -3  -4  -7  401.42   31.79
   3   4   7  403.71   32.23
   3  -4   7  461.90   39.94
  -3  -4  -7  520.61   37.56
  -3   4  -7  483.80   36.65
   3   4   7  452.75   38.06
   3  -4   8  839.19   61.97
   3   4   8  805.21   60.14
  -3  -4  -8  848.07   58.78
  -3   4  -8  872.33   58.58
  -3  -4  -8  835.63   47.32
  -3   4  -8  919.39   47.48
  -3   4  -8  922.04   59.55
  -3  -4  -8  859.32   47.44
  -3  -4  -8  890.63   47.68
  -3   4  -8  830.66   47.30
   3  -4   8  921.75   60.21
   3   4   8  856.30   59.86
  -3  -4  -8  732.29   48.09
  -3   4  -8  868.75   48.05
  -3   4  -8  836.64   47.69
   3   4   8  856.26   58.09
  -3  -4  -8  802.82   56.10
   3  -4   9    5.87    9.26
  -3  -4  -9   26.07   10.36
  -3   4  -9   16.06    8.62
  -3  -4  -9   14.74    4.24
  -3   4  -9   11.54    3.79
   3   4   9   12.98    9.76
  -3   4  -9    2.13    6.73
  -3  -4  -9   18.14    4.36
   3  -4   9   14.29    8.95
   3   4   9    5.08    9.55
  -3   4  -9   12.83    4.06
  -3   4  -9   13.24    4.19
  -3  -4  -9   13.25    4.95
   3   4   9    8.53    6.75
  -3   4 -10  687.35   50.37
  -3   4 -10  649.58   40.25
   3  -4  10  699.90   53.46
   3   4  10  703.05   54.67
  -3  -4 -10  629.94   39.47
  -3  -4 -10  736.05   41.26
  -3   4 -10  738.74   41.00
  -3   4 -10  725.69   40.63
  -3  -4 -10  677.00   40.36
  -3   4 -10  652.69   39.59
  -3  -4 -10  690.91   40.00
   3  -4  10  733.62   57.77
   3   4  10  783.14   56.33
  -3  -4 -10  687.64   53.16
  -3   4 -10  708.48   53.00
  -3  -4 -11   19.73    5.63
  -3   4 -11   14.66    7.68
  -3   4 -11   13.23    5.35
   3  -4  11   24.47   10.54
   3   4  11   32.16   11.93
  -3   4 -11   19.60    4.92
  -3   4 -11   22.24    5.34
  -3  -4 -11   17.82    4.47
  -3  -4 -11   24.56    5.72
  -3   4 -11   22.69    5.05
   3   4  11   21.16    9.37
  -3  -4 -11   21.05    9.62
  -3  -4 -11   24.71    5.18
  -3   4 -11   12.55    4.39
  -3   4 -11   20.37    9.02
   3  -4  11   16.63   12.14
  -3   4 -12  142.25   11.51
   3   4  12  118.10   20.14
   3  -4  12  118.97   18.85
  -3  -4 -12  126.32   11.07
  -3  -4 -12  131.51   11.63
  -3   4 -12  142.28   12.18
  -3  -4 -12  123.33   11.69
  -3   4 -12  127.34   11.93
  -3  -4 -12  152.48   11.72
   3  -4  12  108.28   21.05
  -3   4 -12  127.61   11.08
   3   4  12  114.52   19.89
  -3  -4 -12  156.52   20.78
  -3   4 -12  144.34   20.35
  -3  -4 -13   10.68    4.95
  -3  -4 -13   18.60    4.23
  -3  -4 -13    7.62    4.03
  -3   4 -13   11.50    4.56
  -3   4 -13    3.39    4.44
  -3  -4 -13   12.01    3.92
  -3   4 -13    7.43    3.69
  -3   4 -13   19.39    4.37
  -3  -4 -14   48.59    6.30
  -3  -4 -14   30.15    5.18
  -3   4 -14   43.95    6.41
  -3  -4 -14   41.07    5.48
  -3   4 -14   37.90    6.06
  -3  -4 -14   37.93    5.39
  -3   4 -14   41.65    5.46
  -3   4 -14   36.68    5.10
  -3  -4 -15   91.29    7.76
  -3   4 -15  102.47    8.82
  -3  -4 -15   77.99    7.36
  -3   4 -15   94.96    8.41
  -3  -4 -16   29.23    3.62
  -3   4 -16   28.56    4.29
  -3  -4 -16   32.07    4.56
  -3  -4 -16   32.12    3.74
   3   4  17   38.13    4.71
  -3   4 -17   42.53    3.91
  -3  -4 -17   44.09    4.43
  -3   5  17  108.42    8.47
   3   5 -17  109.74    7.76
   3   5 -16   71.03    6.54
  -3   5  16   80.31    7.68
   3   5 -16   63.37    5.59
   3  -5 -16   69.70    5.72
   3   5 -16   62.05    5.53
  -3   5  16   68.26    6.40
   3   5 -15  348.40   20.32
  -3   5  15  328.23   21.43
   3   5 -15  308.80   19.20
   3  -5 -15  300.86   19.95
  -3   5  15  330.68   20.40
   3   5 -15  303.56   19.06
   3  -5 -15  306.44   19.01
   3  -5 -15  301.68   19.55
   3  -5 -15  357.92   19.64
  -3   5  14  169.18   12.56
   3  -5 -14  128.58   11.50
   3   5 -14  146.87   10.89
   3  -5 -14  118.47   11.10
   3  -5 -14  164.95   11.09
   3   5 -14  135.09   10.65
   3  -5 -14  157.07   11.24
   3   5 -14  160.97   11.93
   3   5 -13   60.79    7.19
   3  -5 -13   63.04    6.67
  -3   5  13   66.94    8.35
   3  -5 -13   77.28    8.22
   3  -5 -13   47.93    7.32
   3  -5 -13   81.28    7.21
   3   5 -13   73.50    7.05
   3   5 -13   70.45    7.08
   3  -5 -13   76.11    7.34
   3   5 -13   65.48    7.76
  -3   5  12   46.23   13.98
  -3  -5  12   59.70   15.87
   3   5 -12   50.21    6.70
   3   5 -12   60.32    7.18
  -3  -5  12   56.48   12.48
  -3   5  12   60.65   11.09
   3   5 -12   35.88    9.90
   3   5 -12   43.00    6.34
   3  -5 -12   36.79    6.61
   3   5 -12   44.75    5.77
   3  -5 -12   48.38    5.88
   3   5 -12   50.42    5.84
  -3   5  12   51.20    7.38
   3  -5 -12   54.55    6.22
  -3   5  11    6.35    6.46
  -3  -5  11    9.82    8.93
   3  -5 -11   -4.37    6.89
   3   5 -11   -1.24    4.50
  -3   5  11    4.52    6.17
  -3  -5  11   16.45    8.00
   3   5 -11    3.85    5.81
   3   5 -11    1.76    3.38
   3  -5 -11    7.60    6.23
   3   5 -11    5.96    3.51
   3  -5 -11    2.51    4.03
   3  -5 -11    0.93    2.46
   3   5 -11    4.36    3.09
   3   5 -11    6.57    3.02
  -3   5  11    6.97    4.99
   3  -5 -11    4.08    4.10
  -3   5  10  258.40   29.29
   3  -5 -10  208.54   24.10
  -3  -5  10  255.10   30.04
  -3   5  10  215.14   24.20
  -3  -5  10  236.25   25.24
   3   5 -10  234.60   17.64
   3   5 -10  249.15   17.05
   3   5 -10  256.60   24.13
   3   5 -10  255.66   17.06
   3  -5 -10  197.36   21.90
   3   5 -10  254.09   16.90
   3  -5 -10  240.47   17.38
   3  -5 -10  237.97   15.82
   3  -5 -10  246.68   16.89
   3   5  -9   30.70    9.55
  -3  -5   9   63.97   11.69
  -3   5   9   35.37    9.69
   3   5  -9   42.51    5.84
   3   5  -9   42.61    6.19
   3   5  -9   52.27    6.02
   3   5  -9   39.46    5.10
   3   5  -9   48.55    5.80
   3   5  -9   23.43    7.76
   3  -5  -9   45.86    9.43
   3   5  -9   41.30    5.67
   3  -5  -9   44.22   10.87
  -3   5   9   37.93   12.74
   3  -5  -9   39.78    5.94
   3   5  -8    2.96    2.96
   3   5  -8    4.57    3.23
   3   5  -8    4.36    2.89
   3   5  -8    4.63    5.26
   3  -5  -8    9.03    5.64
   3   5  -8    2.05    2.88
   3   5  -8    1.93    7.01
  -3   5   8    8.93    5.86
  -3  -5   8    1.80    6.56
  -3  -5   8   -4.01    6.32
   3  -5  -8   11.15    6.55
  -3   5   8    7.33    7.37
   3  -5  -8    3.38    3.04
  -3  -5   7   36.61    9.45
  -3   5   7   71.87   13.70
   3  -5  -7   47.48   10.80
  -3   5   7   54.60   10.36
   3   5  -7   40.93    9.81
  -3  -5   7   50.07   10.31
   3  -5  -7   63.79   10.66
   3   5  -7   71.47   10.81
   3   5  -6   40.75    9.27
  -3  -5   6   24.55    7.24
  -3   5   6   31.56    7.65
  -3  -5   6   46.02   10.57
  -3   5   6   44.30   10.48
   3  -5  -6   34.15    8.38
  -3  -5   6   27.34    7.56
   3  -5  -6   27.92    8.13
   3   5  -6   23.77    6.54
   3  -5  -6   26.89    7.62
  -3  -5   5    3.90    5.01
   3   5  -5   -1.51    6.00
  -3   5   5   -2.56    4.20
  -3  -5   5    1.95    6.39
   3  -5  -5    1.45    5.27
  -3   5   5    1.69    5.94
  -3  -5   5    7.69    5.42
   3  -5  -5    4.30    4.88
   3   5  -5   -2.40    4.63
   3  -5  -5   -2.34    4.75
  -3   5   4  104.00   12.29
  -3  -5   4  118.58   12.91
   3   5  -4  106.49   13.90
   3   5  -4  109.06   11.98
   3  -5  -4   93.53   11.27
  -3  -5   4  107.02   15.73
  -3   5   4  122.58   14.17
   3  -5  -4  112.86   13.92
  -3  -5   4  107.37   14.32
   3  -5  -4  101.77   13.48
   3   5  -4  109.83   10.30
   3   5  -3   39.13    8.28
   3   5  -3   38.83    6.69
   3  -5  -3   27.66    5.86
  -3   5   3   23.49    5.92
  -3  -5   3   19.11    5.90
  -3  -5   3   38.48    8.99
  -3  -5   3   37.95   10.17
  -3   5   3   28.71    7.07
   3  -5  -3   37.02    8.31
   3  -5  -3   24.75    7.55
  -3   5   2  105.20   11.22
  -3  -5   2   92.03   10.80
   3   5  -2  124.34   10.78
   3  -5  -2  106.41   10.22
  -3  -5   2   73.85   13.25
  -3  -5   2   87.54   14.46
  -3   5   2   90.46   11.28
   3  -5  -2  108.26   13.50
   3  -5  -2  106.81   13.35
  -3   5   1 1914.77  103.31
  -3  -5   1 1969.69  104.09
   3   5  -1 1838.21  102.57
   3  -5  -1 1804.64  102.08
  -3   5   1 1871.34  103.23
   3  -5  -1 1922.32  107.58
  -3  -5   1 1868.06  110.14
  -3  -5   1 1943.75  112.33
   3  -5  -1 1933.15  108.31
   3   5  -1 1991.99  103.19
   3  -5   0 1170.84   69.55
  -3  -5   0 1092.10   61.60
  -3  -5   0 1102.39   71.24
   3  -5   0 1142.21   68.35
   3   5   0 1202.97   68.54
  -3  -5   0 1149.83   64.83
  -3   5   0 1158.43   64.39
   3   5   0 1169.69   64.38
   3  -5   0 1097.83   64.01
   3  -5   1  881.24   60.52
  -3  -5  -1  973.30   55.32
  -3  -5  -1 1052.99   65.14
  -3  -5  -1  956.39   64.32
  -3  -5  -1  982.84   57.14
  -3   5  -1  948.32   56.26
   3  -5   1 1027.33   57.18
   3   5   1 1020.98   57.08
  -3  -5  -2  223.23   17.32
  -3  -5  -2  216.28   22.32
  -3  -5  -2  220.69   17.94
  -3   5  -2  220.20   17.68
   3  -5   2  190.05   20.44
   3  -5   2  214.35   17.85
   3   5   2  223.24   17.97
   3  -5   3 1458.70   86.84
  -3  -5  -3 1428.38   80.42
  -3   5  -3 1309.63   79.27
  -3  -5  -3 1397.37   80.22
  -3  -5  -3 1405.38   87.83
  -3  -5  -3 1574.80   87.12
  -3  -5  -3 1414.98   75.13
   3  -5   3 1397.33   80.93
   3   5   3 1452.60   81.17
   3  -5   4  224.46   23.61
  -3  -5  -4  197.85   17.80
  -3   5  -4  205.26   17.53
   3   5   4  240.11   22.30
  -3  -5  -4  180.64   17.41
  -3  -5  -4  187.50   22.36
  -3  -5  -4  206.36   21.26
  -3  -5  -4  190.25   13.14
   3   5   4  172.09   17.49
   3  -5   4  192.69   18.30
   3  -5   5  127.61   18.97
  -3  -5  -5  132.35   14.93
  -3   5  -5  107.41   13.57
   3   5   5  162.53   18.98
   3  -5   5  110.08   14.46
   3   5   5  122.59   15.03
  -3  -5  -5  139.51   18.23
  -3  -5  -5  145.16   16.90
  -3  -5  -5  110.58   14.40
  -3  -5  -5  123.95    9.81
  -3  -5  -5  132.74    9.26
  -3   5  -5  131.15    9.04
  -3   5  -6  194.13   22.20
   3  -5   6  203.39   24.64
  -3  -5  -6  224.12   21.23
  -3   5  -6  215.72   20.58
   3   5   6  255.63   25.33
   3  -5   6  218.00   21.77
   3   5   6  184.42   20.77
  -3  -5  -6  190.79   20.67
  -3  -5  -6  237.99   23.80
  -3  -5  -6  208.00   20.63
  -3  -5  -6  228.57   14.26
  -3  -5  -6  209.97   14.52
  -3   5  -6  212.74   13.87
  -3  -5  -7  407.26   24.56
  -3  -5  -7  398.37   24.17
  -3   5  -7  382.48   23.84
  -3   5  -7  438.21   35.62
   3  -5   7  378.39   37.29
   3   5   7  392.77   36.29
  -3  -5  -7  406.11   33.12
  -3   5  -7  424.83   33.25
  -3   5  -7  406.65   23.90
   3  -5   7  420.92   33.95
   3   5   7  440.53   34.76
  -3  -5  -7  394.41   25.14
  -3  -5  -7  426.78   35.24
   3   5   7  351.30   33.01
   3   5   8   44.28   11.43
  -3  -5  -8   55.61   11.14
  -3  -5  -8   53.40    6.32
  -3   5  -8   45.39    6.07
  -3   5  -8   34.07   10.36
   3  -5   8   66.39   15.69
  -3  -5  -8   40.53   11.19
  -3  -5  -8   51.71    6.22
  -3   5  -8   30.36    9.46
  -3   5  -8   26.26    5.04
   3   5   8   43.20   12.23
   3  -5   8   38.60   10.91
   3   5   8   53.46   12.52
   3   5   8   48.39    6.08
  -3   5  -8   47.89    6.18
  -3   5  -8   44.93    6.20
   3   5   8   42.33    6.05
  -3  -5  -8   46.47    6.90
   3   5   9 1080.74   72.53
  -3  -5  -9 1024.77   58.86
  -3   5  -9 1059.53   58.77
   3  -5   9 1074.71   76.71
   3   5   9 1086.15   75.23
  -3  -5  -9 1138.53   73.05
  -3   5  -9 1031.37   70.60
  -3  -5  -9 1188.04   59.89
  -3   5  -9 1176.21   73.43
  -3   5  -9 1087.61   59.79
   3   5   9 1115.32   59.33
   3   5   9 1077.52   73.21
   3  -5   9 1025.92   71.05
  -3   5  -9 1130.16   59.93
  -3   5  -9 1156.57   60.20
  -3  -5  -9 1012.30   60.58
   3   5   9  913.20   58.47
  -3  -5 -10   -0.58    3.95
  -3   5 -10    0.55    3.36
   3  -5  10   -6.51   11.46
  -3  -5 -10    2.44    7.70
  -3   5 -10    6.95    6.32
   3   5  10    2.87    8.25
  -3  -5 -10    1.28    4.20
  -3   5 -10   -2.36    5.67
   3   5  10   -5.27    7.57
   3  -5  10    9.87    7.77
   3   5  10   -0.57    3.90
  -3   5 -10    0.64    3.64
  -3   5 -10    1.98    3.55
  -3   5 -10    3.39    3.85
  -3  -5 -10    3.07    4.79
   3   5  10   -2.44    5.86
  -3   5 -11  173.64   21.97
  -3   5 -11  224.21   15.36
  -3  -5 -11  201.64   15.22
   3  -5  11  178.73   23.71
   3   5  11  187.78   25.13
  -3  -5 -11  203.46   15.86
  -3   5 -11  180.66   14.89
  -3   5 -11  200.65   15.25
  -3  -5 -11  189.57   15.14
   3   5  11  143.39   22.80
  -3   5 -11  190.03   23.11
  -3   5 -11  184.33   14.02
  -3  -5 -11  223.94   14.88
   3  -5  11  194.55   27.21
  -3  -5 -11  180.39   23.15
  -3  -5 -12  328.12   22.48
  -3   5 -12  331.54   22.30
  -3  -5 -12  307.25   21.01
  -3  -5 -12  330.01   22.49
  -3  -5 -12  339.97   22.33
  -3   5 -12  350.24   22.66
   3  -5  12  327.81   36.19
  -3  -5 -12  348.53   21.61
  -3   5 -12  336.84   21.23
  -3   5 -12  368.74   22.31
  -3  -5 -13   54.88    6.32
  -3   5 -13   53.26    6.13
  -3   5 -13   66.89    6.86
  -3  -5 -13   52.29    7.36
  -3   5 -13   55.32    6.90
  -3  -5 -13   44.53    5.78
  -3   5 -13   70.51    7.57
  -3  -5 -13   40.90    6.39
  -3  -5 -13   54.59    7.21
  -3  -5 -14   -0.40    2.55
  -3  -5 -14    4.00    3.85
  -3   5 -14   -1.65    3.70
  -3  -5 -14   -0.39    2.59
  -3   5 -14    3.22    3.42
  -3  -5 -14    7.20    3.68
  -3  -5 -14    7.33    4.31
  -3   5 -14    5.42    3.07
  -3  -5 -15  296.21   18.82
  -3  -5 -15  293.88   17.96
  -3  -5 -15  266.90   17.42
  -3   5 -15  312.90   18.48
  -3  -5 -16   33.23    4.37
  -3   5 -16   33.63    3.98
  -3  -5 -16   30.31    4.25
  -3  -5 -16   35.26    3.87
  -3  -5 -17  266.39   15.05
   3   5  17  259.33   15.17
   3  -6 -17  172.44   11.33
  -3   6  17  198.33   11.97
   3   6 -17  194.61   11.46
  -3   6  16   11.83    3.86
  -3   6  16   12.96    3.30
   3   6 -16   15.90    3.26
   3  -6 -15  451.13   26.81
  -3   6  15  515.82   28.56
   3  -6 -15  461.93   27.94
   3   6 -15  541.72   28.53
   3   6 -14  282.81   17.96
   3  -6 -14  271.52   18.01
  -3   6  14  292.05   19.87
   3  -6 -14  319.31   19.80
   3   6 -14  302.19   18.03
   3  -6 -14  318.63   18.44
   3   6 -14  330.71   19.70
   3   6 -13  740.00   43.59
   3   6 -13  729.36   42.70
   3  -6 -13  777.20   43.41
  -3   6  13  788.86   45.03
   3  -6 -13  875.41   45.22
   3   6 -13  779.10   42.82
   3  -6 -13  837.70   43.36
   3   6 -13  733.11   44.01
   3   6 -12   29.43    5.82
   3  -6 -12   39.50    6.40
  -3   6  12   47.37    7.15
   3  -6 -12   27.05    5.42
   3   6 -12   46.66    5.86
   3  -6 -12   31.99    4.93
   3  -6 -12   33.60    6.02
   3   6 -12   37.19    4.70
   3   6 -12   40.09    4.91
  -3   6  12   32.42   12.64
   3   6 -11   12.30    4.87
   3   6 -11    4.17    3.57
  -3   6  11    8.51    4.53
   3  -6 -11    8.37    4.40
   3  -6 -11    7.14    4.19
   3   6 -11    9.03    4.06
   3   6 -11   10.31    3.63
   3   6 -11    8.62    2.90
   3  -6 -11    7.26    4.66
   3   6 -11    2.12    2.61
  -3   6  11   15.99    9.20
  -3  -6  11   -3.36   11.02
   3  -6 -11    4.63    8.43
  -3   6  10  339.83   35.53
  -3  -6  10  422.12   39.71
   3  -6 -10  246.73   28.88
   3   6 -10  361.54   22.09
   3   6 -10  331.82   22.71
   3   6 -10  340.10   22.31
  -3   6  10  283.01   28.67
   3   6 -10  346.09   28.80
   3   6 -10  335.33   21.76
   3   6 -10  344.65   21.64
   3  -6 -10  341.80   22.86
   3   6 -10  316.01   20.42
   3  -6 -10  366.46   22.25
  -3   6  10  351.36   22.84
   3   6  -9    3.09    4.09
   3   6  -9   -1.36    3.65
   3   6  -9    2.21    3.14
  -3   6   9    3.74    4.81
   3   6  -9    4.56    6.56
   3   6  -9    3.10    4.24
   3   6  -9    0.53    3.14
   3   6  -9    0.54    2.96
   3   6  -9   -0.56    3.18
   3  -6  -9   -2.22    6.70
  -3   6   9   11.42    8.99
  -3   6   9    3.29    4.27
   3  -6  -9    7.63    3.84
   3   6  -8   46.29    6.36
   3   6  -8   47.95    6.03
   3   6  -8   38.92    5.95
  -3   6   8   34.41    9.08
   3   6  -8   32.63   10.67
  -3  -6   8   33.39    8.70
   3   6  -8   47.77    5.52
   3   6  -8   36.95    8.12
   3   6  -8   37.05    5.72
   3   6  -8   41.16    5.50
  -3  -6   8   46.84   11.26
   3  -6  -8   37.63   10.27
  -3   6   8   31.41   10.58
   3  -6  -8   35.52    5.60
   3   6  -7  638.36   36.35
   3   6  -7  635.72   36.63
   3   6  -7  669.28   36.17
   3   6  -7  602.70   41.40
   3   6  -7  593.96   35.79
   3   6  -7  622.65   35.99
  -3  -6   7  570.50   42.61
   3   6  -7  657.95   46.68
  -3   6   7  628.99   43.40
  -3   6   7  642.54   48.58
   3  -6  -7  643.66   46.07
  -3  -6   7  598.54   47.51
   3  -6  -7  626.22   35.98
  -3  -6   6  217.05   19.84
   3   6  -6  191.80   21.31
  -3   6   6  213.13   19.24
   3  -6  -6  228.17   18.35
   3   6  -6  206.26   17.98
   3   6  -6  190.34   13.26
   3  -6  -6  186.88   19.98
  -3   6   6  214.61   23.14
  -3  -6   6  181.23   20.19
   3  -6  -6  177.40   20.21
  -3  -6   6  204.83   23.56
   3   6  -5   51.68   10.47
   3  -6  -5   52.69    8.10
   3   6  -5   37.30    7.17
  -3   6   5   31.67    7.16
  -3  -6   5   39.24    7.85
   3   6  -5   44.93    5.49
   3  -6  -5   47.02    9.50
  -3  -6   5   68.47   12.98
   3  -6  -5   42.83    9.97
  -3   6   5   39.48    9.76
  -3  -6   5   32.75    9.32
   3   6  -4  407.75   31.63
  -3   6   4  363.54   26.96
  -3  -6   4  397.49   27.80
   3  -6  -4  380.96   29.65
  -3   6   4  390.26   30.97
  -3  -6   4  399.25   32.15
  -3  -6   4  361.35   34.01
   3  -6  -4  373.23   31.08
   3  -6  -4  384.56   26.63
   3   6  -4  389.02   27.03
  -3   6   3  434.10   30.52
  -3  -6   3  487.66   31.63
   3  -6  -3  510.98   35.55
   3   6  -3  486.15   32.05
   3  -6  -3  501.05   36.29
  -3   6   3  519.09   35.27
  -3  -6   3  509.76   38.11
  -3  -6   3  449.35   39.23
   3   6  -3  428.40   30.32
  -3  -6   2  390.88   27.14
  -3   6   2  384.42   26.49
   3  -6  -2  428.69   32.23
   3   6  -2  413.92   29.49
  -3   6   2  383.72   29.23
   3  -6  -2  437.38   32.77
  -3  -6   2  370.31   33.22
  -3  -6   2  416.55   36.40
   3   6  -2  448.11   26.87
   3   6  -1 1231.33   70.32
  -3   6   1 1080.50   63.38
  -3  -6   1 1155.42   64.45
   3   6  -1 1240.64   63.49
   3  -6  -1 1109.98   69.66
   3   6  -1 1087.47   67.59
  -3   6   1 1034.60   64.82
   3  -6  -1 1211.82   71.08
  -3  -6   1 1082.55   72.90
  -3  -6   1 1109.60   75.32
  -3  -6   0  682.35   41.13
  -3   6   0  653.42   40.24
   3   6   0  786.63   47.50
   3   6   0  656.14   39.74
   3  -6   0  673.64   46.83
   3   6   0  690.22   45.33
   3  -6   0  725.52   47.59
  -3  -6   0  752.13   51.75
   3   6   0  666.99   40.16
   3   6   1 2407.44  122.02
   3   6   1 2090.13  114.40
   3  -6   1 2194.55  122.16
  -3  -6  -1 2093.33  115.02
  -3   6  -1 1997.75  114.26
   3   6   1 2188.80  121.20
  -3  -6  -1 2120.41  115.46
  -3  -6  -1 2154.04  127.07
  -3  -6  -1 2260.30  127.41
   3   6   2  408.29   30.30
   3   6   2  377.70   25.32
   3  -6   2  372.97   25.13
  -3   6  -2  343.10   29.68
   3  -6   2  346.87   30.55
  -3  -6  -2  342.98   24.92
  -3   6  -2  367.30   24.49
   3   6   2  351.69   29.91
  -3  -6  -2  359.55   32.56
  -3  -6  -2  357.02   26.14
  -3  -6  -3  573.25   31.82
   3  -6   3  601.61   36.82
   3   6   3  539.21   35.91
  -3   6  -3  570.83   41.69
   3  -6   3  567.87   42.74
  -3  -6  -3  530.09   35.61
  -3   6  -3  571.95   35.44
   3   6   3  539.57   41.52
  -3  -6  -3  507.32   44.07
  -3  -6  -3  515.38   42.07
  -3  -6  -3  537.23   37.41
  -3  -6  -4   84.06    7.56
   3  -6   4   87.92   11.05
   3   6   4   73.51   10.30
  -3   6  -4   60.93   12.26
   3  -6   4   64.98   14.53
  -3  -6  -4   87.71   10.78
  -3   6  -4   77.04   10.02
  -3  -6  -4   83.11   13.82
  -3  -6  -4   72.76   11.35
  -3  -6  -4   83.41   15.08
   3  -6   5   45.53    8.79
   3   6   5   44.87    8.58
  -3  -6  -5   40.62    5.56
  -3  -6  -5   51.65   10.61
  -3  -6  -5   22.58    8.76
  -3  -6  -5   19.04    9.13
  -3  -6  -5   39.60    8.73
  -3   6  -5   40.80    7.67
   3  -6   5   54.22   13.02
   3   6   5   18.38   10.20
   3  -6   6   16.08    9.45
  -3  -6  -6   14.46    6.22
  -3   6  -6   18.00    6.27
   3   6   6    2.55    7.35
  -3  -6  -6   10.57    3.70
   3   6   6   11.39    6.30
   3  -6   6    8.16    6.14
  -3   6  -6   13.28    4.12
  -3  -6  -6    4.50    4.08
  -3  -6  -6   10.74    6.53
  -3  -6  -6    5.40    6.37
  -3  -6  -6    9.52    8.12
  -3  -6  -7  295.47   28.91
  -3  -6  -7  294.72   18.66
  -3   6  -7  278.79   29.20
  -3   6  -7  280.98   18.18
  -3   6  -7  265.87   17.30
   3  -6   7  294.04   31.55
   3   6   7  242.55   29.44
  -3  -6  -7  295.01   26.38
  -3   6  -7  288.61   25.49
   3   6   7  286.82   18.67
   3   6   7  303.11   26.81
  -3  -6  -7  255.46   19.37
  -3   6  -7  285.99   18.76
  -3   6  -7  280.15   18.36
  -3  -6  -7  261.85   19.15
   3   6   7  267.20   18.58
  -3  -6  -8  414.79   36.72
  -3   6  -8  450.18   26.18
   3  -6   8  450.54   42.14
   3   6   8  447.36   41.23
  -3   6  -8  392.40   34.38
  -3  -6  -8  482.03   27.48
  -3   6  -8  482.98   28.00
  -3   6  -8  477.61   39.72
  -3   6  -8  422.59   26.87
   3   6   8  450.56   27.29
   3   6   8  382.44   35.13
  -3   6  -8  470.96   27.46
  -3   6  -8  411.51   27.13
  -3  -6  -8  427.25   28.53
   3   6   8  440.98   27.30
  -3  -6  -8  411.00   27.85
  -3   6  -9    2.82    3.12
  -3  -6  -9    5.04    3.35
   3  -6   9    3.22   10.15
  -3   6  -9    3.98    5.73
   3   6   9    9.10    9.56
  -3  -6  -9    4.32    4.25
  -3   6  -9   10.18    7.68
  -3   6  -9    6.78    4.46
   3   6   9    3.00    3.78
   3   6   9    6.79    6.52
  -3   6  -9    5.92    4.15
  -3   6  -9    3.09    3.19
  -3   6  -9    3.90    3.80
   3   6   9    6.17    4.05
  -3  -6  -9    6.25    5.02
   3   6  10    5.98    7.70
   3  -6  10    3.33    9.58
  -3  -6 -10    8.06    3.53
  -3   6 -10   10.82    3.41
  -3  -6 -10    5.84    4.02
  -3   6 -10   -2.52    6.89
   3   6  10    5.97    4.11
  -3   6 -10    9.95    3.71
  -3   6 -10    1.33    3.68
  -3   6 -10    9.62    4.01
  -3  -6 -10    3.98    4.98
  -3   6 -10    8.02    4.18
   3   6  10    6.53    4.33
  -3  -6 -10    9.01    5.21
   3   6  11   14.06    9.39
  -3   6 -11   33.15    4.78
   3  -6  11   26.83   13.75
   3   6  11   38.66   12.22
  -3  -6 -11   40.62    5.30
  -3  -6 -11   33.05    6.15
  -3   6 -11   45.79   11.31
  -3   6 -11   32.96    5.85
  -3   6 -11   38.92    5.57
   3   6  11   32.29    5.41
  -3   6 -11   35.36    6.02
  -3   6 -11   33.82    5.80
  -3  -6 -11   40.65    7.30
   3   6  11   32.83    5.44
  -3  -6 -12   50.45    5.89
  -3  -6 -12   56.82    7.55
   3   6  12   36.46    5.80
  -3   6 -12   61.32    7.18
  -3  -6 -12   50.89    7.49
  -3   6 -12   57.81    6.99
  -3   6 -12   57.63    7.24
  -3  -6 -12   58.06    7.50
  -3   6 -13   81.59    7.77
  -3   6 -13   71.70    7.70
  -3  -6 -13   62.00    7.77
  -3  -6 -13   75.23    8.24
  -3  -6 -13   75.32    8.09
  -3  -6 -14    5.71    3.70
  -3   6 -14    6.56    3.00
  -3  -6 -14    6.91    3.47
  -3   6 -14    5.91    3.00
  -3  -6 -14    9.11    3.95
  -3  -6 -15   32.08    4.75
  -3  -6 -15   20.34    3.84
  -3   6 -15   27.67    3.82
  -3  -6 -15   36.99    4.59
   3   6  15   20.62    4.47
  -3  -6 -16   52.10    4.82
  -3  -6 -16   58.03    4.64
   3   6  16   48.64    5.08
   3   7 -17    3.23    1.60
  -3   7  17    2.57    1.88
  -3   7  16   11.88    2.91
   3  -7 -15    2.52    3.28
  -3   7  15   -2.70    3.60
   3  -7 -14   69.04    7.17
   3  -7 -14   57.38    5.99
  -3   7  14   63.70    7.31
   3  -7 -14   57.20    6.78
   3   7 -13  316.97   19.23
   3   7 -13  280.58   19.69
   3   7 -13  256.63   18.74
  -3   7  13  291.88   20.01
   3  -7 -13  298.15   19.70
   3  -7 -13  288.37   19.12
   3  -7 -13  281.92   18.36
  -3   7  13  290.89   19.69
   3   7 -12  212.90   14.07
   3   7 -12  170.92   13.64
  -3   7  12  183.31   14.71
   3   7 -12  158.72   12.50
   3  -7 -12  180.74   14.50
   3  -7 -12  158.06   13.48
  -3   7  12  186.62   14.60
   3  -7 -12  183.16   13.53
   3  -7 -11  643.87   35.86
  -3   7  11  601.06   36.53
   3  -7 -11  590.13   35.44
   3   7 -11  630.63   35.73
   3   7 -11  598.24   36.00
  -3   7  11  659.10   37.07
   3   7 -11  555.77   34.69
   3   7 -11  572.37   34.75
   3  -7 -11  634.94   36.66
  -3   7  11  654.03   53.09
   3  -7 -11  515.98   45.93
  -3  -7  11  619.81   52.79
   3   7 -10 1039.77   54.23
   3   7 -10  981.57   54.72
  -3   7  10  907.57   54.80
   3   7 -10  927.75   53.41
   3   7 -10  943.23   53.63
  -3   7  10  998.11   55.20
   3  -7 -10 1027.45   54.37
  -3   7  10  911.28   70.86
  -3  -7  10  941.74   72.83
   3  -7 -10  873.23   65.95
  -3   7   9  405.80   39.39
   3  -7  -9  387.03   35.86
   3   7  -9  372.53   35.87
   3   7  -9  390.96   25.64
   3   7  -9  420.83   25.22
   3   7  -9  383.31   25.91
  -3   7   9  400.38   26.27
   3   7  -9  427.94   25.16
   3   7  -9  407.50   25.03
   3   7  -9  403.96   24.76
   3  -7  -9  401.89   26.15
   3  -7  -9  401.01   25.14
  -3   7   8  544.01   46.03
   3  -7  -8  535.06   43.52
  -3  -7   8  534.01   45.57
   3   7  -8  521.34   43.31
   3   7  -8  537.49   32.53
   3   7  -8  576.03   32.04
   3   7  -8  589.35   33.34
   3   7  -8  459.22   31.31
  -3   7   8  550.91   32.89
   3   7  -8  519.65   31.39
   3   7  -8  564.81   32.07
   3   7  -8  537.51   31.81
   3  -7  -8  539.23   32.96
   3  -7  -8  560.90   32.05
  -3   7   8  536.17   32.79
   3   7  -7   34.52   10.78
   3   7  -7   44.71    6.59
   3   7  -7   44.71    6.24
   3   7  -7   59.03    7.09
   3   7  -7   46.14    5.84
  -3   7   7   45.33    6.67
   3   7  -7   48.09    6.21
   3   7  -7   64.21    6.59
   3   7  -7   64.25    6.31
  -3  -7   7   46.27   11.89
  -3   7   7   68.88   13.58
   3  -7  -7   63.85   13.38
   3  -7  -7   45.89    6.12
  -3   7   7   50.20    6.74
  -3   7   7   50.21    6.30
   3   7  -6  863.79   46.23
   3  -7  -6  761.12   54.23
   3   7  -6  888.69   58.92
   3   7  -6  792.76   46.65
   3   7  -6  876.44   46.31
   3   7  -6  823.56   47.11
  -3   7   6  786.45   46.73
   3   7  -6  828.29   46.61
   3   7  -6  854.63   46.60
  -3   7   6  847.77   59.36
  -3  -7   6  745.74   56.07
   3  -7  -6  847.00   57.97
  -3  -7   6  856.03   62.07
  -3   7   6  818.43   46.74
   3  -7  -6  874.30   46.54
  -3   7   6  815.92   46.93
   3   7  -5  254.27   23.95
   3   7  -5  197.28   13.98
   3  -7  -5  196.55   20.07
  -3  -7   5  145.95   22.53
  -3   7   5  203.04   22.07
  -3  -7   5  211.21   22.92
   3  -7  -5  204.90   22.05
   3   7  -5  196.91   14.21
   3   7  -5  190.45   14.36
   3   7  -4  509.75   30.52
   3  -7  -4  473.00   36.69
  -3   7   4  587.93   40.74
  -3  -7   4  523.21   41.55
  -3  -7   4  550.77   45.10
   3  -7  -4  510.40   39.89
   3  -7  -3    1.52    4.38
   3   7  -3    5.97    3.07
  -3  -7   3   -8.94    7.04
   3  -7  -3    1.91    5.77
  -3  -7   3    5.36    7.31
  -3   7   3    7.99    5.44
  -3   7   3   -2.77    4.88
   3   7  -2   18.35    7.34
   3  -7  -2   15.81    6.96
   3   7  -2   22.68    6.77
  -3  -7   2   11.64    8.25
  -3  -7   2   13.68    9.36
   3  -7  -2   28.61    9.06
  -3   7   2   26.00    7.10
  -3   7   2   13.40    6.28
   3   7  -1   12.44    6.66
   3  -7  -1   -4.99    6.60
   3   7  -1    9.45    6.56
  -3  -7   1    2.46    6.70
  -3   7   1    3.18    5.79
   3   7   0  149.47   18.03
   3  -7   0  134.49   17.35
   3   7   0  148.71   17.44
  -3  -7   0  161.55   22.00
  -3   7   0  198.50   19.60
   3   7   1 1239.58   74.66
   3  -7   1 1231.86   75.38
   3   7   1 1145.48   74.28
  -3  -7  -1 1064.33   79.72
  -3  -7  -1 1089.32   79.25
  -3   7  -1 1308.73   75.73
  -3  -7  -2  383.52   22.26
   3   7   2  336.33   29.55
   3  -7   2  371.25   32.12
   3   7   2  343.91   31.08
  -3  -7  -2  335.95   26.90
  -3  -7  -2  341.55   34.19
  -3   7  -2  376.86   32.01
  -3  -7  -3 1227.89   62.87
   3   7   3 1164.05   73.18
   3  -7   3 1290.12   77.05
   3   7   3 1101.24   74.86
  -3  -7  -3  972.31   68.63
  -3  -7  -3 1057.73   78.93
  -3  -7  -3 1106.22   75.96
  -3   7  -3 1232.19   75.87
   3   7   4  687.82   48.03
  -3  -7  -4  707.01   38.20
  -3   7  -4  713.17   50.59
  -3  -7  -4  642.05   45.65
  -3  -7  -4  657.05   53.46
  -3  -7  -4  578.27   48.35
   3  -7   4  670.29   51.12
   3   7   4  593.31   49.59
  -3  -7  -5  919.88   64.94
  -3  -7  -5 1018.12   72.03
  -3  -7  -5  989.50   67.67
   3  -7   5 1192.63   73.87
  -3  -7  -5 1109.12   56.82
  -3   7  -5 1077.00   70.85
  -3   7  -5 1085.39   57.22
   3   7   5  958.41   56.65
  -3   7  -5 1100.45   57.15
  -3  -7  -5  986.29   57.28
  -3   7  -5 1035.59   57.08
   3   7   5 1001.81   56.79
  -3  -7  -5  981.40   56.96
  -3  -7  -6    5.94    6.51
  -3  -7  -6    9.75    6.66
  -3  -7  -6    5.30    8.01
   3   7   6   10.95    4.13
   3  -7   6   14.00   10.20
   3   7   6   28.30   11.23
  -3  -7  -6    6.45    3.73
  -3   7  -6    7.96    3.80
   3   7   6    9.67    3.56
   3   7   6    6.40    4.06
  -3   7  -6   14.57    4.55
  -3   7  -6   18.32    4.26
  -3   7  -6    8.87    3.76
  -3  -7  -6   18.28    4.99
  -3  -7  -6    8.31    4.42
   3   7   6    9.47    4.47
  -3  -7  -7   52.62   11.89
  -3  -7  -7   82.89   15.21
   3   7   7   77.45    7.91
   3  -7   7   50.84   14.72
   3   7   7   57.36   15.10
  -3  -7  -7   60.89    7.25
  -3   7  -7   52.70   13.27
   3   7   7   60.82    7.46
  -3   7  -7   60.48    7.11
  -3   7  -7   57.64    6.89
  -3  -7  -7   61.58    8.15
  -3  -7  -7   50.58    7.70
   3   7   7   61.97    7.71
  -3  -7  -8  199.62   23.91
   3  -7   8  233.05   27.91
   3   7   8  222.72   28.82
  -3  -7  -8  221.52   15.67
  -3   7  -8  197.14   24.92
  -3   7  -8  205.54   15.92
   3   7   8  196.39   15.43
  -3   7  -8  217.19   15.32
  -3  -7  -8  218.34   16.94
  -3   7  -8  227.72   15.82
   3   7   8  201.29   15.53
  -3  -7  -8  201.52   16.16
   3   7   9    3.15    8.59
   3  -7   9    3.27   11.90
  -3  -7  -9    5.65    4.08
  -3   7  -9   10.79    7.76
   3   7   9   -1.89    4.52
  -3   7  -9    4.66    3.47
  -3   7  -9    1.38    4.05
  -3   7  -9    0.65    3.33
  -3  -7  -9    1.62    4.99
   3   7   9    3.24    4.37
  -3  -7  -9    0.71    4.75
   3   7  10  169.64   25.18
   3  -7  10  182.31   25.90
   3   7  10  160.64   24.84
  -3  -7 -10  178.68   13.97
  -3   7 -10  199.45   14.67
  -3   7 -10  167.90   22.52
  -3   7 -10  176.84   13.26
   3   7  10  163.96   13.56
  -3   7 -10  180.27   13.84
  -3  -7 -10  168.90   14.18
   3   7  10  176.90   13.80
  -3  -7 -11   27.17    5.76
   3   7  11   24.74    5.04
  -3   7 -11   26.51    4.71
  -3   7 -11   22.57    5.48
  -3   7 -11   28.27    5.27
  -3  -7 -11   31.59    6.65
  -3  -7 -11   28.75    6.35
   3   7  11   27.61    5.30
  -3  -7 -12   99.88    9.83
   3   7  12  119.42    9.56
  -3   7 -12  114.40   10.16
  -3  -7 -12  107.28   10.46
  -3   7 -12  110.63    9.81
   3   7  12  101.48    8.89
   3   7  13  175.02   13.02
   3   7  13  210.76   14.57
  -3   7 -13  197.87   14.04
  -3  -7 -13  211.90   14.74
  -3  -7 -13  210.51   14.73
  -3  -7 -13  192.89   14.66
  -3   7 -13  217.80   14.20
   3   7  14  135.53   10.70
  -3  -7 -14  135.00   10.72
  -3   7 -14  142.53   10.05
  -3  -7 -14  149.36   10.72
  -3  -7 -14  138.62   10.63
   3   7  15  387.48   22.31
  -3  -7 -15  389.46   22.74
  -3  -7 -15  375.81   22.18
  -3  -7 -15  407.47   22.39
  -3  -7 -16   73.87    4.66
   3   7  16   48.56    4.39
  -3   8  16   75.94    5.73
   3   8 -16   93.00    6.12
   3   8 -15   16.49    3.24
   3  -8 -15   10.34    3.23
  -3   8  15   11.66    3.54
   3   8 -14  369.06   21.06
   3  -8 -14  360.63   21.50
   3  -8 -14  350.85   21.20
  -3   8  14  357.57   21.51
   3  -8 -14  312.16   20.16
  -3   8  14  349.52   21.72
   3   8 -13    2.23    3.70
   3   8 -13    8.04    4.17
   3   8 -13    4.57    3.61
  -3   8  13    1.14    3.91
   3  -8 -13   13.54    4.68
   3  -8 -13    0.43    3.44
   3  -8 -13    3.39    3.97
  -3   8  13   14.13    4.67
   3   8 -12  178.72   12.92
  -3   8  12  192.54   14.94
   3   8 -12  216.93   14.33
   3   8 -12  194.27   14.92
   3   8 -12  196.76   14.64
   3  -8 -12  203.35   14.35
   3  -8 -12  190.42   14.31
  -3   8  12  194.62   14.76
   3   8 -11  111.82    9.50
  -3   8  11  128.53   11.60
   3   8 -11  135.41   10.77
   3   8 -11  122.80   11.26
  -3   8  11  135.02   11.56
   3  -8 -11  128.40   11.06
   3  -8 -11  119.72   10.80
   3  -8 -10  917.44   47.42
   3   8 -10  845.88   46.75
   3   8 -10  820.59   47.71
  -3   8  10  822.30   47.98
   3   8 -10  749.92   45.79
   3   8 -10  835.93   46.40
   3  -8 -10  919.66   48.58
  -3   8  10  755.13   62.30
  -3  -8  10  819.06   65.20
   3  -8 -10  694.10   58.33
   3  -8  -9   12.79    8.06
  -3   8   9    2.97    8.11
   3   8  -9   13.13    7.92
   3   8  -9   -0.68    4.11
   3   8  -9    2.15    3.49
  -3   8   9   -1.38    4.21
   3   8  -9    0.54    3.18
   3   8  -9    2.99    3.04
[truncated: 524,693 more chars]
