# Supplementary material for: Efficient Dehydration of 1-Phenylethanol to Styrene by Copper(II) and Zinc(II) Fused-Bisoxazolidine Catalysts
Source: ACS Catal. 2024 Oct 11;14(21):15927–34. doi: 10.1021/acscatal.4c04572 (PMC11536342; doi:10.1021/acscatal.4c04572)
Supplement: Supplementary file 6 — cs4c04572_si_006.cif [file cs4c04572_si_006.cif]

data_6

_vrf_PLAT007_jonap13
;
PROBLEM: _G Number of Unrefined Donor-H Atoms .............. 1 
RESPONSE: The O-H hydrogen atom in the minor component of
disorder (O4'-H4') was placed in a position reasonable for
hydrogen bonding and then given a riding model.
;

_vrf_PLAT301_jonap13
;
PROBLEM: _G Main Residue Disorder ..............(Resd  1  ) .. 4% 
RESPONSE: Hydroxyl group O4-H4 is modeled as disordered over two
positions (0.606(9):0.394(9)).
;

_audit_creation_date               2023-04-04
_audit_creation_method
;
Olex2 1.5
(compiled 2023.03.06 svn.rbb2c1857 for OlexSys, GUI svn.r6748)
;

_publ_contact_author_name        'William D. Jones'
_publ_contact_author_address     
;
 'Department of Chemistry, University of Rochester, Rochester, New York 14627'
;
_publ_contact_author_email       'jones@chem.rochester.edu'
_publ_requested_journal          'ACS Catalysis'
_publ_section_title            
;
Efficient Dehydration of 1-Phenylethanol to Styrene by Copper(II) 
and Zinc(II) Fused-bisoxazolidine Catalysts
;

loop_
_publ_author_name                
 'Aurodeep Panda'
 'Caroline R. Wood'
 'William W. Brennessel'
 'William D. Jones'

_publ_author_address             
;
 Department of Chemistry, University of Rochester, Rochester, NY  14627 USA
;

_shelx_SHELXL_version_number       '2019/2'
_audit_contact_author_address      ?
_audit_contact_author_email        ?
_audit_contact_author_name         ''
_audit_contact_author_phone        ?
_publ_contact_author_id_orcid      ?
_publ_section_references
;
Dolomanov, O.V., Bourhis, L.J., Gildea, R.J, Howard, J.A.K. & Puschmann, H.
 (2009), J. Appl. Cryst. 42, 339-341.

#CrysAlisPro, version 171.42.85a
Rigaku Oxford Diffraction (2023). <i>CrysAlisPro Software system,
version 171.42.85a</i>. Rigaku Corporation, Oxford, UK.

#SHELXT-2018/2
Sheldrick, G. M. (2015a). <i>Acta Cryst.</i> A<b>71</b>, 3--8.

#SHELXL-2019/2
Sheldrick, G. M. (2015b). <i>Acta Cryst.</i> C<b>71</b>, 3--8.
;
_chemical_name_common              jonap13
_chemical_name_systematic          'Zn(FOX-L2)Br2'
_chemical_formula_moiety           'C18 H21 Br2 N3 O3 Zn'
_chemical_formula_sum              'C18 H21 Br2 N3 O3 Zn'
_chemical_formula_weight           552.57
_chemical_melting_point            ?
_chemical_oxdiff_formula           ?
loop_
  _atom_type_symbol
  _atom_type_description
  _atom_type_scat_dispersion_real
  _atom_type_scat_dispersion_imag
  _atom_type_scat_source
 'C' 'C' 0.0181 0.0091 'International Tables Vol C Tables 4.2.6.8 and 6.1.1.4'
 'H' 'H' 0.0000 0.0000 'International Tables Vol C Tables 4.2.6.8 and 6.1.1.4'
 'Br' 'Br' -0.6763 1.2805
 'International Tables Vol C Tables 4.2.6.8 and 6.1.1.4'
 'N' 'N' 0.0311 0.0180 'International Tables Vol C Tables 4.2.6.8 and 6.1.1.4'
 'O' 'O' 0.0492 0.0322 'International Tables Vol C Tables 4.2.6.8 and 6.1.1.4'
 'Zn' 'Zn' -1.5491 0.6778
 'International Tables Vol C Tables 4.2.6.8 and 6.1.1.4'

_shelx_space_group_comment
;
The symmetry employed for this shelxl refinement is uniquely defined
by the following loop, which should always be used as a source of
symmetry information in preference to the above space-group names.
They are only intended as comments.
;
_space_group_crystal_system        'triclinic'
_space_group_IT_number             2
_space_group_name_H-M_alt          'P -1'
_space_group_name_Hall             '-P 1'
loop_
  _space_group_symop_operation_xyz
 'x, y, z'
 '-x, -y, -z'

_cell_length_a                     9.49240(10)
_cell_length_b                     14.09470(10)
_cell_length_c                     16.3066(2)
_cell_angle_alpha                  76.7440(10)
_cell_angle_beta                   88.0030(10)
_cell_angle_gamma                  70.5770(10)
_cell_volume                       2000.68(4)
_cell_formula_units_Z              4
_cell_measurement_reflns_used      44621
_cell_measurement_temperature      173.00(10)
_cell_measurement_theta_max        79.9830
_cell_measurement_theta_min        3.4110
_shelx_estimated_absorpt_T_max     0.419
_shelx_estimated_absorpt_T_min     0.256
_exptl_absorpt_coefficient_mu      6.588
_exptl_absorpt_correction_T_max    1.00000
_exptl_absorpt_correction_T_min    0.65969
_exptl_absorpt_correction_type     multi-scan
_exptl_absorpt_process_details
;
CrysAlisPro 1.171.42.85a (Rigaku Oxford Diffraction, 2023)
Empirical absorption correction using spherical harmonics,
implemented in SCALE3 ABSPACK scaling algorithm.
;
_exptl_absorpt_special_details     ?
_exptl_crystal_colour              colourless
_exptl_crystal_colour_modifier     ?
_exptl_crystal_colour_primary      colourless
_exptl_crystal_density_diffrn      1.834
_exptl_crystal_density_meas        ?
_exptl_crystal_density_method      ?
_exptl_crystal_description         block
_exptl_crystal_F_000               1096
_exptl_crystal_size_max            0.284
_exptl_crystal_size_mid            0.273
_exptl_crystal_size_min            0.16
_exptl_transmission_factor_max     ?
_exptl_transmission_factor_min     ?
_diffrn_reflns_av_R_equivalents    0.0685
_diffrn_reflns_av_unetI/netI       0.0274
_diffrn_reflns_Laue_measured_fraction_full  0.997
_diffrn_reflns_Laue_measured_fraction_max  0.981
_diffrn_reflns_limit_h_max         12
_diffrn_reflns_limit_h_min         -11
_diffrn_reflns_limit_k_max         18
_diffrn_reflns_limit_k_min         -17
_diffrn_reflns_limit_l_max         19
_diffrn_reflns_limit_l_min         -20
_diffrn_reflns_number              65999
_diffrn_reflns_point_group_measured_fraction_full  0.997
_diffrn_reflns_point_group_measured_fraction_max  0.981
_diffrn_reflns_theta_full          74.504
_diffrn_reflns_theta_max           80.009
_diffrn_reflns_theta_min           3.417
_diffrn_ambient_environment        N~2~
_diffrn_ambient_temperature        173.00(10)
_diffrn_detector                   'Hybrid Pixel Array Detector'
_diffrn_detector_area_resol_mean   10.0000
_diffrn_detector_type              HyPix
_diffrn_measured_fraction_theta_full  0.997
_diffrn_measured_fraction_theta_max  0.981
_diffrn_measurement_details
;
List of Runs (angles in degrees, time in seconds):

  # Type    Start    End  Width  t~exp~   \w     \q     \k     \f   Frames
--------------------------------------------------------------------------
  1  \w     95.00 178.00   0.50    0.05    --  113.25 125.00 -90.00  166
  2  \w    -24.00  65.00   0.50    0.05    --   47.28 -64.00 -53.00  178
  3  \w    -27.00  18.00   0.50    0.05    --   47.28 -19.00   0.00   90
  4  \w    -27.00  18.00   0.50    0.05    --   47.28 -19.00 150.00   90
  5  \w     42.00 106.00   0.50    0.05    --  113.25 -94.00  30.00  128
  6  \w     44.00 111.00   0.50    0.05    --  113.25-125.00  30.00  134
  7  \w     44.00 111.00   0.50    0.05    --  113.25-125.00  90.00  134
  8  \w     44.00 111.00   0.50    0.05    --  113.25-125.00 120.00  134
  9  \w     44.00 107.00   0.50    0.05    --  113.25-107.00   9.72  126
 10  \w     34.00  93.00   0.50    0.05    --   47.28-125.00 -30.00  118
 11  \w     44.00 111.00   0.50    0.05    --  113.25-125.00-120.00  134
 12  \w     43.00 106.00   0.50    0.05    --  113.25 -99.00-141.39  126
 13  \w     44.00 111.00   0.50    0.05    --  113.25-125.00-180.00  134
 14  \w     -1.00  80.00   0.50    0.05    --   47.28 -99.00-180.00  162
 15  \w     42.00 106.00   0.50    0.05    --  113.25 -94.00-120.00  128
 16  \w     42.00 106.00   0.50    0.05    --  113.25 -94.00 -90.00  128
 17  \w     43.00 106.00   0.50    0.05    --  113.25 -98.00 -51.00  126
 18  \w     42.00 106.00   0.50    0.05    --  113.25 -94.00-180.00  128
 19  \w     42.00 106.00   0.50    0.05    --  113.25 -94.00  60.00  128
 20  \w     42.00 106.00   0.50    0.05    --  113.25 -94.00  90.00  128
 21  \w     43.00 106.00   0.50    0.05    --  113.25 -98.00 118.89  126
 22  \w     42.00  76.00   0.50    0.05    --  113.25 -61.00  90.00   68
 23  \w     42.00  76.00   0.50    0.05    --  113.25 -61.00 150.00   68
 24  \w     42.00  76.00   0.50    0.05    --  113.25 -61.00  60.00   68
 25  \w     42.00  76.00   0.50    0.05    --  113.25 -61.00 -30.00   68
 26  \w     42.00  81.00   0.50    0.05    --  113.25 -64.00 -53.00   78
 27  \w     42.00  76.00   0.50    0.05    --  113.25 -61.00 -90.00   68
 28  \w     42.00  76.00   0.50    0.05    --  113.25 -61.00-120.00   68
 29  \w     42.00  76.00   0.50    0.05    --  113.25 -61.00-180.00   68
 30  \w    100.00 178.00   0.50    0.05    --  113.25  15.00-120.00  156
 31  \w    101.00 178.00   0.50    0.05    --  113.25  45.00-180.00  154
 32  \w    101.00 178.00   0.50    0.05    --  113.25  45.00 -30.00  154
 33  \w    101.00 178.00   0.50    0.05    --  113.25  30.00 -90.00  154
 34  \w    101.00 178.00   0.50    0.05    --  113.25  45.00  30.00  154
 35  \w     96.00 178.00   0.50    0.05    --  113.25  64.00  82.00  164
 36  \w     97.00 178.00   0.50    0.05    --  113.25  61.00 150.00  162
 37  \w    101.00 178.00   0.50    0.05    --  113.25  45.00 120.00  154
 38  \w    101.00 178.00   0.50    0.05    --  113.25  30.00  60.00  154
 39  \w    100.00 178.00   0.50    0.05    --  113.25  15.00 -60.00  156
 40  \w     25.00 120.00   0.50    0.05    --   47.28  77.00   0.00  190
 41  \w     25.00 120.00   0.50    0.05    --   47.28  77.00  60.00  190
 42  \w     25.00 120.00   0.50    0.05    --   47.28  77.00 120.00  190
 43  \w     30.00 120.00   0.50    0.05    --   47.28  64.00  82.00  180
 44  \w     25.00 120.00   0.50    0.05    --   47.28  77.00 -60.00  190
 45  \w     35.00 120.00   0.50    0.05    --   47.28  38.00 -90.00  170
 46  \w     25.00 120.00   0.50    0.05    --   47.28  77.00-120.00  190
 47  \w     25.00 120.00   0.50    0.05    --   47.28  77.00-180.00  190
 48  \w     32.00 120.00   0.50    0.05    --   47.28  57.00-180.00  176
 49  \w     35.00 120.00   0.50    0.05    --   47.28  38.00-180.00  170
 50  \w     35.00 120.00   0.50    0.05    --   47.28  38.00 -30.00  170
 51  \w     35.00 120.00   0.50    0.05    --   47.28  38.00  60.00  170
 52  \w    -65.00  25.00   0.50    0.05    --  -47.28  64.00  82.00  180
 53  \w    -14.00  28.00   0.50    0.05    --  -47.28  19.00   0.00   84
 54  \w    -14.00  28.00   0.50    0.05    --  -47.28  19.00 -30.00   84
 55  \w    -14.00  28.00   0.50    0.05    --  -47.28  19.00-150.00   84
 56  \w    -47.00 -20.00   0.50    0.05    --  -91.75  45.00-150.00   54
 57  \w   -163.00 -69.00   0.50    0.05    --  -91.75 -77.00-150.00  188
 58  \w   -163.00 -69.00   0.50    0.05    --  -91.75 -77.00-104.25  188
 59  \w   -163.00 -70.00   0.50    0.05    --  -91.75 -74.00  46.43  186
 60  \w   -163.00 -70.00   0.50    0.05    --  -91.75 -74.00 133.06  186
 61  \w   -163.00 -70.00   0.50    0.05    --  -91.75 -74.00 167.80  186
 62  \w   -163.00 -71.00   0.50    0.05    --  -91.75 -72.00  13.46  184
 63  \w   -163.00 -71.00   0.50    0.05    --  -91.75 -71.00  95.02  184
 64  \w   -163.00 -71.00   0.50    0.05    --  -91.75 -73.00 -12.76  184
 65  \w   -163.00 -90.00   0.50    0.05    --  -91.75 -64.00 -87.40  146
 66  \w   -163.00 -74.00   0.50    0.05    --  -91.75 -64.00 -53.00  178
 67  \w   -119.00 -30.00   0.50    0.05    --  -47.28 -64.00 -53.00  178
 68  \w    -47.00 -20.00   0.50    0.05    --  -91.75  45.00  30.00   54
 69  \w    -77.00 -19.00   0.50    0.05    --  -91.75  64.00  82.00  116
;
_diffrn_measurement_device         'four-circle diffractometer'
_diffrn_measurement_device_type    'XtaLAB Synergy, Dualflex, HyPix'
_diffrn_measurement_method         '\w scans'
_diffrn_orient_matrix_type        
 'CrysAlisPro convention (1999,Acta A55,543-557)'
_diffrn_orient_matrix_UB_11        0.1031442000
_diffrn_orient_matrix_UB_12        0.0027505000
_diffrn_orient_matrix_UB_13        0.0696582000
_diffrn_orient_matrix_UB_21        0.0678110000
_diffrn_orient_matrix_UB_22        -0.1188351000
_diffrn_orient_matrix_UB_23        0.0198991000
_diffrn_orient_matrix_UB_31        0.1201556000
_diffrn_orient_matrix_UB_32        0.0077278000
_diffrn_orient_matrix_UB_33        -0.0647439000
_diffrn_radiation_monochromator    mirror
_diffrn_radiation_probe            x-ray
_diffrn_radiation_type             'Cu K\a'
_diffrn_radiation_wavelength       1.54184
_diffrn_source                     'micro-focus sealed X-ray tube'
_diffrn_source_type                'PhotonJet (Cu) X-ray Source'
_reflns_Friedel_coverage           0.000
_reflns_Friedel_fraction_full      .
_reflns_Friedel_fraction_max       .
_reflns_number_gt                  8189
_reflns_number_total               8557
_reflns_special_details
;
 Reflections were merged by SHELXL according to the crystal
 class for the calculation of statistics and refinement.
 
 _reflns_Friedel_fraction is defined as the number of unique
 Friedel pairs measured divided by the number that would be
 possible theoretically, ignoring centric projections and
 systematic absences.
;
_reflns_threshold_expression       'I > 2\s(I)'
_computing_cell_refinement         'CrysAlisPro 1.171.42.85a (Rigaku OD, 2023)'
_computing_data_collection         'CrysAlisPro 1.171.42.85a (Rigaku OD, 2023)'
_computing_data_reduction          'CrysAlisPro 1.171.42.85a (Rigaku OD, 2023)'
_computing_molecular_graphics      'Olex2 1.5 (Dolomanov et al., 2009)'
_computing_publication_material    'Olex2 1.5 (Dolomanov et al., 2009)'
_computing_structure_refinement    'SHELXL 2019/2 (Sheldrick, 2015b)'
_computing_structure_solution      'SHELXT 2018/2 (Sheldrick, 2015a)'
_refine_diff_density_max           2.344
_refine_diff_density_min           -1.456
_refine_diff_density_rms           0.096
_refine_ls_extinction_coef         0.00240(9)
_refine_ls_extinction_expression  
 'Fc^*^=kFc[1+0.001xFc^2^\l^3^/sin(2\q)]^-1/4^'
_refine_ls_extinction_method       'SHELXL-2019/2 (Sheldrick 2019)'
_refine_ls_goodness_of_fit_ref     1.052
_refine_ls_hydrogen_treatment      mixed
_refine_ls_matrix_type             full
_refine_ls_number_parameters       510
_refine_ls_number_reflns           8557
_refine_ls_number_restraints       0
_refine_ls_R_factor_all            0.0429
_refine_ls_R_factor_gt             0.0414
_refine_ls_restrained_S_all        1.052
_refine_ls_shift/su_max            0.001
_refine_ls_shift/su_mean           0.000
_refine_ls_structure_factor_coef   Fsqd
_refine_ls_weighting_details      
 'w=1/[\s^2^(Fo^2^)+(0.0474P)^2^+4.1787P] where P=(Fo^2^+2Fc^2^)/3'
_refine_ls_weighting_scheme        calc
_refine_ls_wR_factor_gt            0.1031
_refine_ls_wR_factor_ref           0.1044
_refine_special_details 
;
Hydroxyl group O4-H4 is modeled as disordered over two
positions (0.606(9):0.394(9)).
;
_olex2_refinement_description
;
1. Fixed Uiso
 At 1.2 times of:
  All C(H) groups, All C(H,H) groups, All C(H,H,H,H) groups
 At 1.5 times of:
  All C(H,H,H) groups, All O(H) groups
2. Others
 Sof(O4')=Sof(H4')=Sof(H19C)=Sof(H19D)=1-FVAR(1)
 Sof(O4)=Sof(H4)=Sof(H19A)=Sof(H19B)=FVAR(1)
3.a Riding coordinates:
 O4'(H4')
3.b Ternary CH refined with riding coordinates:
 C4(H4A), C6(H6), C22(H22), C24(H24)
3.c Secondary CH2 refined with riding coordinates:
 C1(H1A,H1B), C3(H3A,H3B), C5(H5A,H5B), C19(H19A,H19B), C19(H19C,H19D),
 C21(H21A,H21B), C23(H23A,H23B)
3.d Aromatic/amide H refined with riding coordinates:
 C8(H8), C9(H9), C10(H10), C14(H14), C15(H15), C16(H16), C26(H26), C27(H27),
 C28(H28), C32(H32), C33(H33), C34(H34)
3.e Idealised Me refined as rotating group:
 C12(H12A,H12B,H12C), C18(H18A,H18B,H18C), C30(H30A,H30B,H30C), C36(H36A,H36B,
 H36C)
;
_atom_sites_solution_hydrogens     mixed
_atom_sites_solution_primary       dual
_atom_sites_solution_secondary     difmap
loop_
  _atom_site_label
  _atom_site_type_symbol
  _atom_site_fract_x
  _atom_site_fract_y
  _atom_site_fract_z
  _atom_site_U_iso_or_equiv
  _atom_site_adp_type
  _atom_site_occupancy
  _atom_site_site_symmetry_order
  _atom_site_calc_flag
  _atom_site_refinement_flags_posn
  _atom_site_refinement_flags_adp
  _atom_site_refinement_flags_occupancy
  _atom_site_disorder_assembly
  _atom_site_disorder_group
 Br1 Br 0.00398(4) 0.51557(3) 0.78996(3) 0.03848(11) Uani 1 1 d . . . . .
 Br2 Br 0.13998(5) 0.75642(3) 0.87414(3) 0.04671(13) Uani 1 1 d . . . . .
 Zn1 Zn 0.14416(5) 0.62964(3) 0.79241(3) 0.02774(12) Uani 1 1 d . . . . .
 O1 O 0.4157(4) 0.3924(2) 0.61176(19) 0.0454(7) Uani 1 1 d . . . . .
 H1 H 0.434(6) 0.330(4) 0.642(3) 0.053(14) Uiso 1 1 d . . . . .
 O2 O 0.5738(3) 0.5995(2) 0.69844(16) 0.0352(5) Uani 1 1 d . . . . .
 O3 O 0.3302(3) 0.7183(2) 0.55712(16) 0.0387(6) Uani 1 1 d . . . . .
 N1 N 0.3186(3) 0.63005(19) 0.69668(16) 0.0233(5) Uani 1 1 d . . . . .
 N2 N 0.3450(3) 0.5209(2) 0.86414(17) 0.0288(6) Uani 1 1 d . . . . .
 N3 N 0.0184(3) 0.7542(2) 0.69047(18) 0.0314(6) Uani 1 1 d . . . . .
 C1 C 0.3375(4) 0.4587(3) 0.6649(2) 0.0367(8) Uani 1 1 d . . . . .
 H1A H 0.364174 0.423759 0.725008 0.044 Uiso 1 1 calc R U . . .
 H1B H 0.228133 0.478118 0.655421 0.044 Uiso 1 1 calc R U . . .
 C2 C 0.3849(3) 0.5534(2) 0.6416(2) 0.0258(6) Uani 1 1 d . . . . .
 C3 C 0.5554(4) 0.5270(3) 0.6545(2) 0.0340(7) Uani 1 1 d . . . . .
 H3A H 0.601314 0.455387 0.688055 0.041 Uiso 1 1 calc R U . . .
 H3B H 0.602986 0.533819 0.599428 0.041 Uiso 1 1 calc R U . . .
 C4 C 0.4494(4) 0.6182(3) 0.7498(2) 0.0282(6) Uani 1 1 d . . . . .
 H4A H 0.433934 0.684076 0.767754 0.034 Uiso 1 1 calc R U . . .
 C5 C 0.3289(4) 0.6188(3) 0.5534(2) 0.0358(7) Uani 1 1 d . . . . .
 H5A H 0.396276 0.591623 0.510193 0.043 Uiso 1 1 calc R U . . .
 H5B H 0.226688 0.620870 0.540366 0.043 Uiso 1 1 calc R U . . .
 C6 C 0.2682(4) 0.7325(2) 0.6352(2) 0.0298(7) Uani 1 1 d . . . . .
 H6 H 0.308335 0.780696 0.655540 0.036 Uiso 1 1 calc R U . . .
 C7 C 0.4708(4) 0.5304(3) 0.8276(2) 0.0296(7) Uani 1 1 d . . . . .
 C8 C 0.6122(4) 0.4680(3) 0.8593(2) 0.0404(8) Uani 1 1 d . . . . .
 H8 H 0.698560 0.476489 0.831751 0.048 Uiso 1 1 calc R U . . .
 C9 C 0.6243(5) 0.3928(3) 0.9322(3) 0.0470(10) Uani 1 1 d . . . . .
 H9 H 0.719929 0.347084 0.955057 0.056 Uiso 1 1 calc R U . . .
 C10 C 0.4973(5) 0.3845(3) 0.9718(2) 0.0438(9) Uani 1 1 d . . . . .
 H10 H 0.505258 0.334005 1.022837 0.053 Uiso 1 1 calc R U . . .
 C11 C 0.3568(4) 0.4500(3) 0.9371(2) 0.0366(8) Uani 1 1 d . . . . .
 C12 C 0.2169(5) 0.4450(4) 0.9807(3) 0.0568(12) Uani 1 1 d . . . . .
 H12A H 0.149544 0.515243 0.979444 0.085 Uiso 1 1 calc R U . . .
 H12B H 0.242431 0.406317 1.039367 0.085 Uiso 1 1 calc R U . . .
 H12C H 0.167406 0.410151 0.951755 0.085 Uiso 1 1 calc R U . . .
 C13 C 0.0982(4) 0.7800(2) 0.6256(2) 0.0298(7) Uani 1 1 d . . . . .
 C14 C 0.0339(5) 0.8549(3) 0.5531(2) 0.0394(8) Uani 1 1 d . . . . .
 H14 H 0.093294 0.870931 0.507357 0.047 Uiso 1 1 calc R U . . .
 C15 C -0.1188(5) 0.9054(3) 0.5492(3) 0.0468(10) Uani 1 1 d . . . . .
 H15 H -0.166745 0.955766 0.500120 0.056 Uiso 1 1 calc R U . . .
 C16 C -0.2001(4) 0.8818(3) 0.6174(3) 0.0459(10) Uani 1 1 d . . . . .
 H16 H -0.304430 0.917949 0.616291 0.055 Uiso 1 1 calc R U . . .
 C17 C -0.1307(4) 0.8055(3) 0.6880(3) 0.0402(8) Uani 1 1 d . . . . .
 C18 C -0.2174(5) 0.7781(4) 0.7619(3) 0.0614(13) Uani 1 1 d . . . . .
 H18A H -0.221641 0.708601 0.765998 0.092 Uiso 1 1 calc R U . . .
 H18B H -0.319129 0.828088 0.754949 0.092 Uiso 1 1 calc R U . . .
 H18C H -0.168687 0.779445 0.813371 0.092 Uiso 1 1 calc R U . . .
 Br3 Br 0.65061(5) 1.04790(3) 0.31887(2) 0.03881(11) Uani 1 1 d . . . . .
 Br4 Br 0.50426(4) 0.82571(3) 0.23550(3) 0.04267(12) Uani 1 1 d . . . . .
 Zn2 Zn 0.70166(4) 0.88973(3) 0.27160(3) 0.02435(11) Uani 1 1 d . . . . .
 O4 O 1.0038(6) 0.9545(4) 0.3423(3) 0.0483(15) Uani 0.606(9) 1 d . . P A 1
 H4 H 0.902(12) 0.995(8) 0.335(6) 0.07(3) Uiso 0.606(9) 1 d . . P A 1
 O4' O 0.9916(9) 0.9934(6) 0.1962(6) 0.059(3) Uani 0.394(9) 1 d . . P A 2
 H4' H 0.968628 1.056536 0.198068 0.089 Uiso 0.394(9) 1 d R U P A 2
 O5 O 1.0837(3) 0.7288(2) 0.15723(18) 0.0408(6) Uani 1 1 d . . . . .
 O6 O 1.1203(3) 0.6527(2) 0.34912(19) 0.0415(6) Uani 1 1 d . . . . .
 N4 N 0.9343(3) 0.7895(2) 0.26178(17) 0.0261(5) Uani 1 1 d . . . . .
 N5 N 0.7348(3) 0.9367(2) 0.13791(17) 0.0306(6) Uani 1 1 d . . . . .
 N6 N 0.7439(3) 0.7838(2) 0.39568(17) 0.0258(5) Uani 1 1 d . . . . .
 C19 C 1.0493(4) 0.9307(3) 0.2671(3) 0.0422(9) Uani 1 1 d . . . . .
 H19A H 1.142978 0.946081 0.253414 0.051 Uiso 0.606(9) 1 calc R U P A 1
 H19B H 0.972607 0.976097 0.222555 0.051 Uiso 0.606(9) 1 calc R U P A 1
 H19C H 0.981235 0.948719 0.312717 0.051 Uiso 0.394(9) 1 calc R U P A 2
 H19D H 1.145375 0.938622 0.279879 0.051 Uiso 0.394(9) 1 calc R U P A 2
 C20 C 1.0761(4) 0.8186(3) 0.2648(2) 0.0325(7) Uani 1 1 d . . . . .
 C21 C 1.1544(4) 0.7918(4) 0.1847(3) 0.0435(9) Uani 1 1 d . . . . .
 H21A H 1.142703 0.855516 0.140565 0.052 Uiso 1 1 calc R U . . .
 H21B H 1.262382 0.753712 0.197410 0.052 Uiso 1 1 calc R U . . .
 C22 C 0.9327(4) 0.7687(3) 0.1768(2) 0.0315(7) Uani 1 1 d . . . . .
 H22 H 0.884367 0.715055 0.179044 0.038 Uiso 1 1 calc R U . . .
 C23 C 1.1585(4) 0.7432(3) 0.3451(3) 0.0416(9) Uani 1 1 d . . . . .
 H23A H 1.267840 0.727835 0.341661 0.050 Uiso 1 1 calc R U . . .
 H23B H 1.124810 0.771808 0.395200 0.050 Uiso 1 1 calc R U . . .
 C24 C 0.9652(4) 0.6917(2) 0.3279(2) 0.0301(7) Uani 1 1 d . . . . .
 H24 H 0.938154 0.640454 0.303920 0.036 Uiso 1 1 calc R U . . .
 C25 C 0.8482(4) 0.8654(3) 0.1117(2) 0.0337(7) Uani 1 1 d . . . . .
 C26 C 0.8844(5) 0.8737(4) 0.0276(3) 0.0499(10) Uani 1 1 d . . . . .
 H26 H 0.965427 0.821909 0.010912 0.060 Uiso 1 1 calc R U . . .
 C27 C 0.7992(6) 0.9592(4) -0.0305(3) 0.0615(13) Uani 1 1 d . . . . .
 H27 H 0.821703 0.967514 -0.088349 0.074 Uiso 1 1 calc R U . . .
 C28 C 0.6822(6) 1.0322(4) -0.0052(3) 0.0541(11) Uani 1 1 d . . . . .
 H28 H 0.622598 1.091129 -0.045408 0.065 Uiso 1 1 calc R U . . .
 C29 C 0.6510(4) 1.0195(3) 0.0800(2) 0.0394(8) Uani 1 1 d . . . . .
 C30 C 0.5224(5) 1.0983(3) 0.1096(3) 0.0512(10) Uani 1 1 d . . . . .
 H30A H 0.464492 1.063017 0.148287 0.077 Uiso 1 1 calc R U . . .
 H30B H 0.457946 1.144620 0.060986 0.077 Uiso 1 1 calc R U . . .
 H30C H 0.560817 1.138682 0.138971 0.077 Uiso 1 1 calc R U . . .
 C31 C 0.8765(4) 0.7074(2) 0.4060(2) 0.0280(6) Uani 1 1 d . . . . .
 C32 C 0.9269(4) 0.6376(3) 0.4823(2) 0.0375(8) Uani 1 1 d . . . . .
 H32 H 1.022124 0.585118 0.487534 0.045 Uiso 1 1 calc R U . . .
 C33 C 0.8377(5) 0.6448(3) 0.5508(2) 0.0430(9) Uani 1 1 d . . . . .
 H33 H 0.870634 0.598297 0.603977 0.052 Uiso 1 1 calc R U . . .
 C34 C 0.6993(5) 0.7214(3) 0.5400(2) 0.0392(8) Uani 1 1 d . . . . .
 H34 H 0.634869 0.726881 0.585820 0.047 Uiso 1 1 calc R U . . .
 C35 C 0.6541(4) 0.7903(3) 0.4624(2) 0.0309(7) Uani 1 1 d . . . . .
 C36 C 0.5038(4) 0.8726(3) 0.4507(3) 0.0429(9) Uani 1 1 d . . . . .
 H36A H 0.513509 0.937024 0.458484 0.064 Uiso 1 1 calc R U . . .
 H36B H 0.436753 0.850887 0.492162 0.064 Uiso 1 1 calc R U . . .
 H36C H 0.462465 0.883663 0.393645 0.064 Uiso 1 1 calc R U . . .

loop_
  _atom_site_aniso_label
  _atom_site_aniso_U_11
  _atom_site_aniso_U_22
  _atom_site_aniso_U_33
  _atom_site_aniso_U_23
  _atom_site_aniso_U_13
  _atom_site_aniso_U_12
 Br1 0.03199(19) 0.0454(2) 0.0445(2) -0.01453(17) 0.00933(15) -0.01926(16)
 Br2 0.0573(3) 0.0450(2) 0.0328(2) -0.01796(17) 0.00105(17) -0.00448(19)
 Zn1 0.0237(2) 0.0307(2) 0.0271(2) -0.00718(17) 0.00373(16) -0.00678(17)
 O1 0.0608(18) 0.0361(14) 0.0478(16) -0.0220(13) 0.0236(14) -0.0212(13)
 O2 0.0267(11) 0.0496(15) 0.0362(13) -0.0142(11) 0.0075(10) -0.0193(11)
 O3 0.0405(14) 0.0359(13) 0.0340(13) -0.0006(10) 0.0108(10) -0.0114(11)
 N1 0.0230(12) 0.0226(12) 0.0253(12) -0.0083(10) 0.0030(10) -0.0072(10)
 N2 0.0271(13) 0.0307(14) 0.0270(13) -0.0071(11) 0.0002(10) -0.0070(11)
 N3 0.0277(14) 0.0300(14) 0.0313(14) -0.0096(11) -0.0008(11) -0.0010(11)
 C1 0.0415(19) 0.0328(17) 0.044(2) -0.0188(15) 0.0187(16) -0.0179(15)
 C2 0.0259(15) 0.0285(15) 0.0256(15) -0.0107(12) 0.0042(12) -0.0097(12)
 C3 0.0271(16) 0.0417(19) 0.0349(18) -0.0151(15) 0.0073(13) -0.0100(14)
 C4 0.0248(15) 0.0337(16) 0.0292(16) -0.0100(13) 0.0028(12) -0.0120(13)
 C5 0.0373(18) 0.0424(19) 0.0253(16) -0.0101(14) 0.0044(13) -0.0090(15)
 C6 0.0340(17) 0.0249(15) 0.0308(16) -0.0034(12) 0.0010(13) -0.0123(13)
 C7 0.0266(15) 0.0356(17) 0.0267(15) -0.0105(13) 0.0020(12) -0.0084(13)
 C8 0.0269(17) 0.055(2) 0.0343(18) -0.0157(17) 0.0022(14) -0.0030(16)
 C9 0.040(2) 0.052(2) 0.0347(19) -0.0116(17) -0.0057(16) 0.0060(17)
 C10 0.053(2) 0.0379(19) 0.0303(18) -0.0021(15) -0.0032(16) -0.0049(17)
 C11 0.0410(19) 0.0411(19) 0.0285(17) -0.0064(14) 0.0024(14) -0.0157(16)
 C12 0.050(2) 0.078(3) 0.038(2) 0.006(2) 0.0070(18) -0.030(2)
 C13 0.0352(17) 0.0210(14) 0.0318(16) -0.0080(12) -0.0009(13) -0.0063(13)
 C14 0.050(2) 0.0284(17) 0.0342(18) -0.0031(14) -0.0029(16) -0.0082(15)
 C15 0.052(2) 0.0313(18) 0.047(2) -0.0023(16) -0.0160(18) -0.0041(17)
 C16 0.0337(19) 0.0347(19) 0.061(3) -0.0147(18) -0.0124(17) 0.0034(15)
 C17 0.0303(18) 0.0358(19) 0.047(2) -0.0136(16) -0.0011(15) 0.0023(14)
 C18 0.030(2) 0.072(3) 0.064(3) -0.014(2) 0.0113(19) 0.005(2)
 Br3 0.0503(2) 0.02854(18) 0.0408(2) -0.01355(15) 0.00944(16) -0.01424(16)
 Br4 0.0369(2) 0.0554(2) 0.0405(2) -0.00108(17) -0.00506(15) -0.02768(18)
 Zn2 0.0231(2) 0.0236(2) 0.0258(2) -0.00561(16) 0.00357(15) -0.00735(16)
 O4 0.043(3) 0.057(3) 0.051(3) -0.028(2) 0.002(2) -0.015(2)
 O4' 0.061(5) 0.030(4) 0.080(6) -0.006(4) 0.022(4) -0.013(3)
 O5 0.0300(12) 0.0499(15) 0.0498(15) -0.0283(13) 0.0146(11) -0.0127(11)
 O6 0.0232(12) 0.0350(13) 0.0572(17) -0.0054(12) 0.0021(11) -0.0013(10)
 N4 0.0238(12) 0.0254(13) 0.0310(14) -0.0092(11) 0.0036(10) -0.0092(10)
 N5 0.0322(14) 0.0356(15) 0.0257(13) -0.0070(11) 0.0046(11) -0.0137(12)
 N6 0.0261(13) 0.0253(12) 0.0272(13) -0.0053(10) 0.0014(10) -0.0104(10)
 C19 0.0344(19) 0.042(2) 0.058(2) -0.0197(19) 0.0087(17) -0.0195(16)
 C20 0.0241(15) 0.0395(18) 0.0401(18) -0.0161(15) 0.0085(13) -0.0150(14)
 C21 0.0321(18) 0.060(2) 0.050(2) -0.0262(19) 0.0177(16) -0.0226(18)
 C22 0.0266(16) 0.0372(17) 0.0357(17) -0.0170(14) 0.0103(13) -0.0125(13)
 C23 0.0247(16) 0.052(2) 0.049(2) -0.0135(18) -0.0003(15) -0.0127(16)
 C24 0.0238(15) 0.0251(15) 0.0393(18) -0.0069(13) 0.0014(13) -0.0058(12)
 C25 0.0336(17) 0.0424(19) 0.0303(17) -0.0119(14) 0.0098(14) -0.0179(15)
 C26 0.052(2) 0.068(3) 0.035(2) -0.0200(19) 0.0209(18) -0.023(2)
 C27 0.074(3) 0.083(4) 0.027(2) -0.007(2) 0.017(2) -0.032(3)
 C28 0.065(3) 0.063(3) 0.030(2) 0.0033(18) 0.0034(18) -0.025(2)
 C29 0.044(2) 0.0403(19) 0.0330(18) -0.0012(15) 0.0018(15) -0.0176(16)
 C30 0.051(2) 0.045(2) 0.041(2) 0.0010(18) -0.0005(18) -0.0016(19)
 C31 0.0278(15) 0.0254(15) 0.0325(16) -0.0044(12) -0.0013(12) -0.0122(12)
 C32 0.0354(18) 0.0337(17) 0.0401(19) 0.0005(15) -0.0080(15) -0.0124(15)
 C33 0.053(2) 0.044(2) 0.0309(18) 0.0043(15) -0.0072(16) -0.0238(18)
 C34 0.051(2) 0.043(2) 0.0288(17) -0.0055(15) 0.0077(15) -0.0251(17)
 C35 0.0349(17) 0.0327(17) 0.0299(16) -0.0084(13) 0.0082(13) -0.0174(14)
 C36 0.040(2) 0.042(2) 0.039(2) -0.0064(16) 0.0200(16) -0.0077(16)

_geom_special_details
;
 All esds (except the esd in the dihedral angle between two l.s. planes)
 are estimated using the full covariance matrix.  The cell esds are taken
 into account individually in the estimation of esds in distances, angles
 and torsion angles; correlations between esds in cell parameters are only
 used when they are defined by crystal symmetry.  An approximate (isotropic)
 treatment of cell esds is used for estimating esds involving l.s. planes.
;
loop_
  _geom_bond_atom_site_label_1
  _geom_bond_atom_site_label_2
  _geom_bond_distance
  _geom_bond_site_symmetry_2
  _geom_bond_publ_flag
 Br1 Zn1 2.4111(6) . ?
 Br2 Zn1 2.4520(6) . ?
 Zn1 N1 2.236(3) . ?
 Zn1 N2 2.177(3) . ?
 Zn1 N3 2.163(3) . ?
 O1 H1 0.86(5) . ?
 O1 C1 1.429(4) . ?
 O2 C3 1.432(4) . ?
 O2 C4 1.411(4) . ?
 O3 C5 1.422(5) . ?
 O3 C6 1.413(4) . ?
 N1 C2 1.524(4) . ?
 N1 C4 1.480(4) . ?
 N1 C6 1.493(4) . ?
 N2 C7 1.349(4) . ?
 N2 C11 1.348(5) . ?
 N3 C13 1.332(5) . ?
 N3 C17 1.355(4) . ?
 C1 H1A 0.9900 . ?
 C1 H1B 0.9900 . ?
 C1 C2 1.510(5) . ?
 C2 C3 1.546(4) . ?
 C2 C5 1.524(5) . ?
 C3 H3A 0.9900 . ?
 C3 H3B 0.9900 . ?
 C4 H4A 1.0000 . ?
 C4 C7 1.521(5) . ?
 C5 H5A 0.9900 . ?
 C5 H5B 0.9900 . ?
 C6 H6 1.0000 . ?
 C6 C13 1.526(5) . ?
 C7 C8 1.377(5) . ?
 C8 H8 0.9500 . ?
 C8 C9 1.379(6) . ?
 C9 H9 0.9500 . ?
 C9 C10 1.374(6) . ?
 C10 H10 0.9500 . ?
 C10 C11 1.395(6) . ?
 C11 C12 1.499(5) . ?
 C12 H12A 0.9800 . ?
 C12 H12B 0.9800 . ?
 C12 H12C 0.9800 . ?
 C13 C14 1.391(5) . ?
 C14 H14 0.9500 . ?
 C14 C15 1.382(6) . ?
 C15 H15 0.9500 . ?
 C15 C16 1.372(7) . ?
 C16 H16 0.9500 . ?
 C16 C17 1.390(6) . ?
 C17 C18 1.486(6) . ?
 C18 H18A 0.9800 . ?
 C18 H18B 0.9800 . ?
 C18 H18C 0.9800 . ?
 Br3 Zn2 2.4172(5) . ?
 Br4 Zn2 2.4732(5) . ?
 Zn2 N4 2.214(3) . ?
 Zn2 N5 2.172(3) . ?
 Zn2 N6 2.181(3) . ?
 O4 H4 0.94(11) . ?
 O4 C19 1.364(6) . ?
 O4' H4' 0.8501 . ?
 O4' C19 1.292(10) . ?
 O5 C21 1.427(5) . ?
 O5 C22 1.409(4) . ?
 O6 C23 1.425(5) . ?
 O6 C24 1.414(4) . ?
 N4 C20 1.537(4) . ?
 N4 C22 1.483(4) . ?
 N4 C24 1.490(4) . ?
 N5 C25 1.340(5) . ?
 N5 C29 1.348(5) . ?
 N6 C31 1.343(4) . ?
 N6 C35 1.359(4) . ?
 C19 H19A 0.9900 . ?
 C19 H19B 0.9900 . ?
 C19 H19C 0.9900 . ?
 C19 H19D 0.9900 . ?
 C19 C20 1.524(5) . ?
 C20 C21 1.539(5) . ?
 C20 C23 1.529(5) . ?
 C21 H21A 0.9900 . ?
 C21 H21B 0.9900 . ?
 C22 H22 1.0000 . ?
 C22 C25 1.515(5) . ?
 C23 H23A 0.9900 . ?
 C23 H23B 0.9900 . ?
 C24 H24 1.0000 . ?
 C24 C31 1.520(5) . ?
 C25 C26 1.390(5) . ?
 C26 H26 0.9500 . ?
 C26 C27 1.373(7) . ?
 C27 H27 0.9500 . ?
 C27 C28 1.365(7) . ?
 C28 H28 0.9500 . ?
 C28 C29 1.395(6) . ?
 C29 C30 1.504(6) . ?
 C30 H30A 0.9800 . ?
 C30 H30B 0.9800 . ?
 C30 H30C 0.9800 . ?
 C31 C32 1.383(5) . ?
 C32 H32 0.9500 . ?
 C32 C33 1.379(6) . ?
 C33 H33 0.9500 . ?
 C33 C34 1.381(6) . ?
 C34 H34 0.9500 . ?
 C34 C35 1.388(5) . ?
 C35 C36 1.494(5) . ?
 C36 H36A 0.9800 . ?
 C36 H36B 0.9800 . ?
 C36 H36C 0.9800 . ?

loop_
  _geom_angle_atom_site_label_1
  _geom_angle_atom_site_label_2
  _geom_angle_atom_site_label_3
  _geom_angle
  _geom_angle_site_symmetry_1
  _geom_angle_site_symmetry_3
  _geom_angle_publ_flag
 Br1 Zn1 Br2 135.44(2) . . ?
 N1 Zn1 Br1 116.34(7) . . ?
 N1 Zn1 Br2 108.18(7) . . ?
 N2 Zn1 Br1 100.26(8) . . ?
 N2 Zn1 Br2 90.04(7) . . ?
 N2 Zn1 N1 78.21(10) . . ?
 N3 Zn1 Br1 96.96(8) . . ?
 N3 Zn1 Br2 89.57(8) . . ?
 N3 Zn1 N1 78.89(10) . . ?
 N3 Zn1 N2 155.75(11) . . ?
 C1 O1 H1 106(3) . . ?
 C4 O2 C3 104.1(2) . . ?
 C6 O3 C5 104.1(2) . . ?
 C2 N1 Zn1 128.96(19) . . ?
 C4 N1 Zn1 101.45(18) . . ?
 C4 N1 C2 102.7(2) . . ?
 C4 N1 C6 111.6(2) . . ?
 C6 N1 Zn1 107.88(18) . . ?
 C6 N1 C2 103.8(2) . . ?
 C7 N2 Zn1 112.1(2) . . ?
 C11 N2 Zn1 128.9(2) . . ?
 C11 N2 C7 119.0(3) . . ?
 C13 N3 Zn1 115.2(2) . . ?
 C13 N3 C17 119.3(3) . . ?
 C17 N3 Zn1 125.6(3) . . ?
 O1 C1 H1A 110.5 . . ?
 O1 C1 H1B 110.5 . . ?
 O1 C1 C2 106.2(3) . . ?
 H1A C1 H1B 108.7 . . ?
 C2 C1 H1A 110.5 . . ?
 C2 C1 H1B 110.5 . . ?
 N1 C2 C3 103.5(2) . . ?
 C1 C2 N1 113.1(3) . . ?
 C1 C2 C3 112.5(3) . . ?
 C1 C2 C5 113.1(3) . . ?
 C5 C2 N1 102.4(2) . . ?
 C5 C2 C3 111.4(3) . . ?
 O2 C3 C2 106.1(3) . . ?
 O2 C3 H3A 110.5 . . ?
 O2 C3 H3B 110.5 . . ?
 C2 C3 H3A 110.5 . . ?
 C2 C3 H3B 110.5 . . ?
 H3A C3 H3B 108.7 . . ?
 O2 C4 N1 106.4(2) . . ?
 O2 C4 H4A 109.3 . . ?
 O2 C4 C7 111.7(3) . . ?
 N1 C4 H4A 109.3 . . ?
 N1 C4 C7 110.8(3) . . ?
 C7 C4 H4A 109.3 . . ?
 O3 C5 C2 103.4(3) . . ?
 O3 C5 H5A 111.1 . . ?
 O3 C5 H5B 111.1 . . ?
 C2 C5 H5A 111.1 . . ?
 C2 C5 H5B 111.1 . . ?
 H5A C5 H5B 109.0 . . ?
 O3 C6 N1 107.8(3) . . ?
 O3 C6 H6 108.6 . . ?
 O3 C6 C13 110.8(3) . . ?
 N1 C6 H6 108.6 . . ?
 N1 C6 C13 112.4(3) . . ?
 C13 C6 H6 108.6 . . ?
 N2 C7 C4 116.2(3) . . ?
 N2 C7 C8 123.2(3) . . ?
 C8 C7 C4 120.5(3) . . ?
 C7 C8 H8 121.1 . . ?
 C7 C8 C9 117.8(4) . . ?
 C9 C8 H8 121.1 . . ?
 C8 C9 H9 120.2 . . ?
 C10 C9 C8 119.6(4) . . ?
 C10 C9 H9 120.2 . . ?
 C9 C10 H10 119.9 . . ?
 C9 C10 C11 120.2(4) . . ?
 C11 C10 H10 119.9 . . ?
 N2 C11 C10 120.1(3) . . ?
 N2 C11 C12 118.7(3) . . ?
 C10 C11 C12 121.1(4) . . ?
 C11 C12 H12A 109.5 . . ?
 C11 C12 H12B 109.5 . . ?
 C11 C12 H12C 109.5 . . ?
 H12A C12 H12B 109.5 . . ?
 H12A C12 H12C 109.5 . . ?
 H12B C12 H12C 109.5 . . ?
 N3 C13 C6 118.2(3) . . ?
 N3 C13 C14 122.7(3) . . ?
 C14 C13 C6 118.9(3) . . ?
 C13 C14 H14 120.9 . . ?
 C15 C14 C13 118.2(4) . . ?
 C15 C14 H14 120.9 . . ?
 C14 C15 H15 120.5 . . ?
 C16 C15 C14 119.1(4) . . ?
 C16 C15 H15 120.5 . . ?
 C15 C16 H16 119.8 . . ?
 C15 C16 C17 120.4(4) . . ?
 C17 C16 H16 119.8 . . ?
 N3 C17 C16 120.3(4) . . ?
 N3 C17 C18 118.7(4) . . ?
 C16 C17 C18 121.1(4) . . ?
 C17 C18 H18A 109.5 . . ?
 C17 C18 H18B 109.5 . . ?
 C17 C18 H18C 109.5 . . ?
 H18A C18 H18B 109.5 . . ?
 H18A C18 H18C 109.5 . . ?
 H18B C18 H18C 109.5 . . ?
 Br3 Zn2 Br4 123.53(2) . . ?
 N4 Zn2 Br3 120.89(7) . . ?
 N4 Zn2 Br4 115.56(7) . . ?
 N5 Zn2 Br3 103.02(8) . . ?
 N5 Zn2 Br4 89.08(8) . . ?
 N5 Zn2 N4 78.48(11) . . ?
 N5 Zn2 N6 155.06(10) . . ?
 N6 Zn2 Br3 97.39(7) . . ?
 N6 Zn2 Br4 91.51(7) . . ?
 N6 Zn2 N4 78.80(10) . . ?
 C19 O4 H4 107(6) . . ?
 C19 O4' H4' 112.7 . . ?
 C22 O5 C21 104.7(3) . . ?
 C24 O6 C23 103.7(3) . . ?
 C20 N4 Zn2 126.4(2) . . ?
 C22 N4 Zn2 103.16(19) . . ?
 C22 N4 C20 103.7(2) . . ?
 C22 N4 C24 110.2(3) . . ?
 C24 N4 Zn2 108.67(18) . . ?
 C24 N4 C20 104.1(2) . . ?
 C25 N5 Zn2 111.9(2) . . ?
 C25 N5 C29 118.6(3) . . ?
 C29 N5 Zn2 129.2(2) . . ?
 C31 N6 Zn2 114.5(2) . . ?
 C31 N6 C35 118.4(3) . . ?
 C35 N6 Zn2 127.0(2) . . ?
 O4 C19 H19A 108.6 . . ?
 O4 C19 H19B 108.6 . . ?
 O4 C19 C20 114.7(4) . . ?
 O4' C19 H19C 109.3 . . ?
 O4' C19 H19D 109.3 . . ?
 O4' C19 C20 111.7(5) . . ?
 H19A C19 H19B 107.6 . . ?
 H19C C19 H19D 107.9 . . ?
 C20 C19 H19A 108.6 . . ?
 C20 C19 H19B 108.6 . . ?
 C20 C19 H19C 109.3 . . ?
 C20 C19 H19D 109.3 . . ?
 N4 C20 C21 102.9(3) . . ?
 C19 C20 N4 115.3(3) . . ?
 C19 C20 C21 111.9(3) . . ?
 C19 C20 C23 112.0(3) . . ?
 C23 C20 N4 101.9(3) . . ?
 C23 C20 C21 112.1(3) . . ?
 O5 C21 C20 106.1(3) . . ?
 O5 C21 H21A 110.5 . . ?
 O5 C21 H21B 110.5 . . ?
 C20 C21 H21A 110.5 . . ?
 C20 C21 H21B 110.5 . . ?
 H21A C21 H21B 108.7 . . ?
 O5 C22 N4 106.1(3) . . ?
 O5 C22 H22 109.1 . . ?
 O5 C22 C25 111.6(3) . . ?
 N4 C22 H22 109.1 . . ?
 N4 C22 C25 111.7(3) . . ?
 C25 C22 H22 109.1 . . ?
 O6 C23 C20 104.4(3) . . ?
 O6 C23 H23A 110.9 . . ?
 O6 C23 H23B 110.9 . . ?
 C20 C23 H23A 110.9 . . ?
 C20 C23 H23B 110.9 . . ?
 H23A C23 H23B 108.9 . . ?
 O6 C24 N4 107.9(3) . . ?
 O6 C24 H24 108.7 . . ?
 O6 C24 C31 110.3(3) . . ?
 N4 C24 H24 108.7 . . ?
 N4 C24 C31 112.3(3) . . ?
 C31 C24 H24 108.7 . . ?
 N5 C25 C22 117.6(3) . . ?
 N5 C25 C26 122.9(4) . . ?
 C26 C25 C22 119.3(3) . . ?
 C25 C26 H26 121.1 . . ?
 C27 C26 C25 117.9(4) . . ?
 C27 C26 H26 121.1 . . ?
 C26 C27 H27 119.9 . . ?
 C28 C27 C26 120.2(4) . . ?
 C28 C27 H27 119.9 . . ?
 C27 C28 H28 120.3 . . ?
 C27 C28 C29 119.4(4) . . ?
 C29 C28 H28 120.3 . . ?
 N5 C29 C28 121.1(4) . . ?
 N5 C29 C30 118.3(3) . . ?
 C28 C29 C30 120.6(4) . . ?
 C29 C30 H30A 109.5 . . ?
 C29 C30 H30B 109.5 . . ?
 C29 C30 H30C 109.5 . . ?
 H30A C30 H30B 109.5 . . ?
 H30A C30 H30C 109.5 . . ?
 H30B C30 H30C 109.5 . . ?
 N6 C31 C24 117.6(3) . . ?
 N6 C31 C32 122.6(3) . . ?
 C32 C31 C24 119.5(3) . . ?
 C31 C32 H32 120.3 . . ?
 C33 C32 C31 119.4(4) . . ?
 C33 C32 H32 120.3 . . ?
 C32 C33 H33 120.8 . . ?
 C32 C33 C34 118.3(3) . . ?
 C34 C33 H33 120.8 . . ?
 C33 C34 H34 119.9 . . ?
 C33 C34 C35 120.2(3) . . ?
 C35 C34 H34 119.9 . . ?
 N6 C35 C34 121.0(3) . . ?
 N6 C35 C36 118.8(3) . . ?
 C34 C35 C36 120.1(3) . . ?
 C35 C36 H36A 109.5 . . ?
 C35 C36 H36B 109.5 . . ?
 C35 C36 H36C 109.5 . . ?
 H36A C36 H36B 109.5 . . ?
 H36A C36 H36C 109.5 . . ?
 H36B C36 H36C 109.5 . . ?

loop_
  _geom_hbond_atom_site_label_D
  _geom_hbond_atom_site_label_H
  _geom_hbond_atom_site_label_A
  _geom_hbond_distance_DH
  _geom_hbond_distance_HA
  _geom_hbond_distance_DA
  _geom_hbond_angle_DHA
  _geom_hbond_site_symmetry_A
  _geom_hbond_publ_flag
 O1 H1 Br4 0.86(5) 2.53(5) 3.361(3) 163(4) 2_666 yes
 O4 H4 Br3 0.94(11) 2.25(11) 3.169(5) 164(8) . yes
 O4' H4' Br2 0.85 2.50 3.260(7) 149.1 2_676 yes

loop_
  _geom_torsion_atom_site_label_1
  _geom_torsion_atom_site_label_2
  _geom_torsion_atom_site_label_3
  _geom_torsion_atom_site_label_4
  _geom_torsion
  _geom_torsion_site_symmetry_1
  _geom_torsion_site_symmetry_2
  _geom_torsion_site_symmetry_3
  _geom_torsion_site_symmetry_4
  _geom_torsion_publ_flag
 Zn1 N1 C2 C1 -8.5(4) . . . . ?
 Zn1 N1 C2 C3 -130.5(2) . . . . ?
 Zn1 N1 C2 C5 113.5(3) . . . . ?
 Zn1 N1 C4 O2 170.1(2) . . . . ?
 Zn1 N1 C4 C7 48.5(3) . . . . ?
 Zn1 N1 C6 O3 -151.7(2) . . . . ?
 Zn1 N1 C6 C13 -29.3(3) . . . . ?
 Zn1 N2 C7 C4 4.9(4) . . . . ?
 Zn1 N2 C7 C8 -177.8(3) . . . . ?
 Zn1 N2 C11 C10 177.7(3) . . . . ?
 Zn1 N2 C11 C12 -3.7(5) . . . . ?
 Zn1 N3 C13 C6 -9.2(4) . . . . ?
 Zn1 N3 C13 C14 176.7(3) . . . . ?
 Zn1 N3 C17 C16 -177.6(3) . . . . ?
 Zn1 N3 C17 C18 2.3(5) . . . . ?
 O1 C1 C2 N1 -176.4(3) . . . . ?
 O1 C1 C2 C3 -59.6(4) . . . . ?
 O1 C1 C2 C5 67.8(4) . . . . ?
 O2 C4 C7 N2 -157.2(3) . . . . ?
 O2 C4 C7 C8 25.4(4) . . . . ?
 O3 C6 C13 N3 147.8(3) . . . . ?
 O3 C6 C13 C14 -37.9(4) . . . . ?
 N1 C2 C3 O2 -10.6(3) . . . . ?
 N1 C2 C5 O3 35.1(3) . . . . ?
 N1 C4 C7 N2 -38.8(4) . . . . ?
 N1 C4 C7 C8 143.8(3) . . . . ?
 N1 C6 C13 N3 27.1(4) . . . . ?
 N1 C6 C13 C14 -158.6(3) . . . . ?
 N2 C7 C8 C9 -0.3(6) . . . . ?
 N3 C13 C14 C15 1.1(5) . . . . ?
 C1 C2 C3 O2 -133.0(3) . . . . ?
 C1 C2 C5 O3 157.2(3) . . . . ?
 C2 N1 C4 O2 35.4(3) . . . . ?
 C2 N1 C4 C7 -86.2(3) . . . . ?
 C2 N1 C6 O3 -12.3(3) . . . . ?
 C2 N1 C6 C13 110.1(3) . . . . ?
 C3 O2 C4 N1 -43.2(3) . . . . ?
 C3 O2 C4 C7 77.8(3) . . . . ?
 C3 C2 C5 O3 -74.9(3) . . . . ?
 C4 O2 C3 C2 32.6(3) . . . . ?
 C4 N1 C2 C1 107.9(3) . . . . ?
 C4 N1 C2 C3 -14.1(3) . . . . ?
 C4 N1 C2 C5 -130.1(3) . . . . ?
 C4 N1 C6 O3 97.7(3) . . . . ?
 C4 N1 C6 C13 -139.9(3) . . . . ?
 C4 C7 C8 C9 176.9(3) . . . . ?
 C5 O3 C6 N1 35.5(3) . . . . ?
 C5 O3 C6 C13 -87.9(3) . . . . ?
 C5 C2 C3 O2 98.8(3) . . . . ?
 C6 O3 C5 C2 -43.9(3) . . . . ?
 C6 N1 C2 C1 -135.8(3) . . . . ?
 C6 N1 C2 C3 102.2(3) . . . . ?
 C6 N1 C2 C5 -13.7(3) . . . . ?
 C6 N1 C4 O2 -75.3(3) . . . . ?
 C6 N1 C4 C7 163.1(3) . . . . ?
 C6 C13 C14 C15 -173.0(3) . . . . ?
 C7 N2 C11 C10 -2.9(5) . . . . ?
 C7 N2 C11 C12 175.7(4) . . . . ?
 C7 C8 C9 C10 -1.8(6) . . . . ?
 C8 C9 C10 C11 1.6(6) . . . . ?
 C9 C10 C11 N2 0.8(6) . . . . ?
 C9 C10 C11 C12 -177.8(4) . . . . ?
 C11 N2 C7 C4 -174.6(3) . . . . ?
 C11 N2 C7 C8 2.7(5) . . . . ?
 C13 N3 C17 C16 2.0(6) . . . . ?
 C13 N3 C17 C18 -178.1(4) . . . . ?
 C13 C14 C15 C16 1.6(6) . . . . ?
 C14 C15 C16 C17 -2.4(6) . . . . ?
 C15 C16 C17 N3 0.7(6) . . . . ?
 C15 C16 C17 C18 -179.2(4) . . . . ?
 C17 N3 C13 C6 171.2(3) . . . . ?
 C17 N3 C13 C14 -2.9(5) . . . . ?
 Zn2 N4 C20 C19 -5.6(4) . . . . ?
 Zn2 N4 C20 C21 -127.8(3) . . . . ?
 Zn2 N4 C20 C23 116.0(3) . . . . ?
 Zn2 N4 C22 O5 164.9(2) . . . . ?
 Zn2 N4 C22 C25 43.1(3) . . . . ?
 Zn2 N4 C24 O6 -152.1(2) . . . . ?
 Zn2 N4 C24 C31 -30.3(3) . . . . ?
 Zn2 N5 C25 C22 -0.9(4) . . . . ?
 Zn2 N5 C25 C26 175.0(3) . . . . ?
 Zn2 N5 C29 C28 -173.9(3) . . . . ?
 Zn2 N5 C29 C30 6.0(5) . . . . ?
 Zn2 N6 C31 C24 -11.4(4) . . . . ?
 Zn2 N6 C31 C32 175.2(3) . . . . ?
 Zn2 N6 C35 C34 -175.5(3) . . . . ?
 Zn2 N6 C35 C36 5.4(5) . . . . ?
 O4 C19 C20 N4 73.5(5) . . . . ?
 O4 C19 C20 C21 -169.4(4) . . . . ?
 O4 C19 C20 C23 -42.5(5) . . . . ?
 O4' C19 C20 N4 -69.7(5) . . . . ?
 O4' C19 C20 C21 47.4(6) . . . . ?
 O4' C19 C20 C23 174.3(5) . . . . ?
 O5 C22 C25 N5 -149.1(3) . . . . ?
 O5 C22 C25 C26 34.8(5) . . . . ?
 O6 C24 C31 N6 149.4(3) . . . . ?
 O6 C24 C31 C32 -36.9(4) . . . . ?
 N4 C20 C21 O5 -14.8(4) . . . . ?
 N4 C20 C23 O6 32.8(3) . . . . ?
 N4 C22 C25 N5 -30.6(4) . . . . ?
 N4 C22 C25 C26 153.4(3) . . . . ?
 N4 C24 C31 N6 29.0(4) . . . . ?
 N4 C24 C31 C32 -157.4(3) . . . . ?
 N5 C25 C26 C27 0.0(7) . . . . ?
 N6 C31 C32 C33 1.0(5) . . . . ?
 C19 C20 C21 O5 -139.2(3) . . . . ?
 C19 C20 C23 O6 156.6(3) . . . . ?
 C20 N4 C22 O5 31.7(3) . . . . ?
 C20 N4 C22 C25 -90.1(3) . . . . ?
 C20 N4 C24 O6 -15.2(3) . . . . ?
 C20 N4 C24 C31 106.6(3) . . . . ?
 C21 O5 C22 N4 -42.3(4) . . . . ?
 C21 O5 C22 C25 79.6(4) . . . . ?
 C21 C20 C23 O6 -76.6(3) . . . . ?
 C22 O5 C21 C20 35.1(4) . . . . ?
 C22 N4 C20 C19 112.5(3) . . . . ?
 C22 N4 C20 C21 -9.7(3) . . . . ?
 C22 N4 C20 C23 -125.9(3) . . . . ?
 C22 N4 C24 O6 95.5(3) . . . . ?
 C22 N4 C24 C31 -142.7(3) . . . . ?
 C22 C25 C26 C27 175.8(4) . . . . ?
 C23 O6 C24 N4 36.8(4) . . . . ?
 C23 O6 C24 C31 -86.3(3) . . . . ?
 C23 C20 C21 O5 93.9(4) . . . . ?
 C24 O6 C23 C20 -43.3(3) . . . . ?
 C24 N4 C20 C19 -132.2(3) . . . . ?
 C24 N4 C20 C21 105.7(3) . . . . ?
 C24 N4 C20 C23 -10.6(3) . . . . ?
 C24 N4 C22 O5 -79.2(3) . . . . ?
 C24 N4 C22 C25 159.0(3) . . . . ?
 C24 C31 C32 C33 -172.3(3) . . . . ?
 C25 N5 C29 C28 -1.0(6) . . . . ?
 C25 N5 C29 C30 178.9(4) . . . . ?
 C25 C26 C27 C28 -0.7(8) . . . . ?
 C26 C27 C28 C29 0.5(8) . . . . ?
 C27 C28 C29 N5 0.3(7) . . . . ?
 C27 C28 C29 C30 -179.6(5) . . . . ?
 C29 N5 C25 C22 -175.0(3) . . . . ?
 C29 N5 C25 C26 0.8(5) . . . . ?
 C31 N6 C35 C34 1.5(5) . . . . ?
 C31 N6 C35 C36 -177.7(3) . . . . ?
 C31 C32 C33 C34 0.9(6) . . . . ?
 C32 C33 C34 C35 -1.5(6) . . . . ?
 C33 C34 C35 N6 0.4(6) . . . . ?
 C33 C34 C35 C36 179.5(4) . . . . ?
 C35 N6 C31 C24 171.3(3) . . . . ?
 C35 N6 C31 C32 -2.1(5) . . . . ?

_shelx_res_file
;
TITL jonap13_a.res in P-1
    jonap13.res
    created by SHELXL-2019/2 at 16:00:58 on 04-Apr-2023
REM Old TITL JONAP13_auto in P-1
REM SHELXT solution in P-1: R1 0.133, Rweak 0.011, Alpha 0.063
REM <I/s> 0.000 for 0 systematic absences, Orientation as input
REM Formula found by SHELXT: C37 N6 O6 Zn2 Br4
CELL 1.54184 9.4924 14.0947 16.3066 76.744 88.003 70.577
ZERR 4 0.0001 0.0001 0.0002 0.001 0.001 0.001
LATT 1
SFAC C H Br N O Zn
UNIT 72 84 8 12 12 4
EQIV $1 1-X,1-Y,1-Z
EQIV $2 1-X,2-Y,1-Z

L.S. 12
PLAN  8
SIZE 0.284 0.273 0.16
TEMP -100
CONF
HTAB O1 Br4_$1
HTAB O4 Br3
HTAB O4' Br2_$2
BOND $H
list 4
MORE -1
fmap 2
acta 149.008
OMIT -4 14 6
REM <olex2.extras>
REM <HklSrc "%.\\Faces.hkl">
REM </olex2.extras>

WGHT    0.047400    4.178700
EXTI    0.002405
FVAR       3.67027   0.60629
BR1   3    0.003979    0.515571    0.789956    11.00000    0.03199    0.04538 =
         0.04449   -0.01453    0.00933   -0.01926
BR2   3    0.139978    0.756424    0.874140    11.00000    0.05729    0.04502 =
         0.03283   -0.01796    0.00105   -0.00448
ZN1   6    0.144157    0.629641    0.792411    11.00000    0.02374    0.03067 =
         0.02712   -0.00718    0.00373   -0.00678
O1    5    0.415711    0.392370    0.611762    11.00000    0.06080    0.03615 =
         0.04778   -0.02196    0.02361   -0.02121
H1    2    0.433981    0.330294    0.641777    11.00000    0.05333
O2    5    0.573828    0.599478    0.698441    11.00000    0.02668    0.04964 =
         0.03616   -0.01421    0.00755   -0.01929
O3    5    0.330242    0.718273    0.557121    11.00000    0.04047    0.03593 =
         0.03404   -0.00065    0.01079   -0.01144
N1    4    0.318581    0.630052    0.696681    11.00000    0.02297    0.02263 =
         0.02533   -0.00832    0.00299   -0.00720
N2    4    0.344967    0.520939    0.864143    11.00000    0.02710    0.03066 =
         0.02698   -0.00712    0.00020   -0.00702
N3    4    0.018400    0.754224    0.690467    11.00000    0.02772    0.02999 =
         0.03133   -0.00957   -0.00082   -0.00095
C1    1    0.337529    0.458745    0.664915    11.00000    0.04153    0.03280 =
         0.04384   -0.01879    0.01868   -0.01785
AFIX  23
H1A   2    0.364174    0.423759    0.725008    11.00000   -1.20000
H1B   2    0.228133    0.478118    0.655421    11.00000   -1.20000
AFIX   0
C2    1    0.384867    0.553394    0.641617    11.00000    0.02593    0.02850 =
         0.02557   -0.01073    0.00421   -0.00971
C3    1    0.555408    0.527048    0.654481    11.00000    0.02709    0.04168 =
         0.03493   -0.01506    0.00733   -0.00999
AFIX  23
H3A   2    0.601314    0.455387    0.688055    11.00000   -1.20000
H3B   2    0.602986    0.533819    0.599428    11.00000   -1.20000
AFIX   0
C4    1    0.449421    0.618215    0.749796    11.00000    0.02476    0.03375 =
         0.02921   -0.01003    0.00275   -0.01197
AFIX  13
H4A   2    0.433934    0.684076    0.767754    11.00000   -1.20000
AFIX   0
C5    1    0.328925    0.618790    0.553353    11.00000    0.03727    0.04240 =
         0.02530   -0.01013    0.00443   -0.00897
AFIX  23
H5A   2    0.396276    0.591623    0.510193    11.00000   -1.20000
H5B   2    0.226688    0.620870    0.540366    11.00000   -1.20000
AFIX   0
C6    1    0.268182    0.732537    0.635210    11.00000    0.03396    0.02489 =
         0.03084   -0.00342    0.00099   -0.01226
AFIX  13
H6    2    0.308335    0.780696    0.655540    11.00000   -1.20000
AFIX   0
C7    1    0.470759    0.530367    0.827554    11.00000    0.02656    0.03561 =
         0.02667   -0.01049    0.00198   -0.00844
C8    1    0.612196    0.468007    0.859255    11.00000    0.02688    0.05458 =
         0.03426   -0.01566    0.00220   -0.00299
AFIX  43
H8    2    0.698560    0.476489    0.831751    11.00000   -1.20000
AFIX   0
C9    1    0.624300    0.392844    0.932244    11.00000    0.03975    0.05151 =
         0.03473   -0.01163   -0.00570    0.00602
AFIX  43
H9    2    0.719929    0.347084    0.955057    11.00000   -1.20000
AFIX   0
C10   1    0.497326    0.384508    0.971778    11.00000    0.05272    0.03787 =
         0.03028   -0.00206   -0.00319   -0.00488
AFIX  43
H10   2    0.505258    0.334005    1.022837    11.00000   -1.20000
AFIX   0
C11   1    0.356800    0.450019    0.937125    11.00000    0.04098    0.04106 =
         0.02849   -0.00641    0.00237   -0.01574
C12   1    0.216946    0.444998    0.980692    11.00000    0.05002    0.07804 =
         0.03849    0.00567    0.00704   -0.02978
AFIX 137
H12A  2    0.149544    0.515243    0.979444    11.00000   -1.50000
H12B  2    0.242431    0.406317    1.039367    11.00000   -1.50000
H12C  2    0.167406    0.410151    0.951755    11.00000   -1.50000
AFIX   0
C13   1    0.098180    0.780031    0.625604    11.00000    0.03522    0.02096 =
         0.03183   -0.00796   -0.00091   -0.00627
C14   1    0.033874    0.854927    0.553053    11.00000    0.05003    0.02840 =
         0.03420   -0.00310   -0.00288   -0.00820
AFIX  43
H14   2    0.093294    0.870931    0.507357    11.00000   -1.20000
AFIX   0
C15   1   -0.118775    0.905418    0.549248    11.00000    0.05194    0.03134 =
         0.04744   -0.00229   -0.01597   -0.00412
AFIX  43
H15   2   -0.166745    0.955766    0.500120    11.00000   -1.20000
AFIX   0
C16   1   -0.200067    0.881842    0.617373    11.00000    0.03374    0.03470 =
         0.06084   -0.01474   -0.01241    0.00341
AFIX  43
H16   2   -0.304430    0.917949    0.616291    11.00000   -1.20000
AFIX   0
C17   1   -0.130663    0.805457    0.687958    11.00000    0.03029    0.03583 =
         0.04667   -0.01364   -0.00115    0.00229
C18   1   -0.217416    0.778066    0.761861    11.00000    0.02979    0.07172 =
         0.06386   -0.01401    0.01128    0.00538
AFIX 137
H18A  2   -0.221641    0.708601    0.765998    11.00000   -1.50000
H18B  2   -0.319129    0.828088    0.754949    11.00000   -1.50000
H18C  2   -0.168687    0.779445    0.813371    11.00000   -1.50000
AFIX   0

BR3   3    0.650615    1.047904    0.318867    11.00000    0.05025    0.02854 =
         0.04078   -0.01355    0.00944   -0.01424
BR4   3    0.504265    0.825714    0.235497    11.00000    0.03695    0.05535 =
         0.04055   -0.00108   -0.00506   -0.02768
ZN2   6    0.701661    0.889730    0.271597    11.00000    0.02309    0.02357 =
         0.02581   -0.00561    0.00357   -0.00735
PART 1
O4    5    1.003803    0.954528    0.342324    21.00000    0.04262    0.05739 =
         0.05140   -0.02800    0.00199   -0.01491
H4    2    0.901593    0.994817    0.335092    21.00000    0.07247
PART 2
O4'   5    0.991588    0.993416    0.196238   -21.00000    0.06109    0.02957 =
         0.08047   -0.00600    0.02235   -0.01289
AFIX   3
H4'   2    0.968628    1.056536    0.198068   -21.00000   -1.50000
AFIX   0
PART 0
O5    5    1.083689    0.728842    0.157233    11.00000    0.02996    0.04989 =
         0.04976   -0.02828    0.01462   -0.01275
O6    5    1.120287    0.652677    0.349124    11.00000    0.02323    0.03501 =
         0.05720   -0.00542    0.00209   -0.00130
N4    4    0.934294    0.789515    0.261781    11.00000    0.02379    0.02539 =
         0.03101   -0.00917    0.00357   -0.00917
N5    4    0.734850    0.936678    0.137909    11.00000    0.03218    0.03560 =
         0.02566   -0.00704    0.00464   -0.01366
N6    4    0.743856    0.783802    0.395685    11.00000    0.02605    0.02527 =
         0.02715   -0.00535    0.00144   -0.01040
C19   1    1.049281    0.930686    0.267064    11.00000    0.03437    0.04243 =
         0.05849   -0.01974    0.00867   -0.01948
PART 1
AFIX  23
H19A  2    1.142978    0.946081    0.253414    21.00000   -1.20000
H19B  2    0.972607    0.976097    0.222555    21.00000   -1.20000
AFIX  23
PART 2
H19C  2    0.981235    0.948719    0.312717   -21.00000   -1.20000
H19D  2    1.145375    0.938622    0.279879   -21.00000   -1.20000
AFIX   0
PART 0
C20   1    1.076142    0.818582    0.264758    11.00000    0.02413    0.03955 =
         0.04005   -0.01611    0.00853   -0.01497
C21   1    1.154365    0.791793    0.184712    11.00000    0.03213    0.05956 =
         0.05031   -0.02621    0.01774   -0.02262
AFIX  23
H21A  2    1.142703    0.855516    0.140565    11.00000   -1.20000
H21B  2    1.262382    0.753712    0.197410    11.00000   -1.20000
AFIX   0
C22   1    0.932688    0.768697    0.176769    11.00000    0.02658    0.03724 =
         0.03573   -0.01703    0.01032   -0.01248
AFIX  13
H22   2    0.884367    0.715055    0.179044    11.00000   -1.20000
AFIX   0
C23   1    1.158461    0.743163    0.345089    11.00000    0.02473    0.05204 =
         0.04911   -0.01346   -0.00032   -0.01267
AFIX  23
H23A  2    1.267840    0.727835    0.341661    11.00000   -1.20000
H23B  2    1.124810    0.771808    0.395200    11.00000   -1.20000
AFIX   0
C24   1    0.965226    0.691708    0.327854    11.00000    0.02380    0.02505 =
         0.03931   -0.00694    0.00143   -0.00576
AFIX  13
H24   2    0.938154    0.640454    0.303920    11.00000   -1.20000
AFIX   0
C25   1    0.848183    0.865380    0.111713    11.00000    0.03365    0.04236 =
         0.03034   -0.01186    0.00977   -0.01785
C26   1    0.884364    0.873700    0.027641    11.00000    0.05176    0.06797 =
         0.03506   -0.02002    0.02089   -0.02304
AFIX  43
H26   2    0.965427    0.821909    0.010912    11.00000   -1.20000
AFIX   0
C27   1    0.799187    0.959173   -0.030455    11.00000    0.07445    0.08339 =
         0.02723   -0.00737    0.01667   -0.03201
AFIX  43
H27   2    0.821703    0.967514   -0.088349    11.00000   -1.20000
AFIX   0
C28   1    0.682209    1.032217   -0.005247    11.00000    0.06503    0.06326 =
         0.02951    0.00325    0.00338   -0.02482
AFIX  43
H28   2    0.622598    1.091129   -0.045408    11.00000   -1.20000
AFIX   0
C29   1    0.651036    1.019535    0.080033    11.00000    0.04387    0.04034 =
         0.03299   -0.00119    0.00181   -0.01760
C30   1    0.522371    1.098323    0.109647    11.00000    0.05071    0.04522 =
         0.04125    0.00097   -0.00053   -0.00162
AFIX 137
H30A  2    0.464492    1.063017    0.148287    11.00000   -1.50000
H30B  2    0.457946    1.144620    0.060986    11.00000   -1.50000
H30C  2    0.560817    1.138682    0.138971    11.00000   -1.50000
AFIX   0
C31   1    0.876549    0.707414    0.405974    11.00000    0.02781    0.02536 =
         0.03253   -0.00442   -0.00127   -0.01222
C32   1    0.926940    0.637580    0.482305    11.00000    0.03540    0.03370 =
         0.04009    0.00046   -0.00804   -0.01237
AFIX  43
H32   2    1.022124    0.585118    0.487534    11.00000   -1.20000
AFIX   0
C33   1    0.837722    0.644815    0.550751    11.00000    0.05349    0.04449 =
         0.03093    0.00429   -0.00717   -0.02384
AFIX  43
H33   2    0.870634    0.598297    0.603977    11.00000   -1.20000
AFIX   0
C34   1    0.699321    0.721392    0.539968    11.00000    0.05081    0.04322 =
         0.02877   -0.00549    0.00769   -0.02509
AFIX  43
H34   2    0.634869    0.726881    0.585820    11.00000   -1.20000
AFIX   0
C35   1    0.654099    0.790344    0.462377    11.00000    0.03494    0.03269 =
         0.02993   -0.00842    0.00822   -0.01735
C36   1    0.503770    0.872554    0.450659    11.00000    0.04008    0.04203 =
         0.03920   -0.00638    0.01998   -0.00774
AFIX 137
H36A  2    0.513509    0.937024    0.458484    11.00000   -1.50000
H36B  2    0.436753    0.850887    0.492162    11.00000   -1.50000
H36C  2    0.462465    0.883663    0.393645    11.00000   -1.50000
AFIX   0
HKLF 4


REM  jonap13_a.res in P-1
REM wR2 = 0.1044, GooF = S = 1.052, Restrained GooF = 1.052 for all data
REM R1 = 0.0414 for 8189 Fo > 4sig(Fo) and 0.0429 for all 8557 data
REM 510 parameters refined using 0 restraints

END

WGHT      0.0474      4.1787

REM Highest difference peak  2.344,  deepest hole -1.456,  1-sigma level  0.096
Q1    1   0.0667  0.7385  0.8974  11.00000  0.05    2.34
Q2    1   0.7375  1.0400  0.3158  11.00000  0.05    1.24
Q3    1   0.5819  0.8142  0.2064  11.00000  0.05    1.05
Q4    1   0.1966  0.7149  0.8587  11.00000  0.05    0.76
Q5    1  -0.0548  0.5677  0.8056  11.00000  0.05    0.75
Q6    1   0.0285  0.5242  0.7403  11.00000  0.05    0.74
Q7    1   0.6210  1.0314  0.3654  11.00000  0.05    0.61
Q8    1   0.4612  0.8570  0.2751  11.00000  0.05    0.61
;
_shelx_res_checksum                846
_shelx_hkl_file
;
   0   0  -2 350011. 7921.68  14
   0   0   2 365613. 7930.58  49
   0   0  -2 346908. 7736.65  41
   0   0   2 360654. 8004.41  48
   0   0  -3 282.168 60.9302  51
   0   0  -3 182.876 77.1160  40
   0   0   3 97.1374 53.3782  49
   0   0   3 284.594 91.3228  48
   0   0   3 190.936 62.1548  42
   0   0  -3 302.900 63.5194  10
   0   0  -3 334.967 82.6856   4
   0   0  -4 22231.2 917.529  14
   0   0  -4 25033.7 786.854  51
   0   0   4 26684.0 969.646  49
   0   0  -4 24924.2 1032.06  40
   0   0   4 28033.9 1070.89  48
   0   0   4 26310.2 886.744  42
   0   0  -4 20459.7 750.606  10
   0   0  -4 21222.8 865.029   4
   0   0  -5 401.640 129.777  14
   0   0  -5 261.630 79.2739  51
   0   0   5 221.644 131.628  47
   0   0   5 345.256 122.297  49
   0   0   5 201.242 107.625  48
   0   0   5 636.257 135.659  42
   0   0  -5 655.548 146.829   4
   0   0  -5 508.488 108.056  10
   0   0  -6 5487.88 498.796  14
   0   0  -6 3203.95 289.585  51
   0   0   6 3708.11 406.698  49
   0   0   6 3724.47 341.751  42
   0   0   6 3882.54 455.094  48
   0   0  -6 4529.60 505.111  40
   0   0   6 3508.19 472.086  47
   0   0  -6 5243.01 373.046  10
   0   0  -6 5608.31 475.065   4
   0   0  -7 519.669 177.444  14
   0   0  -7 587.581 136.021  10
   0   0  -7 402.963 150.586   4
   0   0  -7 863.699 159.666  51
   0   0   7 948.683 275.139  47
   0   0   7 726.778 201.420  49
   0   0  -7 590.723 211.194  40
   0   0   7 779.265 221.509  48
   0   0   7 536.638 139.943  42
   0   0  -8 1407.33 309.561  14
   0   0  -8 1226.60 359.500  63
   0   0  -8 1137.53 201.078  10
   0   0  -8 1518.58 299.173   4
   0   0  -8 1353.03 303.959  55
   0   0  -8 1670.09 423.582  59
   0   0  -8 1672.49 217.408  51
   0   0   8 1240.86 276.332  49
   0   0   8 1631.29 345.777  48
   0   0   8 1430.46 225.675  42
   0   0   8 2008.81 414.623  47
   0   0  -9 137135. 4377.16  14
   0   0  -9 155250. 5165.09  63
   0   0  -9 151272. 4332.82   4
   0   0  -9 139655. 3767.20  10
   0   0   9 152043. 4371.39  49
   0   0  -9 169913. 5390.75  59
   0   0  -9 149394. 4479.18  55
   0   0   9 162211. 4896.39  47
   0   0   9 153007. 4569.85  48
   0   0 -10 486.867 212.944  14
   0   0 -10 97.5209 134.465  63
   0   0 -10 450.589 200.410   4
   0   0 -10 322.323 191.919  55
   0   0 -10 151.221 160.463  59
   0   0  10 563.872 215.146  49
   0   0  10 235.684 216.514  47
   0   0  10 537.966 250.911  48
   0   0 -11 34355.6 1933.16  14
   0   0 -11 35807.7 1847.08   4
   0   0 -11 27096.7 2101.58  63
   0   0 -11 25387.1 2062.58  59
   0   0 -11 24747.1 1651.61  55
   0   0  11 28135.8 1628.08  49
   0   0  11 29884.7 1964.76  47
   0   0  11 27145.5 1743.40  48
   0   0 -12 63704.2 2879.37  14
   0   0 -12 55165.2 2601.48  21
   0   0 -12 49524.2 2520.81  18
   0   0 -12 52526.4 2700.82  32
   0   0 -12 60448.4 2652.00   4
   0   0  12 56808.7 2499.42  49
   0   0 -12 54003.6 2643.40  55
   0   0 -12 59458.4 3358.50  59
   0   0  12 57676.4 2950.98  47
   0   0  12 58536.6 2756.84  48
   0   0 -13 80.5521 128.169  21
   0   0 -13 208.057 198.586  18
   0   0 -13 89.4606 174.306  23
   0   0 -13 499.624 270.334  14
   0   0 -13 282.324 211.714  32
   0   0 -13 266.269 259.373  59
   0   0  13 55.6672 177.118  46
   0   0  13 104.190 165.757  47
   0   0  13 605.039 299.648  48
   0   0 -14 237.051 226.267  23
   0   0 -14 238.706 169.850  14
   0   0 -14 331.089 218.366  21
   0   0 -14 87.1801 183.487  18
   0   0 -14 345.152 260.147  32
   0   0 -14 326.717 246.255  11
   0   0 -14 204.650 265.811  59
   0   0  14 219.306 156.056  48
   0   0  14 162.122 192.248  47
   0   0  14 115.737 184.137  46
   0   0 -15 30409.8 2025.49  14
   0   0 -15 27409.5 1849.84  18
   0   0 -15 24595.6 1843.29  23
   0   0 -15 25321.3 1889.27  32
   0   0 -15 21449.6 2003.05  59
   0   0  15 22914.7 1952.88  46
   0   0  15 24852.9 2016.41  45
   0   0  15 23826.9 1922.72  47
   0   0 -15 26704.1 1875.96  11
   0   0 -16 3705.47 654.155  11
   0   0 -16 2867.07 594.632  23
   0   0 -16 2492.24 555.990  18
   0   0  16 1939.55 588.568  57
   0   0 -16 1814.27 576.034  59
   0   0 -17 11501.4 1082.76  11
   0   0  17 9297.10 1174.33  57
   0   0 -17 10360.2 902.514  15
   0   0 -17 11635.4 1056.69  18
   0   0 -17 11174.9 1133.87  23
   0   0 -18 478.040 230.674  29
   0   0 -18 306.153 182.843  11
   0   0  18 904.068 346.035  57
   0   0 -18 551.156 252.859  23
   0   0 -18 826.223 250.037  18
   0   0 -19 115.231 137.174  29
   0   0 -19 77.4240 87.1067  11
   0   0 -19 120.376 95.7587  18
   0   0 -19 183.334 158.899  23
   0   0 -20 1961.17 236.937  29
   0   0 -20 2087.39 245.114  11
   0   1 -19 1479.85 292.057  29
   0   1 -19 1930.91 302.065  11
   0   1 -19 2067.67 316.966  12
   0   1 -18 31.0712 130.759  29
   0   1 -18 26.4062 111.128  12
   0   1 -18 50.2606 126.404  11
   0  -1  18 39.9502 168.123  57
   0   1 -18 114.225 157.345  23
   0   1 -18 97.8728 107.858  18
   0   1 -18 38.5102 81.0358  15
   0   1 -17 8532.08 991.989  29
   0   1 -17 9292.49 961.754  12
   0   1 -17 9086.29 930.120  11
   0   1 -17 9478.37 867.011  18
   0   1 -17 7743.07 900.377  23
   0   1 -17 8487.60 828.550  15
   0  -1  17 5447.95 908.051  57
   0   1 -16 14470.7 1291.95  12
   0   1 -16 14584.7 1278.38  11
   0  -1  16 6440.57 1064.21  57
   0   1 -16 6786.92 1005.83  59
   0   1 -16 13873.9 1286.48  23
   0   1 -16 13197.7 1136.42  18
   0   1 -15 13755.1 1362.91  32
   0   1 -15 14408.6 1335.44  11
   0   1 -15 10711.2 1348.48  59
   0   1 -15 15472.9 1420.33  23
   0   1 -15 15160.0 1284.57  18
   0   1 -14 36482.4 2250.98  23
   0   1 -14 38374.5 2173.15  18
   0   1 -14 45000.1 2398.70  14
   0   1 -14 34904.7 2288.83  32
   0   1 -14 41511.5 2384.73  11
   0   1 -14 27704.7 2317.33  59
   0  -1  14 34427.5 2415.67  45
   0  -1  14 36980.9 2495.52  46
   0  -1  14 33398.9 2277.70  47
   0   1 -13 33594.3 2010.20  18
   0   1 -13 33552.5 2128.62  23
   0   1 -13 38673.1 2225.00  14
   0   1 -13 31903.2 2104.05  11
   0   1 -13 35761.3 2258.13  32
   0   1 -13 37908.2 2680.67  59
   0  -1  13 38760.0 2172.47  48
   0  -1  13 36531.1 2452.12  46
   0  -1  13 40847.7 2573.76  45
   0  -1  13 34072.2 2268.35  47
   0   1 -12 25567.6 1776.38  23
   0   1 -12 24528.0 1659.65  18
   0   1 -12 28543.4 1832.49  21
   0   1 -12 31062.6 1887.63  14
   0   1 -12 30406.6 2430.58  63
   0   1 -12 28954.9 1940.20  32
   0   1 -12 31449.2 2374.21  59
   0   1 -12 30964.1 1917.33  55
   0  -1  12 34163.7 2270.19  46
   0  -1  12 33163.3 2132.86  47
   0  -1  12 30056.6 1846.69  48
   0   1 -11 57855.2 2720.06  23
   0   1 -11 65755.4 2808.08  14
   0   1 -11 76367.5 3772.88  63
   0   1 -11 56807.6 2815.32  32
   0  -1  11 68815.9 2642.60  49
   0   1 -11 69158.4 2948.55  55
   0   1 -11 70719.5 3592.74  59
   0  -1  11 77054.9 3412.58  46
   0  -1  11 68808.6 3125.55  47
   0  -1  11 67597.9 2836.89  48
   0   1 -10 10036.4 960.705  14
   0   1 -10 17337.2 1623.50  63
   0   1 -10 10039.5 934.181   4
   0   1 -10 13736.3 1147.45  55
   0   1 -10 15765.4 1512.68  59
   0  -1  10 14887.0 1260.96  58
   0  -1  10 14272.1 1042.65  49
   0  -1  10 14706.9 1328.86  46
   0  -1  10 13756.8 1224.33  47
   0  -1  10 14166.2 1129.57  48
   0   1  -9 47165.6 2061.65  14
   0   1  -9 53986.6 2815.02  63
   0   1  -9 47894.0 2047.18   4
   0  -1   9 44102.8 1720.01   3
   0   1  -9 44145.2 1649.44  10
   0   1  -9 51752.5 2720.54  59
   0  -1   9 50380.1 2020.08  49
   0  -1   9 51786.3 2198.84  48
   0  -1   9 52941.2 2409.32  47
   0   1  -8 2639.72 413.175  14
   0   1  -8 6488.55 845.556  63
   0  -1   8 4548.78 506.293  49
   0   1  -8 3844.02 412.162  51
   0   1  -8 5436.99 744.304  59
   0  -1   8 4439.89 550.183  48
   0  -1   8 4982.29 634.758  47
   0   1  -8 2081.12 289.311  10
   0   1  -8 1992.57 354.101   4
   0   1  -7 225169. 5590.41  14
   0   1  -7 214073. 5318.46  51
   0  -1   7 220256. 5503.57  49
   0  -1   7 222962. 5919.40  47
   0  -1   7 226707. 5723.08  48
   0   1  -7 216936. 5537.74   4
   0   1  -7 227080. 5226.53  10
   0   1  -6 123219. 3329.63  14
   0   1  -6 120318. 3165.94  51
   0  -1   6 115013. 3243.98  49
   0   1  -6 126565. 3700.15  40
   0  -1   6 116802. 2726.11  42
   0  -1   6 125696. 3615.84  47
   0  -1   6 124590. 3426.26  48
   0   1  -6 119205. 3051.98  10
   0   1  -6 126695. 3333.93   4
   0   1  -5 368985. 8277.42  14
   0  -1   5 387806. 8272.36  49
   0   1  -5 367735. 8177.17  51
   0   1  -5 377015. 8041.47  41
   0  -1   5 350407. 7728.32  42
   0  -1   5 396452. 8632.26  47
   0  -1   5 384487. 8395.52  48
   0   1  -5 367193. 8272.12   4
   0   1  -5 391226. 8089.92  10
   0   1  -4 479.964 119.863  14
   0   1  -4 250.702 97.5003   4
   0   1  -4 488.705 55.8460   2
   0   1  -4 447.699 103.105  10
   0   1  -4 522.856 122.731  51
   0  -1   4 539.605 73.0263  52
   0  -1   4 713.765 155.762  48
   0  -1   4 584.291 133.179  49
   0   1  -4 594.586 77.8469  43
   0   1  -4 849.851 144.014  41
   0  -1   4 782.830 84.2609  42
   0  -1   4 579.835 160.117  47
   0   1  -3 290923. 6102.35  14
   0  -1   3 287544. 5883.83  67
   0  -1   3 293202. 6095.83  49
   0   1  -3 278472. 6109.73  51
   0  -1   3 278103. 6142.44  48
   0  -1   3 291274. 6292.88  47
   0   1  -3 289058. 6149.20  41
   0   1  -3 297699. 5928.59  43
   0   1  -2 2898.54 211.509  14
   0  -1   2 3099.35 205.919  67
   0  -1   2 2799.33 196.111   3
   0  -1   2 2780.90 209.577  49
   0   1  -2 2884.20 233.433  51
   0   1  -2 2808.65 199.795  43
   0   1  -2 3089.78 252.370  41
   0  -1   2 3070.67 225.171  48
   0  -1   2 3040.47 253.825  47
   0  -1   1 15304.7 517.586  67
   0  -1   1 12050.0 432.518   3
   0   1  -1 12760.5 428.047  14
   0  -1   1 13875.4 452.192  48
   0  -1   1 14043.0 484.340  47
   0  -1   0 1171.02 125.347  67
   0   1   0 932.117 114.558  54
   0   1   1 1181.33 106.275  41
   0  -1  -1 1290.76 138.059  55
   0   1   1 980.548 117.278  53
   0   1   2 4502.15 198.408  41
   0   1   2 4575.51 246.855  43
   0  -1  -2 4785.15 227.055  40
   0  -1  -2 5265.71 266.920  67
   0  -1  -3 3330.86 200.069  67
   0   1   3 3396.56 300.560  49
   0  -1  -3 3283.31 283.553  55
   0  -1  -3 2955.52 261.737  50
   0   1   3 2869.04 277.686  42
   0  -1  -3 3370.22 249.346  40
   0   1   3 3515.74 207.081  43
   0  -1  -4 31681.7 768.571  52
   0  -1  -4 32849.8 1150.79  55
   0   1   4 30833.8 1159.88  49
   0  -1  -4 28922.1 805.850  51
   0  -1  -4 27897.8 1043.95  40
   0   1   4 28859.3 767.337  43
   0   1   4 34496.5 1181.26  42
   0  -1  -4 27142.6 909.767  10
   0  -1  -5 46401.0 1662.60  14
   0  -1  -5 46409.7 1216.85  51
   0  -1  -5 49253.2 1651.81  55
   0   1   5 51381.5 1697.86  49
   0   1   5 52031.3 1664.26  42
   0  -1  -5 48406.3 1615.08  40
   0   1   5 51420.0 1880.53  47
   0   1   5 50534.5 1814.74  48
   0  -1  -5 45356.5 1354.48  10
   0  -1  -5 42072.5 1476.39   4
   0  -1  -6 14306.2 875.401  14
   0   1   6 17113.3 939.565  49
   0  -1  -6 15487.3 883.680  55
   0  -1  -6 15265.9 558.938  51
   0  -1  -6 14962.4 879.398  40
   0   1   6 15466.1 863.500  42
   0   1   6 15619.7 1031.65  47
   0  -1  -6 12814.6 755.972   4
   0  -1  -6 12998.9 639.358  10
   0  -1  -7 41709.8 1787.57  14
   0  -1  -7 39541.4 1626.52   4
   0  -1  -7 51659.9 1901.99  55
   0   1   7 50969.5 1894.36  49
   0  -1  -7 44490.9 1226.91  51
   0   1   7 52893.7 2062.17  48
   0   1   7 47871.4 1731.06  42
   0  -1  -7 46496.0 1851.10  40
   0   1   7 46630.2 2049.67  47
   0  -1  -8 117143. 3841.53  14
   0  -1  -8 135808. 4388.28  63
   0  -1  -8 113143. 3615.64   4
   0  -1  -8 134752. 3899.17  55
   0   1   8 133326. 3880.94  49
   0  -1  -8 141304. 4537.84  59
   0   1   8 134407. 3631.61  42
   0   1   8 135361. 4104.16  48
   0   1   8 139306. 4300.56  47
   0  -1  -9 10862.8 961.033  14
   0  -1  -9 13799.8 1231.92  63
   0  -1  -9 11616.2 898.428   4
   0  -1  -9 12930.4 1241.91  59
   0   1   9 12163.6 957.638  49
   0  -1  -9 11299.2 938.011  55
   0   1   9 10978.4 1055.28  47
   0   1   9 12772.0 1066.63  48
   0   1   9 11350.5 792.353  42
   0  -1 -10 125143. 3738.11  14
   0  -1 -10 125859. 3454.66   4
   0   1  10 128350. 3569.43  49
   0  -1 -10 129155. 3653.41  55
   0  -1 -10 141593. 4576.44  59
   0   1  10 131610. 3864.96  48
   0   1  10 142223. 4204.93  47
   0  -1 -11 46409.4 2231.69  14
   0  -1 -11 47254.5 2019.37   4
   0   1  11 45123.0 2019.94  49
   0  -1 -11 47681.4 2661.57  59
   0  -1 -11 39342.1 1965.93  55
   0   1  11 45663.8 2351.78  47
   0   1  11 43555.0 2151.41  48
   0  -1 -12 54458.4 2592.16  14
   0  -1 -12 50716.6 2404.18  20
   0  -1 -12 48669.1 2212.62  21
   0  -1 -12 55533.5 2348.88   4
   0  -1 -12 43675.1 1921.45   1
   0  -1 -12 47800.8 2385.00  32
   0   1  12 45774.3 2142.22  49
   0  -1 -12 47895.0 2851.35  59
   0  -1 -12 42591.4 2164.28  55
   0   1  12 48213.4 2411.96  48
   0   1  12 46926.1 2532.12  47
   0  -1 -13 79397.2 3455.98  14
   0  -1 -13 67941.2 2972.98  21
   0  -1 -13 66603.1 3153.45  32
   0  -1 -13 79783.0 3165.30   4
   0  -1 -13 63070.0 2667.81   1
   0  -1 -13 53991.6 2785.95  55
   0  -1 -13 59150.1 3500.33  59
   0   1  13 64895.2 3132.33  48
   0   1  13 66494.5 3340.56  47
   0  -1 -14 31586.6 2131.73  18
   0  -1 -14 36290.4 2102.61  21
   0  -1 -14 40576.1 2455.99  14
   0  -1 -14 32134.6 2151.71  32
   0  -1 -14 32144.1 1760.32   1
   0  -1 -14 33151.6 2586.94  59
   0   1  14 35766.9 2409.17  47
   0   1  14 33903.6 2184.45  48
   0   1  14 34115.8 2414.61  46
   0  -1 -15 5086.48 751.879  21
   0  -1 -15 4047.03 760.997  23
   0  -1 -15 4421.03 762.588  18
   0  -1 -15 5219.60 836.645  14
   0   1  15 7246.56 1106.28  57
   0  -1 -15 5371.30 1031.16  59
   0   1  15 5666.83 839.253  48
   0   1  15 6585.93 1006.35  47
   0   1  15 6798.74 1051.54  46
   0  -1 -15 3905.07 730.796  32
   0  -1 -16 529.165 272.053  32
   0  -1 -16 623.175 308.967  18
   0  -1 -16 962.418 375.258  23
   0   1  16 756.327 381.830  57
   0  -1 -16 1379.83 518.577  59
   0  -1 -17 10975.1 1078.13  12
   0   1  17 9395.10 1167.62  57
   0  -1 -17 10085.1 841.965  15
   0  -1 -17 11022.3 1095.89  18
   0  -1 -17 12077.2 1209.45  23
   0  -1 -18 3662.13 607.764  29
   0  -1 -18 2987.62 502.054  12
   0   1  18 2939.67 583.557  57
   0  -1 -18 3275.23 572.686  23
   0  -1 -18 3241.32 539.460  18
   0  -1 -19 220.839 146.180  29
   0  -1 -19 607.295 205.431  12
   0  -1 -19 234.771 190.249  23
   0  -1 -19 352.344 171.423  18
   0  -1 -20 14012.0 729.264  29
   0  -1 -20 16125.3 867.116  23
   0  -1 -20 16039.0 765.833  12
   0   2 -19 12107.3 690.234  12
   0   2 -19 10838.2 617.102  11
   0  -2  18 110.591 175.934  57
   0   2 -18 91.7115 113.043  15
   0   2 -18 268.191 150.855  12
   0   2 -18 225.814 130.651  11
   0  -2  17 3515.35 725.914  57
   0   2 -17 5194.68 640.384  15
   0   2 -17 6636.08 773.081  23
   0   2 -17 5459.29 581.477  18
   0   2 -17 6269.11 708.355  11
   0   2 -17 6171.25 735.953  12
   0  -2  16 11822.0 1404.87  57
   0   2 -16 9847.36 1044.84  23
   0   2 -16 9875.15 905.769  18
   0   2 -16 10176.4 1019.52  11
   0   2 -16 10287.1 1049.99  12
   0   2 -15 1145.31 388.504  59
   0   2 -15 215.182 227.234  23
   0   2 -15 517.303 226.371  18
   0   2 -15 384.604 254.505  12
   0   2 -15 575.025 277.337  11
   0   2 -14 9005.84 966.482  18
   0   2 -14 10609.8 1155.60  23
   0   2 -14 8962.96 1059.23  11
   0   2 -14 14304.2 1516.30  59
   0  -2  14 13312.5 1451.32  45
   0  -2  14 12494.3 1408.36  46
   0  -2  14 12199.6 1274.69  47
   0   2 -13 16715.9 1372.22  14
   0   2 -13 15880.0 1302.81  18
   0   2 -13 17246.9 1465.00  23
   0   2 -13 14604.4 1362.71  11
   0   2 -13 21588.0 2178.59  63
   0   2 -13 15252.9 1452.03  32
   0   2 -13 18482.1 1780.15  59
   0  -2  13 18253.8 1570.97  47
   0  -2  13 21079.1 1831.25  46
   0  -2  13 19978.9 1759.55  45
   0   2 -12 7244.98 857.400  14
   0   2 -12 5830.00 742.482  18
   0   2 -12 6463.89 857.607  23
   0   2 -12 4435.99 966.740  63
   0   2 -12 5025.75 809.765  32
   0   2 -12 3781.13 811.456  59
   0  -2  12 4065.79 734.916  58
   0  -2  12 4528.88 771.333  47
   0  -2  12 5734.14 915.207  45
   0  -2  12 7376.47 1040.31  46
   0   2 -11 2329.40 470.178  14
   0   2 -11 1867.64 395.594  18
   0   2 -11 2934.26 551.818  23
   0   2 -11 5282.97 1005.62  63
   0   2 -11 3995.83 670.419  55
   0   2 -11 5276.73 909.367  59
   0  -2  11 4792.75 791.784  58
   0  -2  11 3858.01 590.654  48
   0  -2  11 4516.02 784.187  46
   0  -2  11 4531.11 735.247  47
   0  -2  11 3766.21 719.371  45
   0   2 -11 3199.27 605.675  32
   0  -2  10 26769.4 1479.52  49
   0  -2  10 30116.0 2000.31  58
   0   2 -10 28268.0 2080.86  59
   0  -2  10 29578.4 1669.67  48
   0  -2  10 33929.1 2077.30  45
   0  -2  10 30220.5 1862.51  47
   0  -2  10 32734.0 2064.42  46
   0   2  -9 3602.46 511.360  14
   0  -2   9 3106.48 451.631  49
   0   2  -9 4093.02 749.898  59
   0   2  -9 3603.59 459.044  51
   0  -2   9 3891.49 620.604  47
   0  -2   9 3557.41 517.136  48
   0  -2   9 3007.34 587.175  46
   0  -2   9 2984.27 381.066   3
   0   2  -9 2468.73 352.032  10
   0   2  -8 60653.4 2235.33  14
   0  -2   8 55526.8 2096.36  49
   0   2  -8 61013.2 2846.29  59
   0   2  -8 58543.0 2180.62  51
   0  -2   8 63304.1 2530.52  47
   0  -2   8 55782.8 2220.98  48
   0  -2   8 60110.7 2637.69  46
   0   2  -8 55730.3 1964.38  10
   0  -2   8 60205.6 1978.10   3
   0   2  -7 807.892 212.978  14
   0   2  -7 1402.85 370.600  60
   0  -2   7 1370.87 266.865  49
   0   2  -7 1416.32 284.544  51
   0  -2   7 1536.89 342.287  47
   0   2  -7 682.655 177.442  10
   0  -2   7 678.831 174.670   3
   0   2  -7 887.941 230.842   4
   0   2  -6 47186.9 1766.39  14
   0  -2   6 46491.1 1641.28   3
   0   2  -6 47885.1 1707.93  10
   0   2  -6 49489.3 1854.29   4
   0  -2   6 54730.6 1837.45  49
   0  -2   6 54634.8 1337.24  52
   0   2  -6 56196.6 1942.85  51
   0  -2   6 62780.5 2189.91  47
   0  -2   6 54951.0 1923.75  48
   0   2  -6 57218.1 1869.84  41
   0   2  -5 171811. 4188.51  14
   0  -2   5 164793. 3843.67  67
   0   2  -5 169362. 4149.72  10
   0  -2   5 164052. 4061.32   3
   0   2  -5 174419. 4325.25   4
   0   2  -5 162364. 4284.21  51
   0  -2   5 167934. 4177.69  49
   0  -2   5 163373. 3860.08  52
   0  -2   5 180797. 4508.38  47
   0  -2   5 169868. 4252.41  48
   0   2  -5 184307. 4387.80  41
   0   2  -5 172779. 3914.97  43
   0   2  -4 232001. 5288.48  14
   0  -2   4 228253. 5183.51  67
   0  -2   4 222414. 5205.84   3
   0   2  -4 234565. 5410.90   4
   0  -2   4 244338. 5339.97  49
   0   2  -4 212085. 5414.31  51
   0   2  -4 257203. 5640.75  41
   0   2  -4 213830. 5636.63  40
   0  -2   4 234808. 5523.82  47
   0  -2   4 228200. 5358.31  48
   0   2  -4 235773. 5254.21  43
   0   2  -3 580362. 11739.7  14
   0  -2   3 544144. 11759.1  67
   0   2  -3 515634. 11902.6  51
   0  -2   3 545498. 11732.9  49
   0   2  -3 554343. 12036.7  41
   0  -2   3 558081. 11756.5  48
   0  -2   3 506944. 11837.3  47
   0   2  -3 552950. 11788.8  43
   0   2  -2 50821.1 1458.25  14
   0  -2   2 71837.6 1749.15  67
   0  -2   2 44011.2 1446.86   3
   0   2  -2 56405.6 1692.17  51
   0  -2   2 57595.9 1531.28  48
   0  -2   2 58094.8 1595.89  47
   0   2  -2 62614.0 1672.80  43
   0   2  -2 60201.6 1780.93  41
   0   2  -1 110104. 2708.47  43
   0   2  -1 107097. 2680.19  40
   0   2  -1 106582. 2426.13  42
   0  -2   1 112854. 2557.71  47
   0   2   0 778.480 152.361  54
   0   2   0 1100.06 135.589  42
   0  -2   0 959.420 130.835  44
   0  -2   0 1066.01 169.720  67
   0   2   1 331183. 7283.05  51
   0   2   1 357451. 7467.89  53
   0  -2  -1 341503. 7281.91  50
   0   2   1 350981. 7291.12  41
   0  -2  -1 354453. 7252.56  44
   0   2   2 17904.7 770.508  53
   0  -2  -2 16756.9 699.329  50
   0  -2  -2 19527.3 802.407  46
   0   2   2 16569.2 651.764  41
   0   2   2 18276.2 731.921  43
   0  -2  -2 16206.2 698.030  44
   0  -2  -2 18303.8 757.647  67
   0   2   3 131162. 3061.83  41
   0   2   3 130546. 3204.28  43
   0  -2  -3 127720. 2914.40  40
   0   2   4 53533.6 1765.50  49
   0  -2  -4 52026.6 1686.45  55
   0  -2  -4 51919.8 1623.89  50
   0   2   4 45424.8 1273.79  41
   0  -2  -4 48983.4 1366.22  40
   0   2   4 49853.5 1469.26  43
   0   2   4 53410.4 1744.41  42
   0  -2  -4 55267.0 1513.99  67
   0  -2  -5 245462. 5885.38  14
   0  -2  -5 260727. 5867.45  50
   0  -2  -5 243991. 5851.74  55
   0   2   5 242422. 5942.97  49
   0   2   5 260629. 5981.08  42
   0   2   5 231398. 5094.95  41
   0  -2  -5 240837. 5536.17  40
   0   2   5 251640. 5434.59  43
   0  -2  -5 275861. 5485.75  67
   0  -2  -6 63224.5 2177.69  14
   0   2   6 61321.9 2146.45  49
   0  -2  -6 53707.3 1423.72  51
   0  -2  -6 58738.3 1505.39  52
   0  -2  -6 56862.4 2030.92  55
   0   2   6 58204.6 1502.12  43
   0   2   6 63741.1 2310.61  48
   0  -2  -6 61835.8 1888.97  40
   0   2   6 68151.0 2196.09  42
   0  -2  -7 158895. 4201.89  14
   0  -2  -7 122902. 2893.81  51
   0   2   7 166386. 4195.37  49
   0  -2  -7 160024. 4067.34  55
   0   2   7 179538. 4500.78  48
   0   2   7 167885. 4491.83  47
   0   2   7 168683. 4132.64  42
   0  -2  -7 139250. 3759.99   4
   0  -2  -8 124157. 3877.11  14
   0  -2  -8 119815. 3562.12   4
   0   2   8 122878. 3799.99  49
   0  -2  -8 115229. 3643.66  55
   0   2   8 121881. 3963.28  48
   0   2   8 123621. 3663.31  42
   0   2   8 123046. 4067.19  47
   0  -2  -9 8153.82 856.023  14
   0  -2  -9 7794.62 738.686   4
   0  -2  -9 8099.28 975.967  59
   0   2   9 7613.29 790.885  49
   0  -2  -9 7020.32 748.487  55
   0   2   9 8304.82 887.272  48
   0   2   9 7923.12 736.089  42
   0   2   9 8144.14 909.762  47
   0  -2 -10 22452.8 1511.19  14
   0  -2 -10 24077.7 1374.86   4
   0   2  10 15553.0 1191.41  49
   0  -2 -10 14628.5 1145.90  55
   0  -2 -10 14680.8 1384.68  59
   0   2  10 16305.0 1079.17  42
   0   2  10 18035.5 1432.69  47
   0   2  10 17584.8 1355.07  48
   0  -2 -11 1834.50 470.936  14
   0  -2 -11 1961.66 420.155   4
   0  -2 -11-76.8816 504.942  62
   0  -2 -11 1527.17 396.382  55
   0  -2 -11 1436.11 479.364  59
   0   2  11 1449.76 387.692  49
   0   2  11 1511.82 433.757  48
   0   2  11 2069.65 512.813  47
   0   2  11 1768.13 351.324  42
   0  -2 -12 32089.2 2062.79  14
   0  -2 -12 28616.7 1834.22  22
   0  -2 -12 30622.2 1835.02  20
   0  -2 -12 27273.1 1572.49   1
   0  -2 -12 32453.7 1813.45   4
   0  -2 -12 29398.3 1838.18  32
   0  -2 -12 33645.2 1920.04  55
   0  -2 -12 33937.7 2378.51  59
   0   2  12 35481.0 1969.44  49
   0   2  12 34385.9 2200.41  47
   0   2  12 39133.1 2240.68  48
   0  -2 -13 21603.1 1649.30  22
   0  -2 -13 25263.9 1902.34  14
   0  -2 -13 20838.4 1475.33  21
   0  -2 -13 19365.7 1511.41  20
   0  -2 -13 20680.5 1416.21   1
   0  -2 -13 24189.9 1590.29   4
   0  -2 -13 19602.3 1552.93  32
   0   2  13 17758.8 1415.54  49
   0  -2 -13 15276.6 1328.62  55
   0  -2 -13 16453.0 1720.26  59
   0   2  13 17387.9 1532.14  48
   0   2  13 18474.1 1667.59  47
   0  -2 -14 2291.33 604.136  14
   0  -2 -14 2272.87 504.908  21
   0  -2 -14 1622.63 391.022   1
   0  -2 -14 2302.69 486.676   4
   0  -2 -14 2789.43 593.584  11
   0  -2 -14 88.1520 466.651  62
   0  -2 -14 1659.99 460.515  32
   0  -2 -14 2504.19 715.132  59
   0   2  14 3155.69 725.402  57
   0   2  14 2141.12 557.253  48
   0   2  14 2646.91 648.336  47
   0  -2 -15 20681.3 1716.73  18
   0  -2 -15 23817.4 1622.33  21
   0  -2 -15 23790.9 1941.36  14
   0  -2 -15 20498.0 1663.11  32
   0  -2 -15 22057.0 1502.91   1
   0  -2 -15 21635.3 1644.05  11
   0  -2 -15 17987.7 1860.08  59
   0   2  15 17498.8 1697.16  57
   0   2  15 20874.8 1862.37  47
   0   2  15 20079.9 1843.49  46
   0   2  15 18359.0 1632.48  48
   0  -2 -16 1582.02 447.917  32
   0  -2 -16 2196.27 498.658  11
   0  -2 -16 2868.11 485.368   1
   0  -2 -16 2223.52 566.524  18
   0  -2 -16 2006.56 375.379  15
   0   2  16 2225.36 605.765  57
   0  -2 -16 1605.63 551.706  59
   0  -2 -17 46631.6 2323.65  12
   0  -2 -17 45626.3 2281.82  11
   0  -2 -17 49047.3 2548.50  18
   0   2  17 40406.5 2445.51  57
   0  -2 -18 87.0649 138.499  12
   0  -2 -18 116.167 130.671  11
   0   2  18 188.191 179.611  57
   0  -2 -18 69.7644 135.921  18
   0  -2 -19 6821.57 694.849  29
   0  -2 -19 7681.87 677.296  12
   0  -2 -19 7553.16 680.910  11
   0  -2 -19 7877.72 742.028  18
   0  -2 -20 1818.95 255.241  29
   0  -2 -20 1951.75 273.158  11
   0  -2 -20 1966.45 254.001  12
   0  -2 -20 2369.10 297.381  18
   0   3 -18 8665.24 739.503  29
   0   3 -18 10211.6 706.101  12
   0   3 -18 9691.07 631.865  11
   0   3 -18 9348.35 657.142  15
   0   3 -17 9106.12 899.073  29
   0   3 -17 9982.21 804.701  11
   0   3 -17 10658.9 874.355  12
   0   3 -17 8369.18 785.335  15
   0   3 -16 589.312 286.600  29
   0   3 -16 513.528 235.672  11
   0   3 -16 588.255 254.922  12
   0  -3  16 1298.01 475.131  57
   0   3 -16 618.692 273.603  23
   0   3 -16 495.614 186.556  18
   0   3 -15 362.427 259.962  29
   0   3 -15 596.066 282.804  23
   0   3 -15 462.663 210.958  18
   0   3 -15 345.085 202.468  12
   0   3 -15 540.569 262.828  11
   0   3 -14 6010.77 873.874  59
   0   3 -14 7306.40 811.637  18
   0   3 -14 7882.74 964.360  23
   0   3 -14 7772.09 959.577  12
   0   3 -14 6970.66 875.566  11
   0   3 -13 10404.1 1108.05  23
   0   3 -13 9885.88 966.054  18
   0   3 -13 9112.47 1029.88  11
   0   3 -13 7661.39 1054.85  59
   0  -3  13 7309.16 1048.14  58
   0  -3  13 9491.05 1080.31  47
   0  -3  13 7850.03 1105.73  45
   0  -3  13 7908.23 1118.42  46
   0   3 -12 6695.67 876.163  23
   0   3 -12 7076.45 833.431  14
   0   3 -12 6855.02 799.700  18
   0   3 -12 6979.61 958.803  32
   0   3 -12 5155.35 770.012  11
   0   3 -12 9076.25 1162.37  59
   0  -3  12 8219.62 1127.34  58
   0  -3  12 8679.84 1025.67  47
   0  -3  12 7805.63 1087.65  46
   0  -3  12 6403.72 986.100  45
   0   3 -11 125.720 99.9959  18
   0   3 -11 132.598 166.743  14
   0   3 -11-38.3037 136.241  23
   0   3 -11 303.289 182.337  55
   0   3 -11 583.278 315.576  59
   0  -3  11 166.190 215.835  58
   0  -3  11 453.697 277.762  45
   0  -3  11 125.181 148.416  47
   0  -3  11 260.015 248.148  46
   0   3 -11 130.523 169.516  32
   0   3 -10 32291.6 1742.65  14
   0   3 -10 28199.8 1739.75  23
   0   3 -10 28646.8 1866.03  32
   0  -3  10 36523.7 2356.59  58
   0   3 -10 35844.4 2299.86  59
   0  -3  10 34210.8 1990.68  47
   0  -3  10 36525.7 1809.07  48
   0  -3  10 37062.6 2243.61  45
   0  -3  10 35422.2 2230.97  46
   0   3  -9 93575.8 3016.80  14
   0   3  -9 68087.6 3325.60  59
   0   3  -9 71838.7 2829.62  51
   0  -3   9 78787.3 3115.83  47
   0  -3   9 75157.8 2807.49  48
   0  -3   9 78489.0 3416.32  46
   0  -3   9 83720.2 3419.83  45
   0   3  -9 91302.1 2775.04  10
   0   3  -8 225721. 5687.00  14
   0   3  -8 198865. 6370.40  59
   0   3  -8 213146. 6756.98  60
   0   3  -8 215965. 5837.11  51
   0  -3   8 214671. 5668.65  48
   0  -3   8 223268. 6360.23  45
   0  -3   8 213941. 5985.10  47
   0  -3   8 205057. 5312.49   3
   0   3  -8 222101. 5534.02  10
   0   3  -7 89192.5 2824.82  14
   0   3  -7 93002.5 3708.49  60
   0   3  -7 96213.9 3119.26  51
   0  -3   7 97829.7 3424.64  45
   0  -3   7 92053.0 2898.49  48
   0  -3   7 93867.7 3166.87  47
   0  -3   7 86890.5 2655.66   3
   0   3  -7 89676.4 2837.30  10
   0   3  -6 258220. 6295.80  14
   0   3  -6 264257. 6391.53  10
   0   3  -6 246549. 5822.39   2
   0  -3   6 251746. 6159.19   3
   0  -3   6 269728. 6039.42  52
   0   3  -6 273105. 6666.94  51
   0  -3   6 270312. 6399.28  48
   0  -3   6 281771. 6990.51  45
   0   3  -6 275196. 6752.91  41
   0   3  -6 271309. 6086.06  43
   0  -3   6 279857. 6700.46  47
   0   3  -5 44288.5 1586.99  14
   0  -3   5 50251.0 1629.62  67
   0  -3   5 42374.2 1542.57   3
   0   3  -5 44354.1 1812.36  51
   0  -3   5 48252.1 1986.68  45
   0   3  -5 46669.6 1912.68  41
   0  -3   5 48883.4 1820.08  47
   0   3  -5 48348.1 1661.57  43
   0  -3   5 46902.3 1656.87  48
   0   3  -4 123717. 3420.90  14
   0  -3   4 155906. 3694.06  67
   0  -3   4 126295. 3446.37   3
   0   3  -4 147855. 3877.41  51
   0  -3   4 147946. 3566.65  48
   0  -3   4 147611. 3708.41  47
   0  -3   4 144255. 3956.36  45
   0   3  -4 137471. 3643.75  43
   0   3  -4 133261. 3893.65  41
   0   3  -3 3256.27 299.418  14
   0  -3   3 1428.69 245.186  67
   0  -3   3 2940.36 297.875   3
   0   3  -3 1297.98 250.164  51
   0  -3   3 1968.17 311.361  45
   0  -3   3 1929.75 321.437  46
   0   3  -3 2208.29 341.514  41
   0  -3   3 1899.54 258.082  47
   0  -3   3 1775.95 230.406  48
   0   3  -3 2269.90 306.885  43
   0  -3   2 28228.3 1158.14  67
   0  -3   2 24287.0 956.785   3
   0   3  -2 25506.1 1092.81  43
   0  -3   2 25867.1 957.574  47
   0   3  -2 24133.7 737.153  42
   0   3  -2 26992.0 1211.45  41
   0  -3   1 1594.89 258.174  67
   0   3  -1 1897.98 302.078  54
   0   3  -1 2112.85 202.876  42
   0  -3   1 2177.05 223.296  47
   0   3  -1 2062.35 279.012  43
   0   3   0 75353.9 2382.52  54
   0   3   0 79071.7 2066.14  42
   0  -3   0 74481.9 2066.22  44
   0  -3  -1 81835.0 2281.90  50
   0   3   1 82904.7 2477.33  54
   0   3   1 81696.2 2340.42  51
   0   3   1 76730.3 2220.93  42
   0  -3  -1 84166.3 2232.60  44
   0  -3  -1 85203.8 2439.28  67
   0   3   2 289146. 6446.45  53
   0  -3  -2 266287. 6180.44  50
   0  -3  -2 262545. 6145.05  44
   0   3   2 272865. 6253.62  43
   0   3   2 277096. 6185.75  41
   0   3   3 262039. 6518.26  53
   0  -3  -3 287851. 6462.55  50
   0  -3  -3 282174. 6488.37  44
   0   3   3 280747. 6305.43  41
   0   3   3 268492. 6433.56  43
   0   3   4 2090.15 301.471  53
   0  -3  -4 2308.42 306.086  50
   0   3   4 2220.61 329.809  42
   0   3   4 1943.39 269.231  43
   0  -3  -4 1726.48 119.056  40
   0  -3  -4 2078.54 305.700  44
   0  -3  -4 2898.62 333.067  67
   0  -3  -5 9119.83 674.218  50
   0   3   5 11150.9 814.015  49
   0  -3  -5 10303.7 743.140  55
   0   3   5 10391.1 529.269  41
   0   3   5 10794.8 782.865  42
   0  -3  -5 11611.3 800.131  44
   0   3   5 11020.5 658.565  43
   0  -3  -5 10827.4 667.308  67
   0  -3  -6 20.1270 90.5922  55
   0  -3  -6 156.514 112.235  50
   0   3   6 23.2733 82.8232  49
   0  -3  -6 68.6090 115.065  44
   0   3   6 66.5372 99.8199  42
   0   3   6 138.358 82.5368  43
   0  -3  -6 410.621 128.186  67
   0  -3  -7 86611.5 3066.57  14
   0  -3  -7 100564. 3095.42  55
   0  -3  -7 96952.9 2487.94  52
   0  -3  -7 84393.5 2130.86  51
   0   3   7 108666. 3296.99  49
   0   3   7 89964.9 2419.35  43
   0   3   7 105784. 3444.09  48
   0   3   7 98162.2 3131.99  42
   0  -3  -8 6431.60 736.262  14
   0  -3  -8 4135.85 867.279  62
   0  -3  -8 5091.73 608.113  55
   0  -3  -8 6215.13 778.659  59
   0   3   8 6371.77 718.872  49
   0   3   8 5941.92 665.384  42
   0   3   8 5718.47 726.720  48
   0  -3  -9 144399. 4543.18  14
   0  -3  -9 143120. 4123.10   4
   0   3   9 144054. 4428.07  49
   0  -3  -9 137810. 4230.51  55
   0   3   9 138522. 4181.41  42
   0   3   9 149827. 4668.21  48
   0  -3 -10 3781.83 659.930  14
   0  -3 -10 4567.72 653.359  64
   0  -3 -10 3188.04 522.315   4
   0  -3 -10 4115.75 618.478  55
   0   3  10 4540.06 674.239  49
   0   3  10 4099.32 583.536  42
   0   3  10 4142.12 716.426  47
   0   3  10 4458.83 701.034  48
   0  -3 -11-81.7653 411.324  62
   0  -3 -11 309.065 197.065   4
   0  -3 -11 362.875 216.075  55
   0   3  11 237.140 208.617  49
   0   3  11 224.494 236.960  48
   0   3  11 334.471 252.162  47
   0   3  11 535.489 235.104  42
   0  -3 -12 35750.6 2242.37  14
   0  -3 -12 29468.0 1879.33  22
   0  -3 -12 32758.5 1846.59  20
   0  -3 -12 36050.5 1937.17   4
   0  -3 -12 28500.4 1681.10   1
   0  -3 -12 28830.8 1640.96  13
   0   3  12 30536.6 1910.61  49
   0  -3 -12 30772.6 1839.70  55
   0   3  12 33478.5 2199.73  47
   0   3  12 31358.0 2060.37  48
   0   3  12 34434.6 1723.75  42
   0  -3 -13 8509.65 982.499  20
   0  -3 -13 8965.09 1164.81  14
   0  -3 -13 8756.68 1077.47  22
   0  -3 -13 8987.73 944.073  21
   0  -3 -13 8239.96 922.747   1
   0  -3 -13 9776.71 1034.62   4
   0  -3 -13 7706.79 858.591  13
   0  -3 -13 8552.56 990.185  32
   0  -3 -13 9208.82 1269.60  59
   0   3  13 8486.67 1020.99  49
   0  -3 -13 8294.85 986.164  55
   0   3  13 8692.14 1096.02  57
   0   3  13 9033.86 1151.29  48
   0   3  13 8929.66 1177.35  47
   0  -3 -14 33488.5 2173.51  22
   0  -3 -14 36214.5 2427.02  14
   0  -3 -14 33618.2 1907.91  21
   0  -3 -14 32484.2 1951.85  20
   0  -3 -14 31299.8 1746.20  13
   0  -3 -14 29442.2 1819.14   1
   0  -3 -14 31284.2 1867.04  11
   0  -3 -14 30079.5 1938.31  32
   0   3  14 34386.2 2209.66  57
   0   3  14 29783.2 1937.52  49
   0  -3 -14 30968.2 2386.19  59
   0   3  14 33302.7 2327.92  47
   0   3  14 33224.4 2234.24  48
   0  -3 -15 483.917 288.744  14
   0  -3 -15 417.955 200.592  21
   0  -3 -15 364.973 214.070   1
   0  -3 -15 403.393 240.200  11
   0  -3 -15 463.626 466.455  62
   0  -3 -15 356.276 200.504  32
   0  -3 -15 534.227 368.023  59
   0   3  15 417.685 262.725  57
   0   3  15 179.609 213.076  47
   0   3  15 541.069 272.259  48
   0  -3 -16 2703.74 542.615  11
   0  -3 -16 2855.72 531.784   1
   0   3  16 1623.10 476.841  57
   0  -3 -16 1533.32 548.081  59
   0  -3 -16 2552.57 619.156  18
   0  -3 -16 2058.28 467.907  32
   0  -3 -17 369.540 189.990   1
   0  -3 -17 942.891 317.047  11
   0   3  17 895.888 332.587  57
   0  -3 -17 365.452 272.066  18
   0   3  17 450.812 224.319  31
   0  -3 -18 1835.12 379.220  12
   0  -3 -18 2032.92 400.507  11
   0  -3 -18 2844.95 403.749   1
   0  -3 -18 2030.29 476.696  18
   0  -3 -19 15447.5 981.707  29
   0  -3 -19 16691.9 956.294  11
   0  -3 -19 16106.2 910.134  12
   0  -3 -19 18621.9 1184.45  18
   0  -3 -20 181.226 94.1657  11
   0  -3 -20 79.6570 63.3838  12
   0  -3 -20 80.2673 92.0879  18
   0   4 -18 227.722 118.591  29
   0   4 -18 526.470 126.258  12
   0   4 -18 547.123 143.074  15
   0   4 -17 3117.51 473.376  29
   0   4 -17 3055.96 397.012  12
   0   4 -17 2910.89 351.399  11
   0   4 -17 2692.99 414.359  15
   0   4 -16 3279.10 566.694  29
   0   4 -16 3099.63 442.673  11
   0   4 -16 2733.19 448.727  12
   0  -4  16 3486.40 703.409  57
   0   4 -16 3315.80 535.402  15
   0   4 -15 3354.39 617.077  29
   0   4 -15 3282.08 546.468  12
   0   4 -15 3406.67 532.964  11
   0   4 -15 3756.98 618.834  23
   0   4 -14 13389.9 1304.27  29
   0   4 -14 15829.1 1276.41  12
   0   4 -14 15009.0 1190.20  11
   0   4 -14 13665.9 1242.26  23
   0   4 -13 18461.4 1474.91  23
   0   4 -13 18764.6 1584.04  29
   0   4 -13 15159.9 1263.59  11
   0   4 -13 16804.7 1375.16  12
   0  -4  13 20050.0 1809.23  58
   0  -4  13 16636.6 1616.62  46
   0  -4  13 16350.2 1589.54  45
   0   4 -12 16305.5 1367.59  23
   0   4 -12 12747.2 1194.25  34
   0   4 -12 16899.6 1319.30  11
   0  -4  12 10733.0 1364.76  58
   0  -4  12 11687.1 1355.83  46
   0  -4  12 11924.8 1354.97  45
   0   4 -11 37828.7 2124.47  23
   0   4 -11 36602.6 2151.06  34
   0   4 -11 35288.1 1955.84  11
   0  -4  11 38219.2 2592.53  58
   0   4 -11 32420.8 2151.36  59
   0  -4  11 33845.4 2339.46  46
   0  -4  11 41055.7 2511.09  45
   0  -4  11 36734.9 2099.82  47
   0   4 -10 16856.0 1198.04  14
   0   4 -10 15408.9 1277.58  23
   0   4 -10 18782.5 1440.31  34
   0  -4  10 19727.5 1814.19  58
   0   4 -10 18549.2 1542.48  59
   0  -4  10 17454.1 1574.77  46
   0  -4  10 19157.0 1621.84  45
   0  -4  10 18024.2 1381.45  47
   0   4 -10 15417.6 1215.32  11
   0   4  -9 12952.9 1118.92  23
   0   4  -9 15251.5 1088.37  14
   0   4  -9 16548.6 1106.86  10
   0   4  -9 19050.4 1510.46  59
   0   4  -9 18846.5 1811.72  60
   0  -4   9 19699.1 1603.84  46
   0  -4   9 19292.8 1360.76  47
   0  -4   9 19046.9 1547.23  45
   0   4  -8 10035.2 819.771  14
   0   4  -8 9348.67 1277.45  63
   0  -4   8 9245.12 708.718   3
   0   4  -8 8704.45 786.493  10
   0   4  -8 8136.98 910.982  59
   0   4  -8 7186.65 808.339  51
   0   4  -8 9733.85 1220.06  60
   0  -4   8 7818.15 821.748  47
   0  -4   8 7859.52 942.010  45
   0  -4   8 7218.17 695.176  48
   0   4  -7 3476.76 449.040  14
   0   4  -7 2464.52 651.864  63
   0  -4   7 4864.33 491.931   3
   0   4  -7 3635.49 498.969  10
   0   4  -7 4039.26 570.850  51
   0   4  -7 2207.37 560.995  60
   0  -4   7 2669.24 520.467  45
   0  -4   7 2930.93 469.464  47
   0   4  -7 2907.10 498.993  41
   0  -4   7 2957.53 422.564  48
   0   4  -6 87092.6 2628.06  14
   0   4  -6 81492.0 3692.29  63
   0  -4   6 91260.5 2612.75   3
   0   4  -6 77586.3 2895.34  51
   0  -4   6 76953.6 2512.45  52
   0   4  -6 82357.0 3508.64  60
   0   4  -6 79117.4 2598.74  43
   0  -4   6 82014.0 3101.41  45
   0  -4   6 76471.8 2533.83  48
   0  -4   6 82141.7 2776.19  47
   0   4  -6 80465.9 3011.24  41
   0   4  -5 64110.3 2041.46  14
   0  -4   5 56577.6 2078.76  67
   0   4  -5 64613.7 2989.22  63
   0  -4   5 64218.1 2058.36   3
   0   4  -5 61136.0 2363.89  51
   0   4  -5 57965.2 2736.04  60
   0  -4   5 62368.0 2476.50  45
   0   4  -5 56017.7 2378.72  41
   0  -4   5 58047.5 1996.19  48
   0   4  -5 57616.0 2122.71  43
   0  -4   5 61590.7 2150.93  47
   0   4  -4 154204. 4023.15  14
   0  -4   4 165793. 4370.78  67
   0  -4   4 153835. 4088.35   3
   0   4  -4 166909. 4565.77  51
   0   4  -4 164756. 4648.25  41
   0  -4   4 154963. 4585.54  46
   0  -4   4 164084. 4192.16  47
   0  -4   4 174535. 4687.39  45
   0  -4   4 162122. 4065.34  48
   0   4  -4 161943. 4349.81  43
   0  -4   3 18436.2 1095.02  67
   0  -4   3 29429.5 1154.83   3
   0   4  -3 23255.6 1243.60  51
   0  -4   3 22088.9 1013.14  47
   0  -4   3 26246.1 1323.53  45
   0   4  -3 25755.7 1354.50  41
   0   4  -3 23297.8 1182.71  43
   0  -4   3 22454.6 1251.93  46
   0  -4   2 5512.70 561.221  67
   0  -4   2 7772.47 544.881   3
   0   4  -2 5894.67 650.233  54
   0   4  -2 6630.46 380.891  42
   0  -4   2 6993.94 622.846  45
   0   4  -2 6933.55 598.371  43
   0  -4   2 7488.11 648.733  46
   0  -4   2 6301.10 459.217  47
   0   4  -2 6980.60 647.098  41
   0   4  -1 115265. 3322.56  51
   0   4  -1 119795. 3591.14  54
   0  -4   1 114719. 3312.11  45
   0   4  -1 129488. 3379.64  43
   0   4  -1 110274. 2871.73  42
   0  -4   1 106626. 3003.91  44
   0  -4   1 117940. 2925.74  47
   0  -4   1 108764. 3277.83  46
   0  -4   1 133165. 3506.52  67
   0   4   0 14238.9 850.278  51
   0   4   0 13811.1 944.136  54
   0   4   0 12715.2 679.812  42
   0  -4   0 12474.4 691.025  44
   0   4   0 13464.9 843.853  41
   0  -4   0 13565.2 837.139  45
   0  -4   0 12313.8 800.589  46
   0  -4   0 15597.4 933.279  67
   0   4   1 6193.62 536.613  51
   0   4   1 6852.65 636.932  54
   0  -4  -1 6324.67 561.723  46
   0  -4  -1 5040.71 504.073  45
   0   4   1 7156.52 523.031  42
   0   4   1 7854.70 605.207  41
   0  -4  -1 6111.73 470.301  44
   0   4   1 7107.80 579.765  43
   0  -4  -1 5976.32 564.889  67
   0   4   2 584.474 186.645  54
   0   4   2 1032.25 253.501  53
   0   4   2 764.074 194.399  41
   0   4   2 564.181 158.025  42
   0  -4  -2 1000.72 228.461  46
   0  -4  -2 916.970 192.948  44
   0   4   2 693.927 189.150  43
   0   4   3 28147.3 1336.90  53
   0  -4  -3 25355.5 1152.67  50
   0  -4  -3 23909.7 1125.40  44
   0   4   3 22848.1 1072.65  41
   0   4   3 24116.3 1158.92  43
   0  -4  -3 27342.6 1306.91  46
   0  -4  -3 28543.1 1316.29  67
   0   4   4 292593. 7329.38  53
   0  -4  -4 288451. 7179.78  50
   0   4   4 295257. 6975.82  41
   0   4   4 300994. 7174.25  43
   0   4   4 302585. 7315.76  42
   0  -4  -5 69685.9 2345.43  50
   0   4   5 68881.9 2413.31  53
   0   4   5 65311.8 2204.87  43
   0   4   5 70096.0 2439.18  42
   0  -4  -5 66979.8 2398.84  44
   0   4   5 68604.8 2053.55  41
   0  -4  -5 65394.4 2293.13  67
   0  -4  -6 110549. 3313.70  50
   0   4   6 110151. 3302.24  53
   0   4   6 111409. 3553.40  49
   0   4   6 102763. 3022.39  43
   0   4   6 108735. 3410.94  42
   0  -4  -6 103930. 3394.11  44
   0  -4  -6 115463. 3216.21  67
   0   4   7 6433.57 652.287  53
   0  -4  -7 5963.90 649.421  50
   0   4   7 6514.41 750.557  49
   0  -4  -7 5693.47 636.123  55
   0  -4  -7 6888.63 752.904  44
   0   4   7 6380.55 547.956  43
   0   4   7 6121.45 686.498  42
   0  -4  -7 6101.98 566.502  67
   0  -4  -8 19565.3 1294.02  50
   0   4   8 19190.7 1224.10  53
   0  -4  -8 23106.9 1536.27  59
   0   4   8 19618.1 1370.02  49
   0  -4  -8 20327.6 1300.77  55
   0  -4  -8 19178.5 981.978  52
   0   4   8 17640.3 1242.40  42
   0   4   8 20557.6 1474.30  48
   0   4   8 17011.2 902.392  43
   0  -4  -8 22652.8 1528.03  64
   0  -4  -8 14236.4 1595.34  62
   0  -4  -9 49657.6 2472.41  14
   0  -4  -9 59770.0 2708.75  64
   0  -4  -9 50431.1 2277.42  55
   0   4   9 51406.8 2225.86  53
   0  -4  -9 55466.5 2677.55  59
   0   4   9 55490.8 2516.59  49
   0   4   9 58195.4 2709.06  48
   0   4   9 50772.9 2312.91  42
   0   4   9 56707.2 2673.92  47
   0  -4 -10 21459.6 1609.92  14
   0  -4 -10 17200.3 1439.02  64
   0  -4 -10 16075.1 1225.28   4
   0  -4 -10 14936.2 1211.19  55
   0   4  10 17525.8 1401.16  49
   0   4  10 16051.5 1190.57  53
   0  -4 -10 16841.0 1480.83  59
   0   4  10 17083.3 1243.30  57
   0   4  10 19884.2 1583.26  48
   0   4  10 15527.1 1222.42  42
   0  -4 -11 29454.9 2006.41  14
   0  -4 -11 24127.2 1694.37  64
   0  -4 -11 25898.1 1604.54   4
   0   4  11 24473.5 1568.70  57
   0   4  11 25213.7 1730.71  49
   0  -4 -11 23394.9 1829.71  59
   0  -4 -11 21511.1 1487.96  55
   0   4  11 24480.3 1545.62  42
   0   4  11 25889.9 1857.81  48
   0  -4 -12 17788.8 1487.90  22
   0  -4 -12 18171.4 1334.00  20
   0  -4 -12 21430.2 1788.54  14
   0  -4 -12 17104.9 1326.24  21
   0  -4 -12 21857.0 1540.47   4
   0  -4 -12 17416.0 1357.54   1
   0  -4 -12 17751.3 1351.11  13
   0  -4 -12 19525.3 1544.46  64
   0   4  12 20155.5 1602.12  49
   0  -4 -12 19435.1 1755.70  59
   0   4  12 19151.5 1462.72  57
   0   4  12 21017.3 1724.86  48
   0   4  12 19472.0 1402.84  42
   0  -4 -13 16460.4 1491.50  22
   0  -4 -13 17678.4 1329.22  21
   0  -4 -13 21159.1 1865.09  14
   0  -4 -13 17393.2 1364.23  20
   0  -4 -13 19178.7 1446.52   4
   0  -4 -13 15695.2 1304.01  13
   0  -4 -13 14402.7 1189.97  11
   0  -4 -13 14729.8 1327.28   1
   0  -4 -13 16787.6 1367.69  32
   0   4  13 16659.8 1424.64  57
   0   4  13 14687.8 1413.93  49
   0   4  13 19951.0 1733.32  48
   0  -4 -14 19448.5 1658.21  22
   0  -4 -14 17387.7 1368.01  21
   0  -4 -14 19619.7 1823.34  14
   0  -4 -14 18268.0 1418.47  20
   0  -4 -14 18529.9 1446.23  13
   0  -4 -14 16708.9 1434.68   1
   0  -4 -14 15318.2 1249.36  11
   0  -4 -14 18456.8 1466.40  32
   0   4  14 18932.7 1598.40  49
   0   4  14 18838.6 1546.12  57
   0   4  14 19452.3 1746.23  48
   0  -4 -15 43113.6 2747.35  14
   0  -4 -15 37373.9 1991.09  20
   0  -4 -15 38591.5 2365.68  22
   0  -4 -15 36916.3 2004.61  13
   0  -4 -15 35447.7 1903.03  11
   0  -4 -15 37433.9 2121.10   1
   0  -4 -15 31845.6 1887.65  32
   0   4  15 31677.7 1989.40  57
   0   4  15 34558.4 2324.01  48
   0   4  15 33190.0 2352.00  47
   0  -4 -16 8116.16 872.645  32
   0  -4 -16 10761.1 1079.19   1
   0  -4 -16 10424.5 993.996  11
   0  -4 -16 11275.7 1031.41  13
   0  -4 -17 2313.81 459.838  11
   0  -4 -17 2664.87 474.375  12
   0  -4 -17 3259.33 559.460   1
   0  -4 -17 2308.21 577.899  18
   0   4  18 2294.05 380.918  31
   0  -4 -18 3409.69 613.383  18
   0  -4 -18 3330.77 468.021  12
   0  -4 -18 3622.93 502.655   1
   0  -4 -18 2991.79 453.796  11
   0  -4 -19 2003.77 300.458  12
   0  -4 -19 2113.03 324.364  11
   0  -4 -19 2208.67 426.211  18
   0  -4 -20 1622.94 217.827  11
   0  -4 -20 1768.06 309.243  23
   0  -4 -20 2017.24 318.834  18
   0   5 -17 8936.97 698.106  29
   0   5 -17 11310.4 603.310  12
   0   5 -16 641.037 244.473  29
   0   5 -16 825.894 211.598  12
   0   5 -16 682.302 166.361  11
   0   5 -15 19609.8 1418.92  29
   0   5 -15 22446.4 1296.31  12
   0   5 -15 20572.0 1143.29  11
   0  -5  14 2819.41 633.163  58
   0   5 -14 2653.01 556.679  29
   0   5 -14 3095.53 516.809  12
   0   5 -14 2844.42 455.099  11
   0   5 -13 19785.4 1435.59  34
   0   5 -13 23264.2 1721.44  29
   0   5 -13 23458.2 1444.98  11
   0   5 -13 23319.8 1527.11  12
   0  -5  13 23179.1 1989.91  58
   0   5 -13 22717.0 1615.38  23
   0   5 -12 971.837 347.373  23
   0   5 -12 1163.69 355.253  12
   0   5 -12 1656.80 386.429  11
   0   5 -12 1261.54 372.327  34
   0   5 -12 1086.90 395.005  29
   0  -5  12 715.154 400.961  58
   0  -5  12 619.268 335.593  46
   0  -5  12 495.645 304.045  45
   0   5 -11 8993.40 999.815  23
   0   5 -11 9848.65 925.563  11
   0   5 -11 9506.78 955.401  12
   0   5 -11 7601.12 1376.00  63
   0  -5  11 7732.82 829.786  30
   0   5 -11 7914.02 1002.38  29
   0   5 -11 8875.97 1029.21  34
   0  -5  11 7454.34 1177.12  58
   0  -5  11 8221.05 1134.76  46
   0  -5  11 8752.53 1150.25  45
   0   5 -10 35893.6 2056.75  23
   0   5 -10 33577.6 1820.19  11
   0   5 -10 43865.0 3252.01  63
   0  -5  10 34080.7 1876.69  30
   0   5 -10 41259.5 2339.19  34
   0   5 -10 39541.5 2246.73  29
   0  -5  10 44491.9 2912.48  58
   0  -5  10 42598.4 2591.05  46
   0  -5  10 39517.4 2462.91  45
   0   5  -9 20260.9 1451.83  23
   0  -5   9 25590.6 1962.12  65
   0   5  -9 24327.6 2288.07  63
   0   5  -9 20630.7 1536.55  29
   0  -5   9 20523.1 1352.41  30
   0   5  -9 21268.4 1603.61  34
   0  -5   9 27751.3 2206.07  58
   0   5  -9 24476.3 2191.58  60
   0  -5   9 23119.8 1793.28  45
   0  -5   9 24092.6 1524.90  47
   0  -5   9 25260.5 1903.41  46
   0   5  -8 9472.05 1370.14  63
   0  -5   8 10336.4 1218.59  65
   0   5  -8 3555.04 558.672  10
   0   5  -8 8176.32 1208.15  60
   0  -5   8 6512.77 735.962  47
   0  -5   8 6690.75 908.585  45
   0   5  -7 48542.0 3012.66  63
   0  -5   7 30775.8 1508.55   3
   0   5  -7 35422.1 1875.28  10
   0   5  -7 46460.5 2813.43  60
   0   5  -7 43069.3 2133.35  51
   0   5  -7 38181.3 2071.16  41
   0  -5   7 42746.6 1914.96  47
   0  -5   7 42954.2 2308.73  45
   0   5  -6 34770.1 2447.46  63
   0  -5   6 35874.3 1516.74   3
   0   5  -6 33374.3 2288.29  60
   0  -5   6 29698.6 1514.35  52
   0   5  -6 33169.0 1818.52  51
   0  -5   6 32109.7 1551.10  47
   0   5  -6 29759.7 1780.31  41
   0   5  -6 29417.2 1503.96  43
   0  -5   6 33238.6 1907.63  45
   0  -5   5 303.152 170.555  67
   0   5  -5 107.400 209.282  63
   0  -5   5 749.856 218.459   3
   0   5  -5 48.3364 171.991  60
   0   5  -5 151.143 173.433  51
   0   5  -5 219.400 145.172  43
   0  -5   5 130.617 155.901  45
   0   5  -5 259.233 192.917  41
   0  -5   4 108872. 3332.23  67
   0   5  -4 120806. 4381.59  63
   0  -5   4 78561.2 2751.45   3
   0   5  -4 99710.3 3364.74  51
   0   5  -4 117515. 4192.19  60
   0   5  -4 97259.3 3139.67  43
   0  -5   4 95935.0 2864.17  47
   0  -5   4 98199.3 3372.79  45
   0  -5   4 95473.3 3361.95  46
   0   5  -4 92013.2 3339.17  41
   0   5  -3 3869.40 532.988  51
   0   5  -3 3846.92 547.566  41
   0  -5   3 3577.48 516.548  45
   0  -5   3 3730.13 393.825  47
   0  -5   3 3232.84 494.330  46
   0   5  -3 3918.56 502.983  43
   0  -5   3 4158.19 542.016  67
   0   5  -2 3218.71 546.860  54
   0   5  -2 3509.38 504.960  41
   0  -5   2 2762.53 434.204  45
   0  -5   2 2766.28 366.260  44
   0  -5   2 3289.15 346.372  47
   0   5  -2 3669.46 309.421  42
   0   5  -2 3278.18 455.096  43
   0  -5   2 3345.16 478.866  46
   0  -5   2 3490.44 496.786  67
   0   5  -1 174346. 5038.31  54
   0   5  -1 162590. 4579.39  51
   0  -5   1 153436. 4183.47  44
   0   5  -1 190397. 4708.00  43
   0  -5   1 155355. 4533.15  46
   0   5  -1 160518. 4028.68  42
   0  -5   1 169984. 4628.01  45
   0  -5   1 184018. 4818.88  67
   0   5   0 2114.28 358.101  51
   0   5   0 1818.70 386.803  54
   0  -5   0 2518.14 322.889  44
   0  -5   0 2233.07 372.897  45
   0   5   0 3067.60 434.152  41
   0  -5   0 2093.76 356.339  46
   0   5   0 2347.46 304.289  42
   0  -5   0 1854.33 360.622  67
   0  -5  -1 121435. 3496.60  50
   0   5   1 135860. 4022.48  54
   0   5   1 127420. 3660.17  51
   0   5   1 136832. 3732.43  43
   0   5   1 118554. 3590.39  41
   0   5   1 121919. 3386.09  42
   0  -5  -1 114892. 3297.99  44
   0  -5  -1 126936. 3689.11  46
   0  -5  -1 136218. 3885.60  67
   0  -5  -2 181.082 111.631  50
   0   5   2 427.263 183.241  54
   0   5   2 126.513 111.314  43
   0  -5  -2 219.465 139.694  46
   0   5   2 180.191 114.897  41
   0   5   2 304.466 139.620  42
   0  -5  -2 209.903 112.025  44
   0   5   3 7122.65 726.421  53
   0  -5  -3 7673.23 635.457  50
   0   5   3 6052.84 647.030  54
   0   5   3 7076.13 632.027  42
   0   5   3 6599.94 627.070  43
   0   5   3 6296.99 587.020  41
   0  -5  -3 6916.82 668.094  46
   0  -5  -3 6234.16 570.560  44
   0  -5  -3 6869.01 685.296  67
   0   5   4 28076.0 1488.46  53
   0  -5  -4 27330.9 1328.23  50
   0   5   4 26716.4 1259.12  41
   0  -5  -4 26059.4 1445.34  46
   0   5   4 27212.4 1363.55  43
   0  -5  -4 25169.0 1310.04  44
   0  -5  -4 27721.1 1444.38  67
   0  -5  -5 23647.0 1304.77  50
   0   5   5 25772.3 1422.03  53
   0   5   5 21372.4 1098.91  41
   0  -5  -5 22106.7 1289.67  44
   0   5   5 22198.0 1305.11  42
   0   5   5 22632.6 1227.67  43
   0  -5  -6 23233.4 1342.24  50
   0   5   6 23394.8 1361.67  53
   0   5   6 21200.7 1194.54  43
   0  -5  -6 23246.7 1401.03  44
   0   5   6 20777.7 1048.10  41
   0   5   6 21918.9 1348.27  42
   0  -5  -6 25904.3 1383.23  67
   0  -5  -7 1640.85 381.495  14
   0   5   7 2442.71 485.888  49
   0  -5  -7 3027.80 521.835  59
   0   5   7 2415.52 433.445  53
   0  -5  -7 2625.79 458.789  50
   0   5   7 1877.47 405.396  42
   0   5   7 1509.94 243.694  41
   0   5   7 2076.30 356.928  43
   0  -5  -7 1893.11 420.887  44
   0  -5  -7 3351.13 764.655  62
   0  -5  -7 2978.67 557.908  64
   0  -5  -8 22094.1 1498.70  14
   0  -5  -8 15508.1 1064.02  67
   0  -5  -8 17839.4 1451.61  64
   0   5   8 16173.8 1001.21  43
   0   5   8 17716.9 1298.22  42
   0  -5  -8 17001.6 1348.12  44
   0   5   8 16448.1 1190.68  53
   0  -5  -8 16641.7 1242.04  50
   0  -5  -8 16426.6 1071.43  52
   0  -5  -8 16324.0 1306.21  59
   0   5   8 15997.7 1314.79  49
   0  -5  -9 12186.4 1240.78  64
   0   5   9 10554.4 1024.17  42
   0   5   9 12708.0 1200.41  47
   0   5   9 13736.8 1300.35  48
   0   5   9 11885.7 1029.97  53
   0   5   9 10609.4 1112.07  49
   0  -5  -9 12045.2 1195.16  59
   0  -5  -9 11642.9 827.772  52
   0  -5 -10 38791.9 2317.42  64
   0   5  10 37447.2 2192.29  49
   0  -5 -10 39774.4 2296.66  59
   0   5  10 37406.2 1909.51  53
   0   5  10 35379.8 2152.31  47
   0   5  10 41002.9 2379.82  48
   0   5  10 37843.2 2030.42  42
   0  -5 -11 36387.0 2058.08  22
   0  -5 -11 35505.5 2033.44  24
   0  -5 -11 35013.4 2246.88  64
   0  -5 -11 36823.6 1972.63   1
   0  -5 -11 43888.7 2190.34   4
   0   5  11 37915.4 2240.06  49
   0  -5 -11 36891.5 2303.22  59
   0   5  11 37254.1 2262.59  47
   0   5  11 36799.3 2003.32  42
   0   5  11 43312.4 2487.99  48
   0  -5 -12 21959.3 1856.98  14
   0  -5 -12 17310.5 1486.35  22
   0  -5 -12 17602.6 1270.45  20
   0  -5 -12 11934.3 1326.77  64
   0  -5 -12 24116.8 1666.54   4
   0  -5 -12 18326.2 1467.79   1
   0  -5 -12 17945.6 1170.96  11
   0   5  12 17009.6 1539.48  49
   0  -5 -12 14694.8 1508.71  59
   0   5  12 15006.0 1495.13  47
   0   5  12 16354.8 1355.86  42
   0   5  12 16989.9 1617.38  48
   0  -5 -12 15515.1 1364.99  39
   0  -5 -13 18778.7 1792.25  14
   0  -5 -13 15273.6 1453.76  22
   0  -5 -13 14871.5 1204.73  20
   0  -5 -13 12802.1 1345.64  64
   0  -5 -13 16517.0 1442.56   1
   0  -5 -13 14935.6 1140.06  11
   0  -5 -13 18237.3 1464.55   4
   0  -5 -13 14569.7 1364.25  13
   0   5  13 14060.3 1436.12  49
   0  -5 -13 11927.4 1408.93  59
   0   5  13 14487.1 1276.53  42
   0   5  13 14422.9 1516.53  48
   0  -5 -13 12588.5 1252.61  39
   0   5  13 12601.4 1419.25  47
   0  -5 -14 8316.14 899.111  20
   0  -5 -14 9363.52 1160.64  22
   0  -5 -14 8249.99 1219.04  14
   0  -5 -14 7390.06 982.677   1
   0  -5 -14 8436.08 865.698  11
   0  -5 -14 7811.92 994.698  13
   0   5  14 7866.29 1040.79  49
   0  -5 -14 6227.58 1049.85  59
   0   5  14 6500.19 1040.79  48
   0   5  14 6171.15 1021.91  47
   0  -5 -15 982.448 380.203   1
   0  -5 -15 749.017 322.063  13
   0  -5 -15 1198.17 334.687  11
   0  -5 -15 1310.24 441.771  22
   0  -5 -15 1088.54 340.597  20
   0  -5 -15 2155.92 597.428  14
   0   5  15 1905.69 536.383  48
   0   5  15 2380.65 635.492  47
   0   5  15 2143.57 533.026  49
   0  -5 -15-102.974 518.506  62
   0  -5 -16 22477.2 1363.65  11
   0  -5 -16 21601.2 1587.23   1
   0  -5 -16 23694.9 1581.04  13
   0   5  17-90.1017 286.641  61
   0   5  17 264.724 198.513  36
   0  -5 -17 138.980 194.978  18
   0  -5 -17 175.662 143.946  12
   0  -5 -17 588.771 268.235   1
   0  -5 -17 123.896 139.379  13
   0  -5 -17 79.1395 118.717  11
   0  -5 -18 8971.02 976.338  23
   0  -5 -18 9442.52 1011.60  18
   0  -5 -18 6850.40 631.839  11
   0  -5 -18 9120.31 835.080   1
   0  -5 -19 18865.2 931.681   1
   0  -5 -19 17705.9 822.986  11
   0  -5 -19 17606.2 1175.28  23
   0  -5 -19 20322.3 1245.19  18
   0  -5 -20 140.767 118.764  18
   0  -5 -20 104.107 95.6326  23
   0   6 -17 424.851 118.953  15
   0   6 -16 196.511 74.5291  12
   0  -6  16 398.958 218.336  57
   0   6 -16 279.131 145.058  15
   0   6 -16 114.929 109.925  29
   0   6 -15 6469.93 561.323  12
   0   6 -15 6999.81 722.868  15
   0   6 -15 7024.89 730.799  29
   0   6 -14 67.7458 170.379  29
   0  -6  14 141.412 183.655  58
   0   6 -14 46.2518 82.2595  12
   0   6 -13 8650.09 1349.12  63
   0   6 -13 5452.13 721.361  34
   0   6 -13 7616.07 910.968  29
   0  -6  13 7646.27 1126.59  58
   0   6 -13 7316.10 746.608  12
   0   6 -12 2242.08 747.714  63
   0   6 -12 1942.43 485.183  29
   0   6 -12 1260.30 376.960  34
   0  -6  12 2899.38 734.237  58
   0   6 -12 1000.34 294.690  12
   0   6 -11 124.980 164.895  12
   0   6 -11 175.035 311.301  63
   0   6 -11 129.719 168.530  29
   0  -6  11 251.396 141.451  30
   0   6 -11 391.157 258.700  34
   0  -6  11 556.658 399.072  58
   0  -6  11 337.474 268.429  46
   0  -6  11 385.908 303.795  45
   0   6 -10 11793.6 993.307  12
   0  -6  10 4213.99 809.676  65
   0   6 -10 4652.93 1092.13  63
   0  -6  10 8364.66 876.986  30
   0   6 -10 8596.19 1043.41  34
   0   6 -10 10738.5 1123.62  29
   0  -6  10 5855.81 1074.22  58
   0  -6  10 6905.64 1040.23  46
   0  -6  10 8134.74 1104.88  45
   0   6  -9 375.604 165.725  12
   0  -6   9 61.5694 219.001  65
   0   6  -9 85.1419 234.582  63
   0  -6   9 197.833 128.500  30
   0   6  -9 178.552 200.842  34
   0   6  -9 342.029 181.367  38
   0   6  -9 40.3111 143.405  29
   0   6  -9 155.121 275.870  60
   0  -6   9 269.439 303.054  58
   0  -6   9 104.433 203.463  45
   0  -6   9 53.7048 120.844  46
   0   6  -8 243.682 183.773  23
   0   6  -8 592.488 235.700  10
   0  -6   8 304.891 306.786  65
   0   6  -8 80.6705 286.997  63
   0  -6   8 449.598 191.248  30
   0   6  -8 298.717 192.106  34
   0   6  -8 419.967 201.524  38
   0   6  -8 337.008 178.812  29
   0   6  -8 294.385 351.247  60
   0  -6   8 295.368 247.704  45
   0   6  -7 25743.1 2369.02  63
   0   6  -7 29810.3 1891.78  34
   0   6  -7 27547.8 2369.01  60
   0  -6   7 33633.0 2133.18  45
   0   6  -7 29039.0 1871.27  41
   0   6  -6 42808.6 2241.35  51
   0   6  -6 41027.6 2789.11  60
   0  -6   6 40691.2 2000.72  52
   0  -6   6 43103.7 1857.93  47
   0   6  -6 42169.5 1956.80  43
   0  -6   6 47131.2 2453.18  45
   0   6  -6 45155.9 2311.08  41
   0   6  -6 43322.3 2967.73  63
   0  -6   5 71522.3 2867.54  52
   0   6  -5 78271.0 3823.02  60
   0   6  -5 75559.5 3047.09  51
   0  -6   5 78035.2 3179.99  45
   0   6  -5 74029.2 3066.67  41
   0  -6   5 69570.8 2483.71  47
   0   6  -5 74083.0 2765.69  43
   0   6  -5 80576.8 3998.98  63
   0  -6   5 71310.2 2848.69  67
   0   6  -4 310671. 9067.66  60
   0   6  -4 314458. 8061.06  51
   0  -6   4 302945. 8086.98  46
   0  -6   4 297413. 7161.64  47
   0  -6   4 284988. 7920.85  45
   0   6  -4 299368. 8013.73  41
   0   6  -4 302250. 7682.82  43
   0  -6   4 280405. 7790.61  67
   0   6  -4 308874. 9163.43  63
   0   6  -3 86295.8 3861.14  60
   0   6  -3 91891.0 3252.44  51
   0   6  -3 84685.0 3197.51  41
   0  -6   3 85474.3 3187.31  45
   0  -6   3 84680.9 2575.82  47
   0  -6   3 81236.3 2774.89  44
   0   6  -3 80018.9 2963.28  43
   0  -6   3 82697.1 3153.74  46
   0  -6   3 97696.1 3349.37  67
   0   6  -3 96289.2 4000.68  63
   0   6  -2 41875.5 2005.52  41
   0   6  -2 39026.6 1863.35  43
   0  -6   2 40433.8 1680.92  44
   0   6  -2 37610.5 1324.73  42
   0  -6   2 44483.3 2033.87  46
   0  -6   2 37359.9 1889.77  45
   0   6  -2 47452.8 2574.13  60
   0  -6   2 46877.1 2132.76  67
   0   6  -2 50616.2 2603.53  63
   0   6  -1 76270.6 2773.76  51
   0   6  -1 76104.4 3147.75  54
   0  -6   1 75525.3 2752.02  45
   0   6  -1 73107.9 2180.64  42
   0   6  -1 72525.7 2673.65  43
   0  -6   1 65644.2 2306.02  44
   0  -6   1 69069.8 2661.13  46
   0  -6   1 69859.6 2798.96  67
   0   6   0 12262.3 964.701  51
   0  -6   0 10461.7 893.155  45
   0   6   0 11450.4 742.964  42
   0   6   0 12484.2 979.679  41
   0  -6   0 13444.7 1003.19  46
   0  -6   0 10774.2 760.518  44
   0  -6   0 12934.6 1048.07  67
   0   6   1 68002.9 2500.78  51
   0  -6  -1 59372.6 2288.92  50
   0   6   1 72744.2 2847.17  54
   0  -6  -1 64651.0 2473.16  46
   0  -6  -1 63053.6 2162.00  44
   0   6   1 61123.4 2180.03  42
   0   6   1 68168.5 2523.48  41
   0  -6  -1 69506.5 2693.56  67
   0   6   2 12422.2 1053.59  54
   0  -6  -2 12029.7 884.955  50
   0   6   2 16272.7 1068.37  41
   0  -6  -2 14961.6 1062.18  46
   0   6   2 17511.1 1124.28  43
   0   6   2 15525.9 966.862  42
   0  -6  -2 14748.2 904.409  44
   0  -6  -2 11016.2 974.724  67
   0  -6  -3 4389.16 514.984  50
   0   6   3 4916.74 634.365  54
   0   6   3 4083.27 524.503  41
   0   6   3 4426.99 568.742  43
   0  -6  -3 4044.70 553.971  46
   0  -6  -3 4134.44 488.844  44
   0   6   3 3639.41 480.681  42
   0   6   4 187.675 157.374  53
   0  -6  -4 185.917 122.654  50
   0   6   4 382.270 187.123  54
   0  -6  -4 344.713 163.512  44
   0   6   4 228.257 145.272  41
   0  -6  -4 87.4359 139.124  46
   0   6   4 151.626 139.291  42
   0   6   4 282.927 158.490  43
   0  -6  -4 29.9799 126.219  67
   0  -6  -5 136321. 4254.49  50
   0   6   5 151919. 4628.75  53
   0   6   5 136979. 4288.78  43
   0   6   5 148041. 4180.02  41
   0  -6  -5 152792. 4437.68  44
   0  -6  -5 172060. 5040.34  64
   0  -6  -5 157436. 4640.12  67
   0   6   6 21320.8 1397.44  53
   0  -6  -6 22477.1 1373.00  50
   0   6   6 22425.4 1181.78  41
   0   6   6 21645.3 1306.76  43
   0   6   6 21318.2 1383.58  42
   0  -6  -6 21804.9 1386.91  44
   0  -6  -6 28617.5 2145.81  62
   0  -6  -6 20395.1 1359.48  67
   0   6   6 15084.9 1503.88  61
   0   6   7 274835. 7238.62  53
   0   6   7 274010. 7512.79  49
   0  -6  -7 274160. 7239.35  50
   0  -6  -7 267106. 7327.22  44
   0   6   7 244924. 6445.87  41
   0   6   7 268665. 7284.25  42
   0   6   7 237692. 6772.53  43
   0   6   7 277986. 8368.97  61
   0  -6  -7 329373. 8147.01  64
   0  -6  -7 278991. 7232.32  67
   0  -6  -7 339033. 9230.83  62
   0  -6  -8 35130.7 2016.73  14
   0  -6  -8 32010.0 1836.22  50
   0   6   8 29465.9 1722.61  53
   0  -6  -8 34337.9 1946.38  59
   0  -6  -8 30169.4 1651.11  52
   0   6   8 33819.5 2023.26  49
   0  -6  -8 30518.3 1883.66  44
   0   6   8 32599.8 1862.18  42
   0   6   8 26789.6 1487.58  43
   0  -6  -8 20620.7 2066.02  62
   0  -6  -8 27609.0 1632.12  67
   0  -6  -8 32089.7 2091.37  64
   0  -6  -9 130987. 4448.85  14
   0   6   9 124334. 4425.39  49
   0  -6  -9 132808. 4417.74  59
   0  -6  -9 119199. 4096.39  50
   0   6   9 120770. 3967.53  53
   0  -6  -9 107696. 3587.43  52
   0   6   9 109658. 3969.67  42
   0   6   9 111860. 4107.04  47
   0  -6  -9 131471. 4708.89  64
   0  -6 -10 16159.6 1497.36  14
   0  -6 -10 17982.3 1643.07  64
   0  -6 -10 16389.0 1481.86  59
   0   6  10 18417.2 1606.48  49
   0   6  10 15043.6 1332.02  42
   0   6  10 17248.9 1471.64  47
   0  -6 -11 10128.9 915.162  19
   0  -6 -11 12355.8 1380.32  14
   0  -6 -11 10406.2 1091.93  22
   0  -6 -11 11375.6 1105.40  24
   0  -6 -11 9771.01 1050.05   1
   0  -6 -11 9771.11 1235.55  64
   0  -6 -11 9594.15 1161.17  33
   0   6  11 12250.0 1337.07  49
   0  -6 -11 11132.6 1265.57  59
   0   6  11 10074.7 1178.53  47
   0   6  11 12806.1 1400.29  48
   0   6  11 11737.5 1179.97  42
   0  -6 -12 9645.56 1136.58  22
   0  -6 -12 12324.2 1425.81  64
   0  -6 -12 13625.1 1256.15   4
   0  -6 -12 11066.3 862.125  11
   0  -6 -12 10524.5 1134.13   1
   0  -6 -12 12191.2 1370.95  59
   0   6  12 12459.5 1373.18  49
   0   6  12 13452.6 1454.04  48
   0   6  12 12960.7 1252.14  42
   0  -6 -12 13229.8 1296.61  39
   0   6  12 12005.5 1326.12  47
   0  -6 -13 7787.13 1039.96  22
   0  -6 -13 9257.08 1226.88  64
   0  -6 -13 6734.18 926.157  13
   0  -6 -13 6755.01 939.970   1
   0  -6 -13 6779.44 720.579  11
   0  -6 -13 8716.60 1028.32   4
   0   6  13 7453.34 1085.55  49
   0   6  13 9431.08 1248.33  48
   0  -6 -13 7876.43 1006.90  39
   0   6  13 7734.09 974.812  42
   0   6  13 8025.92 1114.73  47
   0  -6 -14 13111.0 1370.71  22
   0  -6 -14 11963.8 1041.36  20
   0  -6 -14 10786.4 1299.58  64
   0  -6 -14 13799.7 1364.50  13
   0  -6 -14 11395.2 941.826  11
   0  -6 -14 12027.7 1257.64   1
   0   6  14 14549.4 1507.35  49
   0   6  14 13388.3 1501.47  48
   0   6  14 12889.9 1444.07  47
   0   6  14 12838.6 1205.43  42
   0  -6 -15 852.525 243.968  11
   0  -6 -15 608.250 307.178  13
   0  -6 -15 983.813 372.853   1
   0  -6 -15 1227.13 430.577  22
   0  -6 -15 1148.28 442.519  14
   0  -6 -15 866.382 274.398  20
   0   6  15 668.116 320.733  48
   0   6  15 1269.99 430.904  47
   0   6  15 1106.95 393.960  49
   0   6  15-101.484 484.462  61
   0  -6 -15-103.373 569.755  62
   0  -6 -16 40536.0 1620.93  12
   0  -6 -16 44988.9 2224.91  13
   0  -6 -16 43937.6 2259.78   1
   0  -6 -16 41192.4 1678.45  11
   0  -6 -17 3691.91 616.165   1
   0  -6 -17 3058.20 422.536  11
   0  -6 -17 3391.99 552.175  13
   0   6  18 10703.9 798.110  36
   0  -6 -18 12713.4 985.680   1
   0  -6 -18 12484.4 1113.72  23
   0  -6 -18 11707.1 831.005  13
   0  -6 -18 14234.0 1187.51  18
   0   6  19 106.833 189.987  61
   0  -6 -19 56.1154 78.7259   1
   0  -6 -19 131.079 125.101  23
   0  -6 -19-26.6784 140.742  18
   0   6  19 187.519 102.488  31
   0  -6 -20 164.684 106.520  23
   0  -6 -20 80.5266 95.8778  18
   0   7 -16 2533.81 287.747  15
   0   7 -15 492.424 183.403  29
   0   7 -15 834.108 221.709  15
   0  -7  15 119.247 150.149  57
   0   7 -14 3636.11 522.018  29
   0  -7  14 2745.03 548.279  58
   0  -7  14 2370.49 523.675  57
   0   7 -14 3450.44 507.018  15
   0   7 -13 1773.38 624.646  63
   0   7 -13 3366.75 521.396  34
   0   7 -13 3535.30 578.410  29
   0  -7  13 3330.11 721.502  58
   0   7 -13 4103.68 464.694  12
   0   7 -12 18746.8 2032.78  63
   0   7 -12 26146.9 1683.88  29
   0   7 -12 23579.3 1580.70  34
   0  -7  12 19692.4 1892.29  58
   0   7 -12 27218.0 1378.56  12
   0   7 -11 1783.48 662.748  63
   0   7 -11 5567.03 797.333  34
   0   7 -11 5201.61 773.502  29
   0  -7  11 4825.94 614.150  30
   0  -7  11 2037.60 662.400  58
   0   7 -11 5912.01 644.212  12
   0  -7  10 55252.6 3228.75  65
   0   7 -10 43793.3 3371.35  63
   0  -7  10 50669.0 2326.20  30
   0   7 -10 48566.1 2630.37  34
   0   7 -10 52502.1 2455.52  38
   0   7 -10 54430.5 2661.65  29
   0  -7  10 55965.5 3421.27  58
   0  -7  10 52993.2 3000.17  46
   0  -7  10 51472.9 2943.71  45
   0  -7  10 50249.0 2527.13  44
   0  -7   9 34355.5 2618.37  65
   0   7  -9 31253.0 2815.09  63
   0   7  -9 40174.1 2184.50  38
   0   7  -9 45912.5 2348.05  29
   0   7  -9 40860.1 2375.12  34
   0  -7   9 40331.5 2057.23  30
   0   7  -9 31600.5 2804.90  60
   0  -7   9 34678.5 2681.85  58
   0  -7   9 34116.8 2396.15  46
   0  -7   9 39681.6 2528.84  45
   0   7  -8 28145.4 1840.27  10
   0  -7   8 32465.9 2506.38  65
   0   7  -8 29885.4 2640.59  63
   0   7  -8 26508.7 1875.94  34
   0   7  -8 26929.3 1801.03  38
   0  -7   8 24946.6 1610.38  30
   0   7  -8 25731.0 1726.66  29
   0  -7   8 33204.8 2527.46  58
   0   7  -8 30566.3 2659.37  60
   0  -7   8 28412.3 2085.25  45
   0   7  -7 72853.5 3163.63  10
   0   7  -7 61458.9 3815.82  63
   0  -7   7 67431.8 3687.81  65
   0   7  -7 64641.1 3023.94  34
   0  -7   7 56645.3 2594.42  30
   0   7  -7 64402.6 2935.76  38
   0   7  -7 63495.2 2789.59  29
   0   7  -7 65330.1 3928.32  60
   0  -7   7 64190.2 3572.44  58
   0  -7   7 63400.4 3198.07  45
   0   7  -7 58271.4 2900.49  41
   0   7  -6 9171.19 1363.54  63
   0   7  -6 5316.27 787.034  34
   0  -7   6 5754.30 701.366  30
   0   7  -6 8418.81 954.647  38
   0   7  -6 6390.48 749.940  29
   0   7  -6 7056.41 1212.55  60
   0   7  -6 6426.60 878.038  41
   0  -7   6 7533.16 829.045  44
   0  -7   6 7082.86 956.458  45
   0   7  -6 7564.69 786.990  43
   0   7  -5 3631.74 864.475  60
   0  -7   5 4260.38 671.121  52
   0  -7   5 4248.89 590.926  44
   0  -7   5 3320.06 638.451  46
   0   7  -5 5274.57 674.083  43
   0   7  -5 4019.15 692.259  41
   0  -7   5 3892.32 679.087  45
   0  -7   5 4077.72 655.713  67
   0   7  -5 4498.88 936.358  63
   0   7  -4 15045.2 1664.98  60
   0   7  -4 14017.4 1238.36  51
   0  -7   4 14342.9 1277.67  46
   0  -7   4 13691.2 1246.22  45
   0   7  -4 14051.9 1134.12  43
   0   7  -4 14717.2 1274.05  41
   0  -7   4 15253.8 1087.36  44
   0  -7   4 17145.3 1529.55  66
   0  -7   4 14227.7 1243.48  67
   0   7  -4 14159.8 1567.86  63
   0   7  -3 300.208 302.171  60
   0   7  -3 401.562 232.483  51
   0  -7   3 593.262 250.424  45
   0   7  -3 632.005 256.492  43
   0  -7   3 546.134 197.687  44
   0  -7   3 1182.74 352.876  46
   0   7  -3 811.645 310.677  41
   0  -7   3 346.451 212.346  67
   0   7  -3 1445.12 541.869  61
   0   7  -3 226.641 201.777  63
   0  -7   3 431.774 275.319  66
   0   7  -2 15814.7 1560.68  60
   0  -7   2 16189.4 1274.78  45
   0  -7   2 17162.3 1304.65  46
   0   7  -2 18180.3 1345.33  41
   0   7  -2 17660.0 1262.68  43
   0  -7   2 17398.7 1078.17  44
   0  -7   2 18405.2 1570.78  66
   0  -7   2 15752.1 1310.78  67
   0   7  -2 15308.3 1502.54  63
   0   7  -1 2630.79 590.762  54
   0   7  -1 3104.77 530.648  51
   0   7  -1 1726.83 517.338  60
   0  -7   1 2867.89 407.704  44
   0   7  -1 3244.79 376.345  42
   0  -7   1 2366.35 467.073  46
   0  -7   1 2277.40 463.727  45
   0   7  -1 3050.41 509.334  43
   0   7  -1 2469.87 567.844  63
   0  -7   1 2366.32 501.838  67
   0  -7   1 2456.99 572.322  66
   0   7   0 130161. 4590.87  54
   0  -7   0 116412. 3850.77  50
   0  -7   0 118747. 3546.63  44
   0   7   0 124670. 3499.97  42
   0   7   0 131168. 4155.34  41
   0   7   0 125104. 4031.74  43
   0  -7   0 128422. 4140.13  45
   0  -7   0 117784. 4001.77  46
   0   7   0 124964. 4579.67  63
   0  -7   0 130867. 4670.61  66
   0   7   0 127763. 4648.11  60
   0  -7   0 122686. 4254.26  67
   0  -7  -1 609.579 219.573  50
   0   7   1 1067.79 378.553  60
   0   7   1 824.556 318.811  54
   0  -7  -1 813.568 217.547  44
   0   7   1 695.404 254.925  41
   0   7   1 735.261 219.635  42
   0  -7  -1 365.275 188.130  46
   0   7   1 1615.82 432.397  63
   0  -7  -1 1588.26 455.027  66
   0  -7  -1 1075.21 351.738  67
   0   7   2 211374. 6392.82  54
   0  -7  -2 220274. 5914.35  50
   0  -7  -2 210832. 6095.88  46
   0  -7  -2 215435. 5656.68  44
   0   7   2 228306. 6150.00  41
   0   7   2 201648. 5698.29  42
   0   7   2 246393. 6317.74  43
   0   7   2 214098. 6600.54  60
   0  -7  -2 225903. 6438.51  67
   0  -7  -2 266049. 6615.69  64
   0  -7  -2 253878. 7055.09  66
   0   7   3 29787.8 1785.02  54
   0  -7  -3 28797.4 1525.51  50
   0   7   3 30849.6 1638.82  41
   0  -7  -3 28197.5 1648.59  46
   0   7   3 32434.2 1606.17  42
   0   7   3 32758.4 1732.15  43
   0  -7  -3 30776.4 1488.24  44
   0   7   3 26889.3 1793.35  60
   0  -7  -3 32746.7 1870.45  64
   0  -7  -3 34987.0 2116.93  66
   0  -7  -4 49937.5 2163.83  50
   0   7   4 52686.1 2466.56  54
   0   7   4 50767.5 2214.11  41
   0   7   4 49297.8 2270.32  43
   0   7   4 53981.6 2297.53  42
   0  -7  -4 52508.4 2423.88  46
   0  -7  -4 55348.1 2220.44  44
   0  -7  -4 60378.4 2717.87  64
   0  -7  -4 66004.4 3018.27  66
   0   7   4 51468.7 2582.24  60
   0  -7  -4 60657.3 2647.03  67
   0   7   5 5884.26 778.452  53
   0   7   5 5223.06 712.556  54
   0  -7  -5 6608.88 711.899  50
   0   7   5 6076.49 711.946  43
   0   7   5 5513.49 642.281  41
   0  -7  -5 6397.98 711.051  44
   0   7   5 5876.40 714.062  42
   0  -7  -5 6835.27 826.111  67
   0   7   5 6743.79 1022.95  61
   0  -7  -5 8746.03 985.631  64
   0  -7  -5 8625.20 1034.12  66
   0   7   6 29912.5 1789.05  54
   0   7   6 35777.4 1981.64  53
   0  -7  -6 29386.1 1657.25  50
   0   7   6 30895.7 1697.92  43
   0  -7  -6 30784.8 1732.58  44
   0   7   6 28980.4 1528.41  41
   0  -7  -6 38465.1 2267.96  66
   0  -7  -6 35907.3 2146.11  64
   0  -7  -6 49926.7 2952.29  62
   0  -7  -6 33264.7 1899.11  67
   0   7   6 16642.4 1730.64  61
   0   7   7 8266.65 918.619  53
   0   7   7 6939.77 833.350  54
   0  -7  -7 7419.30 832.684  50
   0   7   7 7395.26 919.348  49
   0   7   7 7738.37 712.629  41
   0   7   7 8514.36 852.216  43
   0  -7  -7 9119.67 952.805  44
   0   7   7 8790.97 944.642  42
   0  -7  -7 9440.36 992.529  67
   0  -7  -7 9224.72 1345.43  62
   0  -7  -7 12814.7 1251.08  66
   0   7   7 5018.85 969.277  61
   0  -7  -8 6077.86 822.961  14
   0  -7  -8 5908.13 758.208  52
   0   7   8 5364.65 807.066  49
   0  -7  -8 5928.56 772.013  50
   0   7   8 5928.27 777.828  53
   0   7   8 6086.98 802.754  42
   0  -7  -8 5633.45 801.395  44
   0   7   8 6110.00 709.127  43
   0  -7  -8 4210.66 662.886  67
   0  -7  -8 5749.08 898.707  64
   0  -7  -8 7187.22 948.079  66
   0  -7  -8 5755.28 1106.95  62
   0  -7  -9 1392.31 423.291  14
   0  -7  -9 1575.64 489.431  64
   0   7   9 513.667 405.010  61
   0  -7  -9 407.595 449.781  62
   0   7   9 2381.48 481.645  53
   0  -7  -9 1502.39 382.403  52
   0  -7  -9 1182.29 366.267  50
   0   7   9 1065.49 363.686  47
   0   7   9 988.594 341.259  42
   0   7   9 1149.02 403.637  49
   0   7   9 1570.98 467.365  48
   0   7   9 1024.51 299.057  43
   0   7  10 80.4096 313.945  61
   0  -7 -10 89.0037 448.136  62
   0  -7 -10 1508.93 514.363  64
   0  -7 -10 1322.36 405.294  33
   0  -7 -10 2150.31 557.153  14
   0  -7 -10 1766.74 410.404  24
   0   7  10 1797.09 473.283  42
   0   7  10 1038.21 396.504  49
   0   7  10 853.867 335.894  47
   0  -7 -11 27907.8 2065.54  14
   0  -7 -11 20251.5 1535.74  24
   0  -7 -11 20393.6 1609.52  22
   0  -7 -11 20771.6 1487.05  21
   0  -7 -11 19757.0 1299.96  19
   0  -7 -11 17700.7 1465.62   1
   0  -7 -11 30854.4 2277.84  64
   0  -7 -11 24576.9 1916.49  33
   0   7  11 27761.4 2065.09  49
   0   7  11 25327.3 1800.87  42
   0  -7 -11 23037.2 1744.50  39
   0   7  11 24876.2 1848.72  47
   0  -7 -12 5687.10 831.037  24
   0  -7 -12 4688.16 676.762  21
   0  -7 -12 6136.86 998.827  14
   0  -7 -12 4134.57 745.972  22
   0  -7 -12 5900.51 830.883   4
   0  -7 -12 4153.35 719.617   1
   0  -7 -12 6952.90 1107.80  64
   0  -7 -12 5254.04 913.194  33
   0   7  12 5664.04 958.191  49
   0  -7 -12 5845.99 872.160  39
   0   7  12 4962.38 800.479  42
   0   7  12 6061.30 995.229  48
   0   7  12 6267.96 966.459  47
   0  -7 -13 5995.87 915.197  22
   0  -7 -13 6923.18 1079.43  14
   0  -7 -13 9656.97 1305.32  64
   0   7  13 298.064 479.510  61
   0  -7 -13-104.946 671.554  62
   0  -7 -13 4661.18 785.151   1
   0   7  13 9337.92 1244.69  49
   0   7  13 7283.73 972.357  42
   0   7  13 7232.45 1051.87  47
   0  -7 -13 9084.71 1082.42  39
   0   7  13 8661.64 1181.72  48
   0  -7 -14 199.278 177.326  13
   0  -7 -14 142.190 168.716   1
   0  -7 -14 250.888 223.187  14
   0  -7 -14 350.223 264.025  22
   0   7  14 424.078 304.798  48
   0   7  14 556.838 319.415  47
   0   7  14 1018.16 436.600  49
   0   7  14 878.979 320.816  42
   0  -7 -14 473.829 238.429  39
   0  -7 -14 1115.85 493.060  64
   0  -7 -14 315.176 554.260  62
   0   7  14-100.026 477.346  61
   0  -7 -15 27922.1 2020.85  64
   0  -7 -15 32896.2 2079.86  22
   0  -7 -15 32534.4 2020.41  13
   0  -7 -15 35110.0 2066.29   1
   0  -7 -15 28515.5 1287.40  11
   0   7  16-269.351 607.332  61
   0  -7 -16 366.403 715.001  62
   0  -7 -16 15408.2 1378.10  22
   0  -7 -16 16882.1 1383.46   1
   0  -7 -16 17812.1 1403.95  13
   0  -7 -17 29259.7 1675.59   1
   0  -7 -17 30444.6 1632.38  13
   0  -7 -18 37390.6 1664.04   1
   0  -7 -18 37159.1 1502.05  13
   0  -7 -19 7506.96 607.758   1
   0  -7 -19 7222.97 668.601  23
   0   7  19 7232.88 564.076  31
   0  -7 -20 2460.72 281.812  23
   0   8 -15 2317.61 269.537  15
   0   8 -14 4854.06 486.792  15
   0   8 -14 4220.52 453.200  16
   0   8 -13 1997.32 569.993  63
   0   8 -13 3761.07 504.906  29
   0  -8  13 2229.05 532.443  58
   0  -8  13 2922.59 551.086  57
   0   8 -13 2919.11 447.027  15
   0   8 -12 13012.7 1540.61  63
   0   8 -12 17053.9 1235.15  34
   0   8 -12 19838.2 1306.10  29
   0  -8  12 14722.8 1527.57  58
   0   8 -12 20312.2 1306.01  15
   0  -8  11 1126.95 477.947  58
   0   8 -11 1281.73 519.357  63
   0   8 -11 979.134 334.026  34
   0   8 -11 724.009 290.772  29
   0  -8  11 920.109 264.120  30
   0  -8  10 135.663 305.165  58
   0   8 -10-77.8750 276.976  63
   0  -8  10-126.603 266.393  65
   0   8 -10 769.052 255.066  38
   0   8 -10 253.476 232.776  34
   0  -8  10 241.961 173.459  30
   0   8 -10 260.778 213.653  29
   0   8  -9 243.471 365.236  63
   0  -8   9 140.536 193.826  65
   0  -8   9 698.389 264.661  30
   0   8  -9 961.961 318.164  38
   0   8  -9 653.368 286.892  29
   0   8  -9 855.045 343.418  34
   0  -8   9 210.123 334.354  58
   0   8  -9 427.641 430.299  60
   0  -8   9 497.608 329.190  46
   0  -8   9 493.685 261.925  45
   0  -8   8 15718.0 1789.17  65
   0   8  -8 14613.3 1824.97  63
   0  -8   8 16134.2 1264.31  30
   0   8  -8 15136.1 1406.15  34
   0   8  -8 16925.7 1349.78  29
   0   8  -8 14253.2 1303.63  38
   0   8  -8 14019.8 1878.04  60
   0  -8   8 14438.6 1691.92  58
   0  -8   8 14375.6 1502.49  45
   0   8  -7 17037.3 1482.48  10
   0   8  -7 8622.37 1407.30  63
   0  -8   7 10977.0 1492.46  65
   0   8  -7 13006.4 1245.63  38
   0  -8   7 12919.0 1133.55  30
   0   8  -7 12326.0 1141.49  29
   0   8  -7 13026.5 1295.09  34
   0  -8   7 11952.5 1520.26  58
   0   8  -7 11381.4 1652.97  60
   0  -8   7 11298.4 1070.57  44
   0  -8   7 13453.1 1428.93  45
   0  -8   6 56005.7 3426.37  65
   0   8  -6 46993.1 3254.31  63
   0   8  -6 43239.4 2229.55  29
   0   8  -6 46650.5 2495.81  38
   0  -8   6 41478.4 2180.42  30
   0   8  -6 55958.5 3672.62  60
   0  -8   6 53668.7 2879.44  45
   0  -8   6 45516.9 2230.33  44
   0   8  -6 48723.8 2625.18  41
   0   8  -5 6319.21 1130.36  63
   0   8  -5 9540.24 1045.40  34
   0  -8   5 7995.70 872.678  30
   0   8  -5 8638.32 994.828  38
   0   8  -5 9366.48 911.837  29
   0   8  -5 5631.29 1144.48  60
   0  -8   5 6732.49 916.945  52
   0   8  -5 7895.25 885.513  43
   0  -8   5 8099.71 840.602  44
   0  -8   5 7527.09 995.317  46
   0  -8   5 7479.90 1005.05  45
   0   8  -5 9030.41 1067.43  41
   0   8  -4 34266.1 2572.86  63
   0  -8   4 34576.6 2153.80  67
   0  -8   4 43163.7 2683.23  66
   0   8  -4 33601.0 2014.36  38
   0  -8   4 29086.2 1741.83  30
   0   8  -4 33600.5 1989.65  34
   0   8  -4 32957.7 2648.02  60
   0  -8   4 32880.7 2100.75  52
   0  -8   4 31863.4 1695.21  44
   0  -8   4 30697.0 2042.28  45
   0   8  -4 34586.3 2123.47  41
   0  -8   4 33004.2 2105.62  46
   0   8  -4 34421.6 1924.78  43
   0   8  -3 55775.5 3359.57  60
   0  -8   3 54375.0 2726.59  46
   0   8  -3 54974.9 2553.09  43
   0   8  -3 56165.0 2744.20  41
   0  -8   3 52275.7 2235.38  44
   0  -8   3 50939.2 2669.32  45
   0  -8   3 56654.3 2846.06  67
   0  -8   3 61850.4 3269.39  66
   0   8  -3 58006.7 3292.35  63
   0   8  -2 68170.0 3599.13  60
   0  -8   2 64709.7 2938.52  46
   0   8  -2 63859.1 2797.94  43
   0  -8   2 63483.6 2930.27  45
   0  -8   2 61806.0 2422.55  44
   0   8  -2 67318.3 2990.07  41
   0  -8   2 60181.5 2996.31  67
   0  -8   2 72790.5 3549.88  66
   0   8  -2 66081.0 3464.01  63
   0   8  -1 8455.75 906.379  43
   0  -8   1 6563.49 845.306  45
   0  -8   1 6334.47 659.389  44
   0   8  -1 5963.43 540.858  42
   0  -8   1 7351.61 884.961  46
   0   8  -1 9889.54 1209.36  63
   0   8  -1 12315.2 1391.88  60
   0  -8   1 10284.4 1245.31  66
   0   8  -1 16951.4 1887.20  61
   0  -8   1 11406.8 1175.46  67
   0   8   0 99033.9 4085.70  54
   0  -8   0 94840.4 3429.41  50
   0  -8   0 84503.2 2943.47  44
   0   8   0 89857.9 3456.04  43
   0   8   0 87954.6 2871.89  42
   0  -8   0 93936.3 3562.42  46
   0   8   0 95449.3 3587.46  41
   0  -8   0 92461.2 3768.93  67
   0   8   0 96457.2 4149.14  60
   0   8   0 95204.1 4054.96  63
   0  -8  -1 24148.2 1498.42  50
   0  -8  -1 23819.0 1539.16  58
   0   8   1 25000.9 1816.44  54
   0   8   1 25923.0 1352.16  42
   0  -8  -1 26202.9 1656.43  46
   0  -8  -1 26804.3 1366.32  44
   0   8   1 26098.6 1646.45  41
   0  -8  -1 25777.4 1662.56  64
   0  -8  -1 22559.4 1690.66  67
   0   8   1 22400.3 1774.54  63
   0  -8  -1 25729.4 1980.84  66
   0   8   1 24093.5 1863.82  60
   0   8   2 31269.4 2015.47  54
   0  -8  -2 31127.7 1695.67  50
   0   8   2 34480.7 1671.23  42
   0   8   2 35857.0 1926.64  43
   0  -8  -2 34400.7 1609.79  44
   0   8   2 37993.0 1976.49  41
   0  -8  -2 34987.0 1932.97  46
   0  -8  -2 38626.3 2399.97  66
   0   8   2 28354.0 1973.38  63
   0  -8  -2 27064.4 1876.74  67
   0   8   2 29225.0 2048.53  60
   0  -8  -2 32602.9 1943.12  64
   0   8   3 96018.0 3815.41  54
   0  -8  -3 92940.1 3340.44  50
   0   8   3 85523.7 3227.23  42
   0  -8  -3 96384.9 3212.46  44
   0   8   3 95385.7 3530.55  41
   0   8   3 103431. 3693.92  43
   0  -8  -3 93558.2 3612.71  46
   0  -8  -3 110476. 3996.13  64
   0   8   3 97536.5 3995.98  60
   0   8   4 79050.9 3334.48  54
   0  -8  -4 79214.8 2971.81  50
   0  -8  -4 82246.0 2931.53  44
   0  -8  -4 79729.9 3256.44  46
   0   8   4 80270.2 3095.36  41
   0   8   4 85115.2 3254.49  43
   0   8   4 77619.0 3017.73  42
   0  -8  -4 80631.5 3407.54  67
   0  -8  -4 94026.2 3673.81  64
   0   8   4 58499.2 3500.58  61
   0   8   4 80081.9 3528.03  60
   0  -8  -4 96923.3 4033.44  66
   0   8   5 3309.82 602.688  54
   0  -8  -5 2691.68 481.524  50
   0   8   5 2646.93 486.937  41
   0  -8  -5 3327.50 529.269  44
   0   8   5 2833.51 518.562  42
   0   8   5 3515.91 587.313  43
   0   8   5 2237.93 659.404  61
   0  -8  -5 4069.09 697.447  67
   0  -8  -5 4775.97 778.825  64
   0   8   5 4995.10 791.365  60
   0  -8  -5 4776.78 841.844  66
   0   8   6 29553.0 1883.76  54
   0  -8  -6 27869.9 1663.11  50
   0  -8  -6 31246.7 1770.96  44
   0   8   6 31647.2 1834.75  42
   0   8   6 28411.9 1733.03  43
   0   8   6 28817.2 1617.15  41
   0  -8  -6 40091.9 2774.00  62
   0  -8  -6 36167.7 2366.10  66
   0   8   6 15678.5 1879.58  61
   0  -8  -6 29162.4 1924.37  67
   0   8   6 26666.2 1936.67  60
   0  -8  -6 35364.3 2216.40  64
   0  -8  -7 19416.5 1385.83  50
   0   8   7 15398.0 1340.31  54
   0  -8  -7 20535.2 1472.47  44
   0   8   7 18162.7 1203.40  41
   0   8   7 19067.5 1374.00  43
   0  -8  -7 19967.6 1687.51  64
   0  -8  -7 17613.2 1914.05  62
   0  -8  -7 15938.9 1403.38  67
   0  -8  -7 20330.4 1778.36  66
   0  -8  -8 3100.12 695.937  66
   0  -8  -8 1036.13 596.342  62
   0  -8  -8 2335.35 540.250  67
   0   8   8 292.004 404.785  61
   0   8   8 2783.15 611.239  49
   0  -8  -8 2454.55 508.138  50
   0   8   8 2360.23 529.806  54
   0  -8  -8 2193.63 499.683  52
   0  -8  -8 3715.50 648.795  44
   0   8   8 2812.58 517.146  43
   0  -8  -9 4825.04 655.848  24
   0  -8  -9 4038.75 700.948  14
   0  -8  -9 3013.92 553.746   1
   0  -8  -9 7206.31 1024.26  66
   0   8   9 779.677 486.922  61
   0  -8  -9 946.132 601.677  62
   0  -8  -9 6832.23 1053.87  64
   0  -8  -9 4900.68 757.795  33
   0   8   9 4966.61 841.531  49
   0  -8  -9 4920.05 742.823  52
   0  -8  -9 4706.58 708.140  50
   0   8   9 5599.96 808.852  54
   0  -8  -9 5502.46 790.019  39
   0   8   9 5545.60 869.405  48
   0   8   9 4911.62 740.481  47
   0   8   9 4668.13 758.661  42
   0   8   9 4641.46 653.805  43
   0  -8 -10 79736.9 3354.89  14
   0  -8 -10 64129.5 2663.03  24
   0  -8 -10 62997.9 2704.65   1
   0  -8 -10 68435.5 3477.56  64
   0  -8 -10 61542.4 2976.83  33
   0  -8 -10 62671.2 2718.87  50
   0   8  10 53610.8 2616.97  54
   0   8  10 63268.8 3143.66  49
   0   8  10 68324.1 3226.25  48
   0  -8 -10 63626.0 2977.86  39
   0   8  10 72115.9 3087.94  42
   0   8  10 66610.4 2916.76  47
   0  -8 -11 28315.1 1790.13  24
   0  -8 -11 40040.0 2439.19  14
   0  -8 -11 26201.2 1674.82  21
   0  -8 -11 23846.5 2069.45  64
   0   8  11 3212.82 1027.00  61
   0   8  11 25984.1 1709.90  37
   0  -8 -11 26980.9 2006.97  33
   0   8  11 26004.4 2037.41  49
   0  -8 -11 29406.3 2001.50  39
   0   8  11 28833.2 1963.21  42
   0   8  11 26381.3 1865.54  47
   0   8  11 29842.3 2140.24  48
   0  -8 -12 117922. 3941.48  22
   0  -8 -12 150861. 4908.68  14
   0  -8 -12 129208. 3951.24  24
   0  -8 -12 121379. 3617.59  21
   0  -8 -12 136646. 5003.49  64
   0   8  12 113245. 3570.01  37
   0  -8 -12 126126. 4436.72  33
   0   8  12 131799. 4663.70  49
   0  -8 -12 128935. 4294.15  39
   0   8  12 135477. 4315.23  42
   0   8  12 128206. 4238.44  47
   0  -8 -13 67078.3 2987.92  22
   0  -8 -13 61405.5 3349.95  64
   0  -8 -13 72751.7 3034.88   1
   0   8  13 62521.5 3256.75  49
   0   8  13 70668.8 3103.50  42
   0  -8 -13 70408.8 3106.72  39
   0   8  13 65192.4 3074.00  47
   0  -8 -14 25590.9 1817.87  22
   0  -8 -14 33019.3 2302.20  14
   0  -8 -14 25329.1 2095.06  64
   0  -8 -14 28535.6 1932.84  13
   0  -8 -14 26202.2 1804.04   1
   0   8  14 28536.2 2142.44  49
   0  -8 -14 26862.3 1807.49  39
   0   8  14 29977.8 2045.74  47
   0   8  14 27998.6 1888.30  42
   0  -8 -15 18302.3 1678.28  64
   0  -8 -15 33439.2 2002.22  22
   0  -8 -15 37018.1 2119.69  13
   0  -8 -15 33821.4 1993.73   1
   0   8  16-81.9985 392.220  61
   0  -8 -16 258.661 549.233  62
   0  -8 -16 5878.26 813.026  22
   0  -8 -16 5546.13 779.875  13
   0  -8 -16 5666.69 784.285   1
   0  -8 -17 3613.46 568.463  13
   0  -8 -17 3530.63 579.991   1
   0  -8 -17 3118.02 550.055  22
   0  -8 -18 4600.93 561.313   1
   0  -8 -18 4495.45 515.683  13
   0  -8 -18 5190.70 631.867  18
   0   8  18 3955.55 501.063  36
   0  -8 -19 96.3456 84.7230   1
   0  -8 -19 88.6831 89.2253  23
   0  -8 -19 113.066 116.095  18
   0   8  19 65.6956 42.6875  36
   0  -8 -20 71.2740 63.3896  18
   0   9 -14 257.921 91.6221  16
   0   9 -14 250.105 89.0802  15
   0  -9  14 210.864 80.6349  33
   0  -9  13 23577.9 1163.71  33
   0  -9  13 19886.0 1422.91  58
   0   9 -13 27331.6 1264.00  16
   0   9 -13 29726.3 1204.12  15
   0   9 -12 1500.93 473.500  63
   0   9 -12 2371.95 404.276  34
   0  -9  12 1231.10 409.705  58
   0   9 -12 2632.34 398.165  15
   0   9 -11 47896.8 2045.52  29
   0   9 -11 43736.9 2128.67  34
   0  -9  11 45468.6 2720.00  58
   0   9 -11 46130.1 1958.77  15
   0   9 -10 4282.93 934.069  63
   0  -9  10 5432.51 933.699  65
   0   9 -10 5977.43 711.245  29
   0  -9  10 4848.53 595.556  30
   0   9 -10 5184.95 734.831  34
   0  -9  10 7407.20 1131.26  58
   0   9 -10 5224.75 641.054  15
   0  -9   9 42880.6 2868.33  58
   0   9  -9 37492.8 2949.39  60
   0  -9   9 37255.5 2711.52  65
   0   9  -9 36312.8 2786.00  63
   0   9  -9 40262.2 2035.10  29
   0  -9   9 35720.8 1853.50  30
   0   9  -9 35897.0 1981.57  38
   0   9  -9 35559.1 2144.62  34
   0  -9   8 1449.54 564.932  65
   0   9  -8 460.474 345.558  63
   0   9  -8 720.387 305.620  38
   0   9  -8 1510.40 379.193  29
   0   9  -8 621.277 282.698  34
   0  -9   8 843.134 308.482  30
   0   9  -8 747.764 438.530  60
   0  -9   8 338.760 341.078  58
   0  -9   8 491.435 260.943  45
   0  -9   7 7207.12 1256.24  65
   0   9  -7 6529.58 1202.33  63
   0   9  -7 7906.48 885.440  29
   0   9  -7 8074.50 987.491  38
   0  -9   7 8410.57 911.276  30
   0   9  -7 8072.22 1393.50  60
   0  -9   7 7055.12 1053.16  45
   0   9  -6 306.152 298.223  63
   0  -9   6 300.207 337.664  65
   0   9  -6 415.649 220.406  29
   0   9  -6 351.741 242.287  38
   0  -9   6 73.2638 130.343  30
   0   9  -6 252.025 353.549  60
   0  -9   6 264.165 297.131  58
   0  -9   6 109.219 194.264  45
   0   9  -6 146.450 173.665  41
   0   9  -5 6013.52 730.626   2
   0  -9   5 6008.51 1124.68  65
   0   9  -5 5977.55 1120.37  63
   0   9  -5 5395.91 826.642  34
   0   9  -5 5922.66 869.812  38
   0  -9   5 6284.87 798.519  30
   0   9  -5 6059.32 745.714  29
   0   9  -5 5913.59 1173.28  60
   0  -9   5 6239.48 1077.42  58
   0  -9   5 5539.84 900.566  45
   0  -9   5 7284.88 1023.95  46
   0   9  -5 7484.93 887.022  43
   0   9  -5 6014.54 901.555  41
   0  -9   4 27298.2 2285.73  66
   0   9  -4 24556.5 2233.24  63
   0   9  -4 33175.4 1713.87  29
   0   9  -4 29071.5 1938.55  38
   0  -9   4 29443.5 1790.55  30
   0   9  -4 29865.2 1937.74  34
   0   9  -4 29581.6 1762.89  35
   0  -9   4 24713.5 1915.91  52
   0  -9   4 24812.7 2075.54  58
   0   9  -4 24775.6 2328.69  60
   0   9  -4 27603.6 1784.38  43
   0  -9   4 27548.1 1990.26  46
   0  -9   4 29086.2 2068.16  45
   0   9  -4 26791.3 1939.97  41
   0  -9   4 26973.7 1557.07  44
   0  -9   3 3668.42 818.858  66
   0  -9   3 3348.86 701.281  67
   0   9  -3 3716.54 842.794  63
   0   9  -3 5065.30 701.286  35
   0  -9   3 5510.27 742.427  30
   0   9  -3 5909.15 836.332  38
   0   9  -3 5249.29 776.625  34
   0   9  -3 3541.95 857.513  60
   0  -9   3 4127.30 812.105  58
   0  -9   3 4074.22 756.695  52
   0  -9   3 4492.28 593.188  44
   0  -9   3 5182.68 829.351  46
   0   9  -3 4513.03 710.379  43
   0   9  -3 4752.82 788.912  41
   0  -9   3 4789.78 804.895  45
   0  -9   2 49649.0 2831.38  67
   0  -9   2 59840.8 3397.68  66
   0   9  -2 57286.9 3286.37  63
   0  -9   2 50464.4 2432.92  30
   0   9  -2 57426.2 2673.61  34
   0   9  -2 51324.1 2504.43  35
   0  -9   2 56927.8 3012.26  58
   0   9  -2 53814.3 3324.02  60
   0  -9   2 54216.0 2909.13  52
   0  -9   2 52331.7 2659.73  50
   0  -9   2 60506.4 2948.83  45
   0   9  -2 57724.6 2855.55  41
   0  -9   2 52348.4 2226.67  44
   0   9  -2 59383.9 2757.35  43
   0  -9   2 55762.4 2822.07  46
   0  -9   1 161951. 5931.77  66
   0   9  -1 139775. 5425.46  63
   0  -9   1 123487. 4898.38  67
   0   9  -1 140212. 4750.64  38
   0  -9   1 119768. 4268.08  30
   0   9  -1 131859. 4504.62  34
   0  -9   1 143823. 4921.41  46
   0  -9   1 126161. 4014.04  44
   0   9  -1 149300. 4845.50  43
   0  -9   1 136973. 4877.17  45
   0   9  -1 146692. 5736.65  60
   0  -9   1 126507. 4569.30  50
   0  -9   1 136114. 4953.37  58
   0  -9   0 38731.3 2382.79  67
   0   9   0 39317.7 2532.15  63
   0   9   0 38033.2 2561.02  60
   0  -9   0 41335.1 2722.94  66
   0   9   0 31510.8 1978.75  43
   0   9   0 35994.0 2131.41  41
   0   9   0 31995.0 1524.18  42
   0  -9   0 30448.0 1594.09  44
   0  -9   0 35567.5 2119.12  46
   0  -9   0 34230.3 1981.63  50
   0   9   0 37337.0 2488.59  54
   0  -9   0 36755.1 2134.67  58
   0  -9  -1 137374. 5385.69  66
   0  -9  -1 130310. 4830.67  67
   0   9   1 136093. 5153.85  60
   0   9   1 130391. 4995.61  63
   0   9   1 161492. 6077.71  61
   0  -9  -1 132243. 4517.00  64
   0   9   1 110728. 3651.60  42
   0  -9  -1 119045. 4383.53  46
   0   9   1 119960. 4352.03  41
   0  -9  -1 110742. 3674.16  44
   0   9   1 127197. 4893.61  54
   0  -9  -1 125372. 4290.78  58
   0  -9  -1 123160. 4204.31  50
   0  -9  -2 732.932 347.817  67
   0   9   2 870.093 364.307  63
   0  -9  -2 1024.25 459.779  66
   0  -9  -2 1116.86 380.644  64
   0   9   2 1518.86 560.083  61
   0  -9  -2 484.924 273.015  46
   0   9   2 639.330 238.458  42
   0  -9  -2 567.213 209.519  44
   0   9   2 354.813 226.473  43
   0   9   2 622.432 303.416  41
   0   9   2 1132.17 437.450  60
   0  -9  -2 505.167 233.864  50
   0   9   2 798.129 355.074  54
   0   9   3 22088.1 1784.61  63
   0  -9  -3 21180.8 1666.65  64
   0   9   3 24414.3 1921.06  60
   0  -9  -3 21431.4 1590.94  46
   0   9   3 21428.7 1575.33  43
   0  -9  -3 20823.1 1300.61  44
   0   9   3 22815.9 1430.67  42
   0   9   3 21203.5 1540.16  41
   0   9   3 21259.9 1704.48  54
   0  -9  -3 20958.9 1430.20  50
   0  -9  -4 1194.60 402.562  64
   0   9   4 1011.34 415.714  61
   0  -9  -4 1602.11 425.078  65
   0  -9  -4 1196.61 456.733  66
   0  -9  -4 825.158 354.234  67
   0  -9  -4 2072.57 605.758  62
   0   9   4 789.791 320.760  43
   0  -9  -4 873.457 274.541  44
   0  -9  -4 710.210 305.021  46
   0   9   4 1357.11 357.513  42
   0   9   4 550.098 248.108  41
   0  -9  -4 528.023 229.484  50
   0   9   4 1026.78 364.101  54
   0   9   4 726.313 360.120  60
   0  -9  -5 16555.3 1759.74  62
   0  -9  -5 13939.2 1239.26  65
   0  -9  -5 13718.0 1400.92  64
   0   9   5 12934.6 1609.08  61
   0  -9  -5 12238.2 1294.68  67
   0   9   5 13189.3 1392.62  60
   0  -9  -5 13081.4 1493.72  66
   0  -9  -5 12871.1 1104.41  50
   0   9   5 12526.9 1277.99  54
   0   9   5 16012.4 1263.11  41
   0   9   5 14883.4 1294.28  43
   0   9   5 14290.2 1208.12  42
   0  -9  -5 14252.8 1130.40  44
   0   9   6 15367.8 1510.75  60
   0  -9  -6 14413.4 1566.27  66
   0   9   6 12562.6 1546.81  61
   0  -9  -6 16452.1 1816.94  62
   0  -9  -6 15201.6 1498.92  64
   0  -9  -6 12932.4 1343.19  67
   0  -9  -6 12568.8 1140.87  30
   0  -9  -6 10014.3 1050.26  33
   0   9   6 12182.1 1254.66  54
   0  -9  -6 14320.1 1187.69  50
   0  -9  -6 14912.5 1202.83  44
   0   9   6 15015.5 1277.01  42
   0   9   6 14611.8 1178.47  41
   0   9   6 13235.9 1221.60  43
   0  -9  -7 40433.3 2207.70  14
   0  -9  -7 33812.0 1800.05  24
   0  -9  -7 38784.0 1880.20   1
   0  -9  -7 42072.4 2762.63  66
   0   9   7 23159.2 2235.43  61
   0  -9  -7 26669.2 2515.01  62
   0  -9  -7 33728.1 2221.38  67
   0  -9  -7 39016.7 2521.40  64
   0   9   7 37069.7 2437.09  60
   0  -9  -7 32013.5 1990.09  33
   0  -9  -7 36076.6 2054.11  30
   0   9   7 32344.9 1898.16  35
   0   9   7 34784.4 2175.43  54
   0  -9  -7 34570.9 1959.30  50
   0  -9  -7 34684.8 2226.79  52
   0   9   7 32613.8 2149.22  49
   0  -9  -7 35273.0 2058.35  39
   0   9   7 37480.9 2165.75  42
   0   9   7 38114.8 1930.87  41
   0  -9  -7 40937.5 2158.82  44
   0   9   7 35889.4 2067.99  43
   0  -9  -8 92247.5 3561.57  14
   0  -9  -8 79113.9 2996.17  24
   0  -9  -8 83566.4 3096.59   1
   0   9   8 21346.1 2608.99  61
   0  -9  -8 32379.9 3225.74  62
   0  -9  -8 77811.1 3511.66  67
   0  -9  -8 84961.6 3938.92  64
   0   9   8 80184.4 3786.02  60
   0  -9  -8 103746. 4415.08  66
   0   9   8 72120.4 3004.14  35
   0  -9  -8 74071.0 3272.26  33
   0   9   8 75271.2 3346.35  54
   0  -9  -8 82327.8 3531.11  52
   0  -9  -8 82043.7 3223.76  50
   0  -9  -8 92525.7 3509.67  44
   0  -9  -8 78634.4 3334.97  39
   0   9   8 80728.2 3240.50  43
   0  -9  -9 38576.0 2217.03  14
   0  -9  -9 31811.0 1803.80  24
   0  -9  -9 28923.8 1748.02   1
   0  -9  -9 6438.50 1407.36  62
   0   9   9 4921.39 1210.92  61
   0  -9  -9 45551.5 2813.16  66
   0  -9  -9 31612.6 2058.36  33
   0   9   9 33196.9 2069.59  54
   0   9   9 34500.3 2283.55  49
   0  -9  -9 30628.0 2012.02  52
   0   9   9 33453.8 2188.46  48
   0   9   9 34393.7 1954.08  47
   0  -9  -9 32432.1 2058.20  39
   0   9   9 29835.3 1812.46  43
   0  -9 -10 54196.6 2453.79  24
   0  -9 -10 68556.6 3124.11  14
   0  -9 -10 51994.4 2465.25   1
   0  -9 -10 73990.7 3518.28  66
   0  -9 -10 63500.4 3398.36  64
   0  -9 -10 54930.2 2832.13  33
   0   9  10 57647.3 3039.85  49
   0  -9 -10 57741.3 2832.95  39
   0   9  10 59849.6 2703.92  47
   0   9  10 65671.0 3004.43  42
   0   9  10 58750.9 3005.48  48
   0  -9 -11 7623.37 905.072  24
   0  -9 -11 7729.24 1077.86  14
   0  -9 -11 8543.45 926.594  21
   0  -9 -11 7863.92 943.806   1
   0  -9 -11 8019.01 1223.65  64
   0   9  11-89.8548 558.959  61
   0  -9 -11 98.4390 770.981  62
   0   9  11 8372.14 977.419  37
   0  -9 -11 8050.58 1098.63  33
   0   9  11 6546.98 1025.70  49
   0  -9 -11 8764.52 1094.57  39
   0   9  11 8187.34 1010.26  47
   0   9  11 8443.38 1080.20  42
   0   9  11 7070.45 1035.60  48
   0  -9 -12 3962.23 683.063   1
   0  -9 -12 2703.67 761.529  64
   0   9  12 92.2512 331.160  61
   0  -9 -12 302.509 533.835  62
   0   9  12 3026.99 583.667  37
   0  -9 -12 3285.69 719.661  33
   0  -9 -12 2133.85 565.465  39
   0  -9 -12 3266.50 642.122  22
   0  -9 -12 3556.24 635.290  24
   0  -9 -12 3583.96 594.531  21
   0  -9 -12 4009.44 772.847  14
   0   9  12 3012.56 664.896  42
   0   9  12 3079.78 715.696  48
   0   9  12 2877.97 702.236  49
   0   9  12 2408.55 578.728  47
   0   9  13-463.451 443.208  61
   0  -9 -13 1195.75 529.080  64
   0  -9 -13 100.479 659.563  62
   0  -9 -13 2400.06 614.149  33
   0   9  13 2194.47 474.716  37
   0  -9 -13 3324.65 683.283  14
   0  -9 -13 2556.64 566.977  22
   0   9  13 2119.25 584.039  48
   0   9  13 3601.95 662.157  47
   0   9  13 2919.76 649.709  42
   0   9  13 1377.47 504.869  49
   0  -9 -13 2492.13 545.229  39
   0  -9 -14 10648.0 1180.05  13
   0  -9 -14 11395.9 1163.87  22
   0  -9 -14 11204.4 1106.83  39
   0  -9 -14 12613.7 1460.47  64
   0  -9 -15 4800.37 861.971  64
   0  -9 -15 7658.12 911.994  22
   0  -9 -15 8021.46 965.954  13
   0  -9 -15 8341.80 943.735   1
   0  -9 -16 13734.6 1182.12  22
   0  -9 -16 13365.6 1154.24   1
   0  -9 -16 14411.6 1228.51  13
   0   9  17 116.519 207.309  61
   0  -9 -17 511.180 221.384   1
   0  -9 -17 227.725 156.978  13
   0  -9 -17 493.802 221.670  18
   0  -9 -17 402.002 214.320  22
   0   9  18 2197.80 462.839  60
   0  -9 -18 3291.98 447.039   1
   0  -9 -18 3244.70 454.138  18
   0  -9 -18 3811.59 445.257  13
   0   9  18 2825.72 413.420  36
   0  -9 -19 2725.36 311.471   1
   0  -9 -19 2665.95 298.990  23
   0  -9 -19 2152.78 305.942  18
   0   9  19 2061.81 239.915  36
   0  10 -13 1769.24 231.243  16
   0 -10  13 1553.83 189.247  33
   0  10 -12 6961.70 576.058  34
   0 -10  12 7046.33 579.546  33
   0 -10  12 5930.53 734.740  58
   0  10 -12 8214.99 503.088  15
   0  10 -11 335.132 249.487  63
   0  10 -11 561.867 216.544  34
   0 -10  11 503.635 206.191  33
   0 -10  11 457.691 280.937  58
   0  10 -11 451.635 156.945  15
   0 -10  10 1573.79 473.880  65
   0  10 -10 990.231 417.273  63
   0  10 -10 3310.81 534.524  34
   0 -10  10 2929.46 391.789  30
   0 -10  10 2102.46 565.066  58
   0  10 -10 3565.90 438.946  15
   0  10  -9 1272.20 500.856  63
   0 -10   9 1343.82 474.038  65
   0  10  -9 876.434 280.591  38
   0 -10   9 656.811 224.091  30
   0  10  -9 942.522 326.427  34
   0 -10   9 1813.59 555.840  58
   0  10  -9 270.970 157.089  15
   0 -10   8 2008.87 650.160  65
   0  10  -8 2407.93 699.768  63
   0  10  -8 3343.45 623.598  34
   0  10  -8 3250.72 565.535  38
   0 -10   8 3027.02 505.196  30
   0  10  -8 2059.13 674.161  60
   0  10  -8 2592.82 427.916  15
   0  10  -7 4564.97 1032.16  60
   0 -10   7 5850.36 1028.99  58
   0 -10   7 5068.45 1031.09  65
   0  10  -7 4318.92 930.073  63
   0  10  -7 7805.33 931.515  38
   0 -10   7 8555.59 890.165  30
   0 -10   6 29952.4 2570.60  65
   0  10  -6 33654.7 2660.61  63
   0 -10   6 39785.4 2072.83  30
   0  10  -6 37036.2 2199.27  38
   0  10  -6 36840.5 2206.60  34
   0 -10   6 33057.4 2265.21  50
   0  10  -6 34018.1 2846.99  60
   0 -10   6 33560.8 2515.15  58
   0 -10   6 36524.6 2427.37  45
   0  10  -5 3907.05 893.454  63
   0 -10   5 3178.04 836.012  65
   0 -10   5 2751.00 538.828  30
   0  10  -5 3698.19 682.427  34
   0  10  -5 2555.03 582.348  38
   0  10  -5 3083.44 537.315  35
   0 -10   5 2918.77 649.271  50
   0 -10   5 3586.13 815.201  58
   0  10  -5 3158.24 866.148  60
   0  10  -5 2298.01 565.085  41
   0 -10   5 3309.71 702.760  46
   0 -10   5 2904.71 660.890  45
   0  10  -4 72468.8 2935.41   2
   0 -10   4 72772.0 4074.63  65
   0  10  -4 63704.4 3741.19  63
   0  10  -4 63632.1 3047.19  34
   0  10  -4 64834.8 3110.74  38
   0  10  -4 61767.5 2801.61  35
   0 -10   4 62184.5 2837.84  30
   0 -10   4 66062.0 3257.98  50
   0 -10   4 62990.3 3301.45  52
   0  10  -4 69459.9 4077.28  60
   0 -10   4 71980.6 3688.00  58
   0  10  -4 65735.9 3256.48  41
   0  10  -4 65199.9 2993.80  43
   0 -10   4 66631.0 3389.51  45
   0 -10   4 67414.8 3355.50  46
   0 -10   3 869.523 475.378  65
   0 -10   3 795.416 445.640  66
   0  10  -3 1710.65 596.260  63
   0  10  -3 1135.22 395.810  38
   0  10  -3 573.174 272.121  35
   0 -10   3 868.197 306.424  30
   0  10  -3 770.500 333.802  34
   0 -10   3 902.753 362.670  50
   0 -10   3 629.717 397.114  58
   0  10  -3 380.080 342.229  60
   0 -10   3 942.092 384.435  52
   0  10  -3 685.639 312.619  43
   0  10  -3 1139.92 431.973  41
   0 -10   3 105.167 205.284  45
   0 -10   3 506.196 290.589  46
   0 -10   2 1302.53 476.857  67
   0  10  -2 1378.05 511.534  63
   0 -10   2 2078.18 654.936  66
   0  10  -2 329.938 218.044  34
   0  10  -2 351.367 206.458  35
   0 -10   2 298.942 197.654  30
   0 -10   2 1301.41 386.942  33
   0 -10   2 1004.18 416.450  52
   0 -10   2 906.632 398.135  58
   0  10  -2 795.569 445.769  60
   0 -10   2 995.139 367.143  50
   0 -10   2 1534.62 467.623  45
   0  10  -2 782.952 324.829  43
   0 -10   2 787.613 359.092  46
   0  10  -2 2965.53 628.362  41
   0 -10   1 29489.1 2422.11  66
   0  10  -1 25736.2 2129.09  63
   0 -10   1 23447.0 1925.08  67
   0 -10   1 17045.1 1372.92  30
   0  10  -1 20006.5 1598.53  38
   0  10  -1 18590.3 1465.26  34
   0  10  -1 17253.8 1417.99  35
   0 -10   1 19293.2 1472.77  33
   0 -10   1 20876.5 1819.91  52
   0 -10   1 25205.8 1860.33  58
   0  10  -1 25043.7 2201.27  60
   0 -10   1 21175.3 1619.42  50
   0  10  -1 21720.3 1649.10  43
   0 -10   1 21885.5 1732.07  46
   0 -10   1 22715.1 1789.41  45
   0 -10   0 7630.24 1224.42  66
   0  10   0 7868.63 1152.90  63
   0 -10   0 6288.19 994.424  67
   0  10   0 7567.42 1174.96  60
   0  10   0 7117.29 898.817  35
   0 -10   0 8104.59 910.927  30
   0  10   0 8024.70 925.400  34
   0  10   0 7695.73 967.789  38
   0 -10   0 7341.82 881.502  33
   0 -10   0 7855.02 987.313  58
   0 -10   0 6879.19 1036.18  52
   0 -10   0 7356.48 909.294  50
   0  10   0 8526.96 1022.46  43
   0 -10   0 8376.54 1039.88  46
   0  10   0 9416.64 1090.09  41
   0 -10  -1 9522.38 1350.92  66
   0  10   1 8311.32 1146.29  63
   0  10   1 7223.16 1114.57  60
   0 -10  -1 8356.57 1128.01  67
   0 -10  -1 5186.34 735.084  33
   0  10   1 5661.73 794.626  35
   0  10   1 5436.31 710.467  34
   0  10   1 5501.07 814.799  38
   0 -10  -1 4816.92 695.696  30
   0 -10  -1 8721.70 937.586  58
   0 -10  -1 7560.23 898.645  50
   0  10   1 5502.78 820.408  43
   0  10   1 5888.68 864.358  41
   0 -10  -1 7570.96 970.712  46
   0 -10  -2 830.531 404.240  67
   0  10   2 392.110 296.406  63
   0 -10  -2 793.466 372.407  65
   0 -10  -2 604.951 296.970  64
   0 -10  -2 1036.39 466.826  66
   0  10   2 1739.43 384.367  34
   0 -10  -2 1448.07 382.651  30
   0  10   2 1325.98 390.603  38
   0  10   2 1682.79 549.623  60
   0 -10  -2 1199.39 358.445  50
   0  10   2 733.900 348.539  54
   0 -10  -2 1274.06 302.704  44
   0 -10  -2 2125.68 529.132  46
   0  10   2 2582.08 561.688  41
   0  10   2 1833.32 379.573  42
   0 -10  -3 26585.9 2001.27  65
   0  10   3 24939.7 1999.48  63
   0 -10  -3 23715.4 1834.45  64
   0  10   3 22747.1 1966.94  60
   0 -10  -3 26561.7 2291.62  66
   0 -10  -3 24419.9 1953.38  67
   0  10   3 23336.7 1657.28  38
   0 -10  -3 23895.3 1600.13  30
   0  10   3 23044.4 1648.16  35
   0  10   3 25588.1 1989.55  54
   0 -10  -3 23219.1 1587.70  50
   0 -10  -3 23253.7 1405.66  44
   0  10   3 24361.4 1771.01  43
   0  10   3 24954.4 1533.26  42
   0 -10  -3 24050.3 1785.87  46
   0  10   3 23715.9 1721.36  41
   0  10   4 5996.27 1083.46  61
   0 -10  -4 6507.21 971.770  64
   0 -10  -4 6851.13 970.547  65
   0  10   4 7119.50 1063.37  60
   0  10   4 5923.75 949.263  63
   0  10   4 4527.48 709.457  35
   0 -10  -4 4060.13 644.342  30
   0  10   4 6320.61 804.722  38
   0 -10  -4 5075.63 728.326  33
   0 -10  -4 5512.54 730.821  50
   0  10   4 5831.34 918.043  54
   0 -10  -4 6881.78 941.863  46
   0  10   4 5368.09 720.797  42
   0 -10  -4 5228.89 655.926  44
   0  10   4 4962.06 749.194  41
   0  10   4 6054.93 856.395  43
   0 -10  -4 4418.22 689.950  39
   0  10   5 63938.3 3752.39  61
   0 -10  -5 75092.7 3927.83  66
   0 -10  -5 69974.4 3416.70  64
   0 -10  -5 57694.9 3166.13  67
   0 -10  -5 68521.4 3139.87  65
   0  10   5 67660.6 3446.86  60
   0  10   5 57103.7 2748.35  38
   0  10   5 58259.1 2787.30  35
   0 -10  -5 53201.9 2645.11  33
   0  10   5 64188.2 3189.31  54
   0 -10  -5 57106.1 2639.60  50
   0  10   5 62723.4 2861.72  41
   0  10   5 59326.7 2736.51  42
   0  10   5 63544.5 3001.05  43
   0 -10  -5 59258.4 2792.08  39
   0 -10  -5 59626.2 2568.94  44
   0 -10  -6 23268.7 1453.23  24
   0 -10  -6 22664.9 1441.32   1
   0 -10  -6 29232.1 2146.93  67
   0  10   6 13726.3 1781.63  61
   0 -10  -6 36911.4 2677.49  66
   0  10   6 30564.3 2253.90  60
   0 -10  -6 31382.4 2273.27  64
   0 -10  -6 31297.4 2578.24  62
   0 -10  -6 26047.5 1760.16  33
   0  10   6 28914.4 1752.43  38
   0 -10  -6 25985.5 1737.83  30
   0  10   6 26800.6 1776.39  35
   0 -10  -6 28181.6 1731.93  50
   0 -10  -6 25964.9 1997.02  52
   0  10   6 30352.0 2087.63  54
   0  10   6 31119.1 2058.65  49
   0 -10  -6 28265.7 1837.99  39
   0  10   6 27916.4 1827.02  42
   0 -10  -6 28555.1 1713.54  44
   0  10   6 28191.6 1775.71  41
   0  10   6 25466.7 1820.07  43
   0 -10  -7 16688.5 1359.33  14
   0 -10  -7 13481.7 1088.45  24
   0 -10  -7 14474.8 1125.19   1
   0 -10  -7 9954.96 1308.21  64
   0 -10  -7 6065.05 1268.56  62
   0  10   7 10371.3 1316.49  60
   0 -10  -7 8751.80 1161.18  67
   0 -10  -7 10455.8 1418.26  66
   0  10   7 3063.17 928.658  61
   0  10   7 12466.9 1163.14  35
   0 -10  -7 12400.0 1212.36  33
   0 -10  -7 12315.3 1192.81  30
   0 -10  -7 8950.78 1144.03  52
   0  10   7 11775.2 1277.03  49
   0  10   7 10827.9 1229.69  54
   0 -10  -7 9561.68 991.022  50
   0  10   7 11277.4 1166.47  43
   0 -10  -7 12550.0 1130.90  44
   0 -10  -7 11840.8 1190.79  39
   0  10   7 11675.6 1195.22  42
   0  10   7 11460.5 1067.85  41
   0 -10  -8 2112.12 447.839  24
   0 -10  -8 2035.22 483.210  14
   0 -10  -8 2874.12 498.032   1
   0 -10  -8 2125.53 638.400  64
   0 -10  -8 766.290 755.460  62
   0 -10  -8 3293.41 835.353  66
   0  10   8 555.368 474.465  61
   0 -10  -8 2919.07 603.685  33
   0  10   8 2451.88 511.951  35
   0  10   8 2646.15 677.996  60
   0  10   8 2453.62 580.729  54
   0 -10  -8 2447.13 615.941  52
   0  10   8 2738.46 583.351  43
   0 -10  -8 2633.81 541.237  44
   0  10   8 2649.84 596.636  42
   0  10   8 2964.22 632.315  48
   0  10   8 2388.06 602.947  49
   0  10   8 2352.57 468.834  47
   0 -10  -8 2657.00 578.422  39
   0 -10  -9 113704. 3714.93  24
   0 -10  -9 135537. 4398.69  14
   0 -10  -9 118633. 3822.30   1
   0 -10  -9 143302. 5379.62  66
   0 -10  -9 126851. 5016.22  64
   0  10   9 120947. 4843.75  60
   0  10   9 109799. 3745.90  35
   0 -10  -9 109688. 4140.01  33
   0 -10  -9 109745. 4229.14  52
   0  10   9 118155. 4359.70  48
   0  10   9 117629. 4008.72  43
   0  10   9 125159. 4379.38  42
   0 -10  -9 115812. 4189.05  39
   0  10   9 114369. 3794.97  47
   0 -10 -10 801.563 301.215  24
   0 -10 -10 837.992 326.345   1
   0  10  10 84.3436 379.516  61
   0 -10 -10-93.7423 537.649  62
   0 -10 -10 443.865 377.441  66
   0 -10 -10 545.945 315.853  33
   0 -10 -10 379.883 261.741  39
   0  10  10 188.792 300.376  60
   0  10  10 471.055 311.576  48
   0  10  10 157.079 125.137  47
   0 -10 -11 105861. 3845.22  14
   0 -10 -11 85817.4 3070.52  24
   0 -10 -11 82057.2 2943.60  21
   0 -10 -11 87999.8 3168.47   1
   0 -10 -11 90548.9 4165.71  64
   0  10  11 88888.5 4017.29  60
   0 -10 -11 86544.4 3569.24  33
   0  10  11 80869.2 3170.21  37
   0  10  11 90296.2 3864.27  49
   0  10  11 94411.8 3805.82  48
   0  10  11 85285.9 3204.69  47
   0  10  11 90405.9 3602.08  42
   0 -10 -11 89575.4 3502.03  39
   0 -10 -12 20052.2 1336.98  21
   0 -10 -12 20082.3 1453.34  24
   0 -10 -12 26246.9 1830.22  14
   0 -10 -12 18178.0 1448.32  22
   0 -10 -12 22232.6 1544.54   1
   0 -10 -12 14336.4 1626.23  64
   0 -10 -12-95.9808 699.842  62
   0  10  12 18795.6 1818.87  60
   0  10  12 16268.0 1339.81  37
   0 -10 -12 16960.0 1548.18  33
   0  10  12 16820.2 1645.42  49
   0 -10 -12 18299.8 1516.61  39
   0  10  12 18377.3 1649.99  48
   0  10  12 18319.1 1580.84  42
   0 -10 -13 14288.2 1227.96   1
   0  10  13 12701.8 1469.47  60
   0 -10 -13 16904.3 1720.29  64
   0  10  13 12073.4 1104.16  37
   0 -10 -13 14739.5 1411.92  33
   0 -10 -13 13096.8 1217.76  22
   0 -10 -13 13480.9 1234.11  39
   0 -10 -14 177.576 210.637  64
   0  10  14-78.4168 216.145  61
   0 -10 -14 1349.69 392.805  22
   0 -10 -14 1782.55 467.747  13
   0 -10 -15 3248.97 701.211  64
   0 -10 -15 5472.25 720.736  22
   0 -10 -15 5171.46 725.831  13
   0  10  16-57.2065 273.044  61
   0 -10 -16 345.567 180.272  13
   0 -10 -16 260.855 184.510   1
   0 -10 -16 469.799 219.146  22
   0 -10 -17 14354.7 995.800  13
   0 -10 -17 14186.7 978.892   1
   0 -10 -17 14237.8 990.928  22
   0 -10 -17 14057.6 963.461  18
   0 -10 -18 2186.79 320.038   1
   0 -10 -18 2201.71 301.149  13
   0 -10 -18 1474.70 248.212  23
   0 -10 -18 1621.33 273.000  18
   0  10  18 1425.44 270.305  36
   0 -10 -19 49.8828 47.6890   1
   0  11 -12 1411.47 194.772  16
   0 -11  11 927.947 277.160  58
   0 -11  11 1902.47 277.844  33
   0 -11  10 36.9818 176.476  58
   0  11 -10 35.2727 158.696  63
   0 -11  10 249.627 151.637  33
   0  11 -10 114.624 126.327  34
   0  11  -9 1521.48 446.402  63
   0 -11   9 1558.54 457.185  65
   0  11  -9 2418.38 448.228  34
   0 -11   9 1966.23 388.886  33
   0 -11   9 2539.70 362.186  30
   0 -11   8 5861.93 913.766  58
   0  11  -8 5015.96 922.728  60
   0 -11   8 5069.88 917.267  65
   0  11  -8 5282.40 901.216  63
   0 -11   8 6550.30 655.210  30
   0  11  -8 5781.73 697.399  38
   0 -11   8 7550.30 805.478  33
   0 -11   7 54.8131 213.625  58
   0  11  -7 66.7216 212.319  60
   0  11  -7 177.278 230.294  63
   0 -11   7 128.415 250.216  65
   0 -11   7 629.369 236.499  30
   0  11  -7 601.660 274.143  34
   0 -11   7 243.017 183.222  33
   0  11  -7 459.235 244.977  38
   0 -11   6 3385.97 744.791  58
   0  11  -6 2528.26 756.591  60
   0  11  -6 3999.73 847.697  63
   0 -11   6 2928.52 787.259  65
   0  11  -6 3954.97 670.660  34
   0 -11   6 3518.30 566.642  30
   0  11  -6 3680.15 651.698  38
   0 -11   6 3385.39 605.247  33
   0 -11   5 7986.95 1151.22  58
   0  11  -5 8649.20 1350.68  60
   0  11  -5 6666.54 1122.04  63
   0 -11   5 7423.85 1223.24  65
   0 -11   5 10139.9 992.679  30
   0  11  -5 10786.5 1132.13  38
   0  11  -5 10520.1 1115.83  34
   0 -11   5 9599.34 1036.57  33
   0  11  -5 11191.8 986.622  35
   0  11  -4 401.844 353.317  63
   0 -11   4 74.0143 288.375  65
   0 -11   4 132.303 257.743  66
   0  11  -4 223.252 235.557  38
   0  11  -4 106.576 149.520  35
   0  11  -4 727.646 326.512  34
   0 -11   4 296.287 204.078  30
   0 -11   4 162.408 193.756  33
   0  11  -4-76.1269 171.257  60
   0 -11   4 97.0524 109.183  50
   0 -11   4 172.731 204.794  58
   0  11  -4 100.044 112.547  41
   0 -11   4-53.8328 171.267  45
   0 -11   4 207.403 184.429  46
   0  11  -3 31545.6 1818.52   2
   0 -11   3 32114.0 2554.55  66
   0 -11   3 28162.7 2441.05  65
   0  11  -3 27531.2 2300.55  63
   0  11  -3 27205.9 1866.01  34
   0 -11   3 28002.1 1842.83  33
   0  11  -3 27817.4 1781.80  35
   0 -11   3 28670.7 1807.10  30
   0 -11   3 30126.2 2040.40  50
   0 -11   3 26478.1 2080.16  52
   0 -11   3 28348.0 2143.76  58
   0  11  -3 30233.6 2555.97  60
   0 -11   3 29581.2 2145.25  45
   0 -11   3 30111.0 2117.63  46
   0  11  -3 31923.2 2162.10  41
   0  11  -3 25733.7 1834.70  43
   0 -11   2 152.066 296.255  66
   0  11  -2 720.275 389.710  63
   0 -11   2 386.107 212.775  30
   0  11  -2-41.9624 149.293  34
   0 -11   2 408.034 234.034  33
   0  11  -2 159.911 179.893  35
   0 -11   2 324.366 208.501  50
   0  11  -2 147.281 286.934  60
   0 -11   2 210.797 221.804  58
   0 -11   2 233.598 227.561  52
   0  11  -2 180.877 190.333  43
   0  11  -2 101.470 197.704  41
   0 -11   2 153.548 199.448  46
   0 -11   1 914.641 461.504  65
   0 -11   1 1008.19 493.506  66
   0  11  -1 446.593 304.577  63
   0 -11   1 465.261 239.032  30
   0 -11   1 283.380 223.257  33
   0  11  -1 600.744 303.204  38
   0  11  -1 287.700 217.023  35
   0  11  -1 366.108 250.770  34
   0 -11   1 439.297 290.645  58
   0  11  -1 498.889 376.090  60
   0 -11   1 580.377 284.198  50
   0 -11   1 474.167 312.816  52
   0  11  -1 602.280 294.911  43
   0 -11   1 654.284 339.766  46
   0 -11   0 546.556 348.350  67
   0 -11   0 678.153 403.662  65
   0  11   0 186.084 220.737  63
   0 -11   0 842.241 471.732  66
   0  11   0 209.336 199.918  35
   0 -11   0 480.848 270.508  33
   0  11   0 274.574 206.011  38
   0 -11   0 271.822 195.459  30
   0  11   0 547.557 264.036  34
   0 -11   0 301.059 193.631  50
   0 -11   0 355.083 211.925  58
   0  11   0 963.400 451.351  60
   0 -11   0 952.286 412.712  52
   0  11   0 247.579 249.167  41
   0  11   0 328.475 269.212  43
   0 -11   0 547.857 285.724  46
   0 -11  -1 517.465 370.968  65
   0 -11  -1 182.281 255.722  67
   0 -11  -1 306.713 322.703  66
   0  11   1-60.3703 214.746  63
   0 -11  -1 119.340 167.446  33
   0  11   1 380.901 242.742  35
   0  11   1 45.1464 160.612  38
   0  11   1 223.506 156.806  34
   0 -11  -1 233.511 175.126  30
   0 -11  -1 296.973 267.231  52
   0 -11  -1 165.350 131.554  50
   0  11   1 199.806 259.513  60
   0  11   1 520.935 271.616  43
   0 -11  -1 935.410 358.867  46
   0  11   1 97.1983 154.646  41
   0 -11  -2 4182.91 840.449  67
   0 -11  -2 5970.06 1158.84  66
   0  11   2 4397.12 913.327  60
   0 -11  -2 3988.24 833.550  65
   0 -11  -2 5200.49 826.341  64
   0  11   2 5072.80 904.914  63
   0  11   2 4851.69 686.912  34
   0 -11  -2 4565.12 705.830  30
   0  11   2 4842.62 773.491  38
   0 -11  -2 5112.34 749.629  50
   0 -11  -2 4553.55 882.487  52
   0  11   2 4420.50 769.457  41
   0 -11  -2 4911.78 809.952  46
   0 -11  -3 422.850 272.058  67
   0 -11  -3 719.656 347.119  64
   0 -11  -3 1444.32 519.974  65
   0  11   3 985.308 412.474  63
   0 -11  -3 2212.39 738.212  66
   0  11   3 513.006 296.668  35
   0  11   3 522.671 277.408  38
   0 -11  -3 510.164 265.129  30
   0 -11  -3 419.504 249.987  39
   0 -11  -3 467.050 240.100  50
   0  11   3 949.188 432.595  54
   0 -11  -3 705.564 350.154  52
   0  11   3 1327.70 502.971  60
   0 -11  -3 1334.17 437.789  46
   0  11   3 602.445 285.762  41
   0  11   3 487.835 219.837  42
   0  11   3 668.739 331.420  43
   0  11   4 69587.6 3574.22  63
   0 -11  -4 64790.3 3369.02  65
   0 -11  -4 69595.9 3488.50  64
   0  11   4 70780.8 3714.13  60
   0  11   4 68526.0 3133.96  38
   0 -11  -4 68740.9 3057.38  30
   0  11   4 70652.5 3171.62  35
   0 -11  -4 66068.5 2932.25  50
   0  11   4 74749.5 3655.44  54
   0 -11  -4 69550.6 3125.87  39
   0  11   4 67063.1 2882.39  42
   0  11   4 72932.0 3362.17  43
   0  11   4 73140.5 3278.30  41
   0 -11  -5 8142.54 1310.76  66
   0 -11  -5 6644.80 1041.03  64
   0  11   5 7844.87 1167.46  60
   0  11   5 7761.00 1117.47  63
   0 -11  -5 4898.55 918.020  67
   0 -11  -5 6340.49 936.391  65
   0 -11  -5 9027.31 1021.89  33
   0  11   5 8043.23 972.990  35
   0  11   5 8261.06 972.347  38
   0 -11  -5 7638.66 1098.76  52
   0  11   5 6853.58 1028.00  54
   0 -11  -5 6260.99 808.787  50
   0  11   5 7471.09 1006.12  43
   0 -11  -5 7214.44 919.708  39
   0  11   5 7230.85 945.452  41
   0  11   5 8005.28 932.053  42
   0 -11  -6 97665.4 3490.38  24
   0 -11  -6 87500.8 3319.52   1
   0 -11  -6 99885.0 4503.79  67
   0 -11  -6 111721. 4745.76  64
   0  11   6 123170. 5001.04  60
   0 -11  -6 125934. 5447.00  66
   0  11   6 107432. 4082.18  35
   0  11   6 106957. 3981.25  38
   0 -11  -6 110113. 4117.34  33
   0  11   6 111870. 4365.12  49
   0  11   6 115416. 4580.83  54
   0 -11  -6 95664.9 4384.22  52
   0  11   6 110269. 4288.59  43
   0  11   6 108283. 4040.89  41
   0 -11  -6 102156. 4032.77  39
   0  11   6 116648. 4163.31  42
   0 -11  -7 23918.5 1485.46  24
   0 -11  -7 26686.6 1695.60  14
   0 -11  -7 23654.2 1475.40   1
   0  11   7 24339.6 2081.60  60
   0 -11  -7 26515.9 2393.81  66
   0 -11  -7 23973.1 2058.52  64
   0  11   7 25114.1 1740.83  35
   0 -11  -7 26649.4 1844.12  33
   0  11   7 22985.4 1855.33  49
   0 -11  -7 21503.4 1877.84  52
   0  11   7 22691.1 1849.50  54
   0 -11  -7 26718.8 1836.49  39
   0  11   7 25336.0 1844.21  43
   0  11   7 23177.5 1717.00  48
   0  11   7 29238.2 1920.46  42
   0 -11  -8 50524.9 2300.56  24
   0 -11  -8 67266.1 2808.86  14
   0 -11  -8 48632.0 2264.33   1
   0  11   8 57114.0 3237.17  60
   0 -11  -8 67335.5 3774.42  66
   0 -11  -8 56072.4 3239.81  64
   0 -11  -8 51366.9 2684.43  33
   0  11   8 51587.0 2553.59  35
   0  11   8 56546.2 2987.84  49
   0  11   8 51467.9 2819.74  54
   0 -11  -8 54137.5 2969.28  52
   0  11   8 54798.4 2771.98  48
   0 -11  -8 53487.0 2717.72  39
   0  11   8 52955.6 2701.38  43
   0  11   8 55516.9 2804.55  42
   0 -11  -9 3123.28 574.826  14
   0 -11  -9 2215.99 454.058  24
   0 -11  -9 2943.81 523.536   1
   0  11   9 156.296 353.518  61
   0 -11  -9 2417.88 674.628  64
   0 -11  -9 2639.07 733.667  66
   0 -11  -9 1732.01 495.273  33
   0 -11  -9 1680.68 475.217  39
   0  11   9 1972.97 472.792  35
   0 -11  -9 1316.57 420.453  52
   0  11   9 1878.00 622.913  60
   0  11   9 2764.73 550.933  43
   0  11   9 1821.74 495.560  48
   0  11   9 2220.10 585.316  49
   0  11   9 2038.63 529.159  42
   0 -11 -10 18724.1 1338.33   1
   0 -11 -10 12965.5 1491.56  66
   0  11  10 10656.8 1382.96  60
   0 -11 -10 11197.2 1422.93  64
   0 -11 -10 13856.2 1359.07  33
   0 -11 -10 21338.1 1565.97  14
   0 -11 -10 15336.9 1179.31  24
   0  11  10 15587.6 1427.28  42
   0  11  10 13201.5 1324.19  48
   0 -11 -10 15920.2 1395.39  39
   0 -11 -11 13055.7 1128.42   1
   0  11  11 17751.8 1737.98  60
   0  11  11 15753.3 1333.16  37
   0 -11 -11 14460.6 1388.51  33
   0 -11 -11 14582.5 1130.38  21
   0 -11 -11 13025.9 1094.97  24
   0 -11 -11 14906.9 1340.10  39
   0 -11 -12 3341.29 551.010  24
   0 -11 -12 3357.04 595.687  22
   0 -11 -12 3437.13 508.971  21
   0 -11 -12 3363.93 575.586   1
   0 -11 -12 2021.69 620.578  64
   0  11  12 2676.33 536.170  37
   0 -11 -12 2665.84 591.629  33
   0  11  12 2085.53 608.015  60
   0 -11 -12 2646.46 543.652  39
   0 -11 -13 577.520 250.345  22
   0 -11 -13 1119.16 332.594   1
   0  11  13-70.3376 193.898  61
   0 -11 -13 118.733 188.978  64
   0  11  13 631.842 267.851  37
   0 -11 -13 704.542 305.369  33
   0  11  13 226.104 254.392  60
   0 -11 -13 360.976 181.694  39
   0 -11 -14 182.388 174.061  13
   0 -11 -14 156.487 140.801   1
   0 -11 -14 320.557 254.934  64
   0  11  14 142.960 101.692  37
   0  11  14-51.7079 82.2461  60
   0 -11 -14-65.5793 164.926  22
   0 -11 -15 14063.9 1073.51  22
   0 -11 -15 13845.8 1118.68  13
   0 -11 -15 15172.8 1091.23   1
   0 -11 -16 3455.42 473.973  22
   0 -11 -16 3394.63 496.996  13
   0 -11 -17 3351.23 408.826  13
   0 -11 -17 2038.07 287.555  18
   0 -11 -18 1790.21 223.791  13
   0  11  18 1523.84 237.174  36
   0 -11 -18 2068.36 253.095   1
   0  12 -10 3830.93 372.797  16
   0 -12  10 2844.88 309.843  33
   0 -12   9 121.783 167.757  58
   0  12  -9 141.246 120.094  34
   0 -12   9 17.8934 80.5096  33
   0 -12   8 5886.77 785.662  58
   0  12  -8 4611.78 702.511  63
   0 -12   8 4667.86 759.321  65
   0 -12   8 7451.16 697.829  33
   0  12  -8 7552.15 675.543  38
   0 -12   8 8016.48 589.731  30
   0  12  -7 201.453 226.611  60
   0 -12   7 338.830 252.095  58
   0 -12   7 308.484 258.635  65
   0  12  -7 130.954 230.309  63
   0  12  -7 299.325 207.565  34
   0 -12   7 302.405 163.661  33
   0 -12   7 128.732 118.286  30
   0  12  -7 139.272 146.997  38
   0 -12   6 648.193 312.789  58
   0  12  -6 695.248 368.910  60
   0 -12   6 529.384 337.652  65
   0  12  -6 747.879 354.965  63
   0 -12   6 753.501 278.432  33
   0  12  -6 1091.95 329.012  38
   0  12  -6 941.872 316.879  34
   0 -12   6 602.462 232.443  30
   0 -12   5 1610.45 485.189  58
   0  12  -5 2031.42 614.537  60
   0  12  -5 1691.98 521.289  63
   0 -12   5 961.251 467.554  65
   0 -12   5 840.608 283.258  30
   0  12  -5 1092.64 343.345  34
   0 -12   5 656.750 275.672  33
   0  12  -5 969.538 341.349  38
   0  12  -4 4633.96 921.045  60
   0 -12   4 3938.63 742.313  58
   0  12  -4 3640.91 782.509  63
   0 -12   4 3177.77 807.209  65
   0 -12   4 4165.16 793.650  66
   0 -12   4 2018.91 441.766  30
   0  12  -4 3088.60 519.498  35
   0  12  -4 3161.58 624.891  38
   0 -12   4 2874.21 543.994  33
   0  12  -4 3411.93 603.819  34
   0 -12   3 890.502 352.332  58
   0  12  -3 553.321 381.484  60
   0 -12   3 1051.82 479.475  66
   0  12  -3 716.754 380.407  63
   0 -12   3 1072.97 355.823  33
   0 -12   3 923.360 320.007  30
   0  12  -3 748.343 313.711  34
   0  12  -3 950.713 317.291  35
   0  12  -2 767.892 430.039  60
   0 -12   2 714.739 355.487  58
   0  12  -2 665.776 360.210  63
   0  12  -2-39.6431 178.354  34
   0  12  -2 76.2035 160.351  35
   0 -12   2-39.3035 125.041  33
   0  12  -2 133.314 223.521  38
   0 -12   2 37.0807 131.893  30
   0  12  -1 2784.57 684.568  63
   0 -12   1 3694.06 900.173  66
   0 -12   1 2492.84 708.849  65
   0  12  -1 4373.83 699.900  35
   0  12  -1 3899.96 710.326  38
   0 -12   1 4066.50 683.763  33
   0  12  -1 4888.66 734.240  34
   0 -12   1 4961.20 724.316  30
   0 -12   1 2895.17 575.376  50
   0  12  -1 3469.07 843.475  60
   0 -12   1 2950.04 667.418  52
   0 -12   1 3166.90 638.570  58
   0 -12   1 2954.72 646.168  46
   0  12  -1 4137.29 719.963  43
   0 -12   0 23649.5 2148.49  65
   0  12   0 24540.0 2050.56  63
   0 -12   0 30225.7 2566.83  66
   0 -12   0 22936.4 1632.74  33
   0  12   0 23541.4 1621.51  34
   0  12   0 22953.0 1669.92  35
   0 -12   0 21679.9 1577.95  30
   0  12   0 23244.3 1775.65  38
   0  12   0 24127.0 2185.14  60
   0 -12   0 23719.9 1660.55  58
   0 -12   0 24099.8 1704.89  50
   0 -12   0 21665.0 1942.17  52
   0  12   0 23437.4 1848.58  41
   0  12   0 25395.6 1865.20  43
   0 -12   0 23494.0 1847.55  46
   0 -12  -1 85553.1 4557.94  66
   0  12   1 74814.4 3770.11  63
   0 -12  -1 66981.3 3745.00  65
   0 -12  -1 69768.9 3128.26  33
   0 -12  -1 74915.9 3178.83  30
   0  12   1 75789.7 3084.27  34
   0  12   1 77888.7 3421.55  38
   0  12   1 71104.4 3213.45  35
   0 -12  -1 63739.0 3570.19  52
   0 -12  -1 70892.1 3148.62  50
   0  12   1 73145.8 3923.30  60
   0  12   1 76893.3 3477.32  43
   0 -12  -1 73779.9 3488.30  46
   0  12   1 78567.7 3570.47  41
   0 -12  -2 3422.47 775.907  65
   0  12   2 3624.77 786.398  63
   0 -12  -2 3866.78 952.604  66
   0  12   2 4680.67 940.255  60
   0  12   2 2793.85 530.441  34
   0  12   2 4011.47 723.579  38
   0 -12  -2 2709.36 556.506  30
   0 -12  -2 3358.43 603.644  50
   0 -12  -2 3495.83 789.306  52
   0  12   2 2841.42 631.768  41
   0 -12  -2 3907.80 751.564  46
   0 -12  -2 3232.01 628.022  39
   0 -12  -3 92783.9 4184.09  65
   0  12   3 89962.4 4108.97  63
   0  12   3 94791.7 4431.57  60
   0 -12  -3 86651.4 3783.57  64
   0 -12  -3 105035. 5077.42  66
   0 -12  -3 77771.3 3370.94  30
   0  12   3 87798.8 3643.48  35
   0  12   3 89698.6 3693.66  38
   0 -12  -3 73556.2 3898.91  52
   0  12   3 81746.6 3714.11  43
   0  12   3 83311.9 3703.76  41
   0 -12  -3 77625.0 3460.64  39
   0 -12  -3 92546.6 3961.21  46
   0 -12  -4 542.492 366.253  65
   0  12   4 684.594 395.686  63
   0 -12  -4 1012.96 424.140  64
   0  12   4 784.749 325.442  35
   0 -12  -4 344.564 237.573  39
   0 -12  -4 366.737 242.763  30
   0  12   4 781.286 324.008  38
   0  12   4 1911.48 616.555  60
   0  12   4 604.686 296.144  41
   0  12   4 444.173 283.248  43
   0  12   4 350.029 241.333  49
   0 -12  -5 2480.95 641.043  64
   0  12   5 1470.64 525.290  63
   0 -12  -5 1752.67 490.500  65
   0 -12  -5 2465.47 780.263  66
   0 -12  -5 1123.76 383.718  39
   0  12   5 1091.28 378.615  38
   0  12   5 1255.88 408.401  35
   0 -12  -5 1596.59 454.056  33
   0  12   5 1373.04 446.605  54
   0  12   5 1765.55 585.430  60
   0 -12  -5 1021.70 428.358  52
   0  12   5 637.766 313.292  43
   0  12   5 2008.00 435.466  42
   0  12   5 1098.66 412.771  49
   0  12   5 1607.45 426.980  41
   0  12   6 15163.1 1565.65  63
   0 -12  -6 18916.4 2036.64  66
   0  12   6 16632.8 1723.98  60
   0 -12  -6 16359.0 1647.81  64
   0  12   6 17226.4 1447.71  35
   0 -12  -6 15928.8 1406.18  33
   0  12   6 17763.1 1411.60  38
   0  12   6 20264.3 1711.37  54
   0 -12  -6 14450.5 1561.05  52
   0  12   6 16498.5 1501.09  49
   0 -12  -6 15383.4 1385.15  39
   0  12   6 17505.6 1413.01  42
   0  12   6 16933.3 1527.76  43
   0  12   6 17134.9 1426.01  41
   0 -12  -7 549.337 195.419   1
   0 -12  -7 1154.58 463.555  64
   0  12   7 166.975 279.980  63
   0 -12  -7 675.138 430.221  66
   0  12   7 207.543 198.107  35
   0 -12  -7 43.3970 154.399  33
   0 -12  -7 217.068 218.399  39
   0 -12  -7 401.900 241.647  52
   0  12   7 61.9197 260.604  60
   0  12   7 253.104 164.401  42
   0  12   7 295.426 234.981  49
   0  12   7-47.2603 130.262  43
   0 -12  -8 23053.7 1422.17  24
   0 -12  -8 22658.2 1411.02   1
   0  12   8 30937.6 2318.52  60
   0 -12  -8 31928.5 2543.41  66
   0  12   8 27556.0 2111.90  63
   0 -12  -8 31504.4 2338.93  64
   0 -12  -8 25815.5 1835.50  33
   0  12   8 24062.4 1675.24  35
   0  12   8 26601.6 1975.48  49
   0 -12  -8 25914.1 1969.97  52
   0  12   8 25536.6 1771.90  48
   0 -12  -8 25665.1 1795.44  39
   0  12   8 25641.2 1836.33  43
   0  12   8 25952.4 1819.39  42
   0 -12  -9 3754.28 558.517  24
   0 -12  -9 1675.19 566.528  66
   0 -12  -9 1867.82 588.333  64
   0  12   9 2327.96 494.673  35
   0 -12  -9 2482.42 575.330  33
   0  12   9 1992.33 594.398  60
   0 -12  -9 2818.81 582.898  39
   0 -12 -10 888.031 279.826   1
   0 -12 -10 60.0557 165.504  66
   0 -12 -10 61.6739 219.391  64
   0 -12 -10 176.128 198.136  33
   0  12  10 329.421 217.266  37
   0 -12 -10 165.495 161.251  39
   0  12  10 266.087 167.349  35
   0  12  10 118.026 229.958  60
   0 -12 -10 204.902 167.922  24
   0 -12 -11 394.989 205.379   1
   0 -12 -11 898.660 415.537  64
   0 -12 -11 599.042 272.492  33
   0  12  11 741.608 297.976  37
   0 -12 -11 697.479 289.326  39
   0  12  11 681.094 372.411  60
   0 -12 -11 705.130 224.625  21
   0 -12 -11 458.135 209.043  24
   0 -12 -12 2578.11 487.641  22
   0 -12 -12 3632.87 542.556   1
   0 -12 -12 3393.70 629.033  33
   0  12  12 3212.39 570.699  37
   0  12  12 3000.94 673.664  60
   0 -12 -12 2171.15 455.747  39
   0  12  13 3406.99 688.408  60
   0 -12 -13 3274.58 695.398  64
   0 -12 -13 3480.32 601.378  33
   0  12  13 3651.88 561.509  37
   0 -12 -13 3769.27 533.355   1
   0 -12 -13 3633.45 546.899  22
   0 -12 -14 48.8914 109.981   1
   0 -12 -14 59.5114 115.935  13
   0 -12 -14 91.0988 162.005  64
   0  12  14 24.2593 115.763  37
   0  12  14 87.5920 184.307  60
   0 -12 -14 51.9383 82.6182  22
   0 -12 -15 871.833 263.031  13
   0 -12 -15 726.962 219.404   1
   0  12  15 333.696 220.922  60
   0 -12 -15 510.716 179.424  22
   0 -12 -15 336.088 230.294  64
   0 -12 -16 2590.43 338.943  22
   0 -12 -16 2928.42 397.924  13
   0 -12 -16 2284.47 326.158   1
   0 -12 -17 14297.6 741.081  13
   0 -12 -17 14939.7 718.964   1
   0 -13   9 446.188 108.660  33
   0  13  -9 425.143 105.166  16
   0  13  -9 496.205 116.620  28
   0 -13   8 1661.89 256.995  33
   0 -13   8 1086.83 219.518  39
   0 -13   7 2652.91 526.653  65
   0  13  -7 1774.75 307.536  38
   0  13  -7 1363.93 294.550  34
   0 -13   7 1108.96 205.706  30
   0 -13   7 1583.78 295.933  33
   0 -13   7 2421.92 432.279  58
   0 -13   7 1820.95 326.533  39
   0 -13   6 1350.11 362.821  58
   0  13  -6 1496.84 418.122  60
   0  13  -6 1397.48 367.926  63
   0 -13   6 1457.10 450.726  65
   0  13  -6 1549.18 338.603  34
   0 -13   6 1661.95 291.783  30
   0  13  -6 1646.16 348.679  38
   0 -13   6 1467.40 315.829  33
   0 -13   5 283.386 195.178  58
   0  13  -5 143.024 214.479  60
   0  13  -5 393.008 242.102  63
   0 -13   5 152.088 241.906  65
   0 -13   5 27.0219 105.280  33
   0  13  -5-84.9910 168.604  34
   0 -13   5 113.485 108.304  30
   0  13  -5-29.3765 114.453  38
   0  13  -4 6555.65 988.453  60
   0 -13   4 7238.41 874.620  58
   0  13  -4 5471.44 840.170  63
   0 -13   4 6465.26 1005.70  65
   0 -13   4 8055.66 779.587  30
   0  13  -4 7954.74 838.030  34
   0 -13   4 8168.01 835.038  33
   0  13  -4 7581.88 850.868  38
   0 -13   3 1337.00 399.088  58
   0  13  -3 1033.59 448.025  60
   0 -13   3 1850.13 538.856  66
   0  13  -3 1337.29 474.963  63
   0  13  -3 1017.51 322.643  34
   0 -13   3 948.839 325.806  33
   0  13  -3 1188.62 330.103  35
   0 -13   3 1012.76 300.525  30
   0  13  -2 27615.2 2203.97  60
   0 -13   2 25775.0 1685.64  58
   0 -13   2 23965.5 2071.14  65
   0  13  -2 22866.7 1838.12  63
   0 -13   2 27215.8 2196.01  66
   0 -13   2 26064.5 1649.95  33
   0  13  -2 27282.3 1776.20  38
   0  13  -2 26809.8 1620.42  35
   0 -13   2 28057.7 1657.88  30
   0  13  -2 26861.6 1655.65  34
   0  13  -1-61.7915 219.778  60
   0  13  -1 104.005 218.848  63
   0 -13   1 200.569 260.486  66
   0 -13   1 124.329 221.104  65
   0  13  -1 102.569 163.156  34
   0  13  -1 179.639 180.722  35
   0 -13   1 216.953 190.760  33
   0  13  -1 81.8390 172.212  38
   0 -13   1-38.8639 195.489  39
   0 -13   1 343.435 196.966  30
   0  13   0 2687.10 711.889  60
   0  13   0 3491.70 725.893  63
   0 -13   0 4070.24 924.304  66
   0 -13   0 3280.71 783.346  65
   0 -13   0 2380.07 504.826  33
   0 -13   0 2221.36 493.206  30
   0  13   0 2528.64 497.366  34
   0  13   0 2437.15 565.762  38
   0  13   0 2905.42 563.214  35
   0  13   1 9188.93 1276.85  60
   0  13   1 9098.60 1178.16  63
   0 -13  -1 10363.9 1468.35  66
   0 -13  -1 10017.3 1306.51  65
   0 -13  -1 12538.7 1145.41  30
   0  13   1 11302.8 1162.12  38
   0 -13  -1 11331.3 1104.17  33
   0  13   1 12215.3 1180.87  35
   0  13   1 11762.7 1036.68  34
   0 -13  -2 3238.70 732.483  65
   0 -13  -2 3853.16 909.157  66
   0  13   2 3668.74 734.742  63
   0  13   2 2165.53 522.065  38
   0 -13  -2 2119.29 481.354  30
   0  13   2 4354.55 870.219  60
   0 -13  -2 3399.36 627.574  39
   0 -13  -3 52699.0 2980.99  65
   0  13   3 55813.1 3024.49  63
   0 -13  -3 59851.2 3659.86  66
   0  13   3 56750.1 2762.10  38
   0 -13  -3 55321.6 2652.06  30
   0  13   3 54841.2 2705.92  35
   0  13   3 54564.2 3209.31  60
   0 -13  -3 54166.1 2686.06  39
   0  13   4 304.203 335.330  60
   0 -13  -4 198.919 223.883  65
   0 -13  -4 188.260 211.903  64
   0  13   4 104.705 220.474  63
   0 -13  -4 1290.50 398.370  30
   0 -13  -4 576.851 293.212  39
   0  13   4 1122.04 385.512  35
   0  13   4 1391.95 427.086  38
   0  13   5 18852.5 1799.06  60
   0  13   5 17747.7 1611.43  63
   0 -13  -5 18111.8 1605.95  64
   0 -13  -5 17529.1 1417.74  33
   0  13   5 15916.4 1384.09  35
   0  13   5 16585.3 1361.29  38
   0 -13  -5 15569.8 1337.47  30
   0 -13  -5 17773.3 1456.38  39
   0  13   6 2124.96 601.989  60
   0 -13  -6 1279.61 449.852  64
   0  13   6 1730.21 512.892  63
   0 -13  -6 1539.57 606.739  66
   0  13   6 1574.00 436.525  35
   0  13   6 1336.69 384.042  38
   0 -13  -6 1669.73 454.530  39
   0 -13  -6 1690.79 449.329  33
   0  13   7 868.764 391.147  60
   0 -13  -7 934.936 410.588  64
   0 -13  -7 494.120 355.385  66
   0  13   7 697.165 345.600  63
   0 -13  -7 1048.69 363.242  33
   0  13   7 623.075 277.438  35
   0 -13  -7 682.628 286.049  39
   0  13   7 948.288 285.466  38
   0 -13  -8 167.267 234.683  64
   0  13   8 193.418 243.262  63
   0 -13  -8 66.0579 234.992  66
   0 -13  -8 561.702 270.791  33
   0 -13  -8 391.769 233.205  39
   0  13   8 220.187 184.646  35
   0  13   8 56.4047 200.668  60
   0 -13  -8 341.500 140.331   1
   0 -13  -9 1562.52 541.355  66
   0  13   9 1391.32 437.183  63
   0 -13  -9 2493.33 642.117  64
   0  13   9 1306.82 377.759  37
   0 -13  -9 1202.24 364.423  39
   0  13   9 1346.48 352.061  35
   0 -13  -9 1497.62 416.627  33
   0  13   9 1637.72 521.632  60
   0 -13  -9 943.553 238.722   1
   0 -13 -10 260.747 146.417   1
   0 -13 -10 864.178 393.827  64
   0  13  10 1005.75 374.707  63
   0 -13 -10 1048.16 391.131  66
   0 -13 -10 595.666 255.621  39
   0  13  10 513.836 247.908  37
   0  13  10 527.390 208.689  35
   0 -13 -10 456.651 234.668  33
   0  13  10 1146.34 422.736  60
   0 -13 -10 583.008 182.176  24
   0 -13 -11 12726.1 902.324   1
   0 -13 -11 6068.41 943.710  64
   0  13  11 7017.14 905.553  63
   0  13  11 6359.98 948.703  60
   0  13  11 8543.88 913.454  37
   0 -13 -11 10821.6 1043.97  33
   0 -13 -11 10618.6 802.196  21
   0 -13 -11 11306.7 949.383  22
   0 -13 -11 8952.90 888.786  39
   0 -13 -12 6021.98 599.891   1
   0  13  12 2269.97 495.687  63
   0 -13 -12 2523.24 615.354  64
   0  13  12 2614.87 592.004  60
   0 -13 -12 5070.08 598.199  22
   0 -13 -12 4859.10 666.710  33
   0  13  12 4484.15 610.642  37
   0 -13 -13 1804.71 317.409   1
   0  13  13 1767.47 361.225  37
   0  13  13 2014.76 489.594  60
   0 -13 -13 2084.60 363.833  22
   0 -13 -14 5577.30 767.997  64
   0  13  14 6993.96 835.923  60
   0  13  14 8479.60 664.080  37
   0 -13 -14 10408.2 734.433  22
   0 -13 -14 10718.6 713.774   1
   0 -13 -15 382.065 125.843   1
   0 -13 -15 317.868 146.048  13
   0 -13 -15 240.318 114.481  22
   0  13  15 110.491 139.038  60
   0 -13 -16 1560.93 197.604   1
   0 -13 -16 1767.59 248.049  13
   0 -14   7 5843.56 414.276  39
   0 -14   7 6559.54 427.206  33
   0  14  -6 346.959 136.335  38
   0 -14   6 660.912 174.275  33
   0 -14   6 371.052 151.857  39
   0  14  -6 435.553 118.595  28
   0  14  -6 495.934 125.357  16
   0  14  -5 8900.52 574.710  28
   0 -14   5 9724.16 986.711  65
   0  14  -5 9743.86 748.519  38
   0 -14   5 9245.41 701.442  33
   0 -14   5 9196.09 608.660  30
   0  14  -5 8888.15 873.787  60
   0 -14   5 8761.52 713.630  39
   0  14  -4 2274.13 302.188  28
   0 -14   4 2548.09 551.666  65
   0 -14   4 2222.16 344.800  30
   0  14  -4 2436.72 420.083  38
   0 -14   4 2609.95 408.054  33
   0  14  -4 2682.17 524.173  60
   0 -14   4 2041.43 378.612  39
   0  14  -3 2092.27 459.226  63
   0 -14   3 1834.71 387.770  39
   0 -14   3 1494.38 308.654  30
   0 -14   3 1650.29 343.856  33
   0  14  -3 2172.90 520.244  60
   0  14  -3 1619.94 265.401  28
   0 -14   2 20082.4 1602.66  66
   0  14  -2 16199.9 1311.31  63
   0 -14   2 17644.7 1569.10  65
   0  14  -2 19655.4 1344.55  38
   0 -14   2 22679.6 1305.25  30
   0 -14   2 20735.0 1316.61  33
   0  14  -2 20151.6 1225.00  35
   0  14  -2 19686.6 1617.30  60
   0 -14   2 21276.1 1367.49  39
   0 -14   1 3590.02 722.558  65
   0  14  -1 3187.12 607.788  63
   0 -14   1 4145.54 787.007  66
   0 -14   1 4163.37 574.338  30
   0 -14   1 4161.98 589.910  33
   0  14  -1 4591.91 619.270  35
   0  14  -1 4140.66 631.227  38
   0  14  -1 3537.87 716.466  60
   0 -14   1 4011.34 608.638  39
   0  14   0 11757.6 1311.03  60
   0  14   0 9856.23 1072.34  63
   0 -14   0 11448.5 1369.92  66
   0 -14   0 10662.0 1237.34  65
   0 -14   0 12449.7 1057.03  33
   0  14   0 12627.2 1070.14  35
   0  14   0 13299.0 1146.11  38
   0 -14   0 13603.9 1083.98  30
   0  14   1 210.727 237.036  60
   0 -14  -1 248.355 279.350  66
   0 -14  -1 248.933 250.446  65
   0  14   1 211.111 212.404  63
   0 -14  -1 260.317 219.617  33
   0  14   1 432.413 236.347  38
   0  14   1 202.515 200.910  35
   0 -14  -1 62.9801 150.309  30
   0  14   1 148.878 118.462  37
   0  14   2 1278.93 456.853  60
   0 -14  -2 1871.79 590.065  66
   0  14   2 1288.73 421.638  63
   0 -14  -2 860.492 388.197  65
   0 -14  -2 819.604 300.175  30
   0 -14  -2 850.411 319.405  39
   0  14   2 727.031 301.061  38
   0 -14  -3 9811.65 1112.21  65
   0 -14  -3 11728.9 1476.32  66
   0  14   3 9853.09 1105.36  63
   0  14   3 15042.5 1240.03  38
   0  14   3 13492.8 1188.64  35
   0 -14  -3 14674.8 1194.63  30
   0  14   3 10191.6 1250.99  60
   0 -14  -3 13143.5 1162.31  39
   0  14   4 4255.72 713.487  63
   0 -14  -4 4103.51 870.498  66
   0  14   4 2915.62 536.894  38
   0 -14  -4 2405.78 496.203  30
   0  14   4 3564.99 607.523  35
   0  14   4 3979.17 789.765  60
   0 -14  -4 2876.13 563.988  39
   0  14   5 8638.04 1122.86  60
   0  14   5 8596.77 1017.97  63
   0 -14  -5 7172.54 910.000  64
   0 -14  -5 10385.8 1017.79  33
   0  14   5 9722.16 945.952  38
   0  14   5 10616.8 1032.55  35
   0 -14  -5 9166.87 961.834  39
   0 -14  -6 599.035 289.812  64
   0  14   6 909.541 342.595  63
   0 -14  -6 1077.57 484.157  66
   0 -14  -6 2268.34 474.902  33
   0  14   6 1817.76 398.890  38
   0  14   6 2428.05 488.573  35
   0  14   6 564.085 327.206  60
   0 -14  -6 2207.52 466.962  39
   0  14   7-49.8275 194.152  60
   0 -14  -7 223.187 235.493  64
   0  14   7 119.559 228.568  63
   0 -14  -7 422.138 287.773  66
   0 -14  -7 172.918 165.046  33
   0  14   7 336.050 200.015  35
   0 -14  -7 373.664 222.792  39
   0  14   8 7233.45 889.769  63
   0 -14  -8 7157.86 959.794  64
   0  14   8 7955.69 1033.28  60
   0 -14  -8 9531.04 1222.20  66
   0  14   8 10620.8 1000.65  37
   0  14   8 10365.5 951.839  35
   0 -14  -8 10356.6 1000.36  33
   0 -14  -8 10114.5 955.540  39
   0 -14  -9 7899.60 1047.97  66
   0 -14  -9 5685.72 860.966  64
   0  14   9 6492.90 808.205  63
   0  14   9 6779.70 935.320  60
   0  14   9 9600.98 936.306  37
   0  14   9 9085.41 836.703  35
   0 -14  -9 9903.27 951.861  33
   0 -14  -9 9899.39 910.836  39
   0  14  10 7793.73 969.030  60
   0 -14 -10 7540.79 960.767  64
   0  14  10 8278.58 832.492  37
   0  14  10 7641.36 701.607  35
   0 -14 -10 8055.75 833.140  33
   0 -14 -10 8844.20 757.760  22
   0 -14 -10 7634.43 628.758  21
   0 -14 -10 8362.49 788.143  39
   0 -14 -11 3000.44 445.962  13
   0 -14 -11 1168.87 376.212  64
   0  14  11 2285.48 423.927  37
   0 -14 -11 2744.18 463.867  33
   0  14  11 1481.87 422.815  60
   0 -14 -11 2367.46 372.876  22
   0  14  12 9071.57 961.810  60
   0 -14 -12 9249.90 998.122  64
   0 -14 -12 12852.1 944.508  33
   0  14  12 12562.8 926.642  37
   0 -14 -12 13957.0 849.118  22
   0 -14 -12 14780.0 955.615  13
   0 -14 -13 9212.46 914.502  64
   0  14  13 9905.25 918.716  60
   0 -14 -13 8564.02 596.515  22
   0 -14 -13 7994.90 652.718  13
   0  14  13 9363.71 697.768  37
   0 -14 -14 4324.19 342.042  22
   0  14  14 3515.50 323.708  37
   0  14  15 2992.60 288.135  36
   0 -15   5 5785.86 375.277  33
   0 -15   5 5198.11 374.453  39
   0  15  -4 8811.92 606.187  38
   0 -15   4 9220.59 585.065  33
   0 -15   4 7710.24 564.944  39
   0 -15   3 244.285 130.309  39
   0 -15   3 352.877 144.440  33
   0 -15   2 6162.31 759.562  65
   0 -15   2 9575.66 673.074  30
   0 -15   2 8645.83 692.019  33
   0  15  -2 9228.77 757.637  38
   0  15  -2 7250.16 782.248  60
   0 -15   2 8786.40 727.191  39
   0  15  -1 267.351 184.193  60
   0 -15   1 170.850 203.411  65
   0 -15   1 371.841 208.291  66
   0 -15   1 658.184 199.601  30
   0  15  -1 57.2477 109.535  35
   0 -15   1 170.106 131.069  33
   0  15  -1 429.281 204.330  38
   0  15   0 7501.85 886.397  60
   0 -15   0 6014.30 780.157  65
   0 -15   0 6584.67 880.772  66
   0  15   0 8013.36 767.759  38
   0 -15   0 8731.11 757.085  33
   0  15   0 7637.37 703.626  35
   0 -15   0 8452.10 727.352  30
   0  15   1-38.8682 195.513  60
   0 -15  -1-34.9924 136.352  65
   0 -15  -1-45.4684 161.730  66
   0  15   1 278.330 175.441  35
   0 -15  -1 356.942 200.292  30
   0 -15  -1 371.470 192.983  33
   0  15   1 405.507 201.696  38
   0 -15  -2 2425.42 495.298  65
   0 -15  -2 2739.99 624.475  66
   0  15   2 2710.56 460.857  35
   0  15   2 2271.76 349.588  37
   0  15   2 2343.05 430.085  38
   0  15   2 2543.68 543.299  60
   0 -15  -2 2211.80 426.092  39
   0 -15  -3 4885.14 851.245  66
   0  15   3 6023.17 681.005  38
   0  15   3 5723.24 596.861  37
   0  15   3 3293.93 622.880  60
   0 -15  -3 5735.10 670.662  39
   0  15   4-41.3403 173.975  60
   0 -15  -4 154.875 217.255  66
   0  15   4 26.4401 126.172  38
   0 -15  -4 56.0113 154.314  39
   0  15   4 143.572 176.893  35
   0  15   4 144.436 126.999  37
   0  15   5 19697.9 1289.89  35
   0  15   5 17932.8 1142.77  38
   0  15   5 16860.1 1142.34  37
   0 -15  -5 19462.3 1257.37  33
   0  15   5 16089.5 1390.70  60
   0 -15  -5 18507.0 1239.17  39
   0 -15  -6 1524.84 471.300  66
   0 -15  -6 2128.87 416.245  33
   0  15   6 2436.32 442.353  35
   0  15   6 2194.82 415.640  37
   0  15   6 1682.57 452.522  60
   0 -15  -6 2466.90 432.783  39
   0 -15  -7 4725.09 797.242  66
   0  15   7 4223.88 556.818  35
   0 -15  -7 4361.15 575.467  33
   0  15   7 3517.78 626.871  60
   0 -15  -7 4618.36 572.950  39
   0  15   8 73.4286 116.799  60
   0 -15  -8 41.3017 173.811  66
   0 -15  -8 101.620 121.230  33
   0 -15  -8 116.133 138.235  39
   0  15   8 23.5153 105.797  35
   0 -15  -9 8954.32 647.090  13
   0  15   9 5963.30 776.109  60
   0 -15  -9 5454.80 732.094  66
   0  15   9 7877.04 738.764  37
   0 -15  -9 8050.99 748.465  33
   0  15   9 6891.90 630.192  35
   0 -15  -9 8768.20 635.549  22
   0 -15  -9 7601.62 662.035  39
   0 -15 -10 512.289 158.963  13
   0 -15 -10 1015.40 250.079  33
   0  15  10 959.340 203.096  35
   0  15  10 1349.77 297.016  37
   0  15  10 1561.38 375.359  60
   0 -15 -10 672.226 168.983  22
   0  15  11 3253.01 519.268  60
   0 -15 -11 3813.52 349.402  22
   0 -15 -11 4481.27 421.778  13
   0 -15 -11 4162.11 456.123  33
   0  15  11 3788.91 451.172  37
   0 -15 -12 661.840 118.139  22
   0  15  12 795.450 192.911  37
   0 -15 -12 564.248 146.623  13
   0 -15 -13 5615.51 381.512  13
   0 -16   2 5154.40 358.984  33
   0 -16   2 4614.14 359.504  39
   0  16  -1 231.825 110.403  38
   0 -16   1 208.024 99.0874  33
   0  16   0 2675.40 347.105  38
   0 -16   0 2691.95 330.058  33
   0  16   0 2504.05 289.449  35
   0  16   1 9155.97 634.172  35
   0  16   1 7982.72 631.692  38
   0 -16  -1 8412.04 646.160  39
   0  16   2 971.327 231.624  35
   0  16   2 813.565 200.857  38
   0 -16  -2 1173.09 251.378  39
   0 -16  -3-33.0453 148.666  66
   0 -16  -3 72.5734 86.5780  39
   0  16   4 380.244 198.180  60
   0 -16  -4 617.491 256.094  66
   0  16   4 545.996 193.910  35
   0  16   4 402.099 139.782  37
   0 -16  -4 455.306 169.158  39
   0 -16  -5 10705.6 758.655  33
   0  16   5 11286.6 801.749  35
   0  16   5 9630.11 673.845  37
   0  16   5 8469.99 817.260  60
   0 -16  -5 10470.1 732.006  39
   0  16   6 452.851 203.278  60
   0 -16  -6 194.620 193.126  66
   0 -16  -6 232.553 124.055  39
   0  16   6 267.688 130.490  37
   0 -16  -6 307.099 146.620  33
   0  16   6 316.062 156.582  35
   0  16   7 6344.14 549.422  35
   0 -16  -7 6501.56 560.154  33
   0  16   7 6535.91 559.687  37
   0 -16  -7 6047.02 503.389  39
   0  16   8 2828.21 336.214  35
   0 -16  -8 2944.40 364.752  33
   0  16   9 256.176 94.4737  35
   0 -16  -9 417.544 146.978  33
   0  16   9 210.387 126.602  37
   0  16  10 23591.7 1016.17  37
   0  16  11 421.378 109.361  37
  -1  16   9 15247.2 665.074  37
  -1  16   7 6194.48 452.219  37
  -1  16   7 6537.68 448.147  35
   1 -16  -6 16590.8 746.184  33
  -1  16   6 17915.4 843.457  35
  -1  16   6 16452.0 777.334  37
  -1  16   5 321.392 133.153  35
  -1  16   5 310.520 104.648  37
   1 -16  -5 274.974 103.673  33
  -1  16   4 12987.3 716.305  35
   1 -16  -4 11596.9 628.223  33
   1 -16  -3 2889.82 277.236  39
   1 -16  -3 3796.09 342.548  33
  -1  16   2 65.4967 64.9957  35
   1 -16  -2 92.3254 76.5572  33
   1 -16  -2 141.961 70.5897  39
   1 -16  -1 1203.30 176.305  33
  -1  15  11 1970.25 272.342  37
   1 -15 -11 1776.40 214.101  22
  -1  15  10 131.710 111.150  37
   1 -15 -10 189.435 96.0809  22
   1 -15  -9 8929.36 630.332  33
  -1  15   9 7523.56 553.722  35
  -1  15   9 8053.12 664.977  37
   1 -15  -9 9132.11 608.980  22
   1 -15  -9 7648.32 513.651  21
   1 -15  -8 1688.45 404.720  66
  -1  15   8 1698.22 294.596  35
  -1  15   8 1762.00 330.174  37
   1 -15  -8 1698.56 297.750  33
  -1  15   8 1770.05 382.398  60
   1 -15  -8 1449.26 243.789  21
  -1  15   7 735.147 257.402  60
   1 -15  -7 785.402 292.501  66
  -1  15   7 2156.90 352.792  35
   1 -15  -7 1922.02 331.495  33
  -1  15   6 458.759 223.486  60
   1 -15  -6 447.015 259.033  66
  -1  15   6 722.731 221.658  63
  -1  15   6 932.345 241.213  37
   1 -15  -6 1108.59 256.039  33
   1 -15  -6 933.098 227.839  39
  -1  15   6 1021.11 267.037  35
  -1  15   5 2114.09 408.057  63
  -1  15   5 1712.83 325.806  37
  -1  15   5 2076.27 372.800  35
   1 -15  -5 2258.44 370.690  33
  -1  15   5 2026.79 428.562  60
   1 -15  -5 2027.66 337.068  39
  -1  15   4 31.1878 131.255  60
  -1  15   4 108.424 121.955  63
   1 -15  -4 301.012 264.905  66
   1 -15  -4 172.734 133.019  33
  -1  15   4 19.3982 92.5754  37
  -1  15   4 23.2125 104.440  35
  -1  15   4 36.4822 82.0777  38
   1 -15  -4 311.333 154.853  39
  -1  15   3 183.042 137.350  60
  -1  15   3 134.288 120.946  63
   1 -15  -3 168.280 177.122  66
  -1  15   3 377.077 172.981  38
  -1  15   3 382.461 149.003  37
   1 -15  -3 336.574 157.028  39
   1 -15  -3 447.238 182.498  33
   1 -15  -2 915.400 342.246  66
  -1  15   2 1190.89 304.104  63
  -1  15   2 1805.01 339.700  35
   1 -15  -2 1934.25 346.150  33
  -1  15   2 1432.39 287.200  38
  -1  15   2 1598.23 353.298  60
   1 -15  -2 1804.48 329.640  39
   1 -15  -1 3427.03 593.282  66
   1 -15  -1 3580.13 452.389  39
  -1  15   1 4582.73 505.640  35
  -1  15   1 4213.02 490.782  38
   1 -15  -1 3877.38 467.940  30
   1 -15  -1 3981.29 471.318  33
  -1  15   0 96.4266 122.711  38
   1 -15   0 74.8607 107.344  39
   1 -15   0 72.0766 99.2996  33
  -1  15   0 117.197 103.153  35
   1 -15   0 89.4716 120.768  30
   1 -15   1 5433.65 516.459  39
   1 -15   1 6722.29 549.894  30
  -1  15  -1 5890.92 465.786  35
  -1  15  -1 6034.81 550.860  38
   1 -15   2 3997.99 408.232  39
  -1  15  -2 4210.32 428.804  38
  -1  15  -3 2242.75 279.279  38
   1 -14 -14 8198.40 437.224  13
  -1  14  13 1468.30 220.273  37
   1 -14 -13 1914.43 256.224  22
  -1  14  12 24733.7 1176.55  37
   1 -14 -12 25667.3 1110.56  13
   1 -14 -12 25370.3 1134.48  22
   1 -14 -11 712.070 188.282  13
  -1  14  11 182.471 110.008  63
   1 -14 -11 493.459 176.216  33
  -1  14  11 454.061 185.386  37
  -1  14  11 281.311 186.203  60
   1 -14 -11 504.402 148.020  21
   1 -14 -11 688.899 203.195  22
   1 -14 -10 3585.93 421.036  13
  -1  14  10 1600.26 372.141  63
  -1  14  10 2457.60 353.283  35
   1 -14 -10 2615.10 407.359  33
  -1  14  10 1956.84 379.035  37
  -1  14  10 1811.59 432.025  60
   1 -14 -10 3047.89 424.433  22
   1 -14 -10 2736.84 367.318  21
  -1  14   9 67.1753 106.848  63
   1 -14  -9 250.649 199.337  66
  -1  14   9-27.0705 149.156  37
   1 -14  -9-25.5036 90.7079  33
  -1  14   9 45.3697 108.247  35
  -1  14   9 37.8180 120.305  60
   1 -14  -9 92.8180 88.5814  13
  -1  14   8 1808.22 476.362  60
  -1  14   8 2322.11 498.705  63
   1 -14  -8 2859.23 618.472  66
  -1  14   8 2228.77 428.980  37
  -1  14   8 2497.03 437.056  35
   1 -14  -8 2639.90 454.919  33
  -1  14   7 5790.81 799.324  63
  -1  14   7 7407.02 927.343  60
   1 -14  -7 5618.16 933.926  66
   1 -14  -7 7092.98 759.618  33
  -1  14   7 6989.39 755.055  35
   1 -14  -7 6561.27 693.607  39
  -1  14   6 303.902 218.439  60
  -1  14   6 399.118 261.804  63
   1 -14  -6 739.387 414.600  66
   1 -14  -6 355.897 182.786  33
   1 -14  -6 224.715 167.263  39
  -1  14   6 152.659 153.672  35
  -1  14   5 1104.86 370.030  63
  -1  14   5 1921.45 414.789  35
   1 -14  -5 2072.78 426.284  33
  -1  14   5 2461.19 423.854  38
  -1  14   5 1549.91 446.995  60
   1 -14  -5 2108.67 423.434  39
   1 -14  -4 3228.15 751.338  66
  -1  14   4 2820.87 578.648  63
  -1  14   4 3363.07 516.369  38
   1 -14  -4 3212.83 529.104  33
  -1  14   4 2857.86 513.960  35
  -1  14   4 3214.28 638.216  60
   1 -14  -4 3259.50 524.819  39
  -1  14   3 802.032 340.322  60
   1 -14  -3 1126.66 452.656  66
  -1  14   3 1329.26 396.799  63
   1 -14  -3 1021.11 310.056  30
  -1  14   3 681.464 249.964  38
   1 -14  -3 862.245 288.178  33
   1 -14  -3 663.326 263.237  39
  -1  14   2 1397.45 454.949  63
   1 -14  -2 2650.04 655.783  66
   1 -14  -2 1592.20 437.705  65
   1 -14  -2 3333.60 530.003  30
   1 -14  -2 2533.14 460.461  33
  -1  14   2 2445.91 462.668  38
  -1  14   2 1141.17 438.073  60
   1 -14  -2 2848.47 490.564  39
  -1  14   1 212.637 203.035  60
   1 -14  -1 109.263 194.415  66
  -1  14   1 119.931 201.185  63
   1 -14  -1 213.997 215.374  65
   1 -14  -1 322.618 203.448  39
   1 -14  -1 729.669 264.164  30
   1 -14  -1 506.251 209.928  33
  -1  14   1 430.647 204.326  35
  -1  14   1 601.339 248.585  38
  -1  14   0 6355.20 833.291  63
   1 -14   0 5246.76 804.616  65
   1 -14   0 6216.50 947.089  66
   1 -14   0 7815.83 765.512  30
   1 -14   0 7751.55 768.770  33
  -1  14   0 7082.94 729.362  35
  -1  14   0 7981.92 817.505  38
  -1  14   0 6772.95 873.934  60
   1 -14   0 6982.31 746.506  39
   1 -14   1 4591.54 762.462  66
  -1  14  -1 5416.16 737.763  63
   1 -14   1 4712.38 752.850  65
  -1  14  -1 5839.08 668.146  38
   1 -14   1 4901.22 591.023  30
  -1  14  -1 4979.46 574.150  35
  -1  14  -1 5483.04 759.721  60
   1 -14   1 4966.77 615.227  39
  -1  14  -2 3412.61 562.276  60
  -1  14  -2 3361.35 558.809  63
   1 -14   2 2938.25 529.722  66
   1 -14   2 2896.30 594.207  65
  -1  14  -2 3773.80 444.059  35
  -1  14  -2 4074.20 542.052  38
   1 -14   2 4241.26 521.009  30
  -1  14  -3 7068.73 774.986  63
   1 -14   3 7458.47 899.206  65
   1 -14   3 11148.0 775.689  30
  -1  14  -3 10518.7 823.416  38
   1 -14   4 188.785 137.752  39
   1 -14   4 445.078 150.617  30
   1 -14   4 349.932 157.557  33
  -1  14  -5 44.3080 87.9006  38
   1 -14   5 55.8704 86.0468  33
   1 -14   5 120.963 104.833  39
   1 -14   5 10.8152 54.4035  30
   1 -14   6 2181.88 255.118  39
   1 -14   6 2214.95 248.179  33
  -1  14  -6 2274.67 239.457  38
   1 -13 -15 1024.72 185.312  22
   1 -13 -15 1077.17 199.338  13
   1 -13 -14 187.550 121.296  13
  -1  13  14 27.3791 150.868  60
   1 -13 -14 81.4231 100.336  22
   1 -13 -13 2592.16 389.507  13
  -1  13  13 1582.63 362.567  63
  -1  13  13 1783.75 313.641  37
  -1  13  13 1732.07 419.054  60
   1 -13 -13 2316.00 365.182  22
  -1  13  12 3610.68 591.844  63
  -1  13  12 2789.50 562.628  60
   1 -13 -12 3548.79 663.123  64
  -1  13  12 3565.58 499.767  37
   1 -13 -12 4605.37 552.272  33
   1 -13 -12 4191.99 530.604  13
   1 -13 -12 4318.42 541.393  22
   1 -13 -12 4478.79 470.930  21
   1 -13 -11 2482.58 438.434  13
   1 -13 -11 1534.54 458.928  64
  -1  13  11 2182.39 498.640  63
   1 -13 -11 2680.13 460.991  33
  -1  13  11 2831.86 480.503  37
  -1  13  11 2243.72 519.851  60
   1 -13 -11 3245.03 451.886  21
   1 -13 -11 2836.59 467.254  22
   1 -13 -11 3184.71 429.300  24
   1 -13 -10 4387.07 580.895  13
   1 -13 -10 2278.42 520.671  66
   1 -13 -10 1536.14 469.574  64
  -1  13  10 1667.59 464.593  63
   1 -13 -10 3037.43 516.208  33
  -1  13  10 3386.55 552.452  37
  -1  13  10 3011.74 454.787  35
  -1  13  10 2100.15 526.584  60
   1 -13 -10 3436.16 459.033  24
   1 -13 -10 3396.34 500.006  21
   1 -13  -9-51.4071 163.536  64
   1 -13  -9 55.3857 124.589  66
  -1  13   9 228.878 218.430  63
   1 -13  -9 33.8381 107.648  33
   1 -13  -9 175.018 113.651  39
  -1  13   9-29.5324 140.923  35
  -1  13   9 48.4164 154.022  60
   1 -13  -9 92.9473 110.884  24
  -1  13   8 6321.44 935.519  60
   1 -13  -8 5007.07 870.835  64
  -1  13   8 6062.52 906.809  63
   1 -13  -8 6362.55 1048.36  66
  -1  13   8 3887.88 602.063  35
   1 -13  -8 4547.39 664.855  33
   1 -13  -8 3468.23 479.035  24
   1 -13  -8 4529.00 634.295  39
   1 -13  -7 568.104 329.082  64
  -1  13   7 349.469 263.985  63
   1 -13  -7 799.607 410.878  66
   1 -13  -7 1804.44 433.749  33
   1 -13  -7 1090.87 343.405  39
  -1  13   7 1201.85 351.584  35
  -1  13   7 469.536 288.022  60
   1 -13  -7 1859.26 350.015  24
   1 -13  -6 50.0399 159.213  64
  -1  13   6 205.107 257.930  63
   1 -13  -6 139.702 272.161  66
  -1  13   6 304.329 153.102  38
  -1  13   6 74.1768 144.531  35
   1 -13  -6 106.207 149.013  39
   1 -13  -6 328.366 217.157  33
  -1  13   6 53.4403 190.091  60
   1 -13  -6 188.444 106.015  24
  -1  13   5 162.988 228.634  60
   1 -13  -5 236.230 225.447  64
  -1  13   5 209.126 249.475  63
  -1  13   5-38.0835 181.727  35
   1 -13  -5 36.3010 141.437  39
  -1  13   5 268.512 199.755  38
   1 -13  -5-36.6388 142.753  33
   1 -13  -5 36.6814 154.369  30
   1 -13  -4 28185.3 2438.63  66
   1 -13  -4 23797.6 1778.44  65
  -1  13   4 27538.7 2050.87  63
  -1  13   4 28091.6 2106.07  60
  -1  13   4 25975.2 1649.84  38
  -1  13   4 23301.2 1646.49  35
   1 -13  -4 25493.4 1670.81  33
   1 -13  -4 24389.9 1637.55  39
  -1  13   3 2396.42 612.751  63
   1 -13  -3 3091.94 804.235  66
   1 -13  -3 2478.99 598.768  65
  -1  13   3 2066.19 493.083  35
  -1  13   3 2192.83 493.472  38
   1 -13  -3 2352.82 500.988  33
  -1  13   3 2655.38 660.268  60
   1 -13  -3 2781.63 542.864  39
  -1  13   2 31065.0 2216.32  63
   1 -13  -2 34111.3 2661.91  66
   1 -13  -2 31412.9 2249.82  65
   1 -13  -2 34110.1 1935.77  30
  -1  13   2 35218.6 1994.53  38
   1 -13  -2 33966.6 1922.48  33
  -1  13   2 31800.3 2286.36  60
   1 -13  -2 29704.2 1852.67  39
  -1  13   1 21001.2 1802.33  63
   1 -13  -1 22069.0 2098.38  66
   1 -13  -1 19758.5 1811.47  65
  -1  13   1 23800.1 1381.27  34
   1 -13  -1 27577.7 1685.29  30
  -1  13   1 24642.5 1668.10  38
   1 -13  -1 26284.8 1658.93  33
  -1  13   1 26163.2 1678.41  35
  -1  13   1 23265.3 1930.99  60
   1 -13  -1 23723.3 1617.83  39
   1 -13   0 3062.25 708.989  65
   1 -13   0 3720.07 841.261  66
  -1  13   0 4580.26 813.828  63
  -1  13   0 2945.46 540.586  35
   1 -13   0 2899.04 532.866  33
  -1  13   0 3645.17 630.372  38
   1 -13   0 3471.47 573.682  30
  -1  13   0 3397.84 520.826  34
  -1  13   0 3232.97 714.975  60
   1 -13   0 2921.53 554.223  39
  -1  13  -1 52.0725 219.158  60
   1 -13   1 61.2066 238.488  66
   1 -13   1-115.140 259.016  65
  -1  13  -1 101.032 196.842  63
   1 -13   1 384.449 242.334  39
  -1  13  -1 380.336 246.991  35
  -1  13  -1 312.493 186.334  34
   1 -13   1 771.657 280.127  30
  -1  13  -1 327.242 224.012  38
  -1  13  -2 5957.02 907.815  60
   1 -13   2 5213.61 905.307  65
  -1  13  -2 5206.40 848.527  63
   1 -13   2 6516.33 996.660  66
  -1  13  -2 3915.13 567.186  34
   1 -13   2 4372.35 615.593  30
  -1  13  -2 4552.35 682.618  38
  -1  13  -2 3957.62 563.839  35
  -1  13  -3 4427.01 755.530  60
   1 -13   3 4589.04 745.312  66
  -1  13  -3 5436.72 838.280  63
  -1  13  -3 4652.14 601.327  34
  -1  13  -3 3995.57 512.657  35
   1 -13   3 4259.96 575.368  30
  -1  13  -3 4755.76 658.299  38
  -1  13  -4-39.7714 167.374  60
   1 -13   4 195.624 205.813  65
  -1  13  -4 81.3812 183.065  63
  -1  13  -4 25.1807 126.663  34
   1 -13   4 121.433 115.897  30
   1 -13   4 105.735 118.929  33
  -1  13  -5 296.065 157.251  60
   1 -13   5 383.518 174.541  58
  -1  13  -5 424.534 245.458  63
   1 -13   5 433.350 238.955  65
   1 -13   5 602.401 208.679  33
  -1  13  -5 494.755 208.417  38
  -1  13  -5 588.050 213.034  34
   1 -13   5 696.258 211.299  30
  -1  13  -6 1827.36 391.356  63
   1 -13   6 1741.65 430.382  65
   1 -13   6 2106.72 361.692  39
   1 -13   6 2770.11 353.949  30
   1 -13   6 2527.11 377.586  33
  -1  13  -6 2191.13 353.193  34
  -1  13  -6 2384.70 374.444  38
   1 -13   7 485.968 128.043  30
  -1  13  -7 666.840 173.821  38
   1 -13   7 759.798 189.216  33
  -1  13  -7 742.698 191.069  34
   1 -13   7 763.321 198.840  39
   1 -13   8 9485.98 548.719  39
   1 -13   8 10803.7 570.359  33
   1 -12 -17 4817.32 335.332  13
  -1  12  17 4298.37 343.026  36
   1 -12 -16 28365.8 1168.06  22
   1 -12 -16 26528.8 1038.82   1
   1 -12 -15 21866.6 1018.05   1
   1 -12 -15 22424.3 1152.27  22
   1 -12 -14 3349.48 417.608   1
  -1  12  14 1633.13 286.666  37
  -1  12  14 1127.00 360.820  60
   1 -12 -14 2927.19 450.576  22
  -1  12  13 3863.75 699.219  60
   1 -12 -13 2667.84 620.740  64
   1 -12 -13 5937.90 698.253  13
   1 -12 -13 7228.64 651.366   1
   1 -12 -13 6047.92 692.004  22
   1 -12 -13 7115.13 637.514  21
  -1  12  13 5576.72 622.715  37
   1 -12 -12 2998.43 520.658  13
   1 -12 -12 2843.02 431.665   1
   1 -12 -12 2810.99 518.641  33
  -1  12  12 2773.02 495.930  37
  -1  12  12 2350.59 578.983  60
   1 -12 -12 2917.50 473.340  24
   1 -12 -12 3468.02 493.748  21
   1 -12 -12 2831.11 508.645  22
   1 -12 -11 2758.41 432.242   1
   1 -12 -11 912.999 417.304  64
   1 -12 -11 1792.22 432.779  33
  -1  12  11 2048.08 453.215  37
  -1  12  11 825.803 359.442  60
   1 -12 -11 1904.88 393.098  24
   1 -12 -11 1971.08 412.777  21
   1 -12 -10 274.302 131.707   1
   1 -12 -10 400.690 240.972  66
   1 -12 -10 537.321 315.015  64
  -1  12  10 270.500 165.729  35
   1 -12 -10 330.813 166.519  39
   1 -12 -10 271.964 205.059  33
  -1  12  10 326.472 273.758  60
   1 -12 -10 415.355 211.136  24
   1 -12  -9 3301.14 472.826   1
   1 -12  -9 4169.76 894.660  66
  -1  12   9 3952.72 791.751  60
  -1  12   9 3200.19 711.585  63
   1 -12  -9 4155.36 861.748  64
  -1  12   9 3710.80 595.963  35
   1 -12  -9 3860.36 656.643  33
   1 -12  -9 4143.51 594.018  24
   1 -12  -9 4115.68 633.578  39
   1 -12  -8 9943.24 805.582   1
  -1  12   8 9533.54 1250.19  60
   1 -12  -8 11418.9 1493.86  66
  -1  12   8 11138.8 1341.44  63
   1 -12  -8 9335.67 1271.76  64
  -1  12   8 10724.7 1065.29  35
   1 -12  -8 11179.8 1139.22  33
   1 -12  -8 9524.59 908.203  24
   1 -12  -8 10933.9 1076.34  39
   1 -12  -7 61085.2 3705.90  66
  -1  12   7 56452.1 3194.30  63
  -1  12   7 60006.1 3310.87  60
   1 -12  -7 48034.7 3017.07  64
   1 -12  -7 60281.7 2820.54  33
  -1  12   7 56238.6 2695.37  35
   1 -12  -7 57088.3 2419.63  24
   1 -12  -7 57240.4 2688.66  39
   1 -12  -6 15318.8 1148.33  24
   1 -12  -6 20801.3 2135.76  66
  -1  12   6 18101.8 1736.30  60
  -1  12   6 18147.2 1739.03  63
   1 -12  -6 16522.1 1661.28  64
  -1  12   6 15173.4 1345.72  35
   1 -12  -6 16422.7 1376.79  30
  -1  12   6 16515.2 1292.84  38
   1 -12  -6 17258.8 1428.56  33
  -1  12   6 14350.8 1415.09  49
   1 -12  -6 16734.6 1383.91  39
  -1  12   6 16015.0 1454.87  43
   1 -12  -5 28528.5 1579.76  24
  -1  12   5 28468.9 2211.25  63
   1 -12  -5 30407.6 2645.28  66
   1 -12  -5 25109.2 2024.71  64
   1 -12  -5 25975.5 1893.93  65
  -1  12   5 27131.7 2173.94  60
   1 -12  -5 29658.7 1886.95  30
  -1  12   5 26455.4 1828.12  35
  -1  12   5 30739.8 1841.99  38
   1 -12  -5 31107.1 1932.65  33
   1 -12  -5 24336.5 2089.99  52
  -1  12   5 25537.1 1887.19  49
  -1  12   5 28583.3 1998.48  43
   1 -12  -5 27995.9 1823.61  39
  -1  12   5 27993.6 1892.22  41
   1 -12  -4 1022.02 412.469  65
  -1  12   4 2104.61 606.363  63
   1 -12  -4 1330.13 473.051  64
  -1  12   4 2727.07 546.624  38
  -1  12   4 2628.26 577.621  35
   1 -12  -4 2722.58 556.764  33
  -1  12   4 1520.78 531.619  60
  -1  12   4 2935.37 632.559  43
  -1  12   4 3105.20 600.418  41
   1 -12  -4 2395.78 526.390  39
  -1  12   3 2367.94 648.732  63
   1 -12  -3 1873.31 567.415  65
   1 -12  -3 1558.50 478.749  64
   1 -12  -3 1458.85 577.517  66
  -1  12   3 1693.19 472.533  35
   1 -12  -3 1635.78 442.479  39
  -1  12   3 2287.78 517.862  38
   1 -12  -3 1391.18 406.254  33
  -1  12   3 2214.49 635.004  60
   1 -12  -3 1646.11 533.957  52
  -1  12   3 1585.63 472.356  43
  -1  12   3 1455.48 449.371  41
   1 -12  -2 15553.8 1865.30  66
  -1  12   2 13285.1 1492.07  63
   1 -12  -2 14105.8 1574.69  65
   1 -12  -2 8126.59 960.893  30
  -1  12   2 9832.65 1087.24  38
   1 -12  -2 8734.65 998.870  33
  -1  12   2 13413.3 1535.40  60
   1 -12  -2 11812.1 1429.68  52
   1 -12  -2 11569.4 1288.42  46
  -1  12   2 10181.6 1167.60  41
   1 -12  -2 9745.49 1067.91  39
  -1  12   1 7708.17 1154.33  63
   1 -12  -1 7979.23 1240.16  65
   1 -12  -1 8741.76 1408.20  66
  -1  12   1 10089.1 1104.04  38
  -1  12   1 8973.67 905.544  34
  -1  12   1 8853.71 1009.89  35
   1 -12  -1 9891.86 1036.37  30
   1 -12  -1 10829.4 1094.68  33
  -1  12   1 8264.98 1213.22  60
  -1  12   1 9754.61 1118.78  43
   1 -12  -1 8419.78 1098.80  46
   1 -12  -1 9599.69 1172.10  45
  -1  12   1 9205.95 1110.27  41
  -1  12   0 18889.5 1841.07  60
   1 -12   0 19668.4 2054.37  66
  -1  12   0 17934.4 1771.80  63
   1 -12   0 16793.4 1808.28  65
  -1  12   0 18952.2 1534.90  38
   1 -12   0 20168.4 1504.95  30
  -1  12   0 18944.0 1478.60  35
  -1  12   0 18551.6 1349.21  34
   1 -12   0 17654.9 1415.27  33
  -1  12  -1 15114.8 1623.74  60
   1 -12   1 15424.4 1330.35  58
   1 -12   1 15173.0 1713.81  65
   1 -12   1 16413.7 1841.77  66
  -1  12  -1 15443.5 1635.52  63
   1 -12   1 14296.1 1247.85  30
  -1  12  -1 14684.8 1263.13  35
  -1  12  -1 16059.9 1404.33  38
  -1  12  -1 13147.4 1154.88  34
  -1  12  -2 1908.41 580.424  60
   1 -12   2 2131.70 514.450  58
   1 -12   2 2042.65 650.805  65
   1 -12   2 2540.91 708.813  66
  -1  12  -2 1635.96 529.108  63
   1 -12   2 2032.99 466.949  30
  -1  12  -2 1367.32 371.672  35
  -1  12  -2 1708.16 417.521  34
  -1  12  -2 1744.78 477.856  38
   1 -12   3 4217.92 727.546  58
  -1  12  -3 4335.71 858.171  60
   1 -12   3 5014.02 920.062  66
  -1  12  -3 5468.28 942.372  63
  -1  12  -3 2773.59 495.908  35
   1 -12   3 2896.91 530.550  30
  -1  12  -3 2454.60 494.155  34
  -1  12  -3 3927.45 662.306  38
   1 -12   4 356.902 255.857  58
  -1  12  -4 501.638 319.654  60
  -1  12  -4 55.8386 217.562  63
   1 -12   4 190.537 267.284  65
  -1  12  -4 67.4826 169.726  34
  -1  12  -4 80.4416 112.860  35
   1 -12   4-31.8656 152.068  30
   1 -12   4 546.014 254.602  33
   1 -12   5 25217.8 1781.04  58
  -1  12  -5 23668.7 1875.25  60
   1 -12   5 23434.5 2018.81  65
  -1  12  -5 23314.0 1902.10  63
   1 -12   5 24308.1 1537.61  33
  -1  12  -5 25593.3 1609.22  38
  -1  12  -5 26464.1 1578.87  34
   1 -12   5 25671.7 1496.36  30
   1 -12   6 119.323 228.109  58
  -1  12  -6 347.528 239.363  60
  -1  12  -6 46.2582 194.676  63
   1 -12   6 105.234 236.721  65
   1 -12   6 98.8299 124.290  30
  -1  12  -6 29.2172 139.430  38
   1 -12   6 140.536 126.464  33
  -1  12  -6 85.8174 136.513  34
   1 -12   7 3457.32 587.919  58
   1 -12   7 2577.91 596.188  65
  -1  12  -7 2642.50 551.975  63
  -1  12  -7 4348.57 549.572  38
   1 -12   7 4505.48 552.434  33
  -1  12  -7 3662.81 509.947  34
   1 -12   7 4538.75 503.529  30
   1 -12   8 88.8225 141.293  58
  -1  12  -8 157.217 187.142  63
   1 -12   8 103.122 144.668  65
   1 -12   8 117.730 116.793  33
   1 -12   8 145.147 100.653  30
  -1  12  -8 61.4268 108.035  34
  -1  12  -8 70.9583 105.594  38
   1 -12   9 1436.01 249.088  33
  -1  12 -10 368.637 95.6119  16
   1 -12  10 445.000 106.429  33
   1 -11 -17 230.972 110.040   1
   1 -11 -17 319.062 132.472  13
   1 -11 -16 3226.77 450.320  13
   1 -11 -16 3235.58 408.305   1
   1 -11 -16 2716.02 404.033  22
   1 -11 -15 5911.39 680.949  13
   1 -11 -15 6380.55 645.959   1
   1 -11 -15 6836.96 722.889  22
  -1  11  15 5563.53 794.711  60
   1 -11 -14 1108.65 292.239   1
   1 -11 -14 1646.00 496.246  64
  -1  11  14 1865.21 509.250  60
   1 -11 -14 1321.35 347.830  22
   1 -11 -14 1514.60 299.371  21
  -1  11  13 5251.98 879.304  60
   1 -11 -13 5724.71 969.744  64
  -1  11  13 5419.89 673.972  37
   1 -11 -13 6397.47 702.232  21
   1 -11 -13 6091.27 774.820  22
   1 -11 -13 6064.17 700.881   1
  -1  11  12 8869.73 1184.26  60
  -1  11  12 7891.67 877.794  37
   1 -11 -12 8460.13 986.710  33
   1 -11 -12 9809.66 942.920  21
   1 -11 -12 9911.13 959.012  24
   1 -11 -12 8626.12 957.179  22
   1 -11 -12 9064.38 884.980   1
   1 -11 -12 9464.98 1022.69  13
   1 -11 -11 4309.38 623.574   1
  -1  11  11 6429.06 1023.43  60
   1 -11 -11 5112.69 776.816  33
   1 -11 -11 5320.85 713.222  24
   1 -11 -11 4762.65 688.677  21
   1 -11 -11 5476.07 724.623  39
   1 -11 -10 27112.9 1596.57   1
   1 -11 -10 23291.7 2120.20  64
  -1  11  10 24602.6 2080.11  60
   1 -11 -10 26240.4 2178.88  66
   1 -11 -10 25367.5 1804.74  33
  -1  11  10 25921.7 1589.55  35
   1 -11 -10 28441.6 1718.06  24
   1 -11 -10 25552.1 1719.84  39
   1 -11  -9 488.467 235.518  24
   1 -11  -9 153.319 138.071   1
   1 -11  -9 600.461 382.661  64
   1 -11  -9 422.825 317.086  66
   1 -11  -9 121.106 143.691  39
   1 -11  -9 353.417 233.119  33
  -1  11   9 588.772 274.590  35
  -1  11   9 487.372 349.424  60
   1 -11  -9 600.181 287.888  52
  -1  11   9 138.417 164.200  42
  -1  11   9 442.408 234.630  48
   1 -11  -8 2750.53 522.557  24
   1 -11  -8 1689.95 364.392   1
   1 -11  -8 4625.81 936.324  64
   1 -11  -8 6241.28 1130.08  66
  -1  11   8 4353.39 890.704  60
   1 -11  -8 2880.09 596.318  33
  -1  11   8 3824.27 645.611  35
   1 -11  -8 3927.46 760.125  52
  -1  11   8 3707.64 760.792  49
  -1  11   8 3701.24 695.172  42
   1 -11  -8 3244.77 612.554  39
  -1  11   8 3886.10 665.629  43
   1 -11  -7 9240.49 944.135  24
   1 -11  -7 8242.17 783.632   1
   1 -11  -7 16651.6 1723.20  64
  -1  11   7 17233.0 1706.69  60
   1 -11  -7 15404.0 1815.19  66
  -1  11   7 9631.28 1058.40  35
   1 -11  -7 11336.8 1173.71  33
   1 -11  -7 10010.7 1086.25  30
   1 -11  -7 13356.9 1480.11  52
  -1  11   7 13617.0 1410.10  49
  -1  11   7 11330.4 1220.21  43
  -1  11   7 11567.6 1198.42  42
   1 -11  -7 11568.9 1162.91  39
   1 -11  -6 43648.8 2141.93  24
   1 -11  -6 55036.3 3563.42  66
   1 -11  -6 40308.8 2755.65  64
  -1  11   6 43957.5 2828.12  60
  -1  11   6 44902.3 2896.76  63
   1 -11  -6 42833.5 2348.81  30
  -1  11   6 45115.0 2424.44  35
   1 -11  -6 43717.4 2385.62  33
   1 -11  -6 41418.3 2772.26  52
  -1  11   6 43958.0 2404.75  41
  -1  11   6 44651.1 2383.63  42
  -1  11   6 40350.4 2433.72  43
   1 -11  -6 41350.4 2307.10  39
   1 -11  -5 91149.7 4709.91  66
  -1  11   5 81410.9 3971.34  60
   1 -11  -5 81572.5 3664.42  65
  -1  11   5 79902.3 3978.75  63
   1 -11  -5 76325.5 3833.29  64
  -1  11   5 72196.7 3269.08  35
   1 -11  -5 72273.5 3210.87  30
   1 -11  -5 73506.4 3249.53  33
  -1  11   5 77860.0 3259.96  38
   1 -11  -5 72824.9 3821.04  52
   1 -11  -5 74994.5 3263.42  39
  -1  11   5 76818.0 3500.69  43
  -1  11   5 79297.6 3248.13  42
  -1  11   5 76405.7 3372.88  41
  -1  11   4 6447.98 1071.35  63
  -1  11   4 7614.56 1147.50  60
   1 -11  -4 6033.58 989.031  64
   1 -11  -4 7510.54 1078.48  65
   1 -11  -4 6567.03 870.354  33
  -1  11   4 6326.75 881.834  35
  -1  11   4 6597.06 867.744  38
   1 -11  -4 7226.97 913.265  30
  -1  11   4 6612.59 812.546  42
   1 -11  -4 6299.82 859.130  39
  -1  11   4 6613.64 919.065  41
  -1  11   4 5865.49 889.016  43
   1 -11  -3 73419.3 4232.12  66
   1 -11  -3 60735.3 3198.59  64
  -1  11   3 64084.8 3517.87  63
   1 -11  -3 62453.4 3437.45  65
  -1  11   3 65553.2 3541.38  60
  -1  11   3 62311.3 2943.27  38
  -1  11   3 64052.2 3006.06  35
   1 -11  -3 60958.9 2855.08  33
   1 -11  -3 53414.9 3268.88  52
  -1  11   3 62241.8 3073.46  41
   1 -11  -3 63451.1 3267.33  46
   1 -11  -3 60443.8 2886.33  39
  -1  11   3 60540.2 3068.65  43
   1 -11  -2 4391.03 897.220  65
  -1  11   2 3974.92 848.983  63
   1 -11  -2 4853.32 816.812  64
   1 -11  -2 3225.27 884.235  66
  -1  11   2 2584.18 555.906  38
   1 -11  -2 1929.93 473.411  33
   1 -11  -2 1927.34 489.735  30
   1 -11  -2 2867.86 719.048  52
  -1  11   2 2990.74 732.085  60
   1 -11  -2 3120.43 689.504  45
  -1  11   2 2653.91 616.649  41
   1 -11  -2 3619.76 734.424  46
  -1  11   1 9003.41 1278.39  63
   1 -11  -1 9973.51 1516.11  66
   1 -11  -1 9848.35 1364.57  65
  -1  11   1 7963.51 1001.00  38
  -1  11   1 8808.76 925.101  34
   1 -11  -1 8307.21 960.245  30
   1 -11  -1 8249.21 964.885  33
  -1  11   1 8008.50 980.660  35
   1 -11  -1 7453.68 1159.32  52
  -1  11   1 8652.20 1257.86  60
  -1  11   1 9706.94 1145.75  41
  -1  11   1 8924.65 1084.65  43
   1 -11  -1 8017.79 1080.79  45
   1 -11  -1 9006.27 1148.38  46
   1 -11   0 6729.09 1148.23  65
  -1  11   0 5439.96 1033.83  63
   1 -11   0 8570.61 1390.18  66
   1 -11   0 3366.41 636.536  30
  -1  11   0 4056.64 662.228  34
  -1  11   0 4511.96 738.458  35
  -1  11   0 5256.63 819.041  38
   1 -11   0 5466.22 782.598  33
  -1  11   0 7970.00 1213.66  60
   1 -11   0 5450.39 737.600  50
   1 -11   0 7285.91 921.578  58
   1 -11   0 5891.10 1037.76  52
   1 -11   0 5870.64 926.845  45
  -1  11   0 5272.12 862.130  41
  -1  11   0 4690.11 799.931  43
  -1  11  -1 6006.81 1066.61  63
   1 -11   1 5115.70 1049.18  65
   1 -11   1 6907.90 1226.03  66
  -1  11  -1 9433.44 997.929  34
  -1  11  -1 8944.05 1066.15  38
   1 -11   1 8350.34 961.476  30
  -1  11  -1 8832.65 999.974  35
   1 -11   1 5625.91 999.246  52
   1 -11   1 6920.10 870.233  50
   1 -11   1 5507.76 863.812  58
  -1  11  -1 6031.41 1076.32  60
  -1  11  -1 6777.86 932.079  43
   1 -11   1 6953.66 1015.28  45
  -1  11  -2 273.407 343.999  63
   1 -11   2 383.444 366.127  66
   1 -11   2 1503.86 422.427  30
  -1  11  -2 658.869 282.742  35
  -1  11  -2 544.840 306.619  38
  -1  11  -2 479.012 254.242  34
   1 -11   2 667.947 361.574  52
   1 -11   2 569.506 308.348  58
  -1  11  -2 274.756 309.244  60
   1 -11   2 925.381 314.028  50
  -1  11  -2 968.497 328.639  43
   1 -11   2 689.097 357.900  45
  -1  11  -2 297.024 249.276  41
  -1  11  -3 68.4333 217.704  63
   1 -11   3 143.197 278.959  66
  -1  11  -3 40.3285 143.446  34
  -1  11  -3 36.2879 152.721  35
   1 -11   3 155.100 174.452  30
   1 -11   3 54.3180 149.655  58
  -1  11  -3 68.7499 244.524  60
   1 -11   3 105.678 168.099  45
  -1  11  -3 340.663 204.808  41
  -1  11  -4 8709.93 1274.89  60
   1 -11   4 8642.99 1186.71  58
   1 -11   4 9911.59 1315.41  66
  -1  11  -4 8529.88 1300.67  63
   1 -11   4 8465.93 1327.14  65
   1 -11   4 9423.96 1003.36  30
  -1  11  -4 9271.67 1027.63  34
   1 -11   4 9594.81 1027.53  33
  -1  11  -4 9243.37 914.109  35
   1 -11   5 880.037 400.998  58
  -1  11  -5 903.481 423.308  60
   1 -11   5 426.037 319.558  65
  -1  11  -5 1112.61 520.567  63
  -1  11  -5 465.056 268.829  34
  -1  11  -5 404.809 280.791  38
  -1  11  -5 306.996 177.772  35
   1 -11   5 315.334 223.081  30
   1 -11   5 305.266 257.643  33
   1 -11   6 34914.3 2376.19  58
  -1  11  -6 33619.0 2449.39  60
   1 -11   6 27785.6 2374.12  65
  -1  11  -6 32608.9 2452.02  63
   1 -11   6 39003.4 2062.99  33
  -1  11  -6 40411.3 2127.10  34
  -1  11  -6 39737.3 2129.55  38
   1 -11   6 42736.2 2044.62  30
  -1  11  -7 6087.37 967.209  60
   1 -11   7 7183.23 1008.08  58
   1 -11   7 7327.93 1103.22  65
  -1  11  -7 6502.28 1031.58  63
  -1  11  -7 7944.56 859.304  38
   1 -11   7 8553.50 885.742  33
  -1  11  -7 7442.11 834.405  34
   1 -11   7 8318.28 807.410  30
   1 -11   8 533.676 291.921  58
   1 -11   8 353.274 266.522  65
  -1  11  -8 244.205 245.975  63
  -1  11  -8 703.422 264.005  34
   1 -11   8 955.146 296.653  33
  -1  11  -8 643.144 252.469  38
   1 -11   8 998.510 261.463  30
  -1  11  -9 5785.72 814.135  63
   1 -11   9 4628.16 733.638  65
   1 -11   9 8071.14 730.567  33
  -1  11  -9 8538.79 690.308  38
   1 -11   9 8794.21 658.047  30
  -1  11 -10 789.142 290.104  63
   1 -11  10 706.038 150.082  30
   1 -11  10 896.292 219.597  33
  -1  11 -10 948.112 235.250  34
   1 -11  11 4543.55 392.188  33
  -1  11 -11 4643.83 395.521  34
   1 -10 -18 243.196 107.826  13
  -1  10  18 213.842 100.142  36
   1 -10 -17 1613.60 330.692  22
  -1  10  17 1021.45 330.578  60
   1 -10 -16 2162.25 424.595  13
   1 -10 -16 2432.20 416.576   1
  -1  10  16 2306.58 524.923  60
   1 -10 -16 2307.52 360.920  18
   1 -10 -16 2256.39 425.174  22
   1 -10 -15 826.856 270.499   1
   1 -10 -15 796.187 302.181  13
  -1  10  15 1727.41 506.616  60
   1 -10 -15 772.311 238.522  18
   1 -10 -15 899.053 231.711  21
   1 -10 -15 1207.12 346.166  22
   1 -10 -15 1503.57 482.156  64
   1 -10 -14 2011.48 482.160  13
   1 -10 -14 1458.24 373.132   1
   1 -10 -14 285.839 241.173  64
  -1  10  14 379.742 311.572  60
   1 -10 -14 1331.49 383.070  22
   1 -10 -14 991.484 289.008  21
   1 -10 -13 391.146 211.826   1
   1 -10 -13 569.763 348.937  64
  -1  10  13 463.044 229.498  37
  -1  10  13 646.630 374.117  60
   1 -10 -13 288.282 217.452  22
   1 -10 -13 776.721 300.118  24
   1 -10 -13 438.838 227.986  21
  -1  10  12 21015.5 1918.94  60
   1 -10 -12 17583.7 1835.87  64
   1 -10 -12 21026.0 1672.16  33
  -1  10  12 18372.1 1419.53  37
   1 -10 -12 20612.6 1478.81   1
   1 -10 -12 21111.1 1541.10  24
   1 -10 -12 22167.1 1541.34  21
   1 -10 -12 21541.7 1638.30  22
   1 -10 -11 19395.5 1474.77  24
   1 -10 -11 19999.7 1517.59  21
   1 -10 -11 19541.0 1444.39   1
  -1  10  11 18972.9 1830.33  60
   1 -10 -11 18282.8 1583.87  33
  -1  10  11 19731.8 1776.67  49
  -1  10  11 19234.1 1500.38  47
   1 -10 -11 21585.1 1537.75  39
  -1  10  11 20009.4 1759.77  48
  -1  10  11 20711.6 1695.24  42
   1 -10 -10 113418. 4123.90  24
   1 -10 -10 123406. 4350.22  14
   1 -10 -10 108463. 3966.07   1
  -1  10  10 126310. 5170.58  60
   1 -10 -10 134545. 5377.66  66
   1 -10 -10 116566. 4479.81  33
  -1  10  10 107434. 4648.23  49
  -1  10  10 109688. 4218.95  47
  -1  10  10 121110. 4780.97  48
   1 -10 -10 110524. 4223.26  39
   1 -10  -9 25934.0 1691.01  24
   1 -10  -9 25741.7 1608.04   1
  -1  10   9 22557.5 2001.55  60
   1 -10  -9 27096.1 2324.50  66
   1 -10  -9 20704.2 2016.70  64
   1 -10  -9 24723.5 1812.21  33
  -1  10   9 23755.9 1612.44  35
  -1  10   9 23050.7 1926.63  49
   1 -10  -9 20134.7 1775.23  52
   1 -10  -9 23882.6 1726.75  39
  -1  10   9 22705.3 1661.52  43
  -1  10   9 24733.5 1939.54  48
  -1  10   9 24211.3 1820.96  42
   1 -10  -8 130097. 4512.49  24
   1 -10  -8 139060. 4432.15   1
   1 -10  -8 145123. 5799.89  64
  -1  10   8 146023. 5666.55  60
   1 -10  -8 130305. 4827.75  33
  -1  10   8 132040. 4642.94  35
   1 -10  -8 133788. 5304.35  52
   1 -10  -8 137843. 4810.20  39
  -1  10   8 156226. 5229.70  42
  -1  10   8 139334. 4903.21  43
   1 -10  -7 1837.39 430.845  24
   1 -10  -7 779.738 243.543   1
   1 -10  -7 459.183 439.067  66
   1 -10  -7 646.786 424.348  64
   1 -10  -7 696.795 299.013  30
  -1  10   7 242.075 222.645  35
   1 -10  -7 635.764 301.743  33
   1 -10  -7 407.701 242.953  39
  -1  10   7 661.734 406.144  60
   1 -10  -7 695.519 357.262  52
  -1  10   7 673.157 327.339  43
  -1  10   7 752.677 337.961  42
  -1  10   7 531.852 263.676  41
   1 -10  -6 25630.9 2355.29  66
  -1  10   6 21979.6 1945.60  60
   1 -10  -6 20252.0 1930.59  64
   1 -10  -6 27181.1 1776.87  30
   1 -10  -6 25705.5 1747.38  33
  -1  10   6 23526.9 1853.14  54
   1 -10  -6 22324.7 1940.71  52
  -1  10   6 25500.6 1729.63  41
  -1  10   6 24833.7 1748.31  42
  -1  10   6 26026.3 1846.56  43
   1 -10  -6 24263.3 1682.53  39
   1 -10  -5 903.875 340.280  65
   1 -10  -5 537.341 343.800  64
   1 -10  -5 1811.06 663.453  66
   1 -10  -5 2690.58 541.587  30
  -1  10   5 2548.74 496.239  38
   1 -10  -5 2492.57 527.424  33
   1 -10  -5 1356.73 488.513  52
  -1  10   5 740.189 348.115  54
  -1  10   5 1182.86 461.893  60
   1 -10  -5 2291.40 479.566  39
  -1  10   5 2015.92 500.854  41
  -1  10   5 2620.91 536.133  42
  -1  10   5 2200.86 526.815  43
  -1  10   4 18813.6 1764.13  60
   1 -10  -4 20297.6 1794.50  64
  -1  10   4 21402.9 1907.00  63
   1 -10  -4 18927.4 1704.81  65
  -1  10   4 16392.1 1372.95  38
   1 -10  -4 17244.8 1386.91  30
   1 -10  -4 16211.5 1350.79  33
   1 -10  -4 15899.5 1629.97  52
  -1  10   4 18892.3 1711.83  54
   1 -10  -4 16524.2 1374.63  39
  -1  10   4 17401.9 1464.18  41
  -1  10   4 18266.0 1373.26  42
  -1  10   4 19266.6 1594.12  43
   1 -10  -3 1896.52 533.693  64
  -1  10   3 2094.06 629.303  63
   1 -10  -3 1269.37 566.593  66
   1 -10  -3 1406.10 504.371  65
  -1  10   3 2993.72 585.613  38
   1 -10  -3 4024.21 658.501  33
  -1  10   3 1972.10 580.394  60
   1 -10  -3 2892.24 492.995  50
  -1  10   3 3933.12 694.740  41
   1 -10  -3 3060.27 658.798  45
  -1  10   3 3194.06 547.193  42
  -1  10   3 2257.17 540.784  43
   1 -10  -3 2962.80 640.985  46
   1 -10  -2 4716.57 890.609  65
   1 -10  -2 2188.94 564.468  64
  -1  10   2 3569.06 786.705  63
   1 -10  -2 3269.58 853.185  66
  -1  10   2 3500.92 636.026  38
   1 -10  -2 3287.88 596.008  33
  -1  10   2 3171.37 741.431  60
   1 -10  -2 2408.23 638.301  52
   1 -10  -2 2920.46 507.734  50
   1 -10  -2 3474.14 695.539  46
   1 -10  -2 2751.93 623.566  45
  -1  10   2 3157.82 645.945  41
  -1  10   2 3490.96 530.064  42
   1 -10  -1 25070.7 2165.50  65
  -1  10   1 22825.4 2033.13  60
   1 -10  -1 33600.3 2733.44  66
  -1  10   1 26423.9 2186.69  63
   1 -10  -1 22477.5 1603.08  33
   1 -10  -1 24074.8 1648.94  30
  -1  10   1 23095.3 1713.71  38
  -1  10   1 23852.5 1573.06  34
   1 -10  -1 24852.8 1618.16  50
   1 -10  -1 22346.2 1962.77  52
   1 -10  -1 23790.8 1666.92  58
   1 -10  -1 23382.9 1837.32  46
   1 -10  -1 22797.4 1809.03  45
  -1  10   1 24198.7 1782.53  43
  -1  10   1 25239.6 1836.65  41
  -1  10   0 15946.0 1714.32  63
   1 -10   0 15898.9 1744.24  65
   1 -10   0 19493.3 2074.40  66
   1 -10   0 10761.2 1108.72  33
  -1  10   0 12338.3 1249.12  38
  -1  10   0 12045.8 1132.99  34
   1 -10   0 11429.8 1132.42  30
   1 -10   0 14197.8 1351.84  58
  -1  10   0 15726.6 1681.30  60
   1 -10   0 13401.5 1502.54  52
   1 -10   0 13858.0 1216.48  50
  -1  10   0 12277.1 1287.29  41
   1 -10   0 13161.8 1375.12  45
  -1  10   0 13792.7 1333.57  43
   1 -10   1 53265.8 3402.89  65
   1 -10   1 66153.8 3881.43  66
  -1  10  -1 50476.3 3228.89  63
  -1  10  -1 53533.5 2609.11  34
  -1  10  -1 54084.6 2796.78  38
   1 -10   1 54703.1 2620.98  30
   1 -10   1 52351.0 2883.15  58
   1 -10   1 51266.0 3087.47  52
  -1  10  -1 51313.8 3249.10  60
   1 -10   1 48299.5 2541.63  50
   1 -10   1 56706.3 3001.70  45
  -1  10  -1 53962.3 2775.91  43
  -1  10  -2 80647.4 4223.64  63
  -1  10  -2 76313.4 3236.85  35
   1 -10   2 74240.6 3219.28  30
  -1  10  -2 75916.2 3264.44  34
  -1  10  -2 77366.7 3476.65  38
   1 -10   2 79869.1 3770.41  58
   1 -10   2 73099.4 3783.34  52
   1 -10   2 77165.5 3356.91  50
  -1  10  -2 90099.7 4409.72  60
   1 -10   2 78853.9 3698.46  45
  -1  10  -2 74382.9 3355.79  43
  -1  10  -2 75079.2 3527.77  41
   1 -10   3 12253.6 1645.25  65
  -1  10  -3 11966.3 1574.15  63
   1 -10   3 14063.6 1711.13  66
  -1  10  -3 15656.1 1373.97  34
   1 -10   3 16528.1 1366.29  30
  -1  10  -3 15369.5 1297.53  35
   1 -10   3 12751.9 1285.72  50
  -1  10  -3 11723.8 1561.71  60
   1 -10   3 13376.3 1486.11  52
   1 -10   3 12914.8 1482.90  58
   1 -10   3 14971.0 1505.61  45
  -1  10  -3 14819.3 1333.60  43
  -1  10  -3 15516.3 1476.77  41
  -1  10  -4 12039.6 1581.45  63
   1 -10   4 13359.4 1713.95  65
   1 -10   4 15559.6 1737.27  66
  -1  10  -4 14995.7 1353.19  34
   1 -10   4 16299.2 1356.03  30
  -1  10  -4 16243.5 1277.22  35
   1 -10   4 11838.1 1439.76  58
  -1  10  -4 14712.0 1751.55  60
   1 -10   4 12266.7 1286.04  50
  -1  10  -4 15303.8 1286.58  43
   1 -10   4 14566.0 1500.69  45
  -1  10  -4 14897.2 1438.83  41
   1 -10   4 14258.0 1462.08  46
  -1  10  -5 18346.8 1959.85  63
   1 -10   5 17358.3 1946.40  65
   1 -10   5 15943.0 1330.88  30
  -1  10  -5 15753.5 1206.87  35
  -1  10  -5 15991.9 1428.40  38
  -1  10  -5 16621.2 1435.04  34
   1 -10   5 18245.6 1804.09  58
  -1  10  -5 18076.9 1942.44  60
   1 -10   5 18990.7 1556.22  50
   1 -10   5 15711.6 1566.76  45
   1 -10   5 15554.9 1530.59  46
  -1  10  -5 16349.6 1494.61  41
   1 -10   6 16115.1 1688.41  58
  -1  10  -6 14407.7 1724.08  60
   1 -10   6 13408.6 1711.43  65
  -1  10  -6 15232.0 1779.85  63
   1 -10   6 19083.3 1415.68  30
  -1  10  -6 20616.2 1576.63  34
  -1  10  -6 17384.6 1458.21  38
   1 -10   7 12056.2 1451.46  58
  -1  10  -7 12135.0 1515.98  60
  -1  10  -7 10704.9 1479.56  63
   1 -10   7 13901.8 1671.81  65
   1 -10   7 14776.5 1193.01  30
  -1  10  -7 13588.1 1231.96  38
  -1  10  -7 14623.8 1283.55  34
  -1  10  -8 6569.97 1074.60  60
   1 -10   8 6641.69 1087.91  65
  -1  10  -8 8132.29 1204.53  63
  -1  10  -8 5912.35 774.944  38
   1 -10   8 6697.11 750.726  30
  -1  10  -9 1596.36 538.970  63
   1 -10   9 2523.77 618.057  65
  -1  10  -9 2794.48 477.947  38
   1 -10   9 3129.24 471.265  30
   1 -10  10 15885.7 1357.24  65
  -1  10 -10 16239.9 1495.03  63
   1 -10  10 19851.3 1072.47  30
  -1  10 -10 19175.6 1240.03  34
   1 -10  10 18697.8 1548.35  58
  -1  10 -10 16123.7 839.762  15
   1 -10  11 2400.38 514.711  58
  -1  10 -11 2476.65 522.410  63
   1 -10  11 2799.82 309.030  30
   1 -10  11 2953.85 414.091  33
  -1  10 -11 3453.44 443.768  34
  -1  10 -12 9134.19 596.656  34
   1 -10  12 9783.52 640.091  33
   1  -9 -19 9646.09 545.529   1
   1  -9 -18 212.559 126.023  13
   1  -9 -18 71.9902 99.1964   1
  -1   9  18 245.340 119.244  36
   1  -9 -18 44.5355 70.8815  18
   1  -9 -17 11006.6 886.426   1
   1  -9 -17 10606.5 898.028  13
   1  -9 -17 10400.2 808.084  18
   1  -9 -17 9191.28 855.499  22
  -1   9  17 7718.27 932.394  60
   1  -9 -16 1275.38 363.887  13
  -1   9  16 142.469 200.228  60
   1  -9 -16 843.511 275.961  18
   1  -9 -16 1090.88 351.616  22
   1  -9 -15 58181.8 2529.31  13
   1  -9 -15 52726.0 1961.45  21
   1  -9 -15 52574.9 2376.41  22
   1  -9 -14 187.292 280.959  64
  -1   9  14-147.713 352.499  61
   1  -9 -14 903.152 359.206  13
   1  -9 -14 701.099 283.997   1
   1  -9 -14 640.217 262.664  21
   1  -9 -14 565.540 268.090  22
   1  -9 -13 53492.8 3136.21  64
   1  -9 -13 62590.8 2528.05  21
   1  -9 -13 62369.3 2651.49  24
   1  -9 -13 59268.7 2712.68  22
   1  -9 -13 64251.3 2858.42  13
   1  -9 -13 64944.4 2664.23   1
   1  -9 -12 123.318 160.235   1
  -1   9  12 80.2337 285.407  61
   1  -9 -12 700.136 416.707  64
   1  -9 -12 201.857 227.087  33
  -1   9  12 572.737 284.904  37
   1  -9 -12 345.296 207.648  14
   1  -9 -12 619.860 278.910  21
   1  -9 -12 324.717 285.808  22
   1  -9 -12 167.823 188.821  24
  -1   9  12 401.497 288.539  48
  -1   9  12 387.962 218.231  47
  -1   9  12 694.629 356.627  49
  -1   9  12 49.5584 136.628  42
   1  -9 -11 22574.3 1656.71  14
   1  -9 -11 17526.2 1425.58  21
   1  -9 -11 18338.2 1435.87  24
   1  -9 -11 19929.3 1476.79   1
   1  -9 -11 15681.1 1742.06  64
   1  -9 -11 307.484 637.266  62
   1  -9 -11 16330.2 1497.99  33
  -1   9  11 14473.4 1495.21  49
  -1   9  11 15567.5 1455.14  42
  -1   9  11 13676.7 1330.87  47
  -1   9  11 15448.3 1551.77  48
   1  -9 -10 1541.02 411.412   1
  -1   9  10-76.5012 322.383  61
   1  -9 -10 836.373 369.351  66
   1  -9 -10-99.9849 527.724  62
   1  -9 -10 1267.98 432.222  33
   1  -9 -10 1402.18 394.622  39
   1  -9 -10 1643.76 448.014  14
   1  -9 -10 1196.01 375.529  24
  -1   9  10 1082.45 436.061  42
  -1   9  10 1290.33 455.316  49
  -1   9  10 1243.91 408.352  47
  -1   9  10 1271.90 457.359  48
   1  -9  -9 20691.5 1559.29  14
   1  -9  -9 17887.7 1384.29  24
   1  -9  -9 17643.6 1341.45   1
   1  -9  -9 24517.6 2126.87  64
  -1   9   9 21885.9 1921.96  60
   1  -9  -9 26093.3 2227.70  66
   1  -9  -9 18853.2 1568.83  33
   1  -9  -9 20674.9 1714.39  52
  -1   9   9 22555.9 1844.15  49
  -1   9   9 18068.9 1410.87  43
   1  -9  -9 18553.4 1490.98  39
   1  -9  -8 4550.26 673.864  24
   1  -9  -8 2813.98 550.395  14
   1  -9  -8 2287.37 447.249   1
   1  -9  -8 5232.72 977.553  64
  -1   9   8 4556.44 869.744  60
   1  -9  -8 7539.03 1215.35  66
   1  -9  -8 1184.28 742.468  62
  -1   9   8 3946.40 611.234  35
   1  -9  -8 4163.39 697.114  33
   1  -9  -8 5403.46 891.433  52
  -1   9   8 4411.97 790.970  49
   1  -9  -8 3959.05 643.567  39
  -1   9   8 4191.47 688.912  43
  -1   9   8 3511.28 684.345  42
   1  -9  -7 31089.8 1810.36  24
   1  -9  -7 39721.8 2034.34  14
   1  -9  -7 29570.4 1695.17   1
  -1   9   7 41021.4 2591.19  60
   1  -9  -7 34579.6 2486.37  64
   1  -9  -7 41803.3 2903.91  66
   1  -9  -7 29011.8 1920.02  33
   1  -9  -7 32088.0 1950.89  30
  -1   9   7 35326.5 2165.29  54
   1  -9  -7 31412.4 2237.61  52
  -1   9   7 35798.6 2093.53  43
   1  -9  -7 34122.1 1955.29  39
  -1   9   7 34672.8 1909.67  41
  -1   9   7 34439.8 2116.61  42
   1  -9  -6 379.776 174.414  14
   1  -9  -6 413.946 325.848  64
   1  -9  -6 724.134 415.297  66
   1  -9  -6 223.384 145.098  30
   1  -9  -6 337.960 179.218  39
   1  -9  -6 115.301 105.944  33
   1  -9  -6 53.8369 148.361  52
  -1   9   6 55.1109 175.352  60
  -1   9   6 325.869 222.165  54
  -1   9   6 84.0491 149.508  43
  -1   9   6 444.034 220.246  41
  -1   9   6 325.750 204.839  42
   1  -9  -5 25016.3 1494.52  14
  -1   9   5 29587.7 2159.03  60
   1  -9  -5 29937.7 2002.30  65
   1  -9  -5 37187.9 2727.82  66
   1  -9  -5 31245.7 2242.70  64
   1  -9  -5 23393.0 1619.26  33
   1  -9  -5 24218.9 1620.41  30
   1  -9  -5 27767.8 2078.38  52
  -1   9   5 29941.8 2025.61  54
  -1   9   5 28889.5 1886.17  43
  -1   9   5 29331.0 1813.67  42
  -1   9   5 28572.1 1801.52  41
   1  -9  -5 25923.4 1643.27  39
  -1   9   4 15913.4 1560.33  60
   1  -9  -4 16727.0 1578.89  64
   1  -9  -4 14143.3 1417.58  65
   1  -9  -4 17323.6 1857.94  66
   1  -9  -4 13322.5 1164.55  30
   1  -9  -4 14913.6 1224.40  33
  -1   9   4 18208.1 1582.31  54
   1  -9  -4 13733.3 1076.32  50
   1  -9  -4 14071.6 1443.86  52
  -1   9   4 17013.4 1383.76  41
  -1   9   4 15284.6 1251.89  42
   1  -9  -4 15018.5 1408.12  46
   1  -9  -4 13886.1 1164.57  39
  -1   9   4 17309.6 1429.84  43
   1  -9  -3 42421.7 2507.01  64
  -1   9   3 41069.8 2549.11  60
  -1   9   3 40601.5 2584.26  63
   1  -9  -3 42888.7 2576.44  65
   1  -9  -3 28545.2 1782.43  33
   1  -9  -3 31223.9 1851.61  30
   1  -9  -3 35497.9 1828.37  50
  -1   9   3 39997.2 2458.90  54
  -1   9   3 33426.6 1840.95  42
  -1   9   3 36170.3 2139.83  43
  -1   9   3 34194.4 2073.78  41
   1  -9  -3 39524.8 2327.71  46
   1  -9  -3 35596.7 2190.93  45
   1  -9  -2 6560.41 936.151  64
   1  -9  -2 4404.75 840.404  67
   1  -9  -2 7797.38 1249.07  66
  -1   9   2 7078.39 1040.67  60
  -1   9   2 6476.57 1031.60  63
   1  -9  -2 7034.72 1047.30  65
   1  -9  -2 8381.35 902.760  33
  -1   9   2 9047.74 954.401  38
   1  -9  -2 7031.14 786.570  50
   1  -9  -2 7006.91 1025.71  52
   1  -9  -2 9465.81 1092.70  46
  -1   9   2 8051.07 981.916  41
  -1   9   2 8785.36 1011.61  43
  -1   9   2 6983.66 761.576  42
   1  -9  -2 8771.96 1051.43  45
   1  -9  -1 26241.0 2114.52  65
  -1   9   1 26951.4 2144.26  63
   1  -9  -1 23001.2 1943.19  67
   1  -9  -1 32589.8 2564.89  66
  -1   9   1 26041.6 2076.83  60
   1  -9  -1 27189.7 1887.10  64
   1  -9  -1 21820.8 1519.43  33
   1  -9  -1 21267.2 1508.43  30
  -1   9   1 25775.4 1731.14  38
   1  -9  -1 25381.8 1991.63  52
   1  -9  -1 28843.8 1770.86  58
   1  -9  -1 24218.2 1559.81  50
   1  -9  -1 24940.1 1812.57  46
  -1   9   1 23977.9 1382.45  42
   1  -9  -1 25087.0 1815.80  45
  -1   9   1 23500.4 1709.68  41
  -1   9   0 28415.7 2204.62  60
   1  -9   0 35078.2 2686.63  66
  -1   9   0 31556.3 2352.57  63
   1  -9   0 29879.4 2303.88  65
  -1   9   0 24382.3 1710.17  38
   1  -9   0 17800.3 1395.91  30
   1  -9   0 18736.4 1426.82  33
  -1   9   0 20548.8 1472.09  34
   1  -9   0 24455.3 1973.04  52
   1  -9   0 28689.0 1902.90  58
   1  -9   0 26045.5 1654.25  50
  -1   9   0 23071.8 1680.32  43
   1  -9   0 25165.6 1839.18  45
  -1   9   0 23799.2 1738.52  41
   1  -9   1 74.0892 235.855  66
  -1   9  -1 590.985 361.915  63
   1  -9   1 66.9155 260.859  65
  -1   9  -1 934.969 297.559  34
  -1   9  -1 639.525 287.847  38
   1  -9   1 658.198 290.943  30
   1  -9   1 224.735 219.077  52
   1  -9   1 245.149 234.124  58
  -1   9  -1 509.272 365.184  60
   1  -9   1 576.901 266.796  50
  -1   9  -1 587.906 283.518  43
   1  -9   1 1283.98 441.139  45
   1  -9   2 66296.1 3800.25  66
  -1   9  -2 54809.8 3366.11  63
  -1   9  -2 54138.7 2757.32  38
  -1   9  -2 53705.8 2628.69  34
   1  -9   2 52259.7 2538.74  30
   1  -9   2 57260.2 3075.57  58
   1  -9   2 49791.4 2957.46  52
  -1   9  -2 53773.7 3301.10  60
   1  -9   2 51113.0 2599.62  50
  -1   9  -2 59390.6 2916.10  41
  -1   9  -2 56148.1 2738.33  43
   1  -9   2 54544.0 2898.59  45
   1  -9   3 5277.86 1042.30  65
   1  -9   3 6425.96 1161.02  66
  -1   9  -3 5509.01 1056.30  63
  -1   9  -3 5816.72 822.354  34
   1  -9   3 4999.81 734.913  30
  -1   9  -3 6026.00 790.594  35
  -1   9  -3 4971.85 1003.96  60
   1  -9   3 5595.12 960.927  58
   1  -9   3 5618.52 936.050  52
  -1   9  -3 5573.33 857.236  41
  -1   9  -3 5022.16 760.494  43
   1  -9   3 6384.67 947.039  45
  -1   9  -4 151.589 295.429  63
   1  -9   4 228.310 296.633  65
   1  -9   4 2260.41 683.479  66
   1  -9   4 353.490 233.912  30
  -1   9  -4 323.232 171.596  35
  -1   9  -4 432.607 257.608  34
  -1   9  -4 729.883 348.085  38
   1  -9   4 1897.87 532.782  52
   1  -9   4 995.147 474.521  58
  -1   9  -4 888.981 485.911  60
   1  -9   4 519.963 309.571  46
  -1   9  -4 440.203 254.757  43
  -1   9  -4 191.837 202.013  41
  -1   9  -5 6583.13 1220.07  63
   1  -9   5 9050.68 1408.45  65
   1  -9   5 4570.32 712.662  30
  -1   9  -5 5490.39 846.627  38
  -1   9  -5 5300.30 681.985  35
  -1   9  -5 5473.97 850.840  34
   1  -9   5 7190.77 1153.85  58
  -1   9  -5 7631.82 1283.76  60
  -1   9  -5 6227.89 781.500  43
   1  -9   5 6304.52 971.606  46
  -1   9  -5 3544.60 702.991  41
   1  -9   6 4321.45 988.133  65
  -1   9  -6 4625.58 1049.88  63
   1  -9   6 5591.98 769.569  30
  -1   9  -6 4957.95 790.448  38
  -1   9  -6 4732.76 783.947  34
  -1   9  -6 4084.86 937.923  60
   1  -9   6 3635.61 854.705  58
  -1   9  -6 4096.31 723.915  41
   1  -9   6 4011.24 785.887  46
  -1   9  -7 10080.9 1489.78  63
   1  -9   7 11378.2 1567.81  65
  -1   9  -7 9663.95 1104.45  34
  -1   9  -7 9163.97 1050.71  38
   1  -9   7 7987.07 924.331  30
  -1   9  -7 10674.7 1506.21  60
   1  -9   7 9472.66 1195.50  46
  -1   9  -8 9320.24 1355.60  60
   1  -9   8 8409.78 1300.86  65
  -1   9  -8 6287.14 1157.10  63
  -1   9  -8 8284.86 961.859  38
  -1   9  -8 10459.4 907.110  29
   1  -9   8 8326.75 907.617  30
   1  -9   9 187.969 263.704  58
  -1   9  -9 286.313 322.042  63
   1  -9   9 65.0006 326.966  65
   1  -9   9 63.3765 142.616  30
  -1   9  -9 472.264 286.885  34
  -1   9  -9 235.334 155.670  29
  -1   9  -9 349.484 229.229  38
   1  -9  10 14987.9 1547.90  58
   1  -9  10 15666.1 1540.84  65
  -1   9 -10 15482.8 1677.33  63
   1  -9  10 13255.1 1018.58  30
  -1   9 -10 13487.1 1166.97  34
  -1   9 -10 14362.7 1084.11  38
  -1   9 -11 2576.26 658.132  63
  -1   9 -11 2801.45 482.319  34
   1  -9  11 2995.54 418.130  30
   1  -9  11 2658.90 617.707  58
  -1   9 -11 2749.13 399.724  15
  -1   9 -12 26860.2 1146.12  15
  -1   9 -12 24981.3 1296.56  34
  -1   9 -13 300.815 106.959  15
   1  -9  13 324.407 145.496  33
   1  -8 -19 1375.45 238.645  18
   1  -8 -19 1771.65 226.536  13
   1  -8 -19 2164.05 293.637   1
  -1   8  18 16414.1 974.552  36
   1  -8 -18 18871.2 1131.19   1
   1  -8 -18 19263.1 1114.64  18
   1  -8 -18 19502.8 1128.72  13
   1  -8 -18 17675.0 1024.34  23
   1  -8 -17 3667.16 561.890   1
   1  -8 -17 3634.99 537.675  18
   1  -8 -17 3681.23 578.910  13
   1  -8 -17 3353.96 561.112  22
   1  -8 -16 7935.32 916.903  13
   1  -8 -16 7912.78 876.923   1
   1  -8 -16 6470.62 853.212  22
   1  -8 -16 6739.72 673.220  21
   1  -8 -16 8899.92 924.564  18
   1  -8 -15 736.823 360.689  64
  -1   8  15-155.360 370.748  61
   1  -8 -15 850.299 341.465  13
   1  -8 -15 530.470 290.362   1
   1  -8 -15 672.985 342.328  22
   1  -8 -15 453.946 230.776  21
   1  -8 -14 20523.8 1895.30  64
   1  -8 -14 22022.9 1709.13  13
   1  -8 -14 20857.8 1447.27  21
   1  -8 -14 21869.4 1684.63  22
   1  -8 -13 1213.86 389.461  21
   1  -8 -13 1532.00 500.907  14
   1  -8 -13 1122.94 411.605  24
   1  -8 -13 1134.83 423.778  22
   1  -8 -13 888.754 340.414   1
   1  -8 -13 1307.06 439.076  13
   1  -8 -13 3303.67 819.817  64
  -1   8  13 3060.90 669.479  49
  -1   8  13 4124.87 817.690  48
  -1   8  13 2321.23 594.162  47
  -1   8  13 2185.96 541.756  42
   1  -8 -12 132381. 3933.90  21
   1  -8 -12 131313. 4187.66  22
   1  -8 -12 152578. 4690.86  14
   1  -8 -12 132933. 4010.72  24
   1  -8 -12 129029. 3251.94  19
   1  -8 -12 124947. 3865.58   1
   1  -8 -12 129763. 4955.72  64
   1  -8 -12 128381. 4268.17  33
  -1   8  12 128250. 4474.80  49
  -1   8  12 132472. 4332.86  47
  -1   8  12 131548. 4201.14  42
   1  -8 -11 76484.7 2999.26  21
   1  -8 -11 83960.5 3415.76  14
   1  -8 -11 65204.2 2749.04  24
   1  -8 -11 61465.2 2662.80   1
   1  -8 -11 79113.8 3841.64  64
   1  -8 -11 71863.8 3142.39  33
  -1   8  11 72579.2 3332.55  49
  -1   8  11 76517.0 3235.68  47
  -1   8  11 73805.1 3148.03  42
   1  -8 -10 52723.6 2600.39  14
   1  -8 -10 44308.6 2197.65  24
   1  -8 -10 46000.5 2205.67   1
   1  -8 -10 47251.3 2923.03  64
   1  -8 -10 45346.7 2683.13  66
   1  -8 -10 43417.7 2395.89  33
  -1   8  10 47810.8 2663.05  49
  -1   8  10 44597.9 2402.04  42
  -1   8  10 47800.7 2682.58  48
   1  -8  -9 8464.75 999.806  14
   1  -8  -9 6182.35 798.955  24
   1  -8  -9 8351.28 899.890   1
   1  -8  -9 10822.7 1313.32  66
   1  -8  -9 1695.81 924.809  62
  -1   8   9-291.421 420.177  61
   1  -8  -9 8224.07 1002.39  33
  -1   8   9 9360.95 1152.98  49
   1  -8  -9 9226.17 1070.30  52
   1  -8  -9 7423.90 913.084  39
  -1   8   9 8634.61 898.162  43
  -1   8   9 9268.46 1068.54  42
   1  -8  -8 456.946 201.931  24
   1  -8  -8 634.714 260.429  14
   1  -8  -8 739.352 251.005   1
   1  -8  -8 1158.79 434.592  66
  -1   8   8 205.016 188.646  61
   1  -8  -8 487.505 335.973  64
   1  -8  -8 265.042 506.801  62
   1  -8  -8 923.116 313.265  33
   1  -8  -8 768.525 324.354  52
  -1   8   8 953.270 319.637  43
  -1   8   8 934.322 391.261  49
   1  -8  -7 2023.16 448.858  14
   1  -8  -7 1442.24 440.033  52
  -1   8   7 776.895 299.172  54
  -1   8   7 1422.09 400.149  43
  -1   8   7 1118.88 313.736  41
  -1   8   7 1525.96 425.921  42
   1  -8  -7 2133.61 594.985  64
   1  -8  -7 1760.41 568.613  66
   1  -8  -7 659.039 508.147  62
   1  -8  -6 7214.64 827.341  14
   1  -8  -6 9723.33 848.537  50
  -1   8   6 11254.7 1123.58  54
   1  -8  -6 9270.78 1104.99  52
  -1   8   6 9588.83 1008.37  43
  -1   8   6 9303.72 934.751  41
   1  -8  -6 8756.50 845.784  44
  -1   8   6 9284.27 1000.78  42
  -1   8   6 11283.7 1255.16  60
   1  -8  -6 11201.6 1574.47  62
   1  -8  -6 11496.8 1425.26  66
   1  -8  -6 11076.4 1292.70  64
   1  -8  -5 4167.99 577.165  14
   1  -8  -5 7582.61 1159.34  66
   1  -8  -5 6652.89 1235.93  62
  -1   8   5 5592.07 875.509  60
   1  -8  -5 6618.05 875.583  65
   1  -8  -5 6986.97 997.690  64
   1  -8  -5 6968.27 962.605  67
  -1   8   5 4998.64 693.777  41
   1  -8  -5 5949.09 634.088  44
  -1   8   5 5276.01 733.122  42
  -1   8   5 6286.86 804.861  43
   1  -8  -5 5741.72 861.359  52
  -1   8   5 5146.75 776.270  54
   1  -8  -5 5293.53 628.303  50
   1  -8  -4 98.2044 206.647  64
   1  -8  -4 537.118 284.783  65
   1  -8  -4 97.4278 205.013  67
   1  -8  -4 124.468 221.354  66
   1  -8  -4 40.7707 112.346  45
  -1   8   4 318.356 217.918  41
  -1   8   4 33.1844 105.591  42
   1  -8  -4 84.9661 135.165  46
   1  -8  -4 924.484 232.511  44
  -1   8   4 151.091 169.949  43
   1  -8  -4 141.711 198.799  52
   1  -8  -4 53.3070 84.8213  50
  -1   8   4 306.921 197.268  54
  -1   8   4 48.1145 153.077  60
   1  -8  -3 69703.8 3253.32  65
  -1   8   3 70362.4 3265.46  60
   1  -8  -3 65494.5 3139.30  64
  -1   8   3 60606.7 2562.82  42
   1  -8  -3 58620.2 2825.10  46
   1  -8  -3 67204.7 2947.86  45
  -1   8   3 66464.1 2882.58  43
   1  -8  -3 60992.7 2228.68  44
  -1   8   3 66074.2 2840.29  41
  -1   8   3 65780.8 3121.01  54
   1  -8  -3 61163.9 2448.81  50
  -1   8   2 101967. 4248.04  60
  -1   8   2 111742. 4499.55  63
   1  -8  -2 110823. 4408.33  65
   1  -8  -2 101162. 4204.95  67
   1  -8  -2 106327. 4137.99  64
  -1   8   2 103096. 3848.60  43
   1  -8  -2 98488.4 3050.86  44
   1  -8  -2 100904. 3883.35  46
   1  -8  -2 98851.9 3836.26  45
  -1   8   2 113238. 3942.24  41
  -1   8   2 105433. 3488.37  42
  -1   8   2 112650. 4350.43  54
   1  -8  -2 100535. 4151.82  52
   1  -8  -2 100567. 3449.89  50
   1  -8  -1 16875.9 1538.32  67
   1  -8  -1 18913.8 1511.11  64
  -1   8   1 20442.7 1719.90  60
   1  -8  -1 18541.8 1681.15  65
  -1   8   1 18757.8 1701.08  63
   1  -8  -1 20987.1 1942.04  66
  -1   8   1 20443.8 1226.53  42
   1  -8  -1 20578.9 1528.01  45
  -1   8   1 21562.8 1533.54  41
   1  -8  -1 20040.5 1520.57  46
   1  -8  -1 19123.7 1291.18  50
   1  -8  -1 19476.7 1634.46  52
   1  -8  -1 19654.5 1449.12  58
  -1   8   0 15624.6 1543.95  60
   1  -8   0 17407.7 1776.67  66
  -1   8   0 15520.4 1590.06  63
   1  -8   0 15575.8 1580.29  65
   1  -8   0 12984.0 1361.66  67
  -1   8   0 17537.9 1066.16  42
   1  -8   0 18329.6 1450.07  45
  -1   8   0 19544.6 1441.00  43
  -1   8   0 19825.6 1476.40  41
   1  -8   0 16151.6 1219.95  50
  -1   8   0 17539.0 1397.58  51
   1  -8   0 15009.6 1335.82  58
   1  -8   0 17407.6 1554.79  52
   1  -8   1 51406.4 3030.19  65
  -1   8  -1 43325.8 2830.20  63
  -1   8  -1 46735.2 2838.21  60
   1  -8   1 41279.2 2532.09  67
   1  -8   1 41797.9 2528.38  52
  -1   8  -1 45065.8 2407.72  51
   1  -8   1 47617.0 2582.58  58
  -1   8  -1 44215.1 2315.19  43
   1  -8   1 43812.5 2403.54  45
   1  -8   2 7133.33 1153.25  66
  -1   8  -2 6250.04 1056.67  63
   1  -8   2 1392.98 382.483  30
  -1   8  -2 2850.94 559.651  38
  -1   8  -2 5053.77 921.328  60
  -1   8  -2 3732.12 677.825  51
   1  -8   2 3896.62 743.302  58
   1  -8   2 3329.07 692.469  52
   1  -8   2 2542.67 565.011  45
  -1   8  -2 2419.79 529.738  41
  -1   8  -2 2382.03 509.890  43
   1  -8   3 115033. 4960.12  66
   1  -8   3 105153. 4800.04  65
  -1   8  -3 94191.2 4624.62  63
  -1   8  -3 98590.9 3756.21  34
   1  -8   3 92646.4 3555.02  30
   1  -8   3 93827.4 4077.60  52
   1  -8   3 100327. 4323.87  58
  -1   8  -3 97623.1 4603.68  60
  -1   8  -3 98811.5 3928.78  41
  -1   8  -3 100527. 3767.47  43
   1  -8   4 22236.9 2112.54  65
   1  -8   4 24447.9 2135.33  66
  -1   8  -4 22358.3 2143.09  63
  -1   8  -4 21895.9 1612.86  34
  -1   8  -4 20372.6 1589.84  38
   1  -8   4 19425.0 1439.64  30
  -1   8  -4 20847.7 2035.59  60
  -1   8  -4 21644.8 1710.62  51
   1  -8   4 20464.0 1725.46  52
   1  -8   4 22650.6 1964.73  58
   1  -8   4 19777.2 1648.83  46
  -1   8  -4 21155.8 1513.50  43
  -1   8  -4 18486.6 1552.73  41
   1  -8   5 58109.9 3618.28  65
  -1   8  -5 58752.6 3658.37  63
  -1   8  -5 58818.0 2864.27  38
   1  -8   5 53034.9 2571.74  30
  -1   8  -5 54075.9 2751.00  34
   1  -8   5 51890.4 2843.03  52
  -1   8  -5 59744.6 3649.82  60
  -1   8  -5 51083.7 2803.72  51
   1  -8   5 57421.8 3355.26  58
  -1   8  -5 58411.8 2616.79  43
   1  -8   5 61303.4 3089.91  46
  -1   8  -5 56893.0 2862.22  41
  -1   8  -6 1133.30 562.163  63
   1  -8   6 1372.96 569.959  65
  -1   8  -6 1845.65 497.111  34
  -1   8  -6 2333.46 549.193  38
   1  -8   6 1310.73 389.145  30
  -1   8  -6 2111.12 681.940  60
   1  -8   6 1580.24 496.712  46
  -1   8  -6 1559.11 456.633  41
   1  -8   7 107373. 5132.98  65
  -1   8  -7 101797. 5191.93  63
  -1   8  -7 107690. 4127.84  38
   1  -8   7 97131.2 3755.90  30
  -1   8  -7 104382. 3651.11  29
  -1   8  -7 102233. 5084.71  60
  -1   8  -7 95679.0 3968.62  41
   1  -8   7 97594.1 4305.14  46
   1  -8   8 5848.15 1106.78  65
  -1   8  -8 4675.60 1077.05  63
   1  -8   8 7148.72 856.481  30
  -1   8  -8 7029.81 906.928  38
  -1   8  -8 5769.06 863.480  34
  -1   8  -8 6572.97 787.828  29
  -1   8  -8 4442.97 998.719  60
   1  -8   8 5533.03 1052.86  58
   1  -8   8 4566.20 842.903  46
   1  -8   9 65154.2 3730.36  58
   1  -8   9 59208.8 3607.66  65
  -1   8  -9 53048.7 3655.09  63
  -1   8  -9 72313.3 2832.03  29
  -1   8  -9 63022.4 2880.79  38
   1  -8   9 61694.6 2741.11  30
  -1   8  -9 68391.9 3122.18  34
   1  -8  10 1251.58 544.868  58
   1  -8  10 1810.31 579.372  65
  -1   8 -10 1098.56 366.743  34
  -1   8 -10 1344.35 348.781  29
   1  -8  10 804.689 290.438  30
  -1   8 -10 956.034 307.995  38
   1  -8  11 11675.4 1401.30  58
   1  -8  11 12114.4 1198.93  57
   1  -8  11 16040.7 1120.79  30
  -1   8 -11 17687.7 1180.42  29
  -1   8 -11 15546.9 1267.23  34
   1  -8  12 551.884 329.571  58
   1  -8  12 1064.71 253.595  30
  -1   8 -12 1323.95 297.792  29
  -1   8 -12 747.917 271.347  34
  -1   8 -13 45.1305 203.033  63
   1  -8  13 115.925 162.614  58
  -1   8 -13-38.2029 109.544  15
  -1   8 -13 40.8770 91.9490  34
  -1   8 -14 174.183 88.5761  16
  -1   8 -14 194.574 105.268  15
   1  -7 -20 3226.71 296.031  18
   1  -7 -19 4642.83 477.196   1
   1  -7 -19 3865.00 407.340  23
   1  -7 -19 3996.43 467.462  18
   1  -7 -19 4029.54 371.225  13
  -1   7  18 5937.31 564.531  36
   1  -7 -18 6399.55 684.300   1
   1  -7 -18 6896.23 721.794  18
   1  -7 -18 6882.83 667.702  13
   1  -7 -18 7041.24 696.869  23
   1  -7 -17 29596.0 1654.38   1
   1  -7 -17 28899.5 1626.50  13
   1  -7 -17 30759.0 1779.52  22
   1  -7 -17 29055.6 1669.30  18
   1  -7 -16 40534.7 2256.78  13
   1  -7 -16 38777.3 2184.38   1
   1  -7 -16 37565.1 1748.12  20
   1  -7 -16 33992.6 1800.01  21
   1  -7 -16 40185.9 2328.17  22
   1  -7 -16 41235.2 2293.09  18
   1  -7 -15 16250.4 1620.07  64
   1  -7 -15 23430.7 1716.51   1
   1  -7 -15 22130.5 1730.16  13
   1  -7 -15 20096.5 1323.54  20
   1  -7 -15 22275.8 1779.72  22
   1  -7 -15 22603.8 1536.11  21
   1  -7 -14 40558.8 2536.59  14
   1  -7 -14 33390.5 1706.56  20
   1  -7 -14 34376.1 2198.42  22
   1  -7 -14 36107.0 1996.45  21
   1  -7 -14 32083.1 2342.53  64
   1  -7 -14 38041.2 2273.42  13
   1  -7 -14 35056.7 2092.10   1
  -1   7  14 34018.1 2204.87  49
  -1   7  14 31832.4 2195.14  47
  -1   7  14 30998.9 1955.04  42
  -1   7  14 37676.0 2452.15  48
   1  -7 -13 359.115 258.248  13
  -1   7  13 91.5397 385.360  61
   1  -7 -13 473.114 372.544  64
   1  -7 -13-108.440 597.581  62
   1  -7 -13 525.277 321.746  14
   1  -7 -13 473.580 261.143  24
   1  -7 -13 553.385 240.017  19
   1  -7 -13 484.211 280.253  21
   1  -7 -13 671.521 328.809  22
   1  -7 -13 777.119 257.944  20
  -1   7  13 724.138 354.548  47
  -1   7  13 810.831 363.976  42
  -1   7  13 462.952 332.032  49
  -1   7  13 838.685 393.005  48
   1  -7 -12 2782.66 741.145  64
   1  -7 -12 1698.09 514.946  33
   1  -7 -12 1658.33 393.902  20
   1  -7 -12 2330.50 559.699  24
   1  -7 -12 1838.92 485.478  21
   1  -7 -12 2754.83 676.300  14
   1  -7 -12 2073.65 450.014  19
   1  -7 -12 1754.94 512.211  22
  -1   7  12 1927.87 527.055  42
  -1   7  12 1299.82 473.499  47
  -1   7  12 2431.20 647.824  48
  -1   7  12 2921.55 670.742  49
   1  -7 -11 255.367 191.593   1
  -1   7  11-165.190 347.645  61
   1  -7 -11 529.486 349.215  64
   1  -7 -11 714.711 303.895  33
   1  -7 -11 662.191 229.938  19
   1  -7 -11 842.544 307.518  21
   1  -7 -11 658.867 234.430  20
   1  -7 -11 603.752 282.898  24
   1  -7 -11 1107.71 427.857  14
  -1   7  11 155.131 201.580  47
  -1   7  11 629.590 340.694  48
  -1   7  11 549.874 327.318  49
  -1   7  11 331.298 238.147  42
   1  -7 -10 433.288 217.074   1
   1  -7 -10 442.567 318.032  64
   1  -7 -10-96.7393 407.124  62
  -1   7  10-76.1489 320.481  61
   1  -7 -10 239.536 170.440  33
   1  -7 -10 482.656 297.357  14
   1  -7 -10 345.774 165.878  20
   1  -7 -10 408.573 173.735  19
   1  -7 -10 320.219 191.045  24
  -1   7  10 45.6378 145.242  42
  -1   7  10 467.135 273.842  49
   1  -7  -9 553.512 227.508  24
   1  -7  -9 393.538 230.858  14
   1  -7  -9 1225.85 415.802  66
   1  -7  -9 1075.27 465.576  64
   1  -7  -9 180.320 405.717  62
  -1   7   9-69.7052 192.259  61
   1  -7  -9 431.915 198.535   1
   1  -7  -9 535.722 236.513  52
  -1   7   9 883.100 374.358  49
  -1   7   9 523.495 277.707  42
  -1   7   9 777.726 271.178  43
   1  -7  -8 9634.74 1006.43  14
  -1   7   8 7605.19 852.897  54
   1  -7  -8 9837.20 1046.57  52
  -1   7   8 6696.61 913.595  49
  -1   7   8 8794.19 879.736  43
  -1   7   8 9495.51 1033.82  42
   1  -7  -8 9492.98 1170.28  66
   1  -7  -7 33538.6 1859.12  14
   1  -7  -7 29297.3 1538.86  50
  -1   7   7 31656.1 1812.77  54
   1  -7  -7 30780.0 1926.67  52
  -1   7   7 33207.7 1796.25  43
  -1   7   7 30341.4 1577.08  41
   1  -7  -7 33720.2 2238.73  64
   1  -7  -7 37758.5 2465.73  66
   1  -7  -7 25983.7 2419.82  62
   1  -7  -6 11432.7 989.967  14
   1  -7  -6 8460.86 779.157  50
  -1   7   6 8117.60 909.190  54
   1  -7  -6 9175.85 1022.18  52
  -1   7   6 9332.89 861.870  41
   1  -7  -6 8986.89 843.079  44
  -1   7   6 9632.53 949.498  43
   1  -7  -6 9532.85 1136.93  64
   1  -7  -6 7756.23 1285.10  62
   1  -7  -6 9787.29 1233.82  66
   1  -7  -6 8375.26 1002.10  67
   1  -7  -5 119758. 3700.69  14
  -1   7   5 107329. 4185.76  60
   1  -7  -5 115686. 4439.36  64
   1  -7  -5 126249. 4877.41  66
   1  -7  -5 105962. 4124.03  67
   1  -7  -5 120574. 3611.89  44
  -1   7   5 106452. 3809.98  42
  -1   7   5 115419. 3796.81  41
  -1   7   5 114256. 3916.57  43
  -1   7   5 110910. 4002.69  54
   1  -7  -5 109250. 4147.68  52
   1  -7  -5 103801. 3446.12  50
  -1   7   4 23216.9 1700.58  60
   1  -7  -4 35365.6 2308.13  66
   1  -7  -4 40970.4 2733.83  62
   1  -7  -4 30071.6 1782.97  65
   1  -7  -4 25925.9 1768.54  67
   1  -7  -4 28344.5 1894.36  64
   1  -7  -4 25516.2 1695.11  46
   1  -7  -4 24630.6 1288.03  44
  -1   7   4 22160.9 1487.62  43
   1  -7  -4 25389.6 1647.67  45
  -1   7   4 23423.6 1475.01  42
  -1   7   4 23381.9 1468.63  41
  -1   7   4 24497.3 1645.57  54
   1  -7  -4 22610.3 1296.07  50
   1  -7  -4 24223.8 1697.15  52
   1  -7  -3 814.587 290.612  65
   1  -7  -3 290.830 210.213  64
  -1   7   3 1840.91 406.867  41
   1  -7  -3 2127.94 454.038  45
  -1   7   3 2559.04 492.826  43
  -1   7   3 1889.51 391.001  42
   1  -7  -3 1846.41 313.047  44
   1  -7  -3 1724.11 428.139  46
  -1   7   3 376.665 258.821  60
   1  -7  -3 1365.38 295.710  50
  -1   7   3 1537.05 425.771  54
   1  -7  -2 64521.5 3191.52  66
   1  -7  -2 51818.1 2683.83  65
   1  -7  -2 52818.9 2669.47  67
  -1   7   2 51152.1 2651.64  60
   1  -7  -2 60027.5 2730.24  64
   1  -7  -2 50751.4 2409.44  45
   1  -7  -2 50256.5 2424.63  46
   1  -7  -2 54535.5 1923.97  44
  -1   7   2 54870.4 2425.63  41
  -1   7   2 52325.2 2396.77  43
  -1   7   2 53431.1 2182.19  42
  -1   7   2 56094.8 2431.87  51
   1  -7  -2 52905.5 2136.51  50
  -1   7   2 61063.6 2824.21  54
  -1   7   1 104013. 4008.55  60
   1  -7  -1 110326. 3850.21  64
   1  -7  -1 102674. 3896.55  67
   1  -7  -1 106762. 4118.38  65
  -1   7   1 105322. 4177.05  63
   1  -7  -1 120290. 4561.96  66
   1  -7  -1 96367.7 3544.82  45
  -1   7   1 84518.0 2981.73  42
  -1   7   1 90125.9 3421.65  41
   1  -7  -1 91668.7 2772.40  44
   1  -7  -1 93009.5 3181.67  50
  -1   7   1 104835. 4026.67  54
  -1   7   1 90708.9 3416.89  51
   1  -7  -1 100137. 3527.99  58
   1  -7   0 61336.2 2946.52  67
   1  -7   0 75606.3 3535.15  66
  -1   7   0 69648.6 3334.62  63
  -1   7   0 62672.5 3100.04  60
   1  -7   0 61598.9 2729.57  45
  -1   7   0 70580.8 2814.33  43
  -1   7   0 63300.2 2728.67  41
   1  -7   0 61650.4 2078.31  44
  -1   7   0 66109.6 2293.61  42
   1  -7   0 61320.9 2900.34  52
  -1   7   0 64813.7 2750.20  51
   1  -7   0 68053.1 2886.63  58
  -1   7  -1 3288.31 685.824  60
  -1   7  -1 3593.11 742.659  63
   1  -7   1 3909.55 795.727  66
   1  -7   1 2443.49 561.844  67
   1  -7   1 2925.92 551.883  45
  -1   7  -1 3206.52 550.778  43
   1  -7   1 3238.40 392.696  44
  -1   7  -1 3091.54 390.654  42
   1  -7   1 3695.04 649.072  58
  -1   7  -1 3250.57 574.637  51
   1  -7   1 3625.85 646.454  52
   1  -7   2 91951.7 3815.23  67
  -1   7  -2 98788.8 4416.84  63
   1  -7   2 125032. 4754.24  66
   1  -7   2 88845.6 2890.26  44
   1  -7   2 102934. 3802.26  45
  -1   7  -2 107128. 3811.48  41
  -1   7  -2 102898. 3627.31  43
   1  -7   2 92377.9 3809.13  52
  -1   7  -2 95077.4 3679.99  51
   1  -7   2 106754. 4109.55  58
  -1   7  -2 114439. 4552.92  60
  -1   7  -3 30936.0 2367.99  63
   1  -7   3 30230.5 2294.74  65
   1  -7   3 36395.6 2449.51  66
  -1   7  -3 29801.4 1850.64  41
  -1   7  -3 32366.8 1815.34  43
   1  -7   3 27069.9 1347.37  44
   1  -7   3 27072.6 1881.60  52
  -1   7  -3 30572.7 2308.68  60
   1  -7   3 33751.6 2215.82  58
   1  -7   4 111384. 4814.47  65
   1  -7   4 130952. 4927.10  66
  -1   7  -4 104774. 4862.81  63
   1  -7   4 119047. 4688.19  58
  -1   7  -4 106831. 4027.88  51
   1  -7   4 93243.0 3913.41  52
  -1   7  -4 108157. 4803.97  60
  -1   7  -4 101608. 3665.99  43
   1  -7   4 96127.3 3191.60  44
  -1   7  -4 109378. 4019.26  41
   1  -7   4 97915.6 3967.52  46
   1  -7   5 39007.2 2736.92  65
  -1   7  -5 32888.6 2024.12  34
   1  -7   5 35815.5 1964.21  30
  -1   7  -5 37274.4 2138.02  38
  -1   7  -5 41812.6 2846.80  60
   1  -7   5 33564.8 2096.67  52
   1  -7   5 38682.8 2614.70  58
  -1   7  -5 37185.9 2210.80  51
  -1   7  -5 37401.1 2173.83  41
  -1   7  -5 38775.2 1988.18  43
   1  -7   5 35542.4 2214.88  46
   1  -7   5 36330.4 1722.92  44
   1  -7   6 36023.1 2703.80  65
  -1   7  -6 38867.6 2229.49  38
   1  -7   6 35791.3 2004.62  30
  -1   7  -6 39179.5 1960.33  29
  -1   7  -6 33929.7 2168.18  51
  -1   7  -6 34855.6 2699.98  60
  -1   7  -6 39794.2 2249.89  41
  -1   7  -6 35717.6 1879.50  43
   1  -7   6 34097.1 2248.99  46
   1  -7   7 5446.84 1048.43  65
   1  -7   7 2812.77 541.535  30
  -1   7  -7 3298.65 636.688  38
  -1   7  -7 3184.92 530.071  29
   1  -7   7 4621.26 938.809  58
  -1   7  -7 3921.57 723.428  51
  -1   7  -7 3944.68 912.077  60
  -1   7  -7 3492.70 639.975  41
   1  -7   7 3692.96 730.161  46
   1  -7   8 584.881 349.107  65
  -1   7  -8 612.965 256.817  29
  -1   7  -8 1346.02 402.912  38
   1  -7   8 754.523 294.261  30
  -1   7  -8 555.121 320.995  34
  -1   7  -8 684.355 436.274  60
   1  -7   8 638.297 422.285  58
   1  -7   8 1159.52 430.446  46
   1  -7   8 277.037 249.614  45
   1  -7   9 14321.5 1668.46  65
  -1   7  -9 8773.15 1079.50  34
  -1   7  -9 9508.15 1060.03  38
   1  -7   9 7827.10 907.841  30
  -1   7  -9 8813.46 949.093  29
   1  -7   9 12935.3 1640.86  58
  -1   7  -9 12071.3 1595.31  60
   1  -7   9 8879.12 1170.13  46
   1  -7   9 10198.7 1259.82  45
   1  -7  10 1426.84 517.980  65
   1  -7  10 1564.18 600.289  58
   1  -7  10 2444.82 588.160  45
   1  -7  10 2334.16 568.165  46
   1  -7  10 3115.35 550.885  30
  -1   7 -10 2756.42 537.873  29
  -1   7 -10 3079.38 616.583  34
  -1   7 -10 2356.28 507.980  38
   1  -7  11 30833.5 2438.79  58
  -1   7 -11 30578.1 1783.88  29
   1  -7  11 29439.2 1690.56  30
  -1   7 -11 28383.9 1866.21  34
  -1   7 -11 26368.5 1600.72  38
   1  -7  12 119.042 250.553  58
   1  -7  12 48.8994 174.022  57
  -1   7 -12 750.805 258.624  29
   1  -7  12 432.308 192.289  30
  -1   7 -12 349.601 215.447  34
   1  -7  13 657.916 300.119  57
   1  -7  13 540.873 293.041  58
   1  -7  13 990.011 236.662  30
  -1   7 -13 602.918 221.174  29
  -1   7 -13 1058.03 283.382  34
   1  -7  14 2229.98 464.975  58
   1  -7  14 2612.87 481.270  57
  -1   7 -14 3739.32 485.778  15
  -1   7 -14 3175.55 422.681  29
  -1   7 -15 58.9079 81.1524  15
   1  -6 -19 6619.91 591.961   1
   1  -6 -19 5339.58 551.185  23
   1  -6 -19 5409.06 439.673  13
   1  -6 -19 6175.52 640.077  18
   1  -6 -18 3910.28 552.275   1
   1  -6 -18 3760.74 574.164  18
   1  -6 -18 2947.80 504.381  23
   1  -6 -18 3639.79 499.003  13
  -1   6  17-149.404 356.455  61
   1  -6 -17 36.2756 99.9374   1
   1  -6 -17 35.1386 158.082  13
   1  -6 -17 49.5833 142.177  21
   1  -6 -17 240.119 211.117  18
  -1   6  16-86.0619 273.799  61
   1  -6 -16 254.472 202.410   1
   1  -6 -16 240.822 115.551  11
   1  -6 -16 129.078 216.444  13
   1  -6 -16 239.727 150.767  20
   1  -6 -16 138.435 164.160  18
   1  -6 -16 199.937 149.958  21
   1  -6 -16 95.9318 170.636  22
   1  -6 -15 16287.4 1037.40  11
   1  -6 -15 16118.5 1457.66  13
   1  -6 -15 16774.5 1443.63   1
   1  -6 -15 18244.7 1294.81  20
   1  -6 -15 17904.7 1381.80  21
   1  -6 -15 18841.9 1634.70  22
   1  -6 -14 2198.74 574.219  22
   1  -6 -14 3328.09 721.965  14
   1  -6 -14 2073.77 465.436  20
   1  -6 -14 2086.55 496.106  21
   1  -6 -14 2980.95 679.048  64
   1  -6 -14 108.846 576.208  62
   1  -6 -14 2920.36 638.285  13
   1  -6 -14 3257.76 661.672   1
   1  -6 -14 2893.55 435.620  11
  -1   6  14 3568.82 700.376  49
  -1   6  14 2469.05 644.343  48
  -1   6  14 2630.95 542.379  42
  -1   6  14 3200.88 718.635  47
   1  -6 -13 481.998 175.931  11
   1  -6 -13 257.246 216.551  13
   1  -6 -13 284.274 238.344   1
   1  -6 -13 181.434 215.137  14
   1  -6 -13 405.513 211.456  20
   1  -6 -13 113.468 147.419  19
   1  -6 -13 212.344 223.438  22
   1  -6 -13 135.769 124.749  21
  -1   6  13 45.5323 161.995  42
  -1   6  13 60.0790 191.165  48
  -1   6  13 495.734 262.866  49
  -1   6  13 229.641 241.633  47
   1  -6 -13 1220.53 490.034  64
   1  -6 -13 109.230 601.857  62
   1  -6 -12 90.5916 124.814   1
   1  -6 -12 248.625 209.271  13
   1  -6 -12 64.1816 144.393  64
   1  -6 -12 105.790 336.541  62
   1  -6 -12 631.225 341.522  14
   1  -6 -12 181.502 144.368  21
   1  -6 -12 143.834 127.916  19
   1  -6 -12 355.898 255.741  22
   1  -6 -12 280.498 223.090  24
   1  -6 -12 288.097 162.032  20
  -1   6  12 55.1161 214.752  47
  -1   6  12-54.2347 192.909  49
  -1   6  12 175.119 245.661  48
   1  -6 -11 5391.46 801.445  21
   1  -6 -11 5111.54 686.576  20
   1  -6 -11 4427.68 724.390  24
   1  -6 -11 5341.09 695.353  19
   1  -6 -11 5598.79 894.643  14
   1  -6 -11 4794.15 765.248  22
   1  -6 -11 4771.06 892.549  64
   1  -6 -11 5455.13 833.252  33
  -1   6  11 5383.23 877.529  49
  -1   6  11 4649.30 759.059  42
  -1   6  11 4384.27 819.880  48
  -1   6  11 4262.65 794.995  47
   1  -6 -10 1875.12 570.001  64
   1  -6 -10 2930.41 537.908   1
   1  -6 -10 4260.45 744.474  14
   1  -6 -10 3133.96 581.315  24
  -1   6  10 2512.00 589.234  49
  -1   6  10 5070.48 772.492  42
  -1   6  10 2280.49 585.908  48
   1  -6  -9 5475.39 810.441  14
   1  -6  -9 4015.41 606.664  52
  -1   6   9 4066.71 707.535  49
  -1   6   9 4033.76 670.290  42
  -1   6   9 3161.28 485.640  43
   1  -6  -9 4218.77 801.259  64
  -1   6   8 578.683 234.455  54
   1  -6  -8 345.100 152.429  50
   1  -6  -8 429.215 241.489  52
  -1   6   8 533.851 271.350  42
  -1   6   8 718.319 256.346  43
  -1   6   8 379.625 242.020  49
   1  -6  -8 101.827 198.510  64
   1  -6  -8 78.6926 279.983  62
   1  -6  -8 293.449 190.702  66
  -1   6   8 238.578 189.890  61
   1  -6  -7 9886.04 970.225  14
   1  -6  -7 12413.4 1112.12  52
   1  -6  -7 12443.1 932.209  50
  -1   6   7 11791.9 1005.26  54
  -1   6   7 12153.3 984.541  43
  -1   6   7 12376.7 1105.50  42
  -1   6   7 11394.8 859.861  41
   1  -6  -7 12916.7 1595.60  62
   1  -6  -6 67277.8 2876.59  14
  -1   6   6 83753.4 3098.73  54
   1  -6  -6 81829.8 3223.01  52
   1  -6  -6 81074.2 2794.27  50
   1  -6  -6 85145.9 2987.04  44
  -1   6   6 77849.6 2802.40  41
  -1   6   6 82238.4 3027.39  43
   1  -6  -6 89241.8 3388.86  67
   1  -6  -6 107895. 4067.71  66
   1  -6  -6 95865.5 3765.03  64
   1  -6  -5 24773.2 1399.86  14
   1  -6  -5 40836.7 2307.32  66
   1  -6  -5 29379.8 1765.46  67
   1  -6  -5 32732.4 1984.40  64
   1  -6  -5 44450.1 2807.52  62
  -1   6   5 27018.5 1464.14  41
   1  -6  -5 28046.9 1443.43  44
  -1   6   5 28400.4 1581.15  43
   1  -6  -5 30727.1 1776.75  52
  -1   6   5 27463.7 1605.81  54
   1  -6  -5 27705.6 1397.46  50
   1  -6  -4 28667.0 1738.40  67
   1  -6  -4 29453.7 1826.11  64
   1  -6  -4 25470.7 1572.12  45
  -1   6   4 25481.3 1467.69  42
   1  -6  -4 25212.8 1282.63  44
  -1   6   4 23844.9 1384.87  41
   1  -6  -4 27151.2 1666.12  46
  -1   6   4 26150.8 1503.94  43
   1  -6  -4 23435.2 1252.13  50
  -1   6   4 29739.3 1668.31  54
  -1   6   3 49177.8 2412.98  60
   1  -6  -3 56419.0 2572.31  64
  -1   6   3 54037.9 2212.97  41
   1  -6  -3 51982.9 2301.71  45
   1  -6  -3 50590.3 2321.85  46
  -1   6   3 52351.6 2239.92  43
  -1   6   3 52634.4 2155.61  42
   1  -6  -3 52983.2 1890.90  44
   1  -6  -3 49595.7 1946.20  50
  -1   6   3 61040.4 2547.01  54
  -1   6   3 51124.6 2144.26  51
  -1   6   2 23215.0 1578.05  60
   1  -6  -2 27851.3 1671.54  67
  -1   6   2 22298.7 1355.33  41
   1  -6  -2 22211.9 1063.39  44
  -1   6   2 22484.6 1255.46  42
  -1   6   2 21850.7 1361.78  43
   1  -6  -2 23675.5 1442.54  45
   1  -6  -2 24835.5 1490.25  46
  -1   6   2 24498.4 1584.94  54
   1  -6  -2 21612.8 1178.44  50
  -1   6   2 24323.6 1391.36  51
   1  -6  -1 20445.9 1604.43  66
  -1   6   1 20635.4 1485.50  60
   1  -6  -1 22782.8 1499.61  67
   1  -6  -1 18051.4 1238.02  45
   1  -6  -1 15951.9 852.477  44
  -1   6   1 15528.4 1127.52  41
  -1   6   1 15776.6 989.140  42
   1  -6  -1 16727.5 1039.70  50
  -1   6   1 18516.2 1380.53  54
  -1   6   1 16725.5 1157.67  51
  -1   6   0 133938. 4590.35  60
  -1   6   0 135264. 4779.95  63
   1  -6   0 127059. 4312.83  67
  -1   6   0 125147. 3585.22  42
   1  -6   0 126311. 3387.37  44
   1  -6   0 118569. 4016.31  45
  -1   6   0 127664. 4091.14  41
  -1   6   0 133774. 4143.09  51
  -1   6   0 135392. 4556.47  54
  -1   6  -1 112937. 4402.00  63
   1  -6   1 108793. 3896.90  67
  -1   6  -1 105939. 4170.59  60
   1  -6   1 105820. 3008.11  44
  -1   6  -1 112683. 3665.99  43
   1  -6   1 103393. 3653.68  45
  -1   6  -1 106593. 3056.39  42
   1  -6   1 105721. 3836.84  52
  -1   6  -1 106422. 3671.29  51
  -1   6  -2 109927. 4384.85  60
   1  -6   2 110388. 3945.80  67
   1  -6   2 102892. 3076.10  44
  -1   6  -2 113435. 3693.16  43
  -1   6  -2 111544. 3806.24  41
  -1   6  -2 106905. 2935.14  42
  -1   6  -2 107085. 3738.68  51
   1  -6   2 113338. 3969.82  52
   1  -6   2 119297. 4187.75  58
   1  -6   3 431.145 228.628  66
   1  -6   3 259.292 195.453  67
   1  -6   3 417.261 172.994  47
  -1   6  -3 59.2820 105.509  43
   1  -6   3 456.098 249.601  46
   1  -6   3 377.208 150.055  44
  -1   6  -3 203.893 179.317  41
   1  -6   3 176.806 198.900  58
  -1   6  -3 203.403 214.035  60
   1  -6   3 73.4662 130.716  52
   1  -6   4 61921.6 3030.17  66
   1  -6   4 59222.1 3105.21  65
   1  -6   4 47516.4 1923.65  44
  -1   6  -4 51913.8 2264.79  43
   1  -6   4 47043.2 2035.10  47
  -1   6  -4 54304.3 2496.51  41
   1  -6   4 50843.0 2493.08  46
  -1   6  -4 49863.3 2435.29  51
  -1   6  -4 48534.3 2863.53  60
   1  -6   4 57631.7 2942.58  58
   1  -6   4 46852.7 2382.38  52
   1  -6   5 23943.6 2000.97  65
  -1   6  -5 24801.3 1648.50  41
   1  -6   5 23591.0 1394.54  47
  -1   6  -5 23625.9 1439.07  43
   1  -6   5 22401.7 1643.28  46
  -1   6  -5 20404.8 1846.00  60
  -1   6  -5 22860.3 1612.47  51
   1  -6   5 23991.2 1602.87  52
   1  -6   6 77201.1 3875.22  65
  -1   6  -6 74082.6 3823.50  60
  -1   6  -6 72021.9 3151.91  51
   1  -6   6 79808.5 3850.16  58
  -1   6  -6 70495.1 2728.60  43
  -1   6  -6 72153.8 3085.22  41
   1  -6   6 69715.0 2768.75  47
   1  -6   6 71485.4 3298.44  46
   1  -6   7 647.947 359.436  65
  -1   6  -7 2823.83 538.450  38
   1  -6   7 3407.20 551.830  30
  -1   6  -7 2855.06 572.104  34
  -1   6  -7 3914.54 574.694  29
  -1   6  -7 1199.15 498.754  60
   1  -6   7 2152.05 653.784  58
  -1   6  -7 1464.30 435.245  51
   1  -6   7 2689.18 488.631  47
   1  -6   7 1869.55 514.835  46
  -1   6  -7 2220.59 494.362  41
   1  -6   8 13309.7 1582.91  65
  -1   6  -8 17647.4 1398.18  38
  -1   6  -8 16827.8 1465.38  34
   1  -6   8 14791.4 1249.09  30
  -1   6  -8 16899.1 1334.57  29
   1  -6   8 15471.8 1720.65  58
  -1   6  -8 13747.7 1653.89  60
  -1   6  -8 16325.8 1438.46  51
   1  -6   8 15343.9 1511.36  45
   1  -6   8 14029.7 1184.08  47
   1  -6   8 14160.9 1452.80  46
  -1   6  -8 16759.4 1345.92  41
   1  -6   9 8616.71 1253.12  65
  -1   6  -9 7721.43 988.549  34
  -1   6  -9 8039.08 925.112  29
   1  -6   9 7235.90 859.931  30
  -1   6  -9 7630.17 939.680  38
  -1   6  -9 7918.64 1265.27  60
   1  -6   9 8548.22 1300.79  58
   1  -6   9 8518.91 1141.37  45
   1  -6   9 8124.34 1109.00  46
   1  -6  10-62.7501 199.861  65
  -1   6 -10 1347.27 367.641  38
  -1   6 -10 1031.77 357.191  29
   1  -6  10 773.461 287.166  30
  -1   6 -10 1110.69 396.523  34
   1  -6  10 503.522 379.591  58
   1  -6  10 226.038 220.387  45
   1  -6  10 667.991 343.057  46
  -1   6 -11 5709.40 846.767  34
  -1   6 -11 6099.06 822.185  29
   1  -6  11 6130.50 766.599  30
  -1   6 -11 5625.25 714.522  38
  -1   6 -11 6864.39 716.968  12
   1  -6  11 4149.54 922.903  58
   1  -6  11 5223.39 896.324  45
   1  -6  11 5258.71 891.748  46
   1  -6  12 3129.02 793.246  58
  -1   6 -12 3417.18 488.997  12
   1  -6  12 4435.95 625.555  30
  -1   6 -12 3247.86 615.448  34
  -1   6 -12 4785.77 700.493  29
   1  -6  13 56.4166 219.814  58
   1  -6  13 216.155 257.866  57
  -1   6 -13 197.369 120.852  12
   1  -6  13 51.9272 92.3691  30
  -1   6 -13 67.6746 142.413  29
  -1   6 -13 227.547 193.472  34
   1  -6  14 7626.10 996.971  57
   1  -6  14 7077.87 949.280  58
  -1   6 -14 10873.8 721.311  12
  -1   6 -14 10039.4 896.441  29
  -1   6 -15 383.850 169.717  29
  -1   6 -15 246.590 147.156  15
   1  -6  15 382.584 221.376  57
  -1   6 -16 8686.75 625.380  15
  -1   6 -16 8445.99 570.811  29
   1  -5 -20 3748.31 408.790  18
   1  -5 -20 3063.57 323.453  23
   1  -5 -19 1401.60 308.794  23
   1  -5 -19 1621.11 297.774   1
   1  -5 -18 2075.46 445.975  23
   1  -5 -18 1309.49 262.349  11
   1  -5 -18 1630.02 362.210   1
   1  -5 -18 1377.96 323.431  13
   1  -5 -17 4021.98 555.079  21
   1  -5 -17 4440.29 716.350  23
   1  -5 -17 4503.24 661.192  13
   1  -5 -17 3559.95 484.823  11
   1  -5 -17 4597.10 689.539   1
   1  -5 -16 7513.76 851.451  20
   1  -5 -16 7098.54 849.638  21
   1  -5 -16 8285.62 1082.19  22
   1  -5 -16 8044.00 966.502  13
   1  -5 -16 6514.67 670.260  12
   1  -5 -16 7171.43 923.993   1
   1  -5 -16 7706.18 766.168  11
   1  -5 -15 1666.14 473.835  13
   1  -5 -15 1658.57 347.314  12
   1  -5 -15 1090.41 400.181   1
   1  -5 -15 1677.58 379.420  11
   1  -5 -15 2027.56 464.407  20
   1  -5 -15 1832.50 529.333  22
   1  -5 -15 2051.37 499.234  21
  -1   5  15 3039.89 664.857  48
   1  -5 -14 11464.4 1117.90  20
   1  -5 -14 12397.5 1221.92  21
   1  -5 -14 11123.0 1301.03  22
   1  -5 -14 11434.3 978.416  11
   1  -5 -14 12405.6 1293.76  13
   1  -5 -14 11461.8 1225.93   1
  -1   5  14 11249.8 1210.46  49
  -1   5  14 11639.1 1366.59  48
   1  -5 -13 322.932 567.866  62
   1  -5 -13 235.410 187.253  64
   1  -5 -13 897.888 260.769  11
   1  -5 -13 196.795 156.550  13
   1  -5 -13 47.4735 106.849   1
   1  -5 -13 307.984 240.013  14
   1  -5 -13 486.594 249.821  19
   1  -5 -13 118.668 109.035  20
   1  -5 -13 105.856 188.280  22
   1  -5 -13 136.383 125.295  21
  -1   5  13 357.559 229.827  49
  -1   5  13 169.548 165.183  42
  -1   5  13 116.513 227.001  48
   1  -5 -12 8517.05 1175.18  14
   1  -5 -12 7592.33 994.327  24
   1  -5 -12 7015.49 847.078  20
   1  -5 -12 7439.74 1009.09  22
   1  -5 -12 8083.06 989.182  21
   1  -5 -12 8103.87 920.152  19
   1  -5 -12 8188.60 1146.66  64
   1  -5 -12 7222.17 727.217  11
   1  -5 -12 7087.00 935.729   1
   1  -5 -12 7380.34 971.298  13
  -1   5  12 7485.31 1002.24  49
  -1   5  12 7437.18 922.798  42
  -1   5  12 8076.04 1129.42  48
   1  -5 -11 289.164 484.976  62
   1  -5 -11 1076.54 413.180  64
   1  -5 -11 760.600 252.569   4
   1  -5 -11 578.259 246.136   1
   1  -5 -11 768.128 260.781  19
   1  -5 -11 553.011 254.228  22
   1  -5 -11 604.425 233.505  20
   1  -5 -11 591.114 251.593  21
   1  -5 -11 346.496 207.052  24
   1  -5 -11 419.004 288.855  14
  -1   5  11 538.668 320.825  48
  -1   5  11 1001.24 379.384  49
  -1   5  11 580.881 287.939  42
   1  -5 -10 12987.7 1289.91  14
  -1   5  10 13384.0 1274.95  49
  -1   5  10 11484.4 1127.74  42
  -1   5  10 14202.9 1390.14  48
   1  -5 -10 12486.3 1347.28  64
   1  -5  -9 44304.3 2364.73  14
  -1   5   9 39440.2 2248.14  49
   1  -5  -9 36960.0 1801.06  52
  -1   5   9 39247.1 2137.49  42
   1  -5  -8 181.056 163.283  14
   1  -5  -8 602.197 228.325  52
  -1   5   8 872.735 309.352  42
  -1   5   8 777.153 302.987  49
  -1   5   8 665.273 213.050  43
   1  -5  -7 1251.64 337.884  14
  -1   5   7 815.819 253.670  53
   1  -5  -7 641.983 241.630  52
   1  -5  -7 535.814 185.110  50
  -1   5   7 1669.81 292.515  41
  -1   5   7 384.357 183.842  43
  -1   5   7 772.289 266.364  42
   1  -5  -7 884.681 335.361  64
   1  -5  -7 668.583 438.712  62
   1  -5  -6 779.713 258.204  14
  -1   5   6 1854.25 362.918  54
   1  -5  -6 1618.85 301.877  50
   1  -5  -6 1508.37 346.464  52
  -1   5   6 2402.78 420.071  53
  -1   5   6 1566.71 331.050  43
  -1   5   6 1048.15 249.354  41
  -1   5   6 1589.93 384.411  42
   1  -5  -6 1433.67 316.733  44
   1  -5  -6 2608.65 682.922  62
   1  -5  -5 83174.7 2842.87  14
   1  -5  -5 88328.0 2740.54  50
  -1   5   5 80893.5 2917.79  54
   1  -5  -5 86337.2 3093.39  52
   1  -5  -5 86506.2 2834.56  44
  -1   5   5 87318.2 2775.75  41
  -1   5   5 87384.4 2929.29  43
   1  -5  -5 93884.6 3222.41  67
   1  -5  -5 95777.7 3490.61  64
  -1   5   4 36826.4 1748.47  54
   1  -5  -4 35688.5 1487.80  50
   1  -5  -4 36988.8 1539.12  44
   1  -5  -4 39245.2 1935.23  46
  -1   5   4 33769.9 1561.97  41
  -1   5   4 35950.6 1677.58  43
  -1   5   3 185498. 5057.27  54
   1  -5  -3 173009. 4461.08  50
  -1   5   3 183722. 4718.76  51
   1  -5  -3 166491. 4874.77  45
   1  -5  -3 172513. 5003.04  46
  -1   5   3 165372. 4706.52  42
  -1   5   3 179819. 4836.15  43
   1  -5  -3 171741. 4382.67  44
  -1   5   3 169604. 4692.48  41
   1  -5  -3 180607. 5089.44  67
  -1   5   2 945.265 290.629  54
   1  -5  -2 1113.76 230.157  50
  -1   5   2 732.092 220.160  51
  -1   5   2 666.340 220.145  43
   1  -5  -2 1413.47 229.264  44
  -1   5   2 1191.25 264.929  42
   1  -5  -2 878.466 252.289  45
  -1   5   2 883.139 238.973  41
  -1   5   1 48923.3 1980.71  51
  -1   5   1 57386.3 2322.65  54
  -1   5   1 49731.1 2003.04  43
  -1   5   1 43131.0 1751.81  42
   1  -5  -1 46527.2 1566.32  44
   1  -5  -1 50631.0 2057.40  45
  -1   5   1 46877.1 1953.54  41
   1  -5  -1 56026.1 2278.42  67
  -1   5   0 135746. 3850.59  51
  -1   5   0 131947. 4104.67  54
  -1   5   0 122001. 3357.62  42
   1  -5   0 119739. 3148.12  44
  -1   5   0 115715. 3676.83  41
   1  -5   0 119773. 3721.55  45
   1  -5   0 128812. 3991.20  67
  -1   5  -1 44411.2 1917.65  51
   1  -5   1 39608.1 1432.27  44
  -1   5  -1 39609.6 1472.51  42
  -1   5  -1 45729.3 1895.51  43
   1  -5   1 40498.1 1847.32  45
   1  -5   1 45851.6 2062.35  67
   1  -5   2 74976.3 2465.55   3
   1  -5   2 70783.5 2743.21  52
  -1   5  -2 64436.6 2562.93  51
  -1   5  -2 69273.8 2030.90  42
   1  -5   2 69718.2 2152.68  44
  -1   5  -2 72544.9 2580.06  43
  -1   5  -2 74715.4 2730.47  41
   1  -5   2 68605.5 2356.70  47
   1  -5   2 68522.8 2722.93  67
   1  -5   3 29461.1 1409.47   3
   1  -5   3 24094.2 1473.64  52
  -1   5  -3 26513.7 1520.27  41
   1  -5   3 25891.5 1531.35  46
  -1   5  -3 24295.6 866.198  42
  -1   5  -3 25524.8 1406.31  43
   1  -5   3 25268.8 1294.19  47
   1  -5   3 22082.1 1417.17  67
   1  -5   4 972.115 286.521  52
  -1   5  -4 625.367 310.306  60
  -1   5  -4 495.905 232.045  51
   1  -5   4 1017.39 313.807  46
   1  -5   4 1055.40 267.115  47
  -1   5  -4 1151.26 321.326  41
  -1   5  -4 949.936 268.486  43
   1  -5   5 2174.97 430.207  52
  -1   5  -5 1572.85 398.156  51
   1  -5   5 1608.70 472.845  58
  -1   5  -5 3047.49 612.901  60
   1  -5   5 2279.56 409.515  47
  -1   5  -5 3219.68 473.556  43
   1  -5   5 3120.26 558.947  46
  -1   5  -5 3243.97 544.121  41
   1  -5   5 1928.76 530.233  65
   1  -5   6 281.580 153.250   3
  -1   5  -6 1519.63 377.850  59
  -1   5  -6 1583.07 503.869  60
   1  -5   6 1877.48 524.896  58
   1  -5   6 1182.53 318.268  52
  -1   5  -6 1046.70 340.041  51
   1  -5   6 763.351 319.949  46
   1  -5   6 1320.80 337.060  47
  -1   5  -6 852.542 243.169  43
  -1   5  -6 722.312 289.970  41
   1  -5   6 1746.80 526.054  65
   1  -5   7 1335.36 318.528   3
   1  -5   7 729.668 368.646  65
  -1   5  -7 696.176 302.047  51
   1  -5   7 856.856 406.834  58
  -1   5  -7 1419.58 376.864  59
  -1   5  -7 1553.24 509.854  60
   1  -5   7 1023.95 368.499  46
  -1   5  -7 1280.49 362.820  41
   1  -5   7 670.773 310.692  45
   1  -5   7 919.526 300.742  47
  -1   5  -8 13661.3 1102.59  23
   1  -5   8 13237.2 1034.43   3
   1  -5   8 21006.2 1848.99  65
  -1   5  -8 14738.8 1326.03  34
   1  -5   8 14887.4 1202.45  30
   1  -5   8 20187.4 1872.27  58
  -1   5  -8 18618.8 1439.43  59
  -1   5  -8 17324.3 1417.57  51
  -1   5  -8 23671.3 2018.61  60
   1  -5   8 18034.9 1575.14  46
  -1   5  -8 15492.6 1245.14  41
   1  -5   8 19036.7 1395.26  47
   1  -5   8 20146.6 1654.86  45
  -1   5  -9 16573.0 1311.23  23
  -1   5  -9 23734.3 2340.47  63
   1  -5   9 22947.0 1943.44  65
   1  -5   9 18364.0 1383.02  30
  -1   5  -9 19723.9 1586.17  34
  -1   5  -9 19732.6 1503.14  38
   1  -5   9 22492.0 2042.56  58
  -1   5  -9 21059.1 1610.44  59
  -1   5  -9 24437.2 2161.65  60
  -1   5  -9 20621.8 1569.41  51
   1  -5   9 21256.8 1544.00  47
   1  -5   9 19213.8 1687.50  46
   1  -5   9 22230.9 1818.35  45
  -1   5 -10 3304.36 581.728  23
  -1   5 -10 3129.46 884.548  63
  -1   5 -10 2703.34 608.832  34
   1  -5  10 2637.47 512.056  30
  -1   5 -10 2833.21 564.956  29
  -1   5 -10 3813.92 619.337  38
   1  -5  10 4386.19 920.800  58
   1  -5  10 3174.82 571.824  47
   1  -5  10 3913.75 761.440  46
   1  -5  10 3731.09 753.539  45
  -1   5 -11 74127.2 3101.60  23
  -1   5 -11 74355.5 2806.78  11
  -1   5 -11 65931.6 4182.90  63
   1  -5  11 71263.2 2996.50  30
  -1   5 -11 77972.6 3302.87  29
  -1   5 -11 73116.2 3324.25  34
   1  -5  11 72366.7 3933.45  58
   1  -5  11 71352.3 3605.58  45
   1  -5  11 69560.8 3531.42  46
  -1   5 -12 3573.09 515.789  11
  -1   5 -12 3628.79 563.843  12
  -1   5 -12 4189.66 1035.06  63
  -1   5 -12 3361.06 648.734  29
  -1   5 -12 2883.61 592.722  34
   1  -5  12 3369.50 567.963  30
   1  -5  12 5951.21 1049.14  58
   1  -5  12 4638.05 803.628  46
   1  -5  12 4553.31 842.062  45
  -1   5 -13 11757.2 1670.35  63
  -1   5 -13 25289.7 1693.28  29
  -1   5 -13 19818.6 1451.18  34
   1  -5  13 21543.6 1381.62  30
   1  -5  13 16357.1 1672.20  58
  -1   5 -13 25784.9 1404.59  11
  -1   5 -13 25342.4 1463.70  12
  -1   5 -14 341.242 343.311  63
   1  -5  14 285.287 272.304  57
   1  -5  14 343.267 246.701  58
  -1   5 -14 220.628 126.621  11
  -1   5 -14 230.420 146.907  12
   1  -5  14 169.377 127.739  30
  -1   5 -14 461.064 245.941  29
   1  -5  15 518.170 326.701  57
  -1   5 -15 495.485 158.985  11
  -1   5 -15 340.645 153.081  12
  -1   5 -15 379.671 213.040  29
  -1   5 -16 1567.04 239.959  12
  -1   5 -16 1595.76 314.312  29
  -1   5 -16 1626.95 332.673  15
   1  -5  16 2586.49 505.197  57
  -1   5 -17 225.693 101.792  29
   1  -4 -20 16.6826 95.6781  18
   1  -4 -20 85.1875 93.1168  23
   1  -4 -19 2466.03 442.698  18
   1  -4 -19 2607.52 434.538  23
   1  -4 -19 2670.27 362.338   1
   1  -4 -19 2361.16 316.800  11
   1  -4 -18 10510.3 1035.08  18
   1  -4 -18 9579.55 761.013  13
   1  -4 -18 9910.29 985.825  23
   1  -4 -18 9721.88 767.029  11
   1  -4 -18 11331.5 933.441   1
   1  -4 -17 2340.73 465.467  13
   1  -4 -17 1774.45 503.555  18
   1  -4 -17 2663.96 474.503  21
   1  -4 -17 1826.34 493.091  23
   1  -4 -17 2741.87 441.127  12
   1  -4 -17 2440.17 497.712   1
   1  -4 -17 2323.30 424.951  11
   1  -4 -16 1805.37 451.146  21
   1  -4 -16 2427.99 516.816  13
   1  -4 -16 2303.39 505.469  20
   1  -4 -16 2283.42 523.761   1
   1  -4 -16 2497.03 458.618  12
   1  -4 -16 2027.89 436.682  11
   1  -4 -15 11390.2 1010.50  12
   1  -4 -15 13134.3 1282.43   1
   1  -4 -15 12253.8 1079.88  11
   1  -4 -15 12605.6 1209.44  20
   1  -4 -15 15064.9 1481.82  22
   1  -4 -15 14018.7 1284.51  21
   1  -4 -15 11766.8 1191.18  13
   1  -4 -15 13312.2 1495.65  14
  -1   4  15 12547.3 1332.40  48
  -1   4  15 11163.7 1343.86  47
   1  -4 -14 14389.4 1172.11  11
   1  -4 -14 14946.5 1374.15   1
   1  -4 -14 13738.7 1314.29  13
   1  -4 -14 14362.9 1442.11  22
   1  -4 -14 16823.1 1429.76  21
   1  -4 -14 17552.5 1735.33  14
   1  -4 -14 14476.0 1302.51  20
  -1   4  14 11756.8 1404.67  47
  -1   4  14 13841.9 1459.66  48
   1  -4 -13 5289.61 801.118  19
   1  -4 -13 7553.72 903.635  20
   1  -4 -13 6756.25 911.393  21
   1  -4 -13 5943.81 927.552  22
   1  -4 -13 5760.73 822.478  13
   1  -4 -13 5232.25 701.123  11
   1  -4 -13 5505.72 831.310   1
  -1   4  13 6561.42 909.086  49
  -1   4  13 6876.11 821.386  42
  -1   4  13 7534.56 1107.72  47
  -1   4  13 8725.62 1139.60  48
   1  -4 -12 52129.1 2456.51  20
   1  -4 -12 53908.1 2560.85  21
   1  -4 -12 54152.3 2707.33  22
   1  -4 -12 54577.6 2502.20  19
   1  -4 -12 48352.5 2665.79  64
   1  -4 -12 52283.6 2522.66   1
   1  -4 -12 48045.9 2130.74  11
   1  -4 -12 53818.7 2580.03  13
  -1   4  12 55891.4 2667.90  49
  -1   4  12 59993.9 3063.28  47
  -1   4  12 57642.5 2937.06  48
  -1   4  12 54336.6 2449.53  42
   1  -4 -11 1561.83 379.946  19
   1  -4 -11 1473.24 402.918  22
   1  -4 -11 275.853 567.182  62
   1  -4 -11 2792.77 594.308  64
   1  -4 -11 1155.99 299.681   4
   1  -4 -11 1360.26 366.863   1
   1  -4 -11 1161.84 344.387  13
   1  -4 -11 2384.94 610.312  59
  -1   4  11 1357.86 380.540  42
  -1   4  11 1748.66 509.667  48
  -1   4  11 1958.60 493.888  49
   1  -4 -10 3144.01 623.799  14
   1  -4 -10 2640.94 587.707  64
   1  -4 -10 4240.07 565.111   4
  -1   4  10 2226.14 507.982  49
   1  -4 -10 2106.60 541.882  59
  -1   4  10 2282.37 546.423  48
  -1   4  10 2870.93 541.164  42
   1  -4  -9 41283.1 2176.42  14
   1  -4  -9 42931.6 2357.52  59
  -1   4   9 40632.3 2110.05  49
  -1   4   9 41953.0 2082.45  42
  -1   4   9 44827.3 2384.57  48
   1  -4  -9 45509.4 2356.70  64
   1  -4  -8 14685.0 1215.88  14
   1  -4  -8 21446.1 1553.13  59
  -1   4   8 20771.2 1153.37  53
  -1   4   8 21259.3 1451.04  49
   1  -4  -8 20527.9 1133.56  52
  -1   4   8 19559.6 1354.49  42
  -1   4   8 15870.4 946.164  43
   1  -4  -8 22680.2 1615.12  64
   1  -4  -8 14701.6 1698.51  62
   1  -4  -7 26255.6 1570.59  14
   1  -4  -7 35821.0 1929.64  59
  -1   4   7 33278.9 1789.07  49
   1  -4  -7 32313.0 1507.11  52
  -1   4   7 32649.4 1479.82  53
  -1   4   7 28199.5 1199.87  41
  -1   4   7 29523.2 1637.23  42
  -1   4   7 30022.3 1392.15  43
   1  -4  -7 35748.5 1976.46  64
   1  -4  -6 4633.97 562.490  14
   1  -4  -6 5296.44 578.547  52
   1  -4  -6 5585.93 519.748  50
  -1   4   6 5819.89 579.032  53
  -1   4   6 4825.36 600.713  42
  -1   4   6 4258.52 436.463  41
  -1   4   6 5841.66 561.077  43
   1  -4  -5 143811. 4266.34  14
   1  -4  -5 154164. 4035.45  50
   1  -4  -5 157023. 4420.75  52
  -1   4   5 151922. 4433.45  42
  -1   4   5 152399. 4226.70  43
  -1   4   5 154694. 4068.80  41
   1  -4  -5 153619. 4250.93  44
  -1   4   4 1962.38 329.294  54
   1  -4  -4 2409.09 310.943  50
   1  -4  -4 1995.28 353.922  52
   1  -4  -4 2133.58 309.477  44
  -1   4   4 2326.43 353.564  43
   1  -4  -4 1463.81 318.787  67
  -1   4   3 574013. 12195.0  54
  -1   4   3 591491. 11946.3  51
   1  -4  -3 510019. 11661.2  50
   1  -4  -3 524171. 11663.1  44
  -1   4   3 526620. 11879.0  41
   1  -4  -3 509245. 12151.6  45
   1  -4  -3 507208. 12256.2  46
  -1   4   3 561953. 12057.8  43
   1  -4  -3 584527. 12385.0  67
  -1   4   2 82865.9 2662.40  54
   1  -4  -2 75120.9 2238.56  50
  -1   4   2 81634.2 2466.66  51
   1  -4  -2 72458.7 2514.36  45
  -1   4   2 70753.2 2375.44  42
   1  -4  -2 78926.6 2169.52  44
  -1   4   2 78060.1 2443.99  41
  -1   4   2 78809.1 2498.12  43
  -1   4   1 394344. 8669.26  51
  -1   4   1 372105. 8870.12  54
  -1   4   1 359816. 8434.94  42
  -1   4   1 378034. 8088.34  40
   1  -4  -1 378728. 8733.63  45
   1  -4  -1 371642. 8130.18  44
  -1   4   1 389691. 8689.63  41
  -1   4   1 364340. 8628.20  43
   1  -4  -1 366525. 8871.23  67
  -1   4   0 46473.9 1797.92  51
  -1   4   0 49810.0 2006.87  54
  -1   4   0 43741.7 1569.65  42
  -1   4   0 46290.0 1808.19  41
  -1   4   0 47692.6 1545.34  40
   1  -4   0 45155.0 1798.97  45
   1  -4   0 47257.8 1445.47  44
   1  -4   0 51904.2 2009.76  67
   1  -4   1 49275.2 1820.81   3
  -1   4  -1 59735.9 2085.02  51
  -1   4  -1 53345.0 1658.75  42
   1  -4   1 48992.3 1576.97  44
   1  -4   1 54488.4 1849.99  47
   1  -4   1 49800.4 1966.58  45
  -1   4  -1 52192.7 1795.63  40
  -1   4  -1 56116.3 1996.60  43
   1  -4   1 60042.5 2199.86  67
   1  -4   2 21586.8 1076.70   3
   1  -4   2 21088.9 1221.67  52
  -1   4  -2 20525.8 1132.56  43
  -1   4  -2 23118.7 1252.23  41
   1  -4   2 21219.5 1065.61  47
  -1   4  -2 20613.8 1089.46  40
  -1   4  -2 20532.3 845.279  42
   1  -4   2 21589.0 1235.58  67
   1  -4   3 14869.8 954.664   3
   1  -4   3 24547.5 1311.89  52
  -1   4  -3 20297.5 1157.00  40
  -1   4  -3 21645.6 1163.51  43
  -1   4  -3 22083.0 1279.70  41
   1  -4   3 24026.0 1186.22  47
  -1   4  -3 19964.1 741.533  42
   1  -4   3 23874.3 1339.88  46
   1  -4   3 30208.7 1448.10  67
  -1   4  -4 5596.15 634.340  51
   1  -4   4 6110.03 635.360  52
   1  -4   4 5621.41 661.678  46
  -1   4  -4 5149.67 552.079  43
  -1   4  -4 5058.78 609.891  41
  -1   4  -4 4845.13 582.148  40
   1  -4   4 5301.82 561.229  47
  -1   4  -4 7240.29 934.392  63
   1  -4   5 41459.1 1855.94   3
   1  -4   5 53768.3 2110.84  52
  -1   4  -5 56535.8 2666.67  60
  -1   4  -5 54705.0 2294.19  51
   1  -4   5 51887.3 2328.94  46
   1  -4   5 52440.9 2039.25  48
  -1   4  -5 54891.6 2293.36  41
  -1   4  -5 47432.5 2204.52  40
   1  -4   5 53074.3 2125.91  47
  -1   4  -5 52058.5 2021.58  43
  -1   4  -5 62532.9 3037.19  63
   1  -4   5 62482.0 2831.27  65
   1  -4   6 114836. 3582.80   3
  -1   4  -6 121712. 4015.20  51
  -1   4  -6 114521. 4219.73  59
  -1   4  -6 129730. 4603.69  60
   1  -4   6 126632. 4667.09  58
   1  -4   6 118068. 3598.91  52
   1  -4   6 127820. 4252.97  46
  -1   4  -6 123267. 3563.62  43
   1  -4   6 121601. 3885.04  47
   1  -4   6 118189. 3703.67  48
  -1   4  -6 120878. 3932.56  41
   1  -4   6 132179. 4683.04  65
  -1   4  -6 134854. 5066.88  63
   1  -4   7 7056.27 690.178   3
  -1   4  -7 7625.91 679.910  10
  -1   4  -7 6810.08 959.792  60
  -1   4  -7 5556.99 777.612  59
   1  -4   7 6870.16 983.009  58
  -1   4  -7 5607.91 732.801  51
   1  -4   7 7171.78 892.765  46
   1  -4   7 6149.71 689.527  48
   1  -4   7 6259.19 832.686  45
   1  -4   7 6873.03 773.947  47
  -1   4  -7 6651.97 753.007  41
  -1   4  -7 5329.67 957.823  63
   1  -4   7 6944.49 965.961  65
   1  -4   8 147486. 4067.86   3
   1  -4   8 129454. 4884.56  65
  -1   4  -8 132022. 5521.99  63
  -1   4  -8 110102. 4479.14  59
   1  -4   8 126067. 5053.91  58
  -1   4  -8 129426. 4358.60  51
  -1   4  -8 139156. 5178.20  60
   1  -4   8 126437. 4634.31  45
   1  -4   8 124114. 4060.40  48
  -1   4  -8 119973. 4034.90  41
   1  -4   8 130047. 4369.80  47
   1  -4   8 130698. 4715.53  46
  -1   4  -9 1374.36 338.451  23
   1  -4   9 1085.20 283.778   3
   1  -4   9 1636.17 460.889  65
  -1   4  -9 1454.44 601.675  63
  -1   4  -9 1435.08 400.771  32
  -1   4  -9 1319.65 372.093  34
  -1   4  -9 1675.26 420.486  51
  -1   4  -9 1766.20 462.674  59
   1  -4   9 1192.79 455.785  58
   1  -4   9 1372.95 390.637  47
   1  -4   9 1312.18 431.285  46
   1  -4   9 1401.33 449.022  45
   1  -4   9 1444.23 369.157  48
  -1   4 -10 10865.3 1036.12  23
  -1   4 -10 9210.00 1425.04  63
   1  -4  10 9824.51 986.012  30
  -1   4 -10 10107.6 1117.44  34
  -1   4 -10 11080.6 1140.66  32
  -1   4 -10 9741.43 1180.56  59
   1  -4  10 11300.9 1410.24  58
  -1   4 -10 9651.67 1011.11  51
   1  -4  10 11733.5 1295.86  46
   1  -4  10 9750.48 1066.26  47
   1  -4  10 10422.3 1227.53  45
  -1   4 -11 76.2370 148.525  23
  -1   4 -11-81.6838 290.524  63
   1  -4  11 109.399 100.482  30
  -1   4 -11 90.9009 161.661  32
  -1   4 -11 581.954 256.732  34
   1  -4  11 65.0065 253.277  58
  -1   4 -11 305.137 198.149  59
   1  -4  11 163.122 193.397  46
   1  -4  11 43.8574 155.996  47
   1  -4  11 55.4009 176.248  45
  -1   4 -12 4361.08 691.403  23
  -1   4 -12 5241.25 702.005  11
  -1   4 -12 2314.51 781.366  63
  -1   4 -12 3939.77 706.168  34
   1  -4  12 4494.62 663.731  30
  -1   4 -12 2622.93 577.844  59
   1  -4  12 2562.80 680.038  58
   1  -4  12 3370.00 724.915  45
   1  -4  12 3895.35 664.630  47
   1  -4  12 4527.71 827.203  46
  -1   4 -13 12613.7 1075.70  11
  -1   4 -13 7519.27 1308.25  63
  -1   4 -13 10163.6 1040.38  34
   1  -4  13 11187.4 1025.37  30
  -1   4 -13 11241.1 1177.40  29
   1  -4  13 7383.27 1124.25  58
  -1   4 -13 12117.3 1139.61  23
  -1   4 -14 522.478 238.121  12
  -1   4 -14 727.645 255.272  11
  -1   4 -14 440.382 350.298  63
  -1   4 -14 206.297 217.769  29
   1  -4  14 400.859 208.820  30
   1  -4  14 388.430 291.330  57
   1  -4  14 101.736 161.970  58
  -1   4 -14 429.036 227.579  23
  -1   4 -15 1767.76 430.252  29
  -1   4 -15 1184.22 295.722  11
  -1   4 -15 1004.58 295.639  12
   1  -4  16 1010.84 387.074  57
  -1   4 -16 868.291 272.863  29
  -1   4 -16 839.396 242.644  12
  -1   4 -16 757.598 204.307  11
  -1   4 -17 8572.88 706.149  29
  -1   4 -17 6532.92 444.577  11
  -1   4 -17 8785.01 589.224  12
  -1   4 -17 7134.70 632.553  15
   1  -4  17 6546.91 796.511  57
  -1   4 -18 1994.58 231.111  15
  -1   4 -18 2174.33 254.168  29
   1  -3 -20 7348.87 587.570  18
   1  -3 -20 6526.71 534.864  23
   1  -3 -20 7060.93 459.727  11
   1  -3 -19 9243.05 845.541  23
   1  -3 -19 9606.78 863.736  18
   1  -3 -19 8309.23 617.752  12
   1  -3 -19 9080.01 698.021  11
   1  -3 -19 10385.6 672.335   1
   1  -3 -18 27556.9 1745.32  18
   1  -3 -18 25803.7 1678.49  23
   1  -3 -18 25687.3 1413.36  11
   1  -3 -18 28672.6 1494.95   1
   1  -3 -18 23956.9 1320.24  12
   1  -3 -18 21780.1 1340.64  29
   1  -3 -17 33759.2 1830.51  11
   1  -3 -17 37087.7 1956.24   1
   1  -3 -17 32143.0 1734.59  12
   1  -3 -17 31877.1 2081.82  23
   1  -3 -17 33976.4 1754.99  13
   1  -3 -17 33939.5 2163.66  18
   1  -3 -17 33108.2 1822.36  21
   1  -3 -16 18310.5 1454.75   1
   1  -3 -16 16966.8 1344.84  11
   1  -3 -16 15917.9 1271.42  12
   1  -3 -16 18774.9 1634.82  23
   1  -3 -16 16812.3 1342.53  13
   1  -3 -16 18879.0 1670.48  18
   1  -3 -16 20272.7 1505.26  21
   1  -3 -15 6807.31 905.127   1
   1  -3 -15 5628.10 785.326  11
   1  -3 -15 8063.69 1083.59  18
   1  -3 -15 7945.93 1159.69  14
   1  -3 -15 6364.54 882.814  21
   1  -3 -15 7593.58 966.054  20
   1  -3 -15 6392.09 863.781  13
  -1   3  15 7836.22 1056.38  48
  -1   3  15 6713.17 1052.07  47
   1  -3 -14 1288.32 478.378  14
   1  -3 -14 1137.33 409.727  20
   1  -3 -14 766.234 321.120  21
   1  -3 -14-397.852 633.067  62
   1  -3 -14 1330.92 399.577   1
   1  -3 -14 1514.34 405.394  11
   1  -3 -14 1191.04 358.468  13
  -1   3  14 595.463 282.747  57
   1  -3 -14 867.224 424.808  59
  -1   3  14 895.618 345.974  48
  -1   3  14 1529.93 529.757  47
   1  -3 -13 12142.3 1390.63  14
   1  -3 -13 10140.1 1102.71  21
   1  -3 -13 8651.61 1018.13  20
   1  -3 -13 7778.47 899.244  11
   1  -3 -13 8170.67 953.657  13
   1  -3 -13 8889.83 1005.37   1
   1  -3 -13 10306.2 1347.74  59
  -1   3  13 12102.9 1159.16  49
  -1   3  13 12104.4 1307.54  48
  -1   3  13 11640.2 1341.23  47
   1  -3 -12 1252.87 410.153  19
   1  -3 -12 1325.55 454.769  14
   1  -3 -12 1947.75 447.782  20
   1  -3 -12 1063.20 362.902  21
   1  -3 -12-93.8082 517.409  62
   1  -3 -12 1495.14 386.499  13
   1  -3 -12 1423.79 367.144  11
   1  -3 -12 1312.01 364.036   1
   1  -3 -12 893.665 402.732  59
  -1   3  12 905.475 398.063  47
  -1   3  12 1329.05 380.156  42
  -1   3  12 1211.61 380.768  49
  -1   3  12 923.942 379.652  48
   1  -3 -11 6453.80 926.174  14
   1  -3 -11 10544.5 1058.05  64
   1  -3 -11 4214.11 564.733   4
  -1   3  11 8646.50 940.068  49
  -1   3  11 6690.86 785.907  42
  -1   3  11 8074.93 998.828  48
  -1   3  11 7862.21 1029.58  47
   1  -3 -10 57248.3 2608.82  64
   1  -3 -10 63755.8 2220.43   4
  -1   3  10 64367.0 2562.31  49
  -1   3  10 66131.2 2821.49  48
  -1   3  10 60181.4 2414.60  42
  -1   3  10 63997.2 2876.47  47
   1  -3  -9 28692.2 1776.13  64
   1  -3  -9 30506.1 1433.52   4
  -1   3   9 28167.7 1630.25  49
  -1   3   9 28680.6 1610.95  42
  -1   3   9 29916.2 1813.04  48
   1  -3  -8 240953. 5534.33  52
  -1   3   8 229464. 5831.71  53
  -1   3   8 267974. 6570.49  49
  -1   3   8 271548. 6547.78  42
   1  -3  -7 508.126 212.731  14
  -1   3   7 670.852 229.887  49
  -1   3   7 209.639 138.307  42
  -1   3   7 150.988 76.9066  41
  -1   3   7 202.217 102.836  43
  -1   3   7 69.7242 87.7830  53
   1  -3  -7 830.100 186.474  52
   1  -3  -6 216813. 5492.31  14
  -1   3   6 201303. 4832.66  41
  -1   3   6 199967. 5454.77  42
  -1   3   6 198021. 5014.61  43
  -1   3   6 215522. 5127.89  53
   1  -3  -6 213725. 5157.38  52
   1  -3  -5 69962.2 2354.81  14
  -1   3   5 80150.2 2293.39  53
   1  -3  -5 71604.0 2113.47  50
   1  -3  -5 72784.3 2320.25  52
  -1   3   5 70161.5 2453.10  42
  -1   3   5 69660.5 2080.28  41
  -1   3   5 71978.1 2223.63  43
   1  -3  -4 57077.0 1935.12  14
   1  -3  -4 60420.5 2073.28  67
  -1   3   4 58318.9 1916.97  43
   1  -3  -4 58188.5 1912.03  44
  -1   3   4 59646.3 1825.42  41
  -1   3   4 56118.1 2043.11  42
   1  -3  -4 57611.5 1740.80  50
   1  -3  -4 59942.5 2022.18  52
   1  -3  -3 545.215 177.118  67
  -1   3   3 301.050 118.771  43
   1  -3  -3 401.753 153.920  45
   1  -3  -3 498.581 130.956  44
  -1   3   3 363.623 121.594  41
   1  -3  -3 492.377 159.980  52
  -1   3   3 232.700 96.5167  51
   1  -3  -3 846.745 151.375  50
  -1   3   3 401.292 138.092  54
  -1   3   2 1014.08 203.461  43
   1  -3  -2 691.672 142.011  44
  -1   3   2 493.151 152.488  41
   1  -3  -2 539.736 171.303  45
  -1   3   2 1007.38 97.9791  40
  -1   3   2 550.013 142.846  51
  -1   3   2 707.251 174.946  54
   1  -3  -2 987.059 166.702  50
   1  -3  -1 2535.14 349.510  67
   1  -3  -1 2091.17 299.362  45
  -1   3   1 1963.18 193.274  40
  -1   3   1 1959.43 292.557  54
  -1   3   1 2285.55 294.766  51
   1  -3   0 59523.1 1962.85  67
  -1   3   0 58260.7 1831.73  51
  -1   3   0 54794.2 1891.14  54
   1  -3   0 49758.1 1760.37  45
  -1   3   0 48495.0 1532.49  40
   1  -3   0 50028.5 1414.89  44
  -1   3  -1 12517.6 760.462  51
   1  -3   1 11408.2 732.005  45
   1  -3   1 12221.3 700.137  47
  -1   3  -1 12124.4 722.690  43
  -1   3  -1 11144.7 640.942  40
   1  -3   2 1781.37 301.690  67
   1  -3   2 2421.60 308.749   3
   1  -3   2 2019.12 321.727  52
  -1   3  -2 1964.20 290.759  40
   1  -3   2 2421.99 354.331  46
   1  -3   2 1919.10 285.220  47
  -1   3  -2 2278.26 311.798  43
  -1   3  -2 1920.49 312.021  41
   1  -3   3 70267.7 2290.35  67
   1  -3   3 70441.9 2287.42  52
  -1   3  -3 73406.1 2379.08  41
  -1   3  -3 64046.6 2126.98  43
   1  -3   3 70394.0 2241.98  47
   1  -3   3 64862.0 2336.20  46
   1  -3   3 68110.9 2176.58  48
  -1   3  -3 67446.3 2284.97  40
   1  -3   3 63833.5 2110.57   3
  -1   3  -4 207090. 4803.04  14
  -1   3  -4 204356. 5453.86  51
   1  -3   4 218998. 5333.87  52
  -1   3  -4 215712. 5568.64  40
  -1   3  -4 211335. 5215.32  43
  -1   3  -4 217797. 5520.25  41
   1  -3   4 213309. 5307.97  48
   1  -3   4 216198. 5417.40  47
   1  -3   4 199084. 5522.65  46
   1  -3   4 210888. 5229.38   3
  -1   3  -5 4011.35 360.974  14
   1  -3   5 4822.58 490.033   3
  -1   3  -5 2639.67 423.825  51
   1  -3   5 2381.35 344.994  52
  -1   3  -5 3215.58 395.691  43
   1  -3   5 3109.01 445.561  47
  -1   3  -5 3525.04 480.339  41
   1  -3   5 2751.39 458.406  46
   1  -3   5 2488.67 386.321  48
  -1   3  -5 3029.11 476.696  40
  -1   3  -6 26049.0 1134.72  14
  -1   3  -6 29637.6 1973.13  63
   1  -3   6 26221.5 1301.44   3
   1  -3   6 26959.5 1212.69  52
  -1   3  -6 26678.2 1468.37  51
  -1   3  -6 29720.5 1772.82  60
  -1   3  -6 26146.1 1435.47  41
  -1   3  -6 26838.2 1219.70  43
   1  -3   6 30172.2 1567.46  47
   1  -3   6 29696.3 1469.09  48
   1  -3   6 27041.6 1595.62  46
  -1   3  -6 28133.0 1624.90  40
  -1   3  -7 61533.5 2082.49  14
   1  -3   7 66643.6 2922.20  65
  -1   3  -7 71947.4 3381.96  63
  -1   3  -7 62167.3 2078.49  10
   1  -3   7 56325.6 2195.72   3
  -1   3  -7 61187.6 2500.50  51
  -1   3  -7 61395.2 2974.29  59
   1  -3   7 68606.8 3122.56  58
  -1   3  -7 63543.6 2939.11  60
   1  -3   7 62715.0 2728.96  45
   1  -3   7 64730.0 2482.40  48
  -1   3  -7 59058.2 2360.84  41
   1  -3   7 66304.1 2668.01  47
   1  -3   7 69545.5 2863.89  46
  -1   3  -7 63091.7 2777.41  40
  -1   3  -8 95084.6 2903.68  14
   1  -3   8 97469.8 3773.42  65
   1  -3   8 87313.3 2986.69   3
  -1   3  -8 91878.6 2706.35  10
  -1   3  -8 88912.6 3311.68  51
  -1   3  -8 89955.7 3848.06  59
  -1   3  -8 94905.7 3921.25  60
   1  -3   8 91105.4 3920.72  58
   1  -3   8 96723.0 3697.13  45
   1  -3   8 90008.1 3230.89  48
  -1   3  -8 92686.7 3068.74  41
   1  -3   8 91647.6 3463.55  47
   1  -3   8 93770.2 3673.43  46
  -1   3  -9 95263.9 3044.11  14
   1  -3   9 100913. 3197.33   3
  -1   3  -9 93836.5 4460.79  63
  -1   3  -9 84591.3 3331.96  51
   1  -3   9 93860.4 4119.47  58
  -1   3  -9 83981.9 3875.65  59
   1  -3   9 96597.8 3675.45  47
   1  -3   9 90627.0 3367.30  48
   1  -3   9 100926. 3955.74  46
   1  -3   9 103296. 3989.11  45
  -1   3 -10 77397.2 3027.26  23
  -1   3 -10 66277.0 3824.04  63
  -1   3 -10 72374.2 3159.41  34
  -1   3 -10 70541.6 3123.12  32
  -1   3 -10 65568.2 2837.94  51
   1  -3  10 65333.5 3459.01  58
  -1   3 -10 69266.8 3465.58  59
   1  -3  10 77522.7 3477.97  46
   1  -3  10 76529.5 3275.18  47
   1  -3  10 70060.2 2917.17  48
   1  -3  10 74847.6 3461.90  45
  -1   3 -11 3677.12 617.222  23
  -1   3 -11 4375.46 963.552  63
  -1   3 -11 3805.68 664.683  34
  -1   3 -11 3243.41 629.698  32
  -1   3 -11 4886.52 874.747  59
   1  -3  11 4975.53 907.513  58
   1  -3  11 5594.61 887.988  46
   1  -3  11 3863.35 622.211  48
   1  -3  11 5135.54 880.004  45
   1  -3  11 4157.20 727.793  47
  -1   3 -12 598.565 270.200  23
  -1   3 -12 2601.04 762.904  63
  -1   3 -12 890.393 309.847  34
  -1   3 -12 1302.89 415.063  55
  -1   3 -12 2102.24 586.097  59
   1  -3  12 1785.46 544.251  58
   1  -3  12 1093.44 435.366  46
   1  -3  12 1128.21 440.121  45
   1  -3  12 1185.27 420.453  47
  -1   3 -13 23391.6 1660.56  23
  -1   3 -13 19300.1 1501.26  11
  -1   3 -13 24464.1 2355.43  63
  -1   3 -13 24619.9 1655.34  34
   1  -3  13 22646.5 1534.54  30
   1  -3  13 24892.1 2002.28  58
  -1   3 -13 22747.2 1888.37  59
   1  -3  13 25114.3 1987.28  46
   1  -3  13 24681.2 1839.49  47
   1  -3  13 24970.3 2022.37  45
  -1   3 -14 3840.41 632.954  11
  -1   3 -14 2947.65 826.527  63
   1  -3  14 3290.25 531.712  30
  -1   3 -14 2154.08 566.873  59
  -1   3 -14 3436.01 618.657  23
   1  -3  15 1329.65 316.695  30
  -1   3 -15 1422.62 437.047  29
  -1   3 -15 1243.26 342.058  11
  -1   3 -15 795.288 297.113  12
  -1   3 -15 1288.67 360.870  23
  -1   3 -16 3050.65 558.901  29
  -1   3 -16 3264.07 488.624  11
  -1   3 -16 2839.00 486.411  12
  -1   3 -16 2783.32 489.128  23
  -1   3 -17 3688.40 538.830  29
  -1   3 -17 3991.42 490.210  12
  -1   3 -17 3642.22 442.099  11
   1  -3  17 2962.21 601.562  57
  -1   3 -17 3424.91 496.009  15
  -1   3 -18 2157.56 332.116  29
  -1   3 -18 2059.38 271.414  12
  -1   3 -18 1925.95 235.220  11
  -1   3 -18 2202.92 297.283  15
   1  -2 -20 7333.38 437.631  12
   1  -2 -20 8036.24 523.862  11
   1  -2 -20 7736.20 591.026  23
   1  -2 -20 8583.32 609.275  18
   1  -2 -19 2511.91 360.401  12
   1  -2 -19 2912.69 405.692  11
   1  -2 -19 3589.67 515.846  18
   1  -2 -19 3198.16 492.421  23
   1  -2 -18 235.945 169.166  29
   1  -2 -18 109.472 153.591  23
   1  -2 -18 217.574 199.824  18
   1  -2 -18 165.669 164.353  11
   1  -2 -18 78.8778 138.734  12
   1  -2 -18 153.840 130.828   1
   1  -2 -17 3739.87 603.401  11
   1  -2 -17 5239.97 665.078   1
   1  -2 -17 4271.06 637.846  12
   1  -2 -17 5552.57 832.814  23
   1  -2 -17 6616.48 896.034  18
   1  -2 -17 4749.42 669.192  21
  -1   2  17 5718.97 814.317  57
   1  -2 -16 12903.2 1164.54   1
   1  -2 -16 14808.5 1284.23  11
   1  -2 -16 13289.5 1212.47  12
  -1   2  16 14825.0 1410.47  57
   1  -2 -16 13049.0 1362.01  23
   1  -2 -16 14723.8 1454.56  18
   1  -2 -16 16239.6 1366.66  21
   1  -2 -16 13788.7 1127.38  13
   1  -2 -15 1306.62 453.389  14
   1  -2 -15 1042.71 423.204  18
   1  -2 -15 1083.42 375.036  20
   1  -2 -15 1458.73 422.224  21
   1  -2 -15 881.297 334.218  11
   1  -2 -15 926.233 327.087   1
   1  -2 -15 1480.86 372.840  13
   1  -2 -15 529.503 225.780  32
  -1   2  15 361.436 272.954  57
  -1   2  15 768.144 305.954  48
  -1   2  15 1426.55 454.148  47
   1  -2 -14 2517.93 640.031  14
   1  -2 -14 2835.38 631.364  18
   1  -2 -14 2969.36 624.278  20
   1  -2 -14 2499.02 513.516  13
   1  -2 -14 2731.30 580.247  21
   1  -2 -14 2029.98 522.898  11
   1  -2 -14 1965.85 476.271   1
   1  -2 -14 445.839 320.166  62
   1  -2 -14 3161.33 567.432  32
   1  -2 -14 4667.95 951.348  59
  -1   2  14 4427.73 833.589  47
  -1   2  14 3567.83 701.020  48
   1  -2 -13 45130.5 2342.85  20
   1  -2 -13 42507.7 2222.65  21
   1  -2 -13 44913.7 2591.46  14
   1  -2 -13 39667.1 2018.63  13
   1  -2 -13 38977.5 2026.83   1
   1  -2 -13 38597.8 2074.21  11
   1  -2 -13 39147.4 2620.64  59
  -1   2  13 39776.9 2422.14  47
  -1   2  13 37946.1 2231.32  48
   1  -2 -12 12145.9 1296.99  14
   1  -2 -12 11903.3 1197.30  19
   1  -2 -12 10410.4 1082.95  20
   1  -2 -12 9926.05 1045.54  21
   1  -2 -12 8433.85 940.773  11
   1  -2 -12 9331.91 944.299   1
   1  -2 -12 10374.1 891.982   4
   1  -2 -12 8511.26 908.914  13
  -1   2  12 10714.8 1028.71  49
   1  -2 -12 10299.0 1319.25  59
  -1   2  12 11034.8 1169.70  48
  -1   2  12 11431.4 1274.91  47
   1  -2 -11 164684. 4601.37  14
   1  -2 -11 158537. 3563.27   4
  -1   2  11 164913. 4030.60  49
   1  -2 -11 152940. 4895.71  59
  -1   2  11 165408. 4441.21  48
  -1   2  11 154705. 3623.32  42
  -1   2  11 151343. 4508.16  47
   1  -2 -10 6478.45 836.523  14
   1  -2 -10 5915.45 626.678   4
  -1   2  10 5975.20 720.193  49
   1  -2 -10 6534.45 728.555  55
   1  -2 -10 7156.05 975.049  59
  -1   2  10 8918.23 963.133  48
  -1   2  10 6882.28 728.168  42
  -1   2  10 8167.05 973.244  47
   1  -2  -9 374.018 209.511  14
   1  -2  -9-64.6860 424.241  62
   1  -2  -9 42.9667 180.875  59
   1  -2  -9 470.951 208.130  55
  -1   2   9 483.995 239.731  48
  -1   2   9 114.252 181.786  47
  -1   2   9 161.217 135.230  42
  -1   2   9 167.948 147.738  49
   1  -2  -9 396.857 162.824   4
   1  -2  -8 14154.4 988.922  55
   1  -2  -8 14383.5 1260.37  59
  -1   2   8 15487.0 1076.68  49
  -1   2   8 15685.0 1079.05  42
  -1   2   8 17834.5 1271.42  48
   1  -2  -8 18593.3 990.939   4
   1  -2  -7 207778. 5327.93  55
  -1   2   7 213714. 5484.13  49
   1  -2  -7 209758. 4693.20  52
  -1   2   7 199726. 4531.78  41
  -1   2   7 202014. 4678.85  43
  -1   2   7 217616. 5521.88  42
   1  -2  -7 209018. 5028.20   4
  -1   2   6 83857.3 2663.57  42
  -1   2   6 75754.5 2146.44  43
  -1   2   6 73569.0 2011.44  41
   1  -2  -6 81447.1 2197.70  52
   1  -2  -6 81758.0 2539.18  55
  -1   2   6 86501.3 2682.64  49
   1  -2  -5 117885. 3415.66  14
  -1   2   5 124322. 3033.06  41
  -1   2   5 129698. 3566.52  42
  -1   2   5 120422. 3143.05  43
   1  -2  -5 135993. 3245.47  52
  -1   2   5 128426. 3187.29  53
  -1   2   4 235350. 5471.06  43
  -1   2   4 235130. 5365.83  41
   1  -2  -4 263881. 5614.27  52
   1  -2  -4 244557. 5349.26  50
  -1   2   4 256716. 5459.65  53
   1  -2  -3 1137.92 194.902  14
  -1   2   3 1264.86 90.4617  40
   1  -2  -3 1562.93 205.409  44
  -1   2   3 1460.77 209.182  43
  -1   2   3 1214.41 175.841  41
   1  -2  -3 1784.40 243.551  52
  -1   2   3 1436.79 169.889  51
   1  -2  -3 1485.52 162.292  50
  -1   2   2 9409.34 319.499  40
   1  -2  -2 9367.18 587.084  45
  -1   2   2 9353.55 545.017  43
  -1   2   2 9771.76 534.086  41
   1  -2  -2 9531.63 457.291  44
  -1   2   2 10285.8 548.655  54
  -1   2   2 10338.4 518.703  51
   1  -2  -2 10751.0 624.183  52
   1  -2  -1 44557.6 1509.59  67
  -1   2   1 43748.2 1143.64  40
   1  -2  -1 44214.9 1446.23  45
   1  -2  -1 41741.0 1111.11  44
  -1   2   1 47426.4 1393.28  51
  -1   2   1 44971.7 1400.27  54
   1  -2   0 751.097 167.740  67
   1  -2   0 709.867 87.6323  44
   1  -2   0 954.122 172.334  45
  -1   2   0 849.081 132.698  40
   1  -2   0 811.827 175.053  52
  -1   2   0 589.043 138.991  54
   1  -2   1 43266.6 1477.09  67
   1  -2   1 40521.8 1433.72  52
  -1   2  -1 39409.8 1345.27  43
  -1   2  -1 41968.8 1335.85  40
   1  -2   1 39961.8 1377.50  47
   1  -2   1 43027.7 1473.16  46
   1  -2   1 41952.1 1416.51  45
  -1   2  -2 306597. 6692.82  14
   1  -2   2 343434. 7322.83  67
   1  -2   2 345510. 7299.21  52
   1  -2   2 325276. 7221.43  48
  -1   2  -2 334079. 7284.68  41
  -1   2  -2 333704. 7157.69  43
  -1   2  -2 332993. 7260.55  40
   1  -2   2 327651. 7353.39  46
   1  -2   2 316003. 7236.19  47
   1  -2   2 290782. 7073.52   3
  -1   2  -3 324114. 7052.07  14
  -1   2  -3 365572. 7683.64  51
   1  -2   3 341040. 7502.20  52
  -1   2  -3 329080. 7636.00  40
  -1   2  -3 328494. 7389.41  43
   1  -2   3 344756. 7561.02  48
   1  -2   3 312047. 7641.63  46
  -1   2  -3 321598. 7551.66  41
   1  -2   3 323077. 7584.37  47
  -1   2  -3 336479. 7465.84   4
   1  -2   3 340467. 7463.61   3
  -1   2  -4 444459. 9206.52  14
  -1   2  -4 424975. 9711.69  51
   1  -2   4 435243. 9656.12  49
   1  -2   4 430633. 9463.51  52
   1  -2   4 402453. 9713.60  47
  -1   2  -4 437301. 9424.92  43
  -1   2  -4 436990. 9715.40  41
  -1   2  -4 444156. 9915.12  40
   1  -2   4 415963. 9822.39  46
   1  -2   4 434217. 9674.99  48
   1  -2   4 434771. 9540.76   3
  -1   2  -4 416313. 9567.93   4
  -1   2  -5 301823. 6679.12  14
  -1   2  -5 303252. 7162.76  51
   1  -2   5 299529. 6754.11  52
   1  -2   5 292369. 7090.94  49
  -1   2  -5 305351. 6789.56  43
  -1   2  -5 297393. 7403.63  40
   1  -2   5 297074. 7141.50  48
  -1   2  -5 307659. 7143.15  41
   1  -2   5 285218. 7308.74  46
   1  -2   5 286908. 7238.98  47
   1  -2   5 298040. 6958.00   3
  -1   2  -6 257165. 5969.11  14
  -1   2  -6 253868. 5833.20  10
   1  -2   6 248111. 6168.37   3
  -1   2  -6 251885. 6406.81  51
   1  -2   6 262473. 6402.64  49
   1  -2   6 257541. 5796.42  52
  -1   2  -6 261468. 6321.38  41
   1  -2   6 261730. 6649.33  47
  -1   2  -6 248857. 5855.48  43
  -1   2  -6 247735. 6701.55  40
   1  -2   6 265931. 6488.01  48
   1  -2   6 259099. 6704.06  46
  -1   2  -7 31201.3 1296.27  14
  -1   2  -7 21164.3 1655.81  63
  -1   2  -7 31934.8 1129.77  10
  -1   2  -7 35692.7 1590.88   4
   1  -2   7 32255.4 1408.24   3
  -1   2  -7 24670.5 1761.54  59
  -1   2  -7 23399.0 1350.73  51
   1  -2   7 23722.3 1335.89  49
  -1   2  -7 23803.2 1590.73  60
   1  -2   7 23459.1 1626.46  58
  -1   2  -7 25945.9 1270.32  41
   1  -2   7 25050.5 1518.71  47
   1  -2   7 23036.1 1361.15  48
   1  -2   7 23063.2 1504.37  46
  -1   2  -8 2060.26 334.054  14
  -1   2  -8 785.283 358.087  63
  -1   2  -8 1337.46 200.743  10
  -1   2  -8 1361.60 327.396   4
   1  -2   8 2191.66 359.034   3
   1  -2   8 376.605 231.100  58
  -1   2  -8 334.243 252.384  59
   1  -2   8 870.883 262.612  49
  -1   2  -8 296.857 172.422  51
   1  -2   8 324.958 215.461  46
  -1   2  -8 1103.66 210.407  41
   1  -2   8 461.251 210.717  48
   1  -2   8 653.237 279.286  47
  -1   2  -9 13655.9 954.449  14
  -1   2  -9 13296.5 1437.59  63
   1  -2   9 14156.9 975.564   3
  -1   2  -9 12394.4 1360.29  59
   1  -2   9 14978.6 1384.87  58
   1  -2   9 11410.2 984.178  49
  -1   2  -9 12105.1 1007.53  51
   1  -2   9 14457.3 1251.41  47
   1  -2   9 12962.8 1230.81  45
   1  -2   9 14909.2 1295.13  46
   1  -2   9 12105.9 1055.32  48
  -1   2 -10 482.282 209.156  14
   1  -2  10 455.664 180.506   3
  -1   2 -10 997.065 432.230  63
  -1   2 -10 1078.02 423.475  59
   1  -2  10 1141.16 410.255  58
  -1   2 -10 849.314 260.116  51
   1  -2  10 723.195 317.621  47
   1  -2  10 681.268 315.137  46
   1  -2  10 569.123 259.571  48
   1  -2  10 419.148 256.913  45
  -1   2 -11 10468.2 944.285  14
  -1   2 -11 9638.57 1007.37  23
  -1   2 -11 14059.7 1631.78  63
  -1   2 -11 10963.5 1078.13  34
  -1   2 -11 11954.7 1442.67  59
   1  -2  11 15351.2 1484.08  58
   1  -2  11 12675.2 1332.49  46
   1  -2  11 12629.4 1163.58  48
   1  -2  11 14046.4 1409.05  45
   1  -2  11 11976.8 1251.70  47
  -1   2 -12 53579.4 2650.67  23
  -1   2 -12 55636.4 3566.80  63
  -1   2 -12 52901.7 2878.72  55
   1  -2  12 56784.1 3060.48  58
  -1   2 -12 52183.9 3154.13  59
   1  -2  12 60036.7 3124.99  46
   1  -2  12 56107.5 2711.18  48
   1  -2  12 60646.3 3202.44  45
   1  -2  12 58396.6 3014.43  47
  -1   2 -13 3528.05 641.201  23
  -1   2 -13 4410.87 1042.96  63
  -1   2 -13 3402.04 687.334  32
  -1   2 -13 4288.84 739.004  55
  -1   2 -13 3445.92 780.076  59
   1  -2  13 3547.28 716.373  58
   1  -2  13 2803.65 663.940  46
   1  -2  13 3561.77 704.461  47
   1  -2  13 3370.07 754.153  45
  -1   2 -14 73142.5 3211.63  23
  -1   2 -14 68951.5 3345.57  32
  -1   2 -14 70007.0 3153.02  11
  -1   2 -14 65280.4 3513.83  59
   1  -2  14 80964.2 3792.62  45
   1  -2  14 69807.0 3498.18  46
   1  -2  14 68483.7 3339.91  47
   1  -2  15 118.592 133.405  30
  -1   2 -15 231.718 203.746  11
   1  -2  15 66.7984 212.510  57
  -1   2 -15 157.302 204.303  59
  -1   2 -15 79.5413 189.791  23
  -1   2 -16 42083.5 2326.43  29
  -1   2 -16 44937.1 2163.13  11
  -1   2 -16 46062.9 2243.21  12
  -1   2 -16 42047.8 2161.37  23
  -1   2 -17 5272.34 712.039  29
  -1   2 -17 6188.46 669.730  11
  -1   2 -17 5675.33 667.209  12
   1  -2  17 4159.38 744.824  57
  -1   2 -17 4895.53 625.560  23
  -1   2 -18 3598.07 493.539  29
  -1   2 -18 4214.15 451.165  11
  -1   2 -18 4019.75 465.141  12
  -1   2 -18 3152.30 403.107  15
  -1   2 -19 522.444 151.541  29
  -1   2 -19 445.800 118.215  12
   1  -1 -20 509.205 122.564  12
   1  -1 -20 359.755 122.751  18
   1  -1 -19 18500.7 1050.58  29
   1  -1 -19 18005.3 1039.68  12
   1  -1 -19 20067.3 1186.41  18
   1  -1 -19 19135.2 1211.23  23
   1  -1 -18 217.662 164.107  29
   1  -1 -18 111.042 139.718  12
   1  -1 -18 456.242 255.855  23
   1  -1 -18 302.019 199.775  18
  -1   1  18 345.754 173.978  57
   1  -1 -17 3245.55 570.111  12
   1  -1 -17 3629.87 498.778   1
   1  -1 -17 2716.83 582.909  18
   1  -1 -17 3488.46 663.533  23
  -1   1  17 2355.68 566.204  57
   1  -1 -16 10689.9 985.825   1
   1  -1 -16 11194.6 1144.34  12
  -1   1  16 10222.2 1233.51  57
   1  -1 -16 12016.1 1167.14  21
   1  -1 -16 9738.36 1130.43  18
   1  -1 -16 10272.8 897.735  15
   1  -1 -16 10295.7 1182.38  23
   1  -1 -15 100.339 178.485  23
   1  -1 -15 199.108 209.516  18
   1  -1 -15 168.500 154.794  14
   1  -1 -15 225.658 135.727  15
   1  -1 -15 177.092 199.220  21
   1  -1 -15 496.157 227.853  32
   1  -1 -15 252.038 162.037   1
   1  -1 -15 133.336 212.123  59
  -1   1  15 60.8912 193.749  46
  -1   1  15 658.139 326.429  47
   1  -1 -14 15431.4 1463.60  18
   1  -1 -14 15614.9 1196.47  13
   1  -1 -14 14911.8 1363.82  21
   1  -1 -14 16336.0 1502.13  20
   1  -1 -14 19267.3 1709.88  14
   1  -1 -14 12756.1 1325.68  23
   1  -1 -14 12353.2 1220.43  32
   1  -1 -14 15097.8 1241.94   1
   1  -1 -14 7524.41 1219.88  59
  -1   1  14 10930.9 1304.67  47
  -1   1  14 9979.60 1127.49  48
   1  -1 -13 3997.49 718.367  20
   1  -1 -13 2248.24 443.899  13
   1  -1 -13 2796.19 609.453  18
   1  -1 -13 2927.03 646.523  14
   1  -1 -13 2942.21 594.046  21
   1  -1 -13 3073.45 610.791  11
   1  -1 -13 3248.46 559.562   1
   1  -1 -13 3308.22 591.097  32
   1  -1 -13 2365.21 663.407  59
  -1   1  13 2726.57 575.421  48
  -1   1  13 2515.93 620.947  47
   1  -1 -12 74786.7 2627.83  13
   1  -1 -12 85140.1 3122.11  22
   1  -1 -12 98539.2 3588.80  14
   1  -1 -12 78179.9 2939.83  21
   1  -1 -12 89881.7 3239.30  20
   1  -1 -12 76938.2 2705.80   1
   1  -1 -12 83332.4 3051.20  11
   1  -1 -12 97076.4 2836.95   4
   1  -1 -12 77483.0 3625.25  59
  -1   1  12 82252.4 3090.50  48
  -1   1  12 83919.8 3373.56  47
   1  -1 -11 42583.5 2206.29  14
   1  -1 -11 41555.8 1736.89   4
   1  -1 -11 38199.6 2412.80  59
  -1   1  11 36996.4 1746.65  49
  -1   1  11 42313.8 2280.34  47
  -1   1  11 40007.2 2046.69  48
   1  -1 -10 121380. 3659.74  14
   1  -1 -10 110240. 2871.54   4
  -1   1  10 121472. 3173.59  49
   1  -1 -10 122607. 4202.34  59
   1  -1 -10 105002. 3039.01  55
  -1   1  10 120686. 3540.17  48
  -1   1  10 108861. 2813.61  42
  -1   1  10 114784. 3691.62  47
   1  -1  -9 243903. 5924.85  14
  -1   1   9 261388. 5605.87  49
   1  -1  -9 247209. 5538.75  55
   1  -1  -9 284838. 6868.84  59
  -1   1   9 270100. 6037.83  48
  -1   1   9 271560. 6348.01  47
  -1   1   9 271993. 5513.22  42
   1  -1  -9 241386. 5219.87   4
   1  -1  -8 45869.1 2040.26  14
   1  -1  -8 52138.7 2449.27  59
  -1   1   8 47911.3 1893.19  49
   1  -1  -8 44594.2 1836.37  55
  -1   1   8 47509.2 2093.26  48
  -1   1   8 47638.1 2206.74  47
  -1   1   8 44959.0 1840.54  42
   1  -1  -8 45483.5 1706.33   4
   1  -1  -8 43307.6 1688.78  10
   1  -1  -7 244336. 6274.46  14
  -1   1   7 270748. 6183.23  49
   1  -1  -7 253719. 6067.06  55
  -1   1   7 232097. 5221.49  41
  -1   1   7 270231. 6505.10  48
  -1   1   7 282477. 6244.70  42
   1  -1  -7 241036. 5876.80  10
   1  -1  -7 241825. 5784.01   4
   1  -1  -6 5366.91 542.967  14
   1  -1  -6 8072.29 370.004  52
   1  -1  -6 8875.85 621.527  55
  -1   1   6 8797.59 638.935  49
  -1   1   6 8165.78 631.402  42
  -1   1   6 7019.39 354.304  43
  -1   1   6 6958.96 365.416  41
   1  -1  -6 4927.01 443.904  10
   1  -1  -6 4860.74 406.275   4
  -1   1   5 73532.3 2158.52  49
   1  -1  -5 70031.6 1771.51  52
   1  -1  -5 69277.7 2052.62  55
  -1   1   5 74110.9 2202.42  42
  -1   1   5 67493.8 1757.05  43
   1  -1  -5 66233.0 1976.82  10
   1  -1  -4 9730.62 475.375  52
   1  -1  -4 9189.51 548.100  55
  -1   1   4 8787.21 443.430  43
   1  -1  -4 7736.50 496.078  10
  -1   1   3 212170. 4600.15  43
  -1   1   3 204134. 4312.77  51
  -1   1   3 198492. 4416.86  53
   1  -1  -2 101820. 2492.18  14
   1  -1  -2 101700. 2227.16  50
  -1   1   2 107474. 2356.00  51
   1  -1  -2 105154. 2561.23  52
   1  -1  -1 166935. 3851.08  14
  -1   1   1 171472. 4005.10  41
   1  -1  -1 171200. 4000.67  45
  -1   1   1 173089. 3828.14  40
  -1   1   0 88058.7 2124.81  51
   1  -1   0 88038.7 2195.61  52
   1  -1   0 81709.2 2068.08  45
  -1   1   0 82712.9 2013.01  40
   1  -1   0 83113.4 2161.57  46
   1  -1   1 9098.67 484.303  52
   1  -1   1 8444.53 471.318  48
  -1   1  -1 7795.04 435.822  40
   1  -1   1 9058.89 507.940  47
   1  -1   1 9325.40 491.825  46
   1  -1   1 9391.61 474.823  45
  -1   1  -2 206474. 4443.93  14
  -1   1  -2 222298. 4798.67  41
   1  -1   2 207129. 4856.08  48
   1  -1   2 198553. 4829.09  46
  -1   1  -2 215822. 4708.36  43
   1  -1   2 220345. 4791.05  52
  -1   1  -3 36913.7 1077.33  14
  -1   1  -3 37195.9 1321.00  51
   1  -1   3 39441.8 1215.47  52
   1  -1   3 39932.3 1361.48  49
   1  -1   3 39637.2 1374.06  48
  -1   1  -3 37620.9 1162.24  43
  -1   1  -3 38543.6 1270.66  41
   1  -1   3 38019.3 1375.12  46
  -1   1  -4 12042.4 602.360  14
   1  -1   4 16860.7 854.365  49
   1  -1   4 16999.3 682.503  52
  -1   1  -4 16348.1 824.274  51
  -1   1  -4 15907.3 652.368  43
   1  -1   4 17091.7 904.845  46
   1  -1   4 16261.3 916.703  47
  -1   1  -4 14703.9 877.426  40
  -1   1  -4 17148.3 789.282  41
   1  -1   4 15526.6 843.296  48
  -1   1  -4 11342.0 696.994   4
  -1   1  -5 550.018 133.673  14
   1  -1   5 758.015 129.528  52
  -1   1  -5 92.6043 81.5290  51
   1  -1   5 419.212 176.465  47
  -1   1  -5 64.3561 52.9257  43
  -1   1  -5 224.654 109.301  41
   1  -1   5 492.482 171.670  46
   1  -1   5 363.454 155.715  48
   1  -1   5 119.023 89.7969  49
  -1   1  -5 242.348 69.7833  10
  -1   1  -6 110604. 3048.48  14
  -1   1  -6 110962. 2709.50  10
   1  -1   6 109341. 2591.17  52
   1  -1   6 113703. 3331.22  49
  -1   1  -6 114517. 3238.77  51
   1  -1   6 125978. 3696.48  47
  -1   1  -6 121113. 3059.85  41
   1  -1   6 114647. 3524.93  46
   1  -1   6 117182. 3450.18  48
  -1   1  -6 111096. 2647.78  43
  -1   1  -7 16074.9 922.669  14
  -1   1  -7 18954.4 1406.87  63
  -1   1  -7 14676.0 653.959  10
  -1   1  -7 16885.5 1044.98   4
   1  -1   7 17109.5 1066.05  49
  -1   1  -7 16701.0 1007.34  51
  -1   1  -7 16014.2 1186.01  40
   1  -1   7 16889.5 1192.43  47
  -1   1  -7 16852.1 767.111  41
   1  -1   7 16614.5 1107.05  48
   1  -1   7 17524.8 1201.96  46
  -1   1  -8 3742.55 458.609  14
  -1   1  -8 1309.11 417.241  63
  -1   1  -8 4756.91 567.069   4
  -1   1  -8 3791.02 287.329  10
   1  -1   8 1757.18 366.629  49
  -1   1  -8 3608.27 659.086  59
   1  -1   8 2046.26 441.288  58
  -1   1  -8 1758.65 334.612  51
   1  -1   8 2576.35 489.312  46
   1  -1   8 2209.85 461.008  47
  -1   1  -8 2402.84 503.186  40
   1  -1   8 1826.68 385.974  48
  -1   1  -9 126730. 3927.72  14
  -1   1  -9 148494. 5159.14  63
  -1   1  -9 129370. 4158.69   4
   1  -1   9 121803. 3835.43   3
   1  -1   9 132067. 4173.56  49
   1  -1   9 139331. 4687.88  58
  -1   1  -9 130337. 3959.29  51
  -1   1  -9 153745. 5314.84  59
  -1   1  -9 135144. 4692.71  40
   1  -1   9 135410. 4337.71  48
   1  -1   9 145749. 4676.50  47
   1  -1   9 139038. 4595.48  46
  -1   1 -10 2840.22 469.717  14
  -1   1 -10 2689.37 494.383   4
   1  -1  10 2859.32 447.581   3
  -1   1 -10 4140.46 807.615  63
  -1   1 -10 3964.43 818.515  59
   1  -1  10 3671.26 576.661  49
  -1   1 -10 3578.93 495.934  51
   1  -1  10 3893.05 659.490  58
   1  -1  10 4320.68 656.460  48
   1  -1  10 3348.43 625.212  46
   1  -1  10 3556.92 646.035  47
  -1   1 -11 49825.1 2447.22  23
  -1   1 -11 60258.5 2488.39  14
   1  -1  11 60776.2 2339.56   3
  -1   1 -11 61553.8 2715.48   4
  -1   1 -11 55671.7 3218.29  63
  -1   1 -11 49269.3 2583.57  32
   1  -1  11 51489.5 2447.64  49
  -1   1 -11 53783.4 3200.65  59
  -1   1 -11 48303.9 2646.80  55
   1  -1  11 50263.9 2689.77  58
   1  -1  11 54565.4 2642.66  48
   1  -1  11 57519.7 2906.08  46
   1  -1  11 60685.6 2958.60  47
  -1   1 -12 2698.25 479.150  18
  -1   1 -12 2277.66 475.235  14
  -1   1 -12 1514.42 423.070  23
  -1   1 -12 2296.47 681.069  63
  -1   1 -12 2258.31 545.662  32
   1  -1  12 2501.10 502.030  49
  -1   1 -12 2582.06 586.056  55
  -1   1 -12 2259.87 651.208  59
   1  -1  12 2879.54 645.692  46
   1  -1  12 3354.45 638.865  48
   1  -1  12 1969.26 565.805  45
   1  -1  12 2172.96 570.277  47
  -1   1 -13 5308.04 792.399  23
  -1   1 -13 5283.59 691.037  18
  -1   1 -13 3654.86 856.911  63
  -1   1 -13 3438.03 658.702  55
  -1   1 -13 4007.59 852.873  59
   1  -1  13 4295.17 796.795  46
   1  -1  13 3294.50 637.953  48
   1  -1  13 3978.68 768.444  47
   1  -1  13 3886.86 797.971  45
  -1   1 -13 3906.56 754.756  32
  -1   1 -14 13130.0 1279.22  23
  -1   1 -14 14906.3 1219.58  18
  -1   1 -14 12808.0 1359.14  32
  -1   1 -14 10503.0 1392.62  59
   1  -1  14 13895.9 1447.13  47
   1  -1  14 15119.5 1571.62  45
   1  -1  14 11705.9 1334.65  46
  -1   1 -15 11128.0 1238.40  32
  -1   1 -15 11408.4 1182.36  11
  -1   1 -15 12558.2 1077.34  18
  -1   1 -15 12367.3 1222.90  23
   1  -1  15 9210.65 1321.02  57
  -1   1 -15 8867.59 1229.44  59
  -1   1 -16 492.753 256.066  11
  -1   1 -16 515.589 328.250  59
   1  -1  16 492.714 366.736  57
  -1   1 -16 586.863 271.518  23
  -1   1 -16 795.438 247.782  18
  -1   1 -17 4204.77 679.840  29
  -1   1 -17 4033.73 610.190  12
  -1   1 -17 4308.67 618.142  11
   1  -1  17 1240.61 482.419  57
  -1   1 -17 1589.39 403.311  59
  -1   1 -17 3318.11 565.353  23
  -1   1 -18 819.106 275.667  29
  -1   1 -18 1006.55 275.100  11
  -1   1 -18 1283.41 313.248  12
  -1   1 -18 1109.32 288.506  23
  -1   1 -18 988.952 238.639  15
   1  -1  18 118.709 178.621  57
  -1   1 -19 286.177 129.149  12
  -1   1 -19 303.799 120.449  11
   1   0 -20 1235.36 189.123  11
   1   0 -20 1231.99 179.790  12
   1   0 -19 19.4532 102.646  29
   1   0 -19 132.362 124.025  12
   1   0 -19 212.046 137.139  11
   1   0 -19 175.078 127.594  18
   1   0 -18 2336.38 456.982  29
   1   0 -18 2573.59 453.907  11
   1   0 -18 2303.09 433.194  12
  -1   0  18 3174.47 574.523  57
   1   0 -18 2577.82 478.706  18
   1   0 -17 13714.1 1269.16  29
   1   0 -17 16896.1 1344.80  18
   1   0 -17 15649.9 1052.41  15
   1   0 -17 16853.1 1302.75  11
   1   0 -17 15424.6 1264.86  12
   1   0 -16 29543.0 1692.58  15
   1   0 -16 31063.9 1998.67  18
   1   0 -16 31599.5 1958.87  11
   1   0 -16 26513.4 1849.98  12
   1   0 -15 40970.8 2457.64  14
   1   0 -15 34950.8 2112.40  21
   1   0 -15 31310.6 2092.97  18
   1   0 -15 29185.0 1822.73  15
   1   0 -15 30648.4 2030.77  11
   1   0 -15 32684.7 2114.43  12
   1   0 -15 33598.9 1770.09   1
   1   0 -15 21138.4 1996.59  59
  -1   0  15 27302.5 2036.99  47
  -1   0  15 26919.0 1997.45  45
  -1   0  15 30045.3 2266.74  46
   1   0 -14 85692.6 3707.56  14
   1   0 -14 73356.6 3320.46  18
   1   0 -14 71281.0 3247.24  21
   1   0 -14 63144.5 3083.96  32
   1   0 -14 68897.5 2817.14   1
   1   0 -14 65114.9 3178.68  11
   1   0 -14 58546.9 3518.15  59
  -1   0  14 69787.7 3427.60  47
  -1   0  14 69953.7 3478.01  45
  -1   0  14 73778.3 3740.40  46
   1   0 -13 11471.1 1218.67  18
   1   0 -13 15053.2 1429.61  14
   1   0 -13 14671.4 1389.65  20
   1   0 -13 12649.3 1236.38  21
   1   0 -13 11238.1 1200.27  23
   1   0 -13 12603.4 1201.88  32
   1   0 -13 12396.1 1253.03  11
   1   0 -13 12193.2 1033.04   1
   1   0 -13 10030.7 1368.46  59
  -1   0  13 11366.9 1138.18  48
  -1   0  13 10278.9 1210.54  47
   1   0 -12 58101.3 2791.89  20
   1   0 -12 60320.7 2904.39  14
   1   0 -12 55201.8 2639.27  21
   1   0 -12 51661.5 2602.34  18
   1   0 -12 51674.1 2617.20  32
   1   0 -12 61137.0 3355.02  59
  -1   0  12 64560.2 3045.58  47
  -1   0  12 63966.1 2750.55  48
   1   0 -12 46557.0 2534.32  11
   1   0 -12 43663.6 2175.23   1
   1   0 -11 15569.9 1344.53  14
   1   0 -11 16243.0 1185.47  55
   1   0 -11 17486.3 1652.68  59
  -1   0  11 16820.7 1294.16  48
  -1   0  11 17931.6 1479.29  47
   1   0 -11 16566.7 1146.69   4
   1   0 -10 5373.65 726.567  14
   1   0 -10 6669.94 709.350  55
   1   0 -10 8416.40 1074.98  59
  -1   0  10 6842.99 680.126  49
  -1   0  10 7755.07 908.491  47
  -1   0  10 7848.20 825.834  48
   1   0 -10 4883.77 587.472   4
   1   0 -10 5402.34 568.085  10
   1   0  -9 9355.94 901.816  14
  -1   0   9 11944.4 852.029  49
   1   0  -9 12342.2 907.403  55
   1   0  -9 14135.0 1296.14  59
  -1   0   9 10508.1 707.775  42
  -1   0   9 11947.4 1065.83  47
  -1   0   9 11700.4 962.950  48
   1   0  -9 9556.88 737.470  10
   1   0  -9 8100.89 703.040   4
   1   0  -8 3469.07 499.883  14
   1   0  -8 2049.16 470.621  59
  -1   0   8 2787.90 383.910  49
   1   0  -8 2764.03 395.375  55
  -1   0   8 3130.85 464.684  48
  -1   0   8 2652.49 351.854  42
  -1   0   8 2799.26 492.063  47
   1   0  -8 3950.49 433.371  10
   1   0  -8 4214.43 446.551   4
   1   0  -7 2841.47 411.498  14
  -1   0   7 2628.45 346.626  49
   1   0  -7 2150.38 321.268  55
  -1   0   7 2608.84 335.883  42
  -1   0   7 2909.34 463.064  47
  -1   0   7 2211.86 369.541  48
   1   0  -7 2047.21 286.917   4
   1   0  -7 2612.28 333.463  10
   1   0  -6 165478. 4287.40  14
   1   0  -6 153770. 3995.36  55
  -1   0   6 162566. 4027.95  49
  -1   0   6 170040. 4330.99  48
  -1   0   6 164483. 4059.55  42
   1   0  -6 158391. 3902.77   4
   1   0  -6 153614. 3980.33  10
   1   0  -5 92303.3 2705.24  14
   1   0  -5 94064.6 2517.00  55
  -1   0   5 91363.8 2525.13  49
  -1   0   5 101767. 2629.27  42
  -1   0   5 92870.3 2132.30  43
  -1   0   5 104656. 2821.03  48
   1   0  -5 97630.6 2565.62  10
   1   0  -5 91391.7 2409.78   4
   1   0  -4 45437.0 1165.93  52
  -1   0   4 48345.9 1376.73  49
   1   0  -4 47510.9 1337.69  55
   1   0  -4 39669.4 1330.41  10
   1   0  -4 36965.9 1181.58   4
   1   0  -3 166716. 3311.59  52
   1   0  -3 157618. 3323.24  55
   1   0  -3 134644. 3175.91   4
   1   0  -3 136163. 3195.42   2
   1   0  -2 20636.4 540.478   4
   1   0  -2 22106.3 670.071   2
   1   0  -1 240686. 5030.63   3
   1   0   0 19323.5 573.139  14
   1   0   0 24886.9 754.584  52
  -1   0   0 25246.2 602.824  50
   1   0   0 25064.7 580.931  45
  -1   0   0 23113.3 701.722  40
  -1   0   0 22653.3 589.917  44
   1   0   0 22841.7 619.631  46
   1   0   0 18989.5 617.071  10
  -1   0   0 19091.5 564.636   4
   1   0   1 430451. 7770.64  52
  -1   0  -1 400564. 7703.39  50
  -1   0  -1 358728. 7552.43  44
   1   0   1 366366. 7607.95  46
   1   0   1 310195. 7743.95  47
  -1   0  -1 378010. 7649.30   4
   1   0   1 333758. 7607.26   2
   1   0   2 11177.1 465.162  52
  -1   0  -2 10194.1 455.076  44
   1   0   2 11313.0 467.595  42
  -1   0  -2 11101.1 446.860  41
   1   0   2 11818.7 504.165  46
  -1   0  -3 117758. 2760.25  14
   1   0   3 127561. 2729.48  52
  -1   0  -3 128279. 2931.05  51
  -1   0  -3 126655. 2733.52  41
   1   0   3 124515. 2773.08  42
  -1   0  -3 109855. 2461.14  10
   1   0   3 110145. 2618.29   2
  -1   0  -4 223.200 81.1983  14
   1   0   4 311.800 69.9390  52
  -1   0  -4 332.756 108.114  51
   1   0   4 351.586 91.4781  42
  -1   0  -4 423.577 91.0746  41
   1   0   4 365.368 121.875  49
  -1   0  -4 180.370 38.9335  10
  -1   0  -5 33976.7 1283.83  14
   1   0   5 40415.8 1514.43  49
  -1   0  -5 39099.9 1364.03  51
   1   0   5 38734.4 1005.38  52
  -1   0  -5 39402.8 1136.28  41
   1   0   5 37896.2 1621.79  47
  -1   0  -5 37204.9 989.810  43
   1   0   5 37836.1 1212.01  42
  -1   0  -5 42147.6 1624.58  40
   1   0   5 38771.6 1545.40  48
  -1   0  -5 31957.9 934.371  10
  -1   0  -6 2178.65 308.201  14
  -1   0  -6 3566.65 379.368  51
   1   0   6 3294.40 421.383  49
  -1   0  -6 2831.18 428.792  40
   1   0   6 3502.59 486.912  47
   1   0   6 3741.07 468.096  48
   1   0   6 3050.34 297.465  42
  -1   0  -6 3425.60 220.178  41
  -1   0  -6 1871.95 165.181  10
  -1   0  -7 34440.5 1446.55  14
  -1   0  -7 28027.0 920.808  10
  -1   0  -7 31225.7 1465.59   4
  -1   0  -7 37084.1 1433.60  51
   1   0   7 39291.3 1672.90  49
  -1   0  -7 34261.1 1729.21  40
   1   0   7 39025.9 1853.25  47
   1   0   7 35502.2 1667.57  48
   1   0   7 34267.4 1202.08  42
  -1   0  -8 1714.52 329.328  14
  -1   0  -8 2440.09 497.624  63
  -1   0  -8 2193.56 388.050   4
  -1   0  -8 1867.86 314.967  51
  -1   0  -8 2711.36 560.174  59
   1   0   8 2146.47 399.332  49
  -1   0  -8 2206.02 455.863  40
   1   0   8 2374.83 471.487  47
   1   0   8 2680.87 463.077  48
   1   0   8 2973.45 310.256  42
  -1   0  -9 3047.51 465.658  14
  -1   0  -9 4816.62 762.510  63
  -1   0  -9 2946.01 482.642   4
  -1   0  -9 4187.23 485.657  51
   1   0   9 4114.96 592.652  49
  -1   0  -9 4098.17 741.908  59
   1   0   9 3668.18 580.502  48
   1   0   9 5403.65 742.271  47
  -1   0  -9 4032.53 662.386  40
  -1   0 -10 110786. 3772.90  14
  -1   0 -10 108173. 3860.77   4
  -1   0 -10 127547. 4741.39  63
  -1   0 -10 116792. 4157.86  55
  -1   0 -10 133919. 5004.09  59
   1   0  10 112628. 3921.98  49
   1   0  10 120422. 4159.74  48
   1   0  10 125070. 4430.13  47
  -1   0 -11 40407.2 2037.46  14
   1   0  11 39832.1 1844.23   3
  -1   0 -11 41538.5 2140.31   4
  -1   0 -11 33388.6 2397.70  63
  -1   0 -11 32049.9 2013.57  32
   1   0  11 34931.3 1969.91  49
  -1   0 -11 38607.6 2601.78  59
  -1   0 -11 33121.7 2060.47  55
   1   0  11 36090.5 2109.67  48
   1   0  11 36031.1 2215.37  46
   1   0  11 36998.2 2282.43  47
  -1   0 -12 56420.4 2588.29  14
  -1   0 -12 56779.3 2686.68   4
  -1   0 -12 49664.9 3048.65  63
   1   0  12 48165.3 2433.70  49
  -1   0 -12 44440.1 2537.37  55
  -1   0 -12 49718.6 3116.77  59
   1   0  12 51254.6 2838.02  47
   1   0  12 45555.9 2534.17  48
   1   0  12 54519.5 2888.21  46
  -1   0 -12 49896.8 2678.92  32
  -1   0 -13 68791.6 3031.83  18
  -1   0 -13 73928.7 3280.51  23
  -1   0 -13 83488.4 3344.93  14
  -1   0 -13 70226.6 3865.02  59
  -1   0 -13 71028.8 3334.21  55
   1   0  13 76118.2 3592.94  46
   1   0  13 75466.2 3617.12  47
   1   0  13 69994.4 3290.62  48
  -1   0 -13 65743.4 3291.24  32
   1   0  13 70107.3 2920.29  31
  -1   0 -14 1009.99 328.437  14
  -1   0 -14 731.469 317.498  23
  -1   0 -14 510.384 258.133  18
  -1   0 -14 928.938 385.457  32
  -1   0 -14 1155.26 540.761  59
  -1   0 -14 1582.10 438.445  55
   1   0  14 897.485 389.336  47
   1   0  14 722.743 358.917  45
   1   0  14 715.990 339.784  46
  -1   0 -15 12998.5 1281.11  23
  -1   0 -15 12411.1 1146.41  18
  -1   0 -15 12017.4 1311.78  32
  -1   0 -15 12137.8 1248.54  11
   1   0  15 7441.54 1196.16  57
  -1   0 -15 6358.95 1096.56  59
   1   0  15 8493.64 1148.43  47
   1   0  15 10938.8 1342.71  45
  -1   0 -16 6222.04 913.913  32
  -1   0 -16 8284.03 964.765  11
  -1   0 -16 7937.58 862.671  18
  -1   0 -16 7431.42 937.901  23
  -1   0 -16 6515.58 1048.87  59
   1   0  16 6986.54 1105.59  57
  -1   0 -17 2872.95 535.372  11
  -1   0 -17 3184.25 582.195  23
  -1   0 -17 2834.88 464.256  18
   1   0  17 2250.43 586.429  57
  -1   0 -17 1577.30 477.421  59
  -1   0 -18 2749.57 481.269  12
  -1   0 -18 3511.00 519.150  11
  -1   0 -18 3112.38 418.939  15
  -1   0 -18 2765.04 484.521  23
  -1   0 -18 3321.60 411.931  18
   1   0  18 1684.21 452.911  57
  -1   0 -19 16512.6 963.725  12
  -1   0 -19 15631.5 925.254  11
  -1   0 -19 14935.7 940.963  23
  -1   0 -20 2930.64 290.171  29
  -1   0 -20 3668.80 286.810  11
  -1   0 -20 3567.60 292.394  12
   1   1 -19 6763.13 591.307  29
   1   1 -19 7294.72 594.751  11
   1   1 -19 6373.86 508.143  18
   1   1 -18 471.173 204.319  29
   1   1 -18 614.756 223.291  11
  -1  -1  18 223.658 205.538  57
   1   1 -18 320.446 171.079  18
   1   1 -17 7610.95 930.740  29
   1   1 -17 7735.88 870.060  11
  -1  -1  17 6697.72 978.263  57
   1   1 -17 8628.92 896.982  18
   1   1 -17 7935.63 780.330  15
   1   1 -16 9533.53 1123.28  29
   1   1 -16 9778.53 978.036  15
   1   1 -16 10247.3 1060.60  18
   1   1 -16 10162.6 1080.34  11
   1   1 -15 562.796 284.209  18
   1   1 -15 763.861 335.470  11
   1   1 -14 7187.91 974.685  14
   1   1 -14 5172.64 809.487  18
   1   1 -14 5783.17 851.046  21
   1   1 -14 5876.91 872.322  11
   1   1 -14 4086.48 873.150  59
  -1  -1  14 6078.96 913.403  47
  -1  -1  14 5404.73 902.824  45
  -1  -1  14 5192.33 921.503  46
   1   1 -13 61056.7 2948.92  21
   1   1 -13 56369.0 2847.84  18
   1   1 -13 69316.0 3203.58  14
   1   1 -13 57681.0 2937.45  32
   1   1 -13 58017.4 2944.71  11
   1   1 -13 61548.7 3449.79  59
  -1  -1  13 67509.3 3298.30  45
  -1  -1  13 68275.4 3223.90  47
  -1  -1  13 72603.5 3564.53  46
   1   1 -12 10068.1 1055.86  18
   1   1 -12 12208.7 1216.10  20
   1   1 -12 12297.2 1204.15  14
   1   1 -12 12108.0 1175.07  21
   1   1 -12 9630.60 1062.49  32
   1   1 -12 9587.24 1257.25  59
  -1  -1  12 10106.2 1132.35  47
  -1  -1  12 9812.13 980.686  48
   1   1 -12 10745.9 1141.14  11
   1   1 -11 39632.2 2157.55  20
   1   1 -11 37558.7 2101.14  14
   1   1 -11 34122.6 1961.34  21
   1   1 -11 33145.6 1937.91  18
   1   1 -11 34655.6 2030.19  11
   1   1 -11 37824.2 1712.87  10
   1   1 -11 40525.6 2559.94  59
  -1  -1  11 40567.7 2237.42  47
  -1  -1  11 42315.0 2035.05  48
   1   1 -10 1030.06 329.369  14
   1   1 -10 3017.88 663.930  63
   1   1 -10 725.716 227.724  10
   1   1 -10 3893.74 535.205  55
   1   1 -10 3123.37 659.504  59
  -1  -1  10 2784.30 532.478  47
  -1  -1  10 3141.98 497.345  48
   1   1  -9 7047.70 765.838  14
   1   1  -9 5797.53 883.779  63
   1   1  -9 7599.52 664.641  10
   1   1  -9 6657.15 891.346  59
   1   1  -9 7600.97 713.718  55
  -1  -1   9 6840.69 612.649  49
  -1  -1   9 7341.17 725.090  48
  -1  -1   9 7716.28 838.095  47
   1   1  -8 24653.5 1397.70  14
   1   1  -8 38775.2 2115.10  63
   1   1  -8 33733.3 1461.38  55
  -1  -1   8 33602.6 1327.10  49
  -1  -1   8 33850.5 1511.65  48
  -1  -1   8 33954.3 1704.12  47
   1   1  -8 21846.2 1177.97   4
   1   1  -8 22750.4 1193.26  10
  -1  -1   8 21887.2 928.782   3
   1   1  -7 520.313 189.758  14
  -1  -1   7 1424.57 238.129  49
   1   1  -7 1324.06 252.827  55
  -1  -1   7 1229.47 189.531  42
  -1  -1   7 1263.02 305.668  47
  -1  -1   7 1298.21 265.358  48
   1   1  -7 424.185 144.714   4
   1   1  -7 937.290 215.413  10
   1   1  -6 326200. 7885.21  14
   1   1  -6 330571. 7713.58  10
   1   1  -6 342154. 7643.67   4
  -1  -1   6 347745. 7564.38  49
  -1  -1   6 335450. 7446.27  42
  -1  -1   6 362776. 8172.52  47
  -1  -1   6 341351. 7810.22  48
   1   1  -5 9207.25 633.486  14
  -1  -1   5 11435.8 463.947  67
   1   1  -5 8062.93 311.278   2
   1   1  -5 7855.55 509.732   4
   1   1  -5 8646.54 570.127  10
  -1  -1   5 10774.7 543.507  49
  -1  -1   5 10780.6 538.940  42
  -1  -1   5 12220.7 771.158  47
  -1  -1   5 12118.9 670.737  48
  -1  -1   4 638241. 13406.3  67
   1   1  -4 665526. 13219.7   2
   1   1  -4 620654. 13631.4  10
  -1  -1   4 631309. 13593.3  48
  -1  -1   4 606589. 13356.0  49
   1   1  -3 8837.33 371.891   2
  -1  -1   3 8506.94 286.364   3
   1   1  -3 8209.08 408.359   4
   1   1  -3 8312.69 484.408  10
  -1  -1   3 12508.8 530.250  48
  -1  -1   3 12333.7 415.278  49
   1   1  -2 161696. 3623.95  52
  -1  -1   2 158276. 3371.16  49
  -1  -1   1 36167.5 957.856  45
   1   1  -1 36884.1 1017.11  54
   1   1  -1 38625.9 1085.12  53
  -1  -1   0 491.532 65.1203  45
  -1  -1   0 851.035 116.627  44
  -1  -1   0 596.273 62.2972  46
   1   1   0 709.468 84.0215  47
   1   1   0 1039.02 93.9573  48
   1   1   0 664.705 75.6718  49
   1   1   0 890.924 118.841  52
  -1  -1   0 429.184 81.6148  50
  -1  -1   0 569.904 70.9827  55
   1   1   1 10631.1 435.575   2
  -1  -1  -1 11820.3 502.096  44
   1   1   1 12200.0 485.531  47
  -1  -1  -1 11854.0 493.248  50
   1   1   1 12038.7 488.451  52
   1   1   2 1534.07 145.240   2
   1   1   2 2054.00 213.947  42
  -1  -1  -2 2237.90 220.102  44
   1   1   2 2175.36 188.756  52
   1   1   3 2779.20 195.699   2
   1   1   3 3269.98 236.890  52
  -1  -1  -3 3005.17 286.579  44
  -1  -1  -3 3076.13 299.191  40
   1   1   3 2974.06 282.495  42
  -1  -1  -4 14802.8 532.960  67
   1   1   4 8572.67 387.405   2
  -1  -1  -4 11819.9 671.180  44
  -1  -1  -4 11260.1 360.444  41
   1   1   4 12042.0 641.424  42
  -1  -1  -4 11908.6 682.402  40
  -1  -1  -5 194592. 4639.35  14
  -1  -1  -5 216342. 4156.89  67
   1   1   5 186958. 4753.17  49
  -1  -1  -5 198387. 4490.25  51
   1   1   5 196116. 4599.17  42
   1   1   5 208513. 4967.53  48
  -1  -1  -5 206921. 4855.75  40
   1   1   5 194423. 5006.27  47
  -1  -1  -6 20211.5 1026.13  14
   1   1   6 19048.4 1077.72  49
  -1  -1  -6 17419.8 847.185  51
   1   1   6 18420.9 1106.35  48
   1   1   6 18526.3 927.289  42
   1   1   6 20594.5 1211.78  47
  -1  -1  -6 18903.4 1087.69  40
  -1  -1  -6 17388.5 960.666   4
  -1  -1  -7 114412. 3433.72  14
  -1  -1  -7 104924. 3360.79   4
  -1  -1  -7 118768. 3178.60  51
   1   1   7 124072. 3643.29  49
   1   1   7 109883. 3200.14  42
  -1  -1  -7 130663. 3791.45  40
   1   1   7 131852. 3961.73  47
   1   1   7 130433. 3814.29  48
  -1  -1  -8 83828.5 2838.62  14
  -1  -1  -8 77816.0 3126.60  63
  -1  -1  -8 82439.4 2819.45   4
  -1  -1  -8 90022.6 3464.89  59
  -1  -1  -8 76578.3 2414.35  51
  -1  -1  -8 78864.9 2898.78  55
   1   1   8 77899.1 2855.10  49
   1   1   8 83638.2 2532.33  42
  -1  -1  -8 85060.1 3078.75  40
   1   1   8 82337.8 3151.64  47
   1   1   8 86761.7 3093.39  48
  -1  -1  -9 16396.0 1133.03  14
  -1  -1  -9 11634.2 1144.72  63
  -1  -1  -9 17275.1 1165.69   4
  -1  -1  -9 12843.0 1269.98  59
  -1  -1  -9 10985.0 739.513  51
   1   1   9 13106.9 1061.94  49
  -1  -1  -9 12374.3 1053.62  55
   1   1   9 13972.6 1149.77  48
   1   1   9 13722.1 839.542  42
  -1  -1  -9 14148.1 1171.74  40
   1   1   9 14500.6 1232.00  47
  -1  -1 -10 135590. 4065.73  14
  -1  -1 -10 122006. 4461.85  63
  -1  -1 -10 141363. 4126.55   4
  -1  -1 -10 122236. 4069.70  55
  -1  -1 -10 133462. 4841.38  59
   1   1  10 125566. 4060.73  49
   1   1  10 131104. 4264.17  48
  -1  -1 -10 119060. 4175.81  40
   1   1  10 134581. 4484.78  47
  -1  -1 -11 34202.3 1889.19  14
  -1  -1 -11 33662.8 1877.81   4
  -1  -1 -11 32573.1 2228.57  63
  -1  -1 -11 31860.9 1911.87  55
  -1  -1 -11 35338.0 2366.22  59
   1   1  11 32475.0 1878.59  49
   1   1  11 30849.6 1936.87  48
   1   1  11 33543.3 2100.82  47
  -1  -1 -12 1859.74 465.476  14
  -1  -1 -12 2670.69 546.700   4
  -1  -1 -12 300.567 240.329  62
  -1  -1 -12 2268.74 510.937  32
  -1  -1 -12 1669.67 464.248  55
  -1  -1 -12 1177.90 483.711  59
   1   1  12 1497.91 472.606  47
   1   1  12 1471.97 412.070  49
   1   1  12 1429.39 440.743  48
  -1  -1 -13 16850.6 1452.60  14
  -1  -1 -13 14365.6 1426.87  32
  -1  -1 -13 18153.8 1494.18   4
  -1  -1 -13 16009.0 1737.14  59
  -1  -1 -13 12101.2 1267.56  55
   1   1  13 13991.1 1298.66  49
   1   1  13 16166.1 1587.44  47
   1   1  13 14512.9 1423.67  48
   1   1  13 16697.9 1575.26  46
  -1  -1 -14 946.248 362.671  18
  -1  -1 -14 1121.95 379.778  14
  -1  -1 -14 987.446 379.448  32
  -1  -1 -14 1507.91 418.091   4
   1   1  14 1386.01 555.928  57
  -1  -1 -14 1383.70 409.282  55
  -1  -1 -14 891.707 476.070  59
   1   1  14 772.570 362.566  46
   1   1  14 1411.61 474.907  48
   1   1  14 866.705 401.201  47
  -1  -1 -15 2931.60 629.382  23
  -1  -1 -15 3840.48 668.483  18
  -1  -1 -15 4179.45 704.022  14
   1   1  15 3251.43 557.084  31
  -1  -1 -15 2019.31 556.627  32
   1   1  15 3538.82 830.136  57
  -1  -1 -15 3511.68 806.688  59
   1   1  15 4228.73 789.101  46
   1   1  15 3464.62 689.666  48
   1   1  15 4333.34 840.003  47
  -1  -1 -16 23912.1 1722.92  11
  -1  -1 -16 25485.8 2144.80  59
   1   1  16 28189.9 2223.38  57
  -1  -1 -16 24165.2 1673.61  18
  -1  -1 -16 25743.3 1852.97  23
  -1  -1 -16 23132.0 1807.67  32
  -1  -1 -17 3465.69 601.264  11
  -1  -1 -17 1966.53 557.087  59
   1   1  17 2354.17 616.148  57
  -1  -1 -17 3125.61 547.938  18
  -1  -1 -17 2966.36 584.303  23
  -1  -1 -17 2647.03 559.926  32
  -1  -1 -18 20629.3 1316.91  11
  -1  -1 -18 20653.1 1228.00  18
  -1  -1 -18 19600.1 1374.63  23
  -1  -1 -19 4834.04 520.627  11
  -1  -1 -19 4544.63 567.437  29
  -1  -1 -19 4922.41 431.246  18
  -1  -1 -19 5071.07 574.952  23
  -1  -1 -20 1074.92 208.775  29
  -1  -1 -20 1253.24 204.020  11
   1   2 -19 104.160 94.7348  29
   1   2 -19 311.180 116.955  12
   1   2 -19 152.833 101.349  11
   1   2 -18 16282.4 1125.36  29
   1   2 -18 19828.0 1167.64  12
   1   2 -18 19217.6 1114.26  11
   1   2 -18 17667.7 968.125  15
   1   2 -18 17416.1 992.403  18
   1   2 -17 2404.47 510.756  29
   1   2 -17 2499.06 456.879  11
   1   2 -17 2291.41 452.493  12
  -1  -2  17 2315.25 565.829  57
   1   2 -17 2309.16 421.702  15
   1   2 -17 2642.77 504.967  23
   1   2 -17 2376.35 428.831  18
   1   2 -16 22706.5 1731.33  29
   1   2 -16 23977.7 1624.05  11
   1   2 -16 25852.8 1715.06  12
   1   2 -16 24680.8 1582.74  18
   1   2 -16 23083.9 1650.01  23
   1   2 -16 21795.0 1526.83  15
   1   2 -15 17437.4 1572.67  29
   1   2 -15 18430.5 1434.06  18
   1   2 -15 17312.4 1495.37  23
   1   2 -15 18715.0 1508.99  11
   1   2 -15 16654.4 1452.55  12
   1   2 -14 1373.98 431.912  23
   1   2 -14 1497.73 415.675  14
   1   2 -14 1692.19 436.391  18
   1   2 -14 1507.40 462.303  59
  -1  -2  14 1283.08 473.868  46
  -1  -2  14 1465.54 441.448  45
  -1  -2  14 1285.50 387.459  47
   1   2 -14 1567.83 451.526  11
   1   2 -14 1197.04 402.111  12
   1   2 -13 6252.98 881.845  14
   1   2 -13 7227.34 908.995  18
   1   2 -13 7615.20 965.976  21
   1   2 -13 4501.00 747.145  11
   1   2 -13 11499.1 1346.31  59
  -1  -2  13 8643.41 1101.54  45
  -1  -2  13 9104.41 1064.26  47
   1   2 -12 2773.80 566.847  14
   1   2 -12 2625.31 558.188  21
   1   2 -12 3582.46 619.038  18
   1   2 -12 2030.90 507.613  11
   1   2 -12 2870.54 607.593  32
   1   2 -12 4773.45 869.290  59
  -1  -2  12 4222.01 755.716  45
  -1  -2  12 5155.93 788.857  47
   1   2 -11 13406.2 1160.92  18
   1   2 -11 15810.1 1307.99  14
   1   2 -11 14744.7 1263.31  21
   1   2 -11 12823.9 1191.68  11
   1   2 -11 21922.1 1962.98  63
   1   2 -11 14222.1 1273.76  32
   1   2 -11 18041.9 1615.04  59
  -1  -2  11 15969.7 1352.97  47
  -1  -2  11 17775.9 1490.33  45
   1   2 -10 4203.22 618.824  14
   1   2 -10 1454.87 500.610  63
   1   2 -10 4242.32 529.967  10
   1   2 -10 1472.98 423.331  59
   1   2 -10 2401.40 419.315  55
  -1  -2  10 2115.72 400.011  48
  -1  -2  10 2254.87 498.246  45
  -1  -2  10 1768.42 432.060  47
   1   2  -9 195207. 5369.55  14
   1   2  -9 179947. 6222.03  63
   1   2  -9 201478. 5090.32  10
   1   2  -9 169921. 5710.65  59
   1   2  -9 174872. 5038.24  55
  -1  -2   9 181243. 5005.80  48
  -1  -2   9 177295. 5353.49  47
   1   2  -8 2404.02 416.765  14
   1   2  -8 2029.92 502.851  63
   1   2  -8 2211.64 360.198  10
  -1  -2   8 1818.95 276.744  49
  -1  -2   8 1773.58 320.540  48
  -1  -2   8 2049.54 398.494  47
   1   2  -7 306430. 7443.69  14
   1   2  -7 328902. 8417.52  63
  -1  -2   7 289379. 6656.25   3
   1   2  -7 319896. 7353.37  10
   1   2  -7 333558. 8327.87  60
  -1  -2   7 294371. 6915.54  49
  -1  -2   7 329681. 7644.81  47
  -1  -2   7 303392. 7202.85  48
   1   2  -6 88724.7 2554.12  14
  -1  -2   6 85954.2 1888.06  67
   1   2  -6 85982.4 2480.50  10
  -1  -2   6 85516.8 1979.86   3
  -1  -2   6 86573.8 2154.46  49
  -1  -2   6 94516.6 2404.08  48
  -1  -2   6 89193.0 2639.03  47
   1   2  -5 211688. 5366.32  14
  -1  -2   5 250461. 5104.99  67
   1   2  -5 213608. 4804.44   2
  -1  -2   5 209394. 4858.90   3
   1   2  -5 221300. 5382.96  10
  -1  -2   5 230727. 5024.83  49
  -1  -2   5 218408. 4721.92  42
  -1  -2   5 237930. 5223.73  48
  -1  -2   5 256279. 5567.15  47
   1   2  -4 3823.00 379.816  14
  -1  -2   4 7905.93 479.378  67
  -1  -2   4 3968.81 253.599   3
   1   2  -4 3844.88 379.069  10
   1   2  -4 3723.43 269.806   2
  -1  -2   4 6052.57 327.125  49
  -1  -2   4 6723.43 402.332  48
  -1  -2   4 6840.23 490.403  47
  -1  -2   3 1867.73 238.313  67
  -1  -2   3 2160.98 163.453   3
   1   2  -3 2544.06 224.431   2
   1   2  -3 2299.76 265.078  14
  -1  -2   3 2287.08 244.582  47
  -1  -2   3 2238.76 276.451  45
  -1  -2   3 2537.27 202.589  48
  -1  -2   2 4160.88 358.460  67
   1   2  -2 6148.63 362.555   2
   1   2  -2 3637.53 345.071  54
  -1  -2   2 5989.31 324.593  47
   1   2  -2 4876.06 402.139  41
  -1  -2   2 5320.84 224.723  48
   1   2  -2 4758.31 350.540  43
  -1  -2   2 5425.11 411.311  46
  -1  -2   2 4263.15 349.086  45
  -1  -2   1 26818.9 956.694  67
   1   2  -1 19807.0 778.903   2
  -1  -2   1 21493.5 813.221  45
  -1  -2   1 22816.1 835.906  46
  -1  -2   1 22708.1 597.744  47
   1   2  -1 21568.7 724.262  42
   1   2  -1 22338.9 858.917  43
   1   2  -1 22329.4 907.016  54
   1   2  -1 26236.3 1015.04  53
  -1  -2   0 391974. 8061.09  67
   1   2   0 381428. 7709.73  49
   1   2   0 344143. 7830.61  42
  -1  -2   0 381810. 7903.20  45
   1   2   0 355446. 7566.59  48
  -1  -2   0 387386. 7838.02  46
  -1  -2  -1 1509.69 179.469  55
   1   2   1 1967.03 198.378  49
   1   2   1 1796.07 148.865  47
   1   2   1 1790.99 175.903  48
   1   2   1 1763.94 200.301  41
  -1  -2  -1 1563.40 160.478  46
  -1  -2  -1 1719.13 198.351  45
  -1  -2  -2 142416. 3141.66  67
   1   2   2 107917. 2916.11   2
  -1  -2  -2 134342. 3088.97  55
   1   2   2 122137. 3019.63  43
   1   2   2 126656. 3075.53  48
   1   2   2 129978. 3027.31  47
  -1  -2  -2 122129. 2952.09  40
  -1  -2  -3 79421.3 2066.55  67
   1   2   3 70086.7 1913.28   2
  -1  -2  -3 77988.6 2138.45  55
  -1  -2  -3 73854.4 2010.43  40
   1   2   3 74849.5 2165.90  47
   1   2   4 419931. 8936.52  42
  -1  -2  -4 426095. 8718.72  40
  -1  -2  -5 32871.7 1080.24  67
   1   2   5 27852.9 927.364   2
   1   2   5 30831.4 1361.45  49
   1   2   5 33673.6 1369.99  42
  -1  -2  -5 28213.7 1306.43  44
   1   2   5 31833.1 1435.42  48
  -1  -2  -5 31001.7 1257.78  40
  -1  -2  -6 9917.34 740.931  14
  -1  -2  -6 10285.6 475.861  67
   1   2   6 10337.6 795.018  49
  -1  -2  -6 8691.80 740.540  50
  -1  -2  -6 9479.94 575.218  51
  -1  -2  -6 8845.98 740.511  44
  -1  -2  -6 9752.56 711.419  40
   1   2   6 9466.10 799.304  48
   1   2   6 10862.9 756.883  42
   1   2   6 8071.05 394.799   2
  -1  -2  -7 1390.49 297.582  14
  -1  -2  -7 1173.17 266.856   4
  -1  -2  -7 1411.05 221.893  51
  -1  -2  -7 795.727 235.376  55
   1   2   7 954.825 238.460  42
  -1  -2  -7 1242.56 276.081  40
   1   2   7 961.325 263.916  49
   1   2   7 842.979 264.003  48
  -1  -2  -8 23559.6 1374.41  14
  -1  -2  -8 23297.8 1468.16  63
  -1  -2  -8 21941.7 1286.21   4
  -1  -2  -8 23482.3 1041.13  51
  -1  -2  -8 23809.3 1378.07  55
   1   2   8 27447.4 1514.43  49
  -1  -2  -8 25723.1 1408.88  40
   1   2   8 23812.1 1484.38  48
   1   2   8 22624.7 1239.84  42
  -1  -2  -9 17101.6 1249.43  14
  -1  -2  -9 18501.0 1237.41   4
  -1  -2  -9 16678.8 851.813  51
  -1  -2  -9 17262.6 1236.46  55
   1   2   9 18039.3 1297.55  49
   1   2   9 19486.9 1400.21  48
   1   2   9 18950.9 1129.46  42
  -1  -2  -9 17283.2 1226.85  40
   1   2   9 19194.0 1438.87  47
  -1  -2 -10 4540.77 674.726  14
  -1  -2 -10 272.676 511.001  62
  -1  -2 -10 5025.39 670.587   4
   1   2  10 2763.39 519.297  49
  -1  -2 -10 1728.83 425.360  55
   1   2  10 2292.57 538.290  47
   1   2  10 2612.46 540.221  48
  -1  -2 -10 3134.09 541.424  40
   1   2  10 3057.73 452.019  42
  -1  -2 -11 5637.04 793.474  14
  -1  -2 -11 5034.04 720.542   4
  -1  -2 -11 7022.22 863.175  55
   1   2  11 6566.15 847.809  49
  -1  -2 -11 7261.05 1045.38  59
   1   2  11 6719.02 945.122  47
   1   2  11 7291.81 932.092  48
  -1  -2 -12 2624.20 568.002  14
  -1  -2 -12 3010.68 591.681   4
  -1  -2 -12 2777.70 567.033  32
  -1  -2 -12 2858.90 710.010  59
  -1  -2 -12 2498.27 557.964  55
   1   2  12 2812.34 642.847  47
   1   2  12 2876.82 620.798  48
   1   2  12 2511.62 552.408  49
  -1  -2 -13 50730.0 2614.80  14
  -1  -2 -13 47210.3 2439.25   4
  -1  -2 -13 43339.1 2450.05  32
  -1  -2 -13 54317.8 3116.49  59
  -1  -2 -13 43209.4 2357.72  55
   1   2  13 47976.9 2792.24  57
   1   2  13 46433.1 2410.85  49
   1   2  13 47786.7 2606.78  48
   1   2  13 47347.2 2710.23  47
  -1  -2 -14 5164.24 847.406  14
  -1  -2 -14 5399.55 799.227   4
  -1  -2 -14 3810.16 744.489  32
   1   2  14 5174.42 803.825  49
  -1  -2 -14 4559.15 742.077  55
  -1  -2 -14 5197.40 997.085  59
   1   2  14 6207.60 1032.24  57
   1   2  14 4171.68 807.810  46
   1   2  14 3611.11 778.325  47
   1   2  14 4813.90 848.208  48
  -1  -2 -15 6772.01 945.693  14
  -1  -2 -15 5395.74 842.866  18
  -1  -2 -15 3901.33 754.990  32
  -1  -2 -15 5915.90 836.903   4
  -1  -2 -15 3449.25 831.523  59
   1   2  15 3544.00 790.456  57
   1   2  15 4670.99 848.854  46
   1   2  15 4352.21 770.114  48
   1   2  15 4470.50 863.565  47
  -1  -2 -16 7216.43 1158.55  59
   1   2  16 8868.75 1219.72  57
  -1  -2 -16 8025.19 1045.38  23
  -1  -2 -16 6414.56 899.313  18
   1   2  16 7213.98 833.851  31
  -1  -2 -16 6964.06 968.854  32
  -1  -2 -17 1008.86 408.732  59
   1   2  17 465.579 318.939  57
  -1  -2 -17 653.461 317.798  23
  -1  -2 -17 499.931 266.937  18
  -1  -2 -17 739.988 299.930  32
   1   2  17 679.969 252.588  31
  -1  -2 -18 22998.3 1452.26  12
   1   2  18 20161.0 1571.62  57
  -1  -2 -18 24036.7 1593.55  23
  -1  -2 -18 24725.3 1483.66  18
  -1  -2 -19 278.252 148.577  12
   1   2  19 58.5821 228.358  61
  -1  -2 -19 434.384 202.675  29
   1   2  19 760.475 267.352  57
  -1  -2 -19 396.523 172.879  18
  -1  -2 -19 609.785 234.905  23
  -1  -2 -20 11700.4 727.806  29
  -1  -2 -20 12282.1 677.506  12
  -1  -2 -20 11353.5 735.188  23
   1   3 -19 111.421 73.8551  29
   1   3 -19 81.6543 64.5640  12
   1   3 -18 66.1664 105.245  29
   1   3 -18 32.8497 82.6182  11
   1   3 -18 37.7793 99.6523  12
  -1  -3  18 127.509 134.150  57
   1   3 -18 15.8927 71.5030  15
   1   3 -17 834.797 303.002  29
   1   3 -17 1370.53 322.814  11
   1   3 -17 987.086 290.199  12
  -1  -3  17 1710.30 480.777  57
   1   3 -17 916.241 272.530  15
   1   3 -17 1467.73 299.179  18
   1   3 -16 328.940 209.736  23
   1   3 -16 612.461 270.703  15
   1   3 -16 404.365 205.588  18
   1   3 -16 406.185 274.204  29
   1   3 -16 322.975 205.621  11
   1   3 -16 278.476 199.767  12
   1   3 -15 958.536 351.181  23
   1   3 -15 1072.45 339.637  18
   1   3 -15 823.578 327.938  15
   1   3 -15 606.439 288.095  12
   1   3 -15 911.956 320.271  11
   1   3 -14 9370.77 992.193  18
   1   3 -14 11358.5 1175.69  23
   1   3 -14 9532.89 895.817  16
  -1  -3  14 8160.77 1047.74  45
  -1  -3  14 8578.12 1181.10  46
   1   3 -14 11236.0 1141.49  11
   1   3 -14 10478.8 1123.62  12
   1   3 -13 12965.6 1196.13  18
   1   3 -13 15483.7 1390.21  23
   1   3 -13 16281.5 1376.42  14
   1   3 -13 13944.1 1324.81  12
   1   3 -13 12855.6 1252.63  11
   1   3 -13 14738.4 1429.02  59
  -1  -3  13 14973.1 1470.45  58
  -1  -3  13 17076.4 1563.78  45
   1   3 -12 129712. 4265.65  14
   1   3 -12 104972. 3828.11  18
   1   3 -12 108821. 4060.97  23
   1   3 -12 94658.4 4854.31  63
   1   3 -12 109467. 4034.75  11
  -1  -3  12 89692.7 4122.99  58
   1   3 -12 87356.3 4012.76  59
  -1  -3  12 108172. 4343.80  45
  -1  -3  12 95915.5 3836.61  47
   1   3 -11 29976.5 1898.01  21
   1   3 -11 27680.7 1811.22  23
   1   3 -11 33228.8 1919.57  14
   1   3 -11 29185.2 1753.14  18
   1   3 -11 34528.9 2685.08  63
   1   3 -11 30663.7 1824.67  11
   1   3 -11 31728.1 2116.21  59
  -1  -3  11 33946.5 2162.17  45
  -1  -3  11 30999.4 1886.90  47
   1   3 -10 70858.7 2858.70  14
   1   3 -10 70173.8 2925.25  21
   1   3 -10 65253.0 2800.81  23
   1   3 -10 65160.9 3651.68  63
   1   3 -10 73480.4 2679.65  10
   1   3 -10 58855.7 2691.14  11
   1   3 -10 65077.5 3093.75  59
  -1  -3  10 70996.1 3140.38  45
  -1  -3  10 65875.4 3160.01  46
  -1  -3  10 68180.7 2859.62  47
   1   3  -9 68896.6 2689.52  14
   1   3  -9 68744.2 3507.48  63
   1   3  -9 66636.8 2545.46  10
   1   3  -9 62738.6 2915.50  59
  -1  -3   9 67058.2 2919.66  45
  -1  -3   9 63937.7 2332.51  48
  -1  -3   9 69148.1 2727.59  47
  -1  -3   9 68116.6 3071.50  46
   1   3  -8 971.812 278.800  14
   1   3  -8 1465.13 317.465  10
  -1  -3   8 1013.54 233.663  48
  -1  -3   8 1434.73 365.118  45
  -1  -3   8 1141.41 352.715  46
   1   3  -7 116903. 3600.50  14
   1   3  -7 131557. 4589.74  63
   1   3  -7 122966. 3634.51  10
   1   3  -7 121770. 4389.56  60
  -1  -3   7 127774. 4098.55  46
  -1  -3   7 112858. 3273.46  48
  -1  -3   7 122752. 3648.86  47
  -1  -3   7 117253. 3857.15  45
   1   3  -6 51603.5 1965.08  14
  -1  -3   6 65449.7 1767.50  67
   1   3  -6 51551.8 2016.43  10
   1   3  -6 47961.1 1440.97   2
  -1  -3   6 46612.5 1531.28   3
   1   3  -6 68795.8 2797.94  60
  -1  -3   6 59184.3 1830.99  48
  -1  -3   6 63635.8 2107.08  47
  -1  -3   6 62057.7 2331.74  45
  -1  -3   6 66287.3 2475.06  46
  -1  -3   5 179896. 4135.39  67
   1   3  -5 156807. 3836.58   2
  -1  -3   5 145011. 3752.48   3
   1   3  -5 165229. 4360.39  10
   1   3  -5 152525. 4186.33  14
  -1  -3   5 170648. 3953.97  48
  -1  -3   5 192903. 4796.87  46
  -1  -3   5 179687. 4611.77  45
  -1  -3   5 170739. 4235.44  47
  -1  -3   4 14794.7 782.710  67
   1   3  -4 10409.5 589.626   2
  -1  -3   4 8975.57 484.259   3
   1   3  -4 10459.8 674.913  14
  -1  -3   4 11260.5 776.510  45
   1   3  -4 11694.4 815.310  41
   1   3  -4 12398.0 703.726  43
  -1  -3   4 12256.0 559.857  48
  -1  -3   4 13142.7 690.660  47
  -1  -3   4 12962.9 873.573  46
  -1  -3   3 145.531 96.2971  67
   1   3  -3 2560.93 286.309   2
   1   3  -3 2387.32 284.143  14
  -1  -3   3 924.844 205.525  45
  -1  -3   3 606.222 98.2340  48
  -1  -3   3 893.363 150.254  47
   1   3  -3 527.792 145.431  43
  -1  -3   3 487.646 158.749  46
   1   3  -3 897.967 216.550  41
   1   3  -2 6792.21 477.464  14
  -1  -3   2 9470.35 637.666  67
   1   3  -2 9197.12 673.530  41
   1   3  -2 8413.11 591.962  43
  -1  -3   2 8602.99 400.756  47
   1   3  -2 8048.62 381.842  42
  -1  -3   2 8867.43 602.054  46
  -1  -3   2 10506.3 637.520  45
   1   3  -2 9136.39 664.318  54
  -1  -3   1 165529. 4117.77  46
  -1  -3   1 172183. 4139.30  45
  -1  -3   1 167543. 3590.65  47
   1   3  -1 170106. 4263.01  43
   1   3  -1 170208. 3903.27  42
   1   3   0 17869.8 774.286  42
  -1  -3   0 16556.6 797.855  45
  -1  -3   0 18102.5 792.903  46
  -1  -3   0 17255.3 879.159  67
  -1  -3  -1 2157.56 294.318  67
   1   3   1 994.702 197.990  41
  -1  -3  -1 773.622 168.324  45
  -1  -3  -1 895.700 163.383  46
   1   3   1 2272.35 274.573  42
   1   3   1 845.241 202.537  53
  -1  -3  -2 75205.7 2126.97  46
   1   3   2 77169.8 2203.33  41
   1   3   2 85519.5 2352.77  43
   1   3   2 69656.0 2292.53  53
   1   3   2 74137.5 2206.51  49
  -1  -3  -2 81349.4 2245.25  55
  -1  -3  -3 45625.8 1548.24  67
   1   3   3 44626.9 1510.48  43
   1   3   3 40200.3 1336.79  41
   1   3   3 41955.8 1546.08  48
  -1  -3  -3 40719.5 1280.93  40
   1   3   3 43031.0 1472.45  47
  -1  -3  -3 39526.9 1467.66  55
   1   3   4 205194. 5170.26  49
  -1  -3  -4 216247. 5117.39  55
  -1  -3  -4 195179. 4740.54  40
   1   3   4 208200. 5157.31  47
   1   3   4 206217. 4915.52  43
  -1  -3  -4 198319. 5159.31  44
   1   3   4 193877. 5159.10  42
  -1  -3  -5 47600.7 1585.84  67
   1   3   5 41064.5 1417.28   2
   1   3   5 46610.1 1823.57  49
  -1  -3  -5 43794.7 1759.81  50
   1   3   5 45820.0 1820.97  42
  -1  -3  -5 44126.6 1510.21  40
   1   3   5 42496.4 1468.23  43
  -1  -3  -5 41359.2 1760.50  44
   1   3   5 49006.1 1887.12  47
  -1  -3  -6 42132.6 1429.49  67
   1   3   6 36371.8 1258.29   2
  -1  -3  -6 42296.0 1799.29  50
   1   3   6 37824.9 1732.91  49
  -1  -3  -6 35824.3 1703.53  44
  -1  -3  -6 39069.4 1488.03  40
   1   3   6 39370.1 1819.42  48
   1   3   6 44414.3 1900.25  47
   1   3   6 40157.2 1745.68  42
  -1  -3  -7 67714.4 2523.02  14
  -1  -3  -7 65112.9 1897.73  67
   1   3   7 58252.9 1750.82   2
   1   3   7 73579.7 2650.68  49
  -1  -3  -7 69773.7 2596.89  50
  -1  -3  -7 64780.9 2416.58  55
   1   3   7 70931.5 2530.08  42
  -1  -3  -7 70935.8 2676.94  44
  -1  -3  -7 65189.4 2214.93  40
   1   3   7 76477.6 2793.80  47
   1   3   7 71907.0 2726.31  48
  -1  -3  -8 113245. 3771.74  14
  -1  -3  -8 110703. 4599.23  62
  -1  -3  -8 104726. 3002.02  51
  -1  -3  -8 116225. 3685.88  55
  -1  -3  -8 116770. 3995.74  59
   1   3   8 119686. 3859.47  49
   1   3   8 116732. 3921.02  48
  -1  -3  -8 112023. 3411.80  40
   1   3   8 118125. 3679.57  42
  -1  -3  -9 486.578 247.361  14
  -1  -3  -9 441.125 425.336  62
  -1  -3  -9 415.929 200.652   4
  -1  -3  -9 438.796 253.927  59
  -1  -3  -9 336.185 105.189  51
  -1  -3  -9 307.706 195.943  55
   1   3   9 308.401 172.906  42
   1   3   9 448.182 252.169  48
   1   3   9 480.502 231.754  49
  -1  -3  -9 1198.87 300.043  40
  -1  -3 -10 42951.9 2285.45  14
  -1  -3 -10 42488.1 2134.75   4
   1   3  10 52290.0 2464.34  49
  -1  -3 -10 45756.8 2223.38  55
  -1  -3 -10 53901.6 2719.51  59
   1   3  10 45990.8 2079.83  42
  -1  -3 -10 44857.7 2013.19  40
   1   3  10 48525.4 2467.31  48
  -1  -3 -11 4752.97 759.194  14
  -1  -3 -11 4254.82 663.831   4
  -1  -3 -11 79.3744 737.242  62
   1   3  11 3555.13 669.572  57
  -1  -3 -11 1753.38 444.389  55
   1   3  11 2200.10 518.456  49
   1   3  11 2788.20 478.533  42
   1   3  11 3731.73 692.463  48
  -1  -3 -12 945.197 371.343  14
  -1  -3 -12 335.697 231.540  22
  -1  -3 -12 885.122 281.844  20
  -1  -3 -12 514.448 264.386   4
  -1  -3 -12 861.445 274.319   1
  -1  -3 -12-87.2369 500.446  62
  -1  -3 -12 551.951 253.737  32
   1   3  12 557.899 322.921  57
  -1  -3 -12 1154.77 390.986  55
   1   3  12 505.634 273.847  49
   1   3  12 1054.76 399.638  48
  -1  -3 -13 61860.1 2816.83  22
  -1  -3 -13 66031.4 3123.22  14
  -1  -3 -13 48686.5 2239.26   1
  -1  -3 -13 64009.8 2877.17   4
  -1  -3 -13 51937.1 2685.71  32
   1   3  13 63717.9 3118.15  57
   1   3  13 60516.8 2854.62  49
  -1  -3 -13 54006.3 2639.19  55
   1   3  13 58472.9 2958.77  48
   1   3  13 64623.7 3184.17  47
  -1  -3 -14 170.033 220.838  14
  -1  -3 -14 922.825 293.575   1
  -1  -3 -14-94.8609 564.557  62
  -1  -3 -14 520.744 274.722  32
   1   3  14 333.268 176.716  36
  -1  -3 -14 473.174 238.013  55
   1   3  14 57.8200 205.662  57
   1   3  14 950.823 389.954  49
   1   3  14 168.523 218.876  48
   1   3  14 300.808 234.410  47
  -1  -3 -15 54944.3 2909.94  14
  -1  -3 -15 48291.6 2130.76   1
  -1  -3 -15 56547.9 2662.92   4
  -1  -3 -15 40956.8 2395.01  32
  -1  -3 -15 34949.7 2087.31  55
  -1  -3 -15 34384.1 2500.08  59
   1   3  15 38321.9 2464.58  57
   1   3  15 43137.9 2654.97  47
   1   3  15 40242.3 2487.62  46
   1   3  15 44142.0 2598.05  48
  -1  -3 -16 12176.0 1175.74  11
  -1  -3 -16 13510.7 1083.62   1
   1   3  16 12859.3 1412.03  57
  -1  -3 -16 13081.7 1550.75  59
  -1  -3 -16 13630.5 1363.26  18
  -1  -3 -16 12931.4 1307.51  32
  -1  -3 -17 44911.5 2182.73  11
  -1  -3 -17 27514.0 2214.43  59
   1   3  17 29425.3 2104.87  57
  -1  -3 -17 42368.2 2418.20  23
  -1  -3 -17 45456.2 2388.77  18
  -1  -3 -17 38718.8 2171.54  32
   1   3  17 39266.0 1971.12  31
  -1  -3 -18 532.534 232.353  11
   1   3  18 1241.94 380.964  57
  -1  -3 -18 1162.99 361.342  18
  -1  -3 -18 727.224 304.932  23
  -1  -3 -18 987.184 292.640  32
   1   3  18 1140.24 273.751  31
  -1  -3 -19 931.138 237.855  12
  -1  -3 -19 658.896 199.838  11
  -1  -3 -19 790.442 247.410  18
  -1  -3 -19 830.475 284.892  23
  -1  -3 -20 4139.34 376.362  12
  -1  -3 -20 4653.75 406.540  11
  -1  -3 -20 5468.89 526.069  23
  -1  -3 -20 4248.20 377.858  18
  -1  -3 -20 4654.54 446.130  29
   1   4 -18 4470.88 400.591  15
   1   4 -18 4980.31 427.176  12
   1   4 -17 4377.61 463.327  11
   1   4 -17 4152.79 504.462  12
   1   4 -17 3391.99 461.205  15
   1   4 -16 9705.59 900.440  12
   1   4 -16 10852.7 893.095  11
   1   4 -16 10302.6 954.371  15
   1   4 -16 9683.61 779.946  18
   1   4 -15 11446.5 1024.09  11
   1   4 -15 13258.3 1151.44  12
   1   4 -15 12155.1 1153.45  15
   1   4 -15 11706.7 1130.00  23
   1   4 -15 12738.4 1019.63  18
   1   4 -14 17221.8 1347.63  11
   1   4 -14 17575.5 1422.61  12
   1   4 -14 19678.3 1363.27  18
   1   4 -14 18733.7 1496.21  23
   1   4 -14 17701.2 1290.27  16
   1   4 -13 563.621 300.960  23
   1   4 -13 1177.71 340.913  18
   1   4 -13 1985.96 488.277  12
   1   4 -13 1305.17 376.681  11
   1   4 -13 487.662 409.081  63
   1   4 -13 732.698 364.722  29
  -1  -4  13 168.595 253.267  58
  -1  -4  13 727.037 309.422  45
   1   4 -12 60533.1 2679.40  18
   1   4 -12 67418.2 2865.21  14
   1   4 -12 52709.0 2715.19  23
   1   4 -12 57140.0 2758.60  12
   1   4 -12 57284.8 2691.86  11
   1   4 -12 55547.1 3663.92  63
   1   4 -12 60848.5 3035.51  29
  -1  -4  12 54147.1 3136.70  58
  -1  -4  12 55447.6 3005.95  45
   1   4 -11 4979.94 1040.90  63
   1   4 -11 5309.06 739.239  11
   1   4 -11 5093.48 741.549  12
   1   4 -11 4904.14 678.621  18
   1   4 -11 6377.69 804.553  14
   1   4 -11 4910.03 748.555  23
  -1  -4  11 5513.96 864.324  45
   1   4 -10 43433.4 2975.45  63
   1   4 -10 42883.3 2026.13  10
   1   4 -10 34381.2 1920.51  11
   1   4 -10 32864.8 1956.55  23
   1   4 -10 34107.3 1860.77  18
   1   4 -10 41887.1 2095.34  14
  -1  -4  10 38854.4 2296.81  45
  -1  -4  10 37390.9 1978.61  47
  -1  -4  10 39158.6 2410.15  46
   1   4  -9 3831.77 573.099  14
   1   4  -9 6914.14 1113.26  63
   1   4  -9 5229.88 669.598  10
   1   4  -9 5477.22 999.588  60
  -1  -4   9 7188.57 941.382  46
  -1  -4   9 6377.33 721.726  47
  -1  -4   9 6424.96 851.250  45
   1   4  -8 29162.7 1610.06  14
   1   4  -8 46384.0 2785.06  63
   1   4  -8 31125.0 1710.75  10
   1   4  -8 42673.7 2619.13  60
  -1  -4   8 34260.0 1970.46  45
  -1  -4   8 39498.4 2180.57  46
  -1  -4   8 36415.9 1748.47  47
   1   4  -7 793.317 235.805  14
   1   4  -7 307.179 244.387  63
   1   4  -7 581.550 211.351  10
   1   4  -7 246.109 234.968  60
  -1  -4   7 574.860 261.967  46
  -1  -4   7 198.027 174.239  45
  -1  -4   7 262.859 115.552  48
  -1  -4   7 230.449 146.772  47
   1   4  -6 1118.50 262.224  14
  -1  -4   6 246.846 117.186  67
   1   4  -6 403.074 246.826  63
   1   4  -6 783.887 161.919   2
   1   4  -6 1164.99 296.987  10
   1   4  -6 305.324 219.457  60
  -1  -4   6 39.0385 87.9833  47
  -1  -4   6 253.631 167.337  46
  -1  -4   6 349.293 190.969  45
  -1  -4   6 169.607 85.7359  48
  -1  -4   5 30640.3 1395.09  67
   1   4  -5 44264.5 1492.46   2
   1   4  -5 39483.1 1571.52  14
  -1  -4   5 34723.6 1690.35  45
   1   4  -5 34960.1 1476.94  43
  -1  -4   5 34451.2 1387.09  47
   1   4  -5 37745.2 1803.70  41
  -1  -4   5 33594.8 1713.95  46
  -1  -4   5 31759.7 1175.85  48
  -1  -4   4 2076.53 325.278  67
   1   4  -4 516.248 162.041   2
   1   4  -4 1542.49 266.974  14
  -1  -4   4 1373.99 309.356  46
  -1  -4   4 1151.39 164.933  48
  -1  -4   4 1290.03 212.738  47
   1   4  -4 1455.66 339.276  41
  -1  -4   4 1039.21 254.742  45
  -1  -4   3 10564.4 755.150  67
  -1  -4   3 10131.6 772.923  46
  -1  -4   3 9252.94 726.135  45
   1   4  -3 10376.0 835.770  41
  -1  -4   3 9092.17 506.425  47
   1   4  -3 10607.2 765.457  43
   1   4  -3 8570.67 797.672  54
  -1  -4   2 75941.2 2464.14  67
   1   4  -2 76658.8 1952.55  42
  -1  -4   2 78969.3 2448.84  45
  -1  -4   2 73997.5 1877.82  47
   1   4  -2 69942.9 2539.84  41
  -1  -4   2 79780.7 2467.42  46
   1   4  -2 77315.9 2488.37  43
   1   4  -2 70912.5 2612.60  54
   1   4  -1 52467.9 1928.25  43
  -1  -4   1 51588.9 1823.11  46
   1   4  -1 55827.6 1651.81  42
  -1  -4   1 50206.1 1815.08  45
  -1  -4   1 53795.6 1947.98  67
  -1  -4   0 299505. 6863.47  67
  -1  -4   0 277505. 6564.17  44
   1   4   0 255596. 6431.64  42
  -1  -4   0 285697. 6614.89  46
  -1  -4   0 297790. 6714.95  45
   1   4   0 320131. 7221.86  53
  -1  -4  -1 162426. 4252.74  45
   1   4   1 152193. 4120.72  42
   1   4   1 167516. 4345.62  41
  -1  -4  -1 166170. 4178.68  44
  -1  -4  -1 167783. 4175.22  46
   1   4   1 168641. 4524.04  53
   1   4   2 234528. 5537.24  41
   1   4   2 225516. 5583.53  43
  -1  -4  -2 227750. 5570.45  45
  -1  -4  -2 245348. 5475.53  46
   1   4   2 245772. 5835.25  53
  -1  -4  -3 293446. 6888.12  67
  -1  -4  -3 283349. 6315.83  40
  -1  -4  -3 296821. 6802.39  46
   1   4   3 268190. 6656.04  41
   1   4   3 282542. 6846.13  43
  -1  -4  -3 302338. 6940.53  50
  -1  -4  -3 304855. 6875.80  55
   1   4   3 281669. 6991.35  53
  -1  -4  -4 42829.7 1656.87  67
   1   4   4 45316.1 1541.74  41
   1   4   4 44063.4 1676.28  43
   1   4   4 37523.7 1665.11  42
  -1  -4  -4 39667.0 1286.01  40
  -1  -4  -4 43387.5 1746.96  50
  -1  -4  -4 43888.5 1694.07  55
   1   4   4 37876.1 1690.01  53
  -1  -4  -5 88380.8 2522.84  67
   1   4   5 77963.3 2682.90  49
  -1  -4  -5 79118.7 2651.76  50
   1   4   5 75729.6 2708.50  48
   1   4   5 73802.2 2392.84  43
   1   4   5 69751.3 2091.94  41
  -1  -4  -5 69391.7 2030.15  40
   1   4   5 78600.2 2604.27  47
   1   4   5 68146.7 2545.98  42
  -1  -4  -6 3632.62 420.108  67
   1   4   6 2098.55 302.409   2
  -1  -4  -6 3563.89 509.116  50
   1   4   6 3860.49 536.707  49
  -1  -4  -6 3413.94 340.710  40
   1   4   6 3321.06 488.731  42
   1   4   6 3423.09 401.023  43
   1   4   6 3807.18 533.401  47
  -1  -4  -7 8490.61 640.778  67
   1   4   7 7163.85 541.565   2
   1   4   7 8457.30 846.722  49
  -1  -4  -7 7030.21 718.847  55
  -1  -4  -7 7409.64 794.599  50
   1   4   7 8122.23 834.515  47
   1   4   7 7494.28 769.787  42
  -1  -4  -8 95466.7 3516.51  14
  -1  -4  -8 107160. 4408.02  62
  -1  -4  -8 93584.9 2702.59  67
   1   4   8 87743.7 2529.02   2
   1   4   8 101304. 3555.69  49
  -1  -4  -8 89646.2 3435.35  50
  -1  -4  -8 91680.7 3254.51  55
  -1  -4  -8 101949. 3582.09  59
  -1  -4  -8 93712.2 2787.87  40
   1   4   8 92525.4 3314.75  42
   1   4   8 101927. 3631.99  47
   1   4   8 99279.8 3626.30  48
  -1  -4  -9 37138.1 2117.70  14
  -1  -4  -9 31534.9 2486.54  62
  -1  -4  -9 43974.5 2292.87  64
   1   4   9 38780.1 2009.43  57
   1   4   9 41309.3 2185.38  49
  -1  -4  -9 38747.2 1996.77  55
  -1  -4  -9 43930.5 2301.06  59
  -1  -4  -9 41332.1 1668.62  40
   1   4   9 44407.0 2121.53  42
   1   4   9 44037.5 2334.81  48
   1   4   9 47299.5 2383.60  47
  -1  -4 -10 229837. 6559.81  14
  -1  -4 -10 229918. 6472.28  64
  -1  -4 -10 230050. 6225.66   4
  -1  -4 -10 211187. 6065.55  55
   1   4  10 239823. 6537.88  49
   1   4  10 229008. 6276.94  57
  -1  -4 -10 250243. 6803.22  59
   1   4  10 237578. 6155.48  42
   1   4  10 235049. 6653.27  47
   1   4  10 245734. 6737.25  48
  -1  -4 -11 60680.3 2992.01  14
  -1  -4 -11 60400.9 2760.39   4
  -1  -4 -11 62419.0 2887.48  64
   1   4  11 66260.3 2901.09  57
  -1  -4 -11 57474.5 2666.16  55
  -1  -4 -11 64472.9 3110.42  59
   1   4  11 63722.8 2943.20  49
   1   4  11 69891.4 3172.38  48
   1   4  11 62323.1 3029.48  47
   1   4  11 65870.6 2688.43  42
  -1  -4 -12 101872. 3718.60  22
  -1  -4 -12 119281. 4416.37  14
  -1  -4 -12 124115. 4155.08   4
  -1  -4 -12 89126.6 3383.49   1
  -1  -4 -12 98193.9 3795.91  32
   1   4  12 108478. 4072.71  49
  -1  -4 -12 102955. 4198.89  59
  -1  -4 -12 93179.9 3629.77  55
   1   4  12 111105. 4026.94  57
   1   4  12 112702. 3604.14  42
   1   4  12 106135. 4181.77  47
   1   4  12 114789. 4311.14  48
  -1  -4 -12 97570.2 3835.69  39
  -1  -4 -13 11322.6 1019.09  20
  -1  -4 -13 11946.1 1241.58  22
  -1  -4 -13 11731.8 1382.61  14
  -1  -4 -13 10942.9 1218.39   4
  -1  -4 -13 9485.15 1006.17   1
  -1  -4 -13 12866.7 1317.75  32
  -1  -4 -13 13731.2 1525.46  59
   1   4  13 13676.1 1381.32  57
   1   4  13 13333.8 1377.72  49
  -1  -4 -13 13262.9 1291.40  55
   1   4  13 12190.5 1381.62  48
  -1  -4 -14 594.175 294.701  22
  -1  -4 -14 736.223 390.353  14
  -1  -4 -14 895.638 335.794   4
  -1  -4 -14 999.786 324.623   1
  -1  -4 -14-99.7170 526.050  62
  -1  -4 -14 1131.02 383.557  32
  -1  -4 -14-47.5269 130.984  55
   1   4  14 212.433 223.521  57
   1   4  14-58.6371 131.948  48
   1   4  14 160.406 225.038  49
  -1  -4 -15 31894.0 2316.57  14
  -1  -4 -15 23830.5 1617.29   1
  -1  -4 -15 30900.0 1964.62   4
  -1  -4 -15 26675.0 1903.34  32
   1   4  15 28266.9 1743.17  36
   1   4  15 28536.9 2017.33  49
   1   4  15 28776.9 2041.36  57
   1   4  15 28570.1 2149.66  48
  -1  -4 -16 87.8281 419.185  62
   1   4  16 199.823 224.921  57
  -1  -4 -16 326.579 208.293   1
  -1  -4 -16 935.423 323.838  11
  -1  -4 -16 946.747 358.651  32
   1   4  16 517.547 233.007  36
  -1  -4 -17 8757.11 851.510   1
  -1  -4 -17 9556.01 927.438  11
  -1  -4 -17 10312.9 1039.00  32
   1   4  17 11085.8 1157.69  57
  -1  -4 -17 10548.3 1164.51  18
  -1  -4 -18 11733.8 913.281  11
  -1  -4 -18 14279.8 1252.22  23
  -1  -4 -18 14132.2 1195.94  18
   1   4  18 14789.5 1016.65  31
  -1  -4 -19 4434.06 492.270  11
  -1  -4 -19 4888.89 501.975  12
  -1  -4 -19 4613.16 629.874  23
  -1  -4 -19 5108.74 614.838  18
  -1  -4 -20 3475.64 315.002  12
  -1  -4 -20 3898.07 351.155  11
  -1  -4 -20 4208.06 418.248  18
  -1  -4 -20 3490.63 371.300  29
   1   5 -17 132.536 54.4561  11
   1   5 -17 43.9782 90.3210  12
  -1  -5  17 32.0132 134.730  57
   1   5 -17 17.8962 85.4116  15
   1   5 -17 82.0651 113.055  29
   1   5 -16 11683.8 864.195  12
   1   5 -16 11439.4 757.273  11
   1   5 -16 9145.07 884.160  29
   1   5 -15 8776.69 776.953  11
   1   5 -15 8707.98 852.127  12
   1   5 -15 8078.52 708.680  18
   1   5 -15 8272.05 948.159  29
   1   5 -14 29958.1 1625.39  11
   1   5 -14 28335.8 1692.85  12
   1   5 -14 25476.9 1797.20  29
  -1  -5  14 22462.8 1812.84  58
   1   5 -14 28376.8 1546.22  18
   1   5 -14 24748.4 1563.31  16
   1   5 -13 24060.0 1625.00  12
   1   5 -13 23170.9 1499.19  11
   1   5 -13 21717.9 2236.20  63
   1   5 -13 22402.9 1737.39  29
  -1  -5  13 19313.3 1811.31  58
   1   5 -13 23001.0 1672.74  23
   1   5 -13 22779.1 1449.51  18
   1   5 -12 13842.7 1138.24  18
   1   5 -12 13820.7 1290.26  23
   1   5 -12 14720.4 1188.03  11
   1   5 -12 14516.7 1257.12  12
   1   5 -12 13390.2 1791.71  63
   1   5 -12 12126.0 1132.87  34
   1   5 -12 13775.1 1357.46  29
  -1  -5  12 12522.7 1482.94  58
  -1  -5  12 12940.7 1378.18  45
   1   5 -11 11626.2 1176.07  23
   1   5 -11 13180.0 1112.84  18
   1   5 -11 12393.0 1097.04  11
   1   5 -11 11533.5 1109.02  12
   1   5 -11 16442.6 1949.59  63
   1   5 -11 12129.7 1178.36  34
   1   5 -11 13053.9 1301.12  29
  -1  -5  11 16847.1 1730.96  58
  -1  -5  11 14268.3 1430.27  45
   1   5 -10 13987.6 1142.07  10
   1   5 -10 9913.36 992.475  12
   1   5 -10 11677.1 989.796  11
   1   5 -10 7860.53 1347.29  63
   1   5 -10 9204.75 1064.07  29
   1   5 -10 11097.3 1098.80  34
   1   5 -10 11334.7 977.388  18
   1   5 -10 9214.98 1008.12  23
  -1  -5  10 10018.0 1156.37  45
  -1  -5  10 10178.8 1222.47  46
   1   5  -9 443.016 182.041  18
   1   5  -9 214.984 180.324  23
   1   5  -9 407.968 199.754  14
   1   5  -9 216.403 140.653  10
   1   5  -9 191.157 160.363  12
   1   5  -9 230.814 129.942  11
   1   5  -9 1103.68 482.572  63
   1   5  -9 199.578 190.563  29
   1   5  -9 1043.57 325.582  34
   1   5  -9 563.957 388.465  60
  -1  -5   9 341.175 290.128  46
  -1  -5   9 271.357 238.660  45
   1   5  -8 95009.0 3177.30  14
   1   5  -8 85719.7 4285.68  63
   1   5  -8 96772.0 3454.08  10
   1   5  -8 83527.1 4201.94  60
  -1  -5   8 78278.6 3499.14  46
  -1  -5   8 81259.5 2905.01  47
  -1  -5   8 78790.7 3422.91  45
   1   5  -7 37041.0 1708.37  14
   1   5  -7 25558.2 2124.79  63
   1   5  -7 42400.3 2040.58  10
   1   5  -7 22709.8 1985.74  60
  -1  -5   7 31828.9 1950.15  46
  -1  -5   7 27202.6 1413.98  47
  -1  -5   7 27628.7 1781.43  45
  -1  -5   6 3503.20 454.793  67
   1   5  -6 3530.54 728.244  63
   1   5  -6 1145.16 238.834   2
   1   5  -6 4133.30 782.829  60
  -1  -5   6 2894.10 515.225  45
  -1  -5   6 2326.31 349.818  47
  -1  -5   6 2650.05 511.304  46
   1   5  -5 168964. 5681.35  63
  -1  -5   5 159015. 4531.59  67
   1   5  -5 181661. 4561.41   2
  -1  -5   5 164702. 4973.10  46
   1   5  -5 155036. 4975.90  41
   1   5  -5 163942. 4649.43  43
  -1  -5   5 157344. 4174.73  47
  -1  -5   5 159241. 4858.20  45
   1   5  -5 181915. 5828.65  60
  -1  -5   4 10795.7 861.205  67
  -1  -5   4 13660.9 721.968  47
   1   5  -4 15410.1 1163.56  41
   1   5  -4 13070.1 971.239  43
  -1  -5   4 13995.9 1053.95  46
  -1  -5   4 14050.0 1039.95  45
   1   5  -4 15406.1 1362.23  60
  -1  -5   3 11559.9 875.187  67
   1   5  -3 8341.35 757.778  43
  -1  -5   3 9827.77 534.207  47
  -1  -5   3 11006.1 867.651  45
   1   5  -3 9169.57 864.504  41
  -1  -5   3 9511.70 820.231  46
   1   5  -3 11536.0 1033.84  54
  -1  -5   2 51896.6 2051.00  46
  -1  -5   2 51088.7 1442.54  47
   1   5  -2 53720.2 1600.96  42
   1   5  -2 52450.9 2080.29  43
  -1  -5   2 53519.6 2066.60  45
  -1  -5   2 58194.7 2174.94  67
   1   5  -1 29323.6 1172.18  42
  -1  -5   1 27501.9 1343.57  46
   1   5  -1 28538.6 1431.25  43
  -1  -5   1 29396.9 1396.51  45
  -1  -5   1 30438.9 1338.06  44
  -1  -5   1 30479.8 1491.29  67
  -1  -5   0 1827.74 339.154  67
  -1  -5   0 2198.69 347.762  45
   1   5   0 1632.32 264.108  42
   1   5   0 2151.21 371.321  41
  -1  -5   0 2358.61 335.444  44
  -1  -5   0 2546.48 358.342  46
   1   5   0 1832.42 383.145  54
  -1  -5  -1 17972.2 1092.31  67
  -1  -5  -1 18804.2 1061.76  45
   1   5   1 16988.0 1034.89  41
  -1  -5  -1 17994.3 970.978  44
   1   5   1 16269.8 1019.42  43
   1   5   1 15951.6 914.172  42
  -1  -5  -1 17654.4 986.852  46
   1   5   1 17148.2 1166.46  53
   1   5   1 15510.1 1071.57  54
  -1  -5  -2 43594.7 1741.16  45
   1   5   2 33780.6 1511.46  42
  -1  -5  -2 39471.1 1582.07  44
   1   5   2 36733.1 1652.84  43
  -1  -5  -2 39734.0 1588.09  46
   1   5   2 35179.7 1581.88  41
  -1  -5  -2 39740.8 1636.54  50
   1   5   2 45303.9 1924.31  53
  -1  -5  -3 3486.88 469.027  67
   1   5   3 3817.27 460.235  41
  -1  -5  -3 4425.36 498.252  44
   1   5   3 4164.58 499.783  43
  -1  -5  -3 3555.93 441.594  46
  -1  -5  -3 3863.34 507.956  45
   1   5   3 5034.74 593.276  53
  -1  -5  -3 3574.32 460.890  50
  -1  -5  -4 386540. 8925.28  67
   1   5   4 346054. 8564.61  41
  -1  -5  -4 375113. 8054.43  40
   1   5   4 342278. 8750.96  43
  -1  -5  -4 442027. 9117.28  44
   1   5   4 343718. 8976.81  53
  -1  -5  -4 402364. 9045.34  50
   1   5   4 387895. 9067.36  49
  -1  -5  -5 198205. 5237.17  67
   1   5   5 187096. 5178.74  43
   1   5   5 197111. 4932.48  41
   1   5   5 205697. 5433.54  42
  -1  -5  -5 191091. 4423.44  40
  -1  -5  -5 197972. 5423.42  50
   1   5   5 185615. 5344.88  53
  -1  -5  -6 225503. 5466.25  67
  -1  -5  -6 221732. 5824.39  50
   1   5   6 215947. 5866.02  49
   1   5   6 207618. 5660.27  53
  -1  -5  -6 191589. 4547.99  40
  -1  -5  -6 222856. 5881.71  44
   1   5   6 194781. 4911.93  41
   1   5   6 220773. 5871.77  48
   1   5   6 184394. 5491.50  42
   1   5   6 201760. 5516.87  47
   1   5   6 183609. 5246.31  43
  -1  -5  -7 309506. 7546.75  64
  -1  -5  -7 278116. 6635.89  67
  -1  -5  -7 316027. 8416.64  62
   1   5   7 243478. 6353.80   2
   1   5   7 276530. 7266.08  49
  -1  -5  -7 262467. 7131.59  50
   1   5   7 231215. 6791.08  53
  -1  -5  -7 250242. 5814.10  40
  -1  -5  -7 259723. 7204.57  44
   1   5   7 262800. 7243.44  48
   1   5   7 275357. 7059.30  47
   1   5   7 257125. 6512.68  43
   1   5   7 254700. 6958.29  42
  -1  -5  -8 11504.3 1130.82  64
  -1  -5  -8 11393.3 831.227  67
   1   5   8 9757.48 712.962   2
  -1  -5  -8 11326.0 1040.39  59
   1   5   8 10516.9 1058.80  49
   1   5   8 8422.54 883.516  53
  -1  -5  -8 10781.9 1063.28  50
  -1  -5  -8 9099.88 897.549  55
  -1  -5  -8 8532.84 536.263  40
   1   5   8 10075.8 979.218  42
   1   5   8 10155.1 1000.29  47
  -1  -5  -9 13828.9 1290.90  14
  -1  -5  -9 16089.4 1255.04  55
   1   5   9 15387.3 1339.20  49
   1   5   9 16392.6 1181.81  57
  -1  -5  -9 14756.4 1281.97  59
  -1  -5  -9 15379.5 1339.34  50
   1   5   9 15167.8 1250.37  53
   1   5   9 14416.6 1210.06  42
   1   5   9 15868.8 1326.87  47
  -1  -5  -9 17252.6 1440.75  64
  -1  -5  -9 13616.5 892.390  67
  -1  -5 -10 333.852 227.819  14
  -1  -5 -10 226.283 415.730  62
  -1  -5 -10 369.809 244.083  64
  -1  -5 -10 596.324 296.590  55
   1   5  10 472.346 242.708  53
  -1  -5 -10 437.921 269.974  59
   1   5  10 795.034 263.887  57
   1   5  10 998.612 375.299  49
   1   5  10 722.811 296.620  42
   1   5  10 489.549 274.359  47
   1   5  10 525.104 313.237  48
  -1  -5 -11 692.759 339.091  14
  -1  -5 -11 132.593 172.299   4
  -1  -5 -11-84.4856 520.484  62
  -1  -5 -11 543.032 260.490  64
  -1  -5 -11 285.987 205.579  55
  -1  -5 -11 836.011 366.929  59
   1   5  11 209.613 176.519  53
   1   5  11 392.782 197.650  57
   1   5  11 246.278 221.669  49
   1   5  11 490.590 312.182  47
   1   5  11 208.381 248.653  48
   1   5  11 399.520 237.842  42
  -1  -5 -12 15929.2 1598.43  14
  -1  -5 -12 15535.7 1365.81  22
  -1  -5 -12 14513.9 1265.80   1
  -1  -5 -12 18854.4 1581.40   4
  -1  -5 -12 15554.2 1458.95  64
  -1  -5 -12 16309.7 1409.93  32
  -1  -5 -12 13748.9 1318.91  55
   1   5  12 16704.6 1404.52  57
   1   5  12 13637.0 1282.39  53
   1   5  12 15329.3 1496.62  49
  -1  -5 -12 16987.3 1604.97  59
   1   5  12 15873.6 1534.56  47
   1   5  12 19228.6 1713.08  48
  -1  -5 -12 12496.5 1324.09  39
   1   5  12 15533.0 1327.80  42
  -1  -5 -13 3744.27 814.570  14
  -1  -5 -13 2980.84 627.870  22
  -1  -5 -13 2989.94 563.512  13
  -1  -5 -13 4178.22 762.524   4
  -1  -5 -13 2766.55 583.888   1
  -1  -5 -13 3899.34 727.698  64
  -1  -5 -13 2916.59 611.853  32
   1   5  13 4223.86 740.594  57
  -1  -5 -13 3180.53 739.974  59
   1   5  13 3337.96 710.315  49
   1   5  13 4571.05 720.787  42
   1   5  13 3923.67 810.025  48
   1   5  13 3834.87 801.006  47
  -1  -5 -13 3989.91 740.051  39
  -1  -5 -14 10558.8 1374.61  14
  -1  -5 -14 8338.09 1069.93  22
  -1  -5 -14 10351.4 1165.86   4
  -1  -5 -14 8300.62 932.324  13
  -1  -5 -14 7402.42 958.345   1
  -1  -5 -14 8111.99 1015.82  32
  -1  -5 -14 8657.43 1220.96  59
   1   5  14 9326.72 1104.97  57
   1   5  14 8366.61 1135.35  49
   1   5  14 9076.66 1230.45  48
   1   5  14 8718.94 1205.88  47
  -1  -5 -15 1288.61 492.218  14
  -1  -5 -15 1629.54 396.175  13
  -1  -5 -15 1231.11 396.524   1
  -1  -5 -15 1370.56 370.609  11
  -1  -5 -15-100.465 697.055  62
  -1  -5 -15 2073.93 498.028  32
   1   5  15 1704.28 482.899  57
  -1  -5 -15 1746.67 561.924  59
   1   5  15 1842.94 510.984  49
   1   5  15 1831.52 566.855  48
   1   5  15 1508.99 526.534  47
  -1  -5 -16 22715.2 1600.46  32
   1   5  16 23697.0 1573.96  36
   1   5  16 20698.8 1572.39  57
  -1  -5 -16 21784.2 1908.38  59
  -1  -5 -16 23979.9 1615.91   1
  -1  -5 -16 23109.4 1424.99  11
  -1  -5 -17 1885.10 400.485  11
  -1  -5 -17 2161.08 445.784   1
  -1  -5 -17-155.372 524.400  62
   1   5  17-282.259 423.477  61
  -1  -5 -17 1584.79 382.535  32
   1   5  17 1312.96 351.834  36
   1   5  18 79.3951 334.137  61
   1   5  18 171.619 150.944  31
  -1  -5 -18 203.987 148.694  11
  -1  -5 -18 180.446 139.007  12
  -1  -5 -18 191.344 114.200   1
  -1  -5 -18 188.618 199.045  18
  -1  -5 -18 558.433 290.767  23
   1   5  19 122.982 240.056  61
  -1  -5 -19 740.855 188.860  11
  -1  -5 -19 849.059 197.983  12
  -1  -5 -19 1105.70 304.994  18
  -1  -5 -19 918.268 286.994  23
   1   5  19 929.164 218.837  31
  -1  -5 -20 11762.0 760.348  18
  -1  -5 -20 10842.9 776.961  23
   1   6 -16 1877.77 281.302  12
   1   6 -16 1845.69 350.950  29
   1   6 -15 18931.5 1108.16  12
   1   6 -15 19036.2 948.016  11
   1   6 -15 16698.7 1201.21  15
   1   6 -15 16126.7 1216.61  29
   1   6 -14 410.335 171.948  11
   1   6 -14 274.642 174.925  12
   1   6 -14 410.625 230.103  29
  -1  -6  14 285.809 262.589  58
   1   6 -14 423.615 231.652  15
   1   6 -14 810.075 270.076  16
   1   6 -13 14696.7 1763.18  63
   1   6 -13 16659.5 1430.48  29
  -1  -6  13 16171.1 1635.83  58
   1   6 -13 21930.6 1284.11  11
   1   6 -13 21201.6 1389.55  12
   1   6 -12 1720.94 368.390  11
   1   6 -12 1567.38 391.361  12
   1   6 -12 731.933 466.851  63
   1   6 -12 1081.30 379.763  29
   1   6 -12 829.221 281.957  34
  -1  -6  12 324.213 292.446  58
   1   6 -12 1379.47 337.277  18
   1   6 -11 17814.9 1273.65  18
   1   6 -11 16454.5 1187.14  11
   1   6 -11 17888.1 1337.79  12
   1   6 -11 18279.6 2099.11  63
   1   6 -11 17388.0 1441.07  34
   1   6 -11 16430.0 1470.03  29
  -1  -6  11 20730.7 1977.95  58
  -1  -6  11 20009.6 1722.22  45
   1   6 -10 75890.7 2968.78  12
   1   6 -10 59202.7 3945.88  63
   1   6 -10 70289.1 3184.65  34
   1   6 -10 74316.5 3306.31  29
   1   6 -10 75841.9 2867.64  18
   1   6 -10 73609.1 3166.18  23
  -1  -6  10 67402.8 3352.50  45
  -1  -6  10 63239.3 3382.77  46
   1   6  -9 28183.2 1787.27  23
   1   6  -9 31868.1 1737.20  12
   1   6  -9 36234.8 2058.85  10
   1   6  -9 24020.5 2361.46  63
   1   6  -9 28867.4 1898.66  29
   1   6  -9 26310.5 1841.22  34
   1   6  -9 19689.2 2161.16  60
  -1  -6   9 27612.0 1986.34  45
  -1  -6   9 24954.6 1951.70  46
   1   6  -8 35086.8 1967.64  23
   1   6  -8 42817.9 2288.42  10
   1   6  -8 35287.4 1769.06  12
   1   6  -8 41633.4 3016.72  63
   1   6  -8 35414.6 2061.30  29
   1   6  -8 36999.7 2101.60  34
   1   6  -8 38931.5 2909.11  60
  -1  -6   8 39060.6 2377.64  46
  -1  -6   8 37640.1 2271.15  45
   1   6  -7 55049.5 3405.07  63
   1   6  -7 61958.9 2835.90  10
   1   6  -7 52196.5 3330.24  60
  -1  -6   7 56202.6 2773.53  45
  -1  -6   7 58147.0 2894.40  46
  -1  -6   6 7677.24 762.143  67
   1   6  -6 9280.69 1273.80  63
   1   6  -6 5657.76 605.637   2
   1   6  -6 7595.11 1161.32  60
  -1  -6   6 7389.07 885.219  45
  -1  -6   6 6644.48 858.594  46
   1   6  -5 12377.7 1409.44  63
  -1  -6   5 14208.0 1090.55  67
   1   6  -5 16552.5 1091.72   2
  -1  -6   5 15609.6 1263.93  46
   1   6  -5 13244.3 1057.22  43
  -1  -6   5 14663.3 1213.58  45
   1   6  -5 15136.2 1276.59  41
   1   6  -5 13784.5 1515.29  60
   1   6  -4 19435.7 2159.56  61
   1   6  -4 21765.6 1768.13  63
  -1  -6   4 17013.3 1190.83  67
   1   6  -4 15063.1 1120.98  43
  -1  -6   4 16635.3 1241.27  46
  -1  -6   4 15087.4 1173.58  45
   1   6  -4 12593.9 1141.93  41
   1   6  -4 18281.0 1661.99  60
  -1  -6   3 180036. 5231.91  67
  -1  -6   3 181250. 5230.66  45
   1   6  -3 178303. 5394.19  41
   1   6  -3 166327. 5083.30  43
  -1  -6   3 188469. 5300.91  46
   1   6  -3 200408. 6359.27  60
  -1  -6   2 14803.3 1078.01  67
   1   6  -2 8924.59 830.219  43
  -1  -6   2 10171.2 809.395  44
   1   6  -2 9507.74 590.037  42
  -1  -6   2 11512.0 938.021  45
  -1  -6   2 11322.3 922.910  46
   1   6  -2 13683.7 1326.13  60
   1   6  -1 316.516 122.383  42
  -1  -6   1 62.6830 88.1267  44
  -1  -6   1 244.373 155.589  46
  -1  -6   0 140120. 4241.36  67
  -1  -6   0 139639. 4104.23  45
  -1  -6   0 141668. 4048.51  46
   1   6   0 137193. 4174.26  41
  -1  -6   0 143081. 3918.30  44
   1   6   0 133603. 3697.17  42
   1   6   0 132728. 4383.72  54
  -1  -6  -1 30480.8 1586.86  67
  -1  -6  -1 28042.0 1466.50  45
   1   6   1 27776.7 1300.60  42
   1   6   1 25308.5 1416.86  41
  -1  -6  -1 26438.5 1316.35  44
  -1  -6  -1 28631.2 1419.56  46
   1   6   1 27507.6 1475.13  43
  -1  -6  -1 28735.8 1443.72  50
   1   6   1 28923.5 1630.58  54
  -1  -6  -2 158291. 4396.80  45
   1   6   2 135756. 4038.36  42
  -1  -6  -2 148374. 4107.95  44
   1   6   2 140928. 4218.47  41
  -1  -6  -2 154759. 4219.68  46
   1   6   2 141995. 4276.19  43
   1   6   2 142789. 4449.40  54
  -1  -6  -2 142421. 4174.85  50
   1   6   3 2367.40 413.155  43
  -1  -6  -3 2498.51 432.819  45
  -1  -6  -3 2314.82 380.424  44
   1   6   3 1413.90 307.027  41
  -1  -6  -3 2737.64 417.810  46
   1   6   3 1713.33 331.819  42
   1   6   3 3001.54 503.391  53
  -1  -6  -3 2176.22 376.806  50
  -1  -6  -4 94283.0 3033.03  67
   1   6   4 80291.3 2814.41  42
  -1  -6  -4 85836.8 2866.99  44
   1   6   4 76882.4 2793.91  43
   1   6   4 78236.3 2667.22  41
  -1  -6  -4 72940.9 2009.84  40
  -1  -6  -4 89383.3 2913.47  46
  -1  -6  -4 80439.2 2842.80  50
   1   6   4 82089.9 3028.95  53
  -1  -6  -5 18847.8 1220.81  67
  -1  -6  -5 18513.9 1233.65  44
   1   6   5 15552.3 1002.49  41
  -1  -6  -5 17019.2 587.152  40
   1   6   5 16910.7 1137.09  43
   1   6   5 18363.2 1288.12  53
  -1  -6  -5 20062.2 1279.47  50
   1   6   5 16631.3 1218.34  49
  -1  -6  -6 5804.36 671.282  67
  -1  -6  -6 8242.18 1103.65  62
   1   6   6 7785.03 1075.95  61
   1   6   6 7553.58 804.084  42
   1   6   6 6900.41 790.666  48
  -1  -6  -6 6641.99 772.601  44
   1   6   6 6148.46 687.631  43
   1   6   6 5921.03 580.014  41
  -1  -6  -6 7367.08 813.670  50
   1   6   6 6936.67 805.957  53
  -1  -6  -7 472.487 266.947  64
   1   6   7 1063.20 488.853  61
  -1  -6  -7 727.162 268.146  67
  -1  -6  -7 1572.26 407.918  50
  -1  -6  -7 1025.73 300.769  59
   1   6   7 1282.10 378.475  48
   1   6   7 1204.12 322.225  47
   1   6   7 1878.11 429.748  42
  -1  -6  -7 1967.40 454.247  44
   1   6   7 1563.26 438.078  49
   1   6   7 1302.91 317.538  43
  -1  -6  -8 171611. 6750.12  62
  -1  -6  -8 238034. 6650.49  64
  -1  -6  -8 207832. 5678.96  67
   1   6   8 189544. 5366.37   2
  -1  -6  -8 209513. 6340.64  50
   1   6   8 213099. 6398.61  49
   1   6   8 193038. 5968.59  53
  -1  -6  -8 216866. 6094.40  59
   1   6   8 205437. 6043.32  42
  -1  -6  -8 215876. 6419.93  44
   1   6   8 198423. 5551.41  43
   1   6   8 233022. 6530.98  48
   1   6   8 201515. 5953.23  47
  -1  -6  -9 22229.9 1734.61  64
  -1  -6  -9 18955.8 1234.89  67
   1   6   9 24538.0 1270.10   2
   1   6   9 24514.8 1801.10  49
   1   6   9 20704.5 1532.15  53
  -1  -6  -9 22800.5 1613.97  59
  -1  -6  -9 20838.8 1645.14  50
  -1  -6  -9 23121.3 1775.59  44
   1   6   9 22653.6 1730.36  48
   1   6   9 24974.2 1649.94  42
   1   6   9 21229.3 1552.94  47
  -1  -6 -10 46811.8 2657.90  14
  -1  -6 -10 46487.4 2668.03  64
  -1  -6 -10 42509.0 2550.55  50
   1   6  10 44974.3 2618.79  49
   1   6  10 41241.8 2334.17  53
  -1  -6 -10 49111.1 2572.13  59
   1   6  10 42865.0 2342.79  42
   1   6  10 45962.7 2488.09  47
  -1  -6 -11-55.3997 152.647  14
  -1  -6 -11 40.8676 65.0592  22
  -1  -6 -11 121.950 112.021   1
  -1  -6 -11 699.274 382.632  64
  -1  -6 -11-86.5682 435.430  62
  -1  -6 -11 203.791 162.094  33
   1   6  11 352.412 210.217  53
  -1  -6 -11 730.206 337.518  59
  -1  -6 -11 354.245 212.981  39
   1   6  11 727.094 336.079  47
   1   6  11 344.553 237.321  42
   1   6  11 323.272 271.013  49
  -1  -6 -12 21948.5 1631.94  22
  -1  -6 -12 27414.1 2105.68  14
  -1  -6 -12 25383.3 1882.39   4
  -1  -6 -12 19014.1 1513.51   1
  -1  -6 -12 22430.8 1870.84  64
  -1  -6 -12 22452.0 1676.44  32
   1   6  12 26196.3 2018.39  49
  -1  -6 -12 24074.5 1887.92  59
   1   6  12 25006.7 1997.00  48
  -1  -6 -12 21174.9 1767.80  39
   1   6  12 22930.3 1670.55  42
   1   6  12 22875.3 1818.50  47
  -1  -6 -13 1926.24 578.289  14
  -1  -6 -13 1854.08 496.515  22
  -1  -6 -13 2687.49 590.165   1
  -1  -6 -13 3388.90 710.141   4
  -1  -6 -13-100.774 717.286  62
  -1  -6 -13 856.778 352.802  64
  -1  -6 -13 1469.84 420.681  32
  -1  -6 -13 1029.83 446.553  59
   1   6  13 1108.29 449.523  48
   1   6  13 1493.41 444.464  42
   1   6  13 1606.68 536.035  49
   1   6  13 728.051 368.177  47
  -1  -6 -13 2028.65 538.398  39
  -1  -6 -14 13110.8 1546.90  14
  -1  -6 -14 11599.5 1248.93  22
  -1  -6 -14 10264.1 926.049  11
  -1  -6 -14 10308.9 1147.01   1
  -1  -6 -14 15095.6 1430.97   4
  -1  -6 -14 9916.28 1116.09  13
  -1  -6 -14 14805.0 1462.37  64
  -1  -6 -14 11747.0 1222.12  32
   1   6  14 15623.8 1615.44  49
  -1  -6 -14 15417.8 1591.59  59
  -1  -6 -14 13686.3 1452.75  39
   1   6  14 16061.0 1677.38  48
   1   6  14 14310.4 1513.96  47
  -1  -6 -15 53958.2 3072.79  14
  -1  -6 -15 46718.2 2499.11  22
  -1  -6 -15 44534.0 2241.31  13
  -1  -6 -15 45018.7 2357.07   1
  -1  -6 -15 41099.9 1841.05  11
  -1  -6 -15 39133.9 2133.65  32
   1   6  15 36787.0 2436.06  49
  -1  -6 -15 37329.0 2494.91  59
   1   6  15 40340.4 2624.32  48
   1   6  15 39431.0 2502.28  47
  -1  -6 -16 456.672 256.027   1
  -1  -6 -16 824.206 273.616  13
  -1  -6 -16 606.052 236.265  11
  -1  -6 -16-186.659 535.367  62
   1   6  16 202.878 322.914  61
  -1  -6 -17 57778.3 2315.35   1
  -1  -6 -17 53262.9 1841.14  11
   1   6  17 54923.5 2220.44  36
   1   6  18-75.9398 296.041  61
   1   6  18 365.934 178.106  36
  -1  -6 -18 1070.47 236.894  11
  -1  -6 -18 1378.57 315.241   1
  -1  -6 -18 1256.39 371.867  18
  -1  -6 -19 19302.4 875.885   1
  -1  -6 -19 20256.8 1230.41  18
   1   6  19 18118.8 975.290  31
  -1  -6 -20 372.436 148.145  18
   1   7 -16 2131.28 292.221  15
   1   7 -15 50.6050 69.7497  12
  -1  -7  15 215.644 189.614  57
   1   7 -15 238.414 142.161  15
   1   7 -15 345.382 183.134  29
   1   7 -14 2434.08 365.482  12
   1   7 -14 1643.69 392.120  29
   1   7 -14 2715.83 478.363  15
   1   7 -14 2696.66 437.755  16
   1   7 -13 514.602 217.287  12
   1   7 -13 316.064 318.136  63
   1   7 -13 875.706 323.316  29
  -1  -7  13 216.070 271.918  58
   1   7 -13 961.535 313.963  15
   1   7 -12 1267.45 320.022  12
   1   7 -12-72.6953 327.131  63
   1   7 -12 613.556 298.241  29
   1   7 -12 568.719 252.954  34
  -1  -7  12 249.752 298.033  58
   1   7 -12 811.019 325.134  15
   1   7 -11 10269.3 922.260  12
   1   7 -11 6784.57 1228.41  63
   1   7 -11 7746.31 944.269  34
   1   7 -11 9060.03 1041.32  29
  -1  -7  11 7893.57 1230.62  58
  -1  -7  11 7119.32 1067.02  46
  -1  -7  11 9528.29 1150.72  45
   1   7 -10 5574.46 677.346  12
  -1  -7  10 1701.30 557.972  65
   1   7 -10 1551.44 651.775  63
   1   7 -10 4255.17 733.923  29
   1   7 -10 3560.12 665.552  34
  -1  -7  10 2002.78 642.933  58
  -1  -7  10 1838.86 549.198  46
  -1  -7  10 3091.78 679.435  45
   1   7  -9 33625.9 2090.04  10
   1   7  -9 28914.1 1620.81  12
  -1  -7   9 30802.8 2385.61  65
   1   7  -9 24709.7 2418.76  63
   1   7  -9 30442.8 1959.84  29
   1   7  -9 29261.5 1963.12  34
   1   7  -9 27449.8 2651.06  60
  -1  -7   9 25926.5 2045.99  46
  -1  -7   9 26705.3 2008.61  45
   1   7  -8 29240.4 1963.46  10
   1   7  -8 19117.7 2070.69  63
   1   7  -8 23894.1 1732.12  34
   1   7  -8 21308.5 1498.21  38
   1   7  -8 23706.2 1675.86  29
   1   7  -8 20255.4 2219.25  60
  -1  -7   8 26245.1 1923.81  45
  -1  -7   8 22593.5 1847.90  46
   1   7  -7 36063.3 2261.98  10
   1   7  -7 39168.3 2894.37  63
   1   7  -7 32290.0 1963.19  29
   1   7  -7 33668.2 2083.21  34
   1   7  -7 36226.9 1997.29  38
   1   7  -7 42137.5 3139.06  60
  -1  -7   7 40144.3 2371.71  45
  -1  -7   7 42254.6 2471.60  46
   1   7  -6 32661.4 2522.78  63
   1   7  -6 28474.5 1536.67   2
   1   7  -6 37508.1 2843.16  60
  -1  -7   6 31183.5 2015.12  45
  -1  -7   6 31890.4 2056.16  46
  -1  -7   5 14866.5 1208.31  67
   1   7  -5 15239.9 1609.02  63
   1   7  -5 14496.6 1081.30   2
  -1  -7   5 13745.0 1255.62  46
   1   7  -5 11845.4 1190.78  41
  -1  -7   5 12216.9 1181.71  45
  -1  -7   5 13119.0 1114.67  44
   1   7  -5 12359.2 1076.79  43
   1   7  -5 15373.1 1755.00  60
   1   7  -4 47914.9 2844.78  63
  -1  -7   4 50817.2 2376.90  67
  -1  -7   4 52587.6 2639.23  66
  -1  -7   4 42677.9 2082.14  44
  -1  -7   4 47597.6 2364.76  45
   1   7  -4 45823.4 2198.86  43
   1   7  -4 42105.4 2316.54  41
  -1  -7   4 45305.6 2317.64  46
   1   7  -4 48206.7 3084.04  60
  -1  -7   3 7733.38 941.006  66
  -1  -7   3 5686.34 744.910  67
   1   7  -3 5454.55 876.965  63
  -1  -7   3 5440.18 719.393  45
   1   7  -3 5563.21 769.230  41
   1   7  -3 6456.62 754.822  43
  -1  -7   3 4990.31 619.277  44
  -1  -7   3 5466.46 716.322  46
   1   7  -3 6850.83 1053.77  60
  -1  -7   2 30558.5 1929.21  66
   1   7  -2 27986.9 1943.02  63
  -1  -7   2 27871.7 1693.58  67
  -1  -7   2 29901.8 1712.01  45
  -1  -7   2 31003.8 1568.41  44
  -1  -7   2 29025.1 1666.93  46
   1   7  -2 27640.8 1625.32  43
   1   7  -2 29769.7 1164.63  42
   1   7  -2 27523.8 2081.73  60
   1   7  -1 1996.30 675.808  61
  -1  -7   1 1121.22 371.818  66
   1   7  -1 1596.31 406.968  63
  -1  -7   1 1365.91 367.560  67
   1   7  -1 785.807 272.529  43
   1   7  -1 801.237 195.929  42
  -1  -7   1 960.650 311.124  46
  -1  -7   1 481.641 199.842  44
  -1  -7   1 853.757 274.935  45
   1   7  -1 1257.50 421.734  60
  -1  -7   0 33913.8 2001.59  66
  -1  -7   0 30865.3 1768.41  67
   1   7   0 29100.9 1984.91  60
   1   7   0 33352.9 1445.89  42
   1   7   0 34633.4 1776.99  43
   1   7   0 32314.4 1774.16  41
  -1  -7   0 31271.4 1538.83  44
  -1  -7   0 32280.0 1677.14  46
  -1  -7   0 32937.3 1738.00  45
   1   7   0 31717.6 1934.68  54
  -1  -7   0 29184.0 1622.72  50
  -1  -7  -1 46751.4 2284.12  67
  -1  -7  -1 60199.5 2713.87  66
   1   7   1 53679.7 2029.12  42
  -1  -7  -1 58486.5 2379.90  45
   1   7   1 55590.8 2349.20  41
  -1  -7  -1 52732.2 2089.04  44
  -1  -7  -1 55536.5 2260.35  46
  -1  -7  -1 55072.5 2266.10  50
   1   7   1 44403.0 2365.84  54
  -1  -7  -2 9436.24 942.365  67
   1   7   2 14523.4 982.051  42
  -1  -7  -2 13597.0 1025.21  46
  -1  -7  -2 13504.5 958.936  44
   1   7   2 18664.3 1222.23  41
  -1  -7  -2 15251.3 1128.06  45
   1   7   2 18336.8 1231.53  43
  -1  -7  -2 12381.3 981.774  50
   1   7   2 11599.8 1071.92  54
  -1  -7  -3 373987. 9180.78  64
  -1  -7  -3 391581. 9583.40  66
   1   7   3 340111. 8628.03  42
   1   7   3 349529. 8882.03  43
   1   7   3 328302. 8670.96  41
  -1  -7  -3 366367. 8693.26  44
  -1  -7  -3 357287. 8976.34  45
  -1  -7  -3 366805. 8829.89  46
   1   7   3 334094. 9022.89  54
  -1  -7  -3 380328. 8889.04  50
   1   7   3 360153. 9294.38  53
  -1  -7  -4 65652.7 2868.56  66
  -1  -7  -4 65390.3 2762.09  64
  -1  -7  -4 59305.4 2560.12  67
   1   7   4 63902.4 2483.84  42
  -1  -7  -4 62205.2 2443.71  44
   1   7   4 59805.1 2374.45  41
   1   7   4 63144.8 2542.52  43
  -1  -7  -4 63862.0 2520.71  46
  -1  -7  -4 56502.1 1580.31  40
   1   7   4 62024.8 2726.41  53
   1   7   4 54217.3 2526.33  54
  -1  -7  -4 61470.5 2470.28  50
  -1  -7  -5 156745. 4724.96  67
  -1  -7  -5 153306. 4956.42  64
  -1  -7  -5 174199. 5204.33  66
   1   7   5 132523. 4424.27  43
  -1  -7  -5 149544. 4585.90  44
   1   7   5 124286. 4172.55  41
   1   7   5 141503. 4519.95  42
   1   7   5 150436. 4870.30  53
  -1  -7  -5 145519. 4566.86  50
   1   7   5 132685. 4552.53  49
  -1  -7  -6 5827.81 815.736  64
  -1  -7  -6 5925.07 734.072  67
  -1  -7  -6 9721.34 1240.86  62
   1   7   6 8242.36 1196.77  61
  -1  -7  -6 7676.78 914.426  66
   1   7   6 5347.67 599.151  41
  -1  -7  -6 7285.02 832.930  44
   1   7   6 5566.21 683.444  43
  -1  -7  -6 6057.75 754.603  50
   1   7   6 5591.63 752.305  49
   1   7   6 5938.65 782.060  53
  -1  -7  -7 115139. 4792.14  62
  -1  -7  -7 90754.1 3418.06  67
  -1  -7  -7 108879. 3951.61  66
   1   7   7 91602.5 4640.27  61
   1   7   7 104269. 3680.19  42
  -1  -7  -7 100723. 3748.15  44
   1   7   7 84618.8 3229.75  43
   1   7   7 94547.8 3616.74  48
   1   7   7 85608.0 2939.22  41
   1   7   7 92974.3 3301.96  47
  -1  -7  -7 96346.4 3657.17  50
  -1  -7  -7 95958.4 3413.08  59
   1   7   7 99626.6 3717.50  53
   1   7   8 7766.86 1218.67  61
  -1  -7  -8 6586.46 930.961  64
  -1  -7  -8 6456.43 780.325  67
  -1  -7  -8 7887.45 924.565  66
  -1  -7  -8 6216.64 1096.70  62
  -1  -7  -8 7900.44 964.221  50
  -1  -7  -8 7700.96 871.692  59
   1   7   8 7504.92 917.751  53
   1   7   8 8246.40 973.946  48
   1   7   8 8010.02 928.047  42
  -1  -7  -8 7651.57 967.555  44
   1   7   8 7653.16 807.717  43
   1   7   8 6957.29 812.285  47
  -1  -7  -9 37634.9 2284.72  14
   1   7   9 33451.8 1664.29   2
  -1  -7  -9 34286.5 2262.47  64
   1   7   9 26730.4 2427.92  61
  -1  -7  -9 32538.3 1807.27  67
   1   7   9 36633.1 2288.44  49
   1   7   9 34653.1 2085.58  53
  -1  -7  -9 35732.0 2058.89  59
  -1  -7  -9 37700.4 2259.91  50
   1   7   9 33690.6 2016.21  42
   1   7   9 32571.6 1929.02  47
  -1  -7  -9 34077.3 2211.73  44
   1   7   9 33584.8 2138.34  48
  -1  -7 -10 19929.6 1430.33   1
   1   7  10 8776.71 1528.73  61
  -1  -7 -10 20516.6 1765.48  64
  -1  -7 -10 4993.89 1205.32  62
  -1  -7 -10 20335.1 1632.86  33
   1   7  10 25077.2 1921.95  49
  -1  -7 -10 19814.6 1563.58  59
   1   7  10 20763.0 1602.38  53
  -1  -7 -10 19896.8 1678.82  50
  -1  -7 -10 20541.0 1765.64  44
   1   7  10 18958.4 1641.20  48
   1   7  10 18742.0 1508.24  47
   1   7  10 20625.0 1593.86  42
  -1  -7 -11 706.710 272.668  22
  -1  -7 -11 250.081 187.570   1
  -1  -7 -11 404.428 290.638  64
   1   7  11 92.1758 387.927  61
  -1  -7 -11 269.540 242.567  33
   1   7  11 442.660 212.341  37
  -1  -7 -11 171.586 136.541  32
  -1  -7 -11 749.762 318.756  39
  -1  -7 -11 289.367 254.461  59
   1   7  11 273.946 217.916  53
   1   7  11-57.7858 159.267  49
   1   7  11 229.485 193.204  42
   1   7  11 164.451 213.623  48
   1   7  11 141.595 183.949  47
  -1  -7 -12 176798. 5587.84  22
  -1  -7 -12 161893. 5422.09   1
  -1  -7 -12 179811. 6245.13  64
  -1  -7 -12 173286. 5538.92  32
  -1  -7 -12 159414. 5905.67  33
  -1  -7 -12 186468. 6009.87  59
   1   7  12 183310. 6341.86  49
  -1  -7 -12 174835. 6027.54  39
   1   7  12 172624. 5792.41  47
   1   7  12 178732. 5698.08  42
  -1  -7 -13 17726.7 1750.07  14
  -1  -7 -13 15865.2 1418.42  22
  -1  -7 -13 13932.6 976.922  11
  -1  -7 -13 14947.8 1380.25   1
  -1  -7 -13 17684.3 1612.49   4
   1   7  13 1051.07 689.488  61
  -1  -7 -13 202.411 773.492  62
  -1  -7 -13 8060.94 1169.59  64
  -1  -7 -13 12950.5 1217.08  32
   1   7  13 9768.15 1310.04  49
  -1  -7 -13 8809.01 1177.78  59
   1   7  13 11570.2 1228.79  42
  -1  -7 -13 12071.8 1382.17  39
   1   7  13 10778.0 1262.20  47
  -1  -7 -14 91737.1 4038.40  14
  -1  -7 -14 74140.5 3143.07  22
  -1  -7 -14 85688.6 3496.86   4
  -1  -7 -14 70084.8 3045.33  13
  -1  -7 -14 65618.6 2947.02   1
  -1  -7 -14 64929.7 2207.36  11
  -1  -7 -14 63410.5 3228.10  64
  -1  -7 -14 67110.9 2832.11  32
   1   7  14 73471.2 3576.25  49
  -1  -7 -14 72443.3 3415.14  59
   1   7  14 69214.7 3276.09  47
  -1  -7 -14 73045.3 3378.55  39
   1   7  14 70706.0 3492.47  48
   1   7  14 74783.3 3125.18  42
  -1  -7 -15 99.4940 576.046  62
  -1  -7 -15 5969.58 923.861  64
   1   7  15-103.864 444.191  61
  -1  -7 -15 8638.57 936.955  32
  -1  -7 -15 9902.59 1116.60  22
  -1  -7 -15 9638.10 800.481  11
  -1  -7 -15 10738.6 1149.06   1
  -1  -7 -15 11075.2 1142.60  13
  -1  -7 -16 274.296 524.440  62
   1   7  16-96.8882 267.097  61
  -1  -7 -16 488.658 231.760  13
  -1  -7 -16 288.514 236.568   1
  -1  -7 -16 884.598 236.161  11
  -1  -7 -16 1317.39 416.785  22
  -1  -7 -17 803.644 250.278  13
  -1  -7 -17 1183.72 354.745   1
  -1  -7 -17-156.142 541.382  62
   1   7  17-85.4858 333.234  61
   1   7  17 1391.48 395.291  36
   1   7  18 2513.35 430.467  36
  -1  -7 -18 2512.15 429.128   1
  -1  -7 -18 3030.47 545.821  18
  -1  -7 -19 8106.17 593.228   1
  -1  -7 -19 8162.37 749.968  18
   1   7  19 7389.27 626.434  31
  -1  -7 -20 635.798 173.991  18
   1   8 -15 14.0585 74.1633  15
   1   8 -14 11449.4 854.157  29
   1   8 -14 11953.5 845.304  15
   1   8 -14 11262.5 804.440  16
  -1  -8  14 7585.97 862.012  57
  -1  -8  14 7665.00 857.001  58
   1   8 -13 34463.6 1751.95  29
   1   8 -13 37171.1 1752.46  15
   1   8 -12 5222.75 548.730  12
   1   8 -12 5878.14 1018.98  63
   1   8 -12 5949.25 765.877  29
   1   8 -12 5505.73 701.586  34
   1   8 -12 6243.90 754.333  15
   1   8 -11 50784.7 2015.53  12
   1   8 -11 35252.5 2749.31  63
   1   8 -11 52705.7 2520.54  29
   1   8 -11 43964.3 2313.78  34
  -1  -8  11 39874.2 2809.19  58
   1   8 -11 55463.6 2488.65  15
  -1  -8  10 1237.42 482.396  65
   1   8 -10 676.438 463.302  63
   1   8 -10 723.029 310.453  34
   1   8 -10 576.655 293.466  29
  -1  -8  10 948.392 482.154  58
[truncated: 1,832,158 more chars]
