# Supplementary material for: Efficient Dehydration of 1-Phenylethanol to Styrene by Copper(II) and Zinc(II) Fused-Bisoxazolidine Catalysts
Source: ACS Catal. 2024 Oct 11;14(21):15927–34. doi: 10.1021/acscatal.4c04572 (PMC11536342; doi:10.1021/acscatal.4c04572)
Supplement: Supplementary file 7 — cs4c04572_si_007.cif [file cs4c04572_si_007.cif]

data_5
_audit_creation_date               2023-06-20
_audit_creation_method
;
Olex2 1.5
(compiled 2023.03.06 svn.rbb2c1857 for OlexSys, GUI svn.r6748)
;
_shelx_SHELXL_version_number       '2019/2'
_audit_contact_author_address      ?
_audit_contact_author_email        ?
_audit_contact_author_name         ''
_audit_contact_author_phone        ?
_publ_contact_author_id_orcid      ?
_publ_section_references
;
Dolomanov, O.V., Bourhis, L.J., Gildea, R.J, Howard, J.A.K. & Puschmann, H.
 (2009), J. Appl. Cryst. 42, 339-341.

#CrysAlisPro, version 171.42.90a
Rigaku Oxford Diffraction (2023). <i>CrysAlisPro Software system,
version 171.42.90a</i>. Rigaku Corporation, Oxford, UK.

#SHELXT-2018/2
Sheldrick, G. M. (2015a). <i>Acta Cryst.</i> A<b>71</b>, 3--8.

#SHELXL-2019/2
Sheldrick, G. M. (2015b). <i>Acta Cryst.</i> C<b>71</b>, 3--8.
;

_publ_contact_author_name        'William D. Jones'
_publ_contact_author_address     
;
 'Department of Chemistry, University of Rochester, Rochester, New York 14627'
;
_publ_contact_author_email       'jones@chem.rochester.edu'
_publ_requested_journal          'ACS Catalysis'
_publ_section_title            
;
Efficient Dehydration of 1-Phenylethanol to Styrene by Copper(II) 
and Zinc(II) Fused-bisoxazolidine Catalysts
;

loop_
_publ_author_name                
 'Aurodeep Panda'
 'Caroline R. Wood'
 'William W. Brennessel'
 'William D. Jones'

_publ_author_address             
;
 Department of Chemistry, University of Rochester, Rochester, NY  14627 USA
;


_chemical_name_common              jonap21
_chemical_name_systematic          '[Zn(FOX-L1)(H2O)(OTf)](OTf)'
_chemical_formula_moiety           'C17 H19 F3 N3 O7 S Zn, C F3 O3 S'
_chemical_formula_sum              'C18 H19 F6 N3 O10 S2 Zn'
_chemical_formula_weight           680.85
_chemical_melting_point            ?
_chemical_oxdiff_formula           ?
loop_
  _atom_type_symbol
  _atom_type_description
  _atom_type_scat_dispersion_real
  _atom_type_scat_dispersion_imag
  _atom_type_scat_source
 'C' 'C' 0.0181 0.0091 'International Tables Vol C Tables 4.2.6.8 and 6.1.1.4'
 'H' 'H' 0.0000 0.0000 'International Tables Vol C Tables 4.2.6.8 and 6.1.1.4'
 'F' 'F' 0.0727 0.0534 'International Tables Vol C Tables 4.2.6.8 and 6.1.1.4'
 'N' 'N' 0.0311 0.0180 'International Tables Vol C Tables 4.2.6.8 and 6.1.1.4'
 'O' 'O' 0.0492 0.0322 'International Tables Vol C Tables 4.2.6.8 and 6.1.1.4'
 'S' 'S' 0.3331 0.5567 'International Tables Vol C Tables 4.2.6.8 and 6.1.1.4'
 'Zn' 'Zn' -1.5491 0.6778
 'International Tables Vol C Tables 4.2.6.8 and 6.1.1.4'

_shelx_space_group_comment
;
The symmetry employed for this shelxl refinement is uniquely defined
by the following loop, which should always be used as a source of
symmetry information in preference to the above space-group names.
They are only intended as comments.
;
_space_group_crystal_system        'triclinic'
_space_group_IT_number             2
_space_group_name_H-M_alt          'P -1'
_space_group_name_Hall             '-P 1'
loop_
  _space_group_symop_operation_xyz
 'x, y, z'
 '-x, -y, -z'

_cell_length_a                     9.5046(4)
_cell_length_b                     11.2321(4)
_cell_length_c                     12.1135(4)
_cell_angle_alpha                  71.422(3)
_cell_angle_beta                   86.836(3)
_cell_angle_gamma                  83.235(3)
_cell_volume                       1217.06(8)
_cell_formula_units_Z              2
_cell_measurement_reflns_used      27299
_cell_measurement_temperature      99.99(10)
_cell_measurement_theta_max        79.2200
_cell_measurement_theta_min        3.8470
_shelx_estimated_absorpt_T_max     0.863
_shelx_estimated_absorpt_T_min     0.671
_exptl_absorpt_coefficient_mu      4.011
_exptl_absorpt_correction_T_max    1.00000
_exptl_absorpt_correction_T_min    0.88939
_exptl_absorpt_correction_type     multi-scan
_exptl_absorpt_process_details
;
CrysAlisPro 1.171.42.85a (Rigaku Oxford Diffraction, 2023)
Empirical absorption correction using spherical harmonics,
implemented in SCALE3 ABSPACK scaling algorithm.
;
_exptl_absorpt_special_details     ?
_exptl_crystal_colour              colourless
_exptl_crystal_colour_primary      colourless
_exptl_crystal_density_diffrn      1.858
_exptl_crystal_density_meas        ?
_exptl_crystal_density_method      ?
_exptl_crystal_description         plate
_exptl_crystal_F_000               688
_exptl_crystal_size_max            0.108
_exptl_crystal_size_mid            0.062
_exptl_crystal_size_min            0.038
_exptl_transmission_factor_max     ?
_exptl_transmission_factor_min     ?
_diffrn_reflns_av_R_equivalents    0.0455
_diffrn_reflns_av_unetI/netI       0.0226
_diffrn_reflns_Laue_measured_fraction_full  0.997
_diffrn_reflns_Laue_measured_fraction_max  0.980
_diffrn_reflns_limit_h_max         12
_diffrn_reflns_limit_h_min         -11
_diffrn_reflns_limit_k_max         14
_diffrn_reflns_limit_k_min         -14
_diffrn_reflns_limit_l_max         15
_diffrn_reflns_limit_l_min         -15
_diffrn_reflns_number              41165
_diffrn_reflns_point_group_measured_fraction_full  0.997
_diffrn_reflns_point_group_measured_fraction_max  0.980
_diffrn_reflns_theta_full          74.504
_diffrn_reflns_theta_max           80.096
_diffrn_reflns_theta_min           3.850
_diffrn_ambient_environment        N~2~
_diffrn_ambient_temperature        99.99(10)
_diffrn_detector                   'Hybrid Pixel Array Detector'
_diffrn_detector_area_resol_mean   10.0000
_diffrn_detector_type              HyPix
_diffrn_measured_fraction_theta_full  0.997
_diffrn_measured_fraction_theta_max  0.980
_diffrn_measurement_details
;
List of Runs (angles in degrees, time in seconds):

  # Type    Start    End  Width  t~exp~   \w     \q     \k     \f   Frames
--------------------------------------------------------------------------
  1  \w    -70.00  25.00   0.50    0.13    --  -47.28  77.00 -77.00  190
  2  \w    -24.00  70.00   0.50    0.13    --   47.28 -77.00 156.00  188
  3  \w     25.00 120.00   0.50    0.13    --   47.28  77.00 -77.00  190
  4  \w   -163.00 -69.00   0.50    0.52    --  -91.75 -77.00 156.00  188
  5  \w     91.00 178.00   0.50    0.52    --  113.25  77.00 -77.00  174
  6  \w     42.00 136.00   0.50    0.52    --  113.25 -77.00 156.00  188
  7  \w   -119.00 -25.00   0.50    0.13    --  -47.28 -77.00 156.00  188
  8  \w    -31.00  26.00   0.50    0.13    --  -47.28  38.00-150.00  114
  9  \w     -9.00  28.00   0.50    0.13    --  -47.28  19.00  90.00   74
 10  \w     34.00  93.00   0.50    0.13    --   47.28-125.00-120.00  118
 11  \w     34.00  93.00   0.50    0.13    --   47.28-125.00  30.00  118
 12  \w    -27.00  29.00   0.50    0.13    --   47.28 -19.00 150.00  112
 13  \w    -63.00 -19.00   0.50    0.52    --  -91.75  61.00  90.00   88
 14  \w    -63.00 -19.00   0.50    0.52    --  -91.75  61.00 120.00   88
 15  \w    -63.00 -19.00   0.50    0.52    --  -91.75  61.00  30.00   88
 16  \w   -114.00 -19.00   0.50    0.52    --  -91.75  77.00 -77.00  190
 17  \w     44.00 111.00   0.50    0.52    --  113.25-125.00  60.00  134
 18  \w     44.00 111.00   0.50    0.52    --  113.25-125.00  90.00  134
 19  \w     42.00 106.00   0.50    0.52    --  113.25 -94.00-150.00  128
 20  \w     42.00  83.00   0.50    0.52    --  113.25 -61.00-180.00   82
 21  \w     41.00 178.00   0.50    0.52    --  113.25   0.00 -60.00  274
 22  \w     42.00 106.00   0.50    0.52    --  113.25 -94.00 -90.00  128
 23  \w     42.00 106.00   0.50    0.52    --  113.25 -94.00 120.00  128
 24  \w    101.00 178.00   0.50    0.52    --  113.25  30.00-150.00  154
 25  \w     41.00 178.00   0.50    0.52    --  113.25   0.00   0.00  274
 26  \w     41.00 178.00   0.50    0.52    --  113.25   0.00-150.00  274
 27  \w     42.00 106.00   0.50    0.52    --  113.25 -94.00 150.00  128
 28  \w     42.00 136.00   0.50    0.52    --  113.25 -77.00 -90.00  188
 29  \w    101.00 178.00   0.50    0.52    --  113.25  45.00   0.00  154
 30  \w     97.00 178.00   0.50    0.52    --  113.25  61.00  60.00  162
 31  \w    101.00 178.00   0.50    0.52    --  113.25  45.00-120.00  154
 32  \w     42.00 106.00   0.50    0.52    --  113.25 -94.00  60.00  128
 33  \w     97.00 178.00   0.50    0.52    --  113.25  61.00 120.00  162
 34  \w     42.00  83.00   0.50    0.52    --  113.25 -61.00  90.00   82
 35  \w     42.00 106.00   0.50    0.52    --  113.25 -94.00 -60.00  128
 36  \w     42.00 106.00   0.50    0.52    --  113.25 -94.00  90.00  128
 37  \w     42.00  83.00   0.50    0.52    --  113.25 -61.00  60.00   82
 38  \w     42.00 106.00   0.50    0.52    --  113.25 -94.00-120.00  128
 39  \w     42.00 106.00   0.50    0.52    --  113.25 -94.00 -30.00  128
 40  \w     42.00  83.00   0.50    0.52    --  113.25 -61.00 -60.00   82
 41  \w     35.00 120.00   0.50    0.13    --   47.28  38.00  30.00  170
 42  \w     25.00 120.00   0.50    0.13    --   47.28  77.00 -30.00  190
 43  \w     35.00 123.00   0.50    0.13    --   47.28  19.00 150.00  176
 44  \w     35.00 120.00   0.50    0.13    --   47.28  38.00-180.00  170
 45  \w     25.00 120.00   0.50    0.13    --   47.28  77.00  90.00  190
 46  \w     25.00 120.00   0.50    0.13    --   47.28  77.00 120.00  190
 47  \w     25.00 120.00   0.50    0.13    --   47.28  77.00  30.00  190
 48  \w     25.00 120.00   0.50    0.13    --   47.28  77.00-120.00  190
 49  \w     32.00 120.00   0.50    0.13    --   47.28  57.00-150.00  176
 50  \w   -163.00 -69.00   0.50    0.52    --  -91.75 -77.00-150.00  188
 51  \w   -163.00 -71.00   0.50    0.52    --  -91.75 -72.00 -16.95  184
 52  \w   -163.00 -69.00   0.50    0.52    --  -91.75 -76.00-102.49  188
 53  \w   -163.00 -69.00   0.50    0.52    --  -91.75 -76.00 105.28  188
 54  \w   -163.00 -69.00   0.50    0.52    --  -91.75 -77.00  60.00  188
 55  \w   -163.00 -69.00   0.50    0.52    --  -91.75 -77.00-120.00  188
 56  \w   -163.00 -70.00   0.50    0.52    --  -91.75 -75.00 132.10  186
 57  \w   -163.00 -69.00   0.50    0.52    --  -91.75 -77.00  30.00  188
 58  \w   -163.00 -69.00   0.50    0.52    --  -91.75 -77.00-180.00  188
 59  \w   -163.00 -69.00   0.50    0.52    --  -91.75 -77.00 -60.00  188
 60  \w    101.00 178.00   0.50    0.52    --  113.25  45.00  30.00  154
;
_diffrn_measurement_device         'four-circle diffractometer'
_diffrn_measurement_device_type    'XtaLAB Synergy, Dualflex, HyPix'
_diffrn_measurement_method         '\w scans'
_diffrn_orient_matrix_type        
 'CrysAlisPro convention (1999,Acta A55,543-557)'
_diffrn_orient_matrix_UB_11        -0.1043256000
_diffrn_orient_matrix_UB_12        -0.0144436000
_diffrn_orient_matrix_UB_13        -0.0866774000
_diffrn_orient_matrix_UB_21        0.0036973000
_diffrn_orient_matrix_UB_22        0.1402046000
_diffrn_orient_matrix_UB_23        -0.0716585000
_diffrn_orient_matrix_UB_31        0.1255119000
_diffrn_orient_matrix_UB_32        -0.0361748000
_diffrn_orient_matrix_UB_33        -0.0732107000
_diffrn_radiation_monochromator    mirror
_diffrn_radiation_probe            x-ray
_diffrn_radiation_type             'Cu K\a'
_diffrn_radiation_wavelength       1.54184
_diffrn_source                     'micro-focus sealed X-ray tube'
_diffrn_source_type                'PhotonJet (Cu) X-ray Source'
_reflns_Friedel_coverage           0.000
_reflns_Friedel_fraction_full      .
_reflns_Friedel_fraction_max       .
_reflns_number_gt                  4873
_reflns_number_total               5220
_reflns_special_details
;
 Reflections were merged by SHELXL according to the crystal
 class for the calculation of statistics and refinement.
 
 _reflns_Friedel_fraction is defined as the number of unique
 Friedel pairs measured divided by the number that would be
 possible theoretically, ignoring centric projections and
 systematic absences.
;
_reflns_threshold_expression       'I > 2\s(I)'
_computing_cell_refinement         'CrysAlisPro 1.171.42.85a (Rigaku OD, 2023)'
_computing_data_collection         'CrysAlisPro 1.171.42.85a (Rigaku OD, 2023)'
_computing_data_reduction          'CrysAlisPro 1.171.42.85a (Rigaku OD, 2023)'
_computing_molecular_graphics      'Olex2 1.5 (Dolomanov et al., 2009)'
_computing_publication_material    'Olex2 1.5 (Dolomanov et al., 2009)'
_computing_structure_refinement    'SHELXL 2019/2 (Sheldrick, 2015b)'
_computing_structure_solution      'SHELXT 2018/2 (Sheldrick, 2015a)'
_refine_diff_density_max           0.471
_refine_diff_density_min           -0.471
_refine_diff_density_rms           0.071
_refine_ls_extinction_coef         .
_refine_ls_extinction_method       none
_refine_ls_goodness_of_fit_ref     1.108
_refine_ls_hydrogen_treatment      mixed
_refine_ls_matrix_type             full
_refine_ls_number_parameters       373
_refine_ls_number_reflns           5220
_refine_ls_number_restraints       0
_refine_ls_R_factor_all            0.0328
_refine_ls_R_factor_gt             0.0309
_refine_ls_restrained_S_all        1.108
_refine_ls_shift/su_max            0.000
_refine_ls_shift/su_mean           0.000
_refine_ls_structure_factor_coef   Fsqd
_refine_ls_weighting_details      
 'w=1/[\s^2^(Fo^2^)+(0.0308P)^2^+1.3908P] where P=(Fo^2^+2Fc^2^)/3'
_refine_ls_weighting_scheme        calc
_refine_ls_wR_factor_gt            0.0785
_refine_ls_wR_factor_ref           0.0796
_refine_special_details            ?
_olex2_refinement_description
;
1. Fixed Uiso
 At 1.2 times of:
  All C(H) groups, All C(H,H) groups
2.a Ternary CH refined with riding coordinates:
 C4(H4), C6(H6)
2.b Secondary CH2 refined with riding coordinates:
 C1(H1A,H1B), C3(H3A,H3B), C5(H5A,H5B)
2.c Aromatic/amide H refined with riding coordinates:
 C8(H8), C9(H9), C10(H10), C11(H11), C13(H13), C14(H14), C15(H15), C16(H16)
;
_atom_sites_solution_hydrogens     mixed
_atom_sites_solution_primary       dual
_atom_sites_solution_secondary     difmap
loop_
  _atom_site_label
  _atom_site_type_symbol
  _atom_site_fract_x
  _atom_site_fract_y
  _atom_site_fract_z
  _atom_site_U_iso_or_equiv
  _atom_site_adp_type
  _atom_site_occupancy
  _atom_site_site_symmetry_order
  _atom_site_calc_flag
  _atom_site_refinement_flags_posn
  _atom_site_refinement_flags_adp
  _atom_site_refinement_flags_occupancy
  _atom_site_disorder_assembly
  _atom_site_disorder_group
 Zn1 Zn 0.33251(3) 0.26091(2) 0.64167(2) 0.01540(8) Uani 1 1 d . . . . .
 S1 S 0.46853(5) 0.45500(4) 0.76081(4) 0.01771(11) Uani 1 1 d . . . . .
 F1 F 0.39007(16) 0.56386(13) 0.91966(12) 0.0338(3) Uani 1 1 d . . . . .
 F2 F 0.27457(16) 0.64052(13) 0.76063(13) 0.0377(3) Uani 1 1 d . . . . .
 F3 F 0.23414(15) 0.45914(14) 0.88152(13) 0.0351(3) Uani 1 1 d . . . . .
 O1 O 0.26278(16) 0.10369(13) 0.59088(13) 0.0210(3) Uani 1 1 d . . . . .
 H1 H 0.251(3) 0.110(3) 0.522(3) 0.040(8) Uiso 1 1 d . . . . .
 O2 O 0.22064(15) -0.02572(12) 0.93863(11) 0.0181(3) Uani 1 1 d . . . . .
 O3 O 0.55536(14) -0.05324(12) 0.88873(11) 0.0172(3) Uani 1 1 d . . . . .
 O4 O 0.38656(16) 0.43350(14) 0.67207(13) 0.0222(3) Uani 1 1 d . . . . .
 O5 O 0.52252(18) 0.34321(14) 0.85015(13) 0.0278(3) Uani 1 1 d . . . . .
 O6 O 0.56603(17) 0.54800(16) 0.71239(13) 0.0279(3) Uani 1 1 d . . . . .
 O7 O 0.26810(17) 0.37658(14) 0.48237(12) 0.0202(3) Uani 1 1 d . . . . .
 H7A H 0.327(4) 0.404(3) 0.428(3) 0.055(10) Uiso 1 1 d . . . . .
 H7B H 0.206(3) 0.360(3) 0.450(3) 0.031(8) Uiso 1 1 d . . . . .
 N1 N 0.36943(16) 0.08992(14) 0.79635(13) 0.0140(3) Uani 1 1 d . . . . .
 N2 N 0.14916(17) 0.27990(15) 0.73589(14) 0.0160(3) Uani 1 1 d . . . . .
 N3 N 0.54852(17) 0.21282(16) 0.62983(14) 0.0180(3) Uani 1 1 d . . . . .
 C1 C 0.3464(2) -0.01318(18) 0.64344(17) 0.0196(4) Uani 1 1 d . . . . .
 H1A H 0.443074 -0.011111 0.608512 0.024 Uiso 1 1 calc R U . . .
 H1B H 0.303155 -0.083597 0.630636 0.024 Uiso 1 1 calc R U . . .
 C2 C 0.3529(2) -0.03219(17) 0.77348(16) 0.0160(4) Uani 1 1 d . . . . .
 C3 C 0.2157(2) -0.06969(18) 0.84011(17) 0.0189(4) Uani 1 1 d . . . . .
 H3A H 0.131974 -0.028120 0.792124 0.023 Uiso 1 1 calc R U . . .
 H3B H 0.213138 -0.162361 0.864995 0.023 Uiso 1 1 calc R U . . .
 C4 C 0.2635(2) 0.09751(17) 0.88861(16) 0.0153(4) Uani 1 1 d . . . . .
 H4 H 0.308327 0.122743 0.949375 0.018 Uiso 1 1 calc R U . . .
 C5 C 0.4848(2) -0.12120(18) 0.82972(17) 0.0190(4) Uani 1 1 d . . . . .
 H5A H 0.456168 -0.200622 0.885567 0.023 Uiso 1 1 calc R U . . .
 H5B H 0.548074 -0.142111 0.769276 0.023 Uiso 1 1 calc R U . . .
 C6 C 0.5174(2) 0.07682(17) 0.83117(16) 0.0154(4) Uani 1 1 d . . . . .
 H6 H 0.525045 0.125645 0.886297 0.018 Uiso 1 1 calc R U . . .
 C7 C 0.1349(2) 0.19213(17) 0.83963(16) 0.0159(4) Uani 1 1 d . . . . .
 C8 C 0.0112(2) 0.18942(19) 0.90538(17) 0.0195(4) Uani 1 1 d . . . . .
 H8 H 0.003251 0.125870 0.978527 0.023 Uiso 1 1 calc R U . . .
 C9 C -0.1013(2) 0.2806(2) 0.86328(18) 0.0220(4) Uani 1 1 d . . . . .
 H9 H -0.188103 0.279319 0.906315 0.026 Uiso 1 1 calc R U . . .
 C10 C -0.0854(2) 0.37366(19) 0.75752(19) 0.0220(4) Uani 1 1 d . . . . .
 H10 H -0.159937 0.438555 0.727834 0.026 Uiso 1 1 calc R U . . .
 C11 C 0.0408(2) 0.37031(19) 0.69616(18) 0.0205(4) Uani 1 1 d . . . . .
 H11 H 0.051816 0.433802 0.623442 0.025 Uiso 1 1 calc R U . . .
 C12 C 0.6114(2) 0.12737(17) 0.72378(16) 0.0151(4) Uani 1 1 d . . . . .
 C13 C 0.7554(2) 0.09095(19) 0.72563(18) 0.0198(4) Uani 1 1 d . . . . .
 H13 H 0.797146 0.030184 0.792726 0.024 Uiso 1 1 calc R U . . .
 C14 C 0.8383(2) 0.1440(2) 0.62846(19) 0.0222(4) Uani 1 1 d . . . . .
 H14 H 0.937382 0.119439 0.627666 0.027 Uiso 1 1 calc R U . . .
 C15 C 0.7742(2) 0.2336(2) 0.53247(18) 0.0226(4) Uani 1 1 d . . . . .
 H15 H 0.828879 0.272457 0.465301 0.027 Uiso 1 1 calc R U . . .
 C16 C 0.6291(2) 0.2655(2) 0.53632(18) 0.0223(4) Uani 1 1 d . . . . .
 H16 H 0.585084 0.326703 0.470540 0.027 Uiso 1 1 calc R U . . .
 C17 C 0.3344(2) 0.5340(2) 0.83500(18) 0.0230(4) Uani 1 1 d . . . . .
 S2 S 0.09598(5) 0.21995(4) 0.31998(4) 0.01748(11) Uani 1 1 d . . . . .
 F4 F 0.01721(15) 0.37288(14) 0.11528(12) 0.0349(3) Uani 1 1 d . . . . .
 F5 F 0.17501(15) 0.22086(13) 0.10979(11) 0.0310(3) Uani 1 1 d . . . . .
 F6 F 0.23346(16) 0.37820(14) 0.15497(12) 0.0348(3) Uani 1 1 d . . . . .
 O8 O 0.23139(15) 0.14888(14) 0.36033(12) 0.0223(3) Uani 1 1 d . . . . .
 O9 O 0.05733(15) 0.32092(13) 0.37051(12) 0.0201(3) Uani 1 1 d . . . . .
 O10 O -0.01605(16) 0.14611(14) 0.31721(14) 0.0260(3) Uani 1 1 d . . . . .
 C18 C 0.1322(2) 0.3035(2) 0.16651(18) 0.0217(4) Uani 1 1 d . . . . .

loop_
  _atom_site_aniso_label
  _atom_site_aniso_U_11
  _atom_site_aniso_U_22
  _atom_site_aniso_U_33
  _atom_site_aniso_U_23
  _atom_site_aniso_U_13
  _atom_site_aniso_U_12
 Zn1 0.01567(13) 0.01620(13) 0.01280(13) -0.00234(10) -0.00053(9) -0.00174(9)
 S1 0.0181(2) 0.0179(2) 0.0173(2) -0.00530(17) 0.00047(17) -0.00330(17)
 F1 0.0468(8) 0.0340(7) 0.0260(7) -0.0176(6) -0.0035(6) -0.0014(6)
 F2 0.0451(9) 0.0297(7) 0.0316(7) -0.0066(6) -0.0037(6) 0.0148(6)
 F3 0.0289(7) 0.0440(8) 0.0345(7) -0.0150(6) 0.0127(6) -0.0101(6)
 O1 0.0303(8) 0.0170(7) 0.0158(7) -0.0054(5) -0.0053(6) 0.0000(6)
 O2 0.0218(7) 0.0158(6) 0.0154(6) -0.0027(5) 0.0018(5) -0.0041(5)
 O3 0.0198(7) 0.0141(6) 0.0157(6) -0.0017(5) -0.0030(5) -0.0019(5)
 O4 0.0235(7) 0.0226(7) 0.0236(7) -0.0102(6) -0.0016(6) -0.0052(6)
 O5 0.0342(9) 0.0210(7) 0.0247(8) -0.0046(6) -0.0043(6) 0.0052(6)
 O6 0.0270(8) 0.0341(8) 0.0245(8) -0.0080(6) 0.0030(6) -0.0157(7)
 O7 0.0218(7) 0.0225(7) 0.0149(7) -0.0019(6) -0.0044(6) -0.0055(6)
 N1 0.0147(7) 0.0147(7) 0.0124(7) -0.0037(6) -0.0003(6) -0.0025(6)
 N2 0.0165(8) 0.0157(7) 0.0148(7) -0.0031(6) 0.0000(6) -0.0025(6)
 N3 0.0171(8) 0.0191(8) 0.0163(8) -0.0038(6) 0.0015(6) -0.0022(6)
 C1 0.0259(10) 0.0173(9) 0.0156(9) -0.0052(7) -0.0025(7) -0.0005(8)
 C2 0.0181(9) 0.0135(8) 0.0169(9) -0.0050(7) -0.0005(7) -0.0029(7)
 C3 0.0208(10) 0.0162(9) 0.0202(9) -0.0056(7) 0.0005(7) -0.0042(7)
 C4 0.0165(9) 0.0144(8) 0.0136(8) -0.0023(7) 0.0003(7) -0.0029(7)
 C5 0.0214(10) 0.0165(9) 0.0192(9) -0.0054(7) -0.0021(7) -0.0018(7)
 C6 0.0143(9) 0.0162(9) 0.0146(8) -0.0032(7) -0.0030(7) -0.0008(7)
 C7 0.0180(9) 0.0153(8) 0.0153(9) -0.0053(7) -0.0011(7) -0.0040(7)
 C8 0.0210(10) 0.0190(9) 0.0178(9) -0.0044(7) 0.0009(7) -0.0039(7)
 C9 0.0190(10) 0.0236(10) 0.0227(10) -0.0068(8) 0.0031(8) -0.0023(8)
 C10 0.0176(9) 0.0201(9) 0.0270(10) -0.0063(8) -0.0026(8) 0.0013(7)
 C11 0.0206(10) 0.0183(9) 0.0201(9) -0.0031(8) -0.0006(8) 0.0000(7)
 C12 0.0166(9) 0.0133(8) 0.0158(8) -0.0050(7) -0.0009(7) -0.0020(7)
 C13 0.0191(10) 0.0180(9) 0.0218(10) -0.0052(8) -0.0019(8) -0.0022(7)
 C14 0.0166(9) 0.0242(10) 0.0265(10) -0.0092(8) 0.0027(8) -0.0029(8)
 C15 0.0214(10) 0.0249(10) 0.0195(9) -0.0046(8) 0.0057(8) -0.0041(8)
 C16 0.0205(10) 0.0257(10) 0.0177(9) -0.0027(8) 0.0019(8) -0.0027(8)
 C17 0.0268(11) 0.0207(10) 0.0208(10) -0.0061(8) -0.0007(8) -0.0006(8)
 S2 0.0181(2) 0.0196(2) 0.0159(2) -0.00701(17) -0.00215(17) -0.00181(17)
 F4 0.0316(7) 0.0402(8) 0.0241(7) -0.0029(6) -0.0067(5) 0.0135(6)
 F5 0.0424(8) 0.0321(7) 0.0199(6) -0.0134(5) -0.0028(5) 0.0063(6)
 F6 0.0402(8) 0.0420(8) 0.0245(7) -0.0095(6) 0.0064(6) -0.0192(6)
 O8 0.0220(7) 0.0272(7) 0.0168(7) -0.0071(6) -0.0037(5) 0.0029(6)
 O9 0.0191(7) 0.0224(7) 0.0212(7) -0.0100(6) 0.0011(5) -0.0033(5)
 O10 0.0261(8) 0.0253(8) 0.0286(8) -0.0091(6) -0.0036(6) -0.0078(6)
 C18 0.0218(10) 0.0237(10) 0.0208(10) -0.0093(8) -0.0040(8) 0.0012(8)

_geom_special_details
;
 All esds (except the esd in the dihedral angle between two l.s. planes)
 are estimated using the full covariance matrix.  The cell esds are taken
 into account individually in the estimation of esds in distances, angles
 and torsion angles; correlations between esds in cell parameters are only
 used when they are defined by crystal symmetry.  An approximate (isotropic)
 treatment of cell esds is used for estimating esds involving l.s. planes.
;
loop_
  _geom_bond_atom_site_label_1
  _geom_bond_atom_site_label_2
  _geom_bond_distance
  _geom_bond_site_symmetry_2
  _geom_bond_publ_flag
 Zn1 O1 2.2247(14) . ?
 Zn1 O4 2.2064(14) . ?
 Zn1 O7 2.0327(14) . ?
 Zn1 N1 2.2233(15) . ?
 Zn1 N2 2.0575(16) . ?
 Zn1 N3 2.0695(17) . ?
 S1 O4 1.4571(15) . ?
 S1 O5 1.4334(15) . ?
 S1 O6 1.4393(15) . ?
 S1 C17 1.827(2) . ?
 F1 C17 1.329(3) . ?
 F2 C17 1.332(2) . ?
 F3 C17 1.326(3) . ?
 O1 H1 0.83(3) . ?
 O1 C1 1.427(2) . ?
 O2 C3 1.434(2) . ?
 O2 C4 1.421(2) . ?
 O3 C5 1.437(2) . ?
 O3 C6 1.416(2) . ?
 O7 H7A 0.84(4) . ?
 O7 H7B 0.80(3) . ?
 N1 C2 1.510(2) . ?
 N1 C4 1.479(2) . ?
 N1 C6 1.468(2) . ?
 N2 C7 1.339(2) . ?
 N2 C11 1.349(3) . ?
 N3 C12 1.348(2) . ?
 N3 C16 1.343(3) . ?
 C1 H1A 0.9900 . ?
 C1 H1B 0.9900 . ?
 C1 C2 1.525(3) . ?
 C2 C3 1.525(3) . ?
 C2 C5 1.550(3) . ?
 C3 H3A 0.9900 . ?
 C3 H3B 0.9900 . ?
 C4 H4 1.0000 . ?
 C4 C7 1.532(3) . ?
 C5 H5A 0.9900 . ?
 C5 H5B 0.9900 . ?
 C6 H6 1.0000 . ?
 C6 C12 1.528(3) . ?
 C7 C8 1.381(3) . ?
 C8 H8 0.9500 . ?
 C8 C9 1.386(3) . ?
 C9 H9 0.9500 . ?
 C9 C10 1.385(3) . ?
 C10 H10 0.9500 . ?
 C10 C11 1.379(3) . ?
 C11 H11 0.9500 . ?
 C12 C13 1.380(3) . ?
 C13 H13 0.9500 . ?
 C13 C14 1.387(3) . ?
 C14 H14 0.9500 . ?
 C14 C15 1.387(3) . ?
 C15 H15 0.9500 . ?
 C15 C16 1.386(3) . ?
 C16 H16 0.9500 . ?
 S2 O8 1.4531(15) . ?
 S2 O9 1.4543(14) . ?
 S2 O10 1.4327(15) . ?
 S2 C18 1.830(2) . ?
 F4 C18 1.324(2) . ?
 F5 C18 1.336(2) . ?
 F6 C18 1.323(3) . ?

loop_
  _geom_angle_atom_site_label_1
  _geom_angle_atom_site_label_2
  _geom_angle_atom_site_label_3
  _geom_angle
  _geom_angle_site_symmetry_1
  _geom_angle_site_symmetry_3
  _geom_angle_publ_flag
 O4 Zn1 O1 172.52(5) . . ?
 O4 Zn1 N1 112.75(6) . . ?
 O7 Zn1 O1 86.87(6) . . ?
 O7 Zn1 O4 85.83(6) . . ?
 O7 Zn1 N1 161.18(6) . . ?
 O7 Zn1 N2 98.97(6) . . ?
 O7 Zn1 N3 107.57(7) . . ?
 N1 Zn1 O1 74.46(5) . . ?
 N2 Zn1 O1 93.07(6) . . ?
 N2 Zn1 O4 86.46(6) . . ?
 N2 Zn1 N1 80.04(6) . . ?
 N2 Zn1 N3 151.93(6) . . ?
 N3 Zn1 O1 97.25(6) . . ?
 N3 Zn1 O4 86.53(6) . . ?
 N3 Zn1 N1 77.74(6) . . ?
 O4 S1 C17 102.32(9) . . ?
 O5 S1 O4 115.21(9) . . ?
 O5 S1 O6 116.21(10) . . ?
 O5 S1 C17 104.56(10) . . ?
 O6 S1 O4 112.67(9) . . ?
 O6 S1 C17 103.67(10) . . ?
 Zn1 O1 H1 122(2) . . ?
 C1 O1 Zn1 111.93(11) . . ?
 C1 O1 H1 108(2) . . ?
 C4 O2 C3 103.25(14) . . ?
 C6 O3 C5 106.59(14) . . ?
 S1 O4 Zn1 133.07(9) . . ?
 Zn1 O7 H7A 121(2) . . ?
 Zn1 O7 H7B 121(2) . . ?
 H7A O7 H7B 103(3) . . ?
 C2 N1 Zn1 114.04(11) . . ?
 C4 N1 Zn1 109.41(11) . . ?
 C4 N1 C2 105.51(14) . . ?
 C6 N1 Zn1 108.77(11) . . ?
 C6 N1 C2 104.56(14) . . ?
 C6 N1 C4 114.60(14) . . ?
 C7 N2 Zn1 117.15(13) . . ?
 C7 N2 C11 118.89(17) . . ?
 C11 N2 Zn1 123.83(13) . . ?
 C12 N3 Zn1 117.41(13) . . ?
 C16 N3 Zn1 123.72(14) . . ?
 C16 N3 C12 118.81(17) . . ?
 O1 C1 H1A 110.1 . . ?
 O1 C1 H1B 110.1 . . ?
 O1 C1 C2 107.98(16) . . ?
 H1A C1 H1B 108.4 . . ?
 C2 C1 H1A 110.1 . . ?
 C2 C1 H1B 110.1 . . ?
 N1 C2 C1 111.49(15) . . ?
 N1 C2 C3 101.91(15) . . ?
 N1 C2 C5 104.01(14) . . ?
 C1 C2 C3 113.69(16) . . ?
 C1 C2 C5 112.08(16) . . ?
 C3 C2 C5 112.77(16) . . ?
 O2 C3 C2 103.19(15) . . ?
 O2 C3 H3A 111.1 . . ?
 O2 C3 H3B 111.1 . . ?
 C2 C3 H3A 111.1 . . ?
 C2 C3 H3B 111.1 . . ?
 H3A C3 H3B 109.1 . . ?
 O2 C4 N1 106.42(14) . . ?
 O2 C4 H4 109.5 . . ?
 O2 C4 C7 110.02(15) . . ?
 N1 C4 H4 109.5 . . ?
 N1 C4 C7 111.76(15) . . ?
 C7 C4 H4 109.5 . . ?
 O3 C5 C2 105.93(15) . . ?
 O3 C5 H5A 110.6 . . ?
 O3 C5 H5B 110.6 . . ?
 C2 C5 H5A 110.6 . . ?
 C2 C5 H5B 110.6 . . ?
 H5A C5 H5B 108.7 . . ?
 O3 C6 N1 106.83(14) . . ?
 O3 C6 H6 109.4 . . ?
 O3 C6 C12 111.81(15) . . ?
 N1 C6 H6 109.4 . . ?
 N1 C6 C12 109.81(14) . . ?
 C12 C6 H6 109.4 . . ?
 N2 C7 C4 118.24(17) . . ?
 N2 C7 C8 121.92(18) . . ?
 C8 C7 C4 119.74(17) . . ?
 C7 C8 H8 120.4 . . ?
 C7 C8 C9 119.15(19) . . ?
 C9 C8 H8 120.4 . . ?
 C8 C9 H9 120.5 . . ?
 C10 C9 C8 119.01(19) . . ?
 C10 C9 H9 120.5 . . ?
 C9 C10 H10 120.6 . . ?
 C11 C10 C9 118.76(19) . . ?
 C11 C10 H10 120.6 . . ?
 N2 C11 C10 122.22(19) . . ?
 N2 C11 H11 118.9 . . ?
 C10 C11 H11 118.9 . . ?
 N3 C12 C6 117.01(16) . . ?
 N3 C12 C13 121.92(18) . . ?
 C13 C12 C6 121.00(17) . . ?
 C12 C13 H13 120.4 . . ?
 C12 C13 C14 119.28(19) . . ?
 C14 C13 H13 120.4 . . ?
 C13 C14 H14 120.5 . . ?
 C15 C14 C13 118.91(19) . . ?
 C15 C14 H14 120.5 . . ?
 C14 C15 H15 120.6 . . ?
 C16 C15 C14 118.81(19) . . ?
 C16 C15 H15 120.6 . . ?
 N3 C16 C15 122.26(19) . . ?
 N3 C16 H16 118.9 . . ?
 C15 C16 H16 118.9 . . ?
 F1 C17 S1 111.48(15) . . ?
 F1 C17 F2 107.61(17) . . ?
 F2 C17 S1 110.71(15) . . ?
 F3 C17 S1 110.11(15) . . ?
 F3 C17 F1 108.20(18) . . ?
 F3 C17 F2 108.63(18) . . ?
 O8 S2 O9 112.77(9) . . ?
 O8 S2 C18 103.24(9) . . ?
 O9 S2 C18 103.78(9) . . ?
 O10 S2 O8 115.68(9) . . ?
 O10 S2 O9 115.15(9) . . ?
 O10 S2 C18 104.21(9) . . ?
 F4 C18 S2 111.13(15) . . ?
 F4 C18 F5 107.93(17) . . ?
 F5 C18 S2 110.16(14) . . ?
 F6 C18 S2 111.27(14) . . ?
 F6 C18 F4 108.52(18) . . ?
 F6 C18 F5 107.70(18) . . ?

loop_
  _geom_hbond_atom_site_label_D
  _geom_hbond_atom_site_label_H
  _geom_hbond_atom_site_label_A
  _geom_hbond_distance_DH
  _geom_hbond_distance_HA
  _geom_hbond_distance_DA
  _geom_hbond_angle_DHA
  _geom_hbond_site_symmetry_A
  _geom_hbond_publ_flag
 O1 H1 O8 0.83(3) 1.88(3) 2.702(2) 172(3) . yes
 O7 H7A O6 0.84(4) 1.89(4) 2.720(2) 168(4) 2_666 yes
 O7 H7B O9 0.80(3) 1.92(3) 2.716(2) 179(3) . yes

loop_
  _geom_torsion_atom_site_label_1
  _geom_torsion_atom_site_label_2
  _geom_torsion_atom_site_label_3
  _geom_torsion_atom_site_label_4
  _geom_torsion
  _geom_torsion_site_symmetry_1
  _geom_torsion_site_symmetry_2
  _geom_torsion_site_symmetry_3
  _geom_torsion_site_symmetry_4
  _geom_torsion_publ_flag
 Zn1 O1 C1 C2 49.98(18) . . . . ?
 Zn1 N1 C2 C1 12.51(19) . . . . ?
 Zn1 N1 C2 C3 -109.11(13) . . . . ?
 Zn1 N1 C2 C5 133.48(12) . . . . ?
 Zn1 N1 C4 O2 139.12(11) . . . . ?
 Zn1 N1 C4 C7 19.00(17) . . . . ?
 Zn1 N1 C6 O3 -153.60(11) . . . . ?
 Zn1 N1 C6 C12 -32.16(17) . . . . ?
 Zn1 N2 C7 C4 9.5(2) . . . . ?
 Zn1 N2 C7 C8 -174.19(14) . . . . ?
 Zn1 N2 C11 C10 174.27(15) . . . . ?
 Zn1 N3 C12 C6 -1.5(2) . . . . ?
 Zn1 N3 C12 C13 -178.60(14) . . . . ?
 Zn1 N3 C16 C15 178.16(16) . . . . ?
 O1 C1 C2 N1 -40.1(2) . . . . ?
 O1 C1 C2 C3 74.4(2) . . . . ?
 O1 C1 C2 C5 -156.26(16) . . . . ?
 O2 C4 C7 N2 -137.71(17) . . . . ?
 O2 C4 C7 C8 45.9(2) . . . . ?
 O3 C6 C12 N3 142.23(16) . . . . ?
 O3 C6 C12 C13 -40.7(2) . . . . ?
 O4 S1 C17 F1 -179.00(14) . . . . ?
 O4 S1 C17 F2 -59.24(17) . . . . ?
 O4 S1 C17 F3 60.90(16) . . . . ?
 O5 S1 O4 Zn1 -2.53(16) . . . . ?
 O5 S1 C17 F1 60.53(17) . . . . ?
 O5 S1 C17 F2 -179.72(15) . . . . ?
 O5 S1 C17 F3 -59.57(17) . . . . ?
 O6 S1 O4 Zn1 133.99(12) . . . . ?
 O6 S1 C17 F1 -61.67(16) . . . . ?
 O6 S1 C17 F2 58.09(17) . . . . ?
 O6 S1 C17 F3 178.23(14) . . . . ?
 N1 C2 C3 O2 -34.02(17) . . . . ?
 N1 C2 C5 O3 5.98(19) . . . . ?
 N1 C4 C7 N2 -19.7(2) . . . . ?
 N1 C4 C7 C8 163.84(17) . . . . ?
 N1 C6 C12 N3 23.8(2) . . . . ?
 N1 C6 C12 C13 -159.07(17) . . . . ?
 N2 C7 C8 C9 -0.4(3) . . . . ?
 N3 C12 C13 C14 0.4(3) . . . . ?
 C1 C2 C3 O2 -154.11(15) . . . . ?
 C1 C2 C5 O3 126.55(16) . . . . ?
 C2 N1 C4 O2 16.02(18) . . . . ?
 C2 N1 C4 C7 -104.10(16) . . . . ?
 C2 N1 C6 O3 -31.40(18) . . . . ?
 C2 N1 C6 C12 90.04(16) . . . . ?
 C3 O2 C4 N1 -38.37(18) . . . . ?
 C3 O2 C4 C7 82.88(17) . . . . ?
 C3 C2 C5 O3 -103.62(17) . . . . ?
 C4 O2 C3 C2 45.09(17) . . . . ?
 C4 N1 C2 C1 132.61(16) . . . . ?
 C4 N1 C2 C3 10.98(17) . . . . ?
 C4 N1 C2 C5 -106.42(16) . . . . ?
 C4 N1 C6 O3 83.61(18) . . . . ?
 C4 N1 C6 C12 -154.96(15) . . . . ?
 C4 C7 C8 C9 175.88(18) . . . . ?
 C5 O3 C6 N1 36.19(18) . . . . ?
 C5 O3 C6 C12 -83.96(18) . . . . ?
 C5 C2 C3 O2 76.88(18) . . . . ?
 C6 O3 C5 C2 -25.57(19) . . . . ?
 C6 N1 C2 C1 -106.17(17) . . . . ?
 C6 N1 C2 C3 132.21(15) . . . . ?
 C6 N1 C2 C5 14.80(18) . . . . ?
 C6 N1 C4 O2 -98.43(17) . . . . ?
 C6 N1 C4 C7 141.44(15) . . . . ?
 C6 C12 C13 C14 -176.59(18) . . . . ?
 C7 N2 C11 C10 -1.5(3) . . . . ?
 C7 C8 C9 C10 -1.4(3) . . . . ?
 C8 C9 C10 C11 1.8(3) . . . . ?
 C9 C10 C11 N2 -0.3(3) . . . . ?
 C11 N2 C7 C4 -174.46(17) . . . . ?
 C11 N2 C7 C8 1.9(3) . . . . ?
 C12 N3 C16 C15 1.0(3) . . . . ?
 C12 C13 C14 C15 0.8(3) . . . . ?
 C13 C14 C15 C16 -1.0(3) . . . . ?
 C14 C15 C16 N3 0.1(3) . . . . ?
 C16 N3 C12 C6 175.82(17) . . . . ?
 C16 N3 C12 C13 -1.2(3) . . . . ?
 C17 S1 O4 Zn1 -115.32(13) . . . . ?
 O8 S2 C18 F4 179.24(14) . . . . ?
 O8 S2 C18 F5 59.67(16) . . . . ?
 O8 S2 C18 F6 -59.70(16) . . . . ?
 O9 S2 C18 F4 -62.91(16) . . . . ?
 O9 S2 C18 F5 177.52(14) . . . . ?
 O9 S2 C18 F6 58.15(16) . . . . ?
 O10 S2 C18 F4 57.99(17) . . . . ?
 O10 S2 C18 F5 -61.58(16) . . . . ?
 O10 S2 C18 F6 179.05(14) . . . . ?

_shelx_res_file
;
TITL jonap21_a.res in P-1
    jonap21.res
    created by SHELXL-2019/2 at 08:27:40 on 20-Jun-2023
REM Old TITL JONAP21_auto in P-1
REM SHELXT solution in P-1: R1 0.068, Rweak 0.004, Alpha 0.037
REM <I/s> 0.000 for 0 systematic absences, Orientation as input
REM Formula found by SHELXT: C18 N3 O10 F6 S2 Zn
CELL 1.54184 9.5046 11.2321 12.1135 71.422 86.836 83.235
ZERR 2 0.0004 0.0004 0.0004 0.003 0.003 0.003
LATT 1
SFAC C H F N O S Zn
UNIT 36 38 12 6 20 4 2
EQIV $1 1-X,1-Y,1-Z

L.S. 12
PLAN  6
SIZE 0.108 0.062 0.038
TEMP -173
CONF
HTAB O1 O8
HTAB O7 O6_$1
HTAB O7 O9
BOND $H
list 4
MORE -1
fmap 2
acta 149.008
OMIT -5 -10 5
OMIT 2 6 15
REM <olex2.extras>
REM <HklSrc "%.\\JONAP21.hkl">
REM </olex2.extras>

WGHT    0.030800    1.390800
FVAR       0.47318
ZN1   7    0.332509    0.260908    0.641669    11.00000    0.01567    0.01620 =
         0.01280   -0.00234   -0.00053   -0.00174
S1    6    0.468533    0.454999    0.760815    11.00000    0.01808    0.01787 =
         0.01727   -0.00530    0.00047   -0.00330
F1    3    0.390069    0.563859    0.919661    11.00000    0.04683    0.03404 =
         0.02601   -0.01757   -0.00348   -0.00140
F2    3    0.274567    0.640517    0.760633    11.00000    0.04513    0.02967 =
         0.03163   -0.00660   -0.00372    0.01476
F3    3    0.234143    0.459142    0.881518    11.00000    0.02888    0.04396 =
         0.03451   -0.01502    0.01273   -0.01013
O1    5    0.262781    0.103688    0.590881    11.00000    0.03031    0.01697 =
         0.01578   -0.00540   -0.00528    0.00004
H1    2    0.250791    0.110122    0.521948    11.00000    0.04013
O2    5    0.220641   -0.025717    0.938625    11.00000    0.02183    0.01578 =
         0.01540   -0.00267    0.00178   -0.00409
O3    5    0.555357   -0.053241    0.888728    11.00000    0.01984    0.01412 =
         0.01570   -0.00170   -0.00297   -0.00188
O4    5    0.386565    0.433503    0.672066    11.00000    0.02350    0.02259 =
         0.02358   -0.01023   -0.00156   -0.00524
O5    5    0.522524    0.343207    0.850150    11.00000    0.03421    0.02101 =
         0.02470   -0.00458   -0.00428    0.00524
O6    5    0.566034    0.548002    0.712395    11.00000    0.02697    0.03413 =
         0.02452   -0.00803    0.00302   -0.01568
O7    5    0.268096    0.376583    0.482368    11.00000    0.02178    0.02252 =
         0.01487   -0.00188   -0.00442   -0.00549
H7A   2    0.326890    0.403757    0.428004    11.00000    0.05477
H7B   2    0.205956    0.360183    0.449961    11.00000    0.03116
N1    4    0.369425    0.089923    0.796346    11.00000    0.01473    0.01474 =
         0.01245   -0.00375   -0.00027   -0.00247
N2    4    0.149162    0.279904    0.735894    11.00000    0.01649    0.01571 =
         0.01483   -0.00312    0.00004   -0.00246
N3    4    0.548517    0.212816    0.629829    11.00000    0.01706    0.01914 =
         0.01628   -0.00382    0.00146   -0.00217
C1    1    0.346376   -0.013182    0.643441    11.00000    0.02588    0.01727 =
         0.01556   -0.00519   -0.00254   -0.00049
AFIX  23
H1A   2    0.443074   -0.011111    0.608512    11.00000   -1.20000
H1B   2    0.303155   -0.083597    0.630636    11.00000   -1.20000
AFIX   0
C2    1    0.352862   -0.032190    0.773481    11.00000    0.01812    0.01346 =
         0.01691   -0.00497   -0.00054   -0.00293
C3    1    0.215724   -0.069695    0.840107    11.00000    0.02082    0.01615 =
         0.02019   -0.00559    0.00048   -0.00419
AFIX  23
H3A   2    0.131974   -0.028120    0.792124    11.00000   -1.20000
H3B   2    0.213138   -0.162361    0.864995    11.00000   -1.20000
AFIX   0
C4    1    0.263463    0.097515    0.888608    11.00000    0.01647    0.01441 =
         0.01360   -0.00225    0.00034   -0.00288
AFIX  13
H4    2    0.308327    0.122743    0.949375    11.00000   -1.20000
AFIX   0
C5    1    0.484844   -0.121203    0.829716    11.00000    0.02136    0.01653 =
         0.01915   -0.00537   -0.00210   -0.00178
AFIX  23
H5A   2    0.456168   -0.200622    0.885567    11.00000   -1.20000
H5B   2    0.548074   -0.142111    0.769276    11.00000   -1.20000
AFIX   0
C6    1    0.517399    0.076822    0.831171    11.00000    0.01428    0.01624 =
         0.01458   -0.00325   -0.00304   -0.00082
AFIX  13
H6    2    0.525045    0.125645    0.886297    11.00000   -1.20000
AFIX   0
C7    1    0.134863    0.192130    0.839628    11.00000    0.01804    0.01534 =
         0.01535   -0.00525   -0.00109   -0.00402
C8    1    0.011153    0.189418    0.905381    11.00000    0.02101    0.01901 =
         0.01785   -0.00437    0.00086   -0.00388
AFIX  43
H8    2    0.003251    0.125870    0.978527    11.00000   -1.20000
AFIX   0
C9    1   -0.101342    0.280609    0.863283    11.00000    0.01903    0.02359 =
         0.02267   -0.00684    0.00307   -0.00228
AFIX  43
H9    2   -0.188103    0.279319    0.906315    11.00000   -1.20000
AFIX   0
C10   1   -0.085355    0.373659    0.757516    11.00000    0.01764    0.02015 =
         0.02696   -0.00628   -0.00260    0.00134
AFIX  43
H10   2   -0.159937    0.438555    0.727834    11.00000   -1.20000
AFIX   0
C11   1    0.040803    0.370313    0.696155    11.00000    0.02059    0.01829 =
         0.02014   -0.00309   -0.00060   -0.00004
AFIX  43
H11   2    0.051816    0.433802    0.623442    11.00000   -1.20000
AFIX   0
C12   1    0.611411    0.127370    0.723779    11.00000    0.01665    0.01330 =
         0.01581   -0.00498   -0.00088   -0.00205
C13   1    0.755354    0.090949    0.725631    11.00000    0.01909    0.01800 =
         0.02180   -0.00521   -0.00191   -0.00217
AFIX  43
H13   2    0.797146    0.030184    0.792726    11.00000   -1.20000
AFIX   0
C14   1    0.838311    0.144039    0.628459    11.00000    0.01657    0.02417 =
         0.02650   -0.00916    0.00267   -0.00287
AFIX  43
H14   2    0.937382    0.119439    0.627666    11.00000   -1.20000
AFIX   0
C15   1    0.774247    0.233631    0.532473    11.00000    0.02143    0.02491 =
         0.01950   -0.00458    0.00573   -0.00405
AFIX  43
H15   2    0.828879    0.272457    0.465301    11.00000   -1.20000
AFIX   0
C16   1    0.629097    0.265494    0.536316    11.00000    0.02047    0.02568 =
         0.01769   -0.00268    0.00189   -0.00270
AFIX  43
H16   2    0.585084    0.326703    0.470540    11.00000   -1.20000
AFIX   0
C17   1    0.334350    0.534017    0.835000    11.00000    0.02683    0.02075 =
         0.02075   -0.00606   -0.00069   -0.00056

S2    6    0.095979    0.219954    0.319981    11.00000    0.01811    0.01961 =
         0.01591   -0.00701   -0.00215   -0.00181
F4    3    0.017213    0.372884    0.115282    11.00000    0.03162    0.04020 =
         0.02411   -0.00293   -0.00668    0.01348
F5    3    0.175011    0.220863    0.109794    11.00000    0.04235    0.03213 =
         0.01991   -0.01339   -0.00279    0.00626
F6    3    0.233460    0.378200    0.154972    11.00000    0.04021    0.04195 =
         0.02455   -0.00952    0.00636   -0.01921
O8    5    0.231389    0.148879    0.360333    11.00000    0.02200    0.02718 =
         0.01682   -0.00709   -0.00374    0.00294
O9    5    0.057326    0.320918    0.370511    11.00000    0.01911    0.02237 =
         0.02123   -0.00997    0.00114   -0.00333
O10   5   -0.016048    0.146111    0.317207    11.00000    0.02612    0.02530 =
         0.02858   -0.00914   -0.00364   -0.00783
C18   1    0.132161    0.303517    0.166510    11.00000    0.02178    0.02372 =
         0.02080   -0.00929   -0.00398    0.00118
HKLF 4


REM  jonap21_a.res in P-1
REM wR2 = 0.0796, GooF = S = 1.108, Restrained GooF = 1.108 for all data
REM R1 = 0.0309 for 4873 Fo > 4sig(Fo) and 0.0328 for all 5220 data
REM 373 parameters refined using 0 restraints

END

WGHT      0.0308      1.3891

REM Highest difference peak  0.471,  deepest hole -0.471,  1-sigma level  0.071
Q1    1   0.4740  0.2261  0.6557  11.00000  0.05    0.47
Q2    1   0.5653  0.0944  0.7778  11.00000  0.05    0.40
Q3    1   0.2235  0.2742  0.6984  11.00000  0.05    0.39
Q4    1   0.3799  0.4819  0.8117  11.00000  0.05    0.33
Q5    1   0.3427 -0.0278  0.7160  11.00000  0.05    0.32
Q6    1   0.1969  0.1448  0.8603  11.00000  0.05    0.32
;
_shelx_res_checksum                73904
_shelx_hkl_file
;
   0   0   1    4.50    0.69
   0   0   1    3.63    0.62
   0   0   1    3.69    0.76
   0   0   2 4621.64  188.51
   0   0  -2 4640.59  188.18
   0   0   2 4872.00  189.32
   0   0   2 4765.80  188.55
   0   0  -3    5.36    1.17
   0   0   3    4.86    1.44
   0   0  -3    2.90    1.65
   0   0   3    3.68    1.47
   0   0   3    3.32    1.32
   0   0  -3    3.70    1.53
   0   0  -4 3490.37  140.83
   0   0   4 3318.30  139.07
   0   0  -4 3387.37  139.10
   0   0  -4 3231.53  139.97
   0   0   4 3545.88  141.48
   0   0  -4 3430.91  138.17
   0   0   4 3455.89  140.61
   0   0   4 3481.83  139.01
   0   0   5  741.46   34.81
   0   0  -5  752.48   34.77
   0   0  -5  788.10   36.84
   0   0  -5  728.14   35.91
   0   0  -5  739.33   33.66
   0   0   5  760.87   36.77
   0   0   5  776.71   34.68
   0   0   5  870.55   38.38
   0   0  -6  196.66   10.07
   0   0  -6  188.52   13.80
   0   0  -6  173.18    9.70
   0   0  -6  205.00   10.06
   0   0  -6  208.60   14.61
   0   0  -6  197.58    9.92
   0   0  -6  194.32    9.78
   0   0   6  193.47   12.53
   0   0  -6  205.98   12.68
   0   0   6  196.88   14.96
   0   0   6  195.49   12.15
   0   0   6  212.96   14.61
   0   0  -7  293.07   14.34
   0   0  -7  283.43   14.17
   0   0  -7  288.58   14.27
   0   0  -7  272.40   13.93
   0   0  -7  313.11   20.40
   0   0  -7  284.05   17.21
   0   0  -7  289.66   14.09
   0   0   7  299.35   21.50
   0   0   7  312.46   20.27
   0   0  -8  593.95   28.07
   0   0   8  722.27   39.14
   0   0   8  607.60   35.66
   0   0  -8  600.77   27.98
   0   0  -8  629.03   28.04
   0   0  -8  634.94   28.02
   0   0  -9   45.38    4.43
   0   0  -9   45.24    4.47
   0   0  -9   40.65    4.37
   0   0  -9   48.33    4.69
   0   0  -9   38.16    3.71
   0   0  -9   43.71    3.79
   0   0   9   48.34    9.41
   0   0   9   46.32    8.11
   0   0  -9   32.98    4.01
   0   0  -9   37.81    3.60
   0   0 -10  295.31   15.30
   0   0  10  291.54   15.20
   0   0 -10  317.23   15.90
   0   0 -10  267.76   13.92
   0   0 -10  267.28   14.05
   0   0  10  282.03   24.61
   0   0  10  273.71   22.59
   0   0  10  293.20   22.83
   0   0 -10  291.33   14.68
   0   0 -10  279.16   15.17
   0   0 -10  275.94   14.04
   0   0 -10  268.57   15.22
   0   0  11   46.56    4.71
   0   0 -11   57.26    5.12
   0   0  11   59.09    5.32
   0   0 -11   58.10    5.39
   0   0 -11   43.40    3.99
   0   0  11   71.87   11.36
   0   0 -11   48.85    4.48
   0   0 -11   52.96    5.19
   0   0 -11   49.80    5.07
   0   0  12    3.17    1.60
   0   0 -12    3.33    1.64
   0   0 -12    7.92    1.79
   0   0 -12    7.05    2.23
   0   0  12    4.84    1.83
   0   0 -12    9.00    2.04
   0   0 -12    6.53    2.10
   0   0  13   17.05    2.54
   0   0 -13   20.26    2.09
   0   0 -13   17.40    2.50
   0   0  13   17.39    2.40
   0   0 -13   22.24    2.82
   0   0 -14    2.06    1.09
   0   1 -14    7.36    1.14
   0   1 -14    7.86    1.22
   0  -1  13   16.78    2.22
   0   1 -13   14.22    2.17
   0  -1  13   15.57    2.20
   0   1 -13   17.25    2.30
   0   1 -13   18.07    2.31
   0   1 -12  262.29   13.51
   0   1 -12  262.82   13.75
   0  -1  12  269.45   13.65
   0   1 -12  251.51   13.42
   0  -1  12  242.31   12.75
   0  -1  12  250.68   13.38
   0   1 -11   63.89    5.50
   0  -1  11   72.11    5.77
   0   1 -11   71.63    6.05
   0  -1  11   79.11    6.14
   0   1 -11   70.82    5.16
   0   1 -11   62.39    4.82
   0   1 -11   63.33    4.92
   0   1 -11   76.78    6.03
   0   1 -11   70.85    5.02
   0   1 -10  376.76   18.52
   0  -1  10  371.27   18.69
   0   1 -10  366.44   18.85
   0   1 -10  385.33   19.17
   0  -1  10  378.34   18.90
   0   1 -10  359.17   17.83
   0   1 -10  364.74   17.68
   0  -1  10  338.32   28.25
   0  -1  10  395.76   26.98
   0   1 -10  390.80   18.91
   0   1 -10  355.71   17.61
   0   1 -10  340.51   17.53
   0  -1   9  511.30   23.84
   0   1  -9  499.76   23.55
   0   1  -9  496.92   23.87
   0   1  -9  530.75   24.19
   0  -1   9  510.10   23.93
   0   1  -9  479.12   22.88
   0   1  -9  479.84   22.78
   0  -1   9  445.64   31.35
   0  -1   9  491.15   31.89
   0  -1   9  541.70   35.44
   0   1  -9  505.85   23.72
   0   1  -9  470.73   22.76
   0   1  -8   80.99    6.12
   0   1  -8   77.09    5.48
   0  -1   8   73.77   10.64
   0  -1   8   88.30   10.88
   0  -1   8   67.25    9.33
   0   1  -8   79.44    5.78
   0   1  -8   77.88    5.89
   0   1  -8   73.97    5.73
   0   1  -8   83.21   10.61
   0   1  -8   70.19    5.49
   0   1  -7   24.87    3.02
   0   1  -7   27.31    2.99
   0   1  -7   27.28    4.13
   0  -1   7   25.99    6.23
   0  -1   7   28.65    5.52
   0   1  -7   25.28    3.08
   0  -1   7   33.63    6.13
   0   1  -7   27.74    2.91
   0   1  -7   29.39    3.13
   0   1  -7   37.27    6.49
   0   1  -6  111.13    6.60
   0   1  -6  113.97   10.71
   0   1  -6  109.64    6.40
   0   1  -6  110.55    6.52
   0   1  -6   99.57   10.07
   0   1  -6  105.32    6.23
   0   1  -6  108.57    7.85
   0   1  -6  100.24    6.32
   0   1  -6  107.97    8.48
   0  -1   6  116.75   11.43
   0  -1   6   89.84    9.79
   0   1  -5  253.94   14.26
   0  -1   5  241.44   12.94
   0  -1   5  254.62   16.09
   0  -1   5  261.64   16.89
   0   1  -5  236.82   15.76
   0   1  -5  229.68   12.93
   0   1  -5  242.39   15.83
   0  -1   4   81.96    7.59
   0  -1   4   84.76    5.57
   0  -1   4   85.77    7.30
   0   1  -4   82.90    6.41
   0   1  -4   66.84    6.66
   0  -1   4   71.93    6.41
   0   1  -4   72.17    5.26
   0   1  -4   80.15    7.25
   0  -1   3   64.11    4.25
   0  -1   3   63.31    5.55
   0   1  -3   62.53    5.08
   0  -1   3   50.39    5.38
   0  -1   3   59.86    5.11
   0   1  -3   63.22    4.07
   0  -1   3   60.87    3.16
   0   1  -3   55.37    3.07
   0  -1   2 1305.14   54.48
   0  -1   2 1351.22   52.81
   0   1  -2 1269.52   53.90
   0   1  -2 1299.60   52.39
   0  -1   2 1300.90   54.11
   0  -1   2 1279.76   52.49
   0   1  -2 1242.15   52.47
   0  -1   1  308.17   13.74
   0  -1   1  309.31   13.84
   0   1  -1  292.35   13.69
   0  -1   1  331.08   14.61
   0  -1   1  340.78   14.74
   0   1   0    9.05    1.05
   0  -1   0    9.82    1.28
   0  -1   0   10.30    1.32
   0   1   1  223.63   10.21
   0   1   1  238.91   10.98
   0   1   1  243.27   10.15
   0  -1  -2  215.20    9.87
   0   1   2  226.52   10.59
   0   1   2  190.43    9.37
   0  -1  -2  215.87    9.51
   0  -1  -2  197.65    9.42
   0  -1  -2  191.09    9.17
   0  -1  -3  212.44   11.57
   0   1   3  233.00   10.78
   0  -1  -3  242.07   10.75
   0   1   3  260.29   12.86
   0  -1  -3  260.43   12.59
   0   1   3  255.74   13.00
   0   1   3  239.18   11.61
   0  -1  -4  582.05   25.80
   0  -1  -4  511.00   22.72
   0   1   4  569.18   22.88
   0   1   4  638.26   26.87
   0   1   4  675.90   28.41
   0   1   4  678.63   27.66
   0   1   4  632.48   25.58
   0   1   5  280.01   17.29
   0   1   5  293.85   15.99
   0   1   5  278.71   14.73
   0  -1  -5  277.20   15.94
   0   1   5  287.87   16.66
   0  -1  -5  267.92   15.40
   0   1   6  408.79   23.49
   0   1   6  377.61   21.85
   0   1   6  388.98   20.76
   0  -1  -6  367.52   17.05
   0  -1  -6  380.24   17.04
   0  -1  -6  328.37   20.15
   0  -1  -6  375.82   16.99
   0   1   6  367.88   19.31
   0  -1  -6  386.48   21.00
   0  -1  -6  371.37   16.89
   0   1   7  211.23   14.21
   0   1   7  217.16   15.98
   0   1   7  262.40   18.35
   0  -1  -7  214.66   11.01
   0  -1  -7  221.23   11.13
   0  -1  -7  198.61   10.37
   0   1   7  214.33   13.32
   0  -1  -7  210.97   14.57
   0  -1  -7  199.81   10.75
   0   1   8  161.08   14.44
   0   1   8  176.35   16.41
   0  -1  -8  154.00    9.25
   0  -1  -8  160.94    9.32
   0  -1  -8  162.75    9.23
   0  -1  -8  166.32   13.04
   0  -1  -8  150.24    8.47
   0  -1  -9  235.67   17.17
   0  -1  -9  236.79   13.19
   0  -1  -9  247.06   13.35
   0   1   9  236.24   19.72
   0   1   9  252.25   21.79
   0  -1  -9  255.40   13.27
   0  -1  -9  241.85   13.39
   0  -1 -10   42.13    4.36
   0   1  10   41.66    4.25
   0  -1 -10   30.83    4.07
   0  -1 -10   45.72    4.60
   0   1  10   35.77    7.32
   0  -1 -10   40.72    4.31
   0  -1 -10   34.20    4.06
   0  -1 -11    5.93    2.07
   0   1  11    7.16    2.17
   0  -1 -11    6.38    2.20
   0   1  11    6.50    2.95
   0   1  11    6.32    3.92
   0  -1 -11    5.68    1.76
   0  -1 -11    7.68    2.25
   0  -1 -11    5.07    2.18
   0  -1 -12   48.62    4.78
   0   1  12   47.50    4.37
   0   1  12   36.42    4.06
   0  -1 -12   46.04    4.51
   0  -1 -12   39.39    4.20
   0  -1 -12   38.40    4.24
   0  -1 -12   45.27    4.63
   0  -1 -12   43.13    4.05
   0  -1 -12   39.01    4.53
   0  -1 -13  357.60   17.19
   0   1  13  340.51   16.30
   0  -1 -13  359.91   16.81
   0  -1 -13  379.65   17.22
   0  -1 -13  333.70   16.05
   0  -1 -13  355.06   17.13
   0   1  13  302.02   15.86
   0  -1 -14    1.92    1.10
   0  -1 -14    0.99    0.72
   0  -1 -14   -0.16    1.00
   0   2 -13    6.30    1.34
   0   2 -13    4.76    1.07
   0   2 -13    6.25    1.36
   0  -2  13    5.79    1.37
   0   2 -12    0.16    0.98
   0  -2  12    0.98    1.31
   0   2 -12   -0.25    1.25
   0   2 -12   -0.46    1.23
   0   2 -12    1.62    1.32
   0  -2  12    0.21    1.03
   0  -2  11  318.41   15.73
   0   2 -11  343.00   16.56
   0  -2  11  326.71   16.40
   0   2 -11  292.10   14.84
   0   2 -11  313.42   15.34
   0   2 -11  313.44   16.11
   0   2 -11  294.56   14.85
   0   2 -10  381.67   19.94
   0   2 -10  393.63   19.28
   0  -2  10  371.44   19.44
   0  -2  10  412.82   20.16
   0   2 -10  400.37   20.17
   0   2 -10  410.27   19.11
   0   2 -10  401.00   19.29
   0  -2  10  337.50   28.68
   0   2 -10  417.93   20.02
   0   2 -10  391.90   18.99
   0   2  -9    1.71    1.62
   0  -2   9   -2.66    1.71
   0   2  -9    3.90    1.87
   0   2  -9   -0.35    1.64
   0  -2   9    2.41    1.63
   0   2  -9    0.58    1.14
   0   2  -9    2.21    1.19
   0  -2   9    5.99    4.01
   0  -2   9    4.75    2.68
   0   2  -9    2.70    3.05
   0   2  -9    2.30    1.60
   0   2  -9    0.56    1.20
   0   2  -8  209.30   11.86
   0   2  -8  214.16   11.62
   0  -2   8  187.75   11.59
   0   2  -8  216.21   12.05
   0   2  -8  202.17   11.40
   0   2  -8  218.10   11.55
   0  -2   8  210.52   17.98
   0  -2   8  213.61   18.42
   0  -2   8  204.40   19.48
   0   2  -8  210.03   11.76
   0   2  -8  219.99   11.61
   0   2  -8  218.70   19.11
   0   2  -8  204.72   11.41
   0   2  -8  206.28   10.88
   0  -2   7  250.01   12.56
   0   2  -7  242.05   13.18
   0   2  -7  267.62   13.28
   0   2  -7  245.32   12.90
   0   2  -7  252.42   13.09
   0   2  -7  240.74   12.74
   0   2  -7  263.85   20.40
   0  -2   7  257.06   19.60
   0  -2   7  259.83   20.65
   0  -2   7  242.99   18.79
   0   2  -7  266.07   17.18
   0   2  -6  672.11   28.58
   0  -2   6  637.20   27.86
   0   2  -6  613.35   27.98
   0   2  -6  636.38   28.36
   0   2  -6  657.64   35.79
   0   2  -6  649.25   27.98
   0  -2   6  644.12   35.41
   0  -2   6  654.81   34.76
   0   2  -6  609.94   32.54
   0  -2   6  665.75   36.48
   0   2  -5   67.56    4.55
   0   2  -5   66.03    4.48
   0   2  -5   59.34    4.13
   0   2  -5   66.64    7.91
   0  -2   5   62.51    7.77
   0   2  -5   68.53    7.04
   0  -2   5   52.87    6.64
   0  -2   5   57.30    7.23
   0   2  -4 2315.40   86.09
   0  -2   4 2210.71   86.36
   0  -2   4 2130.77   86.97
   0  -2   4 2282.68   87.86
   0   2  -4 1895.58   80.65
   0  -2   4 1931.79   80.76
   0   2  -4 1962.98   80.88
   0   2  -3 1546.68   66.51
   0   2  -3 1434.09   62.83
   0  -2   3 1535.53   62.92
   0  -2   3 1509.65   66.02
   0   2  -3 1560.99   65.60
   0  -2   3 1519.15   65.58
   0  -2   3 1647.90   66.91
   0   2  -2  358.12   17.04
   0  -2   2  355.66   17.00
   0  -2   2  361.74   17.16
   0  -2   2  374.46   18.79
   0  -2   2  364.59   18.75
   0  -2   2  357.51   18.04
   0   2  -1 1478.07   61.51
   0  -2   1 1396.86   61.10
   0   2  -1 1447.18   61.16
   0  -2   1 1393.98   60.98
   0  -2   1 1523.60   60.64
   0  -2   1 1571.23   62.18
   0  -2   1 1483.57   61.55
   0  -2   0  354.55   15.65
   0  -2   0  357.69   16.80
   0  -2   0  374.01   16.90
   0  -2   0  359.78   16.59
   0  -2   0  328.38   14.66
   0   2   0  347.33   15.80
   0  -2  -1 1836.34   76.71
   0  -2  -1 1997.86   77.20
   0   2   1 1776.59   76.61
   0  -2  -1 1961.52   77.08
   0  -2  -2   16.38    1.71
   0  -2  -2   16.35    2.14
   0   2   2   13.16    1.44
   0  -2  -2   15.65    2.30
   0   2   2   13.76    2.35
   0  -2  -2   14.31    2.25
   0   2   2   13.81    1.33
   0   2   3   43.86    4.54
   0  -2  -3   38.10    3.34
   0  -2  -3   42.17    3.68
   0   2   3   34.28    3.41
   0  -2  -3   38.17    3.47
   0  -2  -3   33.51    2.38
   0  -2  -4   97.13    6.72
   0   2   4   95.27    7.66
   0   2   4   94.70    6.03
   0  -2  -4   98.98    6.01
   0   2   4   95.18    7.59
   0  -2  -4   77.06    5.46
   0  -2  -5  243.80   14.22
   0  -2  -5  285.38   13.09
   0   2   5  271.35   13.12
   0   2   5  274.30   16.35
   0   2   5  298.02   16.77
   0   2   5  284.16   14.49
   0  -2  -6  810.27   34.67
   0  -2  -6  824.52   34.67
   0   2   6  851.23   41.27
   0   2   6  851.21   39.84
   0   2   6  857.56   40.25
   0  -2  -6  850.57   39.74
   0  -2  -6  782.09   34.37
   0   2   6  790.91   36.64
   0  -2  -7    1.98    1.20
   0  -2  -7   -0.19    1.13
   0  -2  -7   -0.22    1.12
   0   2   7    0.68    1.54
   0   2   7    2.71    2.59
   0   2   7    0.78    1.76
   0   2   7    2.47    1.44
   0  -2  -7    0.70    2.11
   0  -2  -7    0.21    1.21
   0  -2  -8   10.76    1.90
   0  -2  -8    3.47    1.51
   0   2   8   -1.10    2.96
   0   2   8    1.54    2.06
   0   2   8    7.51    3.15
   0  -2  -8    1.62    1.84
   0  -2  -8    3.25    1.50
   0  -2  -9   46.18    7.13
   0  -2  -9   46.15    4.36
   0   2   9   48.05    4.10
   0  -2  -9   39.56    3.80
   0  -2  -9   45.40    4.48
   0   2   9   41.96    8.36
   0  -2  -9   43.85    4.21
   0   2   9   48.47    8.07
   0  -2  -9   42.62    3.82
   0  -2  -9   36.44    4.07
   0  -2  -9   43.90    4.11
   0  -2  -9   44.06    4.38
   0  -2 -10   31.45    5.96
   0  -2 -10   32.80    3.89
   0   2  10   45.39    4.19
   0  -2 -10   36.36    3.54
   0  -2 -10   34.33    4.14
   0   2  10   26.84    7.38
   0  -2 -10   37.72    4.18
   0   2  10   34.35    7.58
   0  -2 -10   36.13    3.87
   0  -2 -10   39.43    3.72
   0  -2 -10   32.93    4.06
   0  -2 -11   28.39    3.67
   0  -2 -11   26.07    3.74
   0  -2 -11   23.77    3.67
   0  -2 -11   31.40    3.77
   0  -2 -11   27.62    3.84
   0   2  11   28.74    3.38
   0   2  11   31.66    7.76
   0  -2 -11   30.06    3.82
   0  -2 -11   28.93    3.77
   0   2  12  118.68    7.60
   0  -2 -12  113.94    8.22
   0  -2 -12  123.25    8.03
   0  -2 -12  123.04    8.48
   0  -2 -12  116.02    7.83
   0  -2 -12  122.24    8.42
   0   2  13    2.76    1.25
   0  -2 -13    3.22    1.59
   0   2  13    2.30    1.38
   0   2  13    3.57    1.85
   0  -2 -13    1.73    1.63
   0  -2 -13    1.46    1.45
   0  -2 -13    1.87    1.40
   0  -2 -13    1.98    1.46
   0  -2 -14   21.23    2.54
   0  -2 -14   21.79    2.31
   0   2  14   20.77    2.54
   0  -2 -14   21.72    2.43
   0  -2 -14   21.42    2.72
   0  -2 -14   21.81    2.45
   0  -2 -15   41.49    2.45
   0  -2 -15   37.45    2.41
   0   3 -13   83.67    4.26
   0  -3  13   62.57    4.62
   0   3 -12   23.87    2.58
   0   3 -12   18.76    2.04
   0   3 -12   20.27    2.34
   0   3 -12   19.40    2.32
   0  -3  12   20.14    2.47
   0   3 -12   20.87    2.47
   0   3 -11    6.88    1.68
   0   3 -11    6.36    1.49
   0  -3  11    5.59    1.93
   0   3 -11    7.42    1.98
   0   3 -11    6.06    1.80
   0   3 -11    5.95    1.79
   0  -3  11    4.79    1.48
   0  -3  11    7.94    1.75
   0   3 -10  637.20   30.63
   0  -3  10  641.32   30.12
   0   3 -10  711.87   31.00
   0   3 -10  668.67   30.09
   0   3 -10  692.46   29.91
   0   3 -10  652.94   30.40
   0   3 -10  664.43   29.79
   0  -3   9  191.95   11.45
   0   3  -9  196.80   10.95
   0   3  -9  207.47   11.87
   0   3  -9  206.66   11.93
   0   3  -9  199.50   11.12
   0   3  -9  196.11   11.31
   0  -3   9  160.19   16.13
   0  -3   9  173.74   18.96
   0   3  -9  197.51   11.49
   0   3  -9  209.91   19.93
   0   3  -9  186.74   10.49
   0   3  -9  195.82   11.14
   0  -3   8    5.88    1.96
   0   3  -8    2.22    1.41
   0   3  -8    4.67    1.82
   0   3  -8    6.08    2.17
   0  -3   8    4.99    1.60
   0   3  -8    3.46    1.52
   0   3  -8    2.99    1.63
   0  -3   8    7.18    3.84
   0  -3   8    3.42    3.46
   0   3  -8   -1.35    2.73
   0   3  -8    1.39    1.24
   0   3  -8    4.41    1.81
   0   3  -8    3.22    1.63
   0   3  -8    6.08    1.73
   0   3  -7    0.30    1.56
   0  -3   7    0.30    1.18
   0   3  -7    0.25    1.09
   0  -3   7    1.52    1.14
   0   3  -7    0.30    1.43
   0   3  -7    3.81    1.48
   0   3  -7    0.27    1.14
   0   3  -7    2.51    1.89
   0  -3   7    1.27    2.57
   0  -3   7    2.06    2.75
   0   3  -7    0.75    1.26
   0   3  -7    0.28    1.45
   0   3  -7   -1.20    2.11
   0   3  -7   -0.30    1.37
   0   3  -7    0.81    1.22
   0   3  -7    1.21    1.01
   0  -3   6   85.15   10.90
   0   3  -6   87.67    9.40
   0  -3   6   88.05   10.53
   0  -3   6   79.77    9.60
   0  -3   6   79.53    5.73
   0   3  -6   88.22    6.15
   0   3  -6   94.75    5.92
   0   3  -6   89.57    6.13
   0   3  -6   83.88   10.36
   0   3  -6   84.07    5.63
   0   3  -5   43.25    3.64
   0   3  -5   50.13    4.12
   0   3  -5   51.86    4.11
   0  -3   5   53.74    4.06
   0  -3   5   46.51    7.22
   0   3  -5   59.64    7.08
   0  -3   5   62.51    7.74
   0  -3   5   48.55    7.25
   0   3  -5   45.32    3.64
   0   3  -4   11.15    3.90
   0   3  -4   14.30    2.00
   0  -3   4   16.44    1.99
   0  -3   4   18.12    2.48
   0   3  -4   13.62    2.17
   0  -3   4   10.26    3.44
   0  -3   4   13.56    3.68
   0   3  -4   19.05    3.92
   0  -3   4   12.60    3.66
   0   3  -4   11.69    1.85
   0   3  -3   78.89    8.30
   0   3  -3   90.38    6.68
   0  -3   3   82.95    6.46
   0   3  -3   85.35    7.87
   0  -3   3   95.17    8.09
   0  -3   3   82.98    8.28
   0   3  -2   33.03    4.85
   0  -3   2   49.10    4.81
   0   3  -2   33.58    4.10
   0  -3   2   43.61    4.36
   0  -3   2   41.02    4.13
   0  -3   2   43.92    5.33
   0  -3   2   37.77    4.77
   0  -3   1  157.41    8.67
   0  -3   1  151.02    9.73
   0  -3   1  153.92   10.30
   0   3  -1  166.17   10.06
   0  -3   1  145.47    9.47
   0  -3   1  163.77    9.86
   0   3  -1  160.57    9.83
   0   3  -1  137.78    9.53
   0  -3   1  133.36    6.51
   0  -3   0    5.97    1.62
   0  -3   0    6.09    2.33
   0   3   0    5.44    1.73
   0  -3   0    8.65    2.17
   0  -3   0    9.46    2.28
   0  -3   0    3.57    2.09
   0  -3   0    6.50    2.06
   0   3   0    7.63    1.94
   0  -3   0    5.63    1.01
   0  -3  -1    8.20    2.26
   0  -3  -1    8.17    2.32
   0   3   1    8.91    2.03
   0  -3  -1    7.65    1.76
   0  -3  -1    7.19    1.84
   0   3   2   82.84    6.48
   0  -3  -2   75.96    5.81
   0  -3  -2   86.50    5.87
   0  -3  -2   61.27    4.34
   0   3   2   71.19    4.98
   0   3   3 2671.66  111.35
   0  -3  -3 2761.05  111.36
   0  -3  -3 2606.43  111.38
   0   3   3 2705.55  108.08
   0  -3  -3 2872.26  110.99
   0  -3  -3 2989.05  112.23
   0   3   3 2877.01  112.88
   0  -3  -3 2559.83  109.08
   0   3   3 2550.75  108.50
   0  -3  -4   41.28    4.39
   0  -3  -4   37.46    4.33
   0   3   4   39.65    4.35
   0   3   4   38.56    2.89
   0  -3  -4   36.01    3.58
   0   3   4   36.92    5.16
   0  -3  -5  636.98   29.72
   0   3   5  633.11   29.86
   0  -3  -5  652.75   30.20
   0   3   5  681.88   32.93
   0   3   5  701.19   33.14
   0   3   5  624.28   28.17
   0  -3  -6   60.61    4.19
   0  -3  -6   56.54    4.13
   0  -3  -6   48.34    4.45
   0   3   6   63.45    5.09
   0   3   6   55.03    7.05
   0   3   6   56.06    7.07
   0  -3  -6   49.90    3.86
   0   3   6   49.83    4.59
   0   3   6   54.08    5.19
   0   3   7   74.35    8.50
   0  -3  -7   60.92    7.77
   0  -3  -7   54.37    4.36
   0   3   7   59.84    7.86
   0  -3  -7   57.56    4.54
   0  -3  -7   64.33    4.65
   0   3   8  308.62   14.60
   0  -3  -8  308.56   15.60
   0  -3  -8  301.30   15.19
   0  -3  -8  317.73   15.78
   0   3   8  348.79   22.11
   0   3   8  295.65   21.53
   0  -3  -8  310.42   15.44
   0  -3  -8  315.02   21.56
   0  -3  -9  901.35   37.58
   0  -3  -9  774.64   44.65
   0   3   9  873.13   36.40
   0  -3  -9  815.97   36.85
   0  -3  -9  902.83   37.85
   0  -3  -9  855.77   37.66
   0   3   9  819.37   46.16
   0   3   9  871.62   45.05
   0  -3  -9  849.25   36.75
   0  -3  -9  791.53   37.30
   0  -3  -9  832.87   36.91
   0  -3  -9  830.29   37.23
   0  -3  -9  816.49   37.30
   0  -3 -10  223.63   18.83
   0  -3 -10  241.08   13.32
   0  -3 -10  231.64   12.73
   0  -3 -10  238.91   13.51
   0  -3 -10  247.77   13.70
   0   3  10  244.41   12.34
   0  -3 -10  258.76   13.93
   0  -3 -10  223.47   12.48
   0   3  10  219.03   20.01
   0  -3 -10  214.82   13.02
   0  -3 -10  220.08   12.41
   0  -3 -10  250.02   13.34
   0  -3 -10  231.81   12.77
   0  -3 -10  240.69   13.38
   0  -3 -11   40.07    4.54
   0  -3 -11   30.03    3.78
   0   3  11   32.63    3.39
   0  -3 -11   25.89    3.21
   0  -3 -11   26.60    3.50
   0  -3 -11   29.19    3.99
   0   3  11   37.00    7.30
   0  -3 -11   31.20    3.92
   0  -3 -11   34.84    3.85
   0  -3 -11   31.69    3.46
   0  -3 -11   41.01    4.48
   0  -3 -12  212.75   11.69
   0  -3 -12  198.78   12.04
   0  -3 -12  198.25   11.34
   0  -3 -12  185.70   11.94
   0   3  12  205.34   11.79
   0  -3 -12  201.52   11.76
   0  -3 -12  206.63   12.01
   0  -3 -13  152.92    9.05
   0  -3 -13  175.65    9.53
   0  -3 -13  152.73    9.70
   0  -3 -13  165.56    9.80
   0  -3 -13  146.14    9.51
   0   3  13  164.12    9.65
   0  -3 -14   17.04    2.33
   0  -3 -14   15.78    2.03
   0  -3 -14   17.45    2.22
   0   3  14   14.40    2.24
   0  -3 -14   20.09    2.21
   0  -3 -14   15.10    2.35
   0  -3 -15   74.05    4.15
   0  -3 -15   86.29    4.29
   0   4 -12   38.91    2.60
   0   4 -12   29.81    2.22
   0  -4  12   33.77    3.06
   0  -4  11    8.39    1.81
   0   4 -11    9.23    1.80
   0  -4  11    9.98    2.36
   0   4 -11    6.42    1.61
   0   4 -11    9.35    1.69
   0   4 -11   12.74    1.93
   0   4 -11    7.45    1.68
   0  -4  10   81.69    5.73
   0   4 -10   78.39    6.13
   0   4 -10   68.40    5.36
   0   4 -10   92.59    6.15
   0   4 -10   77.13    6.03
   0  -4  10   81.09    6.13
   0   4 -10   80.33    5.94
   0   4 -10   66.07    4.86
   0  -4   9  296.51   15.70
   0   4  -9  314.29   16.15
   0   4  -9  286.94   15.85
   0  -4   9  288.85   15.00
   0  -4   9  297.64   15.92
   0   4  -9  307.61   15.73
   0   4  -9  311.70   15.61
   0   4  -9  309.76   15.88
   0   4  -9  295.30   15.46
   0   4  -9  309.65   15.12
   0  -4   8    3.01    1.66
   0   4  -8    1.82    1.29
   0   4  -8    3.82    1.73
   0  -4   8    2.01    1.80
   0   4  -8    3.09    1.94
   0  -4   8    2.04    1.41
   0   4  -8    2.22    1.67
   0   4  -8    5.23    1.79
   0  -4   8   11.49    3.68
   0  -4   8    2.99    3.70
   0   4  -8    4.53    1.85
   0   4  -8    1.43    3.24
   0   4  -8    3.53    1.53
   0   4  -8    0.55    1.23
   0   4  -8    2.81    1.49
   0   4  -7  868.14   36.04
   0  -4   7  775.16   35.60
   0   4  -7  764.02   34.77
   0  -4   7  843.42   35.58
   0   4  -7  878.33   36.08
   0  -4   7  871.77   36.01
   0   4  -7  751.95   35.24
   0   4  -7  775.07   35.40
   0  -4   7  762.73   46.21
   0  -4   7  762.94   43.79
   0   4  -7  838.33   43.66
   0   4  -7  766.50   46.24
   0   4  -7  733.90   34.66
   0   4  -7  765.25   35.33
   0   4  -7  798.59   35.16
   0   4  -6  183.15   10.48
   0   4  -6  175.42    9.78
   0  -4   6  174.37   10.41
   0   4  -6  180.76   10.42
   0  -4   6  181.25   10.28
   0   4  -6  177.74   10.19
   0  -4   6  154.74   15.07
   0  -4   6  195.08   17.61
   0   4  -6  183.45   15.62
   0  -4   6  174.04   13.86
   0   4  -6  174.50    9.67
   0   4  -6  176.50   10.20
   0   4  -6  180.41   10.08
   0  -4   5   19.17    5.03
   0  -4   5   21.00    4.18
   0  -4   5   13.64    4.56
   0   4  -5   25.35    5.13
   0   4  -5   20.71    2.72
   0   4  -5   14.47    2.08
   0   4  -5   15.42    2.14
   0  -4   5   15.32    2.35
   0   4  -5   24.77    2.90
   0  -4   4  400.65   18.52
   0   4  -4  415.07   18.54
   0   4  -4  377.66   17.63
   0   4  -4  409.89   18.54
   0   4  -4  403.57   17.99
   0  -4   4  387.22   17.94
   0   4  -4  448.48   25.04
   0  -4   4  415.54   25.39
   0  -4   4  416.85   24.19
   0  -4   4  394.61   21.86
   0   4  -4  378.17   20.41
   0   4  -4  388.06   17.81
   0  -4   3  531.46   26.75
   0  -4   3  542.28   28.97
   0   4  -3  570.92   29.78
   0  -4   3  560.80   30.19
   0   4  -3  537.53   23.77
   0   4  -3  552.46   23.77
   0   4  -3  494.45   29.72
   0  -4   3  537.82   23.82
   0   4  -3  528.35   27.17
   0  -4   3  529.12   26.80
   0   4  -2  134.74   10.76
   0  -4   2  116.85    9.31
   0   4  -2  131.46    9.77
   0  -4   2  125.84    8.72
   0  -4   2  120.26   10.12
   0  -4   2  127.93   10.79
   0   4  -1   80.74    7.93
   0  -4   1   88.35    8.06
   0  -4   1   79.17    6.50
   0   4  -1   96.07    8.35
   0  -4   1   92.77    9.16
   0  -4   1  102.50    8.82
   0   4  -1  104.68    8.47
   0  -4   1  101.47    8.20
   0  -4   1  103.23    8.43
   0  -4   0    0.47    1.50
   0  -4   0    0.50    1.90
   0   4   0   -0.45    1.86
   0  -4   0    4.64    2.30
   0  -4   0    1.50    1.39
   0  -4   0   -0.50    1.67
   0   4   0   -0.98    1.85
   0  -4   0    3.81    2.10
   0  -4  -1   52.63    5.70
   0  -4  -1   53.33    5.37
   0   4   1   50.77    5.18
   0  -4  -1   53.52    4.93
   0  -4  -1   52.74    5.77
   0  -4  -1   55.34    6.28
   0   4   2    1.60    1.34
   0  -4  -2    2.17    1.46
   0  -4  -2    0.84    0.80
   0  -4  -2    4.14    1.79
   0   4   2    3.42    1.85
   0  -4  -3  640.22   27.41
   0   4   3  564.54   25.43
   0  -4  -3  620.11   28.02
   0   4   3  561.67   28.16
   0  -4  -3  613.49   28.59
   0  -4  -3  578.48   28.16
   0   4   4    0.61    2.32
   0  -4  -4    1.47    0.96
   0   4   4    1.35    0.77
   0  -4  -4    0.41    1.31
   0   4   4    1.00    1.75
   0  -4  -4    1.50    1.83
   0  -4  -4    1.94    1.55
   0  -4  -5   77.16    6.05
   0   4   5   95.12    9.23
   0  -4  -5   76.81    5.02
   0   4   5   83.04    7.56
   0  -4  -5   70.11    6.92
   0  -4  -6   85.62    5.67
   0  -4  -6   78.43    5.47
   0  -4  -6   89.47    5.74
   0  -4  -6   81.87    5.25
   0   4   6  100.84   10.04
   0   4   6  105.17   10.07
   0   4   6   89.65    7.63
   0  -4  -6   94.04    7.73
   0  -4  -7   83.69    6.76
   0  -4  -7   85.61    5.47
   0  -4  -7   85.09    6.06
   0  -4  -7   84.48    6.01
   0  -4  -7   98.32    6.23
   0   4   7  103.62   10.69
   0  -4  -7   98.67   10.35
   0   4   7   94.60   10.44
   0  -4  -8  107.47    7.23
   0  -4  -8  104.01    7.14
   0   4   8  112.29   12.31
   0   4   8  121.84   12.67
   0  -4  -8  103.95   11.55
   0  -4  -9    4.60    1.76
   0  -4  -9    4.14    1.72
   0  -4  -9    0.96    1.59
   0  -4  -9    1.87    1.34
   0   4   9    6.66    3.55
   0  -4  -9    1.90    1.29
   0  -4  -9    4.26    1.48
   0  -4  -9    0.89    1.24
   0   4   9    2.31    2.34
   0  -4  -9    1.53    1.28
   0  -4  -9    2.86    1.26
   0  -4  -9   -1.10    2.23
   0  -4 -10  225.17   19.66
   0  -4 -10  225.07   13.31
   0  -4 -10  223.86   13.28
   0  -4 -10  240.10   13.45
   0  -4 -10  234.54   12.80
   0  -4 -10  223.89   12.28
   0   4  10  242.86   20.62
   0   4  10  262.14   19.79
   0  -4 -10  226.28   12.59
   0  -4 -10  239.98   12.67
   0  -4 -10  248.81   13.24
   0  -4 -10  218.33   12.96
   0  -4 -11  134.19    8.67
   0  -4 -11  142.66    9.41
   0  -4 -11  116.34   12.94
   0  -4 -11  115.00    8.80
   0  -4 -11  134.83    8.43
   0  -4 -11  136.45    8.29
   0   4  11  120.67   13.65
   0  -4 -11  121.32    8.20
   0  -4 -11  123.93    8.66
   0  -4 -11  128.08    8.16
   0  -4 -11  129.59    8.90
   0  -4 -12    2.12    1.54
   0  -4 -12    0.63    1.67
   0  -4 -12    0.37    1.75
   0   4  12   -0.62    1.53
   0  -4 -12    0.33    1.64
   0  -4 -12    1.25    1.16
   0  -4 -12    0.34    1.63
   0  -4 -12    2.54    1.94
   0  -4 -13   14.51    2.20
   0  -4 -13   14.73    2.81
   0  -4 -13   17.95    2.71
   0  -4 -13   17.10    2.29
   0  -4 -13   18.60    2.88
   0   4  13   17.08    2.67
   0  -4 -14   14.80    1.88
   0  -4 -14   17.65    2.47
   0  -4 -14   13.96    2.08
   0  -4 -14   16.45    1.89
   0  -4 -14   14.63    2.30
   0   4  14   10.43    1.61
   0   4  14   13.57    2.04
   0  -4 -15    2.87    0.91
   0  -5  12    4.14    0.93
   0   5 -11   13.18    1.50
   0   5 -11   11.51    1.69
   0  -5  11    9.65    1.96
   0  -5  11   15.35    1.97
   0   5 -10   34.74    3.35
   0  -5  10   40.84    3.76
   0   5 -10   31.47    3.30
   0  -5  10   30.83    2.98
   0   5 -10   32.43    3.57
   0   5 -10   39.10    3.55
   0   5 -10   40.57    3.44
   0   5 -10   30.47    3.01
   0   5 -10   29.38    2.85
   0  -5  10   32.13    3.82
   0   5  -9  203.57   11.04
   0  -5   9  174.80   10.29
   0  -5   9  169.25    9.92
   0   5  -9  168.30   10.40
   0  -5   9  189.84   10.73
   0   5  -9  192.56   10.52
   0   5  -9  187.71   10.59
   0   5  -9  182.69   10.46
   0   5  -9  179.52    9.99
   0  -5   8   92.29    6.89
   0   5  -8   87.51    6.94
   0  -5   8  104.71    7.20
   0  -5   8   96.31    6.89
   0   5  -8   87.54    6.81
   0   5  -8   93.09    6.88
   0  -5   8  102.20   13.24
   0  -5   8   86.15   12.73
   0   5  -8   95.94    6.89
   0   5  -8   82.53    6.62
   0   5  -8   96.32    6.69
   0  -5   7    1.69    1.64
   0   5  -7    2.79    1.76
   0  -5   7    3.77    1.86
   0  -5   7    1.60    1.52
   0   5  -7    2.00    1.72
   0   5  -7   -0.32    1.25
   0  -5   7   -1.47    2.58
   0   5  -7    2.22    2.75
   0  -5   7   -1.58    4.24
   0   5  -7    2.50    1.27
   0   5  -7    0.95    1.51
   0   5  -7    1.45    2.54
   0   5  -7    1.50    1.39
   0   5  -7    0.65    1.50
   0   5  -6  113.99    7.31
   0   5  -6  135.66    8.53
   0  -5   6  121.45    8.18
   0   5  -6  116.51    8.00
   0  -5   6  120.83    7.90
   0  -5   6  121.24    8.12
   0   5  -6  126.07    8.12
   0   5  -6  117.22    7.99
   0  -5   6   91.91   11.86
   0  -5   6  144.73   15.63
   0   5  -6  117.12   12.82
   0   5  -6  131.42    7.58
   0   5  -6  119.42    8.07
   0   5  -6  113.88    7.80
   0   5  -5   40.51    3.65
   0   5  -5   46.59    4.38
   0  -5   5   42.53    4.27
   0  -5   5   46.27    3.86
   0  -5   5   43.83    4.29
   0   5  -5   38.09    4.05
   0   5  -5   41.89    4.03
   0   5  -5   43.21    4.15
   0   5  -5   48.45    8.08
   0  -5   5   57.28    9.05
   0  -5   5   33.11    6.64
   0   5  -5   50.19    3.89
   0   5  -5   34.21    3.78
   0   5  -5   38.53    3.96
   0   5  -4   66.18    5.13
   0  -5   4   69.07    5.39
   0   5  -4   68.79    6.85
   0  -5   4   85.51   10.66
   0   5  -4   55.65    8.33
   0  -5   4   63.75    6.90
   0  -5   4   60.08    8.31
   0   5  -4   77.99    5.51
   0   5  -4   67.13    4.74
   0  -5   4   69.21    4.96
   0   5  -4   65.96    4.62
   0   5  -3   39.57    3.66
   0  -5   3   47.20    3.94
   0  -5   3   41.77    5.69
   0   5  -3   42.78    5.79
   0  -5   3   30.61    6.51
   0  -5   3   48.78    5.42
   0  -5   3   44.66    6.47
   0   5  -3   37.37    3.25
   0   5  -3   43.63    3.78
   0  -5   3   42.79    3.64
   0   5  -3   43.92    3.29
   0  -5   2 1018.35   51.93
   0  -5   2 1025.21   47.84
   0  -5   2 1068.32   52.76
   0   5  -2 1162.20   52.70
   0  -5   2 1049.12   51.16
   0   5  -2 1075.28   50.68
   0  -5   2 1062.66   50.30
   0   5  -2 1153.37   45.36
   0  -5   2 1067.35   45.01
   0   5  -2 1029.06   44.96
   0  -5   1  295.87   16.00
   0   5  -1  306.02   18.86
   0  -5   1  300.69   18.68
   0  -5   1  231.01   18.02
   0  -5   1  292.95   19.07
   0   5  -1  276.42   18.23
   0  -5   1  301.84   18.38
   0  -5   1  293.99   13.73
   0   5  -1  296.25   13.82
   0  -5   1  282.60   13.59
   0  -5   0    1.14    1.22
   0  -5   0   -0.61    1.96
   0   5   0   -2.36    2.67
   0  -5   0   -0.62    1.98
   0  -5   0    0.63    2.01
   0  -5   0   -0.66    1.63
   0   5   0    0.64    2.06
   0   5   1  824.06   38.62
   0  -5  -1  783.12   39.27
   0  -5  -1  869.69   37.57
   0  -5  -1  817.82   39.06
   0  -5  -1  761.62   39.38
   0  -5  -1  786.54   40.15
   0  -5  -2  404.81   21.90
   0  -5  -2  448.31   23.47
   0   5   2  440.66   21.68
   0  -5  -2  339.91   18.87
   0  -5  -2  377.57   20.88
   0  -5  -2  420.33   23.57
   0  -5  -2  467.20   23.89
   0   5   2  446.60   23.80
   0  -5  -3   21.10    3.70
   0  -5  -3   14.28    2.13
   0   5   3   20.34    4.60
   0  -5  -3   18.23    3.54
   0   5   3   16.63    3.02
   0  -5  -3   23.76    4.51
   0   5   3   20.69    4.20
   0  -5  -3   15.79    3.79
   0  -5  -3   19.66    4.35
   0  -5  -4  102.14    5.89
   0   5   4   88.91    8.92
   0  -5  -4   87.45    8.77
   0  -5  -4   94.19    8.13
   0  -5  -4   97.62    6.27
   0  -5  -4   93.61    8.87
   0   5   4   93.62    6.62
   0  -5  -4   90.05    5.73
   0  -5  -4   91.06    5.72
   0  -5  -5 1326.11   52.97
   0   5   5 1296.86   58.57
   0  -5  -5 1214.52   57.89
   0  -5  -5 1228.71   52.66
   0  -5  -5 1184.35   52.73
   0  -5  -5 1305.67   52.96
   0  -5  -5 1220.80   53.64
   0   5   5 1388.20   61.57
   0  -5  -5 1360.68   57.38
   0  -5  -6  285.43   18.01
   0   5   6  288.42   18.29
   0   5   6  299.63   21.00
   0  -5  -6  265.14   14.11
   0  -5  -6  291.22   14.03
   0  -5  -6  291.74   14.26
   0  -5  -7  148.18    8.32
   0  -5  -7  144.39    8.87
   0  -5  -7  148.27    8.76
   0   5   7  127.86   10.89
   0  -5  -7  146.41   11.33
   0   5   7  146.68   14.46
   0   5   7  153.98   14.33
   0  -5  -7  141.31    8.72
   0  -5  -7  146.86   13.58
   0  -5  -8  723.84   42.19
   0  -5  -8  748.48   34.51
   0  -5  -8  806.26   33.69
   0  -5  -8  804.59   34.54
   0   5   8  724.42   43.07
   0   5   8  837.02   44.04
   0  -5  -8  758.32   34.53
   0  -5  -8  736.98   34.03
   0  -5  -9 1777.09   86.53
   0  -5  -9 1960.10   76.97
   0  -5  -9 1790.69   75.11
   0  -5  -9 1903.92   76.50
   0  -5  -9 1773.50   74.93
   0  -5  -9 1718.85   76.05
   0   5   9 1811.96   87.28
   0   5   9 1743.45   88.24
   0  -5  -9 1826.19   75.93
   0  -5  -9 1989.90   76.53
   0  -5  -9 1762.95   76.07
   0  -5  -9 1726.50   75.62
   0   5   9 1882.00   87.85
   0  -5  -9 1829.09   76.32
   0  -5 -10    9.46    1.80
   0  -5 -10    5.60    1.85
   0  -5 -10    8.90    4.08
   0   5  10    3.37    1.55
   0  -5 -10    6.74    2.17
   0  -5 -10    8.60    2.30
   0   5  10    1.29    2.61
   0   5  10    6.08    3.77
   0  -5 -10    7.78    1.96
   0  -5 -10    6.02    1.94
   0  -5 -10    8.04    2.24
   0  -5 -10    7.16    2.08
   0   5  10   10.47    4.60
   0  -5 -10    7.23    2.05
   0  -5 -11  233.67   13.73
   0  -5 -11  242.58   13.18
   0  -5 -11  187.13   18.82
   0   5  11  245.85   13.00
   0  -5 -11  229.14   13.07
   0  -5 -11  223.37   12.23
   0   5  11  209.84   21.72
   0   5  11  245.68   20.86
   0  -5 -11  230.29   13.57
   0  -5 -11  244.33   12.99
   0  -5 -11  233.78   12.83
   0  -5 -11  237.52   13.38
   0  -5 -11  258.32   13.83
   0  -5 -12  118.25    8.25
   0  -5 -12  106.96    7.24
   0  -5 -12   92.28    6.61
   0   5  12  112.74    7.47
   0  -5 -12  105.15    8.13
   0  -5 -12  112.89    6.87
   0  -5 -12  110.44    7.34
   0  -5 -12  113.33    7.83
   0  -5 -12  110.39    7.18
   0  -5 -12  118.46    8.08
   0  -5 -13   20.28    3.16
   0  -5 -13   20.04    2.38
   0  -5 -13   21.49    2.51
   0  -5 -13   21.47    2.99
   0  -5 -13   21.66    2.36
   0  -5 -13   22.99    3.17
   0   5  13   25.46    2.99
   0   5  14   24.70    2.65
   0  -5 -14   24.28    2.90
   0  -5 -14   27.60    2.88
   0  -5 -14   29.02    3.09
   0  -5 -15    0.96    0.76
   0  -5 -15   -0.12    0.86
   0  -6  11   13.76    1.65
   0   6 -10  140.06    7.29
   0   6 -10  150.07    7.66
   0   6 -10  131.86    7.17
   0  -6  10  131.74    7.34
   0  -6  10  146.91    8.17
   0   6  -9   19.83    2.88
   0  -6   9   24.14    2.64
   0   6  -9   20.87    2.31
   0   6  -9   22.01    2.74
   0  -6   9   25.60    2.89
   0  -6   9   18.98    2.45
   0   6  -9   21.51    2.66
   0  -6   9   19.74    3.12
   0   6  -9   24.17    2.69
   0   6  -8  175.78   10.29
   0  -6   8  148.44    9.55
   0   6  -8  151.45    9.60
   0  -6   8  173.76    9.86
   0  -6   8  176.28   10.04
   0   6  -8  175.38   10.00
   0   6  -8  163.03    9.72
   0  -6   8  162.60   10.51
   0   6  -8  176.17    9.82
   0  -6   7   32.04    3.98
   0   6  -7   43.36    4.58
   0   6  -7   45.01    4.44
   0  -6   7   39.08    4.03
   0  -6   7   36.45    4.22
   0   6  -7   37.48    4.17
   0   6  -7   42.10    4.38
   0  -6   7   42.36    8.11
   0   6  -7   44.91    7.45
   0   6  -7   40.43    4.17
   0   6  -7   36.74    7.89
   0   6  -7   43.70    4.34
   0  -6   7   41.21    4.69
   0   6  -6   79.53    6.12
   0  -6   6   72.51    5.69
   0  -6   6   75.08    6.14
   0   6  -6   78.18    6.09
   0   6  -6   75.74    6.07
   0  -6   6   55.35    9.97
   0  -6   6   72.10   11.68
   0   6  -6   74.92   10.57
   0  -6   6   57.53    8.64
   0   6  -6   72.33    6.07
   0  -6   6   66.52    5.90
   0  -6   6   69.49    6.42
   0   6  -6   71.56    6.03
   0   6  -6   71.63    5.87
   0   6  -5   47.92    4.85
   0  -6   5   52.51    4.96
   0  -6   5   50.57    4.43
   0  -6   5   43.67    4.21
   0   6  -5   50.12    4.74
   0  -6   5   49.56    4.80
   0   6  -5   56.53    4.91
   0   6  -5   52.23    4.85
   0  -6   5   49.78    8.31
   0   6  -5   58.23    9.48
   0  -6   5   49.77    9.58
   0  -6   5   41.19    8.68
   0   6  -5   48.71    9.13
   0   6  -5   55.58    4.96
   0  -6   5   50.03    5.09
   0   6  -4  190.41   10.78
   0  -6   4  193.15   11.01
   0  -6   4  181.60   10.09
   0   6  -4  179.51   10.47
   0  -6   4  159.40   16.98
   0  -6   4  176.66   16.13
   0   6  -4  227.24   18.37
   0  -6   4  182.54   18.28
   0   6  -4  202.31   10.18
   0  -6   4  190.48   10.48
   0  -6   4  177.95   10.89
   0   6  -4  208.93   11.28
   0   6  -4  181.62   10.59
   0  -6   4  181.36   11.19
   0  -6   3    3.37    3.23
   0  -6   3    3.83    2.92
   0  -6   3    5.81    3.12
   0  -6   3    8.53    1.85
   0   6  -3    9.86    1.69
   0   6  -3    5.81    1.86
   0   6  -3    3.84    2.35
   0  -6   3    8.28    3.06
   0  -6   3   12.86    2.25
   0  -6   3    5.82    1.35
   0   6  -3    7.96    1.82
   0  -6   2   27.21    6.20
   0   6  -2   46.19    7.46
   0  -6   2   34.57    6.74
   0  -6   2   43.18    6.82
   0  -6   2   37.36    4.59
   0  -6   2   34.39    3.52
   0   6  -2   32.84    3.47
   0  -6   2   37.08    3.30
   0  -6   2   30.07    5.61
   0   6  -2   43.09    6.53
   0   6  -2   37.44    3.57
   0  -6   1 1478.04   69.02
   0  -6   1 1407.72   64.41
   0   6  -1 1627.27   70.29
   0  -6   1 1400.36   69.42
   0  -6   1 1547.07   61.97
   0   6  -1 1487.17   61.92
   0   6  -1 1511.37   69.27
   0  -6   1 1469.73   61.58
   0  -6   1 1515.30   69.05
   0  -6   1 1451.30   61.62
   0  -6   0  596.60   33.75
   0  -6   0  641.51   34.50
   0   6   0  655.76   34.22
   0  -6   0  614.87   30.51
   0   6   0  643.45   27.98
   0  -6   0  599.50   27.78
   0  -6   0  643.92   27.52
   0   6   0  612.02   34.31
   0  -6   0  646.69   27.87
   0  -6   0  673.08   35.16
   0  -6   0  638.70   27.62
   0   6   1  566.53   28.65
   0  -6  -1  489.39   25.79
   0  -6  -1  530.06   28.66
   0  -6  -1  532.02   29.26
   0  -6  -1  518.07   22.87
   0  -6  -1  519.36   22.84
   0  -6  -1  477.08   22.86
   0  -6  -1  506.57   29.16
   0  -6  -1  520.88   22.53
   0   6   2    8.28    2.70
   0  -6  -2    7.91    1.97
   0  -6  -2    7.07    2.70
   0  -6  -2    8.41    3.30
   0  -6  -2   10.92    2.80
   0  -6  -2   12.78    3.63
   0   6   2    8.18    3.33
   0  -6  -2    7.93    1.63
   0  -6  -2    9.14    1.65
   0  -6  -2    6.93    1.60
   0   6   3  112.55   10.92
   0  -6  -3  111.54    9.78
   0   6   3  119.68    9.27
   0  -6  -3   87.28    6.63
   0  -6  -3  109.27    9.54
   0  -6  -3  115.84   11.19
   0  -6  -3  121.96    6.81
   0  -6  -3  111.37    6.26
   0  -6  -3   95.07    6.38
   0   6   3  113.36   10.97
   0   6   3  108.67    6.12
   0  -6  -3  111.70    6.52
   0  -6  -4    0.21    1.11
   0  -6  -4    1.11    1.25
   0  -6  -4    0.80    0.82
   0   6   4   -1.75    3.06
   0  -6  -4   -0.68    1.68
   0  -6  -4   -0.59    1.47
   0   6   4   -0.83    1.63
   0  -6  -4    2.05    1.08
   0   6   4    0.83    2.05
   0  -6  -4    1.62    2.31
   0  -6  -4    2.01    1.24
   0  -6  -5    3.53    1.42
   0  -6  -5    1.66    1.23
   0  -6  -5    6.08    2.39
   0  -6  -5    3.26    2.33
   0   6   5    5.84    2.67
   0  -6  -5    2.68    1.19
   0  -6  -5    4.36    1.68
   0  -6  -6   21.28    2.98
   0   6   6   17.14    4.94
   0  -6  -6   26.00    3.01
   0  -6  -6   21.08    2.92
   0   6   6   29.88    5.71
   0  -6  -6   36.40    5.92
   0  -6  -6   24.72    2.67
   0  -6  -7  557.91   24.64
   0   6   7  545.05   31.06
   0  -6  -7  510.00   30.44
   0  -6  -7  573.03   25.63
   0   6   7  586.07   35.63
   0   6   7  581.99   34.71
   0  -6  -7  554.98   25.86
   0  -6  -8  210.83   18.50
   0  -6  -8  225.43   11.92
   0  -6  -8  242.75   13.12
   0  -6  -8  224.12   13.05
   0  -6  -8  234.23   12.41
   0  -6  -8  242.05   12.93
   0  -6  -8  223.14   12.32
   0   6   8  232.84   20.51
   0   6   8  245.22   20.29
   0  -6  -8  222.57   12.71
   0  -6  -8  219.02   12.11
   0  -6  -8  228.24   12.32
   0  -6  -8  219.08   12.38
   0  -6  -9  440.91   21.04
   0  -6  -9  439.29   30.48
   0   6   9  461.84   20.57
   0  -6  -9  453.20   21.03
   0  -6  -9  424.90   21.89
   0  -6  -9  467.58   22.07
   0  -6  -9  408.15   21.27
   0   6   9  351.12   29.91
   0   6   9  408.78   30.50
   0  -6  -9  472.45   21.84
   0  -6  -9  466.25   21.61
   0  -6  -9  440.58   21.33
   0  -6  -9  428.61   21.06
   0   6   9  389.57   29.80
   0  -6  -9  445.07   21.62
   0  -6 -10  344.31   26.43
   0  -6 -10  323.28   16.95
   0   6  10  365.95   16.74
   0  -6 -10  353.16   17.81
   0  -6 -10  309.21   17.25
   0   6  10  269.79   25.93
   0   6  10  314.93   26.01
   0   6  10  341.57   26.46
   0  -6 -10  349.13   17.35
   0  -6 -10  329.74   17.01
   0  -6 -10  331.70   17.42
   0  -6 -10  349.79   17.57
   0  -6 -10  340.90   17.59
   0  -6 -11   81.99   11.24
   0  -6 -11   82.62    6.13
   0  -6 -11   72.65    6.15
   0   6  11   68.49    5.38
   0   6  11   76.03   10.59
   0   6  11   73.55   10.44
   0   6  11   78.06   12.17
   0  -6 -11   67.70    5.66
   0  -6 -11   70.47    6.02
   0  -6 -11   72.19    5.82
   0  -6 -11   80.99    6.38
   0  -6 -11   64.01    5.92
   0  -6 -12    5.18    1.81
   0  -6 -12    5.69    1.33
   0   6  12    5.95    1.65
   0  -6 -12    2.83    1.54
   0  -6 -12    6.15    1.94
   0  -6 -12   10.22    2.43
   0  -6 -12    9.75    2.34
   0  -6 -12    5.92    2.00
   0  -6 -13   15.21    2.36
   0  -6 -13   10.87    2.31
   0  -6 -13    8.53    1.85
   0  -6 -13   15.79    2.63
   0  -6 -13   11.14    2.40
   0   6  13    8.67    1.78
   0  -6 -14   79.61    5.40
   0  -6 -14   72.06    5.15
   0  -6 -15    6.92    1.16
   0  -7  10  218.53   10.24
   0   7  -9    0.33    0.96
   0   7  -9    0.32    0.91
   0  -7   9   -0.59    0.89
   0   7  -9    0.89    0.92
   0  -7   9   -0.64    1.39
   0   7  -9    1.28    0.91
   0   7  -8    1.54    1.28
   0  -7   8   -0.21    1.11
   0   7  -8    2.87    1.51
   0   7  -8    1.66    1.30
   0  -7   8    0.71    1.17
   0   7  -8    0.43    1.24
   0  -7   8    1.18    1.55
   0   7  -8    1.10    1.22
   0   7  -7   65.96    5.56
   0  -7   7   58.84    5.06
   0   7  -7   62.61    5.28
   0   7  -7   60.64    5.12
   0  -7   7   61.79    4.73
   0   7  -7   68.77    5.29
   0  -7   7   56.11    5.16
   0   7  -7   61.14    5.13
   0   7  -7   60.69    5.15
   0  -7   7   56.40    5.53
   0   7  -6   59.29    5.03
   0  -7   6   51.74    4.39
   0  -7   6   48.88    4.98
   0   7  -6   56.48    5.19
   0   7  -6   49.88    4.81
   0   7  -6   53.00    5.14
   0  -7   6   49.69    4.91
   0   7  -6   49.24    4.78
   0  -7   6   49.62    5.31
   0  -7   5   -0.35    1.36
   0   7  -5    1.06    1.56
   0  -7   5   -0.55    1.34
   0   7  -5    0.32    1.53
   0  -7   5    2.10    1.73
   0  -7   5   -0.48    1.15
   0   7  -5    1.24    1.60
   0  -7   5   -1.54    3.12
   0  -7   5    2.89    2.07
   0   7  -5    2.62    2.96
   0   7  -5    1.49    3.01
   0  -7   5   -1.18    2.02
   0   7  -4   43.88    4.72
   0  -7   4   45.61    4.43
   0  -7   4   50.04    4.95
   0  -7   4   55.24    4.19
   0  -7   4   54.97    5.14
   0   7  -4   41.60    4.46
   0   7  -4   55.65    4.73
   0   7  -4   47.35    4.71
   0  -7   4   42.99    7.67
   0  -7   4   52.90    9.54
   0   7  -4   51.62    8.88
   0  -7   4   42.30    8.82
   0   7  -4   47.10    9.23
   0   7  -4   49.05    4.63
   0  -7   4   49.19    5.13
   0  -7   3  735.23   33.24
   0  -7   3  799.18   32.99
   0   7  -3  722.05   33.06
   0   7  -3  733.83   32.63
   0   7  -3  740.36   32.47
   0   7  -3  705.63   32.77
   0  -7   3  619.80   41.54
   0  -7   3  717.74   41.04
   0  -7   3  721.81   43.31
   0   7  -3  671.34   38.60
   0   7  -3  734.26   32.64
   0  -7   3  713.67   33.41
   0   7  -2  453.87   21.36
   0  -7   2  462.06   21.59
   0  -7   2  421.11   21.08
   0  -7   2  463.40   21.32
   0   7  -2  422.55   20.82
   0   7  -2  441.67   20.57
   0   7  -2  429.15   21.09
   0  -7   2  416.81   28.12
   0  -7   2  426.01   29.62
   0   7  -2  471.18   29.91
   0  -7   2  395.04   26.76
   0   7  -2  458.87   28.30
   0  -7   2  486.90   20.94
   0  -7   2  404.52   21.35
   0   7  -2  456.83   20.95
   0   7  -1   30.92    6.37
   0  -7   1   20.88    5.36
   0  -7   1   36.60    6.99
   0  -7   1   36.91    3.63
   0   7  -1   27.22    3.28
   0  -7   1   25.11    3.18
   0  -7   1   30.40    5.99
   0  -7   1   33.50    3.37
   0   7  -1   36.23    6.78
   0   7   0    4.66    2.99
   0  -7   0   10.60    3.79
   0  -7   0    3.83    2.92
   0   7   0    5.63    2.37
   0   7   0    6.61    1.87
   0  -7   0    4.30    1.31
   0  -7   0    4.11    1.56
   0   7   0    6.09    3.85
   0  -7   0    8.90    3.62
   0  -7   0    6.03    1.65
   0  -7  -1  696.26   39.50
   0   7   1  780.96   39.52
   0  -7  -1  686.19   35.21
   0   7   1  698.94   38.02
   0  -7  -1  724.24   39.27
   0  -7  -1  731.10   32.13
   0   7   1  705.43   32.30
   0  -7  -1  768.77   40.96
   0  -7  -1  805.10   32.64
   0   7   1  818.84   41.69
   0  -7  -1  717.42   31.74
   0   7   2  660.99   28.92
   0  -7  -2  648.39   28.88
   0  -7  -2  678.09   29.69
   0  -7  -2  698.30   29.98
   0  -7  -2  664.56   37.40
   0  -7  -2  597.79   35.19
   0   7   2  706.81   35.84
   0   7   2  652.78   36.58
   0  -7  -2  670.31   33.81
   0  -7  -2  700.10   32.88
   0  -7  -2  640.13   37.78
   0  -7  -2  716.81   30.08
   0   7   3  162.44    9.05
   0  -7  -3  180.97    9.59
   0  -7  -3  188.93   10.00
   0   7   3  166.47   14.90
   0  -7  -3  164.23   13.66
   0  -7  -3  182.32   15.63
   0   7   3  166.68   13.06
   0  -7  -3  185.21   13.64
   0  -7  -3  170.78   12.85
   0   7   3  188.05   16.21
   0   7   4  125.07   12.84
   0   7   4  111.83    9.52
   0  -7  -4  106.65   10.43
   0  -7  -4  135.73    7.92
   0  -7  -4  125.60    7.20
   0  -7  -4  111.38    7.45
   0   7   4  133.84   13.30
   0  -7  -4  134.85   13.31
   0  -7  -4  113.17    7.45
   0   7   4  122.78    7.10
   0   7   5  134.77    8.13
   0  -7  -5  155.95    8.89
   0  -7  -5  140.84    7.81
   0  -7  -5  154.86   12.29
   0   7   5  146.76   14.64
   0  -7  -5  127.51    8.62
   0  -7  -5  155.15   13.47
   0  -7  -5  147.78    8.55
   0  -7  -5  142.17   14.04
   0   7   5  145.68   13.95
   0   7   6  404.54   25.86
   0  -7  -6  369.82   18.04
   0  -7  -6  369.67   25.30
   0  -7  -6  419.75   18.99
   0  -7  -6  375.74   18.70
   0  -7  -6  368.80   18.60
   0  -7  -6  362.61   18.65
   0  -7  -6  359.26   24.66
   0  -7  -7  246.94   19.58
   0  -7  -7  249.94   13.33
   0   7   7  234.57   18.39
   0  -7  -7  242.21   18.48
   0  -7  -7  232.75   12.02
   0  -7  -7  240.60   12.90
   0  -7  -7  239.19   13.10
   0  -7  -7  208.06   12.11
   0   7   7  232.86   20.86
   0  -7  -7  243.02   12.38
   0  -7  -7  222.56   12.59
   0  -7  -7  218.18   12.32
   0  -7  -7  220.91   12.44
   0  -7  -7  231.27   12.94
   0  -7  -8   59.79    5.50
   0  -7  -8   53.29    4.43
   0  -7  -8   53.81    9.12
   0  -7  -8   41.08    6.82
   0  -7  -8   73.72    5.64
   0  -7  -8   55.28    4.99
   0   7   8   58.55   10.05
   0   7   8   73.48   10.71
   0  -7  -8   53.34    5.15
   0  -7  -8   53.40    4.86
   0  -7  -8   58.39    4.99
   0  -7  -8   57.30    5.14
   0  -7  -9   78.30    5.83
   0  -7  -9   80.88    6.83
   0  -7  -9   95.47    6.64
   0  -7  -9   86.31    6.87
   0  -7  -9   69.38    5.98
   0   7   9   88.11   12.77
   0  -7  -9   84.90    6.39
   0  -7  -9   80.07    6.38
   0   7   9   84.99   12.21
   0  -7  -9   67.29    5.82
   0  -7  -9   85.60    6.57
   0  -7 -10    5.45    3.66
   0  -7 -10    6.73    1.85
   0  -7 -10    8.65    2.43
   0  -7 -10    5.35    1.80
   0  -7 -10    6.33    2.21
   0  -7 -10    7.55    2.19
   0   7  10    3.09    3.83
   0   7  10   10.46    4.01
   0  -7 -10    3.62    1.72
   0  -7 -10    8.64    2.33
   0  -7 -10    8.82    2.08
   0   7  10    7.01    3.18
   0  -7 -10    4.60    1.87
   0  -7 -10    4.86    1.94
   0  -7 -11   72.96    6.15
   0  -7 -11   67.88    5.56
   0  -7 -11   68.89    5.75
   0  -7 -11   76.42    6.11
   0  -7 -11   68.01    5.94
   0  -7 -11   69.37    5.53
   0  -7 -11   70.98    5.98
   0  -7 -12  186.28   11.06
   0  -7 -12  188.45   10.44
   0  -7 -12  203.85   10.88
   0  -7 -12  186.72   10.64
   0  -7 -12  197.85   11.28
   0  -7 -13   98.31    6.17
   0  -7 -13  102.97    6.85
   0  -7 -13   98.34    6.36
   0  -7 -13  110.80    6.96
   0  -7 -14  205.87   10.07
   0  -7 -14  205.12   10.37
   0  -7 -14  215.17    9.85
   0  -7 -14  209.80   10.20
   0  -7 -15   16.00    1.54
   0  -7 -15   23.80    1.64
   0  -8   9   -0.71    0.83
   0   8  -9   -0.26    0.53
   0   8  -9    0.46    0.58
   0   8  -9   -0.24    0.67
   0   8  -8   29.42    2.75
   0   8  -8   24.86    2.65
   0  -8   8   22.58    2.45
   0   8  -8   26.59    2.68
   0  -8   8   22.26    2.79
   0   8  -8   25.04    2.50
   0  -8   7  124.47    7.62
   0   8  -7  116.31    8.00
   0   8  -7  138.41    8.04
   0   8  -7  137.23    8.12
   0   8  -7  145.23    8.29
   0  -8   7  136.11    8.14
   0   8  -7  133.95    7.71
   0   8  -7  152.76    8.22
   0  -8   7  134.98    8.53
   0  -8   6   98.25    6.91
   0   8  -6  102.16    7.25
   0   8  -6  109.53    7.04
   0  -8   6  109.00    7.34
   0   8  -6   94.79    6.62
   0  -8   6   95.92    7.42
   0   8  -5   85.12    6.45
   0  -8   5   92.79    7.03
   0   8  -5   91.81    6.67
   0   8  -5   95.85    7.21
   0  -8   5   93.72    6.52
   0  -8   5   88.34    6.86
   0  -8   5   98.43    7.55
   0   8  -5  106.09    7.18
   0  -8   4  163.52    9.41
   0  -8   4  140.92    9.35
   0   8  -4  133.01    9.26
   0  -8   4  150.63    9.65
   0   8  -4  129.99    8.77
   0   8  -4  145.70    9.36
   0   8  -4  150.47    9.07
   0  -8   4  136.93   16.23
   0   8  -4  132.04   15.38
   0   8  -4  112.91   14.74
   0   8  -4  150.19    9.33
   0  -8   4  138.67    9.67
   0   8  -3   86.54    6.51
   0   8  -3   87.56    6.28
   0   8  -3   82.93    6.57
   0  -8   3   66.03    9.68
   0  -8   3   79.03   11.84
   0   8  -3   80.43   11.84
   0  -8   3   82.49    6.55
   0  -8   3   87.16    6.97
   0   8  -3   86.25    6.79
   0  -8   3   92.78    7.35
   0   8  -3   85.44    6.51
   0  -8   2  182.03   11.12
   0   8  -2  205.98   11.71
   0  -8   2  180.35   11.38
   0   8  -2  187.78   10.99
   0  -8   2  203.78   11.49
   0   8  -2  194.38   11.31
   0   8  -2  189.78   10.63
   0  -8   2  185.71   18.38
   0  -8   2  199.71   17.89
   0   8  -2  170.87   17.64
   0   8  -2  195.33   17.08
   0  -8   2  188.50   16.83
   0  -8   2  184.22   11.01
   0  -8   2  200.40   10.87
   0  -8   2  192.51   11.75
   0   8  -2  196.18   11.10
   0  -8   1  185.86   11.11
   0  -8   1  195.06   11.40
   0   8  -1  175.68   10.99
   0  -8   1  177.96   10.72
   0   8  -1  172.44   10.59
   0   8  -1  176.26   10.09
   0   8  -1  198.76   11.11
   0  -8   1  181.92   16.90
   0  -8   1  178.08   17.21
   0   8  -1  191.14   17.55
   0  -8   1  182.11   11.01
   0  -8   1  189.24   17.39
   0   8  -1  209.85   18.10
   0  -8   1  201.45   10.89
   0   8  -1  194.78   10.68
   0  -8   1  203.40   11.70
   0   8   0  137.37    8.78
   0  -8   0  131.21    8.08
   0  -8   0  143.13    8.79
   0  -8   0  144.58    9.10
   0  -8   0  141.82    8.56
   0   8   0  142.47    8.70
   0   8   0  133.83    8.51
   0  -8   0  121.62   13.79
   0  -8   0  119.59   13.48
   0   8   0  148.39   14.66
   0  -8   0  115.96   13.76
   0   8   0  127.30   14.11
   0  -8   0  127.74    8.48
   0  -8   0  137.14    9.03
   0   8   0  141.28    8.21
   0  -8   0  136.06    9.10
   0  -8  -1  440.39   20.57
   0  -8  -1  391.60   19.61
   0   8   1  418.64   20.27
   0  -8  -1  442.66   19.59
   0   8   1  395.01   19.55
   0   8   1  400.69   19.66
   0   8   1  380.36   25.34
   0   8   1  444.95   27.47
   0  -8  -1  411.31   26.98
   0  -8  -1  457.36   28.96
   0   8   1  396.79   28.37
   0  -8  -1  426.64   28.64
   0  -8  -1  407.40   20.50
   0  -8  -1  399.03   20.07
   0  -8  -1  410.05   20.36
   0  -8  -2  131.69    7.74
   0  -8  -2  131.97    8.58
   0   8   2  126.63    8.50
   0  -8  -2  138.04    8.86
   0  -8  -2  139.22    8.58
   0   8   2  168.05   14.06
   0   8   2  110.99   12.43
   0  -8  -2  137.75   14.26
   0  -8  -2  121.82   12.52
   0  -8  -2  138.15    8.79
   0  -8  -2  141.70    8.72
   0  -8  -2  140.99    9.03
   0  -8  -2  146.44   15.14
   0  -8  -3   83.57   11.20
   0   8   3   95.23   12.02
   0   8   3   74.99    5.41
   0  -8  -3   94.74    6.65
   0  -8  -3   98.60    6.37
   0   8   3   87.68   11.10
   0  -8  -3   88.09    9.87
   0   8   3  100.16   10.05
   0  -8  -3   92.63    8.76
   0  -8  -3   75.88    6.26
   0   8   4   81.92   11.05
   0  -8  -4   81.18    6.20
   0  -8  -4  100.45   11.98
   0  -8  -4   77.99    6.28
   0   8   4   82.26    5.60
   0  -8  -4   76.61    6.23
   0  -8  -4   83.84    5.83
   0   8   4   88.06   11.29
   0  -8  -4   80.73    9.12
   0  -8  -4   85.25    9.20
   0  -8  -4   74.23    6.15
   0  -8  -5   96.57   12.02
   0  -8  -5  101.42    6.97
   0  -8  -5   89.83    6.84
   0   8   5  106.17   12.52
   0  -8  -5  103.22    7.23
   0  -8  -5   85.17    5.90
   0  -8  -5   89.26    6.74
   0   8   5   92.56    6.24
   0  -8  -5   95.54    9.46
   0   8   5   91.43   12.13
   0  -8  -5   85.94    6.73
   0  -8  -5   96.18   10.66
   0  -8  -6   26.37    3.36
   0  -8  -6   18.82    5.80
   0  -8  -6   25.61    3.31
   0   8   6   22.84    6.28
   0  -8  -6   29.57    3.48
   0  -8  -6   27.24    3.51
   0  -8  -6   24.14    3.45
   0   8   6   25.00    3.12
   0  -8  -6   25.88    3.13
   0   8   6   30.11    7.13
   0  -8  -6   25.26    2.93
   0  -8  -6   22.51    3.03
   0  -8  -6   22.76    5.43
   0  -8  -7   -1.15    2.02
   0  -8  -7   -0.72    1.60
   0  -8  -7   -1.13    2.56
   0  -8  -7    1.53    1.32
   0  -8  -7    0.56    1.31
   0   8   7    2.31    3.10
   0  -8  -7    1.04    1.49
   0  -8  -7    1.75    1.62
   0   8   7    0.29    1.39
   0  -8  -7    1.43    1.23
   0  -8  -7   -1.57    1.38
   0  -8  -7    3.06    1.48
   0  -8  -7   -0.54    1.40
   0  -8  -7   -0.35    1.36
   0  -8  -7    0.32    1.24
   0  -8  -8   30.79    4.29
   0  -8  -8   45.80    4.09
   0  -8  -8   30.21    7.02
   0  -8  -8   39.28    6.94
   0  -8  -8   33.44    3.57
   0  -8  -8   40.69    4.50
   0  -8  -8   42.18    4.71
   0   8   8   46.03    9.56
   0  -8  -8   41.80    4.35
   0  -8  -8   38.78    4.27
   0   8   8   46.23    9.25
   0  -8  -8   44.30    4.16
   0  -8  -8   34.27    3.92
   0  -8  -8   32.16    3.74
   0  -8  -9    2.74    1.98
   0  -8  -9    1.86    1.22
   0  -8  -9   -2.66    4.03
   0  -8  -9   -0.34    1.61
   0  -8  -9    4.03    1.66
   0   8   9   -3.13    3.54
   0   8   9    2.91    2.95
   0  -8  -9    1.53    1.48
   0  -8  -9    0.31    1.41
   0  -8  -9    1.37    1.47
   0  -8  -9   -0.34    1.46
   0  -8 -10   74.06    5.39
   0  -8 -10   72.33    6.46
   0  -8 -10   75.05   11.14
   0  -8 -10   68.03    5.76
   0  -8 -10   72.35    6.39
   0  -8 -10   72.89    5.83
   0   8  10   73.39   11.10
   0  -8 -10   78.51    6.11
   0  -8 -10   71.05    5.97
   0  -8 -10   79.66    5.94
   0  -8 -10   76.92    6.28
   0  -8 -11   19.52    3.15
   0  -8 -11   16.25    2.79
   0  -8 -11   17.46    2.60
   0  -8 -11   18.24    3.06
   0  -8 -11   16.51    2.64
   0  -8 -11   12.80    2.85
   0  -8 -11   15.54    2.42
   0  -8 -11   22.12    3.14
   0  -8 -12    5.97    1.76
   0  -8 -12    7.11    1.62
   0  -8 -12    8.36    2.19
   0  -8 -12   11.67    1.96
   0  -8 -12   10.94    2.27
   0   8  13   22.86    2.99
   0  -8 -13   31.63    3.19
   0  -8 -13   27.16    2.63
   0  -8 -13   27.12    2.74
   0  -8 -13   28.12    3.02
   0  -8 -14   32.33    2.63
   0  -8 -14   36.64    2.84
   0  -8 -14   30.45    2.28
   0   9  -8    2.24    0.70
   0  -9   8    1.67    0.92
   0   9  -8    1.26    0.63
   0   9  -8    1.54    0.74
   0   9  -7   13.34    1.90
   0   9  -7   14.73    1.98
   0   9  -7    9.57    1.68
   0   9  -7   12.78    1.80
   0  -9   7   17.94    2.21
   0  -9   7    7.50    1.51
   0  -9   6   51.76    3.97
   0   9  -6   49.62    4.21
   0  -9   6   48.01    4.23
   0   9  -6   48.62    3.72
   0  -9   6   43.65    4.27
   0  -9   5    2.02    1.66
   0  -9   5    3.41    1.73
   0  -9   5    2.81    1.30
   0   9  -5    3.18    1.61
   0  -9   5    5.06    1.87
   0   9  -5    4.66    1.73
   0   9  -5    3.36    1.71
   0   9  -5    6.15    1.61
   0   9  -5    5.22    1.83
   0   9  -4    2.07    1.33
   0  -9   4    1.12    1.39
   0  -9   4    1.25    1.62
   0   9  -4    1.31    1.69
   0  -9   4    0.36    1.84
   0   9  -4    0.29    1.31
   0   9  -4    0.94    1.42
   0   9  -4    0.52    1.29
   0   9  -4    0.31    1.47
   0  -9   3    9.78    2.33
   0   9  -3    9.70    2.16
   0   9  -3   10.89    2.11
   0   9  -3    8.96    2.29
   0   9  -3   12.08    2.46
   0  -9   3   11.19    2.39
   0   9  -3   10.49    2.53
   0  -9   3    8.63    2.38
   0   9  -3   10.85    2.34
   0  -9   3   12.11    2.74
   0  -9   2   35.86    3.76
   0   9  -2   35.84    4.25
   0  -9   2   38.39    4.28
   0  -9   2   32.21    4.18
   0   9  -2   34.08    3.88
   0  -9   2   38.93    4.28
   0   9  -2   37.46    3.72
   0   9  -2   32.13    4.02
   0   9  -2   38.20    4.26
   0   9  -2   38.93    8.16
   0  -9   2   30.32    6.18
   0  -9   2   57.45    9.19
   0  -9   2   34.41    3.76
   0   9  -2   37.00    3.92
   0  -9   2   37.49    4.52
   0  -9   1    0.37    1.58
   0   9  -1    1.07    1.70
   0  -9   1    1.73    1.75
   0  -9   1    2.89    1.53
   0   9  -1    1.82    1.53
   0   9  -1    0.64    1.46
   0   9  -1    2.62    1.56
   0  -9   1    5.24    3.25
   0  -9   1    4.84    2.45
   0   9  -1    6.52    3.49
   0  -9   1    0.68    1.46
   0   9  -1    2.49    2.52
   0  -9   1    1.54    1.36
   0  -9   1    1.22    2.77
   0  -9   1    1.91    1.60
   0   9  -1    3.41    1.52
   0   9   0   95.96    7.40
   0  -9   0   85.19    7.13
   0  -9   0  102.48    7.58
   0  -9   0  107.36    7.19
   0   9   0   94.02    6.89
   0   9   0   97.02    7.03
   0   9   0   96.80    7.07
   0   9   0   98.67   12.38
   0  -9   0   84.77   11.76
   0  -9   0   88.79   11.80
   0   9   0   83.43   12.08
   0  -9   0  106.94    7.36
   0  -9   0   81.89   11.80
   0  -9   0  102.79    7.58
   0   9   0  100.36    6.70
   0  -9   0   92.21    7.37
   0  -9  -1    0.36    1.65
   0   9   1    0.69    1.82
   0  -9  -1    1.45    1.50
   0  -9  -1    0.27    1.34
   0   9   1    0.60    1.28
   0   9   1    1.77    1.49
   0  -9  -1    2.28    1.63
   0  -9  -1    2.50    2.82
   0   9   1   -1.14    2.83
   0  -9  -1   -2.68    3.59
   0  -9  -1    0.67    1.41
   0  -9  -1    0.37    1.55
   0   9   1    1.37    2.77
   0   9   1    1.42    0.99
   0  -9  -1    1.10    1.53
   0   9   2  438.02   21.33
   0  -9  -2  435.72   21.04
   0  -9  -2  433.27   21.06
   0  -9  -2  453.96   21.78
   0  -9  -2  401.75   19.91
   0   9   2  408.83   27.67
   0   9   2  416.78   27.53
   0  -9  -2  393.12   27.23
   0  -9  -2  456.99   30.31
   0   9   2  428.06   20.57
   0   9   2  413.68   20.50
   0  -9  -2  443.87   21.86
   0   9   2  467.29   31.73
   0  -9  -2  463.00   21.55
   0  -9  -2  419.58   30.53
   0  -9  -2  423.21   21.43
   0   9   3   60.66    5.50
   0  -9  -3   52.78    4.94
   0  -9  -3   54.97    5.35
   0   9   3   58.10    4.80
   0   9   3   54.14    4.67
   0  -9  -3   53.79    7.80
   0   9   3   49.66    7.66
   0   9   3   57.77    9.13
   0  -9  -3   64.29    5.59
   0  -9  -3   58.96    9.97
   0   9   3   75.75   11.04
   0  -9  -3   54.65    5.49
   0  -9  -3   57.34    5.44
   0  -9  -4   45.17    4.73
   0  -9  -4   52.76    4.59
   0   9   4   40.40    3.72
   0   9   4   45.48    4.05
   0   9   4   43.07    3.96
   0   9   4   50.02    8.88
   0  -9  -4   37.21    3.83
   0  -9  -4   46.72    4.81
   0   9   4   41.96    8.43
   0  -9  -4   44.64    4.75
   0  -9  -5   88.79    7.01
   0   9   5   81.79   12.04
   0  -9  -5   74.72   11.41
   0  -9  -5   80.11    6.62
   0  -9  -5   87.35    6.88
   0  -9  -5   93.20    6.17
   0   9   5   80.64    5.86
   0   9   5   71.77   11.32
   0  -9  -5   92.48    7.03
   0  -9  -5   77.52    5.68
   0  -9  -5   83.79    9.62
   0  -9  -6    4.13    2.10
   0  -9  -6    4.66    1.89
   0  -9  -6    7.96    4.25
   0   9   6    4.06    3.36
   0  -9  -6    4.62    1.84
   0  -9  -6    2.23    1.99
   0  -9  -6    3.58    1.23
   0   9   6    4.03    1.59
   0  -9  -6    3.06    1.44
   0   9   6    4.40    3.64
   0  -9  -6    4.96    1.45
   0  -9  -6    6.51    2.14
   0  -9  -6    4.21    1.77
   0  -9  -7    4.58    2.33
   0  -9  -7    6.30    3.84
   0   9   7    7.72    3.69
   0  -9  -7    5.74    1.98
   0  -9  -7    3.12    1.72
   0  -9  -7    6.75    2.26
   0   9   7    7.44    2.11
   0  -9  -7    7.98    1.95
   0   9   7    6.15    3.82
   0  -9  -7    6.30    1.74
   0  -9  -7    5.81    1.74
   0  -9  -7   10.36    2.24
   0  -9  -7   11.58    2.43
   0  -9  -7    8.10    2.22
   0  -9  -8  158.26   15.95
   0  -9  -8  158.95    9.38
   0  -9  -8  150.82    9.24
   0  -9  -8  157.19   15.29
   0  -9  -8  154.06   10.20
   0   9   8  161.31    9.57
   0  -9  -8  139.68    9.11
   0  -9  -8  145.73    9.47
   0  -9  -8  158.66    9.25
   0   9   8  151.96   17.49
   0  -9  -8  160.15    9.85
   0  -9  -9  246.86   20.94
   0  -9  -9  252.53   13.96
   0   9   9  237.89   13.27
   0  -9  -9  230.70   12.97
   0   9   9  225.95   22.53
   0  -9  -9  235.63   13.22
   0  -9  -9  264.00   13.24
   0  -9  -9  255.49   13.82
   0  -9  -9  243.92   13.60
   0   9  10    8.58    2.23
   0  -9 -10    7.92    2.12
   0  -9 -10   14.93    2.38
   0  -9 -10   13.30    2.29
   0  -9 -10   12.73    2.31
   0  -9 -10   13.72    2.70
   0  -9 -10   15.34    2.67
   0   9  11   98.24    6.76
   0  -9 -11   94.53    6.31
   0  -9 -11   92.16    6.39
   0  -9 -11  100.86    6.85
   0  -9 -11   92.15    5.67
   0  -9 -11   97.84    6.84
   0   9  12   59.29    4.97
   0  -9 -12   68.12    5.17
   0  -9 -12   69.73    4.53
   0  -9 -12   67.51    5.03
   0   9  13    0.70    1.09
   0  -9 -13    1.03    0.88
   0  -9 -13   -0.36    1.23
   0  -9 -13   -0.33    1.19
   0  -9 -14   13.53    1.62
   0  -9 -14   13.92    1.42
   0  10  -7   35.11    2.22
   0  10  -7   32.43    2.15
   0  10  -6   26.21    2.36
   0 -10   6   26.44    2.61
   0  10  -5    4.02    1.35
   0  10  -5    5.74    1.62
   0 -10   5    7.43    1.81
   0  10  -5    6.26    1.52
   0 -10   5    5.54    1.43
   0  10  -5    7.59    1.68
   0  10  -4   73.87    5.43
   0  10  -4   72.00    5.47
   0  10  -4   74.05    5.56
   0 -10   4   69.27    5.25
   0 -10   4   64.20    4.92
   0 -10   4   71.59    5.68
   0  10  -4   71.16    5.17
   0  10  -3   45.21    4.37
   0  10  -3   38.97    4.15
   0 -10   3   47.61    4.33
   0 -10   3   42.32    4.30
   0  10  -3   38.00    4.19
   0 -10   3   47.43    4.66
   0  10  -3   45.05    4.10
   0 -10   3   39.50    4.13
   0 -10   2    2.73    1.71
   0  10  -2    3.98    1.90
   0 -10   2    2.29    1.48
   0 -10   2    1.57    1.52
   0  10  -2    0.60    1.40
   0  10  -2    3.06    1.75
   0 -10   2    2.12    1.75
   0  10  -2    4.53    1.79
   0  10  -2    3.20    1.35
   0 -10   1  425.63   19.95
   0 -10   1  417.56   20.60
   0 -10   1  423.42   20.73
   0  10  -1  424.18   20.66
   0 -10   1  413.35   20.09
   0  10  -1  361.80   19.31
   0  10  -1  433.21   20.40
   0  10  -1  405.26   20.10
   0 -10   1  377.99   19.84
   0  10  -1  413.63   19.61
   0 -10   1  429.98   20.98
   0 -10   0  244.48   13.67
   0 -10   0  250.71   13.51
   0  10   0  225.06   13.42
   0  10   0  209.24   12.51
   0 -10   0  242.11   12.88
   0  10   0  237.89   13.07
   0  10   0  236.77   13.08
   0 -10   0  239.24   19.56
   0  10   0  221.16   19.91
   0 -10   0  233.03   20.53
   0 -10   0  224.14   12.97
   0  10   0  253.45   21.18
   0  10   0  239.37   12.43
   0 -10   0  242.13   13.81
   0  10   1  197.34   11.27
   0 -10  -1  169.91    9.98
   0  10   1  162.52   10.09
   0  10   1  182.66   10.49
   0  10   1  165.17   16.37
   0 -10  -1  155.71   17.33
   0 -10  -1  190.41   11.14
   0 -10  -1  171.47   11.21
   0  10   1  176.73   18.10
   0  10   1  161.35    9.41
   0 -10  -1  172.25   11.04
   0 -10  -2  184.14   10.93
   0 -10  -2  154.61   10.42
   0  10   2  180.48   11.07
   0 -10  -2  170.76    9.69
   0  10   2  160.77   15.05
   0  10   2  155.16    9.98
   0  10   2  181.97   10.42
   0 -10  -2  175.13   10.98
   0  10   2  189.15   19.32
   0 -10  -2  184.90   11.56
   0 -10  -2  191.73   18.93
   0 -10  -2  195.04   11.51
   0  10   3   73.38    6.38
   0 -10  -3   72.31    6.38
   0 -10  -3   78.26    6.21
   0  10   3   79.36   10.19
   0  10   3   71.83    5.65
   0  10   3   81.38    5.88
   0 -10  -3   81.85    6.62
   0 -10  -3   67.39    6.49
   0 -10  -3   63.03   10.91
   0 -10  -3   79.06    6.66
   0 -10  -4  134.81    9.13
   0 -10  -4  134.17    8.47
   0  10   4  139.95    9.08
   0  10   4  113.67   13.69
   0  10   4  118.46    7.76
   0  10   4  121.88    7.84
   0 -10  -4  126.21    7.94
   0 -10  -4  125.13    8.82
   0  10   4  123.89   15.33
   0 -10  -5   48.88    4.88
   0 -10  -5   37.61    8.57
   0  10   5   35.31    8.05
   0 -10  -5   34.69    4.44
   0  10   5   45.89    8.25
   0 -10  -5   39.36    4.81
   0 -10  -5   39.54    4.00
   0 -10  -5   44.64    4.52
   0 -10  -5   52.26    5.08
   0 -10  -5   40.25    3.79
   0  10   6   39.63    3.79
   0 -10  -6   35.85    4.48
   0 -10  -6   41.89    8.50
   0 -10  -6   41.07    4.51
   0  10   6   30.82    7.86
   0 -10  -6   33.51    4.46
   0 -10  -6   37.94    3.57
   0 -10  -6   45.23    4.78
   0 -10  -6   35.20    4.05
   0 -10  -7  156.60    9.96
   0 -10  -7  140.59    9.16
   0  10   7  130.47    8.41
   0  10   7  164.55   16.39
   0 -10  -7  150.55    9.36
   0  10   7  168.10   17.73
   0 -10  -7  140.33    9.15
   0 -10  -7  142.78    9.25
   0 -10  -8    0.29    1.16
   0 -10  -8    2.18    1.84
   0 -10  -8   -0.28    1.36
   0 -10  -8   -0.30    1.44
   0 -10  -8    0.23    1.08
   0 -10  -8    2.21    1.56
   0  10   8    0.53    1.04
   0 -10  -9   49.52    4.78
   0 -10  -9   50.42    4.77
   0 -10  -9   43.98    3.84
   0 -10  -9   39.10    4.07
   0 -10  -9   46.55    4.45
   0  10   9   39.43    4.01
   0 -10 -10   92.56    6.81
   0  10  10   98.61    6.53
   0 -10 -10  102.13    6.79
   0 -10 -10   93.01    6.30
   0 -10 -10   87.37    5.88
   0 -10 -10   91.18    6.71
   0  10  11    2.14    1.37
   0 -10 -11    3.90    1.56
   0 -10 -11    3.36    1.50
   0 -10 -11    1.68    1.07
   0 -10 -11    4.61    1.30
   0  10  12    0.51    0.97
   0 -10 -12    0.18    1.05
   0 -10 -12    1.27    1.08
   0 -10 -13    3.00    1.01
   0 -10 -13    3.50    1.03
   0  11  -5   21.06    1.78
   0 -11   5   18.57    1.92
   0  11  -5   15.77    1.75
   0  11  -5   20.25    1.87
   0 -11   4    9.11    1.61
   0  11  -4    9.25    1.68
   0 -11   4    9.39    1.78
   0  11  -4    9.72    1.51
   0  11  -4    9.11    1.67
   0  11  -4    8.97    1.63
   0 -11   3    7.71    1.64
   0 -11   3    5.82    1.56
   0  11  -3    5.24    1.67
   0  11  -3    5.21    1.39
   0 -11   3    4.20    1.60
   0  11  -3    5.61    1.53
   0  11  -3    5.49    1.63
   0 -11   2  106.90    7.11
   0  11  -2  120.88    7.37
   0  11  -2  113.95    7.27
   0  11  -2  112.09    7.46
   0 -11   2  115.23    7.40
   0 -11   2  128.19    7.96
   0  11  -2  119.45    6.95
   0 -11   1   55.02    4.83
   0  11  -1   56.13    4.99
   0 -11   1   58.06    4.68
   0 -11   1   56.63    4.46
   0  11  -1   51.70    4.32
   0  11  -1   63.91    4.93
   0  11  -1   55.98    4.72
   0 -11   1   46.77    4.15
   0 -11   1   46.74    4.85
   0  11  -1   57.63    4.31
   0  11   0  215.59   12.40
   0 -11   0  229.40   12.49
   0 -11   0  216.91   11.69
   0  11   0  229.80   12.10
   0  11   0  223.24   12.02
   0 -11   0  229.54   12.13
   0 -11   0  190.54   11.80
   0  11   0  216.20   11.21
   0 -11   0  241.72   12.96
   0  11   1   27.99    3.69
   0 -11  -1   31.28    3.67
   0  11   1   24.82    3.16
   0  11   1   28.91    3.41
   0 -11  -1   19.16    3.24
   0 -11  -1   32.97    3.91
   0  11   2   14.74    2.85
   0 -11  -2   13.75    2.80
   0  11   2   14.18    2.45
   0  11   2   13.07    2.41
   0  11   2   14.27    2.39
   0 -11  -2   11.70    2.64
   0 -11  -2   13.21    2.79
   0 -11  -2   12.10    2.71
   0  11   3   85.75    6.13
   0  11   3   85.79    6.16
   0  11   3   91.04    7.08
   0 -11  -3   83.67    6.52
   0 -11  -3   88.13    6.99
   0 -11  -3   99.39    7.56
   0 -11  -3   88.25    6.24
   0 -11  -3   98.23    7.34
   0  11   4    9.98    2.04
   0  11   4   13.83    2.22
   0 -11  -4   16.49    2.98
   0  11   4   16.04    2.98
   0 -11  -4   16.86    3.06
   0 -11  -4   18.55    2.84
   0 -11  -4   19.26    3.23
   0 -11  -4   13.30    2.49
   0 -11  -4   11.04    2.08
   0 -11  -5  227.67   12.72
   0 -11  -5  209.48   12.68
   0  11   5  236.03   12.98
   0 -11  -5  209.20   11.73
   0 -11  -5  239.05   13.02
   0 -11  -5  219.49   12.20
   0 -11  -5  208.11   11.17
   0 -11  -6  145.81    9.53
   0 -11  -6  153.74    9.52
   0 -11  -6  138.19    9.49
   0 -11  -6  139.54    9.07
   0 -11  -6  152.39    9.25
   0 -11  -6  158.44    9.78
   0 -11  -7  207.84   11.48
   0 -11  -7  176.41   10.96
   0 -11  -7  181.99   11.61
   0 -11  -7  207.33   11.22
   0 -11  -7  204.98   11.83
   0 -11  -7  189.30   10.97
   0 -11  -8  268.21   13.62
   0 -11  -8  260.52   13.33
   0 -11  -8  264.32   13.51
   0 -11  -8  239.28   13.28
   0 -11  -9   44.44    4.52
   0  11   9   51.85    3.89
   0 -11  -9   53.82    4.66
   0 -11  -9   53.00    4.20
   0 -11  -9   52.49    4.33
   0  11  10   47.84    3.65
   0 -11 -10   46.67    4.15
   0 -11 -10   46.96    4.11
   0 -11 -10   45.95    3.70
   0 -11 -10   48.10    3.98
   0 -11 -11   44.00    3.21
   0 -11 -11   51.41    3.77
   0 -11 -12    8.07    1.40
   0 -11 -12    9.82    1.34
   0  12  -3   -0.20    0.76
   0  12  -3    0.61    0.81
   0 -12   3    1.11    0.96
   0  12  -3    0.96    0.60
   0 -12   3   -0.31    0.68
   0  12  -2  112.37    6.22
   0  12  -2  115.31    6.19
   0 -12   2  123.86    6.63
   0  12  -2  104.56    5.61
   0 -12   2  105.32    6.19
   0  12  -2  111.18    6.37
   0  12  -1  353.63   16.14
   0  12  -1  376.56   16.29
   0  12  -1  361.05   16.59
   0 -12   1  344.25   16.41
   0  12  -1  314.91   15.25
   0 -12   1  390.75   16.93
   0 -12   0  100.33    6.05
   0  12   0   86.50    5.83
   0  12   0  104.50    6.64
   0 -12   0  105.87    6.56
   0  12   0  101.25    6.12
   0  12   0  101.26    6.13
   0 -12   0   78.75    5.76
   0 -12   0  109.78    6.82
   0  12   1   90.18    6.68
   0 -12  -1  102.34    6.78
   0  12   1  109.10    7.14
   0  12   1  114.57    6.69
   0  12   1  113.16    6.62
   0 -12  -1  108.74    6.86
   0 -12  -1   95.46    6.38
   0 -12  -1  117.94    7.40
   0 -12  -2    5.61    1.65
   0 -12  -2    6.45    1.82
   0  12   2    5.01    1.86
   0  12   2    4.73    1.51
   0  12   2    4.78    1.41
   0 -12  -2    6.14    1.98
   0 -12  -2    4.56    1.86
   0 -12  -2    3.27    1.24
   0 -12  -3   88.41    6.42
   0 -12  -3   86.25    6.16
   0  12   3   84.05    6.40
   0  12   3   95.45    5.72
   0  12   3   78.41    5.40
   0 -12  -3   83.57    6.59
   0 -12  -3   83.63    5.56
   0 -12  -3   88.99    6.02
   0 -12  -3   94.83    6.71
   0  12   4   27.42    3.46
   0 -12  -4   31.84    3.28
   0 -12  -4   27.75    3.55
   0 -12  -4   24.90    3.35
   0 -12  -4   23.41    2.97
   0 -12  -4   30.78    3.63
   0  12   5   55.85    5.00
   0 -12  -5   51.95    4.46
   0 -12  -5   65.13    5.31
   0 -12  -6    6.66    1.78
   0 -12  -6   11.95    2.35
   0 -12  -6   11.40    2.07
   0 -12  -6   10.17    2.15
   0 -12  -6   10.31    2.20
   0 -12  -7   19.01    2.44
   0 -12  -7   18.31    2.47
   0 -12  -7   14.44    2.35
   0  12   7   12.09    2.33
   0 -12  -7   13.52    2.32
   0 -12  -8   18.03    2.28
   0 -12  -8   15.13    2.20
   0 -12  -8   14.65    2.11
   0  12   8    9.91    2.14
   0  12   9   -0.41    0.86
   0  12   9    0.21    1.23
   0 -12  -9    1.49    1.08
   0 -12  -9    0.20    1.21
   0 -12  -9    1.40    0.99
   0 -12  -9    2.04    1.31
   0  12  10    2.91    1.32
   0 -12 -10    4.19    1.08
   0 -12 -10    4.87    1.50
   0 -12 -10    2.92    0.87
   0 -12 -10    3.88    1.27
   0 -12 -11   76.87    4.13
   0 -12 -11   77.32    4.09
   0 -13   1   16.48    1.68
   0 -13   0    3.03    0.82
   0  13   0    3.35    0.82
   0  13   0    3.38    0.81
   0  13   1   13.47    1.49
   0  13   1   13.22    1.49
   0 -13  -1   15.24    1.98
   0  13   1   14.80    2.01
   0 -13  -1   14.64    1.52
   0 -13  -1   17.00    2.12
   0  13   1   12.72    1.67
   0 -13  -2   14.63    2.06
   0  13   2   19.73    2.26
   0  13   2   17.47    2.20
   0 -13  -2   19.30    2.24
   0  13   2   14.31    1.54
   0  13   2   15.48    1.56
   0 -13  -2   15.67    2.06
   0 -13  -2   13.16    1.64
   0 -13  -2   16.56    2.24
   0  13   3    8.72    1.84
   0 -13  -3    6.96    1.64
   0  13   3   10.30    1.86
   0 -13  -3    7.71    1.52
   0 -13  -3    6.98    1.73
   0 -13  -3    6.57    1.29
   0 -13  -3    5.74    1.57
   0 -13  -4   38.79    3.69
   0 -13  -4   52.04    4.02
   0  13   4   45.65    3.94
   0 -13  -4   38.31    3.53
   0 -13  -4   47.16    3.39
   0 -13  -4   58.93    4.24
   0  13   5   67.54    5.27
   0  13   5   82.58    5.47
   0 -13  -5   79.71    5.13
   0 -13  -5   77.34    4.79
   0 -13  -5   92.44    5.72
   0  13   6    5.04    1.62
   0 -13  -6    5.51    1.53
   0 -13  -6    6.47    1.32
   0 -13  -6    6.33    1.35
   0 -13  -6    3.81    1.41
   0  13   7   34.96    3.24
   0 -13  -7   37.81    2.81
   0 -13  -7   36.72    3.09
   0 -13  -7   42.58    3.10
   0 -13  -7   36.68    3.19
   0 -13  -8   32.69    2.68
   0 -13  -8   28.86    2.50
   0 -13  -8   25.26    2.12
   0 -13  -8   26.36    2.04
   0 -13  -9    8.70    1.35
   0 -13 -10   13.10    1.44
   0 -13 -10   14.06    1.35
   0  14   3    4.22    0.92
   0 -14  -4   29.99    2.01
   0  14   5    3.30    0.96
   0 -14  -6   10.30    1.12
   0  14   6   13.38    1.45
  -1  14   6    7.13    1.00
  -1  14   5   32.45    2.28
  -1  14   4   26.42    2.01
   1 -13  -9   13.81    1.49
   1 -13  -9   12.37    1.16
   1 -13  -9    9.34    1.07
   1 -13  -9   11.13    1.19
   1 -13  -8   11.66    1.40
   1 -13  -8   11.89    1.53
   1 -13  -8   12.78    1.51
   1 -13  -8   12.12    1.46
  -1  13   7    1.92    1.08
  -1  13   7    1.14    1.05
   1 -13  -7    1.13    0.95
   1 -13  -7    1.57    0.94
   1 -13  -7    1.78    0.91
   1 -13  -7    2.99    1.02
   1 -13  -6   42.38    3.60
  -1  13   6   41.73    3.56
  -1  13   6   53.71    3.80
   1 -13  -6   56.40    3.80
   1 -13  -6   35.54    3.11
   1 -13  -6   50.32    3.53
  -1  13   5   -0.38    1.13
   1 -13  -5    1.21    1.06
   1 -13  -5   -0.13    0.91
   1 -13  -5   -0.15    0.90
  -1  13   5    0.73    1.08
   1 -13  -4   32.30    3.17
  -1  13   4   36.27    3.24
   1 -13  -4   37.34    3.24
   1 -13  -4   33.44    2.95
   1 -13  -4   37.40    3.31
   1 -13  -3   24.42    2.59
  -1  13   3   20.06    2.63
   1 -13  -3   25.99    2.51
  -1  13   3   31.63    2.84
   1 -13  -3   26.49    2.68
   1 -13  -3   23.19    2.40
   1 -13  -3   34.67    3.03
  -1  13   2   49.99    3.94
  -1  13   2   61.45    4.15
   1 -13  -2   57.25    4.07
   1 -13  -2   63.57    3.99
   1 -13  -1   12.05    1.73
   1 -13  -1   10.33    1.40
   1 -13   0   14.68    1.44
   1 -13   0   22.43    2.01
   1 -13   1   84.00    4.24
   1 -12 -11    6.19    0.98
   1 -12 -11    7.61    1.23
   1 -12 -11    5.96    0.98
   1 -12 -10    4.78    1.11
   1 -12 -10    3.85    1.13
   1 -12 -10    4.66    1.20
   1 -12  -9  141.54    7.06
   1 -12  -9  132.59    6.70
   1 -12  -9  147.85    6.86
   1 -12  -9  137.36    6.83
   1 -12  -8  218.02   10.41
   1 -12  -8  205.53   10.19
   1 -12  -8  195.58   10.07
  -1  12   8  200.77   10.41
   1 -12  -7   -0.45    1.19
  -1  12   7   -0.25    1.33
   1 -12  -7    0.22    1.20
   1 -12  -7    0.69    1.31
   1 -12  -7    1.12    1.30
   1 -12  -6   95.11    6.56
   1 -12  -6   99.68    6.73
  -1  12   6   97.79    6.73
   1 -12  -6   90.00    6.26
   1 -12  -6   95.65    6.45
  -1  12   5  253.75   13.42
   1 -12  -5  267.42   13.45
   1 -12  -5  246.08   13.11
  -1  12   4   20.68    2.91
   1 -12  -4   16.25    2.39
   1 -12  -4   16.97    2.72
   1 -12  -4   14.54    2.64
   1 -12  -4   21.36    2.76
  -1  12   3   45.06    4.18
   1 -12  -3   40.38    3.90
   1 -12  -3   42.87    4.09
  -1  12   3   32.53    3.48
   1 -12  -3   37.25    3.98
   1 -12  -3   37.16    3.73
  -1  12   2   12.98    2.35
   1 -12  -2   17.12    2.51
   1 -12  -2   14.32    2.51
   1 -12  -2   15.89    2.55
  -1  12   1   25.16    3.08
  -1  12   1   27.09    2.65
  -1  12   1   31.08    2.71
   1 -12  -1   28.48    3.15
   1 -12  -1   32.61    2.80
   1 -12  -1   34.93    3.49
  -1  12   0    0.84    0.99
  -1  12   0    1.20    0.97
  -1  12   0    1.48    0.94
   1 -12   0    0.86    1.15
  -1  12   0    0.42    1.26
   1 -12   0    0.33    0.94
   1 -12   0    1.34    1.41
   1 -12   0    0.15    0.77
   1 -12   1    5.09    1.42
  -1  12  -1    8.68    1.72
   1 -12   1    4.95    1.55
  -1  12  -1    5.44    1.22
  -1  12  -1    7.26    1.31
   1 -12   2   39.92    3.02
  -1  12  -2   34.57    2.45
  -1  12  -2   32.41    2.39
   1 -12   3    6.41    0.95
  -1  12  -3    8.39    1.02
  -1  12  -3    7.37    0.97
   1 -11 -12    3.55    1.03
   1 -11 -12    6.43    1.29
   1 -11 -12    4.78    1.06
   1 -11 -11   40.76    3.32
   1 -11 -11   40.19    3.27
   1 -11 -11   37.60    2.97
   1 -11 -11   42.12    3.41
   1 -11 -10   63.73    4.34
   1 -11 -10   71.64    4.99
   1 -11 -10   66.73    4.85
   1 -11 -10   75.14    5.26
   1 -11 -10   76.46    5.21
   1 -11  -9   23.35    2.54
   1 -11  -9   26.58    3.06
   1 -11  -9   25.47    3.04
   1 -11  -9   27.68    3.01
   1 -11  -8   23.50    2.98
   1 -11  -8   24.56    3.17
   1 -11  -8   24.84    2.86
   1 -11  -8   24.21    3.13
   1 -11  -8   23.85    3.26
   1 -11  -8   24.92    2.94
   1 -11  -7  667.34   30.63
   1 -11  -7  714.19   30.96
   1 -11  -7  643.77   29.91
   1 -11  -7  739.01   31.14
   1 -11  -7  656.43   30.60
   1 -11  -6   70.36    5.90
   1 -11  -6   68.82    5.77
   1 -11  -6   71.53    6.10
  -1  11   6   70.71    6.01
   1 -11  -6   65.38    5.16
   1 -11  -6   66.08    5.66
   1 -11  -6   71.00    5.83
  -1  11   5   14.06    2.82
   1 -11  -5   11.72    2.29
   1 -11  -5   10.23    2.13
   1 -11  -5   16.63    3.10
   1 -11  -5   14.41    2.90
   1 -11  -5   11.55    2.53
   1 -11  -5   14.76    2.74
   1 -11  -4   27.66    3.15
   1 -11  -4   22.64    3.36
   1 -11  -4   30.86    3.90
   1 -11  -4   23.43    3.16
  -1  11   4   26.55    3.58
   1 -11  -3  627.77   27.82
  -1  11   3  619.16   28.09
   1 -11  -3  574.08   26.91
   1 -11  -3  619.28   28.17
   1 -11  -3  636.79   28.77
   1 -11  -3  614.75   28.32
   1 -11  -3  544.91   26.23
   1 -11  -2  173.94   10.77
   1 -11  -2  199.02   11.60
   1 -11  -2  163.96    9.95
  -1  11   2  165.45    9.71
  -1  11   2  187.85   10.00
   1 -11  -2  187.25   10.98
   1 -11  -2  193.43   10.97
  -1  11   2  204.56   11.23
  -1  11   1    0.84    1.42
   1 -11  -1    0.30    1.54
   1 -11  -1   -0.66    1.57
  -1  11   1    0.23    1.26
  -1  11   1   -0.24    1.13
   1 -11  -1    1.46    1.32
   1 -11  -1    0.61    1.37
  -1  11   1    0.31    1.71
   1 -11   0  135.30    8.26
  -1  11   0  124.55    8.09
   1 -11   0  117.98    7.43
  -1  11   0  114.93    7.63
   1 -11   0  120.12    7.77
  -1  11   0  116.33    7.40
  -1  11   0  123.58    7.57
   1 -11   0  109.55    7.62
  -1  11   0  121.96    6.96
   1 -11   0  129.29    8.38
   1 -11   1  270.07   14.09
   1 -11   1  294.89   14.67
  -1  11  -1  304.95   14.79
  -1  11  -1  287.03   14.18
  -1  11  -1  287.13   14.15
   1 -11   1  267.17   13.72
  -1  11  -1  280.01   13.59
   1 -11   1  283.09   14.82
  -1  11  -2   10.96    2.00
  -1  11  -2   11.73    1.97
   1 -11   2   10.78    2.04
  -1  11  -2   10.65    2.01
   1 -11   2   10.20    2.01
   1 -11   2   13.29    2.36
  -1  11  -2   12.72    1.89
  -1  11  -3   91.42    5.70
  -1  11  -3  102.38    5.89
   1 -11   3   89.27    5.77
   1 -11   3   85.40    5.54
  -1  11  -3   85.59    5.66
  -1  11  -3   93.35    5.46
   1 -11   3   92.98    6.05
   1 -11   4   49.45    3.73
   1 -11   4   59.96    4.05
  -1  11  -4   54.30    3.53
  -1  11  -4   59.38    3.83
  -1  11  -4   52.51    3.72
  -1  11  -5   44.56    2.75
   1 -11   5   47.79    2.98
  -1  11  -5   49.95    2.95
  -1  11  -5   45.38    2.86
   1 -10 -13    5.66    1.12
   1 -10 -13    9.14    1.36
   1 -10 -13    6.93    1.24
   1 -10 -12  178.15    8.98
   1 -10 -12  178.30    8.89
   1 -10 -12  152.81    8.25
   1 -10 -12  170.26    8.86
  -1  10  11  179.52   10.06
   1 -10 -11  227.74   11.20
   1 -10 -11  213.29   10.91
   1 -10 -11  203.54   10.57
   1 -10 -11  214.74   11.07
   1 -10 -11  201.15   10.34
  -1  10  10   33.32    3.27
   1 -10 -10   40.16    3.96
   1 -10 -10   40.12    3.85
   1 -10 -10   41.48    4.11
   1 -10 -10   35.98    3.85
   1 -10 -10   32.50    3.43
  -1  10   9  246.70   12.63
   1 -10  -9  248.69   13.62
   1 -10  -9  253.80   13.52
   1 -10  -9  258.31   13.85
   1 -10  -9  248.75   13.11
   1 -10  -8   43.83    4.21
   1 -10  -8   41.98    4.21
   1 -10  -8   42.11    4.89
   1 -10  -8   38.64    4.04
   1 -10  -8   43.10    4.46
   1 -10  -8   40.92    4.27
   1 -10  -8   49.32    4.77
   1 -10  -7   28.40    3.69
   1 -10  -7   31.28    3.58
   1 -10  -7   31.30    3.76
   1 -10  -7   24.14    3.58
   1 -10  -7   26.10    3.39
   1 -10  -7   32.97    3.87
   1 -10  -7   31.50    3.72
   1 -10  -6   67.01    5.88
   1 -10  -6   59.85    6.20
   1 -10  -6   74.73    5.23
   1 -10  -6   68.15    5.55
   1 -10  -6   76.91    6.12
   1 -10  -6   62.43   10.09
  -1  10   6   68.06   10.50
   1 -10  -6   71.93    6.17
  -1  10   6   79.11   11.82
   1 -10  -6   63.84    5.78
   1 -10  -6   61.85    5.25
   1 -10  -6   69.01    5.91
   1 -10  -5   43.36    9.07
   1 -10  -5   54.44    5.41
   1 -10  -5   49.17    5.01
  -1  10   5   48.65    9.36
   1 -10  -5   41.08    4.30
   1 -10  -5   40.12    5.08
   1 -10  -5   41.18    4.10
  -1  10   5   66.01   10.00
   1 -10  -5   48.15    5.12
   1 -10  -5   37.94    4.48
   1 -10  -4   11.19    2.34
  -1  10   4    9.00    2.57
   1 -10  -4    9.94    2.73
   1 -10  -4   13.21    2.45
  -1  10   4   13.55    4.36
   1 -10  -4   13.32    2.69
  -1  10   4   22.54    6.47
   1 -10  -3   10.29    4.75
   1 -10  -3   18.34    3.22
   1 -10  -3   17.24    3.13
  -1  10   3   13.96    2.88
   1 -10  -3   18.97    3.03
   1 -10  -3   15.41    2.60
  -1  10   3   13.75    4.24
   1 -10  -3   14.49    2.86
   1 -10  -3   18.94    3.03
  -1  10   2   41.18    8.03
   1 -10  -2   38.21    4.43
   1 -10  -2   34.65    8.02
   1 -10  -2   36.14    4.62
  -1  10   2   38.37    4.41
   1 -10  -2   40.88    4.46
   1 -10  -2   36.39    3.64
  -1  10   2   41.20    3.92
  -1  10   2   39.23    3.91
  -1  10   2   45.38    7.34
   1 -10  -2   40.46    4.60
   1 -10  -2   42.12    4.65
  -1  10   1   86.25   11.43
   1 -10  -1   56.37    5.66
   1 -10  -1   56.90    5.39
   1 -10  -1   70.76   10.78
  -1  10   1   62.82    5.70
   1 -10  -1   57.31    5.72
   1 -10  -1   61.67    5.04
  -1  10   1   61.55    5.12
  -1  10   1   65.58    5.26
  -1  10   1   52.37    8.60
   1 -10  -1   61.47    5.62
   1 -10  -1   57.02    5.67
  -1  10   0   51.48    5.10
   1 -10   0   57.21    5.34
   1 -10   0   56.48    5.50
  -1  10   0   45.73    4.78
   1 -10   0   56.13    4.90
   1 -10   0   56.39    5.15
   1 -10   0   56.39    5.39
  -1  10   0   47.34    4.60
  -1  10   0   57.81    4.93
   1 -10   0   52.38    5.08
   1 -10   0   48.00    5.14
  -1  10   0   53.39    4.43
  -1  10  -1    5.28    1.96
   1 -10   1    6.87    2.38
   1 -10   1    3.98    1.91
  -1  10  -1    8.28    2.14
   1 -10   1    5.78    1.88
   1 -10   1    2.18    1.62
   1 -10   1    6.81    1.81
  -1  10  -1    5.57    1.86
  -1  10  -1    4.05    1.67
   1 -10   1    5.93    1.80
   1 -10   1    5.39    2.04
  -1  10  -1    7.55    1.88
  -1  10  -2  109.32    7.23
  -1  10  -2   96.47    6.92
  -1  10  -2  100.71    7.24
   1 -10   2  108.89    7.68
   1 -10   2   91.81    7.00
   1 -10   2  107.53    7.25
  -1  10  -2   86.85    6.69
  -1  10  -2  106.21    6.83
   1 -10   2  102.70    7.54
  -1  10  -3    2.86    1.55
  -1  10  -3    3.70    1.68
   1 -10   3    4.47    1.82
   1 -10   3    5.25    1.73
  -1  10  -3    4.38    1.78
   1 -10   3    4.19    1.80
  -1  10  -3    5.41    1.73
   1 -10   3    6.44    2.22
  -1  10  -3    5.71    1.76
  -1  10  -4   16.32    2.49
  -1  10  -4   17.06    2.49
   1 -10   4   17.22    2.68
  -1  10  -4   20.94    2.65
   1 -10   4   13.69    2.16
   1 -10   4   17.29    2.66
  -1  10  -4   23.13    2.71
  -1  10  -5    0.37    1.09
  -1  10  -5    1.82    1.21
  -1  10  -5   -0.17    1.01
   1 -10   5    1.44    1.01
   1 -10   5    0.21    1.20
  -1  10  -5    0.68    1.04
   1 -10   5    0.20    1.03
   1 -10   6   94.58    5.35
  -1  10  -6   92.19    5.15
  -1  10  -6   90.91    5.22
  -1  10  -6   92.82    5.24
   1  -9 -14   21.15    1.82
   1  -9 -13   93.18    5.67
   1  -9 -13  101.49    5.74
   1  -9 -13   95.61    5.51
   1  -9 -13   87.11    5.00
   1  -9 -12    9.45    2.11
   1  -9 -12   10.20    1.97
   1  -9 -12   10.84    2.11
   1  -9 -12   10.84    1.84
  -1   9  12    8.32    1.86
   1  -9 -11  114.21    7.24
   1  -9 -11  120.19    7.60
   1  -9 -11   99.68    6.96
   1  -9 -11  122.93    7.61
   1  -9 -11  105.85    7.21
  -1   9  11   95.97    6.81
  -1   9  10    5.81    1.81
   1  -9 -10    4.80    2.03
   1  -9 -10    5.23    1.80
   1  -9 -10    6.81    1.96
   1  -9 -10    9.22    2.17
   1  -9 -10    9.76    2.20
   1  -9 -10    3.05    1.36
   1  -9 -10    6.87    1.40
   1  -9  -9    5.42    2.10
  -1   9   9    7.10    2.01
   1  -9  -9   10.61    2.29
   1  -9  -9    9.27    2.32
   1  -9  -9    7.86    2.33
   1  -9  -9    4.12    1.41
   1  -9  -9    4.22    1.82
   1  -9  -9    9.90    2.36
   1  -9  -8   57.20    4.88
   1  -9  -8   59.87    8.91
   1  -9  -8   48.82    4.55
   1  -9  -8   59.21    5.05
   1  -9  -8   62.24    8.76
   1  -9  -8   46.56    5.42
  -1   9   8   61.73    4.98
   1  -9  -8   54.49    5.07
  -1   9   8   53.68   10.33
   1  -9  -8   51.59    5.02
   1  -9  -8   52.79    5.19
  -1   9   8   64.07    9.90
   1  -9  -8   47.58    5.04
   1  -9  -7    8.95    3.20
   1  -9  -7    0.64    1.17
   1  -9  -7    3.45    1.74
  -1   9   7    3.90    2.28
   1  -9  -7   11.39    3.84
   1  -9  -7    0.68    1.62
   1  -9  -7    1.51    1.88
  -1   9   7    1.78    1.32
   1  -9  -7    3.20    1.75
   1  -9  -7    2.42    1.53
   1  -9  -7    2.98    1.68
   1  -9  -7    3.85    1.70
   1  -9  -6  320.98   16.39
   1  -9  -6  321.57   22.32
   1  -9  -6  324.39   16.66
   1  -9  -6  306.28   16.16
  -1   9   6  304.70   24.86
   1  -9  -6  257.71   23.03
   1  -9  -6  294.67   15.82
   1  -9  -6  290.80   14.90
  -1   9   6  353.15   27.01
   1  -9  -6  295.52   15.76
   1  -9  -6  305.71   16.25
   1  -9  -6  323.06   16.71
  -1   9   5  145.83   16.28
   1  -9  -5  147.58    9.61
   1  -9  -5  150.21    9.38
   1  -9  -5  158.89   16.53
   1  -9  -5  129.91    8.60
   1  -9  -5  121.76    8.11
   1  -9  -5  126.78    9.47
  -1   9   5  148.20   16.32
   1  -9  -5  127.08    8.40
   1  -9  -5  149.79    9.48
   1  -9  -4  214.85   11.76
   1  -9  -4  213.35   12.53
  -1   9   4  199.74   19.33
   1  -9  -4  209.57   11.78
   1  -9  -4  189.22   11.50
  -1   9   4  243.62   21.31
   1  -9  -4  196.59   12.38
   1  -9  -4  215.70   12.43
   1  -9  -3   33.06    3.76
  -1   9   3   36.71    4.23
   1  -9  -3   28.70    3.88
  -1   9   3   38.82    6.49
  -1   9   3   33.01    7.15
   1  -9  -3   33.05    4.25
   1  -9  -3   39.21    7.99
  -1   9   3   27.26    7.37
   1  -9  -3   27.10    3.66
   1  -9  -3   31.52    3.99
   1  -9  -2    0.65    1.41
  -1   9   2    0.34    1.55
   1  -9  -2    1.31    1.66
   1  -9  -2    1.50    1.57
   1  -9  -2    1.25    1.24
  -1   9   2    1.82    1.20
  -1   9   2    0.26    1.03
  -1   9   2    3.51    2.37
  -1   9   2   -1.08    3.29
   1  -9  -2   -0.38    1.55
   1  -9  -2    1.05    1.37
  -1   9   2   -1.42    2.04
   1  -9  -2   -1.39    3.15
   1  -9  -2   -0.72    1.68
   1  -9  -1  102.35    7.84
  -1   9   1   95.95    7.36
   1  -9  -1   98.01    6.86
  -1   9   1  103.00    7.09
  -1   9   1   98.71    6.95
  -1   9   1   97.86   11.18
  -1   9   1   93.09   11.95
   1  -9  -1   97.10    7.58
  -1   9   1  106.30   13.51
   1  -9  -1  103.42    7.88
   1  -9  -1  121.17    7.96
   1  -9  -1  102.45   13.15
   1  -9   0   67.20    6.02
   1  -9   0   62.10    5.53
   1  -9   0   59.33    9.96
  -1   9   0   67.55   10.46
   1  -9   0   71.86    6.26
   1  -9   0   62.11    5.73
  -1   9   0   68.88    5.90
   1  -9   0   66.41    5.57
  -1   9   0   69.61    5.60
  -1   9   0   58.30    5.21
  -1   9   0   64.21   10.20
   1  -9   0   67.10    9.00
   1  -9   0   64.96    5.77
  -1   9   0   64.84    5.07
   1  -9   0   61.86    5.97
  -1   9  -1  197.94   17.81
   1  -9   1  171.82   10.24
   1  -9   1  163.68   10.50
   1  -9   1  154.29   15.51
   1  -9   1  174.46   11.03
  -1   9  -1  171.95   10.64
   1  -9   1  181.51   10.74
   1  -9   1  179.53   10.57
  -1   9  -1  179.79   10.66
  -1   9  -1  162.80   10.20
  -1   9  -1  158.08   10.07
   1  -9   1  193.39   16.83
  -1   9  -1  168.72   17.32
   1  -9   1  153.31   10.06
  -1   9  -1  172.54    9.95
   1  -9   1  173.93   11.03
   1  -9   2  299.47   15.06
   1  -9   2  284.94   14.58
  -1   9  -2  254.60   13.99
   1  -9   2  297.87   15.91
  -1   9  -2  278.88   15.20
   1  -9   2  307.20   15.55
  -1   9  -2  278.74   15.11
   1  -9   2  290.18   15.30
  -1   9  -2  306.21   15.33
  -1   9  -2  269.62   14.02
  -1   9  -2  287.67   15.12
  -1   9  -2  269.92   23.38
   1  -9   2  275.69   22.14
   1  -9   2  258.42   14.32
  -1   9  -2  228.99   21.83
  -1   9  -2  313.15   15.08
   1  -9   2  284.91   15.72
  -1   9  -3  386.78   19.65
  -1   9  -3  379.87   18.74
   1  -9   3  398.36   19.73
  -1   9  -3  388.15   19.74
   1  -9   3  425.07   20.46
  -1   9  -3  395.64   19.69
   1  -9   3  406.19   20.00
  -1   9  -3  414.35   19.55
   1  -9   3  394.25   20.27
  -1   9  -4  200.41   11.05
  -1   9  -4  209.99   11.79
  -1   9  -4  194.42   11.59
   1  -9   4  218.89   12.22
   1  -9   4  211.57   11.53
  -1   9  -4  207.68   11.65
  -1   9  -4  222.91   11.77
   1  -9   4  211.24   12.28
  -1   9  -5    2.78    1.34
  -1   9  -5    2.40    1.58
  -1   9  -5    2.10    1.41
   1  -9   5    1.42    1.20
  -1   9  -5    4.89    1.69
   1  -9   5    3.62    1.72
  -1   9  -5    4.11    1.55
   1  -9   5    6.15    1.92
  -1   9  -5    1.74    1.53
   1  -9   5    1.50    1.67
  -1   9  -6   66.91    4.67
  -1   9  -6   67.39    4.98
  -1   9  -6   75.67    5.20
   1  -9   6   71.21    5.08
  -1   9  -6   66.68    4.83
   1  -9   6   71.16    5.32
  -1   9  -6   76.51    5.06
   1  -9   6   60.74    4.90
   1  -9   7  112.07    6.19
   1  -9   7  108.48    6.44
   1  -9   8    1.82    0.70
  -1   9  -8    2.10    0.64
  -1   9  -8    1.06    0.69
  -1   9  -8    1.98    0.75
   1  -8 -14    8.19    1.42
   1  -8 -14    5.75    1.03
   1  -8 -14    5.77    1.03
   1  -8 -13  173.53    8.82
   1  -8 -13  161.59    8.58
   1  -8 -13  158.90    8.38
   1  -8 -13  156.12    8.01
   1  -8 -13  153.81    7.94
   1  -8 -12   82.45    5.94
   1  -8 -12   75.20    5.51
   1  -8 -12   80.54    5.87
   1  -8 -12   77.01    5.24
   1  -8 -12   76.48    5.89
   1  -8 -11    7.24    2.15
   1  -8 -11    5.45    1.82
   1  -8 -11    4.60    1.79
   1  -8 -11    7.33    2.01
   1  -8 -11    3.53    2.00
   1  -8 -11    3.68    1.43
   1  -8 -11    7.67    2.16
   1  -8 -10    2.63    1.73
   1  -8 -10    2.42    1.75
   1  -8 -10    0.82    1.14
   1  -8 -10    4.49    1.72
   1  -8 -10    0.66    1.42
   1  -8 -10    1.35    1.68
   1  -8 -10    1.69    1.20
   1  -8  -9    1.18    1.17
   1  -8  -9    2.63    2.31
   1  -8  -9    3.33    1.97
   1  -8  -9    3.37    1.64
  -1   8   9    1.55    2.72
   1  -8  -9    0.70    1.63
  -1   8   9    5.43    2.75
   1  -8  -9    3.36    1.77
   1  -8  -9    2.46    1.33
   1  -8  -9    3.71    1.99
   1  -8  -9    1.42    1.65
   1  -8  -8   16.13    2.48
   1  -8  -8   15.06    5.13
   1  -8  -8   23.57    2.94
   1  -8  -8   12.92    2.33
   1  -8  -8   29.21    5.63
   1  -8  -8   12.00    2.92
   1  -8  -8   17.58    3.01
  -1   8   8   15.47    5.90
   1  -8  -8   20.12    3.30
  -1   8   8   13.79    4.88
   1  -8  -8   18.47    2.61
   1  -8  -8   24.60    3.38
   1  -8  -8   18.18    3.26
   1  -8  -7    1.15    2.02
   1  -8  -7    0.88    1.30
   1  -8  -7    3.46    2.61
   1  -8  -7   -0.31    1.39
   1  -8  -7   -0.29    1.24
  -1   8   7    1.19    2.70
   1  -8  -7   -0.36    1.53
  -1   8   7    0.80    1.45
   1  -8  -7    0.96    1.25
  -1   8   7    1.49    3.70
   1  -8  -7    1.01    1.41
   1  -8  -7    2.32    1.50
   1  -8  -7   -0.34    1.37
   1  -8  -7    0.35    1.38
  -1   8   6  221.49   19.68
   1  -8  -6  235.63   12.59
   1  -8  -6  248.44   20.41
   1  -8  -6  215.26   12.75
   1  -8  -6  241.03   13.18
   1  -8  -6  213.07   12.61
  -1   8   6  229.86   12.00
   1  -8  -6  226.79   13.06
   1  -8  -6  235.56   12.69
   1  -8  -6  216.89   12.55
   1  -8  -6  246.91   19.06
   1  -8  -5    7.20    3.31
  -1   8   5    5.05    4.26
   1  -8  -5   16.38    2.61
   1  -8  -5   12.28    4.99
   1  -8  -5   12.87    2.41
   1  -8  -5   10.23    2.00
   1  -8  -5    9.82    2.38
  -1   8   5    9.11    1.75
   1  -8  -5   11.24    2.38
   1  -8  -5    8.20    2.05
  -1   8   5   13.34    5.41
   1  -8  -5    9.83    2.13
   1  -8  -5    9.17    2.26
   1  -8  -4    8.53    2.23
   1  -8  -4    7.41    4.15
   1  -8  -4    7.77    2.06
  -1   8   4    6.34    3.64
   1  -8  -4    5.67    1.65
   1  -8  -4    9.45    2.28
   1  -8  -4    9.41    2.06
   1  -8  -4    4.82    1.65
  -1   8   4    2.50    3.81
   1  -8  -4    8.33    2.98
   1  -8  -4    7.37    2.09
   1  -8  -3    4.06    1.85
   1  -8  -3    1.92    1.45
  -1   8   3    2.34    2.37
  -1   8   3    4.32    3.03
   1  -8  -3    1.75    0.99
   1  -8  -3    7.41    4.14
  -1   8   3    3.80    3.14
   1  -8  -3    3.52    1.75
   1  -8  -2   86.81    6.66
   1  -8  -2   78.79    6.38
   1  -8  -2   86.23    6.22
   1  -8  -2   77.32    5.52
   1  -8  -2   94.94    9.57
  -1   8   2   81.04   10.84
  -1   8   2   75.14    9.61
   1  -8  -2   82.49   11.48
   1  -8  -2   77.76    6.51
   1  -8  -2   83.35    6.40
   1  -8  -2   89.09    6.61
   1  -8  -1   89.59    6.66
  -1   8   1   93.55    6.92
   1  -8  -1   91.27    7.13
   1  -8  -1   92.93    6.36
  -1   8   1   90.10    6.27
  -1   8   1   91.24    6.32
  -1   8   1   86.29   10.83
   1  -8  -1   93.26   10.39
   1  -8  -1   95.95   11.28
  -1   8   1  101.56   11.53
   1  -8  -1   88.89    6.99
  -1   8   1  120.77   13.50
   1  -8  -1  105.09    7.08
   1  -8  -1   86.90   11.62
   1  -8  -1  103.53    7.31
   1  -8   0    1.40    1.58
  -1   8   0    0.94    1.46
   1  -8   0    0.94    1.39
   1  -8   0   -0.28    1.26
  -1   8   0    0.27    1.17
   1  -8   0    4.08    2.53
  -1   8   0    8.28    2.79
  -1   8   0    3.45    2.85
   1  -8   0   -2.04    2.53
  -1   8   0   -1.45    1.25
   1  -8   0    0.34    1.43
   1  -8   0   -0.31    1.20
   1  -8   0    1.21    2.12
  -1   8   0    1.24    3.08
   1  -8   0   -0.34    1.45
   1  -8   1   88.73    7.16
  -1   8  -1  105.91   12.80
   1  -8   1  101.80   12.20
   1  -8   1  110.49    7.42
  -1   8  -1  109.82    7.57
   1  -8   1  110.78    7.69
   1  -8   1  105.31    7.77
  -1   8  -1  112.20    7.60
   1  -8   1  100.80    7.27
  -1   8  -1   99.66    7.09
   1  -8   1  125.31   12.66
  -1   8  -1  100.16   12.75
   1  -8   1   70.67   10.56
   1  -8   1  109.81    7.33
  -1   8  -1   94.83    6.85
   1  -8   1  120.54    8.22
   1  -8   2  624.27   27.53
  -1   8  -2  627.56   36.65
   1  -8   2  593.51   35.91
   1  -8   2  580.25   27.73
   1  -8   2  631.69   28.82
  -1   8  -2  567.10   27.18
  -1   8  -2  637.10   28.34
   1  -8   2  616.61   28.19
  -1   8  -2  602.72   28.16
   1  -8   2  657.22   28.47
  -1   8  -2  560.56   26.89
  -1   8  -2  584.96   27.81
   1  -8   2  585.46   37.18
  -1   8  -2  655.54   38.83
   1  -8   2  588.39   27.40
   1  -8   2  600.48   28.60
  -1   8  -2  608.00   27.69
  -1   8  -3   45.64    4.11
   1  -8   3   40.83    4.29
   1  -8   3   40.44    4.74
  -1   8  -3   43.10    4.57
  -1   8  -3   47.53    4.67
  -1   8  -3   35.56    3.83
  -1   8  -3   39.43    4.32
   1  -8   3   41.69    8.21
  -1   8  -3   21.33    6.79
   1  -8   3   38.72    4.63
  -1   8  -3   43.22    4.30
   1  -8   4  199.20   12.17
  -1   8  -4  203.77   11.88
   1  -8   4  225.62   11.92
  -1   8  -4  193.35   11.83
   1  -8   4  211.69   12.29
  -1   8  -4  219.91   12.14
  -1   8  -4  190.83   11.25
  -1   8  -4  221.35   19.76
   1  -8   4  179.72   17.96
  -1   8  -4  218.17   20.31
  -1   8  -4  205.15   11.75
   1  -8   4  204.40   12.45
  -1   8  -5   57.86    5.25
  -1   8  -5   56.48    4.86
  -1   8  -5   58.26    5.17
   1  -8   5   58.97    4.81
   1  -8   5   62.27    5.66
   1  -8   5   62.81    5.51
  -1   8  -5   56.84    5.19
   1  -8   5   66.84    5.85
  -1   8  -5   55.48    5.10
  -1   8  -6   46.00    4.48
  -1   8  -6   50.67    4.30
  -1   8  -6   45.66    4.33
   1  -8   6   46.04    4.55
   1  -8   6   42.16    4.37
  -1   8  -6   39.60    4.13
   1  -8   6   49.65    4.84
  -1   8  -7    5.88    1.63
  -1   8  -7    6.86    1.60
   1  -8   7    5.27    1.68
  -1   8  -7    2.12    1.30
   1  -8   7    4.44    1.50
  -1   8  -7    4.13    1.47
   1  -8   7    2.65    1.62
  -1   8  -8   15.00    2.01
  -1   8  -8   12.74    1.80
  -1   8  -8   12.97    1.92
   1  -8   8   11.97    1.70
   1  -8   8    7.41    1.51
  -1   8  -8   13.91    1.85
   1  -8   8   14.00    2.05
  -1   8  -9   -0.08    0.61
  -1   8  -9    0.66    0.68
  -1   8  -9   -0.52    0.52
   1  -8   9   -0.10    0.76
   1  -7 -14   21.30    2.30
   1  -7 -14   16.05    1.77
   1  -7 -14   19.39    2.06
  -1   7  14   14.74    2.07
   1  -7 -13   36.49    3.63
   1  -7 -13   37.42    3.37
   1  -7 -13   32.42    3.55
   1  -7 -13   31.83    3.15
   1  -7 -13   38.10    3.47
   1  -7 -12    6.69    2.01
   1  -7 -12    5.22    1.92
   1  -7 -12    6.40    2.10
   1  -7 -12    8.66    2.00
   1  -7 -12    6.19    1.84
   1  -7 -12    6.54    2.08
   1  -7 -11   56.21    5.34
   1  -7 -11   50.91    5.23
   1  -7 -11   52.19    4.96
   1  -7 -11   54.64    5.13
   1  -7 -11   62.53    5.39
   1  -7 -11   56.91    5.53
   1  -7 -11   60.64    5.03
   1  -7 -10    1.07    1.73
   1  -7 -10    1.05    1.50
  -1   7  10   -1.59    3.22
  -1   7  10    2.91    2.09
   1  -7 -10   -0.66    1.50
   1  -7 -10    1.02    1.50
   1  -7 -10    0.34    1.43
   1  -7 -10    1.53    1.55
   1  -7 -10   -0.39    1.93
   1  -7 -10    0.84    1.39
   1  -7  -9  159.08    9.51
   1  -7  -9  142.67    9.86
   1  -7  -9  173.55   10.85
   1  -7  -9  168.29   10.43
  -1   7   9  150.00   17.14
   1  -7  -9  171.24   10.31
   1  -7  -9  181.79   10.98
  -1   7   9  167.96   17.17
   1  -7  -9  173.09   10.36
   1  -7  -9  170.14   10.54
   1  -7  -9  160.49    9.86
   1  -7  -9  168.61   10.52
   1  -7  -8   49.33    4.17
   1  -7  -8   39.63    8.01
   1  -7  -8   50.47    4.37
   1  -7  -8   59.92    5.34
   1  -7  -8   55.81    5.11
   1  -7  -8   48.25    6.97
  -1   7   8   67.91   10.85
  -1   7   8   56.20    9.47
   1  -7  -8   58.02    4.78
   1  -7  -8   47.25    5.00
   1  -7  -8   57.43    5.13
   1  -7  -8   58.61    5.27
   1  -7  -7  275.88   13.91
   1  -7  -7  285.88   14.50
   1  -7  -7  295.84   22.15
   1  -7  -7  296.72   21.28
  -1   7   7  326.40   22.40
   1  -7  -7  273.59   14.56
   1  -7  -7  259.45   14.23
   1  -7  -7  304.02   15.38
   1  -7  -7  294.26   15.57
   1  -7  -7  285.25   14.96
  -1   7   7  315.61   24.38
   1  -7  -7  291.03   15.25
   1  -7  -7  295.03   14.41
   1  -7  -7  272.67   14.86
   1  -7  -7  300.07   15.23
   1  -7  -6   11.91    4.30
  -1   7   6   17.05    4.85
   1  -7  -6   11.32    4.20
   1  -7  -6   12.19    2.17
   1  -7  -6   14.11    2.58
   1  -7  -6   15.21    2.63
   1  -7  -6   15.23    2.42
   1  -7  -6   18.68    2.84
  -1   7   6   21.66    6.47
   1  -7  -6   11.86    2.31
   1  -7  -6   13.31    2.47
   1  -7  -6   13.76    2.47
   1  -7  -5    0.40    0.78
   1  -7  -5    0.86    1.95
   1  -7  -5   -2.08    2.35
   1  -7  -5    0.26    1.25
  -1   7   5    2.15    2.87
  -1   7   4   15.02    2.01
   1  -7  -4   12.62    2.41
   1  -7  -4   16.34    2.29
   1  -7  -4   14.71    3.99
   1  -7  -4   15.60    4.63
  -1   7   4   20.34    5.34
   1  -7  -4   16.85    2.62
  -1   7   4   20.67    4.06
  -1   7   4   19.74    5.58
   1  -7  -4   16.93    3.09
   1  -7  -3  207.83   11.72
   1  -7  -3  208.44   11.21
  -1   7   3  246.01   16.44
   1  -7  -3  216.29   14.62
   1  -7  -3  206.69   14.48
  -1   7   3  238.52   18.73
   1  -7  -2   70.24    4.71
   1  -7  -2   72.57    5.20
   1  -7  -2   63.34    5.29
  -1   7   2   70.14    8.38
   1  -7  -2   67.27    7.72
   1  -7  -2   57.44    8.30
   1  -7  -2   65.98    6.40
   1  -7  -2   64.59    5.12
   1  -7  -2   63.05    9.15
   1  -7  -1   10.88    3.35
  -1   7   1    1.78    2.57
   1  -7  -1    8.79    3.22
   1  -7  -1    9.58    1.78
   1  -7  -1   11.36    4.45
  -1   7   1    5.31    3.24
   1  -7  -1    8.14    1.96
   1  -7  -1   10.86    2.12
  -1   7   1    8.25    1.89
   1  -7   0  803.44   42.55
  -1   7   0  853.32   44.23
   1  -7   0  818.20   42.83
   1  -7   0  875.57   35.69
  -1   7   0  848.30   44.86
   1  -7   0  811.29   35.71
   1  -7   0  806.76   44.18
   1  -7   0  776.31   35.67
   1  -7   0  774.70   35.22
  -1   7   0  819.27   35.75
   1  -7   1  136.44    8.33
   1  -7   1  122.16    8.31
  -1   7  -1  135.89    8.31
   1  -7   1  130.09    8.13
  -1   7  -1  141.56   14.18
   1  -7   1  108.22   12.17
   1  -7   1  144.24   12.89
   1  -7   1  115.15    8.20
  -1   7  -1  135.94   13.68
   1  -7   1  127.44   13.17
   1  -7   1  124.36    7.88
   1  -7   2    3.28    1.36
  -1   7  -2    6.12    2.74
   1  -7   2    6.91    3.31
   1  -7   2    3.98    1.56
  -1   7  -2    5.04    1.83
   1  -7   2    3.81    1.58
   1  -7   2    4.03    1.84
   1  -7   2    6.29    1.92
  -1   7  -2    2.74    1.80
  -1   7  -2    5.33    1.73
  -1   7  -2    2.56    1.44
  -1   7  -2    4.66    3.54
   1  -7   2    8.02    3.48
   1  -7   2    3.68    2.47
   1  -7   2    3.55    1.53
  -1   7  -2    3.73    1.51
   1  -7   2    2.68    1.64
  -1   7  -3  410.21   20.12
  -1   7  -3  396.91   19.45
   1  -7   3  444.06   20.15
   1  -7   3  408.41   20.49
  -1   7  -3  404.65   20.19
  -1   7  -3  406.57   19.45
  -1   7  -3  400.80   19.97
   1  -7   3  413.77   28.98
   1  -7   3  369.38   25.30
   1  -7   3  435.51   20.90
  -1   7  -3  402.76   19.83
  -1   7  -3  405.01   20.05
  -1   7  -3  377.58   25.41
  -1   7  -4  181.57   10.63
  -1   7  -4  198.57   11.49
   1  -7   4  221.23   11.48
   1  -7   4  190.94   11.75
  -1   7  -4  201.92   11.62
   1  -7   4  168.95    9.97
   1  -7   4  201.49   11.70
  -1   7  -4  203.23   11.13
  -1   7  -4  198.66   11.48
   1  -7   4  179.32   18.40
  -1   7  -4  208.99   19.10
  -1   7  -4  221.26   20.18
  -1   7  -4  200.01   11.36
   1  -7   4  206.50   12.13
  -1   7  -4  199.70   11.53
  -1   7  -5   79.34    6.21
  -1   7  -5   69.20    5.47
   1  -7   5   74.10    5.67
   1  -7   5   80.16    6.60
   1  -7   5   68.45    5.25
   1  -7   5   80.67    6.50
  -1   7  -5   74.41    6.22
  -1   7  -5   66.53    5.94
  -1   7  -5   74.90    5.94
   1  -7   5   63.16   11.51
   1  -7   5   67.95   11.17
  -1   7  -5   77.09   11.06
  -1   7  -5   73.53   11.61
  -1   7  -5   80.80    6.23
   1  -7   5   77.06    6.60
  -1   7  -5   78.61    6.39
   1  -7   6    8.77    1.87
   1  -7   6   11.74    2.55
  -1   7  -6   10.61    2.31
   1  -7   6   11.30    2.63
  -1   7  -6    8.01    2.12
  -1   7  -6   11.38    2.50
  -1   7  -6   12.48    2.27
   1  -7   6   13.17    2.83
  -1   7  -7  151.95    9.46
   1  -7   7  165.42    9.63
   1  -7   7  156.97    9.72
  -1   7  -7  160.37    9.45
  -1   7  -7  156.63    9.28
  -1   7  -7  143.16    8.65
   1  -7   7  158.98    9.98
  -1   7  -7  158.97    9.34
  -1   7  -8    0.23    1.16
  -1   7  -8    0.95    1.36
   1  -7   8    2.60    1.49
  -1   7  -8    0.88    1.16
   1  -7   8    2.02    1.38
  -1   7  -8    0.93    1.26
  -1   7  -8    0.43    1.20
   1  -7   8    0.83    1.46
  -1   7  -9    4.46    1.35
  -1   7  -9    6.08    1.45
  -1   7  -9    5.37    1.42
   1  -7   9    3.20    1.08
   1  -7   9    3.75    1.50
  -1   7  -9    5.99    1.33
   1  -7  10    9.52    1.36
  -1   7 -10    9.46    1.07
  -1   7 -10    9.66    1.13
   1  -6 -15    9.59    1.35
   1  -6 -14    4.95    1.60
   1  -6 -14    7.09    1.52
   1  -6 -14    7.65    1.31
   1  -6 -13    1.07    1.67
   1  -6 -13    0.87    1.25
   1  -6 -13    3.24    1.43
   1  -6 -13    2.21    1.43
   1  -6 -12   93.47    6.87
   1  -6 -12   86.03    6.45
   1  -6 -12   91.61    6.55
   1  -6 -12   91.16    6.51
   1  -6 -12   93.61    7.07
   1  -6 -12   76.26    5.43
   1  -6 -11    1.06    1.61
   1  -6 -11   -0.36    1.61
   1  -6 -11    0.32    1.43
   1  -6 -11    0.32    1.38
   1  -6 -11    1.52    1.69
   1  -6 -11    1.36    1.17
   1  -6 -11    2.27    1.99
   1  -6 -10   22.19    3.47
   1  -6 -10   23.75    3.48
   1  -6 -10   26.14    2.95
   1  -6 -10   28.00    3.80
  -1   6  10   31.45    7.52
   1  -6 -10   30.33    3.77
   1  -6 -10   23.84    3.37
  -1   6  10   30.85    6.33
   1  -6 -10   25.85    3.50
   1  -6 -10   19.43    3.13
   1  -6 -10   33.75    7.67
   1  -6 -10   28.45    3.96
   1  -6 -10   26.13    3.35
   1  -6  -9  144.47   15.42
   1  -6  -9  126.74    8.27
   1  -6  -9  138.37    9.36
   1  -6  -9  129.61    8.29
   1  -6  -9  141.72    9.16
   1  -6  -9  131.81    8.89
  -1   6   9  117.99   14.47
   1  -6  -9  127.38    9.06
   1  -6  -9  136.35    8.90
   1  -6  -9  131.82    8.69
   1  -6  -9  143.58    8.80
   1  -6  -9  132.84    8.77
  -1   6   9  140.10   14.82
   1  -6  -9  139.18    9.10
   1  -6  -8  520.41   24.50
   1  -6  -8  565.34   25.72
   1  -6  -8  520.71   24.82
   1  -6  -8  553.08   25.59
   1  -6  -8  513.11   25.06
  -1   6   8  583.17   36.31
  -1   6   8  615.86   35.13
   1  -6  -8  528.64   25.02
   1  -6  -8  536.21   25.26
   1  -6  -8  549.76   24.85
   1  -6  -8  524.33   25.47
   1  -6  -8  533.63   25.30
   1  -6  -7  158.71   15.14
   1  -6  -7  154.17    8.72
   1  -6  -7  160.65    9.43
   1  -6  -7  168.16    9.90
  -1   6   7  193.14   17.16
   1  -6  -7  154.02    9.48
  -1   6   7  167.88   15.74
   1  -6  -7  161.03    9.76
  -1   6   7  168.82   14.11
   1  -6  -7  145.02    8.52
   1  -6  -7  164.57   13.61
   1  -6  -6 1640.90   67.63
  -1   6   6 1708.27   78.79
   1  -6  -6 1625.82   75.48
   1  -6  -6 1583.51   66.76
   1  -6  -6 1598.94   74.50
  -1   6   6 1580.50   74.93
   1  -6  -5  369.57   17.55
   1  -6  -5  427.64   18.96
  -1   6   5  426.91   26.93
   1  -6  -5  402.88   18.93
   1  -6  -5  412.26   24.42
   1  -6  -5  378.61   18.29
   1  -6  -5  393.41   24.73
  -1   6   5  396.58   25.32
   1  -6  -4  199.30   10.18
   1  -6  -4  201.46   12.69
  -1   6   4  185.23   12.88
   1  -6  -4  210.86   10.97
   1  -6  -4  190.58   10.87
   1  -6  -4  215.91   14.94
  -1   6   4  226.95   16.79
   1  -6  -4  212.80   10.80
   1  -6  -4  215.47   16.50
   1  -6  -3   20.15    2.59
   1  -6  -3   19.12    2.24
  -1   6   3   15.61    3.57
   1  -6  -3   14.94    3.15
   1  -6  -3   14.10    3.29
  -1   6   3    8.68    3.46
   1  -6  -3   16.97    2.34
   1  -6  -2  304.46   14.46
   1  -6  -2  292.35   14.06
   1  -6  -2  284.45   19.26
  -1   6   2  321.79   19.10
   1  -6  -2  284.39   17.56
   1  -6  -2  289.17   13.57
   1  -6  -2  265.29   16.32
   1  -6  -2  293.80   20.16
   1  -6  -2  308.05   14.41
  -1   6   2  270.19   19.84
   1  -6  -1  271.80   13.34
   1  -6  -1  251.26   16.97
  -1   6   1  265.85   18.05
   1  -6  -1  299.76   18.82
   1  -6  -1  249.26   14.08
   1  -6  -1  274.45   12.92
   1  -6  -1  255.54   14.10
   1  -6  -1  298.84   19.76
   1  -6  -1  280.56   13.43
   1  -6   0   88.20    5.72
   1  -6   0   83.31    9.56
  -1   6   0   78.19    9.47
   1  -6   0   95.92    5.99
   1  -6   0   82.00    5.69
   1  -6   0   89.61    5.88
  -1   6   0   91.73    5.92
  -1   6   0   99.14   10.07
   1  -6   0   83.36    9.04
   1  -6   0   93.15    9.40
   1  -6   1  253.26   12.58
  -1   6  -1  251.78   18.21
   1  -6   1  242.10   12.33
   1  -6   1  270.10   18.63
  -1   6  -1  231.27   12.51
   1  -6   1  254.54   12.65
   1  -6   1  223.85   17.55
   1  -6   1  260.81   17.66
  -1   6  -1  247.30   18.55
  -1   6  -2  652.28   28.96
  -1   6  -2  667.13   36.91
   1  -6   2  562.28   36.75
   1  -6   2  620.64   34.47
   1  -6   2  650.58   36.69
   1  -6   2  629.62   28.21
  -1   6  -2  633.94   35.35
   1  -6   2  606.59   34.71
   1  -6   2  657.43   28.81
  -1   6  -2  671.14   28.84
  -1   6  -3    1.09    1.17
  -1   6  -3    1.47    1.21
   1  -6   3    2.58    1.41
   1  -6   3    1.25    1.27
   1  -6   3    4.55    1.73
  -1   6  -3    2.57    1.51
   1  -6   3    2.48    1.14
  -1   6  -3    5.06    1.62
   1  -6   3    2.47    3.06
   1  -6   3    4.20    2.55
   1  -6   3    1.13    1.98
  -1   6  -3    1.03    1.26
   1  -6   3    4.39    1.68
  -1   6  -3    2.98    1.45
  -1   6  -3    1.64    2.04
   1  -6   3    3.95    2.40
  -1   6  -4   67.90    5.06
   1  -6   4   65.59    5.07
   1  -6   4   63.07    5.53
  -1   6  -4   59.56    5.10
   1  -6   4   54.90    5.19
  -1   6  -4   58.39    5.21
   1  -6   4   54.81    4.49
  -1   6  -4   53.07    4.91
  -1   6  -4   60.36    4.93
   1  -6   4   66.92    8.60
   1  -6   4   52.80    9.23
   1  -6   4   39.48    8.81
  -1   6  -4   63.14    9.46
  -1   6  -4   64.00    9.88
  -1   6  -4   61.46    5.21
   1  -6   4   54.42    5.20
  -1   6  -4   55.76    4.93
   1  -6   4   61.55    5.26
   1  -6   5    7.76    1.82
   1  -6   5    6.50    2.27
  -1   6  -5    6.88    1.85
  -1   6  -5    8.60    2.23
   1  -6   5    7.28    1.87
  -1   6  -5   10.13    2.34
   1  -6   5    6.32    2.23
  -1   6  -5   11.18    2.33
  -1   6  -5    8.60    2.06
  -1   6  -5   20.88    5.70
   1  -6   5   14.73    5.38
   1  -6   5    5.73    4.11
  -1   6  -5    9.81    4.71
   1  -6   5    5.11    1.70
  -1   6  -5   10.07    2.30
   1  -6   5    6.32    2.12
  -1   6  -6   71.99    5.96
  -1   6  -6   65.59    5.39
   1  -6   6   73.61    6.32
  -1   6  -6   65.61    5.93
   1  -6   6   79.18    6.28
   1  -6   6   68.39    5.54
  -1   6  -6   71.64    5.90
  -1   6  -6   67.50   10.24
   1  -6   6   67.30   11.61
   1  -6   6   69.50   12.22
  -1   6  -6   94.58   12.99
   1  -6   6   73.00    5.69
   1  -6   6   72.49    6.38
  -1   6  -6   63.53    5.62
   1  -6   7   87.02    6.55
  -1   6  -7   97.62    7.24
   1  -6   7   90.57    6.91
   1  -6   7   89.58    7.20
  -1   6  -7  100.82    7.10
  -1   6  -7  101.50    7.24
  -1   6  -7   97.32    6.96
  -1   6  -7   90.52    6.56
  -1   6  -7  105.54    7.12
   1  -6   7   87.19    7.24
  -1   6  -7   91.84    7.05
   1  -6   8   40.43    3.94
  -1   6  -8   29.67    3.76
   1  -6   8   39.69    3.96
  -1   6  -8   30.54    3.68
   1  -6   8   38.02    4.14
  -1   6  -8   44.89    4.24
  -1   6  -8   44.53    4.18
  -1   6  -8   36.58    3.60
  -1   6  -8   40.52    3.92
   1  -6   8   31.71    4.18
  -1   6  -9  137.04    7.85
  -1   6  -9  133.09    7.76
   1  -6   9  130.79    7.76
  -1   6  -9  117.59    7.42
   1  -6   9  110.63    7.05
   1  -6   9  132.80    7.52
  -1   6  -9  114.28    7.55
  -1   6  -9  135.91    7.47
   1  -6   9  130.13    8.26
  -1   6 -10   23.10    1.98
  -1   6 -10   29.56    2.60
   1  -6  10   22.45    2.67
   1  -6  10   29.73    2.42
   1  -6  11   40.53    2.66
   1  -5 -15    4.04    0.95
   1  -5 -15    3.17    1.02
   1  -5 -14  179.41    8.79
   1  -5 -14  160.02    8.72
  -1   5  14  146.15    8.05
   1  -5 -14  152.27    7.86
   1  -5 -14  181.59    9.14
   1  -5 -13   65.72    5.62
   1  -5 -13   76.47    5.58
   1  -5 -13   75.90    5.08
  -1   5  13   72.42    5.19
   1  -5 -13   77.60    5.39
   1  -5 -13   81.84    6.07
   1  -5 -12   20.95    3.36
  -1   5  12   20.06    2.86
   1  -5 -12   22.26    2.74
   1  -5 -12   20.63    2.53
   1  -5 -12   23.97    3.26
   1  -5 -12   17.40    2.74
   1  -5 -12   19.85    3.26
   1  -5 -11  148.24    9.71
   1  -5 -11  146.28    9.18
   1  -5 -11  148.91    8.84
  -1   5  11  132.15   16.81
   1  -5 -11  141.44    8.45
   1  -5 -11  133.33    9.13
   1  -5 -11  149.76    9.37
   1  -5 -11  158.34   10.11
   1  -5 -11  158.71   15.59
   1  -5 -10   18.75    3.19
   1  -5 -10   20.16    3.09
   1  -5 -10   17.35    3.07
  -1   5  10   17.32    5.21
  -1   5  10   21.78    7.07
   1  -5 -10   14.07    2.24
  -1   5  10   14.17    4.19
   1  -5 -10   14.58    2.67
   1  -5 -10   22.35    3.22
   1  -5 -10   17.37    2.84
   1  -5 -10   18.35    3.18
   1  -5 -10   19.51    3.00
   1  -5 -10   14.86    2.40
   1  -5 -10   27.28    6.48
   1  -5  -9  163.39   10.01
   1  -5  -9  152.88    9.65
   1  -5  -9  153.02    9.88
   1  -5  -9  152.36    8.93
  -1   5   9  173.52   16.57
  -1   5   9  148.17   16.75
   1  -5  -9  163.32    9.71
   1  -5  -9  146.89    9.54
   1  -5  -9  161.16    9.79
  -1   5   9  169.64   15.89
   1  -5  -9  155.84   10.05
   1  -5  -9  153.95    9.59
   1  -5  -9  162.74   16.30
   1  -5  -9  155.01    9.50
   1  -5  -9  173.24   10.30
   1  -5  -8  212.41   11.13
   1  -5  -8  199.27   11.59
   1  -5  -8  204.26   17.84
   1  -5  -8  183.83   10.77
   1  -5  -8  201.35   11.41
   1  -5  -8  207.19   11.55
  -1   5   8  191.13   17.44
   1  -5  -8  215.97   11.32
   1  -5  -8  200.16   11.23
   1  -5  -8  200.09   11.25
   1  -5  -8  180.96   11.10
   1  -5  -8  205.94   11.76
  -1   5   8  238.04   18.27
   1  -5  -8  208.98   11.48
   1  -5  -7   60.19    6.96
  -1   5   7   55.51    6.93
   1  -5  -7   55.91    4.76
   1  -5  -7   51.72    4.52
  -1   5   7   65.83    9.20
  -1   5   7   63.89    8.64
   1  -5  -7   58.58    4.93
   1  -5  -6  495.13   22.36
  -1   5   6  535.56   30.80
   1  -5  -6  492.42   22.64
   1  -5  -6  482.24   22.63
  -1   5   6  481.43   27.32
   1  -5  -6  483.29   27.15
   1  -5  -6  489.96   21.71
   1  -5  -5  525.89   22.93
  -1   5   5  545.17   30.47
   1  -5  -5  506.01   28.43
   1  -5  -5  495.04   22.45
   1  -5  -5  507.29   28.25
  -1   5   5  497.96   28.28
   1  -5  -4  148.35    8.10
  -1   5   4  140.54    9.66
   1  -5  -4  139.05    9.42
   1  -5  -4  157.44    8.35
   1  -5  -4  160.97   12.04
  -1   5   4  126.73   11.60
   1  -5  -4  136.91   11.71
   1  -5  -4  152.08    7.99
   1  -5  -3 1350.06   54.14
   1  -5  -3 1255.25   56.20
  -1   5   3 1185.81   56.84
   1  -5  -3 1297.03   54.00
   1  -5  -3 1398.53   60.68
  -1   5   3 1391.42   60.84
   1  -5  -3 1266.76   57.93
   1  -5  -2  164.21   10.60
  -1   5   2  183.42   11.80
   1  -5  -2  197.10   13.08
   1  -5  -2  166.19   11.01
   1  -5  -2  178.89   10.80
  -1   5   2  180.70   13.25
   1  -5  -2  187.65   13.20
   1  -5  -1   36.85    3.76
   1  -5  -1   45.44    5.29
  -1   5   1   45.76    5.78
   1  -5  -1   39.89    5.34
  -1   5   1   30.05    3.85
   1  -5  -1   45.26    4.21
   1  -5  -1   34.33    4.18
   1  -5  -1   43.21    5.98
   1  -5   0  836.60   32.60
   1  -5   0  748.46   32.86
  -1   5   0  814.95   38.26
   1  -5   0  791.55   37.35
   1  -5   0  807.39   37.50
  -1   5   0  805.15   36.01
   1  -5   0  691.44   31.84
   1  -5   0  692.85   33.37
   1  -5   0  760.50   32.39
   1  -5   0  761.19   38.23
  -1   5   0  821.98   39.03
   1  -5   1    0.82    2.35
   1  -5   1    0.59    1.58
   1  -5   1    0.58    0.34
   1  -5   1    0.68    2.06
  -1   5  -1    2.13    2.27
  -1   5  -1    2.28    2.08
   1  -5   1   -0.55    0.97
   1  -5   1    0.55    1.02
  -1   5  -1   -0.73    0.99
  -1   5  -1    0.69    1.72
   1  -5   1   -0.35    1.04
   1  -5   1   -0.67    2.14
   1  -5   2 1535.90   70.44
   1  -5   2 1408.62   73.34
  -1   5  -2 1511.60   71.74
  -1   5  -2 1539.94   65.12
   1  -5   2 1678.58   65.32
   1  -5   2 1558.55   64.77
  -1   5  -2 1642.81   71.52
   1  -5   2 1587.20   70.92
  -1   5  -3   20.52    4.91
   1  -5   3   15.51    3.97
   1  -5   3   18.53    4.93
  -1   5  -3   14.35    4.15
  -1   5  -3   18.19    2.56
   1  -5   3   17.77    2.47
   1  -5   3   18.14    2.19
  -1   5  -3   17.95    2.38
   1  -5   3   15.44    2.22
   1  -5   3   19.96    3.92
  -1   5  -3   17.54    3.98
  -1   5  -4   39.38    3.65
   1  -5   4   40.23    3.69
  -1   5  -4   42.76    3.91
  -1   5  -4   41.02    7.67
  -1   5  -4   44.17    4.12
   1  -5   4   37.01    3.55
   1  -5   4   38.38    4.02
   1  -5   4   32.63    7.06
   1  -5   4   43.99    6.55
  -1   5  -4   48.48    7.66
  -1   5  -4   36.22    7.29
  -1   5  -4   40.27    5.40
   1  -5   5    0.66    1.37
  -1   5  -5    1.42    1.41
   1  -5   5    0.23    1.07
  -1   5  -5   -0.53    1.10
  -1   5  -5   -0.31    1.76
   1  -5   5   -1.18    1.64
   1  -5   5    1.53    1.19
  -1   5  -5   -1.09    1.60
   1  -5   5    1.32    3.77
   1  -5   5    1.73    2.32
  -1   5  -5   -1.08    2.18
  -1   5  -5    1.25    2.19
  -1   5  -5    0.28    1.25
   1  -5   5    0.28    1.18
   1  -5   6  309.34   16.40
  -1   5  -6  314.30   15.65
  -1   5  -6  309.67   15.92
  -1   5  -6  286.63   16.01
   1  -5   6  318.29   15.79
   1  -5   6  317.18   16.07
  -1   5  -6  298.09   15.72
   1  -5   6  303.65   25.14
  -1   5  -6  344.95   23.75
  -1   5  -6  286.23   24.18
  -1   5  -6  294.40   15.67
  -1   5  -7    2.30    1.49
  -1   5  -7   -0.33    1.40
   1  -5   7    1.10    1.58
   1  -5   7    0.32    1.33
   1  -5   7    0.94    1.52
  -1   5  -7    1.78    1.65
  -1   5  -7   -0.32    1.55
  -1   5  -7    1.97    1.66
   1  -5   7    1.55    3.51
  -1   5  -7    3.32    1.94
  -1   5  -7   -0.29    1.20
  -1   5  -7    1.48    2.99
  -1   5  -7    1.53    1.46
  -1   5  -7    2.34    1.69
  -1   5  -8    1.40    1.70
   1  -5   8    1.25    1.55
   1  -5   8    1.18    1.33
   1  -5   8   -0.70    1.55
  -1   5  -8    2.22    1.47
  -1   5  -8    0.80    1.08
  -1   5  -8   -0.64    1.29
  -1   5  -8    0.56    1.29
  -1   5  -8    0.97    1.39
  -1   5  -8    0.58    1.46
   1  -5   9  325.78   15.64
   1  -5   9  283.90   14.68
  -1   5  -9  307.31   15.71
  -1   5  -9  306.66   15.36
   1  -5   9  294.77   15.55
  -1   5  -9  300.46   15.30
  -1   5  -9  295.27   14.86
  -1   5  -9  294.74   15.30
  -1   5  -9  306.66   14.93
   1  -5   9  289.02   15.89
  -1   5 -10    1.88    1.39
  -1   5 -10    4.18    1.52
   1  -5  10    3.70    1.47
  -1   5 -10    2.15    1.52
   1  -5  10    4.02    1.51
  -1   5 -10    3.80    1.16
   1  -5  10    4.86    1.82
  -1   5 -11   65.85    4.02
  -1   5 -11   60.22    3.65
  -1   5 -11   57.98    3.56
   1  -5  11   61.02    4.29
   1  -5  11   58.47    3.97
   1  -4 -15   73.89    4.19
   1  -4 -15   80.73    4.53
   1  -4 -14   16.00    1.99
   1  -4 -14   15.72    2.22
   1  -4 -14   19.92    2.38
  -1   4  14   20.34    2.29
   1  -4 -14   16.09    1.88
   1  -4 -14   17.65    2.45
   1  -4 -13  197.18   11.26
   1  -4 -13  214.75   11.17
   1  -4 -13  183.89   10.55
  -1   4  13  219.50   11.12
   1  -4 -13  193.72   10.46
   1  -4 -13  194.25   10.47
   1  -4 -13  208.64   11.49
   1  -4 -12  133.00    8.79
   1  -4 -12  122.52    8.03
   1  -4 -12  125.57    8.39
   1  -4 -12  125.50    8.07
   1  -4 -12  137.02    8.11
   1  -4 -12  130.43    8.48
   1  -4 -12  127.10    8.77
   1  -4 -11  110.86   13.18
   1  -4 -11  121.97    8.71
   1  -4 -11  121.50    8.49
   1  -4 -11  112.03    8.66
   1  -4 -11  120.18    7.84
   1  -4 -11  133.31    8.27
  -1   4  11  136.53   16.51
   1  -4 -11  131.56    8.63
   1  -4 -11  130.28    8.37
   1  -4 -11  141.52    9.13
   1  -4 -10 1921.61   90.26
   1  -4 -10 1871.78   79.42
   1  -4 -10 2010.75   79.94
   1  -4 -10 1855.24   78.51
   1  -4 -10 1864.41   79.47
   1  -4 -10 1872.82   78.45
  -1   4  10 1882.39   93.09
  -1   4  10 1728.29   87.76
   1  -4 -10 1913.77   78.88
   1  -4 -10 1908.77   79.06
   1  -4 -10 1798.44   79.21
   1  -4 -10 1916.76   79.40
   1  -4  -9  837.13   45.85
   1  -4  -9  852.25   37.14
   1  -4  -9  823.38   37.02
   1  -4  -9  810.42   36.29
   1  -4  -9  802.13   35.85
   1  -4  -9  815.90   36.82
  -1   4   9  839.87   48.43
  -1   4   9  814.11   45.06
   1  -4  -9  864.84   36.71
   1  -4  -9  832.94   36.52
   1  -4  -9  818.41   36.35
  -1   4   9  783.78   44.44
   1  -4  -9  791.53   36.61
   1  -4  -8  342.90   17.64
   1  -4  -8  369.78   18.15
  -1   4   8  366.97   24.76
  -1   4   8  387.97   24.61
   1  -4  -8  363.80   24.68
   1  -4  -8  369.55   18.08
   1  -4  -7   12.00    2.31
   1  -4  -7    4.04    1.57
   1  -4  -7    8.10    1.55
  -1   4   7    7.35    3.49
  -1   4   7    6.62    3.03
   1  -4  -7    8.56    1.86
   1  -4  -7    8.00    3.13
  -1   4   6  585.59   29.01
   1  -4  -6  568.84   28.42
   1  -4  -6  569.07   25.16
   1  -4  -6  529.94   24.64
  -1   4   6  616.39   32.53
  -1   4   6  574.40   31.09
   1  -4  -6  596.78   31.67
   1  -4  -6  581.94   25.33
  -1   4   5 1349.13   59.51
   1  -4  -5 1205.60   52.06
   1  -4  -5 1248.07   56.34
  -1   4   5 1270.45   56.74
   1  -4  -5 1276.64   52.27
  -1   4   4   54.36    4.63
   1  -4  -4   47.82    5.88
  -1   4   4   61.48    6.59
   1  -4  -4   55.60    6.27
  -1   4   3 1667.66   71.77
   1  -4  -3 1769.42   71.31
   1  -4  -3 1838.39   74.87
  -1   4   3 1655.02   74.26
   1  -4  -3 1700.53   74.39
   1  -4  -3 1597.28   73.11
  -1   4   2  207.89   12.31
   1  -4  -2  194.93   11.25
   1  -4  -2  201.71   13.12
   1  -4  -2  223.03   12.29
   1  -4  -2  192.44   12.36
  -1   4   2  207.21   13.62
   1  -4  -1   60.12    5.32
   1  -4  -1   51.90    4.24
  -1   4   1   50.02    5.60
   1  -4  -1   60.45    5.92
  -1   4   1   52.05    4.52
   1  -4  -1   54.75    4.63
   1  -4  -1   58.55    5.19
   1  -4  -1   48.60    5.95
   1  -4   0  827.99   37.72
  -1   4   0  881.71   38.57
   1  -4   0  857.05   37.75
   1  -4   0  846.34   34.59
  -1   4   0  801.98   36.53
   1  -4   0  830.04   35.81
   1  -4   0  786.27   34.22
   1  -4   0  747.33   38.22
  -1   4   0  836.81   38.85
   1  -4   1  433.23   19.23
  -1   4  -1  473.86   23.98
   1  -4   1  416.02   22.24
   1  -4   1  424.34   24.25
  -1   4  -1  434.29   22.47
   1  -4   1  407.36   20.03
   1  -4   1  455.07   23.35
  -1   4  -1  428.51   23.17
   1  -4   2   97.53    9.75
   1  -4   2   86.71    5.83
   1  -4   2   89.96    7.94
  -1   4  -2  100.43    8.80
   1  -4   2   92.05    5.54
   1  -4   2   90.52    6.30
   1  -4   2   99.09    8.41
  -1   4  -2   94.20    8.31
   1  -4   3   19.16    4.52
   1  -4   3   14.66    2.38
  -1   4  -3   17.89    4.28
   1  -4   3   24.92    4.23
   1  -4   3   18.65    2.28
  -1   4  -3   16.31    4.12
  -1   4  -3   20.04    2.47
   1  -4   3   19.66    2.17
   1  -4   3   15.06    2.00
  -1   4  -3   16.97    2.17
  -1   4  -3   28.42    4.42
   1  -4   3   18.45    3.53
  -1   4  -4    6.01    1.53
   1  -4   4    9.45    1.62
  -1   4  -4   10.26    1.87
  -1   4  -4    4.85    2.60
   1  -4   4    5.26    2.68
   1  -4   4    6.33    1.58
   1  -4   4    9.71    4.29
   1  -4   4    6.27    1.49
   1  -4   4    5.06    1.57
  -1   4  -4   11.65    2.08
  -1   4  -4    7.71    3.26
  -1   4  -4   10.98    3.83
  -1   4  -4    9.00    2.42
   1  -4   5  232.16   12.28
   1  -4   5  211.80   11.93
  -1   4  -5  243.55   19.12
  -1   4  -5  251.15   12.62
   1  -4   5  223.88   16.52
   1  -4   5  217.73   18.69
  -1   4  -5  224.79   17.61
  -1   4  -5  244.15   19.43
  -1   4  -5  248.39   12.22
  -1   4  -5  226.92   12.05
  -1   4  -6  273.02   14.74
  -1   4  -6  322.77   15.41
   1  -4   6  291.88   15.53
   1  -4   6  317.37   15.36
  -1   4  -6  339.73   15.96
   1  -4   6  281.28   14.99
  -1   4  -6  278.44   15.01
  -1   4  -6  295.41   15.08
   1  -4   6  248.61   19.20
  -1   4  -6  309.00   21.70
   1  -4   6  306.08   23.87
  -1   4  -6  313.15   23.95
  -1   4  -6  296.68   15.23
  -1   4  -6  286.83   14.98
  -1   4  -7  120.82    7.88
   1  -4   7  109.01    8.07
  -1   4  -7  106.94    7.47
   1  -4   7  111.09    7.82
   1  -4   7  113.34    7.67
  -1   4  -7  129.75    8.40
  -1   4  -7  110.88    7.70
   1  -4   7  105.48   13.99
  -1   4  -7  108.68   11.83
  -1   4  -7  107.00   13.93
  -1   4  -7  118.51    7.61
  -1   4  -7  104.25    7.36
  -1   4  -7  111.75    7.71
   1  -4   8   29.14    3.21
   1  -4   8   34.41    4.17
  -1   4  -8   34.42    3.95
  -1   4  -8   26.25    3.45
  -1   4  -8   29.79    3.91
   1  -4   8   30.86    3.55
   1  -4   8   26.13    3.63
  -1   4  -8   32.78    3.85
   1  -4   8   26.59    7.18
  -1   4  -8   30.80    3.61
  -1   4  -8   30.70    3.76
  -1   4  -8   34.40    3.67
   1  -4   9   33.44    3.91
  -1   4  -9   29.20    3.94
   1  -4   9   31.86    3.38
   1  -4   9   33.11    3.99
  -1   4  -9   32.23    3.81
  -1   4  -9   32.33    3.53
  -1   4  -9   38.50    4.04
  -1   4  -9   40.82    4.15
  -1   4  -9   31.47    3.54
  -1   4  -9   30.64    3.64
  -1   4  -9   29.28    3.34
   1  -4  10  358.26   17.41
  -1   4 -10  328.82   17.34
   1  -4  10  338.89   17.15
  -1   4 -10  311.46   16.70
  -1   4 -10  373.89   17.19
  -1   4 -10  374.41   17.10
  -1   4 -10  324.78   16.56
  -1   4 -10  348.07   16.92
  -1   4 -10  350.68   16.15
   1  -4  11   22.75    2.71
  -1   4 -11   20.03    2.69
  -1   4 -11   23.47    2.46
  -1   4 -11   19.79    2.48
   1  -4  11   18.26    2.37
   1  -4  11   17.46    2.73
  -1   4 -11   23.74    2.59
  -1   4 -12  188.22    7.79
  -1   4 -12  190.89    7.74
   1  -4  12  202.30    8.52
   1  -3 -15   20.32    1.57
   1  -3 -15   17.62    1.46
  -1   3  14    6.86    1.60
   1  -3 -14    9.23    1.63
   1  -3 -14    6.27    1.48
   1  -3 -14    7.19    1.43
  -1   3  13   19.12    2.80
   1  -3 -13   24.30    2.89
   1  -3 -13   23.00    2.55
   1  -3 -13   21.90    2.85
   1  -3 -13   23.75    3.13
   1  -3 -13   23.71    3.01
   1  -3 -12   24.99    3.52
   1  -3 -12   20.64    3.27
   1  -3 -12   15.74    2.56
   1  -3 -12   18.06    3.11
   1  -3 -12   18.69    2.85
   1  -3 -12   22.70    3.10
   1  -3 -12   18.78    3.11
   1  -3 -11   27.05    3.68
   1  -3 -11   25.29    3.63
   1  -3 -11   29.64    4.04
   1  -3 -11   25.48    3.39
  -1   3  11   12.61    5.84
   1  -3 -11   24.22    3.34
   1  -3 -11   27.63    3.39
   1  -3 -11   22.24    5.13
   1  -3 -11   23.43    3.58
   1  -3 -11   28.64    3.58
   1  -3 -10   24.20    3.47
   1  -3 -10   21.95    3.47
   1  -3 -10   23.59    3.55
   1  -3 -10   21.02    2.80
  -1   3  10   21.75    2.76
  -1   3  10   18.00    6.14
   1  -3 -10   26.69    3.32
   1  -3 -10   25.24    3.36
   1  -3 -10   22.75    3.10
   1  -3 -10   27.99    3.64
   1  -3 -10   16.93    5.18
   1  -3 -10   17.72    2.88
   1  -3  -9   32.95    4.08
   1  -3  -9   31.10    3.47
   1  -3  -9   36.79    4.14
   1  -3  -9   34.45    4.08
   1  -3  -9   34.68    3.72
  -1   3   9   25.57    5.70
  -1   3   9   34.88    8.25
  -1   3   9   35.24    6.66
   1  -3  -9   28.51    3.64
   1  -3  -9   30.24    3.62
   1  -3  -9   38.30    3.98
   1  -3  -9   42.51    4.34
   1  -3  -9   25.37    5.82
   1  -3  -9   41.89    4.13
  -1   3   8   11.51    4.54
  -1   3   8   12.10    3.85
   1  -3  -8   13.81    2.38
   1  -3  -8   23.53    5.41
  -1   3   8   14.06    4.01
   1  -3  -8   16.13    2.62
   1  -3  -8   10.37    2.01
   1  -3  -7  524.86   24.01
   1  -3  -7  557.46   24.42
  -1   3   7  562.38   30.64
  -1   3   7  523.63   29.61
   1  -3  -7  531.27   24.06
   1  -3  -7  551.69   30.62
   1  -3  -7  530.81   24.30
   1  -3  -6  688.36   30.70
  -1   3   6  654.24   30.95
   1  -3  -6  639.50   28.77
  -1   3   6  649.61   34.72
   1  -3  -6  730.35   29.30
  -1   3   6  647.41   33.93
   1  -3  -6  675.34   34.78
   1  -3  -6  693.14   29.15
   1  -3  -6  628.75   28.73
   1  -3  -5  266.09   16.38
  -1   3   5  294.70   16.57
  -1   3   5  234.77   11.77
  -1   3   5  273.31   16.79
   1  -3  -5  274.86   14.53
  -1   3   5  243.56   14.36
  -1   3   4  223.08   11.59
   1  -3  -4  244.08   13.73
  -1   3   4  251.85   14.08
  -1   3   3   21.43    2.68
   1  -3  -3   28.72    2.78
   1  -3  -3   30.97    3.90
  -1   3   3   27.61    3.92
   1  -3  -3   26.44    3.74
   1  -3  -3   33.06    4.47
   1  -3  -2  378.40   15.66
  -1   3   2  348.12   16.60
   1  -3  -2  347.53   16.91
   1  -3  -2  374.12   17.87
  -1   3   2  374.40   18.32
   1  -3  -1   16.91    2.76
  -1   3   1   11.44    2.48
   1  -3  -1    8.19    1.67
   1  -3  -1   14.42    1.92
   1  -3  -1   12.05    2.32
   1  -3  -1    9.77    1.89
   1  -3  -1    9.09    2.66
  -1   3   1    9.59    1.67
   1  -3   0   40.94    5.21
   1  -3   0   56.49    4.83
  -1   3   0   50.60    5.13
   1  -3   0   52.78    3.26
   1  -3   0   50.29    4.29
   1  -3   0   48.51    3.41
  -1   3   0   45.57    4.24
   1  -3   0   45.50    4.99
   1  -3   1    4.83    2.45
   1  -3   1    3.91    0.93
   1  -3   1    4.10    1.67
  -1   3  -1    2.50    1.94
  -1   3  -1    6.49    2.10
  -1   3  -1    3.16    1.80
   1  -3   1    6.08    2.00
   1  -3   2   85.82    6.85
   1  -3   2   81.17    5.35
   1  -3   2   88.50    8.17
  -1   3  -2   86.78    7.65
  -1   3  -2   91.64    7.19
   1  -3   2   87.34    6.98
  -1   3  -3 2750.45  116.89
   1  -3   3 2728.31  115.29
   1  -3   3 2822.21  118.40
   1  -3   3 2734.53  118.03
   1  -3   3 2746.40  114.30
  -1   3  -3 2716.58  114.57
  -1   3  -3 2888.09  117.57
  -1   3  -4  472.07   27.18
   1  -3   4  473.48   20.76
  -1   3  -4  438.43   20.78
  -1   3  -4  504.86   20.78
  -1   3  -4  434.54   20.58
  -1   3  -4  515.37   26.29
   1  -3   4  461.56   27.18
   1  -3   4  500.81   27.86
   1  -3   4  473.91   24.85
   1  -3   4  455.87   22.38
  -1   3  -4  438.62   22.38
  -1   3  -4  465.21   26.87
  -1   3  -5  404.41   23.07
   1  -3   5  347.23   21.52
   1  -3   5  349.63   23.94
   1  -3   5  361.22   24.51
  -1   3  -5  387.59   17.67
   1  -3   5  383.07   17.31
   1  -3   5  348.86   17.16
  -1   3  -5  372.28   24.19
  -1   3  -5  376.61   17.33
  -1   3  -5  372.92   17.25
  -1   3  -5  348.41   16.57
  -1   3  -5  390.35   24.62
  -1   3  -6   44.61    4.00
  -1   3  -6   48.23    4.14
   1  -3   6   38.35    3.69
   1  -3   6   37.56    3.95
  -1   3  -6   48.57    4.38
   1  -3   6   43.51    6.51
  -1   3  -6   38.38    6.38
   1  -3   6   30.97    6.97
   1  -3   6   41.56    8.00
  -1   3  -6   41.77    3.54
  -1   3  -6   47.62    8.15
  -1   3  -7   26.66    3.24
  -1   3  -7   26.80    2.96
  -1   3  -7   29.98    3.47
   1  -3   7   25.58    3.45
  -1   3  -7   23.41    3.14
  -1   3  -7   25.90    3.39
   1  -3   7   30.77    3.29
   1  -3   7   28.67    3.56
  -1   3  -7   31.53    3.48
  -1   3  -7   29.18    3.46
   1  -3   7   24.10    6.86
   1  -3   7   22.34    5.07
  -1   3  -7   29.49    5.37
   1  -3   7   30.16    7.05
  -1   3  -7   30.83    3.25
  -1   3  -7   25.94    3.28
  -1   3  -8    7.48    2.03
  -1   3  -8    2.19    1.56
   1  -3   8    5.02    1.89
  -1   3  -8    3.91    2.07
   1  -3   8    6.00    1.74
  -1   3  -8    5.50    1.91
  -1   3  -8    2.45    1.59
   1  -3   8    6.00    4.80
  -1   3  -8    4.12    1.58
  -1   3  -8    2.17    1.58
  -1   3  -8    5.06    1.58
  -1   3  -9    1.88    1.56
  -1   3  -9   -0.32    1.38
   1  -3   9   -0.36    1.73
  -1   3  -9    3.69    2.05
  -1   3  -9    0.31    1.36
  -1   3  -9   -0.94    1.71
   1  -3   9    1.58    2.26
  -1   3  -9    2.13    1.45
  -1   3  -9   -1.46    2.57
  -1   3  -9    1.26    1.39
  -1   3  -9   -0.25    1.20
  -1   3 -10  151.40    9.47
  -1   3 -10  121.46    8.26
  -1   3 -10  122.86    8.56
   1  -3  10  135.43    8.29
   1  -3  10  138.03    9.04
  -1   3 -10  149.39    8.75
  -1   3 -10  137.58    8.69
  -1   3 -10  141.24    8.70
  -1   3 -10  141.13    7.86
  -1   3 -10  139.49    8.63
  -1   3 -11  116.24    7.64
   1  -3  11  108.10    7.16
  -1   3 -11  110.63    6.95
  -1   3 -11  106.48    6.71
  -1   3 -11  106.40    6.80
  -1   3 -11  106.15    6.70
   1  -3  12   13.27    2.06
  -1   3 -12   10.72    1.92
  -1   3 -12   11.44    1.66
   1  -3  12    8.46    1.48
   1  -3  12   12.53    2.13
  -1   3 -12    8.80    1.68
   1  -3  13    0.21    0.81
  -1   3 -13    0.57    0.63
   1  -2 -15   44.55    2.61
  -1   2  14   63.26    4.49
   1  -2 -14   67.16    4.35
   1  -2 -14   59.05    3.99
   1  -2 -14   57.84    4.20
  -1   2  13  193.17   10.45
   1  -2 -13  181.75   10.05
   1  -2 -13  183.71   10.07
   1  -2 -13  177.95    9.79
   1  -2 -13  161.90    9.91
   1  -2 -12   44.43    4.95
   1  -2 -12   60.61    5.54
  -1   2  12   48.63    4.50
   1  -2 -12   65.23    5.40
   1  -2 -12   61.24    4.78
   1  -2 -12   66.56    5.24
   1  -2 -12   57.87    5.25
   1  -2 -11   -0.37    1.88
   1  -2 -11    1.04    1.44
  -1   2  11   -0.56    1.55
  -1   2  11    4.69    3.87
   1  -2 -11   -0.58    1.37
   1  -2 -11    1.38    1.44
   1  -2 -11    0.32    1.35
   1  -2 -11   -0.71    1.84
   1  -2 -11    0.72    1.78
   1  -2 -11   -0.65    1.80
   1  -2 -10   51.69    5.11
   1  -2 -10   61.45    5.59
   1  -2 -10   57.11    5.16
  -1   2  10   55.11   10.03
   1  -2 -10   58.72    5.30
   1  -2 -10   58.46    5.29
   1  -2 -10   54.96    4.89
   1  -2 -10   47.64    7.80
   1  -2 -10   59.26    5.24
   1  -2 -10   62.33    5.54
   1  -2 -10   57.98    5.34
   1  -2  -9  656.88   29.42
   1  -2  -9  662.57   29.28
  -1   2   9  677.36   36.85
  -1   2   9  686.78   40.27
   1  -2  -9  608.24   28.49
   1  -2  -9  622.34   28.87
   1  -2  -9  610.19   28.90
   1  -2  -9  673.82   36.55
   1  -2  -9  653.87   28.85
   1  -2  -9  599.91   28.68
   1  -2  -8    8.18    1.92
   1  -2  -8    4.52    1.33
   1  -2  -8    3.99    1.58
  -1   2   8    7.88    3.95
  -1   2   8    6.41    2.51
  -1   2   8    4.24    2.85
   1  -2  -8    9.47    3.27
   1  -2  -7  691.69   30.93
   1  -2  -7  732.22   31.67
   1  -2  -7  743.27   31.57
  -1   2   7  810.35   40.29
  -1   2   7  709.14   36.33
  -1   2   7  711.37   36.89
   1  -2  -7  715.27   37.58
   1  -2  -6   58.43    4.24
  -1   2   6   58.62    6.53
   1  -2  -6   59.14    4.23
  -1   2   6   72.12    7.12
   1  -2  -6   51.22    3.92
   1  -2  -6   52.04    6.55
   1  -2  -5   51.52    5.98
  -1   2   5   56.02    3.71
  -1   2   5   64.40    6.35
   1  -2  -5   51.95    4.28
  -1   2   5   59.53    4.66
  -1   2   5   57.77    6.22
   1  -2  -4  392.06   19.99
  -1   2   4  362.56   19.10
  -1   2   4  358.36   19.68
  -1   2   4  344.75   17.92
   1  -2  -4  392.73   17.93
   1  -2  -3    9.23    2.40
   1  -2  -3   10.85    2.29
   1  -2  -3   13.16    2.23
   1  -2  -2  418.29   19.20
   1  -2  -2  422.69   19.05
   1  -2  -2  459.71   16.95
  -1   2   1  829.00   33.39
   1  -2  -1  775.30   34.24
   1  -2  -1  822.53   35.15
   1  -2  -1  768.91   33.28
  -1   2   1  841.10   34.84
   1  -2   0 3146.15  129.34
   1  -2   0 3340.52  131.14
   1  -2   0 3281.40  131.46
   1  -2   0 3266.44  130.29
  -1   2   0 3323.66  131.26
   1  -2   0 3427.84  132.36
  -1   2  -1  107.20    7.06
   1  -2   1  110.84    7.06
   1  -2   1  104.29    5.04
   1  -2   1   98.97    6.29
   1  -2   2 1422.07   60.82
  -1   2  -2 1504.35   62.43
   1  -2   2 1433.17   63.00
   1  -2   2 1454.97   63.20
   1  -2   2 1405.97   62.53
  -1   2  -2 1491.31   62.33
   1  -2   2 1450.83   60.92
   1  -2   3   37.13    5.15
   1  -2   3   43.70    5.48
   1  -2   3   28.00    3.81
  -1   2  -3   40.09    4.78
   1  -2   3   40.12    5.04
  -1   2  -3   29.04    4.78
  -1   2  -3   32.96    3.54
   1  -2   3   38.37    3.59
  -1   2  -3   45.22    5.16
  -1   2  -4    3.59    2.11
   1  -2   4    2.88    2.03
  -1   2  -4    5.58    2.67
   1  -2   4    5.95    2.76
   1  -2   4    7.02    2.18
  -1   2  -4    6.39    2.34
   1  -2   4    4.49    2.60
  -1   2  -4    3.55    1.11
   1  -2   4    4.75    1.32
   1  -2   5 1456.49   64.91
   1  -2   5 1470.55   67.82
  -1   2  -5 1474.98   65.05
   1  -2   5 1496.84   68.38
   1  -2   5 1417.52   59.86
  -1   2  -5 1410.18   60.13
  -1   2  -5 1513.00   60.11
  -1   2  -5 1520.82   67.87
   1  -2   6  450.00   27.78
   1  -2   6  431.33   27.91
  -1   2  -6  496.76   25.48
   1  -2   6  443.94   25.36
   1  -2   6  435.35   20.01
  -1   2  -6  481.41   28.11
  -1   2  -6  446.68   20.32
  -1   2  -6  449.66   20.46
  -1   2  -6  439.78   20.15
  -1   2  -6  425.18   19.86
  -1   2  -7   12.91    2.38
  -1   2  -7   15.59    2.53
  -1   2  -7   11.68    4.34
  -1   2  -7   18.89    2.75
   1  -2   7   16.71    2.32
  -1   2  -7   14.77    3.71
   1  -2   7    8.32    3.10
   1  -2   7   20.43    5.86
   1  -2   7   18.01    5.00
  -1   2  -7   20.68    2.47
  -1   2  -7   16.73    2.44
  -1   2  -8    7.77    3.97
  -1   2  -8   14.67    2.43
  -1   2  -8   13.81    2.53
   1  -2   8   15.24    2.84
  -1   2  -8   16.39    2.66
   1  -2   8   13.94    2.70
  -1   2  -8   15.79    2.90
  -1   2  -8   15.46    2.49
  -1   2  -8   15.82    2.55
   1  -2   8   10.49    3.65
   1  -2   8   18.17    6.35
   1  -2   8   16.77    5.25
  -1   2  -8    9.13    2.28
  -1   2  -8   11.99    2.36
  -1   2  -8   16.30    2.31
  -1   2  -9  275.91   14.85
  -1   2  -9  267.18   14.73
   1  -2   9  291.78   15.45
   1  -2   9  264.83   14.92
  -1   2  -9  297.80   15.54
  -1   2  -9  284.96   14.59
  -1   2  -9  280.45   14.62
   1  -2   9  284.48   24.78
   1  -2   9  245.63   22.50
  -1   2  -9  276.99   14.62
  -1   2  -9  287.79   15.34
  -1   2  -9  277.25   14.58
  -1   2  -9  253.86   13.60
  -1   2 -10   28.60    3.65
   1  -2  10   25.88    3.45
   1  -2  10   30.67    4.01
  -1   2 -10   26.26    3.63
   1  -2  10   28.79    3.83
  -1   2 -10   28.48    4.04
  -1   2 -10   28.60    3.48
  -1   2 -10   28.57    3.47
   1  -2  10   37.91    8.39
  -1   2 -10   33.30    3.81
  -1   2 -10   34.58    3.70
  -1   2 -11  103.47    7.60
   1  -2  11  106.59    7.47
   1  -2  11  107.87    7.13
   1  -2  11  119.37    7.66
  -1   2 -11  107.68    7.15
  -1   2 -11   97.98    6.77
  -1   2 -11  101.04    6.72
  -1   2 -11   97.94    6.94
  -1   2 -11  106.17    6.83
  -1   2 -12  354.08   16.35
   1  -2  12  358.78   16.83
   1  -2  12  342.74   16.53
  -1   2 -12  363.51   17.12
   1  -2  12  374.51   17.35
  -1   2 -12  342.62   17.25
   1  -2  13    0.17    1.07
  -1   2 -13    1.64    0.96
   1  -2  13    0.76    0.95
  -1   2 -13   -0.87    0.92
   1  -1 -14    7.86    1.49
   1  -1 -14    7.20    1.09
  -1   1  14   11.16    1.77
  -1   1  13    5.82    1.59
   1  -1 -13    6.45    1.74
   1  -1 -13    7.11    1.62
  -1   1  13    4.81    1.68
   1  -1 -12  199.20   11.13
  -1   1  12  185.22   10.34
   1  -1 -12  160.88   10.15
   1  -1 -12  179.61    9.61
   1  -1 -12  176.48   10.07
   1  -1 -12  174.59   10.57
   1  -1 -12  173.74   10.67
  -1   1  11    1.54    2.70
   1  -1 -11    2.13    1.76
   1  -1 -11    0.70    1.45
   1  -1 -11    1.18    1.24
   1  -1 -11   -0.27    1.17
  -1   1  11    0.31    1.52
   1  -1 -11    0.97    1.67
   1  -1 -11   -0.36    1.65
   1  -1 -10   99.47    7.35
   1  -1 -10  111.92    7.41
  -1   1  10   77.52   12.35
   1  -1 -10   89.86    6.56
   1  -1 -10   85.37    6.90
   1  -1 -10   89.34    6.68
   1  -1 -10   95.66    7.16
   1  -1  -9    0.96    1.52
   1  -1  -9   -0.30    1.17
  -1   1   9    1.33    2.33
   1  -1  -9    1.51    1.44
  -1   1   9    2.96    2.23
   1  -1  -9    0.80    1.20
   1  -1  -9    0.60    1.37
   1  -1  -9    0.85    2.12
   1  -1  -9   -0.55    1.15
   1  -1  -9    0.31    1.50
   1  -1  -8   45.19    4.25
   1  -1  -8   38.80    3.85
  -1   1   8   38.37    7.40
  -1   1   8   40.84    6.53
   1  -1  -8   45.81    6.44
   1  -1  -8   37.27    3.85
  -1   1   7 1036.83   49.28
  -1   1   7  975.33   46.27
  -1   1   7  947.16   43.83
   1  -1  -7  906.66   40.14
   1  -1  -7  896.04   40.39
   1  -1  -7  951.48   45.84
   1  -1  -7  998.15   40.53
   1  -1  -6   19.86    2.42
  -1   1   6   21.09    3.54
  -1   1   6   23.07    4.89
   1  -1  -6   18.69    2.35
   1  -1  -6   22.94    2.35
  -1   1   6   19.54    3.88
   1  -1  -6   23.29    4.23
  -1   1   5  188.32   12.34
   1  -1  -5  199.04   12.90
  -1   1   5  196.61   13.83
  -1   1   5  208.72   12.37
  -1   1   4  201.97    9.64
   1  -1  -4  233.35   12.83
  -1   1   4  221.72   12.16
  -1   1   4  208.98   10.31
   1  -1  -4  210.38   10.08
  -1   1   4  210.72   12.05
  -1   1   3  191.49    8.65
   1  -1  -3  198.92   11.43
   1  -1  -3  213.51   10.18
   1  -1  -3  224.97   10.19
  -1   1   3  209.43   10.93
   1  -1  -2   62.05    4.31
   1  -1  -2   64.87    4.35
   1  -1  -1 1758.49   70.57
   1  -1   0 2328.57   95.57
  -1   1   0 2331.25   95.64
   1  -1   0 2391.61   95.94
  -1   1   0 2464.98   96.34
   1  -1   0 2514.97   96.91
  -1   1  -1  172.02    8.73
   1  -1   1  167.63    7.80
   1  -1   1  173.73    8.67
   1  -1   1  153.32    8.53
   1  -1   2 1180.90   49.97
  -1   1  -2 1183.32   50.08
   1  -1   2 1247.92   49.26
  -1   1  -2 1151.12   50.65
   1  -1   2 1182.81   49.03
   1  -1   2 1135.45   49.09
   1  -1   3 2669.02  106.31
   1  -1   3 2544.70  104.53
  -1   1  -3 2490.22  104.51
  -1   1  -3 2616.47  105.97
   1  -1   3 2591.24  105.61
   1  -1   3 2463.26  102.61
   1  -1   4  789.20   35.12
   1  -1   4  816.80   37.56
  -1   1  -4  801.60   35.20
   1  -1   4  829.98   37.62
  -1   1  -4  708.94   31.79
  -1   1  -4  830.22   37.31
   1  -1   4  866.31   36.89
   1  -1   5  973.67   46.32
  -1   1  -5  964.11   42.69
  -1   1  -5 1038.74   44.92
   1  -1   5 1010.71   47.83
   1  -1   5  997.39   44.84
   1  -1   5  992.85   48.08
  -1   1  -5 1018.26   47.33
   1  -1   6  671.39   32.91
  -1   1  -6  708.32   32.91
   1  -1   6  750.51   37.83
   1  -1   6  671.09   36.73
  -1   1  -6  698.98   36.31
  -1   1  -6  656.11   29.66
  -1   1  -6  691.94   29.49
  -1   1  -6  676.14   29.26
   1  -1   6  671.07   34.87
  -1   1  -6  678.88   29.40
  -1   1  -7    2.05    1.18
  -1   1  -7    3.02    1.33
   1  -1   7    2.24    1.31
  -1   1  -7    3.68    3.09
   1  -1   7    4.32    3.09
  -1   1  -7    4.93    1.58
   1  -1   7    0.77    2.08
   1  -1   7    5.05    3.39
  -1   1  -7    4.69    1.52
  -1   1  -8    0.27    1.18
  -1   1  -8    1.18    2.39
  -1   1  -8    1.36    1.20
  -1   1  -8    0.89    1.27
   1  -1   8    0.29    1.19
  -1   1  -8    3.22    2.66
   1  -1   8    1.35    1.42
  -1   1  -8    0.51    1.18
  -1   1  -8    0.25    1.06
   1  -1   8    1.29    2.92
   1  -1   8   -1.84    2.08
   1  -1   8    1.19    2.95
  -1   1  -8    0.26    1.01
  -1   1  -8    0.30    1.22
  -1   1  -9  104.25    7.47
  -1   1  -9  110.16    7.61
   1  -1   9  114.25    7.75
  -1   1  -9  100.54    7.00
  -1   1  -9  110.47    7.24
   1  -1   9   82.79   12.75
   1  -1   9   88.50   12.61
   1  -1   9   95.11   11.25
  -1   1  -9  108.12    7.20
  -1   1  -9  104.03    7.61
   1  -1   9   99.89    7.14
  -1   1  -9  105.47    7.44
  -1   1 -10   57.42    5.08
  -1   1 -10   57.09    5.21
   1  -1  10   54.14    5.26
   1  -1  10   52.64    5.12
  -1   1 -10   45.18    4.43
  -1   1 -10   48.09    4.56
   1  -1  10   45.90    9.69
   1  -1  10   53.14    8.96
  -1   1 -10   47.02    4.52
  -1   1 -10   55.74    5.36
  -1   1 -11    3.96    2.13
   1  -1  11    7.54    2.35
   1  -1  11    2.49    1.67
   1  -1  11    4.06    1.88
  -1   1 -11    3.18    1.74
  -1   1 -11    2.27    1.33
  -1   1 -11    4.38    1.57
  -1   1 -11    3.32    1.33
  -1   1 -11    2.72    1.60
  -1   1 -11    4.35    1.60
   1  -1  12   12.23    2.39
  -1   1 -12    7.84    2.26
  -1   1 -12   12.68    2.24
   1  -1  12    7.43    1.98
   1  -1  12   15.11    2.47
  -1   1 -12   13.20    1.86
  -1   1 -12   10.73    1.81
  -1   1 -12    7.84    1.98
  -1   1 -12   11.74    1.79
   1  -1  13    9.44    1.52
   1  -1  13    6.06    1.52
  -1   1 -13    6.19    1.67
  -1   1 -13    7.74    1.69
   1  -1  13    7.15    1.64
  -1   1 -13   10.19    1.92
   1  -1  14    2.39    0.98
  -1   1 -14    3.68    0.93
  -1   1 -14    2.86    0.91
   1   0 -14   46.45    3.32
   1   0 -14   46.61    3.30
   1   0 -13   35.22    3.42
  -1   0  13   35.02    3.29
   1   0 -13   38.27    3.55
   1   0 -13   33.10    2.69
  -1   0  12   42.12    4.20
   1   0 -12   36.31    4.08
   1   0 -12   39.00    4.22
   1   0 -12   34.97    4.10
   1   0 -12   41.46    3.65
   1   0 -12   44.50    4.18
   1   0 -12   40.84    4.21
   1   0 -11    5.26    2.13
   1   0 -11    4.20    2.01
   1   0 -11    3.30    1.84
   1   0 -11    5.80    1.67
   1   0 -11    4.09    1.63
  -1   0  11    3.22    1.64
   1   0 -11    1.76    1.85
   1   0 -10   86.77    6.46
   1   0 -10   98.37    7.26
   1   0 -10  100.56    7.33
   1   0 -10   86.32    6.64
  -1   0  10   94.31   13.19
  -1   0  10  112.13   13.62
   1   0 -10   82.77    6.30
   1   0 -10  101.88    7.41
   1   0  -9    1.59    1.29
   1   0  -9    1.28    1.45
   1   0  -9    2.61    1.72
   1   0  -9    0.67    1.62
   1   0  -9    3.50    1.59
  -1   0   9    2.52    3.37
  -1   0   9    5.44    3.64
  -1   0   9    3.03    2.29
   1   0  -9    0.53    0.97
   1   0  -9    2.25    1.53
   1   0  -8   -0.26    1.33
   1   0  -8    0.68    1.68
   1   0  -8    0.55    1.24
   1   0  -8    0.84    1.36
   1   0  -8    1.15    1.42
   1   0  -8    0.26    1.18
  -1   0   8   -1.16    3.32
   1   0  -8   -0.27    1.16
  -1   0   8   -0.89    2.20
   1   0  -8    0.55    1.16
  -1   0   7  636.06   33.03
  -1   0   7  619.22   35.54
   1   0  -7  624.40   27.04
   1   0  -7  610.98   27.32
   1   0  -7  607.17   27.23
   1   0  -7  634.13   31.62
   1   0  -7  619.43   33.23
   1   0  -7  616.05   27.17
   1   0  -7  576.01   26.99
  -1   0   6  640.47   32.47
  -1   0   6  532.79   26.59
  -1   0   6  565.49   29.76
   1   0  -6  571.77   25.37
   1   0  -6  586.78   25.15
   1   0  -6  581.15   25.34
   1   0  -6  588.39   25.25
   1   0  -6  592.20   29.10
   1   0  -6  563.08   25.10
   1   0  -6  570.46   30.05
   1   0  -5  232.27   14.57
   1   0  -5  229.64   14.10
  -1   0   5  261.09   16.29
  -1   0   5  235.93   14.55
  -1   0   5  257.63   13.09
   1   0  -4  212.11   11.64
   1   0  -4  213.37   11.81
  -1   0   4  204.18   11.48
  -1   0   4  233.24   10.69
  -1   0   4  235.10   13.04
  -1   0   3   52.97    3.29
   1   0  -3   46.81    4.29
   1   0  -3   49.10    4.28
   1   0  -3   54.71    3.30
  -1   0   3   57.29    5.18
  -1   0   3   43.64    3.99
  -1   0   3   56.86    3.92
   1   0  -2   43.59    3.96
   1   0  -2   44.04    3.28
   1   0  -2   43.26    3.67
  -1   0   2   45.00    3.12
   1   0  -2   46.38    3.06
   1   0  -1  419.67   17.66
   1   0  -1  392.47   17.54
   1   0   0  506.92   22.34
  -1   0   0  563.98   22.73
  -1   0   0  566.61   22.56
   1   0   0  567.23   22.32
  -1   0   0  522.49   22.73
   1   0   0  528.01   23.05
   1   0   1  758.25   32.12
  -1   0  -1  778.76   31.72
  -1   0  -1  761.05   32.31
   1   0   1  745.63   31.91
   1   0   1  769.17   31.96
  -1   0  -1  786.06   32.19
   1   0   2  336.45   15.73
  -1   0  -2  307.71   14.65
  -1   0  -2  339.19   15.79
   1   0   2  328.85   14.39
   1   0   3  283.59   15.29
  -1   0  -3  293.42   14.38
  -1   0  -3  315.42   13.53
  -1   0  -3  330.10   16.27
   1   0   3  315.28   15.72
   1   0   3  299.43   13.48
  -1   0  -3  316.88   15.85
  -1   0  -4    8.37    1.73
   1   0   4    6.13    1.95
  -1   0  -4    8.40    2.41
   1   0   4    6.46    2.44
  -1   0  -4    5.33    2.17
   1   0   4    4.54    1.81
   1   0   5  438.96   23.08
   1   0   5  459.34   24.60
   1   0   5  457.06   22.89
  -1   0  -5  416.88   20.57
  -1   0  -5  441.41   23.28
   1   0   6 1207.80   54.60
   1   0   6 1162.31   51.47
  -1   0  -6 1104.82   48.47
  -1   0  -6 1075.09   47.21
  -1   0  -6 1177.92   53.03
  -1   0  -6 1159.78   46.93
  -1   0  -6 1112.50   47.17
   1   0   6 1124.74   51.89
  -1   0  -6 1137.99   50.18
  -1   0  -6 1116.58   46.87
  -1   0  -7   12.95    2.05
  -1   0  -7   12.60    2.15
   1   0   7   13.28    3.27
  -1   0  -7   13.31    2.26
   1   0   7   11.83    2.05
  -1   0  -7   13.74    1.97
  -1   0  -7   13.38    4.01
   1   0   7    8.30    3.99
  -1   0  -7   15.08    2.12
  -1   0  -7    9.00    4.00
   1   0   7   17.31    3.93
  -1   0  -7   11.82    2.87
  -1   0  -8  286.77   14.46
   1   0   8  331.87   15.66
   1   0   8  316.28   23.11
  -1   0  -8  300.33   15.26
  -1   0  -8  307.67   15.54
  -1   0  -8  329.24   15.43
  -1   0  -9   46.00    4.35
  -1   0  -9   42.17    4.36
  -1   0  -9   44.62    4.55
   1   0   9   40.28    4.27
  -1   0  -9   40.72    3.92
  -1   0  -9   39.13    3.84
   1   0   9   27.92    6.40
   1   0   9   34.56    7.73
  -1   0  -9   37.16    3.78
   1   0   9   45.35    4.19
  -1   0  -9   45.55    4.57
  -1   0 -10  186.82   11.43
   1   0  10  200.27   11.48
  -1   0 -10  213.29   10.92
  -1   0 -10  179.44   10.48
   1   0  10  156.53   17.19
   1   0  10  200.67   20.25
   1   0  10  158.99   15.71
  -1   0 -10  199.19   11.25
  -1   0 -10  178.59   10.52
   1   0  10  190.49   10.77
  -1   0 -10  180.98   11.31
   1   0  11  403.21   20.37
   1   0  11  404.51   20.18
  -1   0 -11  426.71   20.49
   1   0  11  413.79   20.20
  -1   0 -11  378.22   18.94
  -1   0 -11  391.26   19.09
   1   0  11  379.25   30.58
  -1   0 -11  413.55   19.45
  -1   0 -11  409.23   20.03
  -1   0 -11  397.68   19.15
  -1   0 -11  412.64   20.46
   1   0  12   21.36    3.08
   1   0  12   27.27    3.41
  -1   0 -12   29.08    3.49
   1   0  12   26.56    3.46
  -1   0 -12   20.57    2.45
  -1   0 -12   25.54    2.64
  -1   0 -12   25.39    2.83
  -1   0 -12   27.89    3.61
  -1   0 -12   20.27    2.38
   1   0  13   20.74    2.64
   1   0  13   15.78    2.33
  -1   0 -13   21.80    2.87
   1   0  13   15.48    2.27
  -1   0 -13   19.28    2.66
  -1   0 -13   16.16    1.91
  -1   0 -14   53.11    3.63
  -1  -1  14    0.84    0.84
   1   1 -14    1.98    0.81
   1   1 -14    1.52    0.81
   1   1 -13  173.83    9.07
  -1  -1  13  165.17    8.95
   1   1 -13  182.99    9.15
  -1  -1  13  157.84    8.88
   1   1 -12  121.93    7.98
   1   1 -12  110.95    7.65
  -1  -1  12  132.45    8.06
   1   1 -12  132.43    8.04
  -1  -1  11  113.43    7.77
   1   1 -11  103.57    7.57
   1   1 -11  110.36    7.60
   1   1 -11  106.02    6.53
   1   1 -11   99.25    6.49
   1   1 -11  115.30    7.84
   1   1 -11   99.58    7.56
   1   1 -10    6.22    2.17
   1   1 -10    9.37    2.04
   1   1 -10    9.45    2.41
   1   1 -10    2.47    1.34
  -1  -1  10    5.98    3.71
  -1  -1  10    5.42    3.36
   1   1 -10    9.51    2.51
   1   1 -10    5.63    2.09
   1   1 -10    5.17    1.67
   1   1  -9   37.18    3.63
   1   1  -9   37.51    4.26
   1   1  -9   34.74    3.92
   1   1  -9   35.34    4.14
   1   1  -9   33.13    3.67
   1   1  -9   50.56    4.75
   1   1  -9   35.81    3.55
  -1  -1   9   34.80    7.85
  -1  -1   9   36.37    7.76
   1   1  -9   37.07    3.72
   1   1  -9   33.93    4.05
   1   1  -8  717.36   39.75
   1   1  -8  744.74   31.88
   1   1  -8  754.89   31.70
   1   1  -8  730.07   31.78
   1   1  -8  751.25   32.06
   1   1  -8  660.07   30.97
  -1  -1   8  729.66   40.99
  -1  -1   8  735.29   41.72
  -1  -1   8  706.33   38.63
   1   1  -8  640.08   30.90
   1   1  -8  667.63   31.53
   1   1  -7   34.83    3.56
   1   1  -7   37.13    3.67
   1   1  -7   37.28    3.40
  -1  -1   7   30.43    6.65
  -1  -1   7   32.74    6.40
  -1  -1   7   39.38    6.20
   1   1  -7   31.42    6.22
   1   1  -7   34.25    3.51
   1   1  -7   40.00    3.62
  -1  -1   6  336.21   21.92
  -1  -1   6  328.84   20.51
   1   1  -6  380.46   16.39
   1   1  -6  334.34   15.65
   1   1  -6  335.49   15.96
  -1  -1   6  328.48   15.40
   1   1  -6  374.25   21.76
   1   1  -6  331.88   15.99
   1   1  -6  340.48   15.90
   1   1  -6  320.33   18.36
   1   1  -5 1101.68   45.73
  -1  -1   5 1167.30   48.90
  -1  -1   5  991.23   46.08
   1   1  -5  951.43   41.77
   1   1  -5  966.08   41.62
   1   1  -5 1012.99   46.82
   1   1  -5 1038.81   44.58
   1   1  -4 5445.60  188.80
   1   1  -4 4906.32  190.25
  -1  -1   4 4210.02  184.93
   1   1  -4 4477.41  184.96
   1   1  -4 5538.89  189.87
  -1  -1   4 5443.76  190.11
  -1  -1   4 5514.29  191.66
  -1  -1   4 4763.32  185.48
   1   1  -3    8.84    1.78
  -1  -1   3   11.13    2.23
  -1  -1   3    8.85    0.93
  -1  -1   3    7.19    2.22
  -1  -1   3   10.13    1.53
   1   1  -3   12.83    1.56
   1   1  -2 1087.25   44.37
  -1  -1   2 1031.13   44.24
  -1  -1   2 1037.76   43.58
   1   1  -2 1026.42   42.96
   1   1  -2 1046.18   43.13
  -1  -1   2 1008.14   43.07
   1   1  -2 1030.12   43.37
  -1  -1   1 1360.55   56.10
   1   1  -1 1436.94   56.29
   1   1  -1 1274.66   55.76
  -1  -1   1 1437.92   56.40
  -1  -1   0 1325.73   57.97
   1   1   0 1510.82   58.79
  -1  -1   0 1471.30   59.61
  -1  -1   0 1577.62   59.52
   1   1   0 1486.90   59.26
   1   1   0 1544.39   59.59
  -1  -1   0 1513.63   59.47
  -1  -1  -1  762.87   32.66
  -1  -1  -1  739.00   32.88
   1   1   1  795.50   32.90
   1   1   1  825.68   33.01
  -1  -1  -2 1813.43   75.07
  -1  -1  -2 1776.49   74.24
   1   1   2 1826.60   74.27
  -1  -1  -2 1870.68   74.41
   1   1   3   28.35    3.51
  -1  -1  -3   37.51    3.86
   1   1   3   36.02    3.96
  -1  -1  -3   28.41    2.02
  -1  -1  -3   28.10    2.56
   1   1   3   33.67    2.72
   1   1   3   30.68    2.59
  -1  -1  -3   37.18    3.42
  -1  -1  -4  628.61   27.70
   1   1   4  609.52   27.98
   1   1   4  616.90   28.91
  -1  -1  -4  584.14   24.78
   1   1   4  613.18   28.51
  -1  -1  -4  630.89   28.72
   1   1   4  624.63   29.25
   1   1   4  593.16   25.05
  -1  -1  -4  556.73   25.12
  -1  -1  -5  714.23   32.54
   1   1   5  612.18   31.17
  -1  -1  -5  613.78   26.77
  -1  -1  -5  675.47   30.85
   1   1   5  687.75   32.57
   1   1   5  664.30   30.71
   1   1   6  533.76   26.66
  -1  -1  -6  497.91   22.43
   1   1   6  544.44   27.53
   1   1   6  497.13   28.16
  -1  -1  -6  523.12   22.83
  -1  -1  -6  511.12   26.61
   1   1   7   77.15    8.13
   1   1   7   62.57    8.45
   1   1   7   73.13    4.95
  -1  -1  -7   73.12    5.28
  -1  -1  -7   74.73    8.25
  -1  -1  -7   62.62    4.68
  -1  -1  -7   77.37    5.30
  -1  -1  -7   71.59    4.95
   1   1   7   86.19    8.30
  -1  -1  -7   79.47    7.95
  -1  -1  -7   67.98    4.86
  -1  -1  -8   21.85    2.90
  -1  -1  -8   21.12    2.58
   1   1   8   19.52    2.68
  -1  -1  -8   24.09    3.10
  -1  -1  -8   18.94    4.66
   1   1   8   16.61    3.98
   1   1   8   18.93    5.17
  -1  -1  -8   19.98    2.67
  -1  -1  -8   19.75    4.15
   1   1   8   17.02    4.01
  -1  -1  -9  171.61   10.06
  -1  -1  -9  158.76   10.20
  -1  -1  -9  162.90    9.51
   1   1   9  191.97   10.32
  -1  -1  -9  197.67   10.79
  -1  -1  -9  158.34    9.26
  -1  -1  -9  173.42    9.60
   1   1   9  194.99   17.58
  -1  -1  -9  172.16    9.98
  -1  -1  -9  161.40   10.14
   1   1   9  161.85    9.58
  -1  -1  -9  171.14    9.58
  -1  -1 -10   57.15    5.32
  -1  -1 -10   64.12    5.77
   1   1  10   70.10    5.56
  -1  -1 -10   50.51    5.33
  -1  -1 -10   49.34    4.47
  -1  -1 -10   61.17    4.87
   1   1  10   55.96   10.04
  -1  -1 -10   63.63    5.34
   1   1  10   59.42    4.93
  -1  -1 -10   68.73    5.75
  -1  -1 -10   58.50    4.78
  -1  -1 -11   78.41    6.83
   1   1  11   94.23    6.75
  -1  -1 -11  104.18    7.64
  -1  -1 -11   78.92    5.76
  -1  -1 -11   87.78    6.03
   1   1  11  112.33   13.10
  -1  -1 -11   87.98    6.75
  -1  -1 -11   92.86    7.14
  -1  -1 -11   86.07    6.05
   1   1  12    1.13    1.45
  -1  -1 -12    0.33    1.60
   1   1  12   -0.65    1.59
  -1  -1 -12   -0.53    1.20
  -1  -1 -12    1.33    1.71
   1   1  13  235.70   11.96
  -1  -1 -13  243.93   12.34
  -1  -1 -13  223.70   12.31
   1   1  13  221.51   12.14
  -1  -1 -13  244.82   12.68
  -1  -1 -13  230.21   11.79
  -1  -1 -13  245.40   12.85
   1   1  14   47.56    3.52
   1   1  14   34.59    2.76
  -1  -1 -14   42.36    3.27
  -1  -1 -14   44.93    3.40
  -1  -1 -14   36.82    2.66
  -1  -1 -14   38.95    3.42
   1   2 -13  103.41    5.83
   1   2 -13  123.26    6.36
   1   2 -13  123.00    6.35
  -1  -2  13  114.95    6.41
  -1  -2  12    1.31    1.13
   1   2 -12    2.82    1.24
  -1  -2  12    0.24    1.24
   1   2 -12    1.11    1.34
   1   2 -12    0.67    1.34
   1   2 -12    2.43    1.46
   1   2 -11  142.43    8.75
   1   2 -11  125.21    7.73
   1   2 -11  142.33    8.93
  -1  -2  11  139.95    8.92
   1   2 -11  142.20    8.78
   1   2 -10  341.18   17.81
   1   2 -10  348.80   17.66
  -1  -2  10  340.24   17.74
   1   2 -10  333.36   16.68
  -1  -2  10  315.45   25.11
  -1  -2  10  299.93   25.68
   1   2 -10  364.36   17.94
   1   2 -10  332.21   17.58
   1   2  -9  257.36   13.78
   1   2  -9  280.33   15.15
   1   2  -9  291.30   14.97
   1   2  -9  283.11   14.20
   1   2  -9  264.65   13.68
  -1  -2   9  251.28   22.16
  -1  -2   9  232.75   22.26
   1   2  -9  265.41   22.30
   1   2  -9  298.53   15.08
   1   2  -9  294.52   14.78
   1   2  -9  270.32   14.80
   1   2  -9  241.76   13.49
   1   2  -8  119.90    7.50
   1   2  -8  111.83    7.99
  -1  -2   8  118.99    7.39
   1   2  -8  130.51    8.28
   1   2  -8  128.51    7.80
   1   2  -8  114.63    7.36
  -1  -2   8  130.30   14.27
  -1  -2   8  126.72   14.31
   1   2  -8  119.76    7.45
   1   2  -8  125.21    8.19
   1   2  -8  133.23    8.16
   1   2  -8  114.57   13.55
   1   2  -8  116.89    8.09
   1   2  -7    1.95    1.09
   1   2  -7    5.07    1.85
  -1  -2   7    1.10    3.35
  -1  -2   7    2.09    2.60
  -1  -2   7    4.80    1.45
   1   2  -7    5.00    1.65
  -1  -2   7    4.50    2.88
   1   2  -7    3.01    1.42
   1   2  -7    5.64    1.75
   1   2  -7    4.02    2.88
   1   2  -6  692.42   30.27
  -1  -2   6  711.72   30.00
   1   2  -6  679.47   30.44
   1   2  -6  659.38   29.66
   1   2  -6  672.26   30.12
   1   2  -6  773.50   38.01
  -1  -2   6  686.34   36.27
  -1  -2   6  689.14   37.78
   1   2  -6  777.36   36.09
  -1  -2   6  711.09   38.25
   1   2  -5  137.78    7.72
  -1  -2   5  149.27    7.75
   1   2  -5  155.21    8.12
   1   2  -5  143.94    7.72
   1   2  -5  145.27   12.13
   1   2  -5  127.45    8.70
  -1  -2   5  154.29   11.62
   1   2  -5  130.03   10.75
  -1  -2   5  158.17   12.71
  -1  -2   5  144.25   12.17
  -1  -2   4  183.57   11.88
   1   2  -4  173.99   11.62
  -1  -2   4  182.34   12.65
  -1  -2   4  159.59   11.92
   1   2  -4  164.03    9.27
  -1  -2   4  166.17    8.71
   1   2  -4  156.86    8.51
  -1  -2   4  145.22    8.26
  -1  -2   3  975.76   43.32
   1   2  -3 1019.35   43.79
  -1  -2   3  983.46   43.87
  -1  -2   3  930.48   41.37
   1   2  -3  957.61   41.05
  -1  -2   2  374.58   19.07
   1   2  -2  389.44   18.28
  -1  -2   2  395.81   18.57
  -1  -2   1 1710.13   66.92
  -1  -2   1 1874.32   67.93
  -1  -2   1 1716.39   67.27
   1   2  -1 1785.38   67.31
   1   2   0 1432.34   60.38
  -1  -2   0 1425.93   60.56
   1   2   1   78.57    5.08
  -1  -2  -1   72.35    5.05
   1   2   1   78.92    5.34
   1   2   1   77.12    4.80
  -1  -2  -2 5639.94  226.66
  -1  -2  -2 5907.05  226.18
  -1  -2  -2 5420.95  226.21
   1   2   2 5570.27  226.23
   1   2   2 5588.27  225.72
  -1  -2  -3 2127.88   86.59
   1   2   3 2159.32   86.13
  -1  -2  -3 2089.21   86.12
  -1  -2  -3 2131.93   85.22
   1   2   3 1941.82   85.76
   1   2   4  391.47   22.20
  -1  -2  -4  460.89   21.98
  -1  -2  -4  475.49   22.82
  -1  -2  -4  412.35   20.19
   1   2   4  437.70   20.19
   1   2   4  449.88   22.85
  -1  -2  -4  437.50   20.33
  -1  -2  -5    0.66    1.30
   1   2   5    2.12    0.98
   1   2   5    1.41    0.98
  -1  -2  -5    1.49    0.89
  -1  -2  -5    2.16    1.00
   1   2   5   -1.12    1.96
   1   2   5    1.08    1.64
  -1  -2  -5    2.34    1.71
   1   2   5    2.80    2.27
   1   2   5   -0.41    1.75
  -1  -2  -6  274.55   15.81
  -1  -2  -6  277.95   13.23
  -1  -2  -6  278.65   13.35
   1   2   6  285.63   17.79
   1   2   6  310.19   19.14
  -1  -2  -6  286.22   17.54
   1   2   6  274.03   18.26
   1   2   6  272.94   16.23
  -1  -2  -6  266.30   13.00
   1   2   7   26.13    5.16
   1   2   7   45.64    7.16
   1   2   7   34.41    5.00
  -1  -2  -7   37.36    3.36
   1   2   7   42.61    6.89
   1   2   7   37.38    3.17
  -1  -2  -7   37.39    3.38
  -1  -2  -7   34.31    5.10
  -1  -2  -7   38.57    3.60
   1   2   8    1.70    2.27
   1   2   8   -1.10    2.72
   1   2   8    1.31    1.88
  -1  -2  -8   -0.24    1.38
  -1  -2  -8    1.57    2.25
   1   2   8    3.09    2.76
   1   2   8    0.43    1.06
  -1  -2  -8    1.60    1.41
  -1  -2  -8    0.95    1.20
  -1  -2  -8   -0.64    1.84
  -1  -2  -9  246.20   18.48
  -1  -2  -9  253.21   13.55
  -1  -2  -9  268.10   14.01
  -1  -2  -9  262.08   13.93
   1   2   9  272.35   13.34
  -1  -2  -9  268.45   13.39
   1   2   9  212.83   17.83
   1   2   9  276.86   22.66
   1   2   9  275.13   21.43
  -1  -2  -9  234.82   13.45
  -1  -2  -9  253.39   13.46
  -1  -2  -9  251.13   13.59
   1   2   9  235.37   13.08
  -1  -2 -10    1.63    1.47
  -1  -2 -10    3.24    2.25
   1   2  10    1.13    1.31
  -1  -2 -10    2.75    1.36
  -1  -2 -10    1.44    1.63
  -1  -2 -10   -0.24    1.06
   1   2  10    5.95    3.98
   1   2  10   -1.35    3.61
  -1  -2 -10    1.98    1.57
  -1  -2 -10    0.31    1.31
  -1  -2 -10    0.73    1.05
  -1  -2 -10    1.02    1.64
   1   2  11  227.83   13.06
  -1  -2 -11  251.72   13.52
  -1  -2 -11  238.05   13.54
   1   2  11  225.99   12.42
  -1  -2 -11  219.23   11.67
   1   2  11  193.26   19.46
   1   2  11  214.70   21.56
  -1  -2 -11  228.75   12.79
  -1  -2 -11  207.20   11.57
  -1  -2 -11  234.42   13.14
   1   2  12  458.10   21.79
  -1  -2 -12  486.47   23.17
  -1  -2 -12  453.11   22.08
  -1  -2 -12  472.09   22.23
  -1  -2 -12  467.88   22.99
  -1  -2 -12  438.04   22.48
   1   2  12  477.01   22.69
  -1  -2 -12  477.27   22.90
  -1  -2 -13   11.68    2.32
   1   2  13   11.27    1.98
  -1  -2 -13   12.37    2.56
   1   2  13   10.17    2.36
   1   2  13   10.24    2.23
  -1  -2 -13   11.27    2.37
  -1  -2 -13   13.19    2.30
  -1  -2 -13   15.23    2.27
  -1  -2 -13   14.34    2.66
  -1  -2 -14  262.05   11.93
   1   2  14  262.17   12.31
  -1  -2 -14  223.85   11.95
   1   2  14  210.60   11.49
  -1  -2 -14  271.76   12.10
  -1  -2 -14  245.94   12.39
  -1  -2 -14  253.32   11.69
  -1  -2 -15   21.90    1.67
   1   3 -13   41.00    2.39
   1   3 -13   37.42    2.28
   1   3 -13   42.01    2.39
  -1  -3  12   18.17    2.35
   1   3 -12   17.02    2.12
   1   3 -12   16.01    2.10
   1   3 -12   17.50    2.28
   1   3 -11   66.18    4.76
   1   3 -11   67.55    5.17
   1   3 -11   64.97    5.10
  -1  -3  11   71.83    5.56
   1   3 -11   70.60    5.21
   1   3 -11   58.75    5.19
   1   3 -10   39.72    4.28
   1   3 -10   43.70    3.79
   1   3 -10   45.74    4.22
   1   3 -10   48.35    4.73
   1   3 -10   42.13    4.29
   1   3 -10   38.45    4.50
   1   3  -9  124.90    8.43
   1   3  -9  108.83    7.72
  -1  -3   9  119.41    7.25
   1   3  -9  110.62    7.22
   1   3  -9  127.22    7.86
  -1  -3   9  118.56   14.33
  -1  -3   9  106.22   13.40
   1   3  -9  125.56   13.75
   1   3  -9  114.27    7.72
   1   3  -9  114.89    8.01
   1   3  -9  109.19    7.17
   1   3  -9   97.27    6.65
   1   3  -8  478.83   23.08
  -1  -3   8  495.26   22.11
   1   3  -8  477.05   22.59
   1   3  -8  458.38   21.93
   1   3  -8  479.49   22.34
  -1  -3   8  469.91   32.46
  -1  -3   8  454.09   31.42
   1   3  -8  492.07   22.84
   1   3  -8  480.43   31.86
   1   3  -8  470.40   22.32
   1   3  -8  433.22   21.49
   1   3  -8  463.39   22.69
   1   3  -8  452.78   21.89
   1   3  -7  187.64   10.72
   1   3  -7  191.44   10.43
  -1  -3   7  177.08   10.00
   1   3  -7  172.34    9.86
   1   3  -7  165.79    9.88
  -1  -3   7  185.94   17.26
  -1  -3   7  182.02   16.88
   1   3  -7  170.54   16.32
   1   3  -7  186.92   10.16
   1   3  -7  176.79    9.95
   1   3  -7  153.49   10.05
   1   3  -7  177.47    9.72
   1   3  -6  494.13   23.13
  -1  -3   6  523.70   23.19
   1   3  -6  537.21   23.70
   1   3  -6  499.19   23.08
   1   3  -6  498.74   30.63
  -1  -3   6  480.82   30.37
   1   3  -6  479.57   28.87
  -1  -3   6  491.20   30.90
   1   3  -5  168.50    9.30
  -1  -3   5  181.99    9.50
  -1  -3   5  194.07   15.03
   1   3  -5  187.26   14.33
  -1  -3   5  170.25   14.50
   1   3  -5  186.80    9.79
   1   3  -5  204.02   15.55
   1   3  -5  167.06    9.23
  -1  -3   4  830.16   34.34
   1   3  -4  801.02   34.09
  -1  -3   4  779.96   35.66
   1   3  -4  818.03   35.57
   1   3  -4  748.98   35.72
   1   3  -4  811.64   34.48
   1   3  -4  807.58   34.10
   1   3  -4  837.08   39.94
  -1  -3   4  836.13   40.60
  -1  -3   4  835.23   40.50
  -1  -3   3  374.48   20.76
  -1  -3   3  361.30   21.04
   1   3  -3  364.99   20.72
   1   3  -3  370.80   18.46
  -1  -3   3  368.75   18.87
  -1  -3   3  348.60   18.43
  -1  -3   2  202.75   12.74
  -1  -3   2  205.07   12.71
  -1  -3   2  191.77   11.94
   1   3  -2  205.15   12.05
   1   3  -1  132.68    9.13
   1   3  -1  131.70    6.91
  -1  -3   1  125.19    8.66
  -1  -3   1  128.44    8.70
  -1  -3   1  127.50    9.60
   1   3  -1  127.89    8.70
  -1  -3   1  129.60    8.91
  -1  -3   0  564.83   24.95
  -1  -3   0  497.81   24.20
  -1  -3   0  495.30   25.15
   1   3   0  553.44   24.91
   1   3   0  499.02   23.43
  -1  -3   0  548.02   25.46
  -1  -3  -1  801.56   34.50
   1   3   1  731.94   33.94
   1   3   1  764.46   33.72
  -1  -3  -1  768.37   34.97
   1   3   2 9207.69  372.44
  -1  -3  -2 9075.80  374.39
   1   3   2 9314.53  374.66
  -1  -3  -2 9999.00  373.68
   1   3   2 9044.25  374.43
   1   3   2 9283.66  372.97
  -1  -3  -3 1382.04   56.20
  -1  -3  -3 1344.18   56.46
  -1  -3  -3 1281.94   54.79
  -1  -3  -3 1304.45   55.56
   1   3   3 1326.92   55.57
  -1  -3  -3 1159.46   52.47
   1   3   3 1374.58   54.12
   1   3   4 1998.38   84.35
  -1  -3  -4 2105.30   83.91
  -1  -3  -4 2121.83   84.44
  -1  -3  -4 1979.64   82.22
  -1  -3  -4 1856.42   82.03
   1   3   4 1974.25   82.19
  -1  -3  -4 1888.44   79.67
   1   3   4 1899.96   81.00
  -1  -3  -5   23.96    2.88
   1   3   5   26.13    3.48
  -1  -3  -5   28.51    3.71
  -1  -3  -5   29.56    3.67
   1   3   5   33.83    5.06
  -1  -3  -5   24.54    3.94
   1   3   5   38.16    5.39
   1   3   5   32.39    3.78
  -1  -3  -6   74.44    4.82
  -1  -3  -6   70.92    4.64
  -1  -3  -6   69.93    4.73
  -1  -3  -6   51.41    5.19
  -1  -3  -6   58.96    5.22
   1   3   6   70.19    5.57
   1   3   6   63.98    7.57
  -1  -3  -6   75.16    7.47
   1   3   6   73.52    8.32
   1   3   6   59.76    7.83
  -1  -3  -6   64.52    4.43
   1   3   6   69.03    6.81
   1   3   6   64.17    6.17
  -1  -3  -7  249.43   13.08
  -1  -3  -7  271.49   13.27
  -1  -3  -7  249.72   14.90
   1   3   7  270.12   12.49
  -1  -3  -7  273.97   13.42
   1   3   7  272.00   18.98
   1   3   7  281.20   19.75
   1   3   7  261.41   19.02
  -1  -3  -7  268.29   13.12
   1   3   7  270.62   16.78
   1   3   7  240.86   15.67
  -1  -3  -8   43.89    4.14
  -1  -3  -8   50.56    4.38
   1   3   8   46.26    3.70
  -1  -3  -8   49.55    4.51
   1   3   8   37.09    7.14
   1   3   8   55.95    8.25
   1   3   8   45.74    7.81
   1   3   8   40.01    5.77
   1   3   8   50.38    6.18
  -1  -3  -8   52.60    4.34
   1   3   9   58.61    4.44
  -1  -3  -9   55.00    5.01
  -1  -3  -9   52.95    4.80
  -1  -3  -9   50.20    4.77
   1   3   9   58.51    8.74
   1   3   9   56.76    9.58
   1   3   9   54.41    9.10
  -1  -3  -9   54.91    4.80
  -1  -3  -9   63.71    5.18
  -1  -3  -9   62.09    8.69
  -1  -3 -10  583.81   26.77
   1   3  10  605.06   26.23
  -1  -3 -10  628.43   27.67
   1   3  10  551.20   26.50
  -1  -3 -10  584.60   27.16
   1   3  10  522.76   33.73
   1   3  10  533.88   36.51
   1   3  10  538.37   37.60
  -1  -3 -10  546.45   27.22
  -1  -3 -10  588.33   26.93
  -1  -3 -10  554.17   34.02
   1   3  11  316.50   16.46
  -1  -3 -11  300.68   16.79
  -1  -3 -11  336.18   17.14
  -1  -3 -11  292.89   15.69
   1   3  11  327.55   15.61
   1   3  11  294.35   25.71
   1   3  11  314.32   25.41
  -1  -3 -11  291.53   16.06
  -1  -3 -11  314.21   16.58
  -1  -3 -12  141.76    9.07
  -1  -3 -12  160.85    9.95
  -1  -3 -12  130.61    8.52
  -1  -3 -12  140.58    9.52
   1   3  12  155.45    9.51
  -1  -3 -12  136.47    9.00
  -1  -3 -12  139.23    9.27
  -1  -3 -13  121.74    7.64
   1   3  13  127.15    8.14
  -1  -3 -13  132.03    8.52
  -1  -3 -13  121.80    8.14
  -1  -3 -13  123.21    7.82
  -1  -3 -13  136.23    8.62
  -1  -3 -14   84.34    5.80
  -1  -3 -14   91.32    5.51
  -1  -3 -14   85.56    5.19
  -1  -3 -14   82.14    5.21
  -1  -3 -14  101.35    6.00
   1   3  14   81.95    5.62
   1   3  14   69.18    5.16
  -1  -3 -15   56.99    3.01
  -1  -3 -15   39.95    2.56
  -1  -4  12    9.09    1.65
   1   4 -12    6.39    0.98
   1   4 -12    7.11    1.08
  -1  -4  11    5.40    1.69
  -1  -4  11    9.99    2.27
   1   4 -11   10.86    1.80
   1   4 -11    8.19    1.60
   1   4 -11    6.76    1.58
   1   4 -11   11.29    2.04
  -1  -4  10    2.93    1.75
   1   4 -10    4.85    1.64
   1   4 -10    0.31    1.45
   1   4 -10    0.60    1.19
   1   4 -10    2.99    1.43
   1   4 -10    1.42    1.44
   1   4 -10    2.93    1.73
   1   4 -10    2.69    1.40
   1   4  -9  398.13   20.09
   1   4  -9  363.94   19.15
  -1  -4   9  425.90   20.03
  -1  -4   9  403.97   18.95
   1   4  -9  388.29   18.91
   1   4  -9  405.81   19.50
   1   4  -9  392.77   19.72
   1   4  -9  386.32   19.21
   1   4  -9  391.58   18.57
   1   4  -8    2.54    1.77
  -1  -4   8    2.94    1.58
   1   4  -8    4.11    1.73
   1   4  -8    3.74    1.67
   1   4  -8    2.59    1.52
  -1  -4   8    4.73    3.57
  -1  -4   8    4.22    2.85
  -1  -4   8    5.18    2.93
   1   4  -8   -1.37    3.10
   1   4  -8    4.78    1.90
   1   4  -8    2.98    1.52
   1   4  -8    4.80    1.69
   1   4  -8    2.91    1.54
   1   4  -7  419.21   20.29
   1   4  -7  423.56   19.83
  -1  -4   7  429.29   19.90
   1   4  -7  403.24   19.64
   1   4  -7  394.28   19.44
  -1  -4   7  376.64   28.40
   1   4  -7  380.65   26.11
  -1  -4   7  391.97   27.94
  -1  -4   7  373.96   25.92
   1   4  -7  408.82   19.52
   1   4  -7  413.69   28.90
   1   4  -7  395.31   19.34
   1   4  -7  379.44   19.36
   1   4  -6   38.67    4.13
   1   4  -6   48.26    4.28
  -1  -4   6   43.40    4.27
   1   4  -6   42.80    4.10
   1   4  -6   45.37    4.12
  -1  -4   6   43.65    7.97
  -1  -4   6   41.13    7.64
  -1  -4   6   29.57    5.97
   1   4  -6   42.55    7.04
   1   4  -6   42.00    7.64
   1   4  -6   47.67    4.14
   1   4  -6   36.28    3.79
   1   4  -6   36.95    3.82
   1   4  -5    4.31    1.52
  -1  -4   5    5.88    1.73
  -1  -4   5    2.93    2.80
  -1  -4   5    3.12    2.38
  -1  -4   5    8.73    3.68
   1   4  -5    0.88    2.83
   1   4  -5    5.51    1.75
  -1  -4   5    9.38    1.59
   1   4  -5    4.79    1.47
   1   4  -5    1.02    2.31
  -1  -4   4   40.37    3.55
   1   4  -4   34.68    3.20
   1   4  -4   40.37    3.41
   1   4  -4   44.29    4.58
  -1  -4   4   30.21    5.81
   1   4  -4   37.66    6.34
  -1  -4   4   29.31    5.23
  -1  -4   4   39.22    6.50
  -1  -4   4   37.16    3.20
   1   4  -4   47.44    3.87
   1   4  -4   38.40    3.24
  -1  -4   3   83.36    8.78
  -1  -4   3   56.08    6.64
  -1  -4   3   72.57    7.90
   1   4  -3   61.87    7.55
  -1  -4   3   73.54    6.76
  -1  -4   3   72.83    6.95
   1   4  -3   61.31    6.32
   1   4  -3   67.37    4.72
  -1  -4   3   65.43    4.41
  -1  -4   3   72.60    4.79
  -1  -4   2  387.99   21.15
  -1  -4   2  362.39   18.71
  -1  -4   2  390.92   19.79
  -1  -4   2  366.33   20.28
   1   4  -2  380.34   18.95
  -1  -4   2  370.72   18.78
  -1  -4   2  389.18   19.40
  -1  -4   1    2.40    1.89
  -1  -4   1    4.32    2.10
   1   4  -1    2.06    2.03
  -1  -4   1    3.33    2.45
   1   4  -1    4.18    1.23
  -1  -4   1    1.52    1.78
   1   4  -1    6.84    2.37
  -1  -4   0    1.69    1.96
  -1  -4   0    5.24    2.12
   1   4   0    1.56    1.26
   1   4   0    2.21    1.73
  -1  -4   0    2.50    1.82
   1   4   0    4.39    2.10
   1   4   1 2089.26   90.89
   1   4   1 2187.91   91.01
  -1  -4  -1 2163.18   91.44
  -1  -4  -1 2123.88   92.26
  -1  -4  -1 2323.53   93.06
  -1  -4  -2 1694.01   67.29
  -1  -4  -2 1612.32   68.49
  -1  -4  -2 1512.82   68.52
  -1  -4  -2 1640.63   69.38
   1   4   2 1557.47   68.44
   1   4   2 1509.91   66.56
   1   4   2 1548.65   69.05
  -1  -4  -3 1254.74   52.61
  -1  -4  -3 1245.48   53.29
  -1  -4  -3 1165.50   52.32
   1   4   3 1115.00   48.94
  -1  -4  -3 1145.72   50.24
   1   4   3 1118.22   52.00
  -1  -4  -3 1156.00   52.26
   1   4   3 1156.96   49.58
  -1  -4  -4 1053.27   44.76
  -1  -4  -4 1122.56   46.99
   1   4   4 1036.04   46.07
  -1  -4  -4 1092.61   46.87
  -1  -4  -4  934.37   40.87
   1   4   4 1098.32   43.71
   1   4   5  715.42   32.94
  -1  -4  -5  694.84   29.62
   1   4   5  725.31   30.37
  -1  -4  -5  613.35   29.56
  -1  -4  -5  710.53   30.33
  -1  -4  -5  691.67   25.89
   1   4   5  659.26   27.46
  -1  -4  -6  430.49   19.32
  -1  -4  -6  397.35   18.82
  -1  -4  -6  427.44   19.16
  -1  -4  -6  413.18   22.13
  -1  -4  -6  414.24   22.30
   1   4   6  435.03   22.32
   1   4   6  430.64   25.91
  -1  -4  -6  438.30   23.03
   1   4   6  423.76   25.77
   1   4   6  392.32   20.66
  -1  -4  -6  437.68   19.35
  -1  -4  -7  198.45   10.75
  -1  -4  -7  188.29   10.20
  -1  -4  -7  197.28   10.64
  -1  -4  -7  204.00   10.85
  -1  -4  -7  176.99   11.93
  -1  -4  -7  217.44   14.85
   1   4   7  210.12   16.83
   1   4   7  230.92   17.20
   1   4   7  239.96   17.75
   1   4   7  195.36   13.96
  -1  -4  -7  218.13   11.11
  -1  -4  -8  827.12   36.43
  -1  -4  -8  824.88   36.44
  -1  -4  -8  877.24   36.77
  -1  -4  -8  793.26   35.38
   1   4   8  865.61   45.98
   1   4   8  839.48   45.36
   1   4   8  848.85   45.97
   1   4   8  801.56   40.49
  -1  -4  -8  842.68   36.74
  -1  -4  -9  738.33   38.60
  -1  -4  -9  661.26   29.64
  -1  -4  -9  633.42   29.09
  -1  -4  -9  639.96   29.19
  -1  -4  -9  662.32   29.51
   1   4   9  645.38   38.14
   1   4   9  623.04   39.04
  -1  -4  -9  669.23   29.22
   1   4   9  602.30   38.04
  -1  -4  -9  594.67   28.16
  -1  -4  -9  618.50   28.79
  -1  -4  -9  602.64   28.78
  -1  -4 -10   30.78    3.38
  -1  -4 -10   24.39    6.02
  -1  -4 -10   32.27    4.20
   1   4  10   38.24    4.09
  -1  -4 -10   37.38    4.52
  -1  -4 -10   33.37    3.87
  -1  -4 -10   31.66    4.07
   1   4  10   26.79    6.42
   1   4  10   27.78    7.36
  -1  -4 -10   39.74    4.17
  -1  -4 -10   37.67    4.11
   1   4  10   30.15    7.71
  -1  -4 -10   28.45    3.79
  -1  -4 -11  533.51   33.79
   1   4  11  596.84   26.16
  -1  -4 -11  564.60   26.54
  -1  -4 -11  554.69   25.74
  -1  -4 -11  535.59   25.04
   1   4  11  501.15   36.46
   1   4  11  538.00   36.24
  -1  -4 -11  506.62   26.13
  -1  -4 -11  548.10   25.91
   1   4  11  543.71   25.47
  -1  -4 -11  542.06   25.99
  -1  -4 -12  117.35    7.78
  -1  -4 -12   99.85    7.07
   1   4  12  115.08    7.74
  -1  -4 -12  109.45    7.05
  -1  -4 -12  100.34    7.44
  -1  -4 -12  107.69    7.72
  -1  -4 -13   10.41    2.48
   1   4  13   10.82    2.26
  -1  -4 -13   11.16    2.37
  -1  -4 -13    8.08    1.76
  -1  -4 -13   10.34    2.10
  -1  -4 -14   56.24    4.19
  -1  -4 -14   57.16    4.61
  -1  -4 -14   50.98    3.59
  -1  -4 -14   53.96    3.70
  -1  -4 -14   59.98    4.47
   1   4  14   54.67    4.23
   1   4  14   46.79    4.01
  -1  -4 -15   58.32    3.58
   1   5 -11   38.23    2.67
  -1  -5  11   48.35    3.84
   1   5 -11   43.52    3.39
  -1  -5  11   50.96    3.62
   1   5 -10   60.98    4.93
  -1  -5  10   65.64    5.03
   1   5 -10   59.97    5.13
   1   5 -10   67.46    4.88
   1   5 -10   63.89    4.36
   1   5 -10   70.72    4.52
   1   5 -10   62.98    4.28
  -1  -5  10   63.08    5.25
   1   5  -9    2.71    1.81
   1   5  -9    5.72    1.56
   1   5  -9    6.52    2.17
  -1  -5   9    3.46    1.38
  -1  -5   9    2.04    1.67
   1   5  -9    5.11    1.57
   1   5  -9    5.26    1.76
   1   5  -9    3.86    1.38
   1   5  -9    3.12    1.30
   1   5  -8  724.65   33.30
   1   5  -8  690.48   32.34
  -1  -5   8  728.71   32.71
  -1  -5   8  779.25   33.11
   1   5  -8  711.32   32.71
   1   5  -8  710.20   32.40
  -1  -5   8  704.12   45.16
   1   5  -8  706.89   32.23
   1   5  -8  740.00   33.05
   1   5  -8  739.30   32.35
   1   5  -7  121.31    8.37
  -1  -5   7  122.80    7.95
   1   5  -7  100.09    7.37
   1   5  -7  117.74    7.80
   1   5  -7  110.69    7.80
  -1  -5   7   82.53   12.90
  -1  -5   7  112.02   13.77
  -1  -5   7  109.33   13.56
   1   5  -7  108.16   13.75
   1   5  -7  110.93    7.45
   1   5  -7  118.43    7.70
   1   5  -7  104.31    7.52
   1   5  -6  209.75   11.83
   1   5  -6  205.17   11.23
  -1  -5   6  204.21   11.53
   1   5  -6  194.07   11.20
  -1  -5   6  188.11   15.65
  -1  -5   6  176.38   17.30
  -1  -5   6  203.35   19.76
  -1  -5   6  190.46   18.08
   1   5  -6  195.57   17.52
   1   5  -6  217.87   19.61
   1   5  -6  192.30   10.90
   1   5  -6  196.72   11.18
   1   5  -6  187.00   11.11
  -1  -5   5  106.28    6.59
   1   5  -5  103.89    7.26
   1   5  -5  104.59    6.79
  -1  -5   5  104.19    7.15
   1   5  -5   99.98    6.85
   1   5  -5   99.62    6.84
   1   5  -5  103.67   11.79
  -1  -5   5  103.66   13.18
  -1  -5   5  106.04   12.21
  -1  -5   5  111.65   12.58
  -1  -5   5   90.65   10.10
   1   5  -5  100.87    6.60
   1   5  -5  104.67   12.48
   1   5  -5  106.38    6.94
   1   5  -5   93.61    6.77
  -1  -5   4    2.57    1.59
   1   5  -4    2.85    1.19
   1   5  -4    2.00    1.21
   1   5  -4    2.94    1.49
  -1  -5   4    1.54    1.10
  -1  -5   4    2.32    2.63
  -1  -5   4    2.94    2.23
  -1  -5   4    4.97    3.02
   1   5  -4    2.88    3.08
  -1  -5   4    3.91    2.80
   1   5  -4    5.82    1.78
   1   5  -4    1.06    1.11
  -1  -5   3  766.63   38.63
  -1  -5   3  823.31   41.69
  -1  -5   3  722.68   40.12
  -1  -5   3  818.28   33.70
   1   5  -3  842.81   34.11
   1   5  -3  783.58   38.25
  -1  -5   3  759.63   38.09
   1   5  -3  746.97   33.27
  -1  -5   3  775.00   33.85
   1   5  -3  742.29   33.15
  -1  -5   2   77.93    7.91
   1   5  -2   84.76    9.33
  -1  -5   2   88.74    9.64
  -1  -5   2   80.71    9.01
  -1  -5   2   90.52    5.56
   1   5  -2   87.63    5.69
  -1  -5   2   78.44    8.41
  -1  -5   2   75.32    8.10
   1   5  -2   87.04    8.50
   1   5  -2   86.15    5.15
  -1  -5   1  906.05   46.58
  -1  -5   1  954.65   44.14
   1   5  -1 1065.64   46.70
  -1  -5   1  898.10   45.87
  -1  -5   1  880.59   45.06
   1   5  -1  903.92   41.38
  -1  -5   1  936.11   39.89
  -1  -5   1  980.70   39.85
  -1  -5   1  993.24   45.86
  -1  -5   1  940.62   45.33
   1   5  -1  955.94   45.44
   1   5   0   25.58    3.74
  -1  -5   0   30.57    5.24
  -1  -5   0   29.89    5.12
  -1  -5   0   29.48    4.25
   1   5   0   25.57    4.35
   1   5   0   18.56    4.21
  -1  -5   0   21.40    4.34
  -1  -5   0   20.32    4.26
  -1  -5  -1   10.96    2.85
   1   5   1   12.10    3.10
   1   5   1   14.44    3.34
  -1  -5  -1   19.20    3.95
  -1  -5  -1   10.64    3.27
  -1  -5  -1   12.35    3.64
  -1  -5  -2 1431.06   58.40
  -1  -5  -2 1399.19   59.83
   1   5   2 1188.73   59.13
  -1  -5  -2 1322.13   60.38
   1   5   2 1312.27   58.35
  -1  -5  -2 1288.07   60.91
   1   5   2 1361.58   61.14
  -1  -5  -3  905.67   42.96
  -1  -5  -3  989.37   45.69
   1   5   3  930.04   45.91
  -1  -5  -3 1012.25   46.93
   1   5   3  948.32   42.69
  -1  -5  -3 1061.16   46.17
   1   5   3  992.88   46.36
  -1  -5  -3  990.74   46.25
  -1  -5  -3  933.32   46.23
   1   5   4  518.92   24.28
  -1  -5  -4  555.91   29.18
  -1  -5  -4  512.59   26.02
  -1  -5  -4  585.98   28.88
  -1  -5  -4  530.79   28.67
  -1  -5  -4  550.18   29.21
   1   5   4  557.98   29.18
  -1  -5  -4  538.39   23.63
  -1  -5  -5    5.90    1.57
  -1  -5  -5   10.44    1.88
  -1  -5  -5    6.14    1.54
  -1  -5  -5    4.90    1.87
  -1  -5  -5    5.19    2.79
  -1  -5  -5    4.47    2.51
   1   5   5    8.21    3.72
  -1  -5  -5    3.95    1.41
  -1  -5  -5    3.89    2.18
  -1  -5  -5    2.66    1.92
   1   5   5    3.24    2.09
  -1  -5  -6   40.39    5.79
   1   5   6   43.31    5.90
  -1  -5  -6   49.22    6.34
  -1  -5  -6   44.49    3.91
  -1  -5  -6   44.32    5.41
   1   5   6   48.53    7.76
  -1  -5  -6   43.80    3.81
  -1  -5  -6   45.84    3.93
   1   5   6   41.58    3.31
   1   5   6   58.76    8.17
  -1  -5  -6   52.58    4.18
   1   5   7   36.94    5.25
  -1  -5  -7   33.07    4.97
  -1  -5  -7   37.11    3.49
  -1  -5  -7   34.27    3.54
   1   5   7   27.84    2.91
  -1  -5  -7   36.27    5.35
   1   5   7   32.73    6.72
   1   5   7   41.08    7.54
  -1  -5  -7   33.03    3.63
   1   5   8   17.89    2.51
  -1  -5  -8   24.62    2.87
  -1  -5  -8   23.28    3.23
  -1  -5  -8   23.94    3.14
  -1  -5  -8   19.50    3.10
   1   5   8   21.23    5.91
   1   5   8   20.87    5.69
  -1  -5  -8   24.08    2.99
   1   5   8   27.94    6.29
  -1  -5  -8   20.86    3.17
  -1  -5  -9  338.47   17.52
  -1  -5  -9  334.55   24.72
  -1  -5  -9  346.01   17.51
  -1  -5  -9  331.62   16.29
   1   5   9  342.84   16.72
  -1  -5  -9  346.95   17.43
  -1  -5  -9  370.40   17.59
  -1  -5  -9  310.70   16.74
   1   5   9  370.08   26.79
   1   5   9  364.82   26.32
  -1  -5  -9  327.82   16.98
   1   5   9  321.44   25.31
  -1  -5  -9  328.75   16.63
  -1  -5  -9  338.21   17.09
  -1  -5 -10    6.27    3.82
  -1  -5 -10    6.07    1.60
  -1  -5 -10   11.30    2.69
  -1  -5 -10    5.57    2.28
  -1  -5 -10   10.11    2.39
   1   5  10   11.73    2.38
   1   5  10    7.34    4.21
   1   5  10    6.70    4.51
   1   5  10   11.26    4.94
  -1  -5 -10   11.48    2.15
  -1  -5 -10    7.55    2.05
  -1  -5 -10   11.91    2.48
  -1  -5 -11   10.01    3.58
  -1  -5 -11    4.69    2.24
  -1  -5 -11    1.62    1.13
   1   5  11    1.84    1.67
  -1  -5 -11    0.77    1.75
  -1  -5 -11    3.09    1.77
   1   5  11    6.48    2.94
   1   5  11    4.60    3.80
   1   5  11    1.44    1.46
  -1  -5 -11    4.26    2.10
  -1  -5 -11    3.04    1.74
  -1  -5 -11    1.05    1.16
  -1  -5 -11    2.74    1.87
  -1  -5 -12   63.01    5.30
  -1  -5 -12   54.07    4.38
  -1  -5 -12   57.58    5.29
  -1  -5 -12   59.33    5.62
  -1  -5 -12   60.91    5.45
   1   5  12   53.84    4.79
   1   5  12   68.11    5.37
  -1  -5 -13   -0.27    1.53
  -1  -5 -13    0.87    0.97
  -1  -5 -13    1.66    1.56
   1   5  13    1.74    1.35
  -1  -5 -14   55.14    4.08
  -1  -5 -14   45.45    3.97
   1   5  14   46.56    3.79
  -1  -5 -15   42.40    2.95
   1   6 -11   68.28    3.72
  -1  -6  11   54.34    3.56
   1   6 -10  100.80    6.48
  -1  -6  10  104.72    6.12
   1   6 -10  113.39    6.36
  -1  -6  10  116.27    6.84
   1   6  -9    1.63    1.48
   1   6  -9    1.17    1.30
   1   6  -9    0.20    1.05
   1   6  -9    3.10    1.29
  -1  -6   9    1.79    1.15
  -1  -6   9    2.51    1.18
   1   6  -9    0.24    1.49
   1   6  -9    0.57    1.11
  -1  -6   9    3.49    1.81
   1   6  -8   81.54    6.74
  -1  -6   8   88.47    6.52
  -1  -6   8  101.85    6.70
   1   6  -8  100.81    6.65
   1   6  -8   84.09    5.88
   1   6  -8   82.08    6.50
  -1  -6   8   87.40    7.00
   1   6  -8   95.62    6.42
   1   6  -7  209.51   11.74
  -1  -6   7  198.08   11.30
   1   6  -7  169.15   10.37
  -1  -6   7  188.54   10.82
   1   6  -7  188.14   10.97
  -1  -6   7  190.00   19.11
   1   6  -7  187.49   10.45
   1   6  -7  187.41   10.81
  -1  -6   7  172.26   11.38
  -1  -6   6    3.64    1.71
   1   6  -6   -0.36    1.68
   1   6  -6    1.16    1.46
  -1  -6   6   -1.69    1.57
  -1  -6   6    1.15    1.37
   1   6  -6    2.24    1.62
   1   6  -6    0.32    1.56
  -1  -6   6    1.28    2.90
   1   6  -6    3.70    3.31
  -1  -6   6    1.34    2.35
  -1  -6   6   -3.18    3.60
   1   6  -6    1.86    1.37
   1   6  -6   -1.44    3.26
  -1  -6   6    0.39    1.66
   1   6  -6    1.87    1.63
  -1  -6   5  169.49    9.70
   1   6  -5  184.77   10.77
  -1  -6   5  164.70   10.06
   1   6  -5  155.25    9.63
  -1  -6   5  182.78   10.66
   1   6  -5  189.08   10.50
   1   6  -5  175.17   10.27
   1   6  -5  165.37   16.55
  -1  -6   5  141.40   15.57
  -1  -6   5  155.12   16.39
   1   6  -5  168.85   17.44
   1   6  -5  163.53    9.62
  -1  -6   5  167.69   10.69
   1   6  -5  174.32   10.23
  -1  -6   4    6.30    1.75
   1   6  -4    7.83    2.15
  -1  -6   4    7.14    1.92
   1   6  -4    7.56    1.73
   1   6  -4    6.68    1.62
  -1  -6   4    7.25    1.91
   1   6  -4    8.56    2.02
   1   6  -4    7.78    1.87
  -1  -6   4    6.85    4.01
   1   6  -4    9.13    3.48
  -1  -6   4    7.71    3.13
  -1  -6   4    9.23    4.38
   1   6  -4    6.79    1.65
  -1  -6   4    9.06    2.37
  -1  -6   3 1137.16   56.42
  -1  -6   3 1089.81   59.53
  -1  -6   3 1287.15   61.41
   1   6  -3 1350.17   52.09
  -1  -6   3 1192.84   51.30
   1   6  -3 1233.81   57.50
  -1  -6   3 1217.31   57.42
   1   6  -3 1187.13   50.95
   1   6  -3 1183.02   50.70
   1   6  -2  345.43   23.47
  -1  -6   2  316.21   22.59
  -1  -6   2  343.69   20.95
  -1  -6   2  384.40   25.37
  -1  -6   2  344.65   23.54
  -1  -6   2  336.23   16.65
   1   6  -2  376.68   17.12
   1   6  -2  363.53   22.40
  -1  -6   2  356.01   22.19
  -1  -6   2  363.43   16.46
   1   6  -2  325.85   16.14
   1   6  -2  334.75   16.04
  -1  -6   2  347.87   16.78
   1   6  -1    8.96    1.89
  -1  -6   1    7.13    3.74
  -1  -6   1   17.09    4.82
   1   6  -1   12.52    3.89
  -1  -6   1   10.54    3.22
  -1  -6   1   10.43    1.96
   1   6  -1   10.56    3.60
  -1  -6   1    9.23    3.08
  -1  -6   1    9.65    1.72
  -1  -6   1   11.22    3.37
  -1  -6   1    8.42    1.75
   1   6  -1   10.10    1.63
  -1  -6   0 1000.74   45.67
   1   6   0  934.07   44.09
   1   6   0  977.18   47.26
  -1  -6   0 1036.63   48.80
  -1  -6   0 1004.83   48.62
  -1  -6   0  957.74   40.66
  -1  -6   0  986.97   40.24
  -1  -6   0 1017.00   48.27
  -1  -6   0  940.00   40.54
  -1  -6   0  970.99   48.05
   1   6   0  969.16   48.54
  -1  -6   0  961.27   40.31
   1   6   0  887.18   39.97
   1   6   1  234.23   15.18
  -1  -6  -1  213.98   14.92
  -1  -6  -1  222.99   16.78
  -1  -6  -1  213.40   16.42
   1   6   1  222.87   15.26
  -1  -6  -1  212.46   11.13
  -1  -6  -1  217.60   10.98
  -1  -6  -1  230.93   17.20
  -1  -6  -1  244.24   17.09
  -1  -6  -1  237.14   11.42
  -1  -6  -1  223.41   10.79
   1   6   1  217.19   10.79
  -1  -6  -2    4.41    2.78
   1   6   2    1.35    2.04
  -1  -6  -2    0.48    1.38
   1   6   2   -0.57    2.08
  -1  -6  -2   -0.62    1.67
  -1  -6  -2    0.90    1.00
  -1  -6  -2    0.39    1.00
  -1  -6  -2    6.60    3.34
  -1  -6  -2    5.47    1.47
  -1  -6  -2    1.59    2.13
   1   6   2    1.62    2.72
   1   6   2    2.66    1.19
   1   6   3    1.93    1.15
  -1  -6  -3    2.70    1.14
  -1  -6  -3    6.79    1.59
  -1  -6  -3    0.85    0.93
   1   6   3    2.89    1.89
  -1  -6  -3    1.78    1.36
  -1  -6  -3    1.34    1.93
  -1  -6  -3    3.56    2.60
   1   6   3    6.06    2.97
  -1  -6  -3    2.85    1.37
   1   6   3    0.81    2.60
  -1  -6  -3    1.38    1.18
   1   6   4  273.87   13.14
  -1  -6  -4  277.03   13.26
  -1  -6  -4  280.96   13.49
  -1  -6  -4  277.59   18.56
   1   6   4  255.34   14.72
  -1  -6  -4  284.55   18.40
  -1  -6  -4  253.11   15.39
   1   6   4  264.62   19.24
   1   6   4  305.46   19.63
  -1  -6  -4  265.47   18.94
  -1  -6  -4  257.92   13.10
  -1  -6  -4  272.25   19.01
  -1  -6  -4  262.52   13.19
  -1  -6  -5 2676.79  108.99
  -1  -6  -5 2523.18  106.83
  -1  -6  -5 2501.30  103.11
  -1  -6  -5 2464.47  100.13
  -1  -6  -5 2314.28   99.61
  -1  -6  -5 2394.58  107.52
   1   6   5 2465.20  107.52
  -1  -6  -5 2444.37  107.84
  -1  -6  -5 2496.29  100.18
  -1  -6  -6  368.19   17.53
  -1  -6  -6  364.35   17.39
  -1  -6  -6  359.32   17.32
   1   6   6  354.84   24.92
  -1  -6  -6  326.30   19.37
  -1  -6  -6  350.60   17.44
  -1  -6  -6  373.14   22.99
  -1  -6  -6  360.23   16.79
   1   6   6  357.09   22.71
   1   6   7  872.76   45.16
  -1  -6  -7  913.23   38.60
  -1  -6  -7  906.96   45.42
  -1  -6  -7  950.59   39.69
  -1  -6  -7  828.66   39.55
  -1  -6  -7  950.43   40.01
   1   6   7  993.23   50.65
  -1  -6  -7  884.50   42.69
   1   6   7  919.91   49.53
  -1  -6  -7  910.59   39.85
  -1  -6  -8   34.63    4.04
   1   6   8   43.52    3.62
  -1  -6  -8   40.17    3.95
  -1  -6  -8   37.34    4.28
  -1  -6  -8   37.40    3.76
   1   6   8   48.40    8.62
  -1  -6  -8   43.93    4.26
   1   6   8   50.70    8.93
  -1  -6  -8   33.03    3.80
  -1  -6  -9   30.45    3.96
  -1  -6  -9   30.23    6.75
  -1  -6  -9   33.68    3.61
   1   6   9   33.68    3.45
  -1  -6  -9   28.85    3.87
  -1  -6  -9   34.78    4.22
  -1  -6  -9   34.72    3.74
   1   6   9   22.48    6.33
   1   6   9   34.19    7.43
  -1  -6  -9   38.04    4.03
  -1  -6  -9   31.43    3.72
  -1  -6  -9   30.91    3.60
   1   6   9   20.68    6.21
  -1  -6  -9   35.90    3.96
  -1  -6 -10   -1.33    2.68
  -1  -6 -10    0.77    1.78
  -1  -6 -10    2.20    1.66
  -1  -6 -10   -0.37    1.70
   1   6  10    2.14    1.30
  -1  -6 -10    1.81    1.23
   1   6  10    2.95    2.98
   1   6  10   -1.45    2.07
  -1  -6 -10    1.47    1.26
   1   6  10    4.36    3.60
  -1  -6 -10    4.38    1.96
  -1  -6 -10    1.73    1.57
  -1  -6 -10    1.66    1.68
  -1  -6 -11  119.55    8.15
  -1  -6 -11  128.39   14.72
  -1  -6 -11  132.05    9.04
  -1  -6 -11  120.34    8.53
   1   6  11  132.12    8.02
  -1  -6 -11  127.99    9.01
   1   6  11  144.80   15.35
   1   6  11   85.69   13.18
   1   6  11  121.77   14.29
  -1  -6 -11  115.03    8.22
  -1  -6 -11  120.91    7.86
  -1  -6 -11  115.72    8.24
  -1  -6 -12  205.03   11.99
  -1  -6 -12  194.50   11.05
   1   6  12  196.33   10.75
  -1  -6 -12  179.08   11.06
  -1  -6 -12  182.03   10.29
  -1  -6 -12  189.72   11.21
  -1  -6 -12  202.72   11.39
  -1  -6 -13    6.08    1.71
  -1  -6 -13    7.10    2.09
   1   6  13    8.84    1.85
  -1  -6 -13    6.56    1.95
  -1  -6 -13    9.06    2.08
  -1  -6 -13    5.19    1.64
   1   6  14   73.99    4.85
  -1  -6 -14   88.65    5.39
  -1  -6 -14   89.46    5.47
  -1  -6 -15   61.05    3.51
  -1  -7  10    0.12    0.85
   1   7  -9   22.98    2.68
   1   7  -9   25.29    2.31
   1   7  -9   22.51    2.22
  -1  -7   9   18.86    2.19
   1   7  -9   19.49    2.28
   1   7  -9   20.86    2.11
  -1  -7   9   20.74    2.68
   1   7  -8  170.40   10.46
   1   7  -8  187.44   10.17
   1   7  -8  186.22   10.09
  -1  -7   8  179.45   10.20
   1   7  -8  201.78   10.52
  -1  -7   8  192.82   10.93
   1   7  -8  192.55   10.10
   1   7  -7  112.28    8.05
   1   7  -7  112.59    7.77
   1   7  -7  133.02    8.14
  -1  -7   7  110.92    7.25
  -1  -7   7  126.21    8.14
   1   7  -7  118.75    8.00
  -1  -7   7  134.71    8.76
   1   7  -7  128.44    7.99
  -1  -7   6  105.22    7.23
   1   7  -6  128.02    8.32
   1   7  -6   90.58    6.72
  -1  -7   6  100.89    6.83
  -1  -7   6  107.02    7.73
   1   7  -6  111.18    7.67
   1   7  -6  111.76    7.62
   1   7  -6   99.56    6.70
   1   7  -6  109.32    7.50
  -1  -7   6  116.04    8.26
  -1  -7   5  544.20   24.25
  -1  -7   5  522.77   24.46
   1   7  -5  520.28   25.08
  -1  -7   5  571.16   25.26
   1   7  -5  482.48   23.77
  -1  -7   5  470.16   23.43
   1   7  -5  558.01   24.77
   1   7  -5  534.58   24.82
  -1  -7   5  464.14   32.73
   1   7  -5  583.34   35.29
  -1  -7   5  434.16   32.50
   1   7  -5  575.24   36.48
   1   7  -5  516.08   23.68
  -1  -7   5  499.41   25.15
  -1  -7   4  931.74   39.14
  -1  -7   4  889.45   39.10
   1   7  -4  938.63   39.81
  -1  -7   4  881.62   37.98
   1   7  -4  820.14   38.29
  -1  -7   4  924.48   39.58
   1   7  -4  899.93   39.00
   1   7  -4  914.43   39.34
  -1  -7   4  833.60   51.09
  -1  -7   4  817.92   48.64
   1   7  -4  930.78   50.16
   1   7  -4  858.11   38.13
  -1  -7   4  890.79   39.89
   1   7  -4  887.21   39.13
   1   7  -3  328.22   22.17
  -1  -7   3  379.05   17.28
  -1  -7   3  326.42   16.90
   1   7  -3  361.68   17.55
   1   7  -3  313.87   16.23
   1   7  -3  331.32   16.64
  -1  -7   3  336.89   26.35
  -1  -7   3  321.78   24.57
   1   7  -3  318.55   16.02
   1   7  -3  341.06   16.88
  -1  -7   3  334.60   17.48
  -1  -7   2  172.69    9.49
   1   7  -2  150.21    9.39
  -1  -7   2  148.74    9.20
   1   7  -2  147.63    8.65
   1   7  -2  148.39    8.42
  -1  -7   2  165.71    9.49
   1   7  -2  153.02    8.87
   1   7  -2  144.49    9.12
  -1  -7   2  132.40   11.87
  -1  -7   2  133.99   14.65
  -1  -7   2  161.94   16.50
   1   7  -2  142.35   14.53
  -1  -7   2  152.13    9.62
   1   7  -2  157.06    9.08
  -1  -7   2  146.11   13.92
   1   7  -2  158.95   14.16
  -1  -7   2  149.27    8.70
   1   7  -1  168.99   15.45
  -1  -7   1  185.63   16.50
  -1  -7   1  179.22   13.53
  -1  -7   1  185.75   16.88
  -1  -7   1  173.83    9.83
   1   7  -1  178.32   15.48
  -1  -7   1  195.43   16.06
  -1  -7   1  173.83    9.91
   1   7  -1  180.20   10.22
   1   7  -1  168.12    9.20
  -1  -7   1  177.83    9.85
   1   7  -1  155.22    9.25
  -1  -7   0   35.47    6.89
   1   7   0   39.27    5.24
   1   7   0   44.90    7.26
  -1  -7   0   42.13    7.62
  -1  -7   0   37.70    5.76
  -1  -7   0   40.78    3.87
  -1  -7   0   48.33    7.97
   1   7   0   40.06    7.15
  -1  -7   0   67.92    8.79
  -1  -7   0   43.07    4.03
  -1  -7   0   44.20    3.68
  -1  -7   0   44.21    3.89
   1   7   0   43.78    3.61
  -1  -7  -1  147.43   13.78
  -1  -7  -1  120.27   10.83
   1   7   1  127.74   11.89
  -1  -7  -1  117.03   12.15
   1   7   1  112.41   10.49
   1   7   1  122.21   12.64
  -1  -7  -1  132.91   13.04
  -1  -7  -1  135.35   13.79
  -1  -7  -1  117.55    7.55
  -1  -7  -1  120.43    7.49
  -1  -7  -1  126.18    7.40
  -1  -7  -1  121.95    7.14
   1   7   1  115.94    6.93
   1   7   2    7.17    3.24
  -1  -7  -2   12.98    3.09
  -1  -7  -2   14.49    3.82
  -1  -7  -2    6.31    3.18
   1   7   2    9.40    3.04
  -1  -7  -2    4.93    2.84
  -1  -7  -2   19.44    5.49
  -1  -7  -2    7.72    1.93
  -1  -7  -2    8.86    3.74
  -1  -7  -2   10.02    1.93
  -1  -7  -2    8.81    1.76
   1   7   2    9.43    1.78
  -1  -7  -2    6.27    1.42
  -1  -7  -3  279.61   17.28
  -1  -7  -3  334.62   20.56
   1   7   3  323.84   19.14
   1   7   3  311.56   21.11
  -1  -7  -3  316.34   21.02
   1   7   3  311.03   21.88
  -1  -7  -3  281.32   14.53
  -1  -7  -3  306.66   15.08
  -1  -7  -3  315.96   14.71
   1   7   3  296.10   14.57
  -1  -7  -4   55.68    5.67
  -1  -7  -4   40.57    6.63
   1   7   4   60.21    8.57
  -1  -7  -4   55.80    7.46
   1   7   4   45.24    5.46
  -1  -7  -4   48.58    4.30
   1   7   4   33.25    6.73
  -1  -7  -4   61.60    8.69
  -1  -7  -4   42.18    7.82
  -1  -7  -4   51.99    4.42
  -1  -7  -4   48.09    3.82
  -1  -7  -4   46.57    4.11
   1   7   4   48.96    4.03
   1   7   5   56.58    4.54
  -1  -7  -5   57.53    4.67
  -1  -7  -5   51.91    8.11
   1   7   5   58.62    8.70
  -1  -7  -5   66.05    9.11
  -1  -7  -5   56.24    4.61
   1   7   5   63.40    9.17
  -1  -7  -5   52.85    7.52
  -1  -7  -5   50.66    7.88
  -1  -7  -5   48.26    3.80
  -1  -7  -5   49.13    4.58
  -1  -7  -6    1.44    1.40
  -1  -7  -6    4.97    3.02
  -1  -7  -6    3.48    1.51
   1   7   6    4.01    3.36
  -1  -7  -6    3.53    2.53
  -1  -7  -6    4.11    1.76
  -1  -7  -6    2.62    1.48
  -1  -7  -7   36.69    4.04
  -1  -7  -7   38.66    3.94
  -1  -7  -7   31.50    3.88
  -1  -7  -7   33.73    6.31
  -1  -7  -7   37.19    3.54
   1   7   7   38.76    6.93
   1   7   7   35.77    7.70
  -1  -7  -7   28.38    3.46
   1   7   7   38.68    7.94
  -1  -7  -7   37.23    3.77
  -1  -7  -7   29.62    3.38
  -1  -7  -7   33.67    3.87
  -1  -7  -8  119.28    8.22
  -1  -7  -8  104.02    6.89
  -1  -7  -8  137.32   11.99
  -1  -7  -8  118.71    8.01
  -1  -7  -8  116.67    8.25
   1   7   8   84.56   12.69
  -1  -7  -8  117.74    7.78
   1   7   8  116.21   14.29
  -1  -7  -8  109.22    7.22
  -1  -7  -8  111.23    7.59
  -1  -7  -9  120.11   14.72
  -1  -7  -9  146.94    8.82
  -1  -7  -9  155.42    9.97
  -1  -7  -9  150.97    9.34
  -1  -7  -9  148.96    9.11
   1   7   9  157.04   17.41
   1   7   9  103.86   15.11
  -1  -7  -9  175.14    9.93
   1   7   9  160.54   17.28
  -1  -7  -9  143.86    8.82
  -1  -7  -9  142.30    9.30
  -1  -7 -10   27.26    6.80
  -1  -7 -10   37.65    4.63
  -1  -7 -10   41.23    4.07
  -1  -7 -10   35.94    3.88
  -1  -7 -10   42.25    4.66
  -1  -7 -10   40.67    4.16
   1   7  10   33.68    7.86
   1   7  10   41.16    9.13
  -1  -7 -10   41.54    4.43
   1   7  10   41.72    8.54
  -1  -7 -10   40.79    4.28
  -1  -7 -10   44.19    4.58
  -1  -7 -10   39.70    4.28
  -1  -7 -11   58.79    5.58
  -1  -7 -11   67.08    5.62
  -1  -7 -11   60.15    5.12
  -1  -7 -11   70.08    5.77
  -1  -7 -11   51.66    4.82
  -1  -7 -11   58.04    5.65
  -1  -7 -11   59.65    5.30
  -1  -7 -12   41.72    4.38
  -1  -7 -12   48.82    4.56
  -1  -7 -12   38.65    3.77
  -1  -7 -12   41.65    4.38
  -1  -7 -12   42.88    4.63
  -1  -7 -12   41.10    3.98
  -1  -7 -12   40.43    4.13
  -1  -7 -13   50.66    4.23
  -1  -7 -13   47.21    4.16
   1   7  13   38.67    3.50
  -1  -7 -13   50.94    4.61
  -1  -7 -13   46.58    3.94
  -1  -7 -13   40.84    3.35
  -1  -7 -13   47.20    4.16
  -1  -7 -14    9.68    1.71
  -1  -7 -14    9.94    1.99
  -1  -7 -14   10.17    1.58
  -1  -7 -14    8.30    1.64
  -1  -7 -15    3.89    0.83
   1   8  -9   28.03    1.98
  -1  -8   9   29.37    2.44
   1   8  -8    0.20    1.10
   1   8  -8    0.79    0.98
   1   8  -8    0.93    1.01
  -1  -8   8    1.36    1.04
   1   8  -8   -0.32    0.97
   1   8  -8    0.15    0.89
  -1  -8   8    1.65    1.27
   1   8  -7  146.33    8.86
   1   8  -7  147.97    8.47
   1   8  -7  148.98    8.51
  -1  -8   7  155.63    8.74
   1   8  -7  135.48    8.34
   1   8  -7  136.84    8.23
  -1  -8   7  144.01    8.92
  -1  -8   6  443.54   21.24
  -1  -8   6  422.68   20.25
   1   8  -6  442.81   21.37
  -1  -8   6  427.57   21.49
   1   8  -6  451.00   21.00
   1   8  -6  440.56   20.97
   1   8  -6  444.56   21.12
  -1  -8   5   14.56    2.89
   1   8  -5   19.25    2.95
   1   8  -5   18.96    3.10
   1   8  -5   23.46    3.28
   1   8  -5   22.27    3.39
  -1  -8   5   19.23    2.89
  -1  -8   5   20.91    2.88
  -1  -8   5   22.70    3.38
   1   8  -4    2.07    1.29
   1   8  -4    0.31    1.31
  -1  -8   4    6.40    2.90
   1   8  -4    2.70    2.73
  -1  -8   4    1.55    3.51
   1   8  -4    1.82    1.73
  -1  -8   4    0.62    1.28
  -1  -8   4    3.16    1.63
   1   8  -4    0.96    1.33
  -1  -8   4   -0.77    1.74
   1   8  -3    8.68    1.97
   1   8  -3   11.23    2.28
   1   8  -3    4.01    3.61
  -1  -8   3   15.08    5.52
  -1  -8   3    5.20    3.97
   1   8  -3   12.98    2.69
  -1  -8   3   13.27    2.53
  -1  -8   3   12.75    2.56
   1   8  -3   14.41    2.58
  -1  -8   3   13.72    2.92
  -1  -8   2   49.30    4.84
  -1  -8   2   59.88    5.17
   1   8  -2   55.90    5.24
   1   8  -2   49.06    4.36
  -1  -8   2   56.42    5.07
   1   8  -2   51.74    5.01
   1   8  -2   48.85    4.49
   1   8  -2   49.31    4.90
  -1  -8   2   51.31    9.13
  -1  -8   2   45.49    8.98
   1   8  -2   59.97    9.53
  -1  -8   2   52.24    8.33
  -1  -8   2   50.08    4.47
   1   8  -2   52.68    8.18
   1   8  -2   51.55    4.66
  -1  -8   2   45.42    4.98
   1   8  -1    0.66    1.42
  -1  -8   1   -0.32    1.52
  -1  -8   1   -0.32    1.60
  -1  -8   1    0.29    1.33
   1   8  -1    0.50    1.18
   1   8  -1    2.14    1.24
   1   8  -1   -0.25    1.14
   1   8  -1    0.62    1.22
   1   8  -1    2.38    2.69
  -1  -8   1    6.24    3.79
  -1  -8   1   -1.32    3.27
  -1  -8   1    2.55    1.40
  -1  -8   1   -1.13    2.81
  -1  -8   1    1.44    1.23
   1   8  -1    2.30    2.85
   1   8  -1   -0.55    1.14
  -1  -8   1    0.70    1.46
  -1  -8   0  118.03    7.69
  -1  -8   0  111.63    6.85
  -1  -8   0  103.03    7.36
   1   8   0  101.21    6.56
  -1  -8   0  110.07    7.15
   1   8   0   97.68    7.22
   1   8   0  114.27    7.58
  -1  -8   0   98.21   12.32
   1   8   0  107.86   12.21
  -1  -8   0   89.34   11.98
  -1  -8   0  103.60    7.19
   1   8   0  113.65   13.04
  -1  -8   0  107.59    7.62
  -1  -8   0  109.54   12.75
   1   8   0  105.33    6.90
  -1  -8   0  107.96    7.69
  -1  -8  -1 1003.30   41.04
  -1  -8  -1  986.98   41.72
   1   8   1  932.52   40.40
  -1  -8  -1  923.96   40.59
   1   8   1  936.29   41.22
   1   8   1  922.58   41.17
  -1  -8  -1  893.50   46.33
  -1  -8  -1  961.85   51.02
  -1  -8  -1 1041.22   52.73
  -1  -8  -1  842.66   45.36
   1   8   1  856.04   46.07
   1   8   1  938.16   49.09
  -1  -8  -1  974.81   41.50
  -1  -8  -1  919.16   51.08
   1   8   1 1026.80   52.38
  -1  -8  -1 1001.06   42.05
  -1  -8  -1  939.36   41.69
  -1  -8  -2  123.41    7.87
  -1  -8  -2  123.30    7.80
  -1  -8  -2  121.54    8.07
  -1  -8  -2  119.70    7.10
   1   8   2  118.80    7.25
   1   8   2  116.37    7.64
   1   8   2  116.16    7.62
   1   8   2  121.36   12.07
  -1  -8  -2  131.21   10.30
  -1  -8  -2  135.47   14.26
   1   8   2  112.69   11.51
  -1  -8  -2  105.16   10.86
  -1  -8  -2  145.97   14.05
  -1  -8  -2  137.19   14.21
  -1  -8  -2  124.99    8.14
  -1  -8  -2  127.84    8.45
  -1  -8  -2  114.76    7.94
  -1  -8  -3   69.64    5.26
  -1  -8  -3   74.15    5.62
  -1  -8  -3   56.77    7.99
  -1  -8  -3   69.68    9.29
   1   8   3   57.45    7.50
   1   8   3   68.15    9.30
  -1  -8  -3   68.90    9.90
   1   8   3   65.24    4.97
   1   8   3   86.89   11.24
  -1  -8  -3   72.35   10.38
  -1  -8  -3   60.55    5.41
  -1  -8  -4  103.55    6.56
  -1  -8  -4   93.55    6.98
  -1  -8  -4  102.97    6.81
   1   8   4   96.05    6.51
  -1  -8  -4   86.01   10.53
   1   8   4  105.61   12.28
  -1  -8  -4   87.69   10.51
  -1  -8  -4   94.66    6.94
  -1  -8  -4   98.94    6.93
  -1  -8  -4   93.93   11.93
  -1  -8  -4  103.35    7.40
   1   8   4   93.02   11.86
   1   8   5  633.75   37.18
  -1  -8  -5  550.88   35.91
  -1  -8  -5  686.65   28.04
  -1  -8  -5  585.18   27.98
  -1  -8  -5  640.43   28.15
  -1  -8  -5  575.74   26.57
  -1  -8  -5  608.16   27.58
   1   8   5  606.23   27.27
   1   8   5  570.03   26.74
   1   8   5  579.94   26.85
  -1  -8  -5  619.59   35.37
   1   8   5  636.18   37.67
  -1  -8  -5  611.14   34.66
  -1  -8  -5  602.09   27.21
  -1  -8  -5  639.14   28.04
  -1  -8  -5  563.92   27.02
  -1  -8  -6    2.59    1.40
  -1  -8  -6    3.32    1.55
  -1  -8  -6    5.59    1.51
   1   8   6    6.21    1.91
  -1  -8  -6    5.68    2.08
   1   8   6   11.87    4.34
  -1  -8  -6    5.56    1.76
  -1  -8  -6    5.41    1.89
  -1  -8  -6    3.52    2.92
   1   8   6    6.70    4.29
  -1  -8  -6    3.84    2.75
  -1  -8  -6    6.64    1.74
  -1  -8  -6    6.86    2.07
  -1  -8  -7   28.89    4.07
  -1  -8  -7   44.71    4.54
  -1  -8  -7   36.29    4.18
   1   8   7   35.55    3.90
  -1  -8  -7   41.92    7.47
  -1  -8  -7   38.20    3.89
   1   8   7   43.43    7.54
  -1  -8  -7   36.99    3.89
  -1  -8  -7   31.50    3.55
  -1  -8  -7   33.66    3.75
  -1  -8  -7   34.27    4.13
  -1  -8  -7   33.90    3.40
  -1  -8  -8  235.87   13.52
  -1  -8  -8  250.30   20.79
  -1  -8  -8  254.74   13.59
   1   8   8  246.54   13.24
  -1  -8  -8  241.11   13.58
  -1  -8  -8  213.04   12.07
  -1  -8  -8  228.59   18.55
   1   8   8  234.49   22.07
   1   8   8  233.79   22.07
  -1  -8  -8  220.14   12.38
  -1  -8  -8  261.46   13.28
  -1  -8  -8  211.35   12.54
  -1  -8  -9  484.46   33.96
  -1  -8  -9  525.61   24.03
  -1  -8  -9  542.45   25.94
  -1  -8  -9  600.91   26.37
   1   8   9  539.38   37.08
  -1  -8  -9  563.40   25.63
  -1  -8  -9  577.55   25.61
   1   8   9  492.30   35.88
  -1  -8  -9  520.90   24.52
  -1  -8  -9  522.80   25.07
  -1  -8 -10  605.25   26.91
  -1  -8 -10  646.18   28.96
  -1  -8 -10  627.52   27.89
   1   8  10  596.44   39.77
   1   8  10  532.57   38.06
  -1  -8 -10  567.29   26.92
  -1  -8 -10  622.87   28.28
  -1  -8 -10  633.60   28.30
  -1  -8 -10  604.02   27.87
  -1  -8 -10  593.86   27.80
  -1  -8 -11  601.82   28.30
   1   8  11  596.22   27.89
  -1  -8 -11  608.87   27.89
  -1  -8 -11  636.61   27.97
  -1  -8 -11  592.57   27.36
  -1  -8 -11  574.33   26.71
  -1  -8 -11  611.22   28.42
  -1  -8 -11  583.86   27.44
  -1  -8 -12   14.62    2.65
   1   8  12   12.89    2.58
  -1  -8 -12   10.92    2.49
  -1  -8 -12   12.01    2.34
  -1  -8 -12   11.56    2.11
  -1  -8 -12   13.48    2.75
  -1  -8 -12   13.00    2.10
  -1  -8 -12   16.67    2.57
   1   8  13    2.07    1.40
  -1  -8 -13    3.24    1.08
  -1  -8 -13    2.20    1.43
  -1  -8 -13    1.80    1.56
  -1  -8 -13    2.80    1.10
  -1  -8 -13    2.55    1.14
   1   8  13    1.19    1.01
   1   8  14   69.98    4.84
  -1  -8 -14   75.32    4.46
  -1  -8 -14   82.65    4.89
  -1  -8 -14   81.72    4.43
   1   9  -8  115.09    5.09
  -1  -9   8  126.54    5.58
   1   9  -8   89.19    4.82
   1   9  -8   92.19    4.80
   1   9  -7    3.30    1.20
   1   9  -7    2.78    1.25
  -1  -9   7    3.40    1.23
   1   9  -7    1.81    1.23
  -1  -9   7    3.38    1.38
   1   9  -7    2.75    1.19
   1   9  -6    1.74    1.36
   1   9  -6    2.03    1.31
   1   9  -6    0.44    1.46
   1   9  -6    2.29    1.30
  -1  -9   6    1.90    1.27
  -1  -9   6    1.29    1.41
  -1  -9   5    6.08    1.91
   1   9  -5    6.06    1.93
  -1  -9   5    7.31    1.72
  -1  -9   5    5.31    1.61
  -1  -9   5    2.20    1.64
   1   9  -5    6.56    1.81
  -1  -9   4  130.85    8.35
  -1  -9   4  130.90    8.35
   1   9  -4  139.18    8.98
  -1  -9   4  118.48    8.77
   1   9  -4  142.77    8.62
  -1  -9   3    4.03    1.85
   1   9  -3    5.05    1.97
   1   9  -3    7.62    2.11
   1   9  -3    4.01    3.03
   1   9  -3    7.19    2.42
  -1  -9   3    8.18    2.13
  -1  -9   3    5.14    1.96
  -1  -9   3    8.62    2.35
   1   9  -3    6.12    1.90
   1   9  -2    6.57    2.22
  -1  -9   2    3.06    1.96
  -1  -9   2    4.02    1.95
   1   9  -2    3.51    1.33
  -1  -9   2    4.31    1.84
   1   9  -2    3.03    1.90
   1   9  -2    6.15    1.99
  -1  -9   2   11.73    4.20
   1   9  -2    1.34    2.71
  -1  -9   2   10.52    3.77
  -1  -9   2    3.01    1.42
   1   9  -2    5.70    1.61
   1   9  -2    3.04    1.66
  -1  -9   2    5.34    2.09
  -1  -9   1   22.73    3.42
   1   9  -1   25.70    3.76
  -1  -9   1   28.87    3.66
   1   9  -1   23.86    2.97
  -1  -9   1   30.32    3.68
   1   9  -1   31.94    3.83
   1   9  -1   29.17    3.65
  -1  -9   1   25.47    6.95
   1   9  -1   23.28    6.23
  -1  -9   1   22.76    6.30
  -1  -9   1   18.28    4.90
  -1  -9   1   28.24    3.49
   1   9  -1   40.66    7.45
   1   9  -1   31.98    3.55
  -1  -9   1   26.39    3.74
  -1  -9   0   68.23    5.84
  -1  -9   0   72.33    5.94
   1   9   0   66.92    5.85
  -1  -9   0   71.22    5.52
   1   9   0   56.04    4.83
   1   9   0   67.72    5.75
   1   9   0   68.49    5.72
  -1  -9   0   61.77   10.02
  -1  -9   0   53.76    9.75
   1   9   0   49.89    9.23
  -1  -9   0   47.90    9.05
   1   9   0   57.76    9.82
  -1  -9   0   69.63    5.76
  -1  -9   0   62.13    5.74
   1   9   0   56.81    4.88
  -1  -9  -1   27.38    3.28
  -1  -9  -1   27.08    3.58
   1   9   1   24.78    2.89
  -1  -9  -1   24.75    3.07
   1   9   1   20.68    3.11
   1   9   1   28.12    3.48
  -1  -9  -1   37.51    7.97
  -1  -9  -1   11.40    5.07
   1   9   1   28.03    6.29
  -1  -9  -1   23.77    3.41
   1   9   1   26.53    2.95
  -1  -9  -1   28.02    6.96
  -1  -9  -1   26.46    3.49
   1   9   1   38.01    8.07
  -1  -9  -1   25.09    3.62
   1   9   2  263.23   23.00
  -1  -9  -2  288.78   23.69
  -1  -9  -2  296.42   15.63
  -1  -9  -2  297.62   16.11
  -1  -9  -2  313.87   15.60
  -1  -9  -2  310.18   15.40
  -1  -9  -2  262.92   14.05
   1   9   2  271.48   14.18
   1   9   2  290.14   15.13
   1   9   2  297.69   15.16
   1   9   2  286.21   21.18
   1   9   2  278.99   20.65
  -1  -9  -2  299.87   22.94
  -1  -9  -2  296.52   23.70
  -1  -9  -2  274.27   14.35
  -1  -9  -2  303.96   15.81
  -1  -9  -3   -1.36    2.39
  -1  -9  -3    3.07    1.73
  -1  -9  -3    0.75    1.52
   1   9   3   -1.39    3.44
  -1  -9  -3    0.30    1.35
  -1  -9  -3   -0.32    1.53
   1   9   3    0.25    1.05
   1   9   3    1.44    1.40
   1   9   3    2.28    1.50
  -1  -9  -3   -1.35    2.37
  -1  -9  -3    5.33    2.20
   1   9   3    1.10    2.49
  -1  -9  -3    3.39    2.80
   1   9   3    3.54    2.19
  -1  -9  -3    1.00    0.98
  -1  -9  -3    1.74    1.73
  -1  -9  -4  134.06   12.42
  -1  -9  -4  156.49   10.14
   1   9   4  166.28   17.07
  -1  -9  -4  170.53   10.04
  -1  -9  -4  151.63    9.17
   1   9   4  154.65    9.05
   1   9   4  143.12    8.98
   1   9   4  149.44    9.08
   1   9   4  137.98   15.11
  -1  -9  -4  150.51   14.08
  -1  -9  -4  149.28   14.56
  -1  -9  -4  143.82    8.81
  -1  -9  -4  153.10    9.22
  -1  -9  -4  157.78    9.91
  -1  -9  -5   12.31    3.89
  -1  -9  -5   12.18    5.17
  -1  -9  -5   13.59    2.79
   1   9   5   20.61    6.25
  -1  -9  -5   18.88    3.09
  -1  -9  -5   24.52    3.49
  -1  -9  -5   15.49    2.45
   1   9   5   19.51    2.71
   1   9   5   16.38    2.55
   1   9   5   13.61    2.34
  -1  -9  -5   13.39    3.82
   1   9   5   18.64    5.75
  -1  -9  -5   18.97    2.68
  -1  -9  -5   16.77    2.55
  -1  -9  -5   18.57    2.62
  -1  -9  -5   18.16    3.07
  -1  -9  -6   12.83    4.35
  -1  -9  -6   18.55    6.01
  -1  -9  -6   10.52    2.49
   1   9   6   12.06    4.91
  -1  -9  -6   10.65    2.48
   1   9   6   11.20    2.41
  -1  -9  -6   13.29    2.73
   1   9   6   13.80    2.23
   1   9   6    9.62    2.00
   1   9   6    7.17    4.13
  -1  -9  -6   14.46    2.41
  -1  -9  -6   10.69    2.03
  -1  -9  -6   11.69    2.50
  -1  -9  -6   10.38    2.21
  -1  -9  -7    9.25    1.86
  -1  -9  -7    6.39    1.88
  -1  -9  -7    9.74    2.53
   1   9   7    8.67    2.29
  -1  -9  -7    9.55    2.43
   1   9   7   10.20    3.89
  -1  -9  -7   13.89    4.62
  -1  -9  -7    6.86    2.14
   1   9   7    9.10    4.87
  -1  -9  -7    9.78    2.09
  -1  -9  -7    8.83    1.91
  -1  -9  -7    9.39    4.13
  -1  -9  -8   37.57    7.82
  -1  -9  -8   36.98    4.46
  -1  -9  -8   29.12    3.97
   1   9   8   31.50    3.92
  -1  -9  -8   29.82    6.06
  -1  -9  -8   33.89    3.69
   1   9   8   45.57    9.50
  -1  -9  -8   35.47    3.88
   1   9   8   23.25    7.30
  -1  -9  -8   31.16    3.62
  -1  -9  -8   34.89    3.93
  -1  -9  -9    1.51    1.91
  -1  -9  -9    7.74    3.20
   1   9   9    0.97    1.77
  -1  -9  -9    4.09    2.16
  -1  -9  -9    1.41    1.64
   1   9   9    5.43    2.75
   1   9   9    1.53    2.19
  -1  -9  -9    1.61    1.22
  -1  -9  -9    3.99    1.68
  -1  -9  -9    2.76    1.70
  -1  -9 -10   82.44    6.78
  -1  -9 -10   84.78    6.56
  -1  -9 -10   89.18    6.74
  -1  -9 -10   95.64    6.65
  -1  -9 -10   82.47    6.46
  -1  -9 -10   75.78    5.72
   1   9  10   92.64    6.71
  -1  -9 -10   86.95    6.98
  -1  -9 -10   87.09    6.42
   1   9  11    8.09    2.17
  -1  -9 -11   11.83    2.25
  -1  -9 -11   13.80    2.62
  -1  -9 -11    9.28    2.07
  -1  -9 -11    9.94    2.45
  -1  -9 -11    8.29    1.54
  -1  -9 -11   14.05    2.37
  -1  -9 -12   46.86    4.09
   1   9  12   46.76    4.54
  -1  -9 -12   60.78    4.74
  -1  -9 -12   52.66    4.45
  -1  -9 -12   52.35    4.13
   1   9  13   16.35    1.91
  -1  -9 -13   17.65    2.03
   1   9  13   15.26    2.27
  -1  -9 -13   16.46    2.29
  -1  -9 -13   15.56    1.79
  -1  -9 -14   91.05    4.99
   1  10  -7   23.72    1.70
  -1 -10   7   24.74    1.86
   1  10  -6   25.88    2.48
   1  10  -6   31.98    2.67
  -1 -10   6   22.83    2.40
  -1 -10   6   32.83    2.86
   1  10  -5   30.27    3.20
   1  10  -5   31.18    2.92
  -1 -10   5   31.10    3.32
   1  10  -5   30.24    3.01
   1  10  -4  106.74    6.95
   1  10  -4  105.88    6.84
  -1 -10   4  100.81    6.90
   1  10  -4   98.52    6.99
  -1 -10   4   99.80    6.50
  -1 -10   4   97.45    6.95
   1  10  -4  102.76    6.58
   1  10  -3   16.34    2.70
   1  10  -3   13.24    2.57
  -1 -10   3   13.23    2.48
  -1 -10   3   16.39    2.56
  -1 -10   3   13.65    2.34
   1  10  -3   14.76    2.64
   1  10  -3   13.80    2.40
  -1 -10   3   13.93    2.68
  -1 -10   2  107.55    7.40
  -1 -10   2  102.75    7.41
   1  10  -2   99.45    7.43
   1  10  -2  117.46    7.78
   1  10  -2  102.49    7.43
  -1 -10   2  110.85    7.41
   1  10  -2   96.59    6.58
  -1 -10   2   94.49    7.53
   1  10  -2  103.06    7.06
   1  10  -1  123.93    8.66
  -1 -10   1  129.76    8.64
  -1 -10   1  128.75    8.51
  -1 -10   1  112.55    7.98
   1  10  -1  118.80    8.22
   1  10  -1  125.92    8.38
  -1 -10   1  133.68    8.22
   1  10  -1  121.26    8.01
   1  10  -1  124.80    7.91
  -1 -10   1  114.22    8.47
  -1 -10   0  523.05   25.15
   1  10   0  534.29   25.31
  -1 -10   0  547.46   24.60
   1  10   0  557.21   25.13
   1  10   0  507.39   24.73
   1  10   0  471.15   32.93
  -1 -10   0  427.42   32.89
  -1 -10   0  430.23   32.49
  -1 -10   0  482.10   33.48
  -1 -10   0  535.12   24.92
   1  10   0  504.60   34.23
   1  10   0  518.08   23.99
  -1 -10   0  540.61   25.51
  -1 -10  -1  107.13    7.60
  -1 -10  -1  115.55    7.53
   1  10   1   99.71    7.06
   1  10   1  124.14    8.15
   1  10   1  123.91    8.23
  -1 -10  -1  141.39   14.39
  -1 -10  -1  155.10   16.02
   1  10   1  110.58   13.12
  -1 -10  -1  120.86   14.44
   1  10   1  101.47   13.62
  -1 -10  -1  121.80    8.34
   1  10   1  117.00    7.31
  -1 -10  -1  114.82    8.44
  -1 -10  -2    3.41    1.87
  -1 -10  -2    4.04    1.78
  -1 -10  -2    5.79    1.52
   1  10   2    6.60    1.97
   1  10   2    6.85    2.05
   1  10   2    8.51    3.05
  -1 -10  -2    8.48    3.51
  -1 -10  -2    3.68    2.16
   1  10   2    7.30    3.63
  -1 -10  -2    8.63    4.12
  -1 -10  -2    5.74    2.13
  -1 -10  -2    5.97    2.05
  -1 -10  -3   24.10    3.35
  -1 -10  -3   23.60    3.52
   1  10   3   19.10    2.61
   1  10   3   22.20    3.07
   1  10   3   23.02    3.22
  -1 -10  -3   24.35    5.45
  -1 -10  -3   25.19    3.65
  -1 -10  -3   24.05    3.55
  -1 -10  -3   16.09    5.99
   1  10   4  266.19   23.70
   1  10   4  295.79   15.45
  -1 -10  -4  292.09   15.46
  -1 -10  -4  262.92   14.52
   1  10   4  271.11   14.15
   1  10   4  283.36   14.66
   1  10   4  289.83   14.67
   1  10   4  275.89   22.14
  -1 -10  -4  273.54   14.06
  -1 -10  -4  266.13   14.54
  -1 -10  -4  294.81   15.62
   1  10   5   44.00    8.73
  -1 -10  -5   34.72    7.83
  -1 -10  -5   31.55    3.95
  -1 -10  -5   29.62    3.92
  -1 -10  -5   25.23    3.14
   1  10   5   28.62    3.32
   1  10   5   26.59    3.19
   1  10   5   31.24    3.47
   1  10   5   32.13    6.74
  -1 -10  -5   32.54    3.36
  -1 -10  -5   26.64    3.46
  -1 -10  -5   38.57    4.28
  -1 -10  -5   25.80    3.25
   1  10   6    1.42    2.87
  -1 -10  -6    0.35    1.56
  -1 -10  -6    5.60    3.47
  -1 -10  -6    0.23    0.98
  -1 -10  -6    0.76    1.67
   1  10   6    1.71    1.44
   1  10   6    1.53    1.18
   1  10   6    1.01    1.17
   1  10   6    5.72    2.89
  -1 -10  -6    1.33    1.38
  -1 -10  -6    1.10    1.38
  -1 -10  -6    0.52    1.14
  -1 -10  -6    0.89    1.27
  -1 -10  -7  182.49   10.37
  -1 -10  -7  181.02   10.98
  -1 -10  -7  216.90   12.23
   1  10   7  204.09   11.30
   1  10   7  181.96   18.26
  -1 -10  -7  189.18   18.15
  -1 -10  -7  207.35   11.62
   1  10   7  189.41   19.66
  -1 -10  -7  194.83   11.16
  -1 -10  -7  205.38   11.07
  -1 -10  -7  211.63   17.17
  -1 -10  -8  178.98   10.87
   1  10   8  163.87    9.86
  -1 -10  -8  162.40    9.77
  -1 -10  -8  172.22    9.83
  -1 -10  -8  171.80    9.83
  -1 -10  -8  155.03    9.69
   1  10   8  166.00   10.01
  -1 -10  -9   11.53    2.53
  -1 -10  -9   12.11    2.25
  -1 -10  -9   10.96    2.05
  -1 -10  -9    8.76    2.04
   1  10   9    9.82    2.36
  -1 -10 -10  247.01   13.77
  -1 -10 -10  274.54   13.45
  -1 -10 -10  260.55   13.83
  -1 -10 -10  269.30   13.85
  -1 -10 -10  241.67   13.19
   1  10  10  270.37   13.78
  -1 -10 -11   95.43    6.48
   1  10  11   97.11    6.78
  -1 -10 -11  105.00    6.48
  -1 -10 -11  114.52    6.65
  -1 -10 -11   99.86    6.85
  -1 -10 -11  108.48    6.83
   1  10  12   20.92    2.53
  -1 -10 -12   27.02    2.82
  -1 -10 -12   21.27    2.42
  -1 -10 -12   24.36    2.42
  -1 -10 -13    0.98    0.98
  -1 -10 -13    0.08    0.60
  -1 -10 -13    1.07    0.63
   1  10  13    0.55    0.73
  -1 -11   5  107.23    5.79
   1  11  -5  108.47    5.55
  -1 -11   4   18.76    2.22
   1  11  -4   18.67    2.33
  -1 -11   4   23.11    2.58
   1  11  -4   24.27    2.32
   1  11  -4   19.42    2.37
   1  11  -4   23.90    2.45
  -1 -11   3    0.82    1.14
  -1 -11   3    2.80    1.23
   1  11  -3    0.93    1.35
  -1 -11   3   -0.70    1.40
   1  11  -3   -0.92    1.19
   1  11  -3    2.53    1.35
   1  11  -3    2.14    1.22
  -1 -11   2  110.39    6.87
   1  11  -2  103.82    6.93
   1  11  -2  107.21    6.94
  -1 -11   2  109.06    7.03
   1  11  -2  103.30    7.13
  -1 -11   2   96.42    7.04
   1  11  -2  106.04    6.58
   1  11  -1  214.43   11.83
  -1 -11   1  221.03   11.76
  -1 -11   1  203.74   11.11
  -1 -11   1  209.84   10.94
   1  11  -1  205.73   10.89
   1  11  -1  215.04   11.49
   1  11  -1  215.95   11.60
  -1 -11   1  221.09   11.98
   1  11  -1  210.21   10.88
  -1 -11   0  103.01    7.16
   1  11   0  103.15    7.21
  -1 -11   0   92.69    6.35
   1  11   0   99.28    6.79
   1  11   0   89.41    6.59
  -1 -11   0   91.35    6.57
   1  11   0   89.85    6.65
  -1 -11   0   79.23    6.34
  -1 -11   0   88.03    6.90
   1  11   0   92.01    6.03
  -1 -11  -1  581.76   27.21
   1  11   1  549.21   25.32
  -1 -11  -1  587.63   26.82
   1  11   1  595.46   26.71
   1  11   1  567.80   26.49
  -1 -11  -2   10.16    2.38
  -1 -11  -2   12.17    2.58
  -1 -11  -2    7.31    2.00
  -1 -11  -2   11.63    2.63
   1  11   2    8.48    2.11
   1  11   2   12.46    2.43
  -1 -11  -3   74.19    6.24
  -1 -11  -3   66.67    5.73
  -1 -11  -3   74.92    5.90
  -1 -11  -3   64.28    5.49
  -1 -11  -3   68.82    5.98
   1  11   3   73.89    5.65
   1  11   3   65.01    5.43
  -1 -11  -4   26.09    3.56
   1  11   4   17.03    2.75
   1  11   4   23.56    2.95
  -1 -11  -4   16.23    2.81
  -1 -11  -4   20.07    3.16
  -1 -11  -4   21.64    2.90
  -1 -11  -4   24.19    3.05
  -1 -11  -4   20.89    3.23
   1  11   5  224.83   12.13
  -1 -11  -5  249.88   13.70
   1  11   5  235.22   12.47
   1  11   5  225.18   12.36
  -1 -11  -5  253.24   13.70
   1  11   5  255.43   13.67
  -1 -11  -5  246.83   12.68
  -1 -11  -5  240.63   12.73
  -1 -11  -5  229.51   12.44
  -1 -11  -5  252.82   13.73
   1  11   6   16.46    3.00
  -1 -11  -6   23.38    3.33
   1  11   6   13.73    2.36
  -1 -11  -6   18.15    2.93
   1  11   6   14.66    2.22
  -1 -11  -6   17.93    2.72
  -1 -11  -6   17.82    2.37
  -1 -11  -6   19.15    2.69
  -1 -11  -6   15.13    2.84
  -1 -11  -6   15.50    2.29
   1  11   7    6.85    1.75
  -1 -11  -7    5.23    2.10
   1  11   7    4.84    2.08
   1  11   7    4.29    1.90
  -1 -11  -7    5.12    1.81
  -1 -11  -7    5.53    1.70
  -1 -11  -7    5.32    1.54
  -1 -11  -7    6.65    2.24
  -1 -11  -7    5.65    1.70
   1  11   8    7.70    1.73
  -1 -11  -8    5.79    1.65
   1  11   8    6.32    1.78
  -1 -11  -8    6.16    1.68
  -1 -11  -8    2.58    1.29
  -1 -11  -8    5.36    1.46
  -1 -11  -8    3.96    1.61
  -1 -11  -9   72.22    5.89
   1  11   9   63.11    4.87
  -1 -11  -9   74.49    5.06
  -1 -11  -9   80.53    5.08
  -1 -11  -9   69.11    5.10
   1  11   9   76.42    5.35
  -1 -11 -10   12.38    2.25
   1  11  10    9.78    1.89
  -1 -11 -10   10.62    1.82
  -1 -11 -10    9.58    1.99
  -1 -11 -10    9.16    2.04
  -1 -11 -10   11.49    1.70
   1  11  11    7.10    1.43
  -1 -11 -11    7.50    1.66
  -1 -11 -11    6.94    1.66
  -1 -11 -11    3.68    1.13
  -1 -11 -12    0.15    0.90
  -1 -11 -12    0.48    0.89
  -1 -11 -13   62.12    3.48
   1  12  -3   21.90    2.08
   1  12  -3   20.87    2.06
   1  12  -3   19.22    1.72
   1  12  -2   10.58    1.65
   1  12  -2    8.67    1.59
   1  12  -2    8.35    1.30
  -1 -12   2    6.82    1.60
   1  12  -2    5.68    1.57
  -1 -12   2    7.81    1.52
   1  12  -1   10.98    1.85
   1  12  -1    9.16    1.87
   1  12  -1   11.04    2.03
  -1 -12   1    8.77    1.82
   1  12  -1    9.24    1.42
  -1 -12   1    9.90    1.90
   1  12   0   18.55    2.42
  -1 -12   0   26.93    2.74
   1  12   0   22.94    2.96
  -1 -12   0   22.57    2.86
   1  12   0   23.27    2.73
   1  12   0   23.75    2.72
  -1 -12   0   16.20    2.34
  -1 -12   0   23.48    2.97
  -1 -12   0   19.61    2.65
   1  12   0   19.92    2.10
   1  12   1  190.43   10.55
  -1 -12  -1  206.03   10.68
   1  12   1  184.35   10.72
   1  12   1  204.59   10.47
   1  12   1  196.92   10.44
  -1 -12  -1  161.75   10.16
  -1 -12  -1  183.64   10.35
  -1 -12  -1  216.72   11.16
  -1 -12  -2   24.54    3.15
   1  12   2   25.70    3.31
  -1 -12  -2   26.73    3.19
   1  12   2   24.33    2.92
   1  12   2   24.82    2.92
  -1 -12  -2   20.44    3.06
  -1 -12  -2   19.53    2.44
  -1 -12  -2   20.99    2.77
  -1 -12  -2   25.49    3.32
  -1 -12  -3    1.46    1.51
   1  12   3    1.47    1.55
  -1 -12  -3    1.54    1.22
   1  12   3    2.46    1.26
   1  12   3    3.16    1.31
  -1 -12  -3    1.46    1.51
  -1 -12  -3    2.31    1.28
  -1 -12  -3    1.47    1.55
  -1 -12  -3    3.26    1.26
   1  12   4  351.14   17.40
   1  12   4  372.29   17.57
  -1 -12  -4  378.36   17.89
  -1 -12  -4  422.05   18.93
   1  12   4  392.73   18.94
  -1 -12  -4  419.83   19.00
  -1 -12  -4  342.56   17.27
  -1 -12  -4  358.67   17.50
   1  12   5  132.35    7.34
   1  12   5  120.65    7.20
  -1 -12  -5  113.20    8.04
   1  12   5  142.88    8.53
  -1 -12  -5  130.82    8.38
  -1 -12  -5  119.00    7.20
  -1 -12  -5  128.86    7.49
   1  12   5  140.91    8.66
  -1 -12  -6  180.63   11.64
  -1 -12  -6  230.92   12.31
   1  12   6  227.25   12.08
  -1 -12  -6  212.55   11.32
  -1 -12  -6  217.34   11.02
  -1 -12  -6  238.86   12.26
   1  12   6  218.95   12.13
  -1 -12  -6  214.23   11.87
  -1 -12  -7   17.44    2.66
   1  12   7   21.12    3.00
  -1 -12  -7   21.90    3.08
  -1 -12  -7   19.07    2.37
  -1 -12  -7   18.63    2.28
   1  12   7   12.92    2.49
  -1 -12  -7   24.86    2.93
  -1 -12  -8    0.83    1.19
  -1 -12  -8   -0.41    1.03
   1  12   8    0.42    1.08
  -1 -12  -8    1.18    0.88
  -1 -12  -8    0.83    0.89
   1  12   8   -0.48    1.41
  -1 -12  -8    1.59    1.42
   1  12   9   11.56    1.69
  -1 -12  -9    9.24    1.95
   1  12   9   12.21    2.11
  -1 -12  -9   12.84    1.70
  -1 -12  -9    9.64    2.02
  -1 -12 -10    2.45    1.27
  -1 -12 -10    1.87    1.09
   1  12  10    0.17    0.99
  -1 -12 -11    8.04    1.31
  -1 -12 -11    6.73    1.32
  -1 -12 -12   -0.15    0.60
  -1 -13   1   14.96    1.50
  -1 -13   1   16.73    1.74
   1  13  -1   15.87    1.52
   1  13  -1   14.56    1.48
  -1 -13   0   17.24    1.91
  -1 -13   0   15.46    1.72
   1  13   0   13.24    1.58
   1  13   1   86.38    4.79
   1  13   1   82.97    4.77
  -1 -13  -1   82.83    5.11
   1  13   1   83.70    5.23
  -1 -13  -1   73.66    4.65
  -1 -13  -1   81.68    5.19
   1  13   1   71.25    4.64
  -1 -13  -2   29.61    2.83
   1  13   2   29.12    2.83
  -1 -13  -2   29.98    2.82
   1  13   2   30.52    2.56
   1  13   2   27.89    2.48
  -1 -13  -2   18.80    2.42
  -1 -13  -2   31.56    2.61
  -1 -13  -2   31.11    3.03
   1  13   3    5.83    1.67
  -1 -13  -3    2.42    1.26
  -1 -13  -3    0.87    1.16
   1  13   3    1.46    0.88
   1  13   3    1.84    0.91
  -1 -13  -3    4.68    1.52
  -1 -13  -3    2.58    0.95
  -1 -13  -3    2.99    1.25
  -1 -13  -4   21.26    2.56
  -1 -13  -4   16.77    2.32
   1  13   4   13.62    1.64
   1  13   4   12.32    1.59
  -1 -13  -4   15.31    2.03
  -1 -13  -4    7.85    2.01
   1  13   5   23.79    2.81
  -1 -13  -5   24.76    2.49
  -1 -13  -5   31.36    3.09
   1  13   5   24.00    2.86
   1  13   6    7.38    1.68
  -1 -13  -6    6.70    1.32
  -1 -13  -6    6.00    1.59
   1  13   6    6.86    1.78
  -1 -13  -6    9.35    1.78
   1  13   7   13.71    2.04
  -1 -13  -7   11.14    1.45
  -1 -13  -7    9.35    1.77
   1  13   7   11.94    1.95
  -1 -13  -7   12.34    1.91
  -1 -13  -8    7.01    1.61
   1  13   8   10.44    1.71
   1  13   8    7.58    1.39
  -1 -13  -9    8.54    1.46
  -1 -13 -10   62.94    3.66
   1  14   3   12.56    1.40
  -1 -14  -5    3.98    0.92
   1  14   5   16.58    1.67
  -1 -14  -6    0.68    0.72
   1  14   6    2.38    0.90
  -1 -14  -7    4.62    0.90
  -1 -14  -7    6.57    1.04
   1  14   7    5.39    0.97
   2 -13  -8   56.13    3.35
   2 -13  -8   54.22    3.31
   2 -13  -7   17.07    1.85
   2 -13  -7   18.77    1.80
   2 -13  -6  172.92    8.50
   2 -13  -6  162.75    8.29
   2 -13  -5   60.00    4.00
   2 -13  -5   52.49    3.73
   2 -13  -4   44.00    3.29
   2 -13  -4   35.27    3.04
   2 -13  -4   36.33    3.04
   2 -13  -3    0.53    0.78
   2 -13  -3    0.94    0.94
   2 -13  -3    0.73    0.98
   2 -13  -2   18.44    1.83
   2 -13  -2   17.67    1.81
   2 -13  -1    7.86    1.21
   2 -13  -1    9.78    1.33
   2 -13   0    2.98    0.73
   2 -12 -11    8.24    1.00
   2 -12 -10    0.75    0.78
   2 -12 -10    0.11    0.84
   2 -12 -10    0.24    0.89
  -2  12   9   27.12    2.68
   2 -12  -9   33.39    2.79
   2 -12  -9   32.94    2.74
   2 -12  -9   36.83    2.91
   2 -12  -8   48.47    3.50
  -2  12   8   53.46    4.17
   2 -12  -8   62.47    4.14
   2 -12  -8   55.03    3.62
   2 -12  -8   51.10    4.12
   2 -12  -8   56.61    4.19
   2 -12  -7   33.04    3.15
   2 -12  -7   28.73    2.68
  -2  12   7   34.19    3.36
   2 -12  -7   26.64    2.55
   2 -12  -7   28.68    2.84
   2 -12  -7   30.18    3.18
   2 -12  -7   28.50    3.10
   2 -12  -6    2.54    1.43
  -2  12   6    1.83    1.33
   2 -12  -6    3.29    1.25
   2 -12  -6    4.18    1.63
   2 -12  -6    3.63    1.54
   2 -12  -6    2.41    1.21
  -2  12   5    8.46    1.90
   2 -12  -5    7.10    1.53
   2 -12  -5    9.00    2.05
   2 -12  -5    5.26    1.41
   2 -12  -5   10.39    2.06
   2 -12  -5   11.29    2.11
   2 -12  -4  138.78    8.46
   2 -12  -4  121.56    7.65
  -2  12   4  148.06    8.34
   2 -12  -4  153.55    8.87
   2 -12  -4  122.27    7.47
   2 -12  -4  149.29    8.49
   2 -12  -4  137.92    8.29
   2 -12  -4  149.63    8.42
  -2  12   3  179.39    9.40
   2 -12  -3  166.74    9.17
  -2  12   3  139.14    8.92
   2 -12  -3  178.26    9.92
   2 -12  -3  143.88    8.49
   2 -12  -3  162.48    9.47
   2 -12  -3  164.99    9.35
   2 -12  -3  200.81    9.77
   2 -12  -2   35.20    3.40
  -2  12   2   33.10    3.23
   2 -12  -2   26.75    2.72
  -2  12   2   29.98    3.21
   2 -12  -2   32.75    3.34
   2 -12  -2   38.77    3.52
  -2  12   1   42.40    3.54
  -2  12   1   43.03    3.53
   2 -12  -1   43.45    3.31
   2 -12  -1   38.53    3.51
   2 -12  -1   44.46    3.83
   2 -12   0  147.16    7.52
   2 -12   0  176.96    8.59
  -2  12   0  161.69    8.09
   2 -12   0  187.41    8.63
   2 -12   1    9.38    1.22
   2 -12   1   12.88    1.78
   2 -12   2  146.93    7.17
   2 -11 -12   37.54    2.58
   2 -11 -12   36.21    2.54
   2 -11 -11    0.26    0.81
   2 -11 -11    0.64    0.73
   2 -11 -11   -0.30    0.99
   2 -11 -10   80.92    5.34
   2 -11 -10   88.50    5.55
   2 -11 -10   86.92    5.10
   2 -11 -10   83.87    5.51
   2 -11 -10   75.31    4.96
   2 -11  -9  169.14    9.43
   2 -11  -9  172.80    9.40
   2 -11  -9  168.12    8.93
   2 -11  -9  172.26    9.51
   2 -11  -9  158.40    8.95
   2 -11  -8   63.35    5.19
   2 -11  -8   60.24    4.74
   2 -11  -8   68.08    4.86
   2 -11  -8   65.99    5.19
   2 -11  -8   66.70    5.14
   2 -11  -8   54.51    4.56
   2 -11  -7  103.38    7.00
   2 -11  -7   99.13    7.09
  -2  11   7  108.81    7.31
   2 -11  -7  107.27    6.89
   2 -11  -7  100.79    7.10
   2 -11  -7   92.39    6.37
   2 -11  -7  102.52    6.98
   2 -11  -7  112.53    7.33
   2 -11  -6  189.48   11.30
   2 -11  -6  199.82   11.75
   2 -11  -6  195.92   11.50
  -2  11   6  209.74   11.67
   2 -11  -6  215.24   11.32
   2 -11  -6  201.41   11.56
   2 -11  -6  182.26   10.46
   2 -11  -6  225.61   11.86
   2 -11  -6  201.04   11.56
   2 -11  -5    3.21    1.78
   2 -11  -5    6.16    2.05
   2 -11  -5    4.46    1.99
   2 -11  -5    1.91    1.39
   2 -11  -5    2.66    1.28
  -2  11   5    3.69    1.82
   2 -11  -5    4.42    1.87
   2 -11  -5    4.64    1.94
   2 -11  -5    6.21    2.09
  -2  11   4   11.69    2.60
   2 -11  -4   10.91    2.22
   2 -11  -4   12.70    2.30
   2 -11  -4    9.88    2.49
   2 -11  -4    7.85    2.40
   2 -11  -4   16.00    2.79
  -2  11   3   31.15    3.77
   2 -11  -3   26.22    3.38
   2 -11  -3   30.78    3.53
   2 -11  -3   29.22    3.75
   2 -11  -3   33.61    4.00
   2 -11  -3   26.10    3.63
   2 -11  -3   36.05    3.99
  -2  11   2  153.91    9.43
   2 -11  -2  155.80    9.57
   2 -11  -2  148.94    9.56
   2 -11  -2  169.70   10.19
   2 -11  -2  154.50    9.24
   2 -11  -2  150.12    9.58
   2 -11  -2  154.55    9.63
  -2  11   1    5.52    1.78
  -2  11   1    5.47    1.92
   2 -11  -1    4.64    1.78
   2 -11  -1    5.14    1.62
   2 -11  -1    6.84    1.99
   2 -11  -1    5.33    1.86
  -2  11   0   62.44    4.96
   2 -11   0   63.39    5.22
   2 -11   0   60.88    4.74
  -2  11   0   57.30    5.02
   2 -11   0   66.71    5.29
  -2  11   0   63.18    4.51
  -2  11   0   59.33    4.45
   2 -11   0   62.96    4.95
   2 -11   0   76.06    5.56
   2 -11   1   12.03    2.08
  -2  11  -1   12.88    2.24
  -2  11  -1   15.30    2.25
   2 -11   1   11.96    2.26
  -2  11  -1   13.02    1.93
  -2  11  -1   13.60    1.97
   2 -11   1   11.48    1.89
   2 -11   1   12.82    2.30
  -2  11  -1   12.99    1.73
  -2  11  -2   13.60    1.87
  -2  11  -2   15.94    1.97
  -2  11  -2   11.27    1.92
   2 -11   2   12.99    2.05
   2 -11   2   12.46    2.15
  -2  11  -2   13.37    1.90
   2 -11   2   17.31    2.39
  -2  11  -2   11.84    1.67
  -2  11  -3    0.41    0.88
  -2  11  -3    0.83    0.92
   2 -11   3   -0.50    0.98
   2 -11   3    0.85    1.05
  -2  11  -3   -0.37    0.82
   2 -11   3   -0.15    0.81
  -2  11  -4    8.79    1.30
  -2  11  -4    9.96    1.29
   2 -11   4   11.34    1.49
  -2  11  -4   11.22    1.31
   2 -10 -13   51.88    3.02
   2 -10 -13   44.78    2.89
   2 -10 -12    0.79    1.14
   2 -10 -12    0.31    1.12
   2 -10 -12    0.93    0.91
   2 -10 -12    0.74    0.92
   2 -10 -11  339.15   15.96
   2 -10 -11  315.14   15.41
   2 -10 -11  336.65   15.45
   2 -10 -11  346.13   15.92
   2 -10 -11  322.65   15.64
   2 -10 -10    2.87    1.63
   2 -10 -10    0.70    1.37
   2 -10 -10    1.54    1.28
   2 -10 -10    3.24    1.52
   2 -10  -9    3.56    1.91
   2 -10  -9    3.76    1.67
   2 -10  -9    5.42    2.03
   2 -10  -9    8.90    2.06
   2 -10  -9    5.03    1.74
   2 -10  -9    5.97    1.81
   2 -10  -8   63.80    5.37
   2 -10  -8   69.23    5.72
   2 -10  -8   63.15    5.18
   2 -10  -8   61.85    5.37
   2 -10  -8   58.23    5.37
   2 -10  -8   62.04    5.41
   2 -10  -8   61.18    5.02
   2 -10  -7  403.89   20.13
   2 -10  -7  412.96   20.50
   2 -10  -7  421.07   20.45
   2 -10  -7  375.11   19.90
   2 -10  -7  394.09   20.15
   2 -10  -7  421.61   20.19
   2 -10  -7  424.05   20.51
   2 -10  -7  427.95   20.28
   2 -10  -6    6.46    2.16
   2 -10  -6    3.98    1.31
   2 -10  -6    9.00    2.17
   2 -10  -6    4.71    1.85
   2 -10  -6    6.05    2.13
   2 -10  -6    3.02    1.63
   2 -10  -6    8.38    2.30
   2 -10  -6    4.82    2.01
   2 -10  -6    7.64    2.31
   2 -10  -5   14.71    2.77
   2 -10  -5   11.09    2.19
   2 -10  -5    5.22    1.82
   2 -10  -5   14.20    3.07
  -2  10   5   21.95    5.75
   2 -10  -5    9.58    2.46
  -2  10   5   20.42    5.54
   2 -10  -5    9.29    2.18
   2 -10  -5   12.26    2.64
   2 -10  -5    7.04    2.34
   2 -10  -4  105.28    7.25
  -2  10   4  107.34    7.53
   2 -10  -4   99.92    7.21
  -2  10   4   88.05   11.85
   2 -10  -4   87.06    6.47
   2 -10  -4   98.23    7.39
   2 -10  -3  310.28   25.55
   2 -10  -3  293.50   16.58
   2 -10  -3  307.69   16.95
   2 -10  -3  314.24   16.34
  -2  10   3  329.92   16.58
   2 -10  -3  295.63   16.08
  -2  10   3  276.49   23.41
   2 -10  -3  317.98   16.93
   2 -10  -3  320.16   16.65
  -2  10   2   25.14    3.45
   2 -10  -2   21.04    3.35
   2 -10  -2   20.23    2.70
   2 -10  -2   24.44    3.67
  -2  10   2   21.93    5.80
   2 -10  -2   28.68    6.71
   2 -10  -2   22.89    3.52
   2 -10  -2   23.02    3.50
   2 -10  -2   25.56    3.53
   2 -10  -1  231.51   13.29
  -2  10   1  229.44   12.67
   2 -10  -1  220.55   11.99
   2 -10  -1  226.26   12.75
   2 -10  -1  221.14   13.00
  -2  10   1  212.62   11.61
  -2  10   1  205.62   11.48
   2 -10  -1  219.55   12.79
   2 -10  -1  226.72   12.95
   2 -10   0  134.75    8.80
   2 -10   0  126.06    8.98
  -2  10   0  128.90    8.47
   2 -10   0  122.50    8.16
  -2  10   0  119.59    8.52
   2 -10   0  140.92    8.75
   2 -10   0  130.36    8.80
  -2  10   0  130.79    7.96
  -2  10   0  113.59    7.64
   2 -10   0  135.71    8.64
   2 -10   0  132.74    8.84
  -2  10   0  116.22    7.37
   2 -10   1   -0.64    1.41
  -2  10  -1    0.59    1.52
   2 -10   1    1.77    1.83
   2 -10   1    0.89    1.55
  -2  10  -1    0.32    1.58
   2 -10   1    1.48    1.34
  -2  10  -1    1.27    1.21
  -2  10  -1    0.26    1.33
   2 -10   1    2.97    1.50
   2 -10   1    2.64    1.74
  -2  10  -1    0.23    0.99
  -2  10  -2   54.06    4.65
  -2  10  -2   57.69    4.71
  -2  10  -2   52.96    5.01
   2 -10   2   65.68    5.16
  -2  10  -2   53.84    4.76
   2 -10   2   68.41    5.68
   2 -10   2   54.07    4.89
   2 -10   2   53.12    5.02
  -2  10  -2   55.42    4.54
  -2  10  -3   39.89    3.78
  -2  10  -3   40.30    3.82
  -2  10  -3   36.13    3.75
   2 -10   3   41.31    4.03
   2 -10   3   44.39    4.39
   2 -10   3   46.48    4.09
  -2  10  -3   42.15    3.85
  -2  10  -3   43.44    3.79
   2 -10   3   48.26    4.31
  -2  10  -4  229.71   11.41
  -2  10  -4  232.47   11.43
  -2  10  -4  210.77   11.22
   2 -10   4  212.56   10.98
  -2  10  -4  207.60   10.94
   2 -10   4  236.58   11.92
  -2  10  -4  230.18   11.26
   2 -10   4  240.07   11.78
  -2  10  -5    1.84    1.14
  -2  10  -5    1.06    1.04
   2 -10   5    2.94    1.12
   2 -10   5    1.21    1.18
   2 -10   5    0.49    1.04
  -2  10  -5    2.33    1.09
   2 -10   6  117.46    6.23
  -2  10  -6  140.75    6.42
  -2  10  -6  125.31    6.38
  -2  10  -6  137.16    6.48
   2  -9 -13  275.95   12.38
   2  -9 -13  265.01   12.02
   2  -9 -13  246.66   11.89
   2  -9 -13  280.21   12.50
   2  -9 -12   84.58    5.75
   2  -9 -12   96.50    5.82
   2  -9 -12   93.39    6.02
   2  -9 -12   96.53    6.18
  -2   9  11   48.28    4.14
   2  -9 -11   61.19    4.78
   2  -9 -11   67.50    5.20
   2  -9 -11   69.68    5.15
   2  -9 -11   62.09    5.08
   2  -9 -11   65.26    5.08
  -2   9  10    6.90    1.82
   2  -9 -10    8.57    2.18
   2  -9 -10    7.44    2.29
   2  -9 -10   10.89    2.42
   2  -9 -10    9.52    2.38
   2  -9 -10   11.63    2.28
   2  -9  -9   80.02    6.37
   2  -9  -9   78.24    6.03
   2  -9  -9   75.43    6.44
   2  -9  -9   80.40    6.39
   2  -9  -9   80.12    6.38
   2  -9  -8   26.84    3.68
   2  -9  -8   26.10    3.50
   2  -9  -8   24.91    3.16
   2  -9  -8   22.63    3.39
   2  -9  -8   22.95    3.32
   2  -9  -8   24.52    3.51
   2  -9  -8   20.95    2.94
   2  -9  -7    4.31    1.89
   2  -9  -7    1.38    1.71
  -2   9   7    2.62    1.88
   2  -9  -7    2.38    1.66
   2  -9  -7    5.07    2.57
   2  -9  -7    4.40    1.74
   2  -9  -7    1.43    1.58
   2  -9  -7    4.20    1.88
   2  -9  -7    4.14    1.80
   2  -9  -7    8.68    3.11
   2  -9  -6    1.03    1.43
   2  -9  -6    0.24    1.04
   2  -9  -6   -0.37    1.66
   2  -9  -6    0.69    1.48
  -2   9   6    8.41    4.26
   2  -9  -6    1.36    1.54
   2  -9  -6    1.36    2.38
   2  -9  -6    1.47    1.67
  -2   9   6    4.65    3.84
   2  -9  -6   -0.72    1.54
   2  -9  -6    0.34    1.28
   2  -9  -6    0.36    1.74
   2  -9  -6   -0.36    1.48
   2  -9  -5  471.59   23.53
   2  -9  -5  437.83   32.68
   2  -9  -5  470.49   23.92
   2  -9  -5  481.88   23.52
  -2   9   5  495.80   34.30
   2  -9  -5  476.05   23.38
   2  -9  -5  476.68   23.49
   2  -9  -5  489.80   22.72
  -2   9   5  473.84   34.09
   2  -9  -5  489.26   23.28
   2  -9  -5  526.70   24.07
  -2   9   4  238.64   22.10
   2  -9  -4  232.11   13.97
   2  -9  -4  252.05   13.33
   2  -9  -4  238.75   13.39
   2  -9  -4  237.51   13.49
  -2   9   4  212.63   20.86
   2  -9  -4  241.28   13.17
   2  -9  -4  266.67   14.06
   2  -9  -3  152.67   10.07
   2  -9  -3  181.44   18.24
   2  -9  -3  159.74   10.20
   2  -9  -3  163.81   10.55
  -2   9   3  177.16   18.10
   2  -9  -3  152.00    9.71
  -2   9   3  151.35    9.83
   2  -9  -3  161.41    8.91
   2  -9  -3  138.88    9.17
  -2   9   3  116.29   13.20
  -2   9   3  170.25   17.42
   2  -9  -3  151.71    9.26
   2  -9  -3  167.76   10.22
  -2   9   2   26.36    7.22
   2  -9  -2   34.47    4.31
   2  -9  -2   39.19    4.44
   2  -9  -2   32.85    7.62
  -2   9   2   36.61    4.15
   2  -9  -2   30.08    3.80
   2  -9  -2   26.75    3.24
  -2   9   2   45.32    7.71
  -2   9   2   42.15    8.07
   2  -9  -2   28.31    3.90
   2  -9  -2   30.03    3.97
   2  -9  -1   56.62    5.35
  -2   9   1   55.84    9.84
   2  -9  -1   49.60    5.27
   2  -9  -1   48.95    9.41
  -2   9   1   53.33    5.15
   2  -9  -1   60.40    5.00
  -2   9   1   53.09    4.53
  -2   9   1   51.40    4.52
  -2   9   1   50.48    8.07
  -2   9   1   42.64    8.36
   2  -9  -1   52.47    5.26
   2  -9  -1   55.70    5.30
  -2   9   0    2.75    2.78
   2  -9   0   -0.37    1.40
   2  -9   0    1.34    1.92
   2  -9   0    0.34    1.32
   2  -9   0    1.76    1.71
   2  -9   0    1.17    1.48
  -2   9   0    1.32    1.60
   2  -9   0    0.32    1.35
  -2   9   0    0.27    1.15
  -2   9   0    0.28    1.20
  -2   9   0   -1.29    2.91
   2  -9   0    1.01    1.37
   2  -9   0    0.37    1.77
  -2   9   0    0.75    1.13
   2  -9   1  106.58    7.63
   2  -9   1  112.03    8.08
  -2   9  -1  119.52   13.56
   2  -9   1   96.89   11.96
   2  -9   1  109.42    8.00
  -2   9  -1  115.59    7.89
   2  -9   1  120.66    8.66
  -2   9  -1  116.55    8.26
   2  -9   1  110.25    7.95
  -2   9  -1  115.23    7.62
  -2   9  -1  117.08    7.67
  -2   9  -1   99.49   12.88
  -2   9  -1  100.78   12.18
   2  -9   1  106.82    7.65
  -2   9  -1  121.00    7.54
   2  -9   1  112.74    8.17
  -2   9  -2  143.59    8.97
   2  -9   2  149.83    9.28
  -2   9  -2  139.95    8.71
   2  -9   2  129.02    9.35
  -2   9  -2  130.26    9.20
   2  -9   2  141.97    9.19
   2  -9   2  137.89    8.81
  -2   9  -2  143.51    8.86
   2  -9   2  132.33    8.36
  -2   9  -2  141.69    8.64
   2  -9   2  132.29    9.22
  -2   9  -3   21.72    3.12
  -2   9  -3   19.79    2.49
  -2   9  -3   22.93    3.04
   2  -9   3   22.03    3.36
   2  -9   3   21.79    3.18
   2  -9   3   12.78    2.77
  -2   9  -3   16.45    2.93
   2  -9   3   20.83    3.35
  -2   9  -3   24.14    3.14
  -2   9  -4   47.16    3.90
  -2   9  -4   55.71    4.66
   2  -9   4   52.13    4.95
  -2   9  -4   47.97    4.32
   2  -9   4   45.23    4.23
  -2   9  -4   51.36    4.77
   2  -9   4   56.98    5.04
  -2   9  -4   43.49    4.22
  -2   9  -5   82.39    5.44
  -2   9  -5   95.68    6.26
  -2   9  -5   90.63    6.10
  -2   9  -5   83.88    5.68
   2  -9   5   88.91    6.39
  -2   9  -5   80.75    5.97
   2  -9   5   93.58    6.42
   2  -9   5   89.07    6.38
  -2   9  -5   91.05    6.05
  -2   9  -6   59.93    4.05
  -2   9  -6   62.47    4.60
  -2   9  -6   63.70    4.53
   2  -9   6   69.23    4.83
  -2   9  -6   58.05    4.35
   2  -9   6   55.92    4.46
   2  -9   6   66.03    4.69
  -2   9  -6   64.70    4.52
   2  -9   7    1.00    0.88
   2  -9   7    0.13    0.76
  -2   9  -7    0.13    0.93
  -2   9  -7    0.13    0.92
   2  -8 -14   32.18    2.42
   2  -8 -14   44.76    2.88
   2  -8 -13   84.62    5.20
   2  -8 -13   82.14    4.88
   2  -8 -13   75.95    4.77
   2  -8 -13   79.25    4.88
   2  -8 -13   80.78    4.47
   2  -8 -12   39.05    3.92
   2  -8 -12   42.80    3.85
   2  -8 -12   42.08    3.96
   2  -8 -12   40.09    3.83
   2  -8 -12   41.60    3.49
   2  -8 -11    3.69    1.92
   2  -8 -11    2.74    1.57
   2  -8 -11    3.48    1.79
   2  -8 -11    6.24    1.86
   2  -8 -11    3.03    1.47
   2  -8 -11    1.21    1.47
   2  -8 -10   41.98    4.50
   2  -8 -10   38.08    4.29
   2  -8 -10   36.17    4.20
   2  -8 -10   37.99    4.09
   2  -8 -10   40.54    4.42
   2  -8 -10   38.72    3.66
   2  -8  -9    0.72    1.49
   2  -8  -9    2.83    1.82
  -2   8   9    7.62    3.45
   2  -8  -9    2.79    1.80
   2  -8  -9    0.38    1.62
   2  -8  -9    1.58    1.47
   2  -8  -9    2.59    2.27
   2  -8  -9   -0.24    1.19
   2  -8  -8   92.84    7.27
   2  -8  -8  100.85    7.48
   2  -8  -8   96.75    6.78
  -2   8   8  129.03   15.63
  -2   8   8   92.72   11.82
   2  -8  -8   97.00    7.45
   2  -8  -8  101.67    7.41
   2  -8  -8  100.05   12.38
   2  -8  -8   89.61    6.03
   2  -8  -8   85.61    6.36
   2  -8  -7  219.55   18.93
   2  -8  -7  208.60   12.11
   2  -8  -7  182.71   12.80
   2  -8  -7  226.05   13.23
   2  -8  -7  235.25   12.81
  -2   8   7  235.96   20.01
   2  -8  -7  214.83   18.95
   2  -8  -7  204.25   12.03
   2  -8  -7  217.12   12.37
  -2   8   7  214.94   21.33
   2  -8  -7  224.41   12.68
   2  -8  -7  222.00   12.77
   2  -8  -7  228.08   12.80
   2  -8  -6   68.94    9.46
   2  -8  -6   62.98    5.47
   2  -8  -6   58.45    5.62
   2  -8  -6   61.87    4.63
   2  -8  -6   58.83    5.61
   2  -8  -6   50.28    5.10
   2  -8  -6   66.46    5.49
  -2   8   6   78.04   11.03
   2  -8  -6   55.21    9.37
   2  -8  -6   58.23    5.40
   2  -8  -6   59.23    5.39
   2  -8  -6   65.50    5.67
   2  -8  -6   61.29    5.60
   2  -8  -6   54.65    5.27
   2  -8  -5   51.95    5.02
   2  -8  -5   48.20    7.61
   2  -8  -5   49.83    4.39
   2  -8  -5   47.60    5.00
   2  -8  -5   59.52    5.21
   2  -8  -5   51.47    9.18
   2  -8  -5   56.14    5.17
  -2   8   5   49.13    9.17
   2  -8  -5   59.17    5.45
  -2   8   5   53.87    9.86
   2  -8  -5   56.76    5.07
   2  -8  -5   60.63    5.33
   2  -8  -4  612.79   34.88
   2  -8  -4  686.55   30.85
   2  -8  -4  676.94   31.22
   2  -8  -4  645.99   40.21
  -2   8   4  740.82   42.32
   2  -8  -4  700.16   30.87
   2  -8  -4  685.64   30.16
   2  -8  -4  563.29   30.98
   2  -8  -4  674.53   30.61
   2  -8  -4  671.12   30.64
  -2   8   4  694.90   41.75
   2  -8  -4  637.69   30.27
   2  -8  -4  734.55   31.02
   2  -8  -3    1.00    1.55
  -2   8   3   -1.34    3.31
   2  -8  -3    2.60    2.95
   2  -8  -3   -0.29    1.11
   2  -8  -3   -0.69    1.43
   2  -8  -3   -1.00    1.59
   2  -8  -3    0.65    0.88
   2  -8  -3   -0.29    1.19
   2  -8  -3   -0.36    1.47
  -2   8   3    0.95    1.66
   2  -8  -3    0.58    1.24
   2  -8  -3    2.58    1.53
   2  -8  -2   80.13    6.49
   2  -8  -2   84.53    6.77
   2  -8  -2   87.72    6.66
   2  -8  -2   61.04   10.46
   2  -8  -2   81.79    6.65
   2  -8  -2   87.56    6.43
  -2   8   2   91.40    6.57
   2  -8  -2   91.35    6.03
   2  -8  -2   80.15    6.67
  -2   8   2   67.57    9.58
   2  -8  -2   81.02    6.01
   2  -8  -2   84.98    6.61
  -2   8   1   97.98   12.65
   2  -8  -1   96.60   12.54
   2  -8  -1   96.48    7.12
   2  -8  -1   99.56    7.46
  -2   8   1   96.70    6.96
   2  -8  -1   95.45    6.65
   2  -8  -1   90.94    7.21
  -2   8   1   98.05   11.64
   2  -8  -1  101.16    7.27
   2  -8  -1   95.27    7.19
   2  -8   0  759.48   45.73
  -2   8   0  869.88   47.83
   2  -8   0  871.72   36.68
   2  -8   0  789.55   36.70
   2  -8   0  836.80   36.58
  -2   8   0  836.38   36.31
   2  -8   0  802.86   36.05
  -2   8   0  784.36   35.54
   2  -8   0  799.81   36.68
  -2   8   0  852.01   46.34
   2  -8   0  814.43   36.37
   2  -8   0  825.72   36.84
  -2   8   0  775.07   35.28
   2  -8   1   77.97   10.52
   2  -8   1   59.64    5.42
   2  -8   1   66.96    5.85
  -2   8  -1   79.05   10.89
   2  -8   1   65.81    6.08
  -2   8  -1   70.02    5.79
   2  -8   1   63.52    5.74
   2  -8   1   78.65    6.03
  -2   8  -1   71.26    6.19
   2  -8   1   66.80    5.87
  -2   8  -1   70.74    5.50
  -2   8  -1   73.18   10.59
   2  -8   1   71.21    5.77
  -2   8  -1   65.16    5.30
   2  -8   1   73.56    6.16
  -2   8  -2   60.41    8.82
   2  -8   2   48.58    4.66
   2  -8   2   41.14    4.17
   2  -8   2   63.22    8.73
   2  -8   2   43.99    4.56
   2  -8   2   47.74    5.08
  -2   8  -2   44.36    4.47
  -2   8  -2   56.59    5.24
   2  -8   2   44.33    4.61
   2  -8   2   39.75    4.32
  -2   8  -2   44.26    4.44
   2  -8   2   32.66    6.39
  -2   8  -2   65.61   10.11
   2  -8   2   41.01    4.12
  -2   8  -2   41.43    8.06
  -2   8  -2   44.95    4.34
   2  -8   2   41.76    4.75
  -2   8  -3  522.58   25.09
   2  -8   3  532.62   26.08
  -2   8  -3  548.56   25.33
   2  -8   3  579.70   25.69
  -2   8  -3  578.54   26.20
  -2   8  -3  516.55   25.15
  -2   8  -3  518.23   24.40
   2  -8   3  470.82   32.65
  -2   8  -3  468.39   33.89
   2  -8   3  547.71   26.02
  -2   8  -3  546.31   25.25
  -2   8  -4  126.92    8.36
  -2   8  -4  148.20    9.20
   2  -8   4  141.12    9.60
  -2   8  -4  142.57    8.96
  -2   8  -4  151.19    8.92
   2  -8   4  132.07    8.71
   2  -8   4  156.71    9.70
  -2   8  -4  151.13    9.56
  -2   8  -4  137.24    8.94
   2  -8   4  145.29    9.61
  -2   8  -5  135.74    8.20
  -2   8  -5  150.36    8.88
   2  -8   5  123.06    7.91
   2  -8   5  146.55    9.35
  -2   8  -5  130.07    8.25
  -2   8  -5  122.45    8.68
   2  -8   5  126.56    8.64
  -2   8  -5  147.92    8.78
   2  -8   5  136.30    9.03
  -2   8  -6   81.27    5.89
  -2   8  -6   78.67    5.45
  -2   8  -6   76.98    5.38
   2  -8   6   84.62    6.25
  -2   8  -6   70.10    5.66
   2  -8   6   69.25    5.69
  -2   8  -6   78.93    5.75
   2  -8   6   64.66    5.66
  -2   8  -7   97.50    6.06
  -2   8  -7  107.24    6.53
   2  -8   7  107.79    6.74
   2  -8   7  101.98    6.39
  -2   8  -7   93.63    6.26
   2  -8   7   97.39    6.47
   2  -8   8   23.38    2.34
  -2   8  -8   19.77    2.11
  -2   8  -8   24.81    2.46
  -2   8  -8   21.04    2.29
  -2   8  -8   26.12    2.33
   2  -8   8   26.36    2.49
  -2   8  -9    6.29    0.93
   2  -7 -14  105.90    5.73
   2  -7 -14  108.09    5.76
   2  -7 -14  116.33    6.20
   2  -7 -13    5.45    1.58
   2  -7 -13    4.62    1.59
   2  -7 -13    7.19    1.67
   2  -7 -13    6.98    1.50
   2  -7 -13    8.00    1.90
   2  -7 -12   48.47    4.47
   2  -7 -12   55.87    4.76
   2  -7 -12   50.78    4.68
   2  -7 -12   50.03    4.72
   2  -7 -12   56.74    4.44
   2  -7 -12   51.41    4.83
   2  -7 -11  131.33    8.75
   2  -7 -11  113.20    7.09
   2  -7 -11  136.62    8.86
   2  -7 -11  140.32    8.66
   2  -7 -11  129.63    8.59
   2  -7 -11  138.17    8.70
   2  -7 -11  119.16    8.56
   2  -7 -11  135.90    8.17
   2  -7 -10  221.75   12.89
   2  -7 -10  238.57   13.05
   2  -7 -10  213.09   12.37
   2  -7 -10  226.10   12.79
   2  -7 -10  233.72   12.90
   2  -7 -10  228.64   13.10
   2  -7 -10  221.18   12.07
   2  -7  -9  132.03    8.77
   2  -7  -9  129.93    8.71
  -2   7   9  131.34   15.47
   2  -7  -9  111.78    7.56
   2  -7  -9  132.12    9.06
   2  -7  -9  118.18    8.40
   2  -7  -9  108.83    7.98
   2  -7  -9  126.19    8.55
   2  -7  -9  115.87    8.61
   2  -7  -9  128.21    7.88
   2  -7  -9   97.69   13.10
   2  -7  -8    2.12    1.20
   2  -7  -8    0.74    1.81
   2  -7  -8    2.79    1.36
   2  -7  -8    2.28    1.62
   2  -7  -8    2.82    1.95
  -2   7   8    5.89    3.65
   2  -7  -8    1.03    1.44
   2  -7  -8    0.75    1.51
  -2   7   8    5.93    2.94
   2  -7  -8    2.45    1.66
   2  -7  -7  202.18   11.74
   2  -7  -7  181.61   17.22
   2  -7  -7  178.64   10.16
   2  -7  -7  201.74   10.84
   2  -7  -7  174.57   11.39
   2  -7  -7  203.86   11.98
   2  -7  -7  202.08   11.54
   2  -7  -7  181.51   16.56
   2  -7  -7  187.91   10.92
  -2   7   7  176.50   16.61
   2  -7  -7  185.64   10.67
  -2   7   7  220.49   20.25
   2  -7  -7  199.67   11.71
   2  -7  -7  198.20   11.40
   2  -7  -7  198.13   11.48
   2  -7  -6  725.83   39.17
   2  -7  -6  637.59   30.40
   2  -7  -6  696.88   31.26
   2  -7  -6  695.43   31.50
   2  -7  -6  691.71   31.08
   2  -7  -6  679.16   39.30
   2  -7  -6  611.17   30.26
   2  -7  -6  674.97   30.90
  -2   7   6  787.29   41.20
  -2   7   6  795.29   43.65
   2  -7  -6  669.07   30.97
   2  -7  -6  659.42   31.12
   2  -7  -6  715.34   31.17
   2  -7  -6  707.17   31.17
   2  -7  -5    0.57    1.29
   2  -7  -5    1.80    2.57
   2  -7  -5   -0.44    0.92
   2  -7  -5    0.89    1.35
   2  -7  -5    2.54    1.54
   2  -7  -5    0.29    1.29
   2  -7  -5    0.30    1.26
   2  -7  -5    0.62    1.26
  -2   7   5    3.46    3.50
   2  -7  -5    2.22    2.98
   2  -7  -5    0.28    1.14
   2  -7  -4    2.84    1.24
   2  -7  -4    0.91    1.44
  -2   7   4    0.73    1.81
   2  -7  -4    1.44    1.33
   2  -7  -4   -0.77    1.90
   2  -7  -4   -1.12    2.99
  -2   7   4    1.15    2.61
   2  -7  -4    0.28    1.22
   2  -7  -3   55.63    5.44
   2  -7  -3   76.77    5.35
  -2   7   3   69.33    8.44
   2  -7  -3   66.78    4.70
   2  -7  -3   71.77    7.52
  -2   7   3   71.13   10.21
  -2   7   2   84.05    9.92
   2  -7  -2   98.11    6.01
   2  -7  -2   73.82    6.30
   2  -7  -2   86.11    6.20
   2  -7  -2  113.52   12.48
   2  -7  -2   94.29    6.55
  -2   7   1   88.11    6.13
   2  -7  -1   82.78    5.78
   2  -7  -1   79.99    8.18
  -2   7   1   88.49   10.53
   2  -7  -1   82.04    6.25
  -2   7   1   84.59   11.11
   2  -7  -1   91.08   11.23
   2  -7  -1   82.28    6.13
   2  -7   0   89.17    6.52
  -2   7   0   86.42    6.34
   2  -7   0  102.04    6.68
   2  -7   0   94.47    6.85
   2  -7   0   86.23    9.32
   2  -7   0   93.32    9.73
  -2   7   0   91.86   11.04
   2  -7   0   92.09    6.56
   2  -7   0  100.58   11.61
   2  -7   0   99.35    6.65
   2  -7   0   85.85    6.65
  -2   7   0   84.43   11.01
  -2   7  -1  365.37   25.34
   2  -7   1  348.79   24.75
   2  -7   1  370.92   17.49
   2  -7   1  319.94   17.50
   2  -7   1  355.73   18.14
   2  -7   1  377.21   17.74
  -2   7  -1  373.67   17.49
   2  -7   1  369.98   17.65
   2  -7   1  317.36   17.39
  -2   7  -1  340.20   17.02
   2  -7   1  347.89   23.42
  -2   7  -1  377.77   25.81
   2  -7   1  344.71   17.29
   2  -7   1  346.87   17.86
   2  -7   1  353.99   17.82
  -2   7  -1  336.56   16.86
   2  -7   2   -0.30    1.22
  -2   7  -2    1.09    2.91
   2  -7   2    3.75    1.63
   2  -7   2    1.05    2.81
  -2   7  -2   -0.29    1.17
   2  -7   2    2.15    1.70
   2  -7   2    1.54    1.49
  -2   7  -2    1.34    1.44
   2  -7   2    3.49    1.81
   2  -7   2    1.51    1.40
  -2   7  -2    0.28    1.39
  -2   7  -2    0.45    0.95
  -2   7  -2   -1.23    2.77
   2  -7   2   -1.08    1.09
   2  -7   2    2.41    1.41
   2  -7   2    1.01    1.37
   2  -7   2    2.02    1.45
  -2   7  -2    1.42    1.19
  -2   7  -2    0.55    1.24
  -2   7  -3  322.17   22.22
   2  -7   3  323.25   16.94
  -2   7  -3  312.17   15.91
   2  -7   3  309.57   16.03
  -2   7  -3  316.07   16.07
  -2   7  -3  310.70   16.46
  -2   7  -3  299.94   15.91
  -2   7  -3  293.28   15.32
   2  -7   3  301.44   23.54
  -2   7  -3  306.32   24.41
   2  -7   3  303.89   16.47
  -2   7  -3  304.82   15.97
  -2   7  -3  314.26   15.97
   2  -7   3  325.60   16.62
   2  -7   4    3.60    1.75
  -2   7  -4    3.68    1.71
  -2   7  -4    3.73    1.79
   2  -7   4    8.16    2.33
  -2   7  -4    2.18    1.61
   2  -7   4    7.74    2.29
  -2   7  -4    4.45    1.60
  -2   7  -4    6.12    1.88
  -2   7  -4    7.96    4.25
   2  -7   4   14.53    4.44
  -2   7  -4    5.54    3.44
   2  -7   4    5.21    2.00
   2  -7   4    4.07    2.09
  -2   7  -4    4.41    1.73
  -2   7  -4    5.56    1.97
   2  -7   5  373.41   18.47
   2  -7   5  333.98   16.74
  -2   7  -5  349.84   17.23
  -2   7  -5  353.72   17.29
  -2   7  -5  367.19   18.11
   2  -7   5  303.89   16.05
   2  -7   5  341.41   17.74
  -2   7  -5  338.91   17.51
  -2   7  -5  351.24   17.18
   2  -7   5  325.76   25.33
  -2   7  -5  341.48   25.91
  -2   7  -5  312.41   26.06
   2  -7   5  344.73   17.56
  -2   7  -5  330.40   17.47
  -2   7  -5  341.84   17.36
   2  -7   5  328.57   17.86
  -2   7  -6  138.80    8.77
  -2   7  -6  124.31    8.19
  -2   7  -6  123.69    8.06
   2  -7   6  144.29    9.34
  -2   7  -6  132.15    8.29
  -2   7  -6  134.35    8.89
   2  -7   6  142.42    8.93
  -2   7  -6  122.84    8.53
   2  -7   6  125.24    8.81
  -2   7  -7   -0.76    1.23
  -2   7  -7    0.84    1.26
  -2   7  -7    0.69    1.04
   2  -7   7   -1.25    1.45
   2  -7   7    0.83    1.19
  -2   7  -7   -0.60    1.63
  -2   7  -7   -0.26    1.53
   2  -7   7   -0.31    1.70
  -2   7  -8   89.17    5.81
   2  -7   8   93.35    6.24
   2  -7   8   77.36    5.56
  -2   7  -8   89.58    6.07
   2  -7   8   82.36    6.02
  -2   7  -8   99.53    5.97
   2  -7   9  135.09    7.31
  -2   7  -9  136.45    7.36
  -2   7  -9  136.66    7.26
   2  -7   9  135.34    7.41
  -2   7  -9  144.17    7.10
   2  -6 -14   11.85    1.59
   2  -6 -13    0.92    1.25
   2  -6 -13   -0.21    1.33
   2  -6 -13    1.81    1.33
   2  -6 -13    1.99    1.40
   2  -6 -13    1.74    1.30
   2  -6 -12   28.44    3.73
   2  -6 -12   27.43    3.28
   2  -6 -12   32.51    3.06
   2  -6 -12   24.78    3.27
   2  -6 -12   29.18    3.52
   2  -6 -12   25.45    3.43
   2  -6 -11    1.06    1.52
   2  -6 -11    1.19    1.48
   2  -6 -11    1.43    1.15
   2  -6 -11    1.60    1.62
   2  -6 -11    0.66    1.49
   2  -6 -11   -0.67    1.54
   2  -6 -11    0.72    1.62
  -2   6  10  110.03   15.80
  -2   6  10  151.36   15.72
   2  -6 -10  148.62    9.99
   2  -6 -10  149.83   16.19
   2  -6 -10  151.70    9.41
   2  -6 -10  152.44    9.84
   2  -6 -10  155.46    9.70
   2  -6 -10  161.66    9.99
   2  -6 -10  146.90    8.84
   2  -6 -10  160.88   10.13
  -2   6   9  142.27   15.92
   2  -6  -9  153.85    9.18
   2  -6  -9  144.30    9.74
   2  -6  -9  130.95    8.70
   2  -6  -9  170.28    9.93
   2  -6  -9  149.51    9.98
   2  -6  -9  148.57    9.27
   2  -6  -9  137.06    9.29
   2  -6  -9  138.82    8.48
   2  -6  -9  146.51    9.66
   2  -6  -8  441.03   21.17
   2  -6  -8  500.56   22.88
   2  -6  -8  513.70   23.19
   2  -6  -8  394.05   21.65
  -2   6   8  506.59   32.86
   2  -6  -8  474.32   22.68
   2  -6  -8  446.66   21.61
   2  -6  -8  478.39   22.97
  -2   6   8  461.17   29.62
   2  -6  -8  474.02   22.18
   2  -6  -8  469.26   22.54
   2  -6  -8  463.70   22.62
   2  -6  -8  473.15   21.79
   2  -6  -7   24.41    5.19
   2  -6  -7   14.17    2.25
  -2   6   7   17.61    4.65
   2  -6  -7   20.30    2.91
  -2   6   7   12.74    5.51
   2  -6  -7   14.13    2.70
   2  -6  -7   17.25    2.80
  -2   6   7   28.84    6.29
   2  -6  -7   22.44    3.14
   2  -6  -7   19.78    2.54
   2  -6  -7   15.48    5.05
   2  -6  -7   23.20    3.32
   2  -6  -7   15.91    2.25
   2  -6  -6   62.16    5.25
   2  -6  -6   64.81    5.40
   2  -6  -6   76.99    9.74
   2  -6  -6   61.62    4.86
   2  -6  -6   60.40    8.41
  -2   6   6   80.99    9.65
   2  -6  -6   64.38    4.92
  -2   6   6   55.91    9.28
   2  -6  -5    0.73    0.86
   2  -6  -5    1.08    1.37
   2  -6  -5    0.83    1.37
   2  -6  -5    1.20    1.14
   2  -6  -5    2.54    2.27
  -2   6   5   -0.97    1.96
   2  -6  -5   -0.93    2.48
   2  -6  -5    2.84    1.50
   2  -6  -4  983.91   41.81
  -2   6   4  934.11   46.29
   2  -6  -4  962.76   47.88
  -2   6   4 1003.25   50.71
   2  -6  -4 1005.88   50.50
   2  -6  -4 1017.43   42.37
   2  -6  -3  429.74   21.13
   2  -6  -3  479.22   20.60
  -2   6   3  454.24   25.54
   2  -6  -3  454.39   19.89
   2  -6  -3  433.08   25.82
   2  -6  -3  442.54   24.68
   2  -6  -3  419.48   20.65
  -2   6   3  487.56   28.77
   2  -6  -2   40.88    3.79
   2  -6  -2   40.63    4.07
  -2   6   2   51.60    7.02
   2  -6  -2   43.21    4.66
   2  -6  -2   49.73    3.68
   2  -6  -2   42.44    5.09
   2  -6  -2   41.11    5.83
   2  -6  -2   38.66    7.01
   2  -6  -2   50.78    4.16
  -2   6   2   44.52    7.26
   2  -6  -1  172.61   10.21
   2  -6  -1  186.34   12.78
  -2   6   1  185.78   14.92
   2  -6  -1  210.83   10.12
   2  -6  -1  184.52   12.87
   2  -6  -1  184.63   10.27
   2  -6  -1  204.28   16.18
   2  -6   0  772.77   36.07
  -2   6   0  850.73   36.04
   2  -6   0  867.52   41.25
   2  -6   0  837.23   41.20
  -2   6   0  819.50   43.18
  -2   6   0  780.14   39.93
   2  -6   0  852.01   36.15
   2  -6   0  855.40   36.35
   2  -6   0  841.06   43.99
  -2   6   0  876.62   44.74
   2  -6   0  849.75   36.23
  -2   6  -1  218.35   11.09
   2  -6   1  194.84   11.03
   2  -6   1  208.82   15.89
   2  -6   1  211.10   14.60
  -2   6  -1  203.18   16.98
  -2   6  -1  208.46   15.15
   2  -6   1  226.15   11.35
   2  -6   1  205.77   10.97
   2  -6   1  181.05   16.07
   2  -6   1  191.93   10.83
  -2   6  -1  224.39   17.31
   2  -6   2  184.38   10.34
  -2   6  -2  190.54   10.13
  -2   6  -2  148.37   14.31
   2  -6   2  168.88   13.12
   2  -6   2  160.95   14.74
  -2   6  -2  211.45   17.34
   2  -6   2  145.20   16.49
   2  -6   2  183.95    9.95
  -2   6  -2  220.07   16.80
   2  -6   2  188.23   15.57
   2  -6   2  176.74    9.80
   2  -6   3  109.29   11.59
  -2   6  -3  136.78   12.76
   2  -6   3  130.96    7.58
   2  -6   3  131.62    8.74
   2  -6   3  132.09    8.11
  -2   6  -3  136.24    8.09
  -2   6  -3  151.25    8.94
  -2   6  -3   95.46   12.36
   2  -6   3  115.96    7.15
   2  -6   3  142.64    8.62
  -2   6  -3  121.80    7.55
  -2   6  -3  121.24    7.95
   2  -6   3  102.83   14.32
   2  -6   3  138.86   13.94
  -2   6  -3  132.46   13.91
  -2   6  -3  122.78    7.99
   2  -6   3  127.47    8.43
   2  -6   3  114.39    8.17
  -2   6  -4   73.21    5.77
   2  -6   4   74.65    5.56
   2  -6   4   70.10    6.06
  -2   6  -4   72.15    5.57
   2  -6   4   77.97    6.11
  -2   6  -4   67.62    5.89
  -2   6  -4   54.51    9.48
   2  -6   4   61.13    4.86
  -2   6  -4   67.26    5.49
  -2   6  -4   67.13    5.29
   2  -6   4   67.45   10.83
   2  -6   4   59.06    9.55
  -2   6  -4   64.46    9.83
  -2   6  -4   65.49   10.25
   2  -6   4   72.18    6.06
  -2   6  -4   64.77    5.46
  -2   6  -4   69.03    5.57
   2  -6   4   58.07    5.44
   2  -6   5   71.72    5.44
  -2   6  -5   81.25    6.13
   2  -6   5   72.34    6.36
  -2   6  -5   77.06    5.88
   2  -6   5   65.60    5.34
  -2   6  -5   89.95    6.72
   2  -6   5   75.46    6.21
  -2   6  -5   69.19    5.89
  -2   6  -5   72.35    5.70
   2  -6   5   73.48   11.97
   2  -6   5   66.67   10.72
  -2   6  -5   67.70   10.47
  -2   6  -5   75.37   11.40
   2  -6   5   63.45    6.04
  -2   6  -5   74.67    5.98
  -2   6  -5   64.45    5.79
   2  -6   5   75.02    6.13
  -2   6  -6  190.18   10.57
  -2   6  -6  158.61   10.30
   2  -6   6  199.40   11.69
   2  -6   6  173.50   10.18
  -2   6  -6  196.53   11.39
   2  -6   6  185.38   10.96
  -2   6  -6  179.88   10.81
  -2   6  -6  172.71   10.45
   2  -6   6  178.90   18.49
  -2   6  -6  195.81   17.55
  -2   6  -6  157.08   17.76
   2  -6   6  182.18   10.75
   2  -6   6  161.66   10.87
  -2   6  -6  170.08   10.71
  -2   6  -7    8.70    2.22
  -2   6  -7    9.94    2.51
  -2   6  -7    8.81    2.09
   2  -6   7   12.49    2.77
  -2   6  -7   14.95    2.44
   2  -6   7   12.24    2.25
   2  -6   7   16.35    2.79
  -2   6  -7    8.80    2.36
   2  -6   7   13.62    2.73
  -2   6  -7   12.96    2.59
  -2   6  -7   10.75    2.53
   2  -6   7   14.59    2.53
  -2   6  -8   30.27    3.44
   2  -6   8   28.49    3.64
  -2   6  -8   29.04    3.16
   2  -6   8   25.54    3.20
  -2   6  -8   34.59    3.85
   2  -6   8   27.50    3.19
  -2   6  -8   34.15    3.54
   2  -6   8   38.59    4.11
  -2   6  -9   92.81    6.00
  -2   6  -9   95.28    5.97
   2  -6   9   86.46    6.01
   2  -6   9   81.06    5.44
   2  -6   9   74.97    5.20
  -2   6  -9   87.57    6.04
  -2   6  -9   93.91    5.67
   2  -6   9   85.97    6.07
   2  -6  10   62.60    4.06
  -2   6 -10   61.67    3.59
   2  -6  10   65.64    4.25
  -2   6 -10   51.96    3.38
  -2   6 -10   66.95    4.17
  -2   6 -10   67.44    4.20
   2  -5 -15   25.25    1.77
   2  -5 -15   19.03    1.75
   2  -5 -14   54.12    3.70
   2  -5 -14   59.70    4.07
  -2   5  13  178.32    9.54
   2  -5 -13  199.21   10.25
   2  -5 -13  163.64    9.93
   2  -5 -13  191.30   10.21
   2  -5 -13  196.37    9.77
  -2   5  12   34.14    3.39
   2  -5 -12   33.60    3.43
   2  -5 -12   22.14    3.36
   2  -5 -12   36.68    3.93
   2  -5 -12   34.66    3.91
   2  -5 -12   32.18    3.07
   2  -5 -12   32.47    3.71
   2  -5 -11   93.32    6.59
   2  -5 -11   83.99    7.08
   2  -5 -11  100.89    7.14
   2  -5 -11   97.76    7.12
   2  -5 -11   88.57    6.09
   2  -5 -11   90.48    6.99
   2  -5 -11   99.02    7.37
   2  -5 -10  798.29   36.20
   2  -5 -10  789.88   34.94
   2  -5 -10  791.84   35.68
   2  -5 -10  741.38   34.33
   2  -5 -10  829.53   36.08
   2  -5 -10  824.96   35.91
   2  -5 -10  802.80   36.06
   2  -5 -10  758.82   45.77
   2  -5 -10  827.78   35.59
   2  -5  -9   33.23    3.55
   2  -5  -9   31.54    4.08
  -2   5   9   35.68    8.22
  -2   5   9   31.83    7.25
   2  -5  -9   33.95    3.83
   2  -5  -9   34.81    4.05
   2  -5  -9   36.54    3.99
   2  -5  -9   38.73    4.28
   2  -5  -9   39.40    4.40
   2  -5  -9   53.55    8.95
   2  -5  -9   34.48    3.83
   2  -5  -8   69.09    5.50
   2  -5  -8   63.47    5.53
   2  -5  -8   63.56    4.87
   2  -5  -8   60.76    5.45
  -2   5   8   49.88    8.86
   2  -5  -8   59.61    5.34
  -2   5   8   52.51    8.29
   2  -5  -8   56.18    4.96
   2  -5  -8   70.72    5.23
   2  -5  -8   60.18    5.33
   2  -5  -8   65.29    9.47
   2  -5  -8   68.64    5.73
   2  -5  -8   67.34    5.29
  -2   5   7   28.47    5.01
   2  -5  -7   25.67    4.77
   2  -5  -7   35.19    3.78
   2  -5  -7   24.66    3.36
  -2   5   7   44.61    7.76
  -2   5   7   35.56    6.16
   2  -5  -7   39.91    3.97
   2  -5  -6  421.97   21.81
  -2   5   6  491.90   30.46
   2  -5  -6  518.33   22.42
   2  -5  -6  521.36   22.44
   2  -5  -6  507.53   29.21
   2  -5  -6  475.05   21.38
   2  -5  -6  447.88   21.26
  -2   5   6  477.01   27.78
   2  -5  -6  494.07   27.50
   2  -5  -5   76.04    5.83
  -2   5   5   83.51    7.14
   2  -5  -5   94.56    6.21
   2  -5  -5   80.23    5.81
   2  -5  -5  102.74   10.15
   2  -5  -5   88.93    5.64
   2  -5  -5   79.05    9.03
   2  -5  -5   93.82    5.71
  -2   5   5   94.49    9.95
   2  -5  -4   88.33    6.15
   2  -5  -4   89.19    5.47
   2  -5  -4   95.34   10.03
   2  -5  -4   91.94    6.12
   2  -5  -4  103.48    9.65
   2  -5  -4   95.18    5.92
  -2   5   4  112.93   10.61
   2  -5  -4   89.53    9.53
   2  -5  -4   93.12    5.89
  -2   5   4  106.03    8.43
   2  -5  -3  120.96    6.70
   2  -5  -3  124.54    9.92
   2  -5  -3  119.71   10.76
   2  -5  -3  110.18    6.76
   2  -5  -3  124.11   11.18
  -2   5   3  120.64   11.23
  -2   5   3  124.61    9.83
   2  -5  -2  127.70    7.71
   2  -5  -2  132.02    7.41
  -2   5   2  140.11   10.96
   2  -5  -2  140.96    8.54
   2  -5  -2  156.60   10.36
   2  -5  -2  126.71   10.70
  -2   5   2  131.79   12.18
   2  -5  -2  142.12   12.16
   2  -5  -1   12.08    2.01
   2  -5  -1   11.02    2.45
  -2   5   1    9.68    3.30
  -2   5   1    8.32    2.21
   2  -5  -1   15.45    1.88
   2  -5  -1   10.85    2.32
   2  -5  -1   12.20    3.12
   2  -5  -1   10.71    1.82
   2  -5  -1    9.67    3.48
   2  -5   0   86.30    5.53
  -2   5   0   94.46    9.55
   2  -5   0   87.26    7.94
   2  -5   0   95.41    8.22
  -2   5   0   87.35    7.78
   2  -5   0   75.09    5.27
   2  -5   0   87.39    7.65
   2  -5   0   98.44    9.67
  -2   5   0   98.61    9.77
   2  -5   0   85.37    5.50
   2  -5   1   67.78    4.71
  -2   5  -1   60.39    4.39
   2  -5   1   62.14    7.29
  -2   5  -1   58.85    7.66
   2  -5   1   64.44    6.55
   2  -5   1   38.32    7.57
  -2   5  -1   57.57    6.86
   2  -5   1   68.00    4.72
   2  -5   1   66.74    6.29
   2  -5   1   69.92    4.70
   2  -5   1   62.10    7.68
  -2   5  -1   63.00    8.22
   2  -5   1   62.15    4.51
  -2   5  -2    0.80    0.97
   2  -5   2    1.29    1.29
   2  -5   2    1.05    1.41
   2  -5   2    6.15    3.44
   2  -5   2    1.10    0.90
  -2   5  -2   -0.75    2.40
   2  -5   2    0.19    0.88
  -2   5  -2    2.34    2.23
   2  -5   2   -0.75    2.00
   2  -5   2    0.39    0.97
   2  -5   3  193.92   10.37
  -2   5  -3  189.47   10.23
   2  -5   3  200.48   10.74
  -2   5  -3  198.70   16.21
   2  -5   3  197.09   10.02
   2  -5   3  175.29   12.88
  -2   5  -3  197.68   16.45
   2  -5   3  211.00   18.28
  -2   5  -3  177.38   15.81
   2  -5   3  199.04   14.75
   2  -5   3  183.52    9.83
  -2   5  -3  218.97   15.56
  -2   5  -4   28.43    4.82
  -2   5  -4   32.94    3.37
  -2   5  -4   34.29    3.68
   2  -5   4   35.09    3.97
   2  -5   4   34.37    3.37
   2  -5   4   29.28    3.19
  -2   5  -4   32.49    6.83
   2  -5   4   30.87    3.55
  -2   5  -4   32.85    3.57
  -2   5  -4   29.38    3.23
   2  -5   4   35.81    7.65
  -2   5  -4   28.34    6.05
  -2   5  -4   31.47    6.85
  -2   5  -4   34.22    3.59
  -2   5  -5  475.12   22.57
  -2   5  -5  508.57   22.37
   2  -5   5  489.40   23.37
   2  -5   5  442.29   21.58
  -2   5  -5  481.43   23.04
   2  -5   5  470.63   22.63
   2  -5   5  499.95   22.38
  -2   5  -5  485.24   31.56
  -2   5  -5  465.57   22.55
  -2   5  -5  440.98   22.06
   2  -5   5  419.89   31.91
  -2   5  -5  501.65   31.35
  -2   5  -5  512.86   32.54
   2  -5   5  478.52   22.72
  -2   5  -5  466.55   22.58
  -2   5  -6   27.14    3.28
  -2   5  -6   21.16    3.16
   2  -5   6   22.77    3.51
  -2   5  -6   21.65    3.45
   2  -5   6   25.54    3.44
   2  -5   6   23.08    3.12
  -2   5  -6   21.90    3.19
  -2   5  -6   19.76    2.98
   2  -5   6   23.09    6.85
  -2   5  -6   21.88    6.01
  -2   5  -6   18.27    5.76
  -2   5  -6   24.23    3.36
  -2   5  -6   21.64    3.06
   2  -5   6   29.45    3.61
   2  -5   7   68.63    6.35
  -2   5  -7   74.11    5.75
  -2   5  -7   75.05    6.04
   2  -5   7   72.12    6.00
  -2   5  -7   81.45    6.67
   2  -5   7   79.80    6.15
  -2   5  -7   85.09    6.32
   2  -5   7   57.92   11.31
  -2   5  -7   68.20    9.38
  -2   5  -7   89.95   12.56
   2  -5   7   63.64    6.12
  -2   5  -7   72.29    5.93
   2  -5   7   73.54    5.94
  -2   5  -8   58.67    5.16
  -2   5  -8   52.92    4.62
  -2   5  -8   48.28    4.68
   2  -5   8   59.34    5.62
  -2   5  -8   53.86    5.25
   2  -5   8   54.00    4.93
   2  -5   8   57.89    4.92
   2  -5   8   46.31    5.04
  -2   5  -8   53.85    4.84
   2  -5   8   61.05    4.93
  -2   5  -9  175.78    9.62
  -2   5  -9  161.78    9.51
   2  -5   9  157.60    9.76
   2  -5   9  142.49    8.62
   2  -5   9  163.30    9.46
  -2   5  -9  164.70    9.90
  -2   5  -9  159.20    9.49
   2  -5   9  152.15    9.70
  -2   5  -9  158.62    9.03
  -2   5 -10    3.30    1.43
   2  -5  10    4.33    1.50
   2  -5  10    1.65    1.33
  -2   5 -10    3.21    1.11
   2  -5  10    1.43    1.10
  -2   5 -10    5.44    1.68
   2  -5  11    0.35    0.82
   2  -5  11    0.83    0.96
  -2   5 -11    0.10    0.76
  -2   5 -11    1.40    0.91
  -2   5 -11   -0.13    0.85
   2  -4 -15   11.17    1.14
   2  -4 -14    7.24    1.43
   2  -4 -14    6.74    1.47
   2  -4 -14    6.26    1.64
  -2   4  13    1.52    1.30
   2  -4 -13    2.22    1.37
   2  -4 -13    1.34    1.04
   2  -4 -13    3.03    1.52
   2  -4 -13    0.48    1.34
   2  -4 -12    1.86    1.66
   2  -4 -12    2.96    1.46
   2  -4 -12    2.81    1.65
   2  -4 -12    2.91    1.75
   2  -4 -12    4.07    1.58
   2  -4 -12    1.86    1.72
   2  -4 -12    5.02    1.84
  -2   4  11  149.25   17.70
   2  -4 -11  159.31    9.98
   2  -4 -11  185.02   10.76
   2  -4 -11  181.25   10.65
   2  -4 -11  170.00   10.63
   2  -4 -11  175.51    9.94
   2  -4 -11  161.38   10.51
   2  -4 -11  158.77   15.74
   2  -4 -11  178.38   10.54
   2  -4 -10    0.35    1.71
   2  -4 -10   -0.37    1.60
  -2   4  10    3.07    3.48
   2  -4 -10    0.35    1.53
   2  -4 -10    0.82    1.14
   2  -4 -10    0.67    1.51
   2  -4 -10    1.33    1.46
   2  -4 -10    0.70    1.67
   2  -4 -10    0.30    1.35
   2  -4 -10    1.27    2.87
   2  -4  -9   73.57    5.86
   2  -4  -9   61.58    5.19
   2  -4  -9   60.91    5.59
   2  -4  -9   64.21    5.20
  -2   4   9   60.35    8.74
  -2   4   9   49.79    9.77
   2  -4  -9   60.26    4.91
   2  -4  -9   68.34    5.71
   2  -4  -9   62.07    5.36
   2  -4  -9   71.97    5.93
   2  -4  -9   64.58    5.62
   2  -4  -9   67.59   10.02
   2  -4  -9   59.73    5.48
   2  -4  -8   79.13    6.34
   2  -4  -8   95.58    6.47
   2  -4  -8   97.54    6.78
   2  -4  -8   90.78    6.62
   2  -4  -8   89.57    6.10
  -2   4   8   99.74   11.42
   2  -4  -8   85.18    6.36
   2  -4  -8   89.41    6.76
  -2   4   8   99.64   10.41
   2  -4  -8   82.17    6.19
   2  -4  -8   84.34    6.27
   2  -4  -8   93.32    6.61
   2  -4  -8   96.69    6.69
   2  -4  -8   87.78    6.32
   2  -4  -8   87.44   11.18
   2  -4  -7  904.90   41.06
   2  -4  -7  961.04   37.94
  -2   4   7 1043.46   47.51
  -2   4   7  962.10   44.57
   2  -4  -7  957.99   46.75
   2  -4  -7  971.71   38.25
  -2   4   6  410.70   22.24
   2  -4  -6  350.83   20.95
   2  -4  -6  376.11   17.66
   2  -4  -6  360.68   17.31
  -2   4   6  404.62   24.78
  -2   4   6  372.61   22.28
   2  -4  -6  370.18   17.67
   2  -4  -5   82.15    5.39
  -2   4   5   89.49    6.76
   2  -4  -5   77.27    5.44
   2  -4  -5   85.32    5.54
   2  -4  -5   85.21    8.18
  -2   4   5   92.39    8.66
   2  -4  -4 2222.89   96.74
  -2   4   4 2436.52   99.73
   2  -4  -4 2424.73   96.89
   2  -4  -4 2530.65  102.53
  -2   4   4 2437.92  102.85
   2  -4  -4 2438.65  104.30
   2  -4  -4 2452.75  102.63
  -2   4   3    3.44    1.69
   2  -4  -3    1.51    1.53
   2  -4  -3    4.43    2.57
   2  -4  -3    2.97    2.17
   2  -4  -2  185.42    9.05
   2  -4  -2  206.84   13.60
   2  -4  -2  217.69   12.57
  -2   4   2  212.60   12.96
   2  -4  -2  182.02    9.59
  -2   4   2  204.44   10.36
  -2   4   1  333.71   18.39
   2  -4  -1  298.08   15.53
  -2   4   1  301.01   15.80
   2  -4  -1  320.52   16.22
   2  -4  -1  301.55   17.59
   2  -4  -1  314.24   18.79
   2  -4   0  299.55   16.30
  -2   4   0  308.24   18.42
   2  -4   0  303.38   16.63
  -2   4   0  309.18   16.77
   2  -4   0  299.49   17.07
   2  -4   0  301.16   14.70
   2  -4   0  306.84   18.62
  -2   4  -1 1249.36   55.31
   2  -4   1 1164.73   51.66
  -2   4  -1 1225.79   53.62
   2  -4   1 1170.41   52.47
  -2   4  -1 1117.73   54.32
   2  -4   1 1192.60   54.52
   2  -4   2   19.00    4.74
   2  -4   2   26.11    3.59
   2  -4   2   27.43    2.72
  -2   4  -2   23.37    4.34
   2  -4   2   20.89    2.36
  -2   4  -2   26.86    4.61
   2  -4   2   17.84    3.96
  -2   4  -3    2.12    1.06
   2  -4   3    3.30    1.22
   2  -4   3    1.87    2.51
   2  -4   3    0.91    1.31
  -2   4  -3    2.35    2.51
  -2   4  -3    4.59    2.90
   2  -4   3    1.06    1.03
   2  -4   3    1.39    1.07
  -2   4  -3    2.41    2.30
   2  -4   3    2.33    2.05
  -2   4  -3    0.62    1.66
  -2   4  -4  325.97   16.48
  -2   4  -4  346.75   16.11
   2  -4   4  332.61   15.92
  -2   4  -4  372.68   23.53
   2  -4   4  366.90   16.73
   2  -4   4  327.49   16.09
  -2   4  -4  381.57   23.31
   2  -4   4  314.36   18.98
   2  -4   4  361.71   24.69
  -2   4  -4  347.00   23.32
   2  -4   4  334.13   19.51
  -2   4  -4  350.52   20.04
  -2   4  -5 1081.37   46.35
  -2   4  -5 1077.39   45.79
   2  -4   5 1095.07   46.30
   2  -4   5 1096.41   46.07
  -2   4  -5 1110.00   56.10
  -2   4  -5 1005.60   46.00
   2  -4   5 1161.32   57.84
  -2   4  -5 1177.76   55.32
  -2   4  -5 1115.94   56.55
  -2   4  -5 1055.45   46.17
   2  -4   6   46.39    4.73
  -2   4  -6   50.85    4.68
  -2   4  -6   39.86    3.99
   2  -4   6   48.69    4.44
   2  -4   6   47.38    4.44
  -2   4  -6   49.25    9.08
  -2   4  -6   45.30    4.33
  -2   4  -6   45.45    4.46
   2  -4   6   60.18    9.98
  -2   4  -6   56.72    8.33
  -2   4  -6   48.88    4.05
  -2   4  -6   41.08    8.11
   2  -4   6   38.19    4.19
  -2   4  -7  222.98   12.12
   2  -4   7  211.02   12.89
  -2   4  -7  225.55   12.58
   2  -4   7  223.94   12.19
   2  -4   7  236.78   12.63
  -2   4  -7  180.50   18.69
  -2   4  -7  233.24   12.47
  -2   4  -7  192.58   16.95
   2  -4   7  229.13   21.52
  -2   4  -7  217.11   11.69
  -2   4  -7  221.79   20.73
   2  -4   7  206.87   12.16
  -2   4  -7  220.67   12.19
  -2   4  -8   25.21    3.48
   2  -4   8   26.67    3.94
  -2   4  -8   29.91    3.52
  -2   4  -8   35.25    4.46
   2  -4   8   29.86    3.45
   2  -4   8   27.74    3.72
  -2   4  -8   28.55    3.51
  -2   4  -8   34.89    4.02
   2  -4   8   25.62    7.51
  -2   4  -8   25.41    3.11
  -2   4  -8   22.29    6.65
  -2   4  -8   27.44    3.68
  -2   4  -8   30.01    3.52
   2  -4   8   29.08    3.52
  -2   4  -9   10.49    2.41
  -2   4  -9   11.51    2.26
  -2   4  -9   15.71    2.75
   2  -4   9   10.79    2.62
  -2   4  -9   16.36    2.95
   2  -4   9   12.45    2.67
  -2   4  -9   14.73    2.68
  -2   4  -9   12.73    2.32
  -2   4 -10    2.56    1.42
  -2   4 -10    0.26    1.39
   2  -4  10    2.08    1.65
  -2   4 -10   -0.60    1.65
   2  -4  10    3.54    1.76
  -2   4 -10    3.26    1.15
  -2   4 -10    0.78    1.23
   2  -4  10    2.39    1.74
  -2   4 -11    1.28    1.15
  -2   4 -11    1.77    1.17
   2  -4  11    0.61    1.03
   2  -4  11    1.29    1.25
   2  -4  11    0.60    1.11
  -2   4 -11    1.77    1.40
   2  -4  12   29.30    2.45
  -2   4 -12   35.15    2.48
  -2   4 -12   36.31    2.49
   2  -3 -14  547.02   23.04
  -2   3  14  514.15   23.11
   2  -3 -14  506.25   22.75
   2  -3 -14  553.11   23.51
   2  -3 -14  539.78   23.09
   2  -3 -13  229.94   11.53
  -2   3  13  213.05   11.49
   2  -3 -13  207.13   11.09
   2  -3 -13  212.04   11.21
   2  -3 -13  212.70   11.33
   2  -3 -13  223.24   11.85
   2  -3 -12  236.06   12.88
   2  -3 -12  238.49   13.26
   2  -3 -12  250.57   13.00
   2  -3 -12  251.89   12.94
   2  -3 -12  228.20   12.78
   2  -3 -12  223.25   12.81
   2  -3 -11    1.76    1.56
  -2   3  11    1.53    3.47
   2  -3 -11    0.96    1.30
   2  -3 -11    4.07    1.82
   2  -3 -11    3.47    1.86
   2  -3 -11    1.52    1.23
   2  -3 -11    0.63    1.54
   2  -3 -11    1.35    1.64
   2  -3 -11    3.44    2.01
   2  -3 -11    0.97    1.50
   2  -3 -10  232.77   13.29
   2  -3 -10  253.37   13.63
   2  -3 -10  242.26   13.51
   2  -3 -10  204.29   19.24
   2  -3 -10  226.24   13.63
   2  -3 -10  246.18   13.33
  -2   3  10  238.83   22.42
   2  -3 -10  248.22   13.59
   2  -3 -10  254.05   13.49
   2  -3 -10  244.43   13.64
   2  -3 -10  236.54   13.56
   2  -3  -9  397.20   19.46
   2  -3  -9  382.87   26.90
   2  -3  -9  403.18   19.52
   2  -3  -9  391.23   19.22
   2  -3  -9  364.56   19.46
   2  -3  -9  370.07   18.46
   2  -3  -9  400.02   19.82
   2  -3  -9  416.24   19.35
  -2   3   9  411.27   29.35
   2  -3  -9  403.52   19.48
   2  -3  -9  389.87   19.50
   2  -3  -9  397.25   19.33
   2  -3  -9  385.76   19.49
   2  -3  -8  213.83   17.44
   2  -3  -8  204.82   11.33
   2  -3  -8  218.48   11.35
   2  -3  -8  196.03   10.99
   2  -3  -8  199.86   11.47
   2  -3  -8  190.82   10.72
   2  -3  -8  217.26   11.58
  -2   3   8  191.97   18.15
  -2   3   8  198.26   15.25
  -2   3   8  201.63   15.97
   2  -3  -8  201.40   11.20
   2  -3  -8  196.73   11.25
   2  -3  -8  200.52   11.26
   2  -3  -7   83.60    5.76
   2  -3  -7  106.06    6.64
   2  -3  -7   94.17    6.34
  -2   3   7   91.99    9.81
  -2   3   7   86.16    8.87
   2  -3  -7   82.72    5.85
   2  -3  -7   94.84    6.23
   2  -3  -7   82.78    9.94
   2  -3  -6  769.79   36.33
  -2   3   6  783.79   36.96
   2  -3  -6  775.19   33.59
   2  -3  -6  723.31   33.98
  -2   3   6  858.18   40.54
  -2   3   6  815.69   38.47
   2  -3  -6  784.48   40.38
   2  -3  -6  812.42   33.86
   2  -3  -6  802.70   33.65
   2  -3  -5    2.20    1.29
  -2   3   5    2.99    1.68
   2  -3  -5    3.20    1.61
  -2   3   5    1.99    1.52
   2  -3  -5    3.89    2.18
   2  -3  -4 3694.26  131.69
   2  -3  -4 3572.05  134.68
  -2   3   3  467.87   21.35
   2  -3  -3  525.24   25.38
   2  -3  -3  527.23   26.61
   2  -3  -3  542.36   25.62
   2  -3  -2   13.16    1.24
   2  -3  -2   13.71    2.71
   2  -3  -2   13.21    3.33
  -2   3   2   16.37    3.04
  -2   3   2   15.52    2.06
  -2   3   1  469.81   22.46
   2  -3  -1  418.06   19.24
  -2   3   1  451.27   20.49
   2  -3  -1  438.46   20.87
   2  -3  -1  413.54   22.23
   2  -3  -1  441.50   22.74
   2  -3  -1  421.16   22.64
   2  -3   0  438.65   21.99
  -2   3   0  498.80   24.47
  -2   3   0  500.40   23.20
   2  -3   0  484.85   21.80
   2  -3   0  494.10   24.03
   2  -3   0  519.60   24.84
   2  -3   0  444.49   24.31
  -2   3  -1  263.43   15.10
   2  -3   1  224.33   12.23
  -2   3  -1  246.69   14.23
   2  -3   1  233.11   14.34
  -2   3  -2 1829.03   72.35
   2  -3   2 1704.25   71.25
   2  -3   3  364.93   18.96
  -2   3  -3  389.99   22.28
   2  -3   3  360.51   23.00
  -2   3  -3  417.34   22.71
   2  -3   3  372.02   17.00
  -2   3  -3  370.19   17.27
  -2   3  -3  405.06   22.81
  -2   3  -3  357.82   20.46
   2  -3   3  379.58   20.25
  -2   3  -4  610.87   27.87
  -2   3  -4  654.21   27.46
   2  -3   4  618.15   35.06
   2  -3   4  638.81   30.54
  -2   3  -4  642.50   33.73
   2  -3   4  644.09   27.80
  -2   3  -4  621.34   28.04
  -2   3  -4  691.29   34.83
   2  -3   4  631.46   27.73
  -2   3  -4  677.62   34.93
  -2   3  -4  642.72   30.90
   2  -3   4  621.01   30.42
   2  -3   5  177.07    9.61
  -2   3  -5  177.97    9.95
   2  -3   5  190.39    9.80
  -2   3  -5  183.25   15.69
  -2   3  -5  170.40    9.03
   2  -3   5  192.60   16.53
  -2   3  -5  193.16   14.66
   2  -3   5  157.25   11.74
  -2   3  -5  156.75   14.79
  -2   3  -5  174.90    9.28
  -2   3  -5  168.67    9.71
  -2   3  -6  206.50   11.43
  -2   3  -6  222.19   10.99
   2  -3   6  192.15   11.59
   2  -3   6  207.07   11.30
   2  -3   6  201.86   10.98
  -2   3  -6  197.79   17.73
  -2   3  -6  209.30   11.18
   2  -3   6  212.23   18.75
  -2   3  -6  216.02   16.39
  -2   3  -6  209.49   18.23
  -2   3  -6  195.00   10.54
   2  -3   6  197.59   11.27
   2  -3   7  106.19    7.81
  -2   3  -7   96.75    6.91
   2  -3   7   99.58    6.68
  -2   3  -7  121.59    7.86
   2  -3   7  103.83    6.98
   2  -3   7  107.32    7.44
  -2   3  -7  107.97    7.39
   2  -3   7  113.72   13.89
  -2   3  -7  100.34   10.81
  -2   3  -7  111.55   13.68
  -2   3  -7  113.67    7.00
  -2   3  -7  109.43    7.46
   2  -3   7  109.02    7.42
   2  -3   8  297.72   16.05
  -2   3  -8  304.23   15.56
  -2   3  -8  290.87   14.88
   2  -3   8  274.04   14.45
   2  -3   8  288.27   14.56
   2  -3   8  283.85   15.39
   2  -3   8  310.75   25.56
  -2   3  -8  290.89   15.27
  -2   3  -8  265.95   23.79
  -2   3  -8  270.58   14.46
   2  -3   8  301.91   15.25
  -2   3  -8  276.06   15.17
  -2   3  -8  290.59   14.86
  -2   3  -9  554.11   25.60
   2  -3   9  541.60   24.65
  -2   3  -9  515.76   24.76
   2  -3   9  538.54   26.10
   2  -3   9  500.09   36.87
  -2   3  -9  523.08   24.56
  -2   3  -9  535.84   25.35
  -2   3  -9  579.56   25.58
  -2   3  -9  523.02   25.32
   2  -3   9  511.11   24.80
  -2   3  -9  558.56   24.75
  -2   3 -10   21.23    2.97
  -2   3 -10   21.33    3.02
  -2   3 -10   25.83    3.28
   2  -3  10   23.87    3.45
  -2   3 -10   22.84    3.16
  -2   3 -10   19.22    2.44
  -2   3 -11  576.69   26.54
  -2   3 -11  603.95   26.69
   2  -3  11  614.25   27.26
  -2   3 -11  576.49   26.57
  -2   3 -11  630.33   27.56
  -2   3 -12   35.46    3.45
  -2   3 -12   41.81    3.04
  -2   3 -12   43.26    3.19
  -2   3 -12   47.69    3.55
   2  -3  12   40.83    3.45
   2  -3  12   39.08    3.26
  -2   3 -13    7.29    1.00
   2  -2 -14    0.31    0.87
   2  -2 -14    0.59    0.83
  -2   2  14    0.16    0.96
   2  -2 -14    0.29    0.99
   2  -2 -14   -0.16    1.12
   2  -2 -13   30.13    3.40
   2  -2 -13   35.15    3.48
   2  -2 -13   32.08    3.39
   2  -2 -13   29.05    3.17
   2  -2 -12   73.17    6.07
  -2   2  12   74.50    5.42
   2  -2 -12   78.18    6.07
   2  -2 -12   71.38    5.84
   2  -2 -12   76.38    5.75
   2  -2 -12   82.63    6.05
   2  -2 -12   81.33    5.96
   2  -2 -11   26.51    3.54
  -2   2  11   26.16    3.23
   2  -2 -11   21.48    3.34
  -2   2  11   18.08    5.36
   2  -2 -11   21.25    3.12
   2  -2 -11   24.25    2.83
   2  -2 -11   26.69    3.44
   2  -2 -11   18.99    3.03
   2  -2 -11   22.77    3.27
   2  -2 -11   22.89    3.25
   2  -2 -10  313.29   16.94
   2  -2 -10  355.28   17.39
   2  -2 -10  357.45   24.42
   2  -2 -10  362.06   17.62
   2  -2 -10  303.09   16.88
   2  -2 -10  369.59   17.81
   2  -2 -10  329.65   17.18
  -2   2  10  330.10   26.74
   2  -2 -10  337.07   17.10
   2  -2 -10  328.44   17.23
   2  -2 -10  325.94   16.31
   2  -2 -10  320.89   17.28
   2  -2 -10  330.61   17.36
   2  -2  -9    9.13    2.21
   2  -2  -9    8.05    2.29
   2  -2  -9   10.04    2.28
  -2   2   9    5.36    3.61
   2  -2  -9   10.14    2.17
   2  -2  -9    9.11    2.14
   2  -2  -9   10.20    2.36
   2  -2  -9   11.48    4.37
   2  -2  -9   11.55    2.37
   2  -2  -9    7.14    1.92
   2  -2  -9   12.59    2.36
   2  -2  -9    9.62    2.23
   2  -2  -8  139.12    8.56
   2  -2  -8  129.64    8.29
   2  -2  -8  142.84    8.60
   2  -2  -8  125.72    8.07
   2  -2  -8  129.95    8.28
   2  -2  -8  124.70   12.78
   2  -2  -8  150.49    8.58
  -2   2   7  174.28   13.02
  -2   2   7  158.10   12.36
  -2   2   7  138.04   14.16
   2  -2  -7  162.33    9.36
   2  -2  -7  165.32    9.07
   2  -2  -7  163.15    9.25
   2  -2  -7  195.39   14.95
   2  -2  -7  164.77    9.19
   2  -2  -7  157.75    8.65
   2  -2  -7  201.86    9.85
   2  -2  -6   82.23    6.42
   2  -2  -6  104.70    6.33
  -2   2   6  103.67    9.17
   2  -2  -6  106.25    6.32
  -2   2   6  105.46    8.72
   2  -2  -6   93.82    6.00
   2  -2  -6  117.14    6.41
   2  -2  -6  126.19   10.71
   2  -2  -6  102.93    6.05
   2  -2  -5  161.78   12.08
  -2   2   5  175.31   10.89
   2  -2  -5  141.59    9.58
  -2   2   5  170.22   11.89
   2  -2  -4  255.95   16.85
   2  -2  -4  266.77   15.76
   2  -2  -4  282.55   14.66
   2  -2  -4  261.26   14.63
  -2   2   4  240.56   13.97
   2  -2  -3  287.19   15.85
   2  -2  -3  297.28   15.84
   2  -2  -3  301.94   17.49
   2  -2  -2   29.08    3.81
   2  -2  -2   32.23    3.90
   2  -2  -2   29.14    4.10
   2  -2  -2   29.47    3.60
   2  -2  -2   24.29    2.02
  -2   2   1 3384.80  139.03
   2  -2  -1 3534.01  143.09
   2  -2  -1 3555.83  141.77
   2  -2  -1 3501.75  140.49
  -2   2   1 3689.60  141.17
   2  -2   0   -0.77    1.65
  -2   2   0    1.47    0.94
  -2   2   0    1.08    1.29
   2  -2   0   -1.43    1.50
   2  -2   0    0.71    1.64
   2  -2   0    1.88    1.42
   2  -2   0    2.75    1.29
   2  -2   1  107.26    8.27
   2  -2   1  101.63    8.31
   2  -2   1  108.96    5.86
  -2   2  -1  112.65    7.19
   2  -2   1  115.97    8.06
   2  -2   1  106.43    7.95
  -2   2  -1  129.92    8.31
   2  -2   2  933.06   41.79
  -2   2  -2 1039.16   45.40
   2  -2   2 1002.41   45.91
  -2   2  -2 1056.72   45.26
   2  -2   2 1035.65   45.83
   2  -2   2 1028.04   44.39
   2  -2   2  973.51   44.34
  -2   2  -2 1068.52   45.68
   2  -2   3  134.11    8.28
  -2   2  -3  131.41   10.08
   2  -2   3  142.42   10.90
  -2   2  -3  154.92   11.10
   2  -2   3  144.47    9.33
  -2   2  -3  144.06   10.81
  -2   2  -4  458.34   24.82
   2  -2   4  419.84   19.19
  -2   2  -4  416.63   19.32
  -2   2  -4  428.38   19.33
  -2   2  -4  464.91   23.81
   2  -2   4  446.16   25.58
   2  -2   4  418.34   21.19
   2  -2   4  432.53   21.06
  -2   2  -4  434.81   21.41
  -2   2  -4  448.04   24.91
   2  -2   4  419.96   24.61
   2  -2   5  255.77   19.03
   2  -2   5  236.73   14.96
  -2   2  -5  300.25   17.51
   2  -2   5  253.24   12.44
  -2   2  -5  261.42   13.05
  -2   2  -5  240.19   12.22
   2  -2   5  253.57   12.81
  -2   2  -5  271.77   13.06
  -2   2  -5  271.24   12.42
  -2   2  -5  292.87   19.24
   2  -2   5  262.03   18.17
  -2   2  -6   37.01    3.77
  -2   2  -6   38.18    3.36
   2  -2   6   34.38    3.26
  -2   2  -6   36.85    3.26
  -2   2  -6   39.55    3.88
   2  -2   6   37.86    5.18
  -2   2  -6   37.37    5.70
   2  -2   6   33.85    7.09
  -2   2  -6   41.04    7.10
  -2   2  -6   38.86    3.31
  -2   2  -7   -1.19    3.18
  -2   2  -7   -0.24    1.04
  -2   2  -7    1.49    1.47
   2  -2   7    0.65    1.36
  -2   2  -7   -1.12    2.27
  -2   2  -7   -0.31    1.53
   2  -2   7    0.44    1.02
  -2   2  -7    0.54    1.05
  -2   2  -7    0.53    1.16
   2  -2   7    0.28    1.25
  -2   2  -7    0.71    1.43
   2  -2   7   -1.24    3.32
  -2   2  -7    1.17    1.51
  -2   2  -7    0.82    1.03
  -2   2  -8  111.40   13.86
  -2   2  -8  105.95    7.06
   2  -2   8  109.57    7.95
  -2   2  -8  100.96    7.52
   2  -2   8   97.45    7.08
  -2   2  -8  105.84    7.17
  -2   2  -8  119.45    8.16
  -2   2  -8  122.60   14.02
  -2   2  -8  119.04    7.58
  -2   2  -8  112.46    7.53
   2  -2   8  101.10   13.78
   2  -2   8  110.11    7.60
   2  -2   8   99.41    7.26
  -2   2  -8  114.33    7.55
   2  -2   9  175.50   10.84
   2  -2   9  143.77    9.55
  -2   2  -9  155.26    9.52
  -2   2  -9  157.05   10.21
   2  -2   9  163.77   10.40
  -2   2  -9  170.97   10.04
  -2   2  -9  170.13    9.99
   2  -2   9  123.02   16.04
  -2   2  -9  152.98    9.39
  -2   2  -9  178.93   10.20
  -2   2  -9  168.73    9.36
   2  -2   9  151.37    9.58
   2  -2  10   10.63    2.61
   2  -2  10    5.75    1.84
  -2   2 -10    9.88    2.33
   2  -2  10    5.26    2.23
  -2   2 -10    6.06    1.98
  -2   2 -10    7.81    2.06
  -2   2 -10    6.94    1.89
  -2   2 -10    6.99    1.45
  -2   2 -10    6.47    1.84
  -2   2 -11    3.30    1.59
  -2   2 -11    1.78    1.46
   2  -2  11    3.85    1.95
  -2   2 -11    1.44    1.40
   2  -2  11    2.19    1.42
   2  -2  11    3.30    1.85
  -2   2 -11    0.77    1.20
  -2   2 -12    5.69    1.40
  -2   2 -12    4.97    1.36
   2  -2  12    6.44    1.77
  -2   2 -12    3.13    1.25
   2  -2  12    4.78    1.73
  -2   2 -13    1.31    0.97
   2  -2  13    1.46    1.05
   2  -2  13    1.80    0.89
   2  -1 -14  116.55    6.29
  -2   1  13    5.21    1.46
   2  -1 -13    6.92    1.78
   2  -1 -13    5.75    1.44
   2  -1 -13    6.08    1.88
  -2   1  12    4.35    1.59
   2  -1 -12    8.27    1.64
   2  -1 -12    4.38    1.76
   2  -1 -12    2.45    1.37
   2  -1 -12    5.80    1.99
   2  -1 -11    3.75    1.76
   2  -1 -11    1.42    1.29
   2  -1 -11    2.40    2.05
   2  -1 -11    1.33    1.17
   2  -1 -11    2.40    1.61
   2  -1 -11    3.71    1.80
   2  -1 -11    2.90    1.38
   2  -1 -10  167.21   10.12
   2  -1 -10  153.65    9.78
   2  -1 -10  164.57   10.33
   2  -1 -10  155.47    9.91
  -2   1  10  179.04   18.27
   2  -1 -10  170.92   10.17
   2  -1 -10  187.21   10.75
   2  -1  -9    2.51    1.62
   2  -1  -9    3.82    1.93
   2  -1  -9    1.44    1.30
  -2   1   9    3.98    3.29
   2  -1  -9    0.97    1.43
   2  -1  -9    3.10    1.57
   2  -1  -9    0.30    1.16
   2  -1  -9    3.57    1.59
   2  -1  -9    1.14    1.26
   2  -1  -9    1.89    2.53
   2  -1  -8   69.04    5.34
   2  -1  -8   72.10    8.94
   2  -1  -8   64.76    5.27
   2  -1  -8   74.50    5.63
   2  -1  -8   66.20    5.30
   2  -1  -8   74.08    5.66
   2  -1  -8   70.04    5.55
  -2   1   8   63.96    9.53
   2  -1  -8   77.74    5.56
   2  -1  -8   76.76    5.71
   2  -1  -8   70.81    5.47
   2  -1  -8   73.55    5.59
  -2   1   7  487.55   28.64
  -2   1   7  474.84   24.95
   2  -1  -7  424.55   20.53
   2  -1  -7  440.30   20.80
   2  -1  -7  461.59   26.47
   2  -1  -7  448.02   20.79
   2  -1  -7  476.07   20.86
  -2   1   6  261.65   17.78
  -2   1   6  263.56   15.27
  -2   1   6  260.15   14.89
   2  -1  -6  262.92   12.08
   2  -1  -6  232.33   11.95
   2  -1  -6  245.40   11.96
   2  -1  -6  280.61   17.16
   2  -1  -6  220.16   11.84
   2  -1  -5  193.95   12.83
  -2   1   5  167.34   10.76
  -2   1   5  173.11   11.25
   2  -1  -4  333.81   17.92
   2  -1  -4  299.08   18.64
   2  -1  -4  328.46   15.81
   2  -1  -4  316.81   15.92
  -2   1   4  293.35   15.45
   2  -1  -3 2130.78   84.75
  -2   1   3 1952.74   81.96
   2  -1  -3 2051.31   83.35
   2  -1  -3 1952.49   83.14
   2  -1  -2  143.70    8.71
   2  -1  -2  149.15    8.74
  -2   1   2  131.86    6.07
   2  -1  -1   24.77    2.35
   2  -1  -1   27.94    2.59
  -2   1   1   24.09    2.20
   2  -1   0   40.03    3.70
  -2   1   0   44.32    3.36
  -2   1   0   47.38    2.91
   2  -1   0   37.45    3.94
  -2   1   0   39.73    3.80
   2  -1   0   44.69    4.11
  -2   1   0   42.76    2.97
   2  -1   0   35.95    3.46
   2  -1   0   48.05    3.85
   2  -1   1  763.39   32.90
  -2   1  -1  731.40   30.02
  -2   1  -1  750.31   32.18
   2  -1   1  678.45   32.64
   2  -1   1  747.30   32.62
   2  -1   1  748.96   32.70
  -2   1  -1  714.16   31.86
  -2   1  -2   14.97    2.66
  -2   1  -2   14.67    2.85
   2  -1   2   12.04    2.63
   2  -1   2   14.41    2.84
   2  -1   2   11.31    1.25
  -2   1  -2   10.15    2.28
   2  -1   2   11.14    2.60
  -2   1  -2   16.35    2.75
   2  -1   2   12.03    2.37
   2  -1   2   15.98    2.60
   2  -1   3  195.86   12.20
  -2   1  -3  196.56   11.77
   2  -1   3  202.34   12.77
  -2   1  -3  206.84   12.44
   2  -1   3  180.06    9.77
  -2   1  -3  199.93   12.54
   2  -1   3  188.56   10.80
   2  -1   3  176.79   10.59
  -2   1  -3  194.05   12.28
   2  -1   3  202.53   12.70
   2  -1   4  371.21   18.78
   2  -1   4  426.98   22.83
  -2   1  -4  388.28   20.32
   2  -1   4  421.33   22.75
   2  -1   4  388.31   20.99
  -2   1  -4  396.21   22.04
   2  -1   4  415.42   21.98
   2  -1   4  352.73   18.41
  -2   1  -5  557.49   27.01
   2  -1   5  567.02   28.11
   2  -1   5  557.84   30.09
   2  -1   5  541.40   26.07
   2  -1   5  545.87   30.13
  -2   1  -5  597.31   29.72
  -2   1  -5  583.11   23.69
   2  -1   5  512.38   23.29
  -2   1  -5  613.67   30.30
  -2   1  -5  511.73   23.20
   2  -1   5  573.32   29.38
  -2   1  -5  445.96   23.16
   2  -1   6  106.17    6.15
  -2   1  -6  113.21    6.96
  -2   1  -6  105.44    6.36
  -2   1  -6  122.42   11.51
   2  -1   6  107.47    6.76
  -2   1  -6  121.42   12.01
   2  -1   6  115.07   11.27
  -2   1  -6  108.80    6.33
  -2   1  -6  104.38    6.28
  -2   1  -6  109.50    6.92
   2  -1   6  118.72   12.04
   2  -1   6  101.22    8.89
  -2   1  -6  125.20    9.52
   2  -1   6  120.98   10.38
   2  -1   6  121.15   12.13
  -2   1  -7  394.54   25.89
  -2   1  -7  372.54   18.55
   2  -1   7  409.60   18.73
  -2   1  -7  376.09   17.77
   2  -1   7  364.54   22.18
  -2   1  -7  376.40   21.06
   2  -1   7  366.74   26.19
   2  -1   7  379.02   26.97
   2  -1   7  358.98   24.44
  -2   1  -7  374.77   17.77
  -2   1  -7  370.94   25.84
  -2   1  -7  415.09   18.77
  -2   1  -7  372.08   17.73
  -2   1  -8  363.97   18.07
  -2   1  -8  355.74   17.22
  -2   1  -8  386.72   26.09
   2  -1   8  356.04   17.80
  -2   1  -8  336.87   17.86
  -2   1  -8  336.76   16.74
  -2   1  -8  359.26   17.55
  -2   1  -8  362.57   17.50
   2  -1   8  357.06   22.31
   2  -1   8  335.81   26.24
   2  -1   8  330.46   26.49
  -2   1  -8  361.34   17.94
  -2   1  -8  357.70   17.58
   2  -1   8  348.10   17.62
   2  -1   8  363.34   17.67
  -2   1  -8  355.94   17.20
  -2   1  -9    3.38    1.63
   2  -1   9    3.13    1.83
   2  -1   9    6.06    2.21
  -2   1  -9    3.62    1.65
  -2   1  -9    3.89    2.04
   2  -1   9    8.11    2.20
  -2   1  -9    6.57    2.10
  -2   1  -9    7.46    3.98
  -2   1  -9    6.82    1.84
  -2   1  -9    9.07    2.17
   2  -1   9    5.76    2.03
   2  -1   9    9.07    5.30
   2  -1   9   -1.45    3.61
  -2   1  -9    2.06    1.61
  -2   1  -9    9.22    2.12
   2  -1   9    7.33    1.99
   2  -1  10  103.44    7.36
  -2   1 -10   94.82    7.46
   2  -1  10   98.36    7.62
   2  -1  10   98.37    7.43
  -2   1 -10  106.90    7.93
  -2   1 -10  100.52    7.09
  -2   1 -10   94.28    6.85
   2  -1  10   97.41   12.83
   2  -1  10   98.59   13.92
  -2   1 -10   93.19    6.79
   2  -1  10   94.91    6.86
  -2   1 -10  100.14    7.49
  -2   1 -10   96.82    7.04
  -2   1 -11   50.49    5.12
   2  -1  11   52.81    4.96
   2  -1  11   45.09    4.85
  -2   1 -11   41.38    4.59
   2  -1  11   49.35    4.64
  -2   1 -11   48.89    4.46
  -2   1 -11   48.86    4.37
  -2   1 -11   46.27    3.95
  -2   1 -11   46.83    4.25
  -2   1 -11   43.01    4.26
  -2   1 -12  114.61    7.06
  -2   1 -12  125.08    7.20
   2  -1  12  125.09    7.95
  -2   1 -12  130.16    7.86
   2  -1  12  116.02    7.43
  -2   1 -12  119.07    7.16
   2  -1  12  127.48    7.86
   2  -1  13   52.20    3.92
  -2   1 -13   52.73    4.24
   2  -1  13   51.46    3.89
   2  -1  13   49.68    3.66
  -2   1 -14  160.03    7.38
   2   0 -14   14.45    1.69
   2   0 -14   15.93    1.70
   2   0 -13   66.17    4.73
   2   0 -13   59.86    4.51
  -2   0  13   57.02    4.28
   2   0 -12   27.51    3.42
   2   0 -12   28.28    3.39
  -2   0  12   35.85    3.63
   2   0 -12   25.72    3.45
   2   0 -12   27.86    3.05
   2   0 -12   23.40    3.34
   2   0 -12   21.95    2.63
   2   0 -11  221.17   12.52
  -2   0  11  243.66   12.83
   2   0 -11  233.18   12.77
   2   0 -11  219.16   12.62
   2   0 -11  222.43   11.86
   2   0 -11  220.64   12.71
   2   0 -11  203.44   11.94
   2   0 -10  202.86   11.34
   2   0 -10  201.17   11.07
   2   0 -10  166.94   10.67
   2   0 -10  209.19   11.77
   2   0 -10  204.47   11.72
  -2   0  10  212.15   20.09
  -2   0  10  192.76   19.38
   2   0 -10  180.13   11.08
   2   0 -10  212.81   11.89
   2   0  -9  230.57   12.84
   2   0  -9  230.69   12.80
   2   0  -9  216.98   12.15
   2   0  -9  254.63   13.17
   2   0  -9  220.52   12.20
  -2   0   9  255.39   21.50
  -2   0   9  246.60   21.08
   2   0  -9  223.45   12.50
   2   0  -9  226.61   12.80
   2   0  -8  982.11   50.60
   2   0  -8  973.49   44.55
   2   0  -8 1115.83   45.31
   2   0  -8 1131.77   45.78
   2   0  -8 1025.50   44.57
  -2   0   8 1065.83   55.08
   2   0  -8 1021.15   44.94
   2   0  -8 1043.75   45.15
   2   0  -8 1091.09   45.48
   2   0  -8 1028.28   45.09
  -2   0   7   76.28    7.74
  -2   0   7   73.93    9.49
   2   0  -7   64.75    4.83
   2   0  -7   65.13    7.89
   2   0  -7   78.97    5.43
   2   0  -7   72.99    5.25
  -2   0   6  557.30   31.76
  -2   0   6  577.54   28.57
   2   0  -6  548.91   28.97
   2   0  -6  585.41   25.23
   2   0  -6  564.12   29.71
   2   0  -6  566.43   25.09
  -2   0   5 1345.61   57.76
  -2   0   5 1317.44   54.60
  -2   0   5 1245.35   53.13
   2   0  -5 1294.38   51.99
   2   0  -5 1359.48   56.76
   2   0  -5 1324.47   55.42
   2   0  -5 1296.74   51.75
   2   0  -4  304.97   16.48
   2   0  -4  292.85   17.46
   2   0  -4  293.52   15.11
  -2   0   4  285.75   14.23
   2   0  -4  264.54   14.03
  -2   0   4  282.19   14.44
  -2   0   4  291.94   14.44
  -2   0   4  308.45   17.01
   2   0  -3  484.40   21.77
   2   0  -3  517.97   23.69
   2   0  -3  477.96   24.27
   2   0  -3  485.66   22.25
  -2   0   3  463.90   21.03
   2   0  -2 2041.87   81.75
   2   0  -2 2148.26   84.94
   2   0  -2 2202.04   83.58
   2   0  -2 2161.16   83.61
  -2   0   2 2090.75   82.91
  -2   0   2 1930.82   80.75
   2   0  -1 4453.91  172.86
   2   0  -1 4160.63  172.90
  -2   0   1 4248.10  171.73
   2   0   0  160.18    8.03
   2   0   0  143.47    8.25
   2   0   0  145.07    8.47
  -2   0   0  144.32    7.12
  -2   0   0  140.86    7.82
  -2   0   0  144.01    7.54
   2   0   0  146.33    7.19
  -2   0   0  138.93    7.93
   2   0   1 1312.56   54.71
   2   0   1 1390.47   54.83
  -2   0  -1 1292.57   54.47
   2   0   1 1335.14   54.28
  -2   0  -1 1254.28   53.56
   2   0   1 1245.25   53.79
  -2   0  -2   40.25    4.01
   2   0   2   41.58    3.75
   2   0   2   44.95    3.93
  -2   0  -2   30.51    3.12
   2   0   2   42.25    4.20
  -2   0  -2   40.28    4.08
   2   0   2   37.91    3.90
   2   0   3   23.47    3.58
  -2   0  -3   28.12    3.94
   2   0   3   21.98    2.74
   2   0   3   26.83    3.75
  -2   0  -3   24.26    3.64
  -2   0  -3   22.58    2.99
   2   0   3   28.73    3.84
  -2   0  -4   30.80    3.12
  -2   0  -4   38.38    4.94
   2   0   4   36.69    4.74
  -2   0  -4   33.11    3.71
   2   0   4   30.58    4.57
  -2   0  -4   28.37    4.60
   2   0   4   35.31    4.84
  -2   0  -4   41.93    5.16
   2   0   4   29.69    4.66
   2   0   4   30.88    3.21
  -2   0  -5  455.06   24.56
  -2   0  -5  414.37   19.67
   2   0   5  459.27   24.61
  -2   0  -5  468.51   25.34
  -2   0  -5  442.81   19.87
   2   0   5  485.16   25.63
   2   0   5  471.67   24.46
  -2   0  -5  434.26   21.73
   2   0   5  455.93   25.61
  -2   0  -5  502.25   25.69
  -2   0  -6  787.22   34.11
  -2   0  -6  840.63   41.78
   2   0   6  827.94   40.93
  -2   0  -6  811.42   40.68
  -2   0  -6  805.12   34.70
  -2   0  -6  798.92   34.37
   2   0   6  820.85   34.67
   2   0   6  852.41   40.36
  -2   0  -6  770.03   36.32
   2   0   6  828.97   42.57
   2   0   6  858.98   42.38
  -2   0  -7  104.17   11.11
  -2   0  -7  127.31    7.14
   2   0   7  125.62    7.41
  -2   0  -7  113.17    7.30
   2   0   7  100.66   10.26
   2   0   7  126.58   12.89
   2   0   7   84.46   11.19
  -2   0  -7  114.87    6.83
   2   0   7  106.79   11.02
  -2   0  -7  114.75    6.80
  -2   0  -8  314.02   15.62
  -2   0  -8  312.97   16.42
  -2   0  -8  313.64   22.48
  -2   0  -8  336.09   16.55
   2   0   8  320.74   16.23
  -2   0  -8  321.94   15.73
  -2   0  -8  333.69   15.89
   2   0   8  333.32   24.71
   2   0   8  333.69   21.27
   2   0   8  319.77   24.60
   2   0   8  314.78   16.01
  -2   0  -8  324.59   16.01
  -2   0  -8  319.17   16.21
  -2   0  -8  324.42   15.78
   2   0   8  267.88   21.11
  -2   0  -9    4.77    1.68
  -2   0  -9    2.78    1.80
  -2   0  -9    2.09    1.76
  -2   0  -9   -1.12    2.53
  -2   0  -9    3.31    1.34
   2   0   9    3.49    1.82
  -2   0  -9    4.84    1.61
   2   0   9    2.11    1.50
  -2   0  -9    6.88    1.81
   2   0   9    1.43    3.84
   2   0   9    5.57    3.73
  -2   0  -9    1.63    1.44
   2   0   9    4.24    1.74
  -2   0  -9    3.47    1.58
  -2   0 -10    1.85    1.59
   2   0  10    2.02    1.71
  -2   0 -10    1.88    1.74
   2   0  10    1.69    1.53
   2   0  10    2.52    1.53
  -2   0 -10    0.86    1.19
  -2   0 -10    1.48    1.34
   2   0  10   -1.56    5.00
  -2   0 -10    1.80    1.58
  -2   0 -10    1.21    1.18
   2   0  10    1.53    1.42
  -2   0 -10    5.27    2.10
  -2   0 -11   -0.74    1.91
   2   0  11   -0.98    2.09
   2   0  11   -0.33    1.41
  -2   0 -11    2.15    1.88
   2   0  11    0.75    1.78
  -2   0 -11    1.59    1.26
  -2   0 -11    0.83    1.29
  -2   0 -11    0.58    1.09
  -2   0 -11    1.69    1.24
   2   0  11   -1.08    1.52
  -2   0 -11    0.69    1.60
  -2   0 -12    3.23    1.88
   2   0  12    1.94    1.49
   2   0  12    1.90    1.64
   2   0  12    9.27    2.15
  -2   0 -12    7.00    1.93
  -2   0 -12    4.58    1.44
  -2   0 -12    1.32    1.24
  -2   0 -12    2.57    1.31
  -2   0 -12    4.00    1.43
  -2   0 -13   75.57    5.38
   2   0  13   81.65    5.44
   2   0  13   76.10    5.47
   2   0  13   79.02    5.23
  -2   0 -13   79.15    5.70
  -2   0 -13   73.11    5.54
  -2   0 -13   78.70    5.32
  -2   0 -13   71.86    4.50
   2   0  14  103.21    5.91
  -2   0 -14  164.79    6.75
   2   1 -14    1.12    0.60
   2   1 -14    0.20    0.57
   2   1 -13  220.58   10.68
   2   1 -13  237.31   10.89
   2   1 -13  199.97   10.00
  -2  -1  13  204.23   10.52
  -2  -1  13  219.42   10.78
  -2  -1  12   13.84    2.34
   2   1 -12   13.12    2.35
   2   1 -12   11.76    2.11
   2   1 -12    9.33    2.13
   2   1 -12   11.67    2.23
   2   1 -11  394.09   19.44
  -2  -1  11  420.86   19.75
   2   1 -11  355.76   18.92
   2   1 -11  407.08   19.48
   2   1 -11  412.22   19.58
   2   1 -11  366.93   19.49
   2   1 -10    0.32    1.43
  -2  -1  10    2.88    3.26
  -2  -1  10    8.47    3.50
   2   1 -10    3.36    1.80
   2   1 -10    2.65    1.54
   2   1 -10    1.07    1.53
   2   1 -10    2.42    1.25
   2   1  -9    3.75    1.66
   2   1  -9    3.90    1.84
   2   1  -9    2.23    1.43
   2   1  -9    5.15    1.96
   2   1  -9    2.88    2.07
   2   1  -9    6.00    1.84
   2   1  -9    3.94    1.27
  -2  -1   9   -1.35    1.93
  -2  -1   9    4.18    3.73
   2   1  -9    3.00    1.61
   2   1  -9    4.54    1.77
   2   1  -8    5.24    1.70
   2   1  -8    2.84    2.54
   2   1  -8    5.09    1.49
   2   1  -8    5.26    1.53
   2   1  -8    3.85    1.76
   2   1  -8    3.39    1.63
   2   1  -8    5.98    1.57
  -2  -1   8    5.95    3.82
  -2  -1   8    3.75    3.58
   2   1  -8    5.27    1.81
   2   1  -8    8.11    2.02
  -2  -1   7   64.96    8.88
   2   1  -7   49.54    3.90
   2   1  -7   53.09    6.46
   2   1  -7   44.48    6.86
   2   1  -7   52.90    4.46
  -2  -1   7   51.19    4.00
   2   1  -7   53.40    4.37
  -2  -1   6  463.39   26.52
  -2  -1   6  412.15   23.14
   2   1  -6  388.04   23.02
   2   1  -6  470.35   25.06
   2   1  -6  441.03   19.82
   2   1  -6  430.32   19.65
  -2  -1   5   10.18    3.23
   2   1  -5    9.45    1.61
  -2  -1   5    9.77    2.38
   2   1  -5    5.32    2.49
   2   1  -5    5.71    2.07
   2   1  -4   20.38    3.45
   2   1  -4   17.29    3.11
  -2  -1   4   18.98    2.47
   2   1  -4   15.76    2.25
  -2  -1   4   24.31    3.08
  -2  -1   4   17.91    3.58
   2   1  -3   11.87    2.64
   2   1  -3   15.20    2.71
  -2  -1   3   11.69    1.91
   2   1  -3   13.66    2.25
  -2  -1   3   12.90    2.23
  -2  -1   3    9.81    2.40
  -2  -1   3   10.96    1.05
  -2  -1   2  849.11   37.19
   2   1  -2  884.08   37.64
   2   1  -2  828.77   37.51
   2   1  -2  863.35   37.20
  -2  -1   2  799.30   37.85
  -2  -1   2  830.11   36.72
  -2  -1   2  931.96   38.76
  -2  -1   1  274.61   13.04
   2   1  -1  246.79   12.67
   2   1  -1  264.23   13.04
   2   1  -1  241.00   12.72
  -2  -1   1  284.22   13.34
  -2  -1   1  262.68   12.98
   2   1   0 1093.14   46.25
  -2  -1   0 1133.85   47.00
  -2  -1   0 1056.70   46.51
  -2  -1   0 1142.56   46.33
  -2  -1   0 1108.84   47.00
   2   1   0 1082.00   44.94
   2   1   1    2.18    0.67
  -2  -1  -1    4.35    1.59
  -2  -1  -1    0.50    1.32
  -2  -1  -1    3.36    1.24
   2   1   1    2.44    1.22
   2   1   1    2.11    1.47
  -2  -1  -2 3812.22  153.30
  -2  -1  -2 3920.34  153.27
   2   1   2 3768.36  153.74
  -2  -1  -2 3753.09  153.24
   2   1   2 3815.63  152.36
   2   1   2 3890.84  153.54
   2   1   2 3433.85  152.99
   2   1   2 3818.94  153.10
   2   1   3   84.47    6.43
   2   1   3   83.34    6.91
  -2  -1  -3   82.66    6.44
  -2  -1  -3   82.78    6.83
  -2  -1  -3   78.26    6.27
   2   1   3   87.39    6.01
  -2  -1  -3   81.83    5.95
   2   1   3   83.90    6.81
   2   1   4  396.03   21.01
   2   1   4  399.37   20.64
  -2  -1  -4  368.59   17.66
  -2  -1  -4  386.03   20.00
   2   1   4  381.42   18.21
   2   1   4  377.04   20.50
  -2  -1  -4  395.75   18.46
   2   1   5  322.25   19.34
   2   1   5  350.43   19.88
   2   1   5  343.81   20.09
  -2  -1  -5  318.93   15.27
  -2  -1  -5  336.81   18.66
  -2  -1  -5  316.32   15.54
   2   1   5  310.11   15.33
   2   1   5  344.25   19.20
  -2  -1  -6  314.23   14.44
  -2  -1  -6  314.93   18.78
   2   1   6  298.05   14.27
  -2  -1  -6  302.52   14.49
  -2  -1  -6  318.53   14.67
  -2  -1  -6  285.25   13.99
   2   1   6  307.06   18.93
   2   1   6  311.14   20.27
   2   1   6  296.01   19.16
   2   1   6  330.83   20.66
   2   1   7  327.06   21.79
   2   1   7  333.44   22.30
   2   1   7  315.55   20.28
   2   1   7  318.21   20.14
  -2  -1  -7  283.25   14.20
  -2  -1  -7  295.20   19.59
   2   1   7  290.00   14.38
  -2  -1  -7  294.88   14.66
  -2  -1  -7  298.59   14.47
   2   1   8  156.37   15.51
   2   1   8  171.48   15.95
   2   1   8  138.59   13.11
   2   1   8  151.85    8.86
  -2  -1  -8  144.71    9.01
  -2  -1  -8  152.16    8.74
  -2  -1  -8  148.28   13.40
  -2  -1  -8  134.20    8.46
  -2  -1  -8  155.59   12.35
   2   1   8  171.81   14.11
   2   1   9   70.85    5.67
  -2  -1  -9   76.10    5.54
  -2  -1  -9   64.75    5.60
   2   1   9   69.50    5.48
  -2  -1  -9   68.66    5.85
  -2  -1  -9   66.67    9.33
  -2  -1  -9   70.11    5.43
   2   1   9   75.09    5.71
  -2  -1  -9   71.56    5.34
   2   1   9   60.59    8.47
   2   1   9   66.75   10.76
   2   1   9   75.25   11.21
  -2  -1  -9   52.87    5.19
  -2  -1  -9   68.90    5.38
  -2  -1  -9   73.39    5.53
   2   1   9   69.08    9.05
  -2  -1 -10   44.03    4.32
  -2  -1 -10   41.57    4.75
  -2  -1 -10   45.14    4.79
  -2  -1 -10   38.57    3.89
   2   1  10   44.12    4.37
  -2  -1 -10   38.16    3.88
  -2  -1 -10   45.06    4.21
   2   1  10   36.42    8.97
   2   1  10   33.86    7.90
  -2  -1 -10   38.95    4.31
  -2  -1 -10   38.56    4.02
   2   1  10   40.26    4.16
   2   1  10   37.29    4.09
  -2  -1 -11   22.07    3.51
  -2  -1 -11   22.44    3.41
   2   1  11   24.31    3.29
   2   1  11   16.31    2.72
  -2  -1 -11   20.90    2.82
  -2  -1 -11   15.45    2.47
   2   1  11   21.86    5.96
   2   1  11   17.81    5.47
  -2  -1 -11   16.98    3.03
   2   1  11   24.28    3.09
  -2  -1 -11   18.44    2.72
  -2  -1 -12  180.83   10.58
   2   1  12  177.10    9.90
  -2  -1 -12  163.69   10.19
   2   1  12  177.20   10.27
   2   1  12  163.92   10.38
  -2  -1 -12  167.12    9.20
  -2  -1 -12  154.09    8.78
  -2  -1 -12  166.80    9.57
  -2  -1 -12  151.35    9.85
  -2  -1 -12  156.13    9.09
  -2  -1 -13    1.80    1.47
   2   1  13    2.91    1.48
   2   1  13    3.11    1.60
   2   1  13    1.45    1.13
  -2  -1 -13    2.71    1.58
  -2  -1 -13    2.87    1.34
  -2  -1 -13    3.57    1.30
  -2  -1 -14  229.69   10.40
   2   1  14  209.71   10.31
   2   1  14  221.69   10.58
  -2  -1 -14  224.51   10.95
  -2  -1 -14  202.01    9.66
   2   2 -13  106.02    5.38
   2   2 -13   93.71    5.03
   2   2 -13  110.73    5.49
   2   2 -12  276.67   13.80
   2   2 -12  276.37   14.16
  -2  -2  12  278.63   14.09
   2   2 -12  300.42   14.08
   2   2 -12  289.28   13.92
   2   2 -11   14.26    2.59
   2   2 -11    7.12    2.05
   2   2 -11    9.22    2.18
  -2  -2  11    9.25    2.17
   2   2 -10    0.37    1.78
   2   2 -10    0.30    1.17
   2   2 -10    0.95    1.12
   2   2 -10    1.57    1.56
   2   2 -10   -0.35    1.50
   2   2 -10    0.97    1.43
   2   2  -9    5.56    2.17
   2   2  -9    7.73    1.97
   2   2  -9    5.48    1.62
  -2  -2   9    2.79    3.16
  -2  -2   9    5.42    4.12
  -2  -2   9    1.42    2.88
   2   2  -9    5.62    1.96
   2   2  -9    4.92    2.09
   2   2  -9    5.43    1.81
   2   2  -9    7.54    2.19
   2   2  -8  381.05   17.96
  -2  -2   8  352.93   16.59
   2   2  -8  322.17   16.84
   2   2  -8  318.60   16.48
  -2  -2   8  298.96   25.00
  -2  -2   8  323.12   25.07
   2   2  -8  315.73   16.99
   2   2  -8  337.77   23.99
   2   2  -8  377.10   17.55
   2   2  -8  343.19   17.42
  -2  -2   7   28.70    6.42
  -2  -2   7   34.68    7.15
   2   2  -7   40.70    4.06
   2   2  -7   40.61    3.94
   2   2  -7   33.06    6.28
   2   2  -7   32.50    3.62
   2   2  -7   29.28    3.31
  -2  -2   7   38.89    3.61
  -2  -2   6  257.37   18.06
   2   2  -6  230.97   16.70
   2   2  -6  217.67   11.51
   2   2  -6  213.95   11.23
  -2  -2   5 1914.52   83.58
   2   2  -5 1908.44   83.24
   2   2  -5 1916.30   77.07
   2   2  -5 1864.54   77.13
   2   2  -5 1844.76   76.69
   2   2  -4  761.64   30.99
   2   2  -4  719.56   30.94
  -2  -2   4  731.28   37.06
  -2  -2   4  702.36   35.43
   2   2  -4  691.93   35.44
   2   2  -4  713.99   32.40
  -2  -2   4  714.75   32.63
   2   2  -4  725.77   30.86
   2   2  -3 2134.12   87.95
  -2  -2   3 2174.83   89.02
  -2  -2   3 2057.52   86.67
   2   2  -3 1832.06   85.41
   2   2  -3 2044.33   85.45
  -2  -2   3 2185.12   86.01
  -2  -2   2  200.83   11.29
  -2  -2   2  218.55   13.22
  -2  -2   2  211.45   13.06
  -2  -2   2  207.76   11.95
   2   2  -2  202.78   11.84
   2   2  -2  199.45   11.72
   2   2  -2  200.41   10.99
   2   2  -1   70.43    4.23
  -2  -2   1   84.66    6.67
  -2  -2   1   74.92    6.29
   2   2  -1   74.06    6.13
  -2  -2   1   79.17    6.59
  -2  -2   1   69.52    4.73
   2   2  -1   90.70    6.33
  -2  -2   1   83.47    6.30
   2   2  -1   69.95    4.97
   2   2   0   24.67    2.77
  -2  -2   0   38.16    4.11
  -2  -2   0   25.49    3.45
  -2  -2   0   29.76    3.73
   2   2   0   34.75    3.91
  -2  -2  -1  189.27   11.19
   2   2   1  227.54   11.57
   2   2   1  198.03   11.45
  -2  -2  -2  126.26    7.96
  -2  -2  -2  117.18    8.21
  -2  -2  -2  128.52    8.24
   2   2   2  116.78    7.94
   2   2   2  114.19    7.92
  -2  -2  -3  813.82   35.30
   2   2   3  800.08   36.10
  -2  -2  -3  779.75   35.63
   2   2   3  773.99   35.21
   2   2   3  800.60   37.04
  -2  -2  -3  801.51   36.50
  -2  -2  -3  838.12   37.08
   2   2   3  793.34   36.63
   2   2   3  770.30   35.48
   2   2   3  798.62   35.62
   2   2   4 1439.44   59.10
  -2  -2  -4 1392.38   59.93
   2   2   4 1436.07   60.47
  -2  -2  -4 1380.65   59.44
  -2  -2  -4 1208.49   54.76
   2   2   4 1438.30   59.20
  -2  -2  -4 1382.87   57.85
   2   2   4 1384.65   57.51
   2   2   4 1393.23   57.58
  -2  -2  -4 1434.34   58.20
  -2  -2  -5  960.32   41.72
   2   2   5  883.36   42.56
   2   2   5  951.99   43.36
   2   2   5  995.13   44.29
  -2  -2  -5  918.00   43.31
   2   2   5  941.35   44.18
   2   2   5  855.60   39.58
  -2  -2  -5  872.89   39.97
  -2  -2  -6    2.71    0.83
  -2  -2  -6    0.39    1.00
   2   2   6    0.72    2.30
  -2  -2  -6   -0.68    1.94
   2   2   6    1.45    2.08
  -2  -2  -6    0.52    1.50
  -2  -2  -6    0.36    0.98
   2   2   6   -0.16    0.84
  -2  -2  -6    0.58    0.97
   2   2   6    1.55    2.35
   2   2   6    1.85    1.77
  -2  -2  -6   -0.16    0.84
   2   2   7  220.33   17.39
   2   2   7  217.79   16.73
   2   2   7  253.12   18.44
  -2  -2  -7  232.64   16.97
  -2  -2  -7  217.56   15.18
  -2  -2  -7  234.91   11.61
  -2  -2  -7  224.26   11.52
   2   2   7  211.65   11.02
  -2  -2  -7  222.80   11.59
  -2  -2  -7  209.07   11.08
   2   2   7  203.60   15.60
  -2  -2  -8    9.40    2.21
  -2  -2  -8   10.00    2.10
  -2  -2  -8    4.44    2.62
   2   2   8    8.91    1.88
  -2  -2  -8    8.91    2.07
   2   2   8    8.83    3.72
   2   2   8   15.33    4.56
   2   2   8    7.88    4.28
  -2  -2  -8    9.62    1.93
   2   2   8   13.23    3.94
  -2  -2  -9   37.98    6.46
  -2  -2  -9   42.06    4.16
   2   2   9   35.37    6.25
   2   2   9   40.54    4.36
  -2  -2  -9   36.41    6.22
  -2  -2  -9   49.37    4.70
   2   2   9   52.66    4.42
  -2  -2  -9   39.94    4.05
  -2  -2  -9   39.48    3.70
   2   2   9   33.45    6.65
   2   2   9   50.99    8.94
  -2  -2  -9   42.11    4.06
   2   2   9   48.46    8.55
  -2  -2  -9   40.70    4.07
   2   2   9   44.77    4.07
   2   2   9   47.94    4.51
  -2  -2  -9   45.70    4.38
  -2  -2  -9   41.85    3.97
   2   2  10   68.35    5.78
  -2  -2 -10   61.82    5.67
   2   2  10   63.85    5.16
  -2  -2 -10   64.63    5.28
  -2  -2 -10   58.79    4.72
   2   2  10   54.55   10.28
  -2  -2 -10   67.65    5.38
   2   2  10   72.66   11.15
  -2  -2 -10   42.87    4.83
   2   2  10   61.28    5.16
  -2  -2 -10   56.68    5.28
  -2  -2 -10   57.26    4.88
   2   2  10   54.36    5.14
   2   2  11  282.87   14.31
  -2  -2 -11  276.94   15.00
  -2  -2 -11  245.37   13.76
  -2  -2 -11  281.75   13.97
  -2  -2 -11  247.81   13.27
   2   2  11  242.69   22.98
   2   2  11  299.91   24.73
   2   2  11  277.19   14.90
   2   2  11  279.95   14.40
  -2  -2 -11  247.72   14.41
   2   2  11  260.16   13.89
  -2  -2 -11  288.64   14.11
  -2  -2 -12  240.76   12.79
  -2  -2 -12  262.26   14.38
   2   2  12  269.87   14.20
   2   2  12  268.08   13.19
  -2  -2 -12  245.38   12.86
  -2  -2 -12  243.91   13.84
   2   2  12  251.60   13.21
  -2  -2 -12  282.04   14.64
   2   2  12  262.20   13.47
   2   2  13  211.50   10.63
  -2  -2 -13  208.94   11.60
   2   2  13  201.32   11.25
  -2  -2 -13  209.33   11.59
   2   2  13  193.90   11.44
  -2  -2 -13  206.97   10.87
  -2  -2 -13  196.13   10.80
  -2  -2 -13  211.02   11.31
   2   2  14    1.25    1.17
  -2  -2 -14    0.57    0.95
  -2  -2 -14    0.42    0.89
  -2  -2 -14    0.57    1.07
   2   3 -12   42.11    3.57
  -2  -3  12   40.17    3.48
  -2  -3  12   40.69    3.22
   2   3 -12   41.77    3.18
   2   3 -12   45.55    3.36
   2   3 -12   44.62    3.47
  -2  -3  12   32.63    3.32
  -2  -3  11   16.39    2.56
   2   3 -11   17.87    2.45
   2   3 -11   16.79    2.40
   2   3 -11   11.18    2.36
   2   3 -10  187.01   11.51
  -2  -3  10  212.19   11.60
   2   3 -10  188.77   10.45
   2   3 -10  184.49   10.78
   2   3 -10  186.53   10.92
   2   3 -10  200.44   11.55
   2   3  -9    1.75    1.48
  -2  -3   9    1.79    1.25
   2   3  -9    2.23    1.36
  -2  -3   9    7.33    3.32
  -2  -3   9    6.19    2.80
  -2  -3   9    9.89    3.78
  -2  -3   9    3.99    2.34
   2   3  -9    1.19    1.21
   2   3  -9    2.28    1.51
   2   3  -9    3.64    1.71
   2   3  -9    2.83    1.75
   2   3  -9    1.49    1.96
   2   3  -8   13.71    2.98
  -2  -3   8   19.98    2.84
   2   3  -8   13.57    2.51
   2   3  -8   21.38    2.89
  -2  -3   8   11.52    5.06
  -2  -3   8   15.90    5.52
  -2  -3   8   11.04    4.86
  -2  -3   8   11.04    5.08
   2   3  -8   21.59    3.16
   2   3  -8   20.16    5.28
   2   3  -8   18.15    2.89
   2   3  -8   23.23    3.17
   2   3  -8   16.71    2.37
   2   3  -7    3.91    1.87
   2   3  -7    4.45    1.74
  -2  -3   7    4.58    1.67
   2   3  -7    4.82    1.56
   2   3  -7    4.66    1.52
   2   3  -7    3.47    1.66
   2   3  -7    1.09    2.71
   2   3  -7    5.10    1.84
   2   3  -7    4.48    1.25
   2   3  -7    3.94    1.29
  -2  -3   7    3.97    2.68
  -2  -3   7    4.57    3.06
  -2  -3   7   -1.26    3.12
  -2  -3   6   88.73   11.45
  -2  -3   6   87.03   10.54
  -2  -3   6   96.45    6.39
   2   3  -6   97.34    6.25
   2   3  -6   95.05   10.88
   2   3  -6   97.97    6.49
   2   3  -5  133.77   12.36
  -2  -3   5  168.84   14.50
  -2  -3   5  164.81   13.28
   2   3  -5  155.32   13.16
   2   3  -5  149.48    8.44
   2   3  -5  142.91    8.08
   2   3  -5  157.08    8.55
   2   3  -4   40.35    6.07
  -2  -3   4   31.63    5.10
   2   3  -4   45.61    4.69
   2   3  -4   36.96    4.22
  -2  -3   4   40.90    4.64
   2   3  -4   41.01    3.51
   2   3  -4   44.24    3.45
  -2  -3   3    1.48    1.65
  -2  -3   3    1.20    2.02
   2   3  -3   -0.58    1.45
  -2  -3   3    1.40    2.00
   2   3  -3    0.42    1.26
  -2  -3   3    0.86    1.64
   2   3  -3    0.39    1.48
  -2  -3   2  122.42    9.97
  -2  -3   2  123.93   10.13
  -2  -3   2  117.25   10.06
  -2  -3   2  120.69    8.55
  -2  -3   2  122.24    9.10
   2   3  -2  129.71    9.09
  -2  -3   1   27.65    4.35
  -2  -3   1   21.45    3.02
   2   3  -1   22.57    2.02
  -2  -3   1   22.78    4.01
  -2  -3   1   21.64    3.72
   2   3  -1   31.05    4.16
   2   3  -1   26.31    2.07
  -2  -3   1   30.08    4.11
   2   3  -1   21.20    3.46
   2   3   0   18.63    2.41
  -2  -3   0   14.22    3.11
  -2  -3   0   14.27    3.04
   2   3   0   16.09    2.87
  -2  -3   0   16.63    3.07
   2   3   1  110.73    7.42
  -2  -3  -1   99.49    7.79
  -2  -3  -1   91.80    7.93
   2   3   1  104.41    7.18
   2   3   1   98.35    7.46
  -2  -3  -1   94.16    7.83
   2   3   1   95.93    7.72
  -2  -3  -2  194.68   12.33
  -2  -3  -2  193.62   12.52
  -2  -3  -2  210.32   12.40
   2   3   2  200.50   12.33
  -2  -3  -2  185.09   11.85
   2   3   2  207.21   12.52
   2   3   2  201.24   11.86
  -2  -3  -3  649.78   30.70
  -2  -3  -3  653.99   30.37
  -2  -3  -3  672.13   31.30
  -2  -3  -3  653.35   30.76
   2   3   3  609.21   30.35
  -2  -3  -3  609.46   28.72
   2   3   3  637.24   29.94
  -2  -3  -4  151.96   11.17
   2   3   4  134.02   11.04
  -2  -3  -4  142.85   10.42
   2   3   4  146.41   10.02
  -2  -3  -4  159.59   10.51
  -2  -3  -4  139.82    8.92
   2   3   4  153.47   10.12
   2   3   5   33.00    4.96
  -2  -3  -5   28.07    4.56
  -2  -3  -5   31.05    5.17
   2   3   5   25.06    4.92
  -2  -3  -5   25.41    3.86
   2   3   5   29.73    3.97
   2   3   5   25.34    3.70
  -2  -3  -5   27.50    3.63
   2   3   5   29.54    4.33
  -2  -3  -6  134.15    7.80
   2   3   6  139.53    7.69
  -2  -3  -6  145.85    9.98
  -2  -3  -6  141.85    8.00
  -2  -3  -6  137.33    7.64
   2   3   6  129.45    9.05
  -2  -3  -6  142.41    9.60
   2   3   6  148.09    9.54
   2   3   6  135.06   11.78
   2   3   6  142.34   12.44
  -2  -3  -6  153.67   12.00
   2   3   6  143.16   12.80
   2   3   6  129.84   11.21
   2   3   6  142.77   10.85
   2   3   7 1936.99   81.66
  -2  -3  -7 1898.02   85.98
  -2  -3  -7 2089.78   82.77
  -2  -3  -7 2061.74   82.52
  -2  -3  -7 1825.38   81.67
   2   3   7 2106.23   82.59
  -2  -3  -7 2114.45   82.81
   2   3   7 2181.19   91.44
   2   3   7 2072.84   91.64
  -2  -3  -7 2209.58   90.49
   2   3   7 2154.14   92.64
   2   3   7 1996.55   88.79
   2   3   7 1811.93   87.16
   2   3   8  172.45   15.75
   2   3   8  178.05   16.23
   2   3   8  152.61   14.72
  -2  -3  -8  162.42    9.72
   2   3   8  182.84    9.81
   2   3   8  152.06   13.28
   2   3   8  146.52   12.77
   2   3   8  168.87    8.96
  -2  -3  -8  142.28   11.72
  -2  -3  -8  164.95    9.57
  -2  -3  -8  163.12    9.59
   2   3   9  272.84   19.94
   2   3   9  282.71   14.22
  -2  -3  -9  296.63   15.15
  -2  -3  -9  300.11   15.14
  -2  -3  -9  281.70   15.29
   2   3   9  300.27   15.14
   2   3   9  273.03   22.97
   2   3   9  289.18   23.19
   2   3   9  283.16   22.00
  -2  -3  -9  279.97   14.60
  -2  -3  -9  279.89   14.85
   2   3   9  282.06   14.51
  -2  -3  -9  286.79   14.43
  -2  -3  -9  287.79   14.89
  -2  -3 -10  195.14   17.01
  -2  -3 -10  213.52   12.45
   2   3  10  221.34   12.21
   2   3  10  201.56   19.65
   2   3  10  178.01   17.35
   2   3  10  182.59   19.10
  -2  -3 -10  198.29   11.67
   2   3  10  208.37   11.18
  -2  -3 -10  202.57   12.12
  -2  -3 -10  192.27   11.72
  -2  -3 -10  204.22   11.59
   2   3  10  211.69   12.00
  -2  -3 -10  199.85   11.70
  -2  -3 -10  217.77   11.41
   2   3  10  200.99   11.29
   2   3  11  558.72   24.91
  -2  -3 -11  567.64   25.16
   2   3  11  517.24   23.56
  -2  -3 -11  501.70   24.11
   2   3  11  481.09   34.72
   2   3  11  530.85   35.89
  -2  -3 -11  496.37   24.05
  -2  -3 -11  451.31   24.31
   2   3  11  494.59   23.53
  -2  -3 -11  510.54   24.39
  -2  -3 -11  506.72   23.48
   2   3  11  507.70   24.24
  -2  -3 -12  289.11   15.47
   2   3  12  268.33   13.98
   2   3  12  294.64   15.23
  -2  -3 -12  274.47   13.89
  -2  -3 -12  306.10   14.68
  -2  -3 -12  307.67   16.00
  -2  -3 -12  270.76   14.93
  -2  -3 -12  290.16   14.00
   2   3  12  263.23   14.41
  -2  -3 -13   16.99    3.00
  -2  -3 -13   18.02    2.88
   2   3  13   17.52    2.75
  -2  -3 -13   15.35    2.75
  -2  -3 -13   17.52    2.38
  -2  -3 -13   18.45    2.58
  -2  -3 -13   12.91    2.56
  -2  -3 -14   58.93    3.96
  -2  -3 -14   73.74    4.58
   2   3  14   69.95    4.77
   2   3  14   54.72    4.49
  -2  -3 -14   60.65    4.70
  -2  -3 -15    8.98    1.08
   2   4 -12  113.95    5.47
  -2  -4  12   77.59    5.03
  -2  -4  11   45.21    4.19
   2   4 -11   50.32    3.70
   2   4 -11   52.93    3.79
   2   4 -11   57.57    4.43
  -2  -4  10   59.08    5.04
   2   4 -10   44.31    4.94
   2   4 -10   56.60    4.47
   2   4 -10   58.90    4.51
   2   4 -10   51.63    4.35
   2   4 -10   54.57    5.03
   2   4  -9  147.63    9.46
   2   4  -9  139.65    9.00
   2   4  -9  143.15    9.72
  -2  -4   9  152.10    8.81
   2   4  -9  150.83    8.81
   2   4  -9  130.95    8.11
   2   4  -9  135.79    8.72
   2   4  -9  159.49    9.08
   2   4  -9  146.98    8.23
   2   4  -8  232.74   13.27
  -2  -4   8  232.84   12.46
   2   4  -8  212.60   11.96
   2   4  -8  225.27   12.39
   2   4  -8  210.73   11.78
  -2  -4   8  223.61   18.59
  -2  -4   8  203.85   19.98
  -2  -4   8  211.55   21.17
  -2  -4   8  207.91   18.86
   2   4  -8  231.04   12.22
   2   4  -8  181.58   18.31
   2   4  -8  227.19   12.56
   2   4  -8  242.61   13.17
   2   4  -8  219.44   11.81
   2   4  -7  109.49    8.07
   2   4  -7  101.03    7.13
  -2  -4   7  125.69    7.95
   2   4  -7  119.48    7.72
   2   4  -7  117.87    7.43
  -2  -4   7   87.95   11.73
  -2  -4   7  121.36   14.23
  -2  -4   7  129.49   14.25
  -2  -4   7   91.36   13.09
   2   4  -7  119.52   13.65
   2   4  -7  116.82    7.77
   2   4  -7  112.42    7.34
  -2  -4   6   64.05    5.28
   2   4  -6   67.68    4.93
   2   4  -6   55.72    4.77
   2   4  -6   66.19    5.16
  -2  -4   6   48.09    8.17
  -2  -4   6   58.81    9.96
  -2  -4   6   54.39    8.49
  -2  -4   6   74.69   10.43
   2   4  -6   60.17    5.09
   2   4  -6   57.54    9.18
   2   4  -6   66.79    5.12
   2   4  -6   59.67    4.83
   2   4  -5  200.07   11.04
   2   4  -5  214.40   11.64
  -2  -4   5  241.83   12.08
   2   4  -5  233.96   18.05
  -2  -4   5  228.06   18.83
  -2  -4   5  221.59   17.63
  -2  -4   5  246.08   20.09
  -2  -4   5  235.96   17.45
  -2  -4   5  222.92   11.26
   2   4  -5  225.56   18.17
   2   4  -5  215.08   11.58
  -2  -4   4   39.03    6.30
  -2  -4   4   45.63    7.41
  -2  -4   4   44.09    6.84
   2   4  -4   42.95    6.93
  -2  -4   4   47.52    7.67
   2   4  -4   46.48    5.66
   2   4  -4   45.30    5.25
  -2  -4   4   53.10    3.94
   2   4  -4   45.70    3.85
   2   4  -4   44.90    3.46
  -2  -4   3    7.95    2.85
  -2  -4   3    7.82    3.42
  -2  -4   3    6.95    2.83
   2   4  -3    9.15    2.59
  -2  -4   3   10.56    2.83
   2   4  -3    7.35    1.63
  -2  -4   3    6.58    1.45
   2   4  -3    7.39    1.53
   2   4  -2  288.80   14.22
   2   4  -2  316.95   18.07
  -2  -4   2  335.69   18.82
  -2  -4   2  316.05   19.10
  -2  -4   2  305.40   17.74
  -2  -4   2  304.79   20.26
   2   4  -2  343.65   19.81
   2   4  -1  757.91   33.77
  -2  -4   1  728.53   33.79
  -2  -4   1  773.91   34.95
  -2  -4   1  724.39   33.65
   2   4  -1  599.15   28.29
  -2  -4   1  723.41   34.87
   2   4  -1  712.96   33.82
  -2  -4   1  615.13   31.40
   2   4   0    8.98    2.84
  -2  -4   0    2.71    2.21
  -2  -4   0    7.99    2.84
   2   4   0    6.14    1.75
  -2  -4   0    5.37    2.72
   2   4   0   10.48    2.74
  -2  -4  -1  332.45   19.45
  -2  -4  -1  374.42   19.70
  -2  -4  -1  334.65   19.41
   2   4   1  333.88   17.98
   2   4   1  326.92   18.14
  -2  -4  -2 1477.20   64.42
  -2  -4  -2 1498.59   65.57
   2   4   2 1435.05   64.60
   2   4   2 1466.97   63.09
   2   4   2 1565.77   65.62
   2   4   2 1448.13   64.07
  -2  -4  -3  489.71   26.39
   2   4   3  498.36   26.56
  -2  -4  -3  487.77   25.25
   2   4   3  496.34   24.89
  -2  -4  -3  550.13   26.96
   2   4   3  511.08   26.27
  -2  -4  -4  515.44   27.15
  -2  -4  -4  528.02   25.84
  -2  -4  -4  526.17   27.11
   2   4   4  508.33   25.97
  -2  -4  -4  492.26   26.00
   2   4   4  485.22   24.44
  -2  -4  -4  442.52   22.70
  -2  -4  -5  436.31   21.63
  -2  -4  -5  461.24   20.57
  -2  -4  -5  451.10   24.65
   2   4   5  471.64   24.58
  -2  -4  -5  456.63   26.13
  -2  -4  -5  447.66   24.65
  -2  -4  -5  512.14   26.80
   2   4   5  500.66   27.15
  -2  -4  -5  444.73   20.44
   2   4   5  465.84   23.69
  -2  -4  -6  337.74   16.38
   2   4   6  365.05   16.40
  -2  -4  -6  372.22   16.68
  -2  -4  -6  333.73   17.77
  -2  -4  -6  355.76   16.39
   2   4   6  363.95   20.02
  -2  -4  -6  349.30   20.11
   2   4   6  339.62   21.79
   2   4   6  373.37   23.47
  -2  -4  -6  350.40   21.23
   2   4   6  385.95   23.67
   2   4   6  336.49   19.69
  -2  -4  -7  183.50    9.65
  -2  -4  -7  162.41    9.05
   2   4   7  168.77    9.22
  -2  -4  -7  169.92    9.28
  -2  -4  -7  157.08   11.16
  -2  -4  -7  150.55   11.08
   2   4   7  168.22   14.51
   2   4   7  177.25   15.69
  -2  -4  -7  189.66   14.43
   2   4   7  168.21   15.16
   2   4   7  146.60   11.79
   2   4   7  176.65   13.75
  -2  -4  -8  388.91   19.22
  -2  -4  -8  438.35   19.76
  -2  -4  -8  422.24   19.60
   2   4   8  393.74   19.10
  -2  -4  -8  372.31   18.54
   2   4   8  428.25   27.42
   2   4   8  412.83   27.61
  -2  -4  -8  436.26   26.03
   2   4   8  399.24   27.95
   2   4   8  383.81   24.49
  -2  -4  -9  203.35   11.47
  -2  -4  -9  180.80   11.09
   2   4   9  200.96   11.04
  -2  -4  -9  178.24   10.89
  -2  -4  -9  184.48   11.09
   2   4   9  183.86   17.71
   2   4   9  174.18   17.29
  -2  -4  -9  183.01   10.60
  -2  -4  -9  211.51   11.29
   2   4   9  172.55   17.87
   2   4   9  185.00   10.44
  -2  -4  -9  190.43   10.81
  -2  -4  -9  184.73   10.34
  -2  -4 -10   17.26    5.03
  -2  -4 -10   25.99    3.82
  -2  -4 -10   19.84    3.38
   2   4  10   30.36    3.67
  -2  -4 -10   23.07    3.36
  -2  -4 -10   31.21    3.89
   2   4  10   19.78    2.80
   2   4  10   26.91    6.64
   2   4  10   20.80    6.24
  -2  -4 -10   27.40    3.38
  -2  -4 -10   22.99    3.32
   2   4  10   33.63    7.89
  -2  -4 -10   26.28    3.35
  -2  -4 -10   25.21    2.98
  -2  -4 -11   26.77    3.89
  -2  -4 -11   24.65    5.39
  -2  -4 -11   23.39    2.85
   2   4  11   23.15    3.45
  -2  -4 -11   19.95    3.52
  -2  -4 -11   19.99    3.16
  -2  -4 -11   21.23    3.34
   2   4  11   28.34    6.64
   2   4  11   19.64    5.58
  -2  -4 -11   22.19    3.14
  -2  -4 -11   21.56    3.35
   2   4  11   22.73    3.28
  -2  -4 -11   27.24    3.01
  -2  -4 -11   21.41    3.24
  -2  -4 -12   24.12    3.86
  -2  -4 -12   27.09    3.44
  -2  -4 -12   29.64    3.94
  -2  -4 -12   27.44    3.93
  -2  -4 -12   25.64    2.95
  -2  -4 -12   24.67    2.74
  -2  -4 -12   26.76    3.39
  -2  -4 -12   27.42    3.50
   2   4  12   27.80    3.45
  -2  -4 -12   23.17    2.69
   2   4  12   30.25    3.71
   2   4  13    7.53    2.15
   2   4  13    5.63    1.66
  -2  -4 -13    9.35    2.19
  -2  -4 -13    8.12    1.65
  -2  -4 -13    6.71    1.96
  -2  -4 -13    9.50    2.26
   2   4  14   13.63    2.30
   2   4  14   17.75    2.32
  -2  -4 -14   20.36    2.46
  -2  -4 -14   17.55    2.30
  -2  -4 -14   19.14    2.64
  -2  -4 -15    0.86    0.82
   2   4  15   -0.08    0.64
  -2  -5  11   90.56    5.58
   2   5 -11   96.55    5.64
  -2  -5  11   94.56    5.50
   2   5 -10    0.43    0.91
   2   5 -10    2.17    1.40
  -2  -5  10    1.57    1.22
   2   5 -10    0.26    1.61
   2   5 -10    0.44    0.81
  -2  -5  10    0.25    1.38
   2   5  -9   16.54    2.89
   2   5  -9   21.76    2.88
  -2  -5   9   19.21    2.60
  -2  -5   9   19.10    2.91
   2   5  -9   17.60    2.94
   2   5  -9   16.70    2.62
   2   5  -9   18.66    2.34
   2   5  -9   21.29    2.56
   2   5  -9   15.96    2.29
   2   5  -9   22.18    2.60
  -2  -5   9   23.15    3.32
   2   5  -9   22.27    2.54
   2   5  -8    7.56    2.28
   2   5  -8   10.73    2.21
   2   5  -8   10.29    1.91
   2   5  -8    9.48    2.58
  -2  -5   8   11.15    2.23
   2   5  -8   11.84    2.45
   2   5  -8    8.32    1.92
   2   5  -8    6.54    1.76
   2   5  -8   12.02    2.20
   2   5  -7    3.99    2.34
   2   5  -7    2.15    1.36
   2   5  -7    1.48    1.94
   2   5  -7    2.58    1.26
  -2  -5   7    1.62    1.80
   2   5  -7    3.16    1.57
   2   5  -7    2.28    1.42
  -2  -5   7    1.57    2.76
  -2  -5   7    1.40    2.45
  -2  -5   7    4.37    2.21
   2   5  -7    1.49    1.13
   2   5  -7    1.44    1.30
   2   5  -6  267.67   15.25
   2   5  -6  273.39   14.24
  -2  -5   6  300.04   15.29
   2   5  -6  282.66   14.77
   2   5  -6  298.15   15.13
  -2  -5   6  248.94   20.65
  -2  -5   6  273.38   23.08
  -2  -5   6  287.51   24.33
  -2  -5   6  281.87   21.83
   2   5  -6  301.14   15.01
   2   5  -6  294.12   23.17
   2   5  -6  295.09   14.93
  -2  -5   5    2.87    1.35
   2   5  -5    3.15    1.41
  -2  -5   5    2.08    1.47
   2   5  -5    0.89    1.01
   2   5  -5    4.29    1.49
  -2  -5   5    1.36    2.39
  -2  -5   5    5.14    3.45
  -2  -5   5    2.97    3.17
  -2  -5   5    3.68    3.51
   2   5  -5    2.18    3.12
   2   5  -5    2.36    2.93
   2   5  -5    2.68    1.46
   2   5  -5    2.16    1.37
  -2  -5   4    4.83    4.05
  -2  -5   4   -0.89    2.01
  -2  -5   4   -1.10    2.94
  -2  -5   4    1.78    2.21
   2   5  -4    1.00    2.25
  -2  -5   4    3.48    1.39
   2   5  -4    0.56    0.57
   2   5  -4    4.25    1.63
  -2  -5   4    2.66    1.37
   2   5  -4    2.35    1.19
   2   5  -4    2.89    1.14
  -2  -5   3  475.27   27.20
  -2  -5   3  445.63   28.14
  -2  -5   3  454.22   26.37
  -2  -5   3  451.13   29.26
  -2  -5   3  449.80   20.75
   2   5  -3  445.14   20.94
  -2  -5   3  431.74   25.57
  -2  -5   3  451.68   25.51
   2   5  -3  479.05   25.69
   2   5  -3  447.93   20.65
  -2  -5   3  461.67   20.98
   2   5  -2  443.00   26.15
  -2  -5   2  442.21   25.37
  -2  -5   2  461.78   27.63
  -2  -5   2  380.32   23.58
   2   5  -2  425.54   19.75
  -2  -5   2  432.75   19.68
   2   5  -2  410.89   24.30
  -2  -5   2  428.11   19.33
  -2  -5   2  469.50   25.58
   2   5  -2  438.05   19.54
  -2  -5   1   -0.83    2.79
  -2  -5   1   -0.55    1.75
  -2  -5   1   -1.31    2.30
   2   5  -1   -0.70    1.86
   2   5  -1    0.75    1.11
  -2  -5   1   -0.19    1.03
   2   5  -1   -0.67    2.26
  -2  -5   1    6.33    2.94
  -2  -5   1    4.02    1.21
   2   5  -1    1.54    0.90
  -2  -5   0  402.17   23.55
   2   5   0  405.12   20.78
  -2  -5   0  432.23   25.04
   2   5   0  434.38   23.95
   2   5   0  404.79   18.74
   2   5   0  425.73   18.70
   2   5   0  453.69   24.77
  -2  -5   0  447.32   24.64
  -2  -5   0  412.64   18.80
  -2  -5  -1  528.95   29.10
  -2  -5  -1  528.67   28.21
  -2  -5  -1  565.59   29.48
   2   5   1  518.73   26.60
   2   5   1  522.12   27.26
  -2  -5  -2   30.14    5.36
   2   5   2   32.26    5.12
   2   5   2   23.43    4.35
  -2  -5  -2   19.84    3.84
  -2  -5  -2   19.21    4.16
  -2  -5  -2   17.70    4.06
   2   5   2   23.49    3.74
  -2  -5  -2   22.43    4.44
  -2  -5  -3  738.71   36.20
   2   5   3  728.14   32.77
  -2  -5  -3  744.38   36.48
  -2  -5  -3  725.53   36.28
   2   5   3  691.49   35.75
  -2  -5  -3  644.20   33.77
  -2  -5  -3  714.99   30.26
  -2  -5  -3  728.33   36.46
   2   5   3  673.93   35.62
   2   5   3  687.43   30.13
  -2  -5  -4 1915.78   79.79
  -2  -5  -4 1944.31   80.32
   2   5   4 1758.16   79.50
  -2  -5  -4 1854.23   77.11
   2   5   4 1855.81   76.07
   2   5   4 1886.74   79.10
  -2  -5  -4 1863.64   79.20
  -2  -5  -4 1792.22   72.12
  -2  -5  -4 1753.18   72.20
  -2  -5  -5    6.02    1.48
  -2  -5  -5    4.95    1.32
  -2  -5  -5    6.25    1.64
  -2  -5  -5    4.60    2.58
   2   5   5    3.73    1.78
  -2  -5  -5    4.43    1.39
  -2  -5  -5    4.25    2.49
  -2  -5  -5    5.10    1.32
   2   5   5   -0.68    2.58
   2   5   6  684.14   35.17
  -2  -5  -6  649.64   29.33
  -2  -5  -6  697.63   35.60
  -2  -5  -6  671.37   35.33
  -2  -5  -6  699.35   30.40
   2   5   6  684.80   29.58
  -2  -5  -6  716.45   30.12
  -2  -5  -6  698.59   30.18
  -2  -5  -6  649.36   37.43
   2   5   6  696.49   38.49
  -2  -5  -6  721.76   35.42
   2   5   6  719.74   38.59
   2   5   6  669.77   33.04
  -2  -5  -6  678.09   30.12
  -2  -5  -7    5.25    2.21
  -2  -5  -7    4.64    2.23
   2   5   7    4.41    2.55
   2   5   7    1.88    2.10
   2   5   7    2.94    1.26
  -2  -5  -7    4.76    1.57
  -2  -5  -7    4.15    1.53
   2   5   7    6.58    3.16
  -2  -5  -7    1.51    2.02
   2   5   7    4.42    2.96
  -2  -5  -7    4.57    1.54
  -2  -5  -7    1.91    1.47
   2   5   7    5.42    3.96
  -2  -5  -7    3.90    1.49
   2   5   8  448.89   21.44
  -2  -5  -8  481.59   22.20
  -2  -5  -8  431.66   21.42
  -2  -5  -8  457.00   21.79
   2   5   8  493.33   30.47
  -2  -5  -8  517.97   28.59
   2   5   8  486.70   31.62
   2   5   8  461.78   31.28
  -2  -5  -8  482.30   22.16
   2   5   8  439.46   27.51
  -2  -5  -8  467.99   22.18
  -2  -5  -9    4.09    2.03
   2   5   9    8.13    1.97
  -2  -5  -9    8.03    2.36
  -2  -5  -9    5.65    1.63
  -2  -5  -9    6.83    2.23
  -2  -5  -9    5.53    1.78
   2   5   9    7.71    1.79
   2   5   9    7.61    4.27
   2   5   9    5.39    3.62
  -2  -5  -9    9.69    2.18
  -2  -5  -9    9.65    2.30
   2   5   9    5.51    3.95
  -2  -5  -9    8.00    2.04
  -2  -5  -9    7.21    1.69
  -2  -5 -10   55.67    5.41
  -2  -5 -10   59.97    9.34
  -2  -5 -10   56.21    5.21
  -2  -5 -10   55.27    5.30
   2   5  10   42.13    4.50
  -2  -5 -10   52.89    5.23
   2   5  10   54.73    9.63
   2   5  10   61.64   10.22
  -2  -5 -10   49.51    5.00
   2   5  10   53.61    9.74
  -2  -5 -10   50.89    4.85
  -2  -5 -10   48.44    4.27
  -2  -5 -10   47.16    4.64
  -2  -5 -11   14.71    4.32
  -2  -5 -11   12.72    3.01
   2   5  11   12.67    2.61
  -2  -5 -11   13.68    2.94
  -2  -5 -11   13.52    2.74
   2   5  11   13.61    4.38
   2   5  11   23.29    5.91
  -2  -5 -11   11.97    2.78
   2   5  11   15.18    4.88
  -2  -5 -11   10.27    2.37
  -2  -5 -11   10.25    2.47
  -2  -5 -11   11.59    2.02
  -2  -5 -12  102.18    7.44
  -2  -5 -12   95.22    6.86
  -2  -5 -12   81.33    5.49
  -2  -5 -12   84.04    6.83
  -2  -5 -12   87.17    6.57
   2   5  12   94.46    6.77
  -2  -5 -12   88.20    6.61
   2   5  12   88.56    6.60
  -2  -5 -12   87.75    7.11
  -2  -5 -13  150.13    9.30
   2   5  13  157.07    8.77
  -2  -5 -13  129.93    8.94
  -2  -5 -13  138.57    8.46
   2   5  13  136.36    8.10
  -2  -5 -13  142.35    8.52
   2   5  14  173.17    8.73
  -2  -5 -14  179.36    9.34
  -2  -5 -14  179.91    8.88
  -2  -5 -14  164.57    8.52
  -2  -5 -15   33.48    2.18
   2   5  15   10.30    1.52
   2   6 -11   70.57    3.83
   2   6 -11   70.10    3.79
   2   6 -10   33.37    2.98
  -2  -6  10   33.75    3.03
  -2  -6  10   29.39    2.70
   2   6  -9   56.09    4.79
  -2  -6   9   51.56    4.09
  -2  -6   9   48.13    4.14
   2   6  -9   50.71    4.47
  -2  -6   9   51.64    4.58
   2   6  -9   49.86    3.78
   2   6  -8   33.50    4.01
   2   6  -8   36.93    3.64
   2   6  -8   32.41    3.67
   2   6  -8   34.09    3.46
  -2  -6   8   37.39    3.84
  -2  -6   8   27.91    3.36
   2   6  -8   38.42    4.10
   2   6  -8   33.67    3.55
   2   6  -8   36.74    3.63
  -2  -6   8   29.85    3.86
   2   6  -7   -0.36    1.69
  -2  -6   7   -0.29    1.43
  -2  -6   7    0.33    1.47
   2   6  -7    1.26    1.56
   2   6  -7    0.86    1.45
   2   6  -7    1.72    1.36
  -2  -6   7   -0.74    1.67
   2   6  -7   -0.29    1.40
   2   6  -6   91.33    7.24
  -2  -6   6   91.96    7.05
   2   6  -6  102.88    6.98
  -2  -6   6  108.49   14.18
  -2  -6   6   68.55   11.21
   2   6  -6   91.26    6.62
   2   6  -6   93.03   12.63
   2   6  -6   90.48    6.75
  -2  -6   6   89.08    7.24
  -2  -6   5  221.52   11.81
  -2  -6   5  235.55   12.73
   2   6  -5  225.88   11.94
   2   6  -5  221.95   12.17
   2   6  -5  206.67   12.06
   2   6  -5  228.89   19.80
  -2  -6   5  210.48   17.50
  -2  -6   5  178.66   17.43
  -2  -6   5  181.09   18.57
  -2  -6   5  237.74   21.70
   2   6  -5  207.11   19.47
   2   6  -5  206.97   11.80
  -2  -6   5  216.66   12.63
   2   6  -5  220.10   12.13
  -2  -6   4  137.28    8.10
  -2  -6   4  131.78    8.46
   2   6  -4  121.10    7.70
   2   6  -4  137.18    8.25
   2   6  -4  113.16    7.78
  -2  -6   4  105.12   11.66
  -2  -6   4  131.26   14.48
  -2  -6   4  123.37   14.93
   2   6  -4  110.88   13.04
  -2  -6   4  120.55   12.71
   2   6  -4  110.78    7.57
  -2  -6   4  123.79    8.34
  -2  -6   3  635.01   28.07
   2   6  -3  603.79   27.58
   2   6  -3  644.66   28.01
   2   6  -3  603.99   27.96
  -2  -6   3  643.85   35.04
  -2  -6   3  645.91   37.77
  -2  -6   3  608.52   37.77
  -2  -6   3  509.31   33.56
   2   6  -3  606.43   27.89
   2   6  -3  631.48   33.72
  -2  -6   3  665.53   34.25
  -2  -6   3  661.59   34.70
  -2  -6   2  304.49   20.99
  -2  -6   2  313.30   23.09
   2   6  -2  340.97   23.01
  -2  -6   2  271.29   19.95
  -2  -6   2  316.96   15.86
   2   6  -2  309.28   15.84
   2   6  -2  283.24   20.50
  -2  -6   2  355.55   22.28
  -2  -6   2  334.80   15.50
  -2  -6   2  300.60   21.07
   2   6  -2  322.13   15.49
  -2  -6   2  359.91   16.11
   2   6  -1  765.38   40.90
  -2  -6   1  760.88   39.90
  -2  -6   1  786.66   33.99
   2   6  -1  783.28   33.98
  -2  -6   1  756.05   33.67
  -2  -6   1  761.68   40.64
  -2  -6   1  791.69   41.41
   2   6  -1  823.18   41.23
   2   6  -1  810.36   33.68
  -2  -6   1  759.19   33.70
   2   6   0   14.76    2.81
   2   6   0   18.32    4.42
  -2  -6   0   20.57    4.51
   2   6   0   17.83    2.37
  -2  -6   0   13.10    2.13
  -2  -6   0   19.46    2.16
   2   6   0   22.69    4.93
  -2  -6   0   12.79    2.20
  -2  -6   0   16.49    4.61
  -2  -6   0   16.45    2.10
   2   6   0   18.17    2.27
  -2  -6  -1 1079.73   52.09
  -2  -6  -1 1178.59   54.53
  -2  -6  -1 1113.32   54.14
   2   6   1 1078.62   50.14
   2   6   1 1130.89   51.91
   2   6   1 1098.29   45.96
  -2  -6  -1 1059.92   45.94
  -2  -6  -1 1062.44   45.71
  -2  -6  -1 1118.63   46.20
   2   6   1 1134.54   53.88
  -2  -6  -1 1070.26   53.78
  -2  -6  -1 1060.18   45.39
   2   6   1 1128.46   45.86
  -2  -6  -2   97.40    9.34
  -2  -6  -2  120.53   10.89
  -2  -6  -2  121.82   11.84
  -2  -6  -2  109.20   11.02
   2   6   2  105.26    9.81
   2   6   2  108.72    9.47
  -2  -6  -2  109.83    6.61
  -2  -6  -2  100.69    6.40
   2   6   2  117.46   11.25
  -2  -6  -2  119.22   11.52
  -2  -6  -2  116.43    6.82
   2   6   2  114.04    6.56
   2   6   3   10.57    1.87
  -2  -6  -3   14.25    1.83
  -2  -6  -3    9.54    1.85
  -2  -6  -3    9.52    1.69
  -2  -6  -3    8.88    2.90
   2   6   3    8.33    3.53
  -2  -6  -3    6.87    3.81
  -2  -6  -3    7.37    3.23
   2   6   3    6.38    2.14
  -2  -6  -3   16.17    4.49
   2   6   3   10.94    3.43
  -2  -6  -3   14.84    2.14
  -2  -6  -3    8.08    1.67
   2   6   4  243.38   12.09
  -2  -6  -4  237.68   12.00
  -2  -6  -4  239.88   11.57
  -2  -6  -4  250.48   12.39
  -2  -6  -4  226.74   15.48
  -2  -6  -4  246.52   17.70
  -2  -6  -4  257.01   18.44
  -2  -6  -4  263.14   18.39
   2   6   4  249.50   18.08
   2   6   4  226.36   17.41
  -2  -6  -4  257.31   18.43
  -2  -6  -4  231.23   12.07
  -2  -6  -4  231.56   11.87
   2   6   5  401.60   18.76
  -2  -6  -5  417.21   18.94
  -2  -6  -5  370.28   18.45
  -2  -6  -5  390.79   25.48
  -2  -6  -5  426.21   25.65
  -2  -6  -5  399.62   22.96
   2   6   5  443.88   26.82
   2   6   5  388.37   24.65
  -2  -6  -5  413.39   18.70
  -2  -6  -5  401.56   25.23
  -2  -6  -5  392.31   25.01
  -2  -6  -5  399.91   18.65
  -2  -6  -6   18.22    2.52
  -2  -6  -6   19.09    2.78
  -2  -6  -6   27.30    3.10
   2   6   6   19.92    2.26
  -2  -6  -6   19.52    3.99
  -2  -6  -6   29.04    5.66
  -2  -6  -6   23.91    2.81
   2   6   6   26.89    5.30
  -2  -6  -6   18.78    4.56
  -2  -6  -6   14.55    2.29
  -2  -6  -6   26.24    5.51
  -2  -6  -7  225.09   11.77
  -2  -6  -7  236.51   17.44
  -2  -6  -7  227.33   17.23
   2   6   7  247.75   17.53
  -2  -6  -7  252.27   12.87
  -2  -6  -7  241.54   12.63
   2   6   7  226.03   11.79
  -2  -6  -7  234.96   12.90
   2   6   7  223.83   19.66
  -2  -6  -7  245.76   16.92
   2   6   7  263.04   20.85
  -2  -6  -7  241.62   12.81
  -2  -6  -8    1.27    1.40
   2   6   8    0.23    1.14
  -2  -6  -8    0.29    1.15
  -2  -6  -8    1.21    1.47
  -2  -6  -8   -0.33    1.77
   2   6   8   -1.15    2.32
  -2  -6  -8   -0.81    1.63
   2   6   8   -1.35    3.34
  -2  -6  -8    1.04    1.21
  -2  -6  -8   -0.49    1.11
   2   6   8    1.32    2.32
   2   6   8    1.22    1.07
   2   6   8   -0.25    0.83
  -2  -6  -9  204.69   11.72
  -2  -6  -9  205.15   11.12
  -2  -6  -9  193.37   11.46
   2   6   9  207.09   10.93
   2   6   9  156.65   17.14
   2   6   9  221.52   20.18
  -2  -6  -9  183.92   10.59
   2   6   9  198.99   19.63
  -2  -6  -9  175.84   10.86
  -2  -6  -9  185.15   10.79
  -2  -6  -9  187.28   10.49
   2   6   9  187.81   10.58
  -2  -6 -10   45.96    4.94
  -2  -6 -10   34.39    7.77
  -2  -6 -10   49.75    5.11
   2   6  10   38.78    4.16
  -2  -6 -10   42.60    4.03
  -2  -6 -10   44.32    4.87
   2   6  10   55.18   10.16
   2   6  10   38.77    8.36
   2   6  10   45.63    9.27
  -2  -6 -10   54.58    5.14
  -2  -6 -10   39.20    3.93
  -2  -6 -10   40.94    4.43
  -2  -6 -10   48.51    4.08
  -2  -6 -10   48.31    4.50
  -2  -6 -11  141.91   14.55
  -2  -6 -11  138.12    9.18
  -2  -6 -11  124.34    8.68
   2   6  11  112.61    7.83
  -2  -6 -11  127.87    8.89
   2   6  11  133.60   14.85
   2   6  11  121.46   15.15
   2   6  11  148.95   15.44
  -2  -6 -11  116.58    8.47
  -2  -6 -11  119.95    8.31
  -2  -6 -11  122.88    8.22
  -2  -6 -12    2.49    1.98
  -2  -6 -12    7.64    2.07
   2   6  12    3.99    1.71
  -2  -6 -12    3.88    1.92
  -2  -6 -12    6.19    1.94
  -2  -6 -12    5.92    1.79
   2   6  12    6.08    2.00
  -2  -6 -12    3.22    1.91
  -2  -6 -12    5.57    2.24
  -2  -6 -13  100.16    7.14
  -2  -6 -13  109.97    6.76
   2   6  13  101.42    6.48
  -2  -6 -13  105.77    6.73
  -2  -6 -13   95.91    6.49
   2   6  13   97.59    6.46
  -2  -6 -13   94.28    6.59
   2   6  14   -0.44    1.03
  -2  -6 -14    1.10    1.27
  -2  -6 -14    0.68    1.04
  -2  -6 -14    1.64    0.99
   2   6  14   -0.92    1.03
   2   6  15   31.49    2.34
   2   7 -10    1.83    0.77
   2   7 -10    1.95    0.75
  -2  -7  10    1.42    0.71
   2   7  -9    5.33    1.55
   2   7  -9    6.75    1.54
  -2  -7   9    6.91    1.70
   2   7  -9    8.87    1.31
   2   7  -8    6.82    1.98
   2   7  -8    8.61    1.65
   2   7  -8    7.89    1.72
  -2  -7   8    7.65    1.79
   2   7  -8   10.88    1.71
   2   7  -8    7.52    1.96
  -2  -7   8    8.56    2.02
   2   7  -8    8.05    1.70
   2   7  -7  267.03   13.96
   2   7  -7  247.10   13.00
   2   7  -7  251.82   12.97
  -2  -7   7  240.01   13.21
  -2  -7   7  235.41   12.51
   2   7  -7  239.50   12.54
   2   7  -7  240.18   13.41
   2   7  -7  246.80   12.95
  -2  -7   7  249.65   13.71
   2   7  -6  107.23    7.66
  -2  -7   6  106.11    7.47
  -2  -7   6   88.53    6.38
   2   7  -6   97.12    7.04
   2   7  -6   96.51    7.02
   2   7  -6   93.02    6.88
   2   7  -6   93.07    6.58
  -2  -7   6   90.26    7.20
   2   7  -6   88.70    6.74
  -2  -7   5  522.30   25.02
   2   7  -5  512.29   25.96
  -2  -7   5  582.35   26.18
   2   7  -5  576.37   25.83
   2   7  -5  549.63   25.69
   2   7  -5  550.75   25.61
  -2  -7   5  428.58   33.68
  -2  -7   5  522.85   37.21
   2   7  -5  521.74   24.98
   2   7  -5  528.79   36.03
  -2  -7   5  535.04   26.08
   2   7  -5  590.24   25.87
  -2  -7   4  593.27   26.91
  -2  -7   4  622.66   27.68
   2   7  -4  561.53   26.35
   2   7  -4  593.86   27.07
   2   7  -4  580.83   27.13
  -2  -7   4  527.62   36.34
  -2  -7   4  550.36   38.47
   2   7  -4  597.92   37.12
   2   7  -4  570.08   26.50
  -2  -7   4  567.58   27.52
  -2  -7   3    9.06    2.18
   2   7  -3    6.51    1.75
   2   7  -3    7.86    2.06
   2   7  -3    6.46    2.16
   2   7  -3    9.88    3.96
  -2  -7   3    7.47    3.15
  -2  -7   3    3.96    4.23
   2   7  -3    9.75    2.99
  -2  -7   3    7.20    2.24
   2   7  -3    8.01    2.16
   2   7  -2    1.23    1.36
  -2  -7   2    1.17    1.42
  -2  -7   2   -0.29    1.34
   2   7  -2    2.23    1.28
   2   7  -2    3.19    1.32
   2   7  -2    0.29    1.28
   2   7  -2    1.18    1.33
   2   7  -2    1.14    2.58
  -2  -7   2    1.80    2.23
  -2  -7   2   -2.48    3.08
  -2  -7   2    2.00    1.26
  -2  -7   2    1.03    1.80
  -2  -7   2    2.93    2.80
   2   7  -2    0.97    2.61
  -2  -7   2    0.32    1.32
   2   7  -2    1.64    1.38
  -2  -7   1   11.28    3.97
  -2  -7   1   17.17    5.44
  -2  -7   1   26.83    6.16
   2   7  -1   10.37    4.23
  -2  -7   1   14.71    2.42
   2   7  -1   11.55    2.04
  -2  -7   1   15.37    2.36
  -2  -7   1   21.15    5.02
   2   7  -1   13.13    4.37
  -2  -7   1   11.60    4.30
   2   7  -1   13.09    2.46
  -2  -7   1   16.36    2.65
  -2  -7   0  242.53   17.27
  -2  -7   0  190.09   17.85
   2   7   0  236.01   17.93
   2   7   0  225.91   11.47
  -2  -7   0  217.67   11.37
   2   7   0  209.76   17.68
  -2  -7   0  229.34   18.51
  -2  -7   0  216.43   11.71
  -2  -7   0  232.78   18.82
  -2  -7   0  204.74   11.64
   2   7   0  226.11   11.94
  -2  -7   0  210.98   11.05
  -2  -7  -1  240.40   17.60
  -2  -7  -1  247.80   20.01
   2   7   1  229.78   16.30
  -2  -7  -1  244.17   18.22
   2   7   1  265.40   18.75
   2   7   1  257.83   13.00
  -2  -7  -1  250.09   12.66
  -2  -7  -1  268.53   13.50
  -2  -7  -1  231.21   19.42
   2   7   1  295.22   20.75
  -2  -7  -1  253.13   20.07
  -2  -7  -1  267.57   13.45
  -2  -7  -1  269.54   13.05
   2   7   1  269.94   13.45
  -2  -7  -2   21.40    4.45
  -2  -7  -2   25.59    5.35
   2   7   2   25.10    4.86
  -2  -7  -2   31.27    6.67
  -2  -7  -2   23.15    5.39
   2   7   2   24.88    4.80
  -2  -7  -2   21.66    2.45
   2   7   2   29.81    3.06
  -2  -7  -2   29.41    5.98
  -2  -7  -2   28.97    3.29
  -2  -7  -2   25.25    5.73
  -2  -7  -2   28.31    3.11
  -2  -7  -2   25.50    2.91
   2   7   2   28.02    3.12
  -2  -7  -3  736.30   38.07
  -2  -7  -3  848.51   41.47
   2   7   3  717.05   37.40
  -2  -7  -3  702.37   40.54
  -2  -7  -3  796.96   42.68
   2   7   3  689.14   39.62
  -2  -7  -3  736.96   32.67
   2   7   3  779.33   33.22
   2   7   3  759.87   41.70
  -2  -7  -3  790.76   33.48
  -2  -7  -3  768.76   33.04
  -2  -7  -4 1427.50   64.51
  -2  -7  -4 1311.30   63.87
  -2  -7  -4 1352.39   65.71
   2   7   4 1277.92   63.78
  -2  -7  -4 1108.12   59.03
  -2  -7  -4 1310.23   54.95
   2   7   4 1306.99   55.17
   2   7   4 1373.96   64.79
  -2  -7  -4 1263.52   64.45
  -2  -7  -4 1320.96   55.37
  -2  -7  -4 1233.80   63.89
  -2  -7  -4 1307.91   55.43
  -2  -7  -4 1361.91   54.72
  -2  -7  -5   28.66    2.74
  -2  -7  -5   24.94    3.25
  -2  -7  -5   28.18    3.25
   2   7   5   30.70    3.28
  -2  -7  -5   27.33    3.09
  -2  -7  -5   23.37    5.69
  -2  -7  -5   32.97    6.26
   2   7   5   29.90    6.09
  -2  -7  -5   28.92    3.25
  -2  -7  -5   26.81    4.71
  -2  -7  -5   26.78    5.87
  -2  -7  -5   25.64    5.88
   2   7   5   18.71    5.34
  -2  -7  -6  313.33   15.52
   2   7   6  304.13   15.33
  -2  -7  -6  309.40   22.92
  -2  -7  -6  293.65   21.94
   2   7   6  315.48   23.95
  -2  -7  -6  295.86   18.88
   2   7   6  308.18   21.98
  -2  -7  -6  292.35   15.01
  -2  -7  -6  293.42   22.00
  -2  -7  -6  277.19   21.45
  -2  -7  -6  298.91   15.40
  -2  -7  -7  362.42   17.95
   2   7   7  370.56   24.54
  -2  -7  -7  366.73   17.28
  -2  -7  -7  345.10   24.47
  -2  -7  -7  370.13   24.70
  -2  -7  -7  382.84   18.22
   2   7   7  383.57   18.08
  -2  -7  -7  373.02   18.21
   2   7   7  340.55   17.14
  -2  -7  -7  351.66   17.80
   2   7   7  374.98   27.38
   2   7   7  322.08   17.04
  -2  -7  -7  340.47   17.18
  -2  -7  -8  121.51    8.50
  -2  -7  -8  158.94   13.50
  -2  -7  -8  122.96    8.54
  -2  -7  -8  133.85    8.68
  -2  -7  -8  133.00    8.91
   2   7   8  126.07    7.91
   2   7   8  105.97   13.63
   2   7   8  129.60   15.38
   2   7   8  114.15   14.83
  -2  -7  -8  138.24    8.79
  -2  -7  -8  132.02    8.15
  -2  -7  -8  132.95    7.99
   2   7   8  121.23    7.82
  -2  -7  -9   10.53    2.45
  -2  -7  -9   10.61    2.56
  -2  -7  -9   13.03    2.93
   2   7   9    7.77    3.24
   2   7   9   12.29    4.93
  -2  -7  -9   13.33    2.59
   2   7   9   11.39    2.03
   2   7   9   12.08    4.85
  -2  -7  -9   15.10    2.75
  -2  -7  -9    9.30    2.04
  -2  -7  -9    9.63    1.98
  -2  -7 -10  363.76   18.52
  -2  -7 -10  364.80   27.37
  -2  -7 -10  352.06   18.34
  -2  -7 -10  379.00   17.80
   2   7  10  353.18   17.03
   2   7  10  276.67   24.72
   2   7  10  343.04   27.95
   2   7  10  332.21   27.45
  -2  -7 -10  331.91   17.17
  -2  -7 -10  353.23   17.94
  -2  -7 -10  343.70   17.47
  -2  -7 -10  345.82   16.76
  -2  -7 -11  256.08   13.65
  -2  -7 -11  274.51   14.82
   2   7  11  246.08   13.20
  -2  -7 -11  257.90   14.07
  -2  -7 -11  258.53   13.34
  -2  -7 -11  274.62   13.93
  -2  -7 -11  267.13   14.78
  -2  -7 -12    6.39    2.23
  -2  -7 -12    8.79    2.05
   2   7  12    9.56    1.88
  -2  -7 -12    9.64    2.19
  -2  -7 -12    8.58    2.25
  -2  -7 -12    8.44    1.98
   2   7  13  135.39    8.42
  -2  -7 -13  130.10    8.14
  -2  -7 -13  150.78    8.28
  -2  -7 -13  141.08    8.73
  -2  -7 -13  147.60    8.03
   2   7  13  129.74    7.91
  -2  -7 -13  135.51    7.79
   2   7  14  208.03   11.12
  -2  -7 -14  245.16   11.71
  -2  -7 -14  259.86   11.09
  -2  -7 -14  210.91   10.48
  -2  -7 -15   -0.24    0.50
   2   8  -9   98.35    4.82
   2   8  -9   97.89    4.80
  -2  -8   9  100.46    5.04
   2   8  -8  129.30    7.43
   2   8  -8  131.01    6.68
   2   8  -8  114.43    6.48
  -2  -8   8  112.05    6.86
   2   8  -8  123.61    7.12
   2   8  -8  147.55    6.97
  -2  -8   8  139.23    7.39
   2   8  -7    6.36    1.86
   2   8  -7    3.51    1.32
   2   8  -7    4.62    1.43
  -2  -8   7    3.12    1.51
   2   8  -7    3.62    1.65
   2   8  -7    6.61    1.58
  -2  -8   7    3.62    1.70
   2   8  -6  445.97   20.81
   2   8  -6  439.70   20.23
   2   8  -6  395.13   19.89
  -2  -8   6  449.31   20.53
   2   8  -6  378.88   19.07
  -2  -8   6  420.61   20.58
   2   8  -6  436.32   20.14
   2   8  -5  371.36   19.96
  -2  -8   5  411.22   19.34
  -2  -8   5  418.35   20.23
   2   8  -5  412.59   19.90
   2   8  -5  402.77   19.76
   2   8  -5  390.06   18.94
  -2  -8   5  399.51   20.21
  -2  -8   4  294.57   14.72
   2   8  -4  279.39   14.83
   2   8  -4  255.21   14.35
   2   8  -4  279.57   14.94
  -2  -8   4  256.55   22.52
   2   8  -4  255.14   13.87
   2   8  -4  288.34   14.80
  -2  -8   4  271.14   15.17
  -2  -8   3   34.31    3.88
  -2  -8   3   34.30    4.18
   2   8  -3   32.55    3.50
   2   8  -3   32.53    3.75
   2   8  -3   31.71    3.88
   2   8  -3   27.43    3.72
  -2  -8   3   15.51    6.17
   2   8  -3   33.53    7.53
  -2  -8   3   20.31    6.63
   2   8  -3   30.11    3.39
   2   8  -3   36.48    3.95
  -2  -8   3   28.05    3.86
  -2  -8   2   19.38    3.08
  -2  -8   2   15.08    2.83
   2   8  -2   18.60    2.61
  -2  -8   2   15.23    5.46
   2   8  -2   14.12    5.24
  -2  -8   2   20.87    6.61
  -2  -8   2   17.27    2.65
   2   8  -2   24.84    5.28
   2   8  -2   17.21    2.50
  -2  -8   2   19.48    4.82
   2   8  -2   14.24    2.54
  -2  -8   2   12.46    2.66
  -2  -8   1  304.43   15.30
  -2  -8   1  276.03   14.64
   2   8  -1  265.50   14.97
   2   8  -1  275.75   14.29
  -2  -8   1  302.88   14.99
   2   8  -1  290.80   15.09
   2   8  -1  287.28   15.16
  -2  -8   1  261.23   19.70
  -2  -8   1  262.40   22.69
  -2  -8   1  282.43   23.63
   2   8  -1  313.66   23.01
   2   8  -1  260.77   21.38
  -2  -8   1  298.95   14.86
  -2  -8   1  278.35   22.30
   2   8  -1  277.05   14.60
  -2  -8   1  267.97   15.09
  -2  -8   0   60.45    5.02
  -2  -8   0   55.67    5.06
   2   8   0   62.85    5.40
  -2  -8   0   58.57    4.83
   2   8   0   57.08    4.68
   2   8   0   56.06    4.99
   2   8   0   49.48    4.85
  -2  -8   0   63.64    8.55
   2   8   0   53.77    8.61
  -2  -8   0   56.92    9.53
  -2  -8   0   54.03    9.23
  -2  -8   0   63.26    9.82
  -2  -8   0   71.21   10.16
   2   8   0   52.67    8.94
  -2  -8   0   59.03    5.17
   2   8   0   56.77    4.76
  -2  -8   0   52.47    5.02
   2   8   1   36.66    4.00
  -2  -8  -1   47.00    4.00
  -2  -8  -1   39.23    4.15
  -2  -8  -1   38.65    3.67
   2   8   1   38.93    3.77
   2   8   1   35.62    3.89
   2   8   1   41.83    4.05
  -2  -8  -1   41.75    6.59
  -2  -8  -1   31.71    6.09
  -2  -8  -1   34.01    7.69
   2   8   1   38.67    7.19
  -2  -8  -1   26.09    6.71
   2   8   1   43.72    8.11
  -2  -8  -1   41.45    4.19
  -2  -8  -1   44.41    8.02
  -2  -8  -1   45.02    8.44
   2   8   1   39.33    3.64
  -2  -8  -1   31.44    3.78
  -2  -8  -2   36.77    3.79
  -2  -8  -2   36.35    3.77
   2   8   2   33.73    3.77
  -2  -8  -2   31.89    3.11
   2   8   2   28.72    3.34
   2   8   2   33.06    3.64
   2   8   2   34.10    3.73
  -2  -8  -2   39.65    6.21
  -2  -8  -2   42.08    6.91
   2   8   2   36.08    6.10
   2   8   2   38.77    6.57
  -2  -8  -2   41.41    7.50
  -2  -8  -2   35.50    4.00
  -2  -8  -2   24.11    6.13
  -2  -8  -2   37.60    7.83
  -2  -8  -2   38.02    3.93
  -2  -8  -3  138.99    8.52
  -2  -8  -3  138.15    8.28
   2   8   3  143.85    8.57
   2   8   3  116.66    7.82
  -2  -8  -3  130.93    7.71
   2   8   3  131.84    8.21
   2   8   3  125.42    8.06
  -2  -8  -3  125.50   13.00
  -2  -8  -3  120.67   13.54
   2   8   3  127.90   13.01
   2   8   3  129.94   11.64
  -2  -8  -3  104.52   10.62
  -2  -8  -3  133.33    8.40
  -2  -8  -3  149.29   15.42
  -2  -8  -3  157.20   15.37
   2   8   3  132.10   14.62
   2   8   4  157.83   16.06
  -2  -8  -4  195.20   17.34
  -2  -8  -4  157.38    9.82
  -2  -8  -4  187.04   17.50
  -2  -8  -4  187.43   10.38
  -2  -8  -4  164.40    9.42
  -2  -8  -4  171.19    9.58
   2   8   4  170.04    9.82
   2   8   4  166.79    9.71
   2   8   4  165.14    9.67
  -2  -8  -4  179.05   15.95
  -2  -8  -4  171.05   15.91
  -2  -8  -4  185.98   17.42
   2   8   4  147.41   15.01
  -2  -8  -4  172.37   12.99
  -2  -8  -4  166.02    9.68
  -2  -8  -4  144.85    9.42
  -2  -8  -4  159.72    9.82
  -2  -8  -5   56.33    9.48
  -2  -8  -5   61.11    5.09
  -2  -8  -5   63.02    9.59
   2   8   5   51.18    8.99
  -2  -8  -5   52.94    5.06
  -2  -8  -5   50.94    4.24
   2   8   5   64.87    5.11
  -2  -8  -5   51.54    4.69
   2   8   5   55.79    4.68
   2   8   5   58.93    4.74
  -2  -8  -5   43.95    8.12
  -2  -8  -5   55.62    8.78
   2   8   5   56.10    9.57
  -2  -8  -5   53.35    4.80
  -2  -8  -5   59.02    5.02
  -2  -8  -5   51.86    4.62
  -2  -8  -6    3.70    3.32
   2   8   6   19.18    5.43
  -2  -8  -6    5.66    1.81
  -2  -8  -6    8.39    4.03
  -2  -8  -6    8.20    1.86
  -2  -8  -6    7.52    2.08
   2   8   6    9.66    2.29
  -2  -8  -6   11.46    2.45
   2   8   6    5.06    1.75
   2   8   6    8.35    1.93
  -2  -8  -6   12.39    4.27
  -2  -8  -6   18.24    5.37
   2   8   6    8.03    4.08
  -2  -8  -6    7.82    2.11
  -2  -8  -6    8.68    2.20
  -2  -8  -7  344.66   17.39
   2   8   7  327.83   16.75
  -2  -8  -7  356.62   16.95
   2   8   7  336.27   24.70
  -2  -8  -7  322.61   24.22
  -2  -8  -7  368.04   17.82
   2   8   7  342.74   17.26
  -2  -8  -7  348.00   17.51
   2   8   7  322.47   16.48
   2   8   7  318.53   16.44
   2   8   7  318.62   26.13
  -2  -8  -7  317.14   17.04
  -2  -8  -7  345.55   17.36
  -2  -8  -7  314.47   16.43
  -2  -8  -8   37.81    4.16
  -2  -8  -8   39.23    6.62
  -2  -8  -8   27.70    3.17
  -2  -8  -8   28.48    3.78
  -2  -8  -8   31.89    3.98
   2   8   8   30.76    3.74
   2   8   8   21.76    2.94
   2   8   8   21.86    6.24
  -2  -8  -8   29.35    3.72
   2   8   8   18.23    6.61
   2   8   8   28.73    3.22
  -2  -8  -8   23.83    3.11
  -2  -8  -8   27.34    3.21
  -2  -8  -9  190.38   19.21
  -2  -8  -9  209.74   11.28
  -2  -8  -9  221.87   12.81
  -2  -8  -9  233.03   13.09
   2   8   9  232.54   12.93
  -2  -8  -9  235.90   12.83
   2   8   9  239.39   22.33
   2   8   9  197.67   20.46
  -2  -8  -9  248.11   13.04
  -2  -8  -9  222.82   11.62
  -2  -8  -9  199.25   11.73
  -2  -8 -10   53.39    5.13
  -2  -8 -10   40.84    3.92
   2   8  10   48.52    4.94
  -2  -8 -10   46.14    4.93
  -2  -8 -10   46.63    4.59
   2   8  10   51.62    9.28
  -2  -8 -10   47.74    4.47
  -2  -8 -10   43.50    4.50
   2   8  10   49.23    9.39
  -2  -8 -10   51.40    4.95
  -2  -8 -10   44.09    4.27
   2   8  11    0.98    1.51
  -2  -8 -11    0.75    1.15
  -2  -8 -11   -0.32    1.48
  -2  -8 -11    0.31    1.45
  -2  -8 -11    1.05    1.58
  -2  -8 -11    1.15    1.09
  -2  -8 -11    1.31    1.43
   2   8  12   40.67    4.38
  -2  -8 -12   55.68    4.96
  -2  -8 -12   47.13    3.79
  -2  -8 -12   56.25    4.83
  -2  -8 -12   46.09    4.39
  -2  -8 -12   52.80    4.86
  -2  -8 -12   54.79    4.14
[truncated: 833,339 more chars]
