# Supplementary material for: Efficient Dehydration of 1-Phenylethanol to Styrene by Copper(II) and Zinc(II) Fused-Bisoxazolidine Catalysts
Source: ACS Catal. 2024 Oct 11;14(21):15927–34. doi: 10.1021/acscatal.4c04572 (PMC11536342; doi:10.1021/acscatal.4c04572)
Supplement: Supplementary file 8 — cs4c04572_si_008.cif [file cs4c04572_si_008.cif]

data_5b
_audit_creation_date               2023-04-06
_audit_creation_method
;
Olex2 1.5
(compiled 2023.03.06 svn.rbb2c1857 for OlexSys, GUI svn.r6748)
;
_shelx_SHELXL_version_number       '2019/2'
_audit_contact_author_address      ?
_audit_contact_author_email        ?
_audit_contact_author_name         ''
_audit_contact_author_phone        ?
_publ_contact_author_id_orcid      ?
_publ_section_references
;
Dolomanov, O.V., Bourhis, L.J., Gildea, R.J, Howard, J.A.K. & Puschmann, H.
 (2009), J. Appl. Cryst. 42, 339-341.

#CrysAlisPro, version 171.42.85a
Rigaku Oxford Diffraction (2023). <i>CrysAlisPro Software system,
version 171.42.85a</i>. Rigaku Corporation, Oxford, UK.

#SHELXT-2018/2
Sheldrick, G. M. (2015a). <i>Acta Cryst.</i> A<b>71</b>, 3--8.

#SHELXL-2019/2
Sheldrick, G. M. (2015b). <i>Acta Cryst.</i> C<b>71</b>, 3--8.
;

_publ_contact_author_name        'William D. Jones'
_publ_contact_author_address     
;
 'Department of Chemistry, University of Rochester, Rochester, New York 14627'
;
_publ_contact_author_email       'jones@chem.rochester.edu'
_publ_requested_journal          'ACS Catalysis'
_publ_section_title            
;
Efficient Dehydration of 1-Phenylethanol to Styrene by Copper(II) 
and Zinc(II) Fused-bisoxazolidine Catalysts
;

loop_
_publ_author_name                
 'Aurodeep Panda'
 'Caroline R. Wood'
 'William W. Brennessel'
 'William D. Jones'

_publ_author_address             
;
 Department of Chemistry, University of Rochester, Rochester, NY  14627 USA
;

_chemical_name_common              jonap14
_chemical_name_systematic          '[Zn(FOX-L2)(OTf)](OTf)'
_chemical_formula_moiety           'C19 H21 F3 N3 O6 S Zn, C F3 O3 S'
_chemical_formula_sum              'C20 H21 F6 N3 O9 S2 Zn'
_chemical_formula_weight           690.89
_chemical_melting_point            ?
_chemical_oxdiff_formula           ?
loop_
  _atom_type_symbol
  _atom_type_description
  _atom_type_scat_dispersion_real
  _atom_type_scat_dispersion_imag
  _atom_type_scat_source
 'C' 'C' 0.0181 0.0091 'International Tables Vol C Tables 4.2.6.8 and 6.1.1.4'
 'H' 'H' 0.0000 0.0000 'International Tables Vol C Tables 4.2.6.8 and 6.1.1.4'
 'F' 'F' 0.0727 0.0534 'International Tables Vol C Tables 4.2.6.8 and 6.1.1.4'
 'N' 'N' 0.0311 0.0180 'International Tables Vol C Tables 4.2.6.8 and 6.1.1.4'
 'O' 'O' 0.0492 0.0322 'International Tables Vol C Tables 4.2.6.8 and 6.1.1.4'
 'S' 'S' 0.3331 0.5567 'International Tables Vol C Tables 4.2.6.8 and 6.1.1.4'
 'Zn' 'Zn' -1.5491 0.6778
 'International Tables Vol C Tables 4.2.6.8 and 6.1.1.4'

_shelx_space_group_comment
;
The symmetry employed for this shelxl refinement is uniquely defined
by the following loop, which should always be used as a source of
symmetry information in preference to the above space-group names.
They are only intended as comments.
;
_space_group_crystal_system        'triclinic'
_space_group_IT_number             2
_space_group_name_H-M_alt          'P -1'
_space_group_name_Hall             '-P 1'
loop_
  _space_group_symop_operation_xyz
 'x, y, z'
 '-x, -y, -z'

_cell_length_a                     9.2939(3)
_cell_length_b                     11.4913(3)
_cell_length_c                     12.9119(4)
_cell_angle_alpha                  108.248(2)
_cell_angle_beta                   90.750(3)
_cell_angle_gamma                  99.190(2)
_cell_volume                       1289.89(7)
_cell_formula_units_Z              2
_cell_measurement_reflns_used      15203
_cell_measurement_temperature      100.00(10)
_cell_measurement_theta_max        79.7240
_cell_measurement_theta_min        3.6230
_shelx_estimated_absorpt_T_max     0.946
_shelx_estimated_absorpt_T_min     0.515
_exptl_absorpt_coefficient_mu      3.765
_exptl_absorpt_correction_T_max    1.00000
_exptl_absorpt_correction_T_min    0.86265
_exptl_absorpt_correction_type     multi-scan
_exptl_absorpt_process_details
;
CrysAlisPro 1.171.42.85a (Rigaku Oxford Diffraction, 2023)
Empirical absorption correction using spherical harmonics,
implemented in SCALE3 ABSPACK scaling algorithm.
;
_exptl_absorpt_special_details     ?
_exptl_crystal_colour              colourless
_exptl_crystal_colour_primary      colourless
_exptl_crystal_density_diffrn      1.779
_exptl_crystal_density_meas        ?
_exptl_crystal_density_method      ?
_exptl_crystal_description         plate
_exptl_crystal_F_000               700
_exptl_crystal_size_max            0.203
_exptl_crystal_size_mid            0.031
_exptl_crystal_size_min            0.015
_exptl_transmission_factor_max     ?
_exptl_transmission_factor_min     ?
_diffrn_reflns_av_R_equivalents    0.0505
_diffrn_reflns_av_unetI/netI       0.0380
_diffrn_reflns_Laue_measured_fraction_full  0.990
_diffrn_reflns_Laue_measured_fraction_max  0.965
_diffrn_reflns_limit_h_max         11
_diffrn_reflns_limit_h_min         -10
_diffrn_reflns_limit_k_max         14
_diffrn_reflns_limit_k_min         -14
_diffrn_reflns_limit_l_max         16
_diffrn_reflns_limit_l_min         -16
_diffrn_reflns_number              23820
_diffrn_reflns_point_group_measured_fraction_full  0.990
_diffrn_reflns_point_group_measured_fraction_max  0.965
_diffrn_reflns_theta_full          74.504
_diffrn_reflns_theta_max           79.966
_diffrn_reflns_theta_min           3.613
_diffrn_ambient_environment        N~2~
_diffrn_ambient_temperature        100.00(10)
_diffrn_detector                   'Hybrid Pixel Array Detector'
_diffrn_detector_area_resol_mean   10.0000
_diffrn_detector_type              HyPix
_diffrn_measured_fraction_theta_full  0.990
_diffrn_measured_fraction_theta_max  0.965
_diffrn_measurement_details
;
List of Runs (angles in degrees, time in seconds):

  # Type    Start    End  Width  t~exp~   \w     \q     \k     \f   Frames
--------------------------------------------------------------------------
  1  \w    -75.00  25.00   0.50    0.35    --  -47.30  88.00 -80.00  200
  2  \w    -21.00  75.00   0.50    0.35    --   47.30 -88.00 163.00  192
  3  \w   -119.00 -19.00   0.50    1.40    --  -91.75  88.00 -80.00  200
  4  \w   -163.00 -79.00   0.50    1.40    --  -91.75 -88.00 163.00  168
  5  \w    101.00 178.00   0.50    1.40    --  113.25  88.00 -80.00  154
  6  \w    -38.00  26.00   0.50    0.35    --  -47.30  38.00  30.00  128
  7  \w    -70.00  25.00   0.50    0.35    --  -47.30  77.00 120.00  190
  8  \w    -14.00  28.00   0.50    0.35    --  -47.30  19.00-180.00   84
  9  \w    -14.00  28.00   0.50    0.35    --  -47.30  19.00 -30.00   84
 10  \w    -14.00  28.00   0.50    0.35    --  -47.30  19.00-150.00   84
 11  \w    -38.00  26.00   0.50    0.35    --  -47.30  38.00 -90.00  128
 12  \w    -47.00 -20.00   0.50    1.40    --  -91.75  45.00 120.00   54
 13  \w    -72.00 -19.00   0.50    1.40    --  -91.75  61.00-120.00  106
 14  \w    -47.00 -20.00   0.50    1.40    --  -91.75  45.00  30.00   54
 15  \w    -47.00 -20.00   0.50    1.40    --  -91.75  45.00  60.00   54
 16  \w    -47.00 -20.00   0.50    1.40    --  -91.75  45.00  90.00   54
 17  \w    -47.00 -20.00   0.50    1.40    --  -91.75  45.00 -30.00   54
 18  \w     42.00  76.00   0.50    1.40    --  113.25 -61.00-120.00   68
 19  \w     42.00  76.00   0.50    1.40    --  113.25 -61.00-180.00   68
 20  \w     42.00  76.00   0.50    1.40    --  113.25 -61.00   0.00   68
 21  \w    100.00 178.00   0.50    1.40    --  113.25  15.00 -30.00  156
 22  \w     42.00 106.00   0.50    1.40    --  113.25 -94.00-120.00  128
 23  \w     97.00 178.00   0.50    1.40    --  113.25  61.00-120.00  162
 24  \w     44.00 111.00   0.50    1.40    --  113.25-125.00 -30.00  134
 25  \w    101.00 178.00   0.50    1.40    --  113.25  30.00 150.00  154
 26  \w     42.00  76.00   0.50    1.40    --  113.25 -61.00 150.00   68
 27  \w     42.00 106.00   0.50    1.40    --  113.25 -94.00  60.00  128
 28  \w     43.00 107.00   0.50    1.40    --  113.25-103.00 -35.98  128
 29  \w     44.00 111.00   0.50    1.40    --  113.25-125.00 120.00  134
 30  \w     42.00 106.00   0.50    1.40    --  113.25 -94.00 150.00  128
 31  \w     42.00  76.00   0.50    1.40    --  113.25 -61.00 -60.00   68
 32  \w    100.00 178.00   0.50    1.40    --  113.25  15.00-120.00  156
 33  \w     44.00 111.00   0.50    1.40    --  113.25-125.00  30.00  134
 34  \w    101.00 178.00   0.50    1.40    --  113.25  45.00  60.00  154
 35  \w     42.00 106.00   0.50    1.40    --  113.25 -94.00 -90.00  128
 36  \w     44.00 111.00   0.50    1.40    --  113.25-125.00  60.00  134
 37  \w     97.00 178.00   0.50    1.40    --  113.25  61.00  90.00  162
 38  \w    101.00 178.00   0.50    1.40    --  113.25  45.00 150.00  154
 39  \w     42.00 106.00   0.50    1.40    --  113.25 -94.00 120.00  128
 40  \w     42.00 106.00   0.50    1.40    --  113.25 -94.00  90.00  128
 41  \w     42.00 106.00   0.50    1.40    --  113.25 -94.00-150.00  128
 42  \w    100.00 178.00   0.50    1.40    --  113.25  15.00-150.00  156
 43  \w    101.00 178.00   0.50    1.40    --  113.25  45.00 -90.00  154
 44  \w     42.00 141.00   0.50    1.40    --  113.25 -88.00 163.00  198
 45  \w   -120.00 -25.00   0.50    0.35    --  -47.30 -77.00 -90.00  190
 46  \w     25.00 120.00   0.50    0.35    --   47.30  77.00 150.00  190
 47  \w     32.00 100.00   0.50    0.35    --   47.30  57.00   0.00  136
 48  \w     25.00 120.00   0.50    0.35    --   47.30  77.00  60.00  190
;
_diffrn_measurement_device         'four-circle diffractometer'
_diffrn_measurement_device_type    'XtaLAB Synergy, Dualflex, HyPix'
_diffrn_measurement_method         '\w scans'
_diffrn_orient_matrix_type        
 'CrysAlisPro convention (1999,Acta A55,543-557)'
_diffrn_orient_matrix_UB_11        -0.1183765000
_diffrn_orient_matrix_UB_12        -0.0891445000
_diffrn_orient_matrix_UB_13        -0.0852400000
_diffrn_orient_matrix_UB_21        0.0326260000
_diffrn_orient_matrix_UB_22        0.0803588000
_diffrn_orient_matrix_UB_23        -0.0753861000
_diffrn_orient_matrix_UB_31        0.1150939000
_diffrn_orient_matrix_UB_32        -0.0783173000
_diffrn_orient_matrix_UB_33        -0.0539082000
_diffrn_radiation_monochromator    mirror
_diffrn_radiation_probe            x-ray
_diffrn_radiation_type             'Cu K\a'
_diffrn_radiation_wavelength       1.54184
_diffrn_source                     'micro-focus sealed X-ray tube'
_diffrn_source_type                'PhotonJet (Cu) X-ray Source'
_reflns_Friedel_coverage           0.000
_reflns_Friedel_fraction_full      .
_reflns_Friedel_fraction_max       .
_reflns_number_gt                  4811
_reflns_number_total               5441
_reflns_special_details
;
 Reflections were merged by SHELXL according to the crystal
 class for the calculation of statistics and refinement.
 
 _reflns_Friedel_fraction is defined as the number of unique
 Friedel pairs measured divided by the number that would be
 possible theoretically, ignoring centric projections and
 systematic absences.
;
_reflns_threshold_expression       'I > 2\s(I)'
_computing_cell_refinement         'CrysAlisPro 1.171.42.85a (Rigaku OD, 2023)'
_computing_data_collection         'CrysAlisPro 1.171.42.85a (Rigaku OD, 2023)'
_computing_data_reduction          'CrysAlisPro 1.171.42.85a (Rigaku OD, 2023)'
_computing_molecular_graphics      'Olex2 1.5 (Dolomanov et al., 2009)'
_computing_publication_material    'Olex2 1.5 (Dolomanov et al., 2009)'
_computing_structure_refinement    'SHELXL 2019/2 (Sheldrick, 2015b)'
_computing_structure_solution      'SHELXT 2018/2 (Sheldrick, 2015a)'
_refine_diff_density_max           0.642
_refine_diff_density_min           -0.838
_refine_diff_density_rms           0.094
_refine_ls_extinction_coef         .
_refine_ls_extinction_method       none
_refine_ls_goodness_of_fit_ref     1.114
_refine_ls_hydrogen_treatment      mixed
_refine_ls_matrix_type             full
_refine_ls_number_parameters       376
_refine_ls_number_reflns           5441
_refine_ls_number_restraints       0
_refine_ls_R_factor_all            0.0443
_refine_ls_R_factor_gt             0.0394
_refine_ls_restrained_S_all        1.114
_refine_ls_shift/su_max            0.001
_refine_ls_shift/su_mean           0.000
_refine_ls_structure_factor_coef   Fsqd
_refine_ls_weighting_details      
 'w=1/[\s^2^(Fo^2^)+(0.0588P)^2^+1.2302P] where P=(Fo^2^+2Fc^2^)/3'
_refine_ls_weighting_scheme        calc
_refine_ls_wR_factor_gt            0.1098
_refine_ls_wR_factor_ref           0.1131
_refine_special_details            ?
_olex2_refinement_description
;
1. Fixed Uiso
 At 1.2 times of:
  All C(H) groups, All C(H,H) groups
 At 1.5 times of:
  All C(H,H,H) groups
2.a Ternary CH refined with riding coordinates:
 C4(H4), C6(H6)
2.b Secondary CH2 refined with riding coordinates:
 C1(H1A,H1B), C3(H3A,H3B), C5(H5A,H5B)
2.c Aromatic/amide H refined with riding coordinates:
 C8(H8), C9(H9), C10(H10), C14(H14), C15(H15), C16(H16)
2.d Idealised Me refined as rotating group:
 C12(H12A,H12B,H12C), C18(H18A,H18B,H18C)
;
_atom_sites_solution_hydrogens     mixed
_atom_sites_solution_primary       dual
_atom_sites_solution_secondary     difmap
loop_
  _atom_site_label
  _atom_site_type_symbol
  _atom_site_fract_x
  _atom_site_fract_y
  _atom_site_fract_z
  _atom_site_U_iso_or_equiv
  _atom_site_adp_type
  _atom_site_occupancy
  _atom_site_site_symmetry_order
  _atom_site_calc_flag
  _atom_site_refinement_flags_posn
  _atom_site_refinement_flags_adp
  _atom_site_refinement_flags_occupancy
  _atom_site_disorder_assembly
  _atom_site_disorder_group
 Zn1 Zn 0.25665(3) 0.40929(3) 0.75079(2) 0.01587(11) Uani 1 1 d . . . . .
 S1 S 0.42589(6) 0.63690(5) 0.71355(5) 0.01726(14) Uani 1 1 d . . . . .
 F1 F 0.38716(18) 0.83748(14) 0.67060(13) 0.0276(3) Uani 1 1 d . . . . .
 F2 F 0.19690(17) 0.74818(16) 0.72683(15) 0.0309(4) Uani 1 1 d . . . . .
 F3 F 0.37842(19) 0.85249(14) 0.84127(13) 0.0282(3) Uani 1 1 d . . . . .
 O1 O 0.46040(19) 0.35662(16) 0.68504(15) 0.0208(4) Uani 1 1 d . . . . .
 O2 O 0.1320(2) 0.26712(16) 0.45935(14) 0.0211(4) Uani 1 1 d . . . . .
 O3 O 0.1717(2) 0.03287(15) 0.60856(15) 0.0220(4) Uani 1 1 d . . . . .
 O4 O 0.37062(19) 0.58608(15) 0.79927(14) 0.0193(3) Uani 1 1 d . . . . .
 O5 O 0.57903(19) 0.68538(17) 0.72821(16) 0.0241(4) Uani 1 1 d . . . . .
 O6 O 0.3677(2) 0.56151(17) 0.60568(15) 0.0265(4) Uani 1 1 d . . . . .
 N1 N 0.1823(2) 0.23982(18) 0.62403(16) 0.0165(4) Uani 1 1 d . . . . .
 N2 N 0.0572(2) 0.44472(19) 0.70866(17) 0.0174(4) Uani 1 1 d . . . . .
 N3 N 0.2439(2) 0.30220(19) 0.85046(17) 0.0181(4) Uani 1 1 d . . . . .
 C1 C 0.4374(3) 0.2864(2) 0.5716(2) 0.0224(5) Uani 1 1 d . . . . .
 H1A H 0.521126 0.243073 0.548273 0.027 Uiso 1 1 calc R U . . .
 H1B H 0.432046 0.343496 0.528543 0.027 Uiso 1 1 calc R U . . .
 C2 C 0.2960(3) 0.1904(2) 0.5484(2) 0.0188(5) Uani 1 1 d . . . . .
 C3 C 0.2219(3) 0.1722(2) 0.4363(2) 0.0216(5) Uani 1 1 d . . . . .
 H3A H 0.295006 0.183958 0.383763 0.026 Uiso 1 1 calc R U . . .
 H3B H 0.161867 0.088234 0.406259 0.026 Uiso 1 1 calc R U . . .
 C4 C 0.0639(3) 0.2572(2) 0.55379(19) 0.0180(5) Uani 1 1 d . . . . .
 H4 H -0.014337 0.181770 0.533333 0.022 Uiso 1 1 calc R U . . .
 C5 C 0.3112(3) 0.0698(2) 0.5718(2) 0.0224(5) Uani 1 1 d . . . . .
 H5A H 0.332012 0.005505 0.504825 0.027 Uiso 1 1 calc R U . . .
 H5B H 0.390226 0.084887 0.628978 0.027 Uiso 1 1 calc R U . . .
 C6 C 0.1345(3) 0.1447(2) 0.6777(2) 0.0192(5) Uani 1 1 d . . . . .
 H6 H 0.025899 0.133879 0.680880 0.023 Uiso 1 1 calc R U . . .
 C7 C -0.0025(3) 0.3713(2) 0.6097(2) 0.0185(5) Uani 1 1 d . . . . .
 C8 C -0.1255(3) 0.3922(2) 0.5620(2) 0.0223(5) Uani 1 1 d . . . . .
 H8 H -0.165402 0.339070 0.491898 0.027 Uiso 1 1 calc R U . . .
 C9 C -0.1895(3) 0.4924(3) 0.6189(2) 0.0241(5) Uani 1 1 d . . . . .
 H9 H -0.271975 0.511092 0.587069 0.029 Uiso 1 1 calc R U . . .
 C10 C -0.1319(3) 0.5648(2) 0.7224(2) 0.0222(5) Uani 1 1 d . . . . .
 H10 H -0.176095 0.632576 0.762982 0.027 Uiso 1 1 calc R U . . .
 C11 C -0.0091(3) 0.5383(2) 0.7669(2) 0.0185(5) Uani 1 1 d . . . . .
 C12 C 0.0496(3) 0.6077(2) 0.8823(2) 0.0234(5) Uani 1 1 d . . . . .
 H12A H 0.037691 0.551005 0.925841 0.035 Uiso 1 1 calc R U . . .
 H12B H -0.004089 0.676084 0.913570 0.035 Uiso 1 1 calc R U . . .
 H12C H 0.153472 0.641446 0.883057 0.035 Uiso 1 1 calc R U . . .
 C13 C 0.2044(3) 0.1801(2) 0.7934(2) 0.0204(5) Uani 1 1 d . . . . .
 C14 C 0.2170(3) 0.0884(3) 0.8393(2) 0.0275(6) Uani 1 1 d . . . . .
 H14 H 0.187906 0.003019 0.798238 0.033 Uiso 1 1 calc R U . . .
 C15 C 0.2731(4) 0.1235(3) 0.9467(2) 0.0327(6) Uani 1 1 d . . . . .
 H15 H 0.286540 0.062253 0.979383 0.039 Uiso 1 1 calc R U . . .
 C16 C 0.3093(3) 0.2482(3) 1.0058(2) 0.0280(6) Uani 1 1 d . . . . .
 H16 H 0.345714 0.273412 1.079948 0.034 Uiso 1 1 calc R U . . .
 C17 C 0.2921(3) 0.3367(2) 0.9561(2) 0.0209(5) Uani 1 1 d . . . . .
 C18 C 0.3210(3) 0.4733(2) 1.0199(2) 0.0241(5) Uani 1 1 d . . . . .
 H18A H 0.364939 0.520403 0.973353 0.036 Uiso 1 1 calc R U . . .
 H18B H 0.388016 0.488195 1.083712 0.036 Uiso 1 1 calc R U . . .
 H18C H 0.228767 0.500357 1.044214 0.036 Uiso 1 1 calc R U . . .
 C19 C 0.3429(3) 0.7773(2) 0.7403(2) 0.0212(5) Uani 1 1 d . . . . .
 S2 S 0.74868(7) 0.21169(5) 0.78051(5) 0.01949(14) Uani 1 1 d . . . . .
 F4 F 0.7109(3) 0.13645(19) 0.95140(16) 0.0490(5) Uani 1 1 d . . . . .
 F5 F 0.8579(3) 0.0450(2) 0.8393(2) 0.0523(6) Uani 1 1 d . . . . .
 F6 F 0.6290(3) -0.00188(18) 0.7998(2) 0.0526(6) Uani 1 1 d . . . . .
 O7 O 0.7697(2) 0.14524(19) 0.66844(16) 0.0306(4) Uani 1 1 d . . . . .
 O8 O 0.6084(2) 0.2515(2) 0.79772(18) 0.0330(5) Uani 1 1 d . . . . .
 O9 O 0.8718(2) 0.30081(18) 0.83923(17) 0.0298(4) Uani 1 1 d . . . . .
 C20 C 0.7351(3) 0.0917(3) 0.8469(2) 0.0300(6) Uani 1 1 d . . . . .
 H1 H 0.513(5) 0.321(4) 0.719(4) 0.057(13) Uiso 1 1 d . . . . .

loop_
  _atom_site_aniso_label
  _atom_site_aniso_U_11
  _atom_site_aniso_U_22
  _atom_site_aniso_U_33
  _atom_site_aniso_U_23
  _atom_site_aniso_U_13
  _atom_site_aniso_U_12
 Zn1 0.01839(17) 0.01346(16) 0.01388(17) 0.00173(12) -0.00064(12) 0.00291(11)
 S1 0.0193(3) 0.0153(3) 0.0148(3) 0.0012(2) -0.0004(2) 0.0039(2)
 F1 0.0357(8) 0.0241(7) 0.0266(8) 0.0119(6) 0.0046(7) 0.0076(6)
 F2 0.0224(8) 0.0299(8) 0.0430(10) 0.0136(7) 0.0034(7) 0.0077(6)
 F3 0.0433(9) 0.0182(7) 0.0203(8) 0.0015(6) 0.0044(7) 0.0063(6)
 O1 0.0215(8) 0.0189(8) 0.0186(9) 0.0010(7) 0.0015(7) 0.0039(7)
 O2 0.0309(9) 0.0193(8) 0.0136(8) 0.0050(6) 0.0020(7) 0.0062(7)
 O3 0.0290(9) 0.0135(8) 0.0208(9) 0.0022(7) 0.0030(7) 0.0023(7)
 O4 0.0233(8) 0.0132(7) 0.0176(8) 0.0003(6) -0.0009(6) 0.0015(6)
 O5 0.0192(9) 0.0269(9) 0.0262(10) 0.0091(8) 0.0026(7) 0.0028(7)
 O6 0.0386(11) 0.0200(9) 0.0179(9) 0.0016(7) -0.0036(8) 0.0054(8)
 N1 0.0204(9) 0.0141(9) 0.0138(9) 0.0028(7) -0.0002(7) 0.0030(7)
 N2 0.0171(9) 0.0175(9) 0.0168(10) 0.0054(8) -0.0006(7) 0.0015(7)
 N3 0.0201(9) 0.0181(9) 0.0161(10) 0.0037(8) 0.0020(8) 0.0063(8)
 C1 0.0243(12) 0.0192(11) 0.0189(12) -0.0015(9) 0.0059(9) 0.0051(9)
 C2 0.0254(12) 0.0135(10) 0.0155(11) 0.0003(8) 0.0042(9) 0.0057(9)
 C3 0.0277(12) 0.0166(11) 0.0172(12) 0.0004(9) 0.0019(10) 0.0045(9)
 C4 0.0223(11) 0.0167(11) 0.0134(11) 0.0039(9) -0.0032(9) 0.0011(9)
 C5 0.0291(13) 0.0173(11) 0.0187(12) 0.0018(9) 0.0037(10) 0.0058(9)
 C6 0.0262(12) 0.0126(10) 0.0174(11) 0.0026(9) 0.0019(9) 0.0032(9)
 C7 0.0206(11) 0.0176(11) 0.0162(11) 0.0056(9) 0.0000(9) -0.0003(9)
 C8 0.0248(12) 0.0216(12) 0.0194(12) 0.0054(10) -0.0023(10) 0.0029(10)
 C9 0.0237(12) 0.0281(13) 0.0231(13) 0.0110(11) -0.0014(10) 0.0064(10)
 C10 0.0230(12) 0.0207(12) 0.0245(13) 0.0080(10) 0.0041(10) 0.0061(9)
 C11 0.0184(11) 0.0176(11) 0.0198(12) 0.0058(9) 0.0029(9) 0.0038(9)
 C12 0.0218(12) 0.0243(12) 0.0211(13) 0.0015(10) 0.0011(10) 0.0070(9)
 C13 0.0244(12) 0.0188(11) 0.0188(12) 0.0047(9) 0.0048(9) 0.0081(9)
 C14 0.0410(15) 0.0202(12) 0.0219(13) 0.0055(10) 0.0018(11) 0.0093(11)
 C15 0.0516(18) 0.0295(14) 0.0239(14) 0.0130(11) 0.0036(12) 0.0180(13)
 C16 0.0353(14) 0.0350(15) 0.0150(12) 0.0059(11) 0.0012(10) 0.0145(12)
 C17 0.0214(11) 0.0249(12) 0.0157(11) 0.0039(9) 0.0020(9) 0.0073(9)
 C18 0.0237(12) 0.0245(13) 0.0196(12) 0.0008(10) 0.0002(10) 0.0041(10)
 C19 0.0247(12) 0.0178(11) 0.0200(12) 0.0051(9) 0.0011(9) 0.0029(9)
 S2 0.0243(3) 0.0174(3) 0.0157(3) 0.0033(2) 0.0016(2) 0.0048(2)
 F4 0.0807(16) 0.0429(11) 0.0258(9) 0.0160(8) 0.0117(10) 0.0066(10)
 F5 0.0547(12) 0.0487(12) 0.0718(15) 0.0374(11) 0.0097(11) 0.0245(10)
 F6 0.0614(13) 0.0284(9) 0.0591(14) 0.0117(9) 0.0067(11) -0.0135(9)
 O7 0.0415(11) 0.0314(10) 0.0154(9) 0.0021(8) 0.0046(8) 0.0072(9)
 O8 0.0307(10) 0.0388(11) 0.0328(11) 0.0111(9) 0.0039(8) 0.0157(9)
 O9 0.0301(10) 0.0241(9) 0.0301(10) 0.0060(8) 0.0008(8) -0.0043(8)
 C20 0.0378(15) 0.0242(13) 0.0282(14) 0.0092(11) 0.0059(12) 0.0042(11)

_geom_special_details
;
 All esds (except the esd in the dihedral angle between two l.s. planes)
 are estimated using the full covariance matrix.  The cell esds are taken
 into account individually in the estimation of esds in distances, angles
 and torsion angles; correlations between esds in cell parameters are only
 used when they are defined by crystal symmetry.  An approximate (isotropic)
 treatment of cell esds is used for estimating esds involving l.s. planes.
;
loop_
  _geom_bond_atom_site_label_1
  _geom_bond_atom_site_label_2
  _geom_bond_distance
  _geom_bond_site_symmetry_2
  _geom_bond_publ_flag
 Zn1 O1 2.1816(18) . ?
 Zn1 O4 2.0348(17) . ?
 Zn1 N1 2.120(2) . ?
 Zn1 N2 2.062(2) . ?
 Zn1 N3 2.033(2) . ?
 S1 O4 1.4675(19) . ?
 S1 O5 1.4302(19) . ?
 S1 O6 1.4346(19) . ?
 S1 C19 1.837(3) . ?
 F1 C19 1.329(3) . ?
 F2 C19 1.340(3) . ?
 F3 C19 1.321(3) . ?
 O1 C1 1.428(3) . ?
 O1 H1 0.87(5) . ?
 O2 C3 1.439(3) . ?
 O2 C4 1.409(3) . ?
 O3 C5 1.433(3) . ?
 O3 C6 1.414(3) . ?
 N1 C2 1.505(3) . ?
 N1 C4 1.494(3) . ?
 N1 C6 1.483(3) . ?
 N2 C7 1.345(3) . ?
 N2 C11 1.349(3) . ?
 N3 C13 1.352(3) . ?
 N3 C17 1.345(3) . ?
 C1 H1A 0.9900 . ?
 C1 H1B 0.9900 . ?
 C1 C2 1.534(3) . ?
 C2 C3 1.533(4) . ?
 C2 C5 1.535(3) . ?
 C3 H3A 0.9900 . ?
 C3 H3B 0.9900 . ?
 C4 H4 1.0000 . ?
 C4 C7 1.516(3) . ?
 C5 H5A 0.9900 . ?
 C5 H5B 0.9900 . ?
 C6 H6 1.0000 . ?
 C6 C13 1.527(3) . ?
 C7 C8 1.380(4) . ?
 C8 H8 0.9500 . ?
 C8 C9 1.385(4) . ?
 C9 H9 0.9500 . ?
 C9 C10 1.381(4) . ?
 C10 H10 0.9500 . ?
 C10 C11 1.389(4) . ?
 C11 C12 1.501(4) . ?
 C12 H12A 0.9800 . ?
 C12 H12B 0.9800 . ?
 C12 H12C 0.9800 . ?
 C13 C14 1.380(4) . ?
 C14 H14 0.9500 . ?
 C14 C15 1.385(4) . ?
 C15 H15 0.9500 . ?
 C15 C16 1.380(4) . ?
 C16 H16 0.9500 . ?
 C16 C17 1.388(4) . ?
 C17 C18 1.505(4) . ?
 C18 H18A 0.9800 . ?
 C18 H18B 0.9800 . ?
 C18 H18C 0.9800 . ?
 S2 O7 1.442(2) . ?
 S2 O8 1.447(2) . ?
 S2 O9 1.432(2) . ?
 S2 C20 1.827(3) . ?
 F4 C20 1.321(4) . ?
 F5 C20 1.329(4) . ?
 F6 C20 1.317(4) . ?

loop_
  _geom_angle_atom_site_label_1
  _geom_angle_atom_site_label_2
  _geom_angle_atom_site_label_3
  _geom_angle
  _geom_angle_site_symmetry_1
  _geom_angle_site_symmetry_3
  _geom_angle_publ_flag
 O4 Zn1 O1 84.99(7) . . ?
 O4 Zn1 N1 149.28(8) . . ?
 O4 Zn1 N2 98.98(8) . . ?
 N1 Zn1 O1 77.67(7) . . ?
 N2 Zn1 O1 143.14(8) . . ?
 N2 Zn1 N1 81.07(8) . . ?
 N3 Zn1 O1 94.24(8) . . ?
 N3 Zn1 O4 121.60(8) . . ?
 N3 Zn1 N1 85.18(8) . . ?
 N3 Zn1 N2 113.65(8) . . ?
 O4 S1 C19 102.55(11) . . ?
 O5 S1 O4 113.78(11) . . ?
 O5 S1 O6 117.58(12) . . ?
 O5 S1 C19 103.02(11) . . ?
 O6 S1 O4 113.37(11) . . ?
 O6 S1 C19 104.13(12) . . ?
 Zn1 O1 H1 119(3) . . ?
 C1 O1 Zn1 110.52(14) . . ?
 C1 O1 H1 111(3) . . ?
 C4 O2 C3 103.49(18) . . ?
 C6 O3 C5 104.72(18) . . ?
 S1 O4 Zn1 117.37(10) . . ?
 C2 N1 Zn1 115.40(14) . . ?
 C4 N1 Zn1 109.42(14) . . ?
 C4 N1 C2 106.17(18) . . ?
 C6 N1 Zn1 106.68(14) . . ?
 C6 N1 C2 105.81(18) . . ?
 C6 N1 C4 113.51(19) . . ?
 C7 N2 Zn1 114.53(16) . . ?
 C7 N2 C11 119.4(2) . . ?
 C11 N2 Zn1 125.91(17) . . ?
 C13 N3 Zn1 111.57(17) . . ?
 C17 N3 Zn1 127.66(17) . . ?
 C17 N3 C13 119.7(2) . . ?
 O1 C1 H1A 109.4 . . ?
 O1 C1 H1B 109.4 . . ?
 O1 C1 C2 111.3(2) . . ?
 H1A C1 H1B 108.0 . . ?
 C2 C1 H1A 109.4 . . ?
 C2 C1 H1B 109.4 . . ?
 N1 C2 C1 110.41(18) . . ?
 N1 C2 C3 101.69(19) . . ?
 N1 C2 C5 102.88(19) . . ?
 C1 C2 C5 114.3(2) . . ?
 C3 C2 C1 111.4(2) . . ?
 C3 C2 C5 115.0(2) . . ?
 O2 C3 C2 103.34(18) . . ?
 O2 C3 H3A 111.1 . . ?
 O2 C3 H3B 111.1 . . ?
 C2 C3 H3A 111.1 . . ?
 C2 C3 H3B 111.1 . . ?
 H3A C3 H3B 109.1 . . ?
 O2 C4 N1 104.57(19) . . ?
 O2 C4 H4 109.4 . . ?
 O2 C4 C7 111.56(19) . . ?
 N1 C4 H4 109.4 . . ?
 N1 C4 C7 112.51(19) . . ?
 C7 C4 H4 109.4 . . ?
 O3 C5 C2 103.7(2) . . ?
 O3 C5 H5A 111.0 . . ?
 O3 C5 H5B 111.0 . . ?
 C2 C5 H5A 111.0 . . ?
 C2 C5 H5B 111.0 . . ?
 H5A C5 H5B 109.0 . . ?
 O3 C6 N1 105.69(19) . . ?
 O3 C6 H6 108.9 . . ?
 O3 C6 C13 111.9(2) . . ?
 N1 C6 H6 108.9 . . ?
 N1 C6 C13 112.61(19) . . ?
 C13 C6 H6 108.9 . . ?
 N2 C7 C4 117.5(2) . . ?
 N2 C7 C8 122.4(2) . . ?
 C8 C7 C4 119.9(2) . . ?
 C7 C8 H8 120.8 . . ?
 C7 C8 C9 118.4(2) . . ?
 C9 C8 H8 120.8 . . ?
 C8 C9 H9 120.4 . . ?
 C10 C9 C8 119.2(2) . . ?
 C10 C9 H9 120.4 . . ?
 C9 C10 H10 120.1 . . ?
 C9 C10 C11 119.8(2) . . ?
 C11 C10 H10 120.1 . . ?
 N2 C11 C10 120.6(2) . . ?
 N2 C11 C12 117.8(2) . . ?
 C10 C11 C12 121.5(2) . . ?
 C11 C12 H12A 109.5 . . ?
 C11 C12 H12B 109.5 . . ?
 C11 C12 H12C 109.5 . . ?
 H12A C12 H12B 109.5 . . ?
 H12A C12 H12C 109.5 . . ?
 H12B C12 H12C 109.5 . . ?
 N3 C13 C6 118.2(2) . . ?
 N3 C13 C14 121.9(2) . . ?
 C14 C13 C6 119.8(2) . . ?
 C13 C14 H14 120.7 . . ?
 C13 C14 C15 118.6(3) . . ?
 C15 C14 H14 120.7 . . ?
 C14 C15 H15 120.3 . . ?
 C16 C15 C14 119.5(3) . . ?
 C16 C15 H15 120.3 . . ?
 C15 C16 H16 120.2 . . ?
 C15 C16 C17 119.6(3) . . ?
 C17 C16 H16 120.2 . . ?
 N3 C17 C16 120.7(2) . . ?
 N3 C17 C18 118.2(2) . . ?
 C16 C17 C18 121.1(2) . . ?
 C17 C18 H18A 109.5 . . ?
 C17 C18 H18B 109.5 . . ?
 C17 C18 H18C 109.5 . . ?
 H18A C18 H18B 109.5 . . ?
 H18A C18 H18C 109.5 . . ?
 H18B C18 H18C 109.5 . . ?
 F1 C19 S1 110.02(17) . . ?
 F1 C19 F2 107.4(2) . . ?
 F2 C19 S1 111.02(17) . . ?
 F3 C19 S1 111.03(18) . . ?
 F3 C19 F1 109.1(2) . . ?
 F3 C19 F2 108.1(2) . . ?
 O7 S2 O8 114.46(13) . . ?
 O7 S2 C20 103.38(13) . . ?
 O8 S2 C20 102.34(14) . . ?
 O9 S2 O7 115.33(13) . . ?
 O9 S2 O8 115.63(13) . . ?
 O9 S2 C20 103.09(14) . . ?
 F4 C20 S2 111.5(2) . . ?
 F4 C20 F5 108.5(3) . . ?
 F5 C20 S2 110.3(2) . . ?
 F6 C20 S2 111.5(2) . . ?
 F6 C20 F4 108.1(3) . . ?
 F6 C20 F5 106.7(3) . . ?

loop_
  _geom_hbond_atom_site_label_D
  _geom_hbond_atom_site_label_H
  _geom_hbond_atom_site_label_A
  _geom_hbond_distance_DH
  _geom_hbond_distance_HA
  _geom_hbond_distance_DA
  _geom_hbond_angle_DHA
  _geom_hbond_site_symmetry_A
  _geom_hbond_publ_flag
 O1 H1 O8 0.87(5) 1.78(5) 2.655(3) 175(5) . yes

loop_
  _geom_torsion_atom_site_label_1
  _geom_torsion_atom_site_label_2
  _geom_torsion_atom_site_label_3
  _geom_torsion_atom_site_label_4
  _geom_torsion
  _geom_torsion_site_symmetry_1
  _geom_torsion_site_symmetry_2
  _geom_torsion_site_symmetry_3
  _geom_torsion_site_symmetry_4
  _geom_torsion_publ_flag
 Zn1 O1 C1 C2 -42.8(2) . . . . ?
 Zn1 N1 C2 C1 -8.3(2) . . . . ?
 Zn1 N1 C2 C3 -126.62(16) . . . . ?
 Zn1 N1 C2 C5 114.03(17) . . . . ?
 Zn1 N1 C4 O2 103.01(16) . . . . ?
 Zn1 N1 C4 C7 -18.2(2) . . . . ?
 Zn1 N1 C6 O3 -144.62(15) . . . . ?
 Zn1 N1 C6 C13 -22.2(2) . . . . ?
 Zn1 N2 C7 C4 12.9(3) . . . . ?
 Zn1 N2 C7 C8 -171.24(19) . . . . ?
 Zn1 N2 C11 C10 169.78(18) . . . . ?
 Zn1 N2 C11 C12 -13.3(3) . . . . ?
 Zn1 N3 C13 C6 -17.5(3) . . . . ?
 Zn1 N3 C13 C14 166.7(2) . . . . ?
 Zn1 N3 C17 C16 -163.7(2) . . . . ?
 Zn1 N3 C17 C18 18.8(3) . . . . ?
 O1 C1 C2 N1 33.6(3) . . . . ?
 O1 C1 C2 C3 145.8(2) . . . . ?
 O1 C1 C2 C5 -81.8(3) . . . . ?
 O2 C4 C7 N2 -112.9(2) . . . . ?
 O2 C4 C7 C8 71.1(3) . . . . ?
 O3 C6 C13 N3 146.9(2) . . . . ?
 O3 C6 C13 C14 -37.2(3) . . . . ?
 O4 S1 C19 F1 177.84(17) . . . . ?
 O4 S1 C19 F2 -63.4(2) . . . . ?
 O4 S1 C19 F3 56.91(19) . . . . ?
 O5 S1 O4 Zn1 -126.86(12) . . . . ?
 O5 S1 C19 F1 59.5(2) . . . . ?
 O5 S1 C19 F2 178.19(18) . . . . ?
 O5 S1 C19 F3 -61.5(2) . . . . ?
 O6 S1 O4 Zn1 11.01(15) . . . . ?
 O6 S1 C19 F1 -63.8(2) . . . . ?
 O6 S1 C19 F2 54.9(2) . . . . ?
 O6 S1 C19 F3 175.28(17) . . . . ?
 N1 C2 C3 O2 30.3(2) . . . . ?
 N1 C2 C5 O3 26.9(2) . . . . ?
 N1 C4 C7 N2 4.2(3) . . . . ?
 N1 C4 C7 C8 -171.7(2) . . . . ?
 N1 C6 C13 N3 28.0(3) . . . . ?
 N1 C6 C13 C14 -156.1(2) . . . . ?
 N2 C7 C8 C9 -0.2(4) . . . . ?
 N3 C13 C14 C15 -0.6(4) . . . . ?
 C1 C2 C3 O2 -87.4(2) . . . . ?
 C1 C2 C5 O3 146.6(2) . . . . ?
 C2 N1 C4 O2 -22.1(2) . . . . ?
 C2 N1 C4 C7 -143.38(19) . . . . ?
 C2 N1 C6 O3 -21.2(2) . . . . ?
 C2 N1 C6 C13 101.2(2) . . . . ?
 C3 O2 C4 N1 42.2(2) . . . . ?
 C3 O2 C4 C7 164.12(19) . . . . ?
 C3 C2 C5 O3 -82.8(2) . . . . ?
 C4 O2 C3 C2 -45.7(2) . . . . ?
 C4 N1 C2 C1 113.1(2) . . . . ?
 C4 N1 C2 C3 -5.2(2) . . . . ?
 C4 N1 C2 C5 -124.6(2) . . . . ?
 C4 N1 C6 O3 94.8(2) . . . . ?
 C4 N1 C6 C13 -142.8(2) . . . . ?
 C4 C7 C8 C9 175.5(2) . . . . ?
 C5 O3 C6 N1 39.4(2) . . . . ?
 C5 O3 C6 C13 -83.5(2) . . . . ?
 C5 C2 C3 O2 140.6(2) . . . . ?
 C6 O3 C5 C2 -41.3(2) . . . . ?
 C6 N1 C2 C1 -126.0(2) . . . . ?
 C6 N1 C2 C3 115.7(2) . . . . ?
 C6 N1 C2 C5 -3.7(2) . . . . ?
 C6 N1 C4 O2 -137.96(19) . . . . ?
 C6 N1 C4 C7 100.8(2) . . . . ?
 C6 C13 C14 C15 -176.3(3) . . . . ?
 C7 N2 C11 C10 -4.7(3) . . . . ?
 C7 N2 C11 C12 172.3(2) . . . . ?
 C7 C8 C9 C10 -2.4(4) . . . . ?
 C8 C9 C10 C11 1.6(4) . . . . ?
 C9 C10 C11 N2 2.0(4) . . . . ?
 C9 C10 C11 C12 -174.8(2) . . . . ?
 C11 N2 C7 C4 -172.0(2) . . . . ?
 C11 N2 C7 C8 3.8(4) . . . . ?
 C13 N3 C17 C16 3.5(4) . . . . ?
 C13 N3 C17 C18 -174.1(2) . . . . ?
 C13 C14 C15 C16 2.5(5) . . . . ?
 C14 C15 C16 C17 -1.5(5) . . . . ?
 C15 C16 C17 N3 -1.6(4) . . . . ?
 C15 C16 C17 C18 175.9(3) . . . . ?
 C17 N3 C13 C6 173.4(2) . . . . ?
 C17 N3 C13 C14 -2.4(4) . . . . ?
 C19 S1 O4 Zn1 122.64(12) . . . . ?
 O7 S2 C20 F4 -178.1(2) . . . . ?
 O7 S2 C20 F5 61.3(2) . . . . ?
 O7 S2 C20 F6 -57.1(2) . . . . ?
 O8 S2 C20 F4 -58.9(3) . . . . ?
 O8 S2 C20 F5 -179.5(2) . . . . ?
 O8 S2 C20 F6 62.1(2) . . . . ?
 O9 S2 C20 F4 61.4(3) . . . . ?
 O9 S2 C20 F5 -59.1(2) . . . . ?
 O9 S2 C20 F6 -177.5(2) . . . . ?

_shelx_res_file
;
TITL jonap14_a.res in P-1
    jonap14.res
    created by SHELXL-2019/2 at 13:21:40 on 06-Apr-2023
REM Old TITL JONAP14_auto in P-1
REM SHELXT solution in P-1: R1 0.081, Rweak 0.005, Alpha 0.039
REM <I/s> 0.000 for 0 systematic absences, Orientation as input
REM Formula found by SHELXT: C20 N3 O9 F6 S2 Zn
CELL 1.54184 9.2939 11.4913 12.9119 108.248 90.75 99.19
ZERR 2 0.0003 0.0003 0.0004 0.002 0.003 0.002
LATT 1
SFAC C H F N O S Zn
UNIT 40 42 12 6 18 4 2

L.S. 12
PLAN  6
SIZE 0.203 0.031 0.015
TEMP -173
CONF
HTAB O1 O8
BOND $H
list 4
fmap 2
acta 149.008
MORE -1
REM <olex2.extras>
REM <HklSrc "%.\\JONAP14.hkl">
REM </olex2.extras>

WGHT    0.058800    1.230200
FVAR       0.54527
ZN1   7    0.256649    0.409288    0.750787    11.00000    0.01839    0.01346 =
         0.01388    0.00173   -0.00064    0.00291
S1    6    0.425893    0.636896    0.713549    11.00000    0.01935    0.01532 =
         0.01484    0.00121   -0.00039    0.00389
F1    3    0.387158    0.837476    0.670599    11.00000    0.03571    0.02413 =
         0.02663    0.01195    0.00463    0.00762
F2    3    0.196904    0.748182    0.726834    11.00000    0.02239    0.02986 =
         0.04296    0.01364    0.00343    0.00773
F3    3    0.378417    0.852487    0.841265    11.00000    0.04332    0.01815 =
         0.02033    0.00153    0.00441    0.00634
O1    5    0.460405    0.356620    0.685035    11.00000    0.02153    0.01887 =
         0.01857    0.00103    0.00148    0.00389
O2    5    0.132035    0.267116    0.459351    11.00000    0.03085    0.01935 =
         0.01362    0.00499    0.00204    0.00618
O3    5    0.171732    0.032868    0.608561    11.00000    0.02901    0.01354 =
         0.02079    0.00216    0.00299    0.00231
O4    5    0.370625    0.586085    0.799267    11.00000    0.02326    0.01317 =
         0.01765    0.00027   -0.00087    0.00149
O5    5    0.579029    0.685377    0.728214    11.00000    0.01923    0.02685 =
         0.02624    0.00913    0.00264    0.00282
O6    5    0.367651    0.561506    0.605680    11.00000    0.03857    0.01996 =
         0.01788    0.00156   -0.00359    0.00544
N1    4    0.182341    0.239821    0.624025    11.00000    0.02039    0.01409 =
         0.01378    0.00284   -0.00017    0.00304
N2    4    0.057232    0.444725    0.708656    11.00000    0.01714    0.01753 =
         0.01682    0.00539   -0.00056    0.00155
N3    4    0.243897    0.302196    0.850463    11.00000    0.02009    0.01805 =
         0.01606    0.00368    0.00198    0.00634
C1    1    0.437370    0.286371    0.571573    11.00000    0.02427    0.01916 =
         0.01893   -0.00149    0.00595    0.00511
AFIX  23
H1A   2    0.521126    0.243073    0.548273    11.00000   -1.20000
H1B   2    0.432046    0.343496    0.528543    11.00000   -1.20000
AFIX   0
C2    1    0.296036    0.190387    0.548353    11.00000    0.02542    0.01346 =
         0.01545    0.00035    0.00425    0.00568
C3    1    0.221908    0.172161    0.436289    11.00000    0.02775    0.01657 =
         0.01725    0.00035    0.00185    0.00451
AFIX  23
H3A   2    0.295006    0.183958    0.383763    11.00000   -1.20000
H3B   2    0.161867    0.088234    0.406259    11.00000   -1.20000
AFIX   0
C4    1    0.063876    0.257213    0.553792    11.00000    0.02226    0.01667 =
         0.01343    0.00387   -0.00319    0.00107
AFIX  13
H4    2   -0.014337    0.181770    0.533333    11.00000   -1.20000
AFIX   0
C5    1    0.311204    0.069782    0.571759    11.00000    0.02907    0.01732 =
         0.01871    0.00178    0.00368    0.00576
AFIX  23
H5A   2    0.332012    0.005505    0.504825    11.00000   -1.20000
H5B   2    0.390226    0.084887    0.628978    11.00000   -1.20000
AFIX   0
C6    1    0.134490    0.144701    0.677659    11.00000    0.02617    0.01255 =
         0.01738    0.00258    0.00194    0.00315
AFIX  13
H6    2    0.025899    0.133879    0.680880    11.00000   -1.20000
AFIX   0
C7    1   -0.002534    0.371267    0.609703    11.00000    0.02061    0.01763 =
         0.01616    0.00564   -0.00001   -0.00034
C8    1   -0.125536    0.392161    0.562030    11.00000    0.02476    0.02156 =
         0.01940    0.00540   -0.00232    0.00285
AFIX  43
H8    2   -0.165402    0.339070    0.491898    11.00000   -1.20000
AFIX   0
C9    1   -0.189472    0.492400    0.618889    11.00000    0.02369    0.02813 =
         0.02313    0.01105   -0.00140    0.00644
AFIX  43
H9    2   -0.271975    0.511092    0.587069    11.00000   -1.20000
AFIX   0
C10   1   -0.131861    0.564819    0.722358    11.00000    0.02297    0.02070 =
         0.02448    0.00805    0.00411    0.00606
AFIX  43
H10   2   -0.176095    0.632576    0.762982    11.00000   -1.20000
AFIX   0
C11   1   -0.009075    0.538321    0.766864    11.00000    0.01837    0.01758 =
         0.01981    0.00584    0.00294    0.00378
C12   1    0.049588    0.607735    0.882350    11.00000    0.02180    0.02430 =
         0.02106    0.00147    0.00110    0.00703
AFIX 137
H12A  2    0.037691    0.551005    0.925841    11.00000   -1.50000
H12B  2   -0.004089    0.676084    0.913570    11.00000   -1.50000
H12C  2    0.153472    0.641446    0.883057    11.00000   -1.50000
AFIX   0
C13   1    0.204381    0.180064    0.793408    11.00000    0.02439    0.01883 =
         0.01883    0.00474    0.00481    0.00805
C14   1    0.217024    0.088381    0.839339    11.00000    0.04099    0.02015 =
         0.02190    0.00547    0.00180    0.00933
AFIX  43
H14   2    0.187906    0.003019    0.798238    11.00000   -1.20000
AFIX   0
C15   1    0.273106    0.123539    0.946699    11.00000    0.05164    0.02955 =
         0.02386    0.01298    0.00362    0.01805
AFIX  43
H15   2    0.286540    0.062253    0.979383    11.00000   -1.20000
AFIX   0
C16   1    0.309287    0.248243    1.005764    11.00000    0.03531    0.03504 =
         0.01499    0.00588    0.00120    0.01451
AFIX  43
H16   2    0.345714    0.273412    1.079948    11.00000   -1.20000
AFIX   0
C17   1    0.292135    0.336731    0.956123    11.00000    0.02140    0.02492 =
         0.01569    0.00388    0.00198    0.00735
C18   1    0.320979    0.473331    1.019912    11.00000    0.02367    0.02454 =
         0.01959    0.00081    0.00023    0.00405
AFIX 137
H18A  2    0.364939    0.520403    0.973353    11.00000   -1.50000
H18B  2    0.388016    0.488195    1.083712    11.00000   -1.50000
H18C  2    0.228767    0.500357    1.044214    11.00000   -1.50000
AFIX   0
C19   1    0.342933    0.777326    0.740325    11.00000    0.02473    0.01778 =
         0.01999    0.00506    0.00114    0.00286

S2    6    0.748679    0.211688    0.780509    11.00000    0.02435    0.01742 =
         0.01574    0.00332    0.00155    0.00483
F4    3    0.710891    0.136452    0.951402    11.00000    0.08071    0.04293 =
         0.02580    0.01597    0.01174    0.00658
F5    3    0.857944    0.044963    0.839346    11.00000    0.05471    0.04865 =
         0.07181    0.03739    0.00966    0.02446
F6    3    0.629019   -0.001879    0.799797    11.00000    0.06145    0.02844 =
         0.05910    0.01169    0.00666   -0.01350
O7    5    0.769688    0.145236    0.668435    11.00000    0.04150    0.03137 =
         0.01544    0.00212    0.00459    0.00720
O8    5    0.608380    0.251473    0.797719    11.00000    0.03072    0.03882 =
         0.03275    0.01112    0.00390    0.01573
O9    5    0.871802    0.300813    0.839226    11.00000    0.03008    0.02414 =
         0.03009    0.00605    0.00077   -0.00432
C20   1    0.735116    0.091716    0.846925    11.00000    0.03780    0.02420 =
         0.02820    0.00923    0.00586    0.00423
H1    2    0.513055    0.321493    0.719164    11.00000    0.05690
HKLF 4


REM  jonap14_a.res in P-1
REM wR2 = 0.1131, GooF = S = 1.114, Restrained GooF = 1.114 for all data
REM R1 = 0.0394 for 4811 Fo > 4sig(Fo) and 0.0443 for all 5441 data
REM 376 parameters refined using 0 restraints

END

WGHT      0.0588      1.2357

REM Highest difference peak  0.642,  deepest hole -0.838,  1-sigma level  0.094
Q1    1   0.2421  0.3611  0.8155  11.00000  0.05    0.64
Q2    1   0.4131  0.5928  0.7559  11.00000  0.05    0.62
Q3    1   0.2777  0.4553  0.6974  11.00000  0.05    0.59
Q4    1   0.1311  0.4428  0.7201  11.00000  0.05    0.53
Q5    1   0.7424  0.1482  0.8130  11.00000  0.05    0.53
Q6    1   0.3594  0.3676  0.7703  11.00000  0.05    0.47
;
_shelx_res_checksum                13768
_shelx_hkl_file
;
   0   0  -1  385.97   19.09
   0   0   1  370.47   19.19
   0   0  -2 7812.03  380.42
   0   0   2 7657.91  380.65
   0   0  -3    8.49    3.09
   0   0   3   11.41    2.80
   0   0  -3    9.16    4.70
   0   0  -4 1206.52   60.91
   0   0   4 1174.46   61.28
   0   0  -4 1200.86   61.79
   0   0  -5  840.38   42.83
   0   0  -5  771.35   43.77
   0   0   5  805.84   43.21
   0   0  -6  246.05   13.58
   0   0   6  281.78   18.47
   0   0   6  257.49   16.70
   0   0  -6  232.90   18.14
   0   0  -7  454.87   24.39
   0   0   7  546.12   29.90
   0   0  -8    9.74    3.68
   0   0   8    9.50    9.15
   0   0  -9   55.15    5.80
   0   0  -9   57.93    5.03
   0   0  -9   51.39    4.91
   0   0   9   56.04   11.78
   0   0  10  228.05   20.03
   0   0 -10  205.91   12.77
   0   0 -10  199.34   11.83
   0   0 -10  190.00   12.27
   0   0 -10  195.39   11.73
   0   0 -10  176.11   17.82
   0   0  11    5.78   10.17
   0   0 -11    6.35    3.48
   0   0 -11    4.76    4.59
   0   0 -11    5.44    3.82
   0   0 -11   -0.96    5.39
   0   0 -12    7.71    3.69
   0   0 -12   11.84    3.38
   0   0 -12    9.98    4.80
   0   0 -12    9.28    2.58
   0   0 -13   53.41    4.84
   0   0 -13   58.39    6.03
   0   0 -14    2.02    2.36
   0   0 -15   -0.09    2.59
   0   0  15    0.63    3.00
   0  -1  15   91.39    6.12
   0   1 -15   73.18    5.55
   0   1 -15   76.26    5.56
   0   1 -14    4.65    2.42
   0   1 -13    0.21    2.63
   0   1 -13    6.25    4.50
   0   1 -13    0.50    3.47
   0   1 -12  295.47   15.69
   0   1 -12  262.41   15.88
   0   1 -12  256.66   15.19
   0   1 -12  251.41   15.03
   0  -1  12  229.47   22.57
   0  -1  11    8.75    9.52
   0   1 -11    8.61    3.14
   0   1 -11    9.13    4.75
   0   1 -11    2.75    3.73
   0   1 -11    9.07    4.17
   0   1 -11    6.68    5.69
   0   1 -10  410.67   22.75
   0  -1  10  418.61   30.47
   0   1 -10  428.57   22.70
   0   1 -10  431.29   23.41
   0   1  -9    4.20    4.12
   0  -1   9    4.68    9.77
   0   1  -9    1.55    2.18
   0  -1   8  224.46   17.55
   0   1  -8  180.94   11.07
   0  -1   7  605.59   33.46
   0   1  -7  532.70   27.94
   0   1  -6   11.48    4.30
   0   1  -5  200.87   12.52
   0  -1   4  116.72    6.30
   0   1  -4  132.62    8.27
   0  -1   3 2089.77  103.23
   0   1  -3 2107.65  103.94
   0  -1   2  330.51   17.65
   0   1  -2  366.87   17.80
   0   1   0  995.92   49.91
   0  -1   0 1033.15   50.24
   0  -1  -1 2226.21  109.71
   0  -1  -2 1722.50   87.18
   0   1   2 1924.99   88.64
   0   1   3  114.38    8.21
   0   1   4 4633.93  230.50
   0   1   5  326.79   20.13
   0   1   6 4780.18  239.12
   0   1   6 4983.51  239.17
   0  -1  -6 4716.14  235.10
   0  -1  -7   19.21    3.73
   0   1   7   17.59    4.79
   0   1   7   19.29    8.58
   0  -1  -7   16.56    5.14
   0  -1  -8 1377.60   70.54
   0  -1  -8 1381.18   76.56
   0   1   8 1523.79   76.67
   0   1   8 1371.53   75.93
   0  -1  -9   93.59    6.55
   0  -1  -9   84.51    6.67
   0   1   9  101.24   13.82
   0  -1  -9   92.50    7.54
   0  -1  -9   85.15   11.34
   0  -1  -9   85.43    6.80
   0  -1 -10  248.69   14.72
   0  -1 -10  242.18   14.31
   0  -1 -10  229.68   13.60
   0   1  10  233.72   21.48
   0  -1 -10  214.95   20.06
   0   1  11  285.62   22.57
   0  -1 -11  256.97   14.34
   0  -1 -11  264.68   15.48
   0  -1 -11  241.03   13.79
   0  -1 -12  147.63    9.14
   0  -1 -12  159.43    9.86
   0  -1 -12  130.05    8.88
   0  -1 -13    1.73    1.94
   0  -1 -13   -0.96    2.64
   0  -1 -14  132.63    8.08
   0   1  15   20.30    2.85
   0  -2  15  215.06   12.50
   0  -2  14    9.58    4.44
   0   2 -14    7.18    3.49
   0   2 -14    5.27    4.07
   0   2 -14   12.40    2.59
   0   2 -13  316.80   16.93
   0   2 -13  316.69   17.61
   0   2 -13  289.15   16.75
   0   2 -13  281.49   16.92
   0   2 -12   48.60    5.53
   0  -2  12   59.38   13.78
   0   2 -12   49.86    6.26
   0   2 -12   57.62    5.01
   0   2 -12   54.34    5.84
   0   2 -11  838.57   43.66
   0   2 -11  876.74   43.41
   0  -2  11  818.46   51.24
   0   2 -11  820.00   43.00
   0   2 -11  815.57   43.16
   0   2 -10  123.44    8.96
   0   2 -10  127.02    8.67
   0   2 -10  131.02    8.56
   0   2 -10  135.73    8.90
   0   2 -10  123.68    7.94
   0  -2  10  159.97   17.17
   0   2  -9    5.25    3.94
   0  -2   9    7.74    9.60
   0   2  -8  179.21   13.51
   0   2  -8  194.16   11.33
   0   2  -7  322.99   19.28
   0  -2   7  322.08   19.96
   0   2  -3    1.94    2.25
   0  -2   3    1.20    2.83
   0  -2   2  236.14   13.09
   0  -2   2  230.14   13.03
   0   2  -1   45.94    3.50
   0  -2   1   34.28    4.03
   0   2   0  880.80   44.74
   0  -2   0  887.35   45.41
   0  -2   0  912.49   44.78
   0   2   1  874.56   44.03
   0   2   2  119.72    8.22
   0  -2  -2  106.61    7.03
   0   2   3  364.23   19.48
   0  -2  -3  312.11   19.01
   0  -2  -3  314.21   17.12
   0   2   4   19.66    4.18
   0  -2  -4   20.08    4.51
   0   2   5   67.99    7.63
   0  -2  -5   71.76    7.79
   0   2   6    3.60    3.95
   0  -2  -6    1.20    3.86
   0  -2  -7   93.28    7.07
   0   2   7   81.84   12.03
   0   2   7   99.30   10.45
   0  -2  -7  104.96   10.84
   0  -2  -8  197.23   16.27
   0   2   8  179.62   15.56
   0   2   8  178.34   17.05
   0  -2  -8  182.41   11.40
   0  -2  -8  176.10   11.21
   0  -2  -8  167.34   10.69
   0   2   9  840.09   46.33
   0  -2  -9  766.43   38.88
   0  -2  -9  707.68   37.77
   0  -2  -9  720.44   45.42
   0  -2  -9  740.50   38.51
   0  -2 -10   -0.32    2.97
   0  -2 -10   -1.51    4.82
   0   2  10   11.14   10.30
   0  -2 -10   -0.95    5.34
   0  -2 -11  409.10   22.30
   0  -2 -12  112.12    7.73
   0  -2 -12  119.62    8.23
   0  -2 -13  342.10   17.85
   0  -2 -13  328.20   18.31
   0  -2 -14  232.14   12.57
   0  -3  16    1.47    2.58
   0   3 -15  149.25    9.25
   0   3 -15  177.28    9.77
   0  -3  15  182.97   10.10
   0   3 -15  155.51    8.84
   0   3 -15  133.92    8.97
   0  -3  14   16.02    4.78
   0   3 -14   10.09    4.41
   0   3 -14    5.57    3.79
   0   3 -14   11.39    4.39
   0   3 -13  551.81   29.03
   0   3 -13  524.89   28.62
   0   3 -12   -1.29    4.19
   0   3 -12    3.70    2.66
   0   3 -12    0.25    4.74
   0   3 -12    1.96    4.58
   0   3 -12    1.35    2.79
   0   3 -11 1381.94   71.80
   0  -3  11 1449.95   80.52
   0   3 -11 1421.30   71.79
   0   3 -11 1412.79   71.34
   0   3 -11 1472.78   72.00
   0   3 -10  187.27   11.31
   0  -3  10  163.55   15.00
   0  -3  10  181.82   18.84
   0   3 -10  182.38   11.28
   0   3 -10  165.40   11.05
   0   3 -10  185.47   10.61
   0  -3   9 1862.38   98.15
   0  -3   9 1969.45  101.90
   0   3  -8   54.27    6.47
   0  -3   8   61.79    9.26
   0  -3   8   71.22   11.68
   0   3  -7  994.63   52.64
   0  -3   7 1037.08   53.99
   0  -3   5 1242.15   62.82
   0  -3   4  790.02   39.47
   0  -3   4  739.57   39.86
   0   3  -4  753.97   38.91
   0  -3   3  149.02    9.57
   0  -3   3  136.90    9.70
   0  -3   2   13.82    4.12
   0   3  -2   10.90    3.08
   0  -3   1  261.47   14.44
   0  -3   1  238.61   14.30
   0   3  -1  238.01   13.59
   0   3   0   20.08    2.55
   0  -3   0   17.22    3.43
   0  -3   0   14.99    3.89
   0  -3  -1  136.07    9.17
   0   3   1  136.20    8.32
   0  -3  -2  538.32   28.65
   0   3   2  528.24   28.55
   0  -3  -2  522.61   29.12
   0   3   2  606.69   30.53
   0  -3  -3  684.18   35.76
   0   3   3  751.72   38.41
   0  -3  -3  653.17   36.98
   0  -3  -3  689.75   37.82
   0   3   4  551.12   31.85
   0  -3  -4  537.99   31.45
   0   3   5  171.52   13.99
   0  -3  -5  171.64   13.62
   0   3   6  490.04   30.77
   0  -3  -6  484.66   30.36
   0   3   7   74.94   10.14
   0   3   7  104.66   13.10
   0  -3  -7   91.43    6.66
   0  -3  -7   89.47   10.36
   0  -3  -7   81.31    6.17
   0  -3  -8  180.25   16.71
   0  -3  -8  197.06   11.66
   0   3   8  209.12   18.66
   0   3   8  188.29   17.08
   0  -3  -8  179.48   11.96
   0  -3  -8  189.06   11.55
   0   3   9   13.57   10.29
   0   3   9   -1.88    5.37
   0  -3  -9    9.37    5.10
   0  -3  -9    4.62    3.13
   0  -3  -9    3.82    2.77
   0  -3 -10    1.46    2.72
   0   3  10    0.91   10.07
   0  -3 -10    3.70    4.68
   0  -3 -11  182.77   11.29
   0  -3 -12   13.92    3.30
   0  -3 -12    8.60    2.64
   0  -3 -13  180.08   10.55
   0  -3 -13  183.64   10.15
   0  -3 -14    0.99    1.35
   0  -3 -14   -1.41    1.72
   0  -4  16   10.05    2.98
   0   4 -16   10.86    1.55
   0  -4  15   -0.65    3.71
   0   4 -15    3.55    3.49
   0  -4  14   43.19    5.68
   0   4 -14   47.57    5.54
   0   4 -14   47.60    5.65
   0   4 -14   33.51    5.13
   0   4 -13    6.65    4.22
   0   4 -13    6.71    4.75
   0  -4  13   13.93    4.98
   0   4 -13    4.74    4.81
   0   4 -13    4.24    3.07
   0   4 -12   57.83    6.45
   0  -4  12   72.63    7.07
   0   4 -12   70.27    6.92
   0   4 -12   64.85    5.55
   0   4 -11  292.85   16.88
   0   4 -11  294.83   17.08
   0   4 -11  294.50   16.47
   0  -4  11  316.85   25.94
   0  -4  10  206.19   17.41
   0   4 -10  216.04   12.81
   0   4 -10  207.26   12.87
   0   4 -10  215.69   12.40
   0  -4  10  235.94   21.34
   0  -4   9  298.23   23.89
   0  -4   8  231.53   17.45
   0  -4   6   25.06    4.85
   0   4  -5 6819.85  338.24
   0  -4   5 6470.82  337.00
   0  -4   5 7112.98  336.70
   0   4  -4  646.13   36.40
   0  -4   4  614.56   35.62
   0  -4   4  734.64   35.78
   0   4  -3 5128.47  223.70
   0  -4   3 5035.57  224.25
   0  -4   3 5321.08  223.30
   0  -4   2   29.01    3.35
   0  -4   2   27.92    7.15
   0   4  -2   26.10    3.95
   0  -4   2   27.99    5.20
   0   4  -1  165.63   10.42
   0  -4   1  164.10   11.44
   0  -4   1  170.52    9.87
   0  -4   0  227.52   13.58
   0   4   0  239.72   13.72
   0  -4   0  228.48   14.49
   0  -4  -1   22.73    4.92
   0   4   1   22.92    3.20
   0  -4  -1   30.11    5.36
   0   4   2  790.61   43.69
   0  -4  -2  846.08   44.31
   0   4   3  490.06   27.85
   0  -4  -3  496.27   27.47
   0   4   3  416.13   24.89
   0  -4  -3  454.71   25.14
   0   4   4  205.58   15.06
   0   4   4  157.10   11.75
   0  -4  -4  194.15   14.18
   0   4   5   24.77    5.91
   0  -4  -5   20.98    5.24
   0   4   5   15.61    3.71
   0   4   6    8.34    5.04
   0  -4  -6    1.55    4.23
   0   4   6    1.80    2.86
   0  -4  -7   24.25    6.39
   0   4   7   25.96    6.83
   0  -4  -7   19.79    3.12
   0  -4  -7   19.13    3.31
   0  -4  -7   14.87    3.11
   0  -4  -8  564.55   35.50
   0  -4  -8  508.18   28.80
   0   4   8  538.69   35.68
   0   4   8  485.42   34.98
   0  -4  -8  553.45   29.58
   0  -4  -8  581.21   28.88
   0  -4  -8  529.03   28.65
   0  -4  -9    1.88    4.38
   0   4   9   -0.90    9.92
   0   4   9    5.86    5.22
   0  -4  -9    0.29    2.68
   0  -4  -9    3.62    2.63
   0  -4  -9    6.21    2.92
   0  -4  -9    2.84    2.51
   0  -4 -10   90.34    6.96
   0  -4 -10   95.80    7.09
   0  -4 -11   19.78    3.03
   0  -4 -11   28.54    3.59
   0  -4 -12   76.56    5.24
   0  -4 -12   76.58    4.96
   0  -4 -13   72.59    4.52
   0  -4 -13   58.94    4.14
   0  -4 -13   60.93    4.13
   0  -5  16  135.69    8.21
   0   5 -16  139.96    7.57
   0  -5  15   27.16    4.34
   0   5 -15   27.73    4.42
   0   5 -15   21.25    3.99
   0   5 -14  172.39   11.58
   0   5 -14  205.68   11.89
   0  -5  14  200.05   12.19
   0   5 -14  176.47   10.77
   0   5 -14  200.48   11.78
   0  -5  13   48.07    6.09
   0   5 -13   49.69    6.29
   0   5 -13   42.86    4.68
   0   5 -12   44.02    5.51
   0   5 -12   36.26    4.59
   0  -5  12   42.00    5.98
   0   5 -12   41.39   11.25
   0  -5  12   39.44   12.28
   0   5 -12   46.88    6.08
   0   5 -12   40.50    4.72
   0  -5  11   -1.05   12.45
   0   5 -11   12.16    9.92
   0   5 -11    5.80    4.32
   0  -5  11   14.59    9.40
   0   5 -11   14.15    3.57
   0  -5  11    9.14    4.84
   0   5 -10  179.51   18.33
   0  -5  10  186.69   19.52
   0  -5  10  167.90   11.73
   0  -5  10  175.13   16.62
   0   5 -10  187.52   10.95
   0   5  -9  498.39   31.54
   0  -5   9  456.62   25.01
   0  -5   9  434.63   29.20
   0   5  -9  443.91   24.45
   0   5  -9  469.28   24.22
   0   5  -8   18.14    8.48
   0  -5   7   59.96    6.88
   0   5  -7   68.96   10.29
   0  -5   6  296.41   18.55
   0  -5   6  310.69   19.77
   0   5  -6  298.05   20.76
   0  -5   5  829.37   43.36
   0  -5   5  759.93   43.51
   0   5  -5  824.46   44.62
   0  -5   4 3712.84  177.21
   0   5  -4 3507.27  177.68
   0  -5   4 3346.20  178.22
   0  -5   3   15.34    5.57
   0  -5   3   15.91    8.13
   0  -5   3    9.00    1.90
   0   5  -3   15.34    6.51
   0  -5   2 2547.55  113.02
   0   5  -2 2375.49  111.80
   0   5  -2 2300.93  112.95
   0  -5   1 1011.03   54.89
   0   5  -1 1045.44   53.04
   0  -5   1 1019.85   52.04
   0  -5   0 1044.42   54.17
   0   5   0 1023.88   53.16
   0  -5   0 1017.95   52.67
   0  -5  -1    3.26    5.33
   0   5   1    2.66    3.39
   0  -5  -1    2.84    4.81
   0   5   1    4.67    4.19
   0  -5  -2 1498.30   73.96
   0   5   2 1455.86   72.87
   0   5   2 1615.26   76.56
   0  -5  -3  140.52   10.65
   0   5   3  131.08    9.60
   0  -5  -3  133.57   12.19
   0   5   3  156.03   13.00
   0  -5  -4  127.84    9.50
   0   5   4  113.33   11.93
   0  -5  -4  128.60   12.00
   0   5   5   -0.87    5.64
   0  -5  -5    3.06    3.18
   0  -5  -5    7.82    2.31
   0  -5  -5    7.06    4.27
   0  -5  -6 1198.16   64.82
   0   5   6 1099.13   65.01
   0  -5  -6 1202.06   58.83
   0  -5  -6 1113.95   57.82
   0  -5  -6 1126.81   57.97
   0  -5  -7  426.46   30.12
   0   5   7  422.67   30.84
   0  -5  -7  486.22   24.67
   0  -5  -7  457.75   24.98
   0  -5  -7  441.68   24.12
   0  -5  -7  431.19   24.20
   0  -5  -8  269.29   22.37
   0   5   8  331.57   24.85
   0   5   8  299.77   23.66
   0  -5  -8  307.32   17.25
   0  -5  -8  305.16   17.84
   0  -5  -8  303.54   17.22
   0  -5  -8  296.25   17.01
   0  -5  -9  102.94    7.25
   0  -5  -9   96.63    7.09
   0  -5  -9   90.29    7.43
   0  -5  -9   94.39    6.89
   0  -5  -9   85.85    6.77
   0  -5 -10    1.42    1.89
   0  -5 -10    5.93    3.08
   0  -5 -10    5.35    2.50
   0  -5 -11    5.82    1.83
   0  -5 -11    8.29    2.57
   0  -5 -12    2.34    2.23
   0  -5 -12   -0.30    1.98
   0   6 -16  225.12   11.50
   0  -6  16  209.38   11.92
   0   6 -15    6.61    4.01
   0  -6  15   10.82    3.81
   0   6 -15    0.91    3.36
   0  -6  14   19.05    4.68
   0   6 -14   23.45    4.68
   0   6 -14   24.63    3.63
   0  -6  13   81.65    7.64
   0   6 -13   89.06    6.50
   0   6 -13   73.57    6.05
   0  -6  12   -0.54    4.63
   0   6 -12   -1.13    3.41
   0   6 -12    2.52    4.16
   0   6 -12    5.48    3.56
   0   6 -12    0.45    4.21
   0   6 -11  181.15   11.80
   0  -6  11  184.50   20.26
   0   6 -11  181.38   18.75
   0  -6  11  171.75   12.20
   0   6 -11  181.01   11.32
   0  -6  11  178.03   17.28
   0   6 -11  185.14   11.28
   0  -6  10   14.26    4.59
   0   6 -10   23.91    9.77
   0  -6  10   18.45   10.29
   0   6 -10   16.61    4.42
   0   6 -10   17.39    4.28
   0   6  -9   70.71    6.15
   0   6  -9   81.07   11.72
   0  -6   9   77.75    6.77
   0   6  -9   72.18    6.67
   0  -6   9   73.75   11.58
   0   6  -8  131.66   14.03
   0   6  -8  104.88    7.72
   0  -6   8  115.64    8.30
   0   6  -8  109.40    8.00
   0   6  -8  124.72    7.59
   0   6  -7   70.95   10.89
   0  -6   7   59.25    7.65
   0  -6   7   67.57    4.72
   0   6  -6  177.67   15.45
   0  -6   6  172.93   14.15
   0  -6   6  172.93   13.27
   0  -6   6  174.18    9.84
   0  -6   5  441.69   31.33
   0   6  -5  495.02   30.35
   0  -6   5  512.33   29.45
   0  -6   5  504.27   25.61
   0   6  -4   42.49    8.62
   0  -6   4   56.06   10.12
   0  -6   4   41.40    7.61
   0  -6   4   43.00    3.75
   0   6  -3  337.08   23.09
   0  -6   3  410.55   23.35
   0  -6   3  363.13   19.12
   0   6  -2  541.05   31.48
   0  -6   2  498.37   30.28
   0   6  -2  535.83   29.55
   0  -6   2  562.17   31.24
   0   6  -1   75.42    6.99
   0  -6   1   67.36    4.99
   0  -6   1   78.03    5.11
   0  -6   0  192.69   12.51
   0  -6   0  202.39   10.95
   0  -6   0  183.40   10.58
   0  -6   0  178.14   14.26
   0  -6  -1  184.23   13.89
   0  -6  -1  179.07   10.20
   0   6   1  177.88   12.57
   0   6   1  206.66   15.38
   0  -6  -2   26.32    3.06
   0  -6  -2   31.28    6.59
   0   6   2   33.60    5.23
   0   6   2   27.87    6.25
   0  -6  -3   89.87    5.76
   0  -6  -3   87.83    8.99
   0   6   3   83.66   10.25
   0  -6  -3  102.99   10.91
   0  -6  -4 1596.34   84.15
   0   6   4 1674.46   90.92
   0  -6  -4 1616.07   89.92
   0  -6  -4 1759.89   84.18
   0  -6  -5    1.78    4.60
   0   6   5    1.00    5.60
   0  -6  -5    1.19    2.13
   0  -6  -5    0.38    2.14
   0  -6  -5    0.25    3.59
   0  -6  -5    3.33    2.54
   0  -6  -5    1.91    2.39
   0  -6  -6 1477.61   86.14
   0  -6  -6 1589.51   79.47
   0   6   6 1536.20   87.47
   0  -6  -6 1612.19   79.97
   0  -6  -6 1601.51   80.37
   0  -6  -6 1557.42   79.23
   0  -6  -7  142.78   14.62
   0   6   7  148.35   16.49
   0   6   7  147.87   15.71
   0  -6  -7  153.84    9.90
   0  -6  -7  160.47   10.62
   0  -6  -7  160.86   10.42
   0  -6  -7  152.87    9.76
   0  -6  -7  168.02   10.48
   0  -6  -8  742.85   40.75
   0  -6  -8  811.39   41.26
   0  -6  -8  872.04   41.28
   0  -6  -8  795.62   41.66
   0  -6  -8  752.69   40.52
   0  -6  -9    5.17    2.70
   0  -6  -9    6.29    2.26
   0  -6  -9    5.64    2.36
   0  -6 -10  187.12   10.32
   0  -6 -10  174.81   10.54
   0  -6 -11   16.19    2.51
   0  -6 -12  105.72    5.81
   0  -7  16   21.65    2.92
   0   7 -15    1.72    3.10
   0  -7  15    1.41    3.48
   0   7 -15   -0.67    2.43
   0   7 -15    4.77    3.89
   0  -7  14  117.74    8.62
   0   7 -14  119.47    7.74
   0  -7  13    8.26    3.81
   0  -7  13    4.54    4.69
   0   7 -13    4.06    3.50
   0   7 -13    7.45    3.54
   0  -7  12  278.29   16.42
   0   7 -12  271.34   15.45
   0   7 -12  250.95   15.76
   0   7 -12  294.53   15.79
   0   7 -12  249.97   15.23
   0  -7  11  328.89   18.72
   0   7 -11  286.89   24.74
   0  -7  11  319.61   27.11
   0   7 -11  308.53   17.52
   0  -7  11  317.35   23.84
   0   7 -11  314.41   18.12
   0   7 -10  106.34    7.80
   0  -7  10  116.42   14.91
   0   7 -10  100.43    8.10
   0   7 -10  115.06   14.93
   0  -7  10  102.19    8.77
   0   7 -10  114.99    8.71
   0   7 -10  112.44    7.83
   0  -7   9   89.24   13.15
   0   7  -9   70.46   12.68
   0   7  -9   71.56    6.42
   0  -7   9   85.04    7.22
   0   7  -9   74.18    7.06
   0   7  -9   73.17    6.06
   0   7  -8   55.51   10.76
   0   7  -8   61.61    5.67
   0  -7   8   71.95    6.42
   0   7  -8   68.52    5.31
   0   7  -8   53.16    5.97
   0  -7   8   68.76    8.28
   0  -7   7  168.48    9.76
   0  -7   7  178.72   13.97
   0   7  -7  175.88   16.30
   0  -7   7  164.09   10.84
   0   7  -7  164.79   10.43
   0   7  -7  161.57    9.85
   0  -7   6  117.26   15.03
   0   7  -6  107.07   12.89
   0  -7   6  101.65   12.19
   0  -7   6  142.71   12.18
   0  -7   6  115.03    7.37
   0   7  -5  204.70   16.99
   0  -7   5  198.34   11.29
   0  -7   5  224.07   16.29
   0   7  -4   12.33    7.66
   0  -7   4   15.85    3.06
   0  -7   4   18.07    6.37
   0   7  -3  170.65   14.34
   0  -7   3  140.11   13.14
   0  -7   3  155.12   13.70
   0  -7   3  159.19    9.36
   0   7  -2  228.16   17.67
   0  -7   2  222.32   16.30
   0  -7   1  139.53   12.69
   0  -7   1  142.98    8.74
   0  -7   1  154.87   13.35
   0   7   0  330.00   19.75
   0  -7   0  291.84   20.60
   0  -7   0  315.26   17.63
   0  -7   0  322.25   17.29
   0  -7   0  366.24   22.18
   0  -7  -1   35.48    3.77
   0  -7  -1   31.44    7.53
   0  -7  -1   38.94    3.85
   0  -7  -2   -0.21    3.70
   0   7   2    1.78    4.85
   0  -7  -2   -0.81    4.95
   0  -7  -2   -0.58    5.86
   0  -7  -2   -0.14    2.51
   0  -7  -3    0.93    2.27
   0  -7  -3    0.55    4.86
   0  -7  -3   -0.73    3.84
   0  -7  -3    0.99    1.73
   0   7   3    1.94    5.28
   0  -7  -3    0.22    2.56
   0  -7  -3   -0.87    4.74
   0  -7  -4   -1.86    5.37
   0   7   4   -1.04    4.97
   0  -7  -4   -0.36    2.01
   0  -7  -4    0.52    3.85
   0  -7  -4    2.13    2.64
   0  -7  -4    1.66    2.32
   0  -7  -5  111.99   12.64
   0   7   5  143.18   14.52
   0  -7  -5  119.83    7.76
   0  -7  -5  109.27    7.55
   0  -7  -5  119.93    8.71
   0  -7  -5  118.90    8.31
   0  -7  -6   18.33    6.21
   0   7   6   17.56    6.61
   0  -7  -6   19.78    3.39
   0  -7  -6   20.73    3.33
   0  -7  -6   18.02    2.92
   0  -7  -6   17.82    3.48
   0  -7  -6   17.58    3.90
   0  -7  -6   21.72    3.32
   0  -7  -7   61.84    5.14
   0  -7  -7   68.02    5.68
   0  -7  -7   67.77    5.93
   0  -7  -7   76.34    6.24
   0  -7  -7   60.19    5.07
   0  -7  -7   76.30    5.85
   0  -7  -8    5.64    2.51
   0  -7  -8    5.86    2.85
   0  -7  -8    3.79    2.08
   0  -7  -8    7.70    2.27
   0  -7  -8    6.10    2.72
   0  -7  -9   62.72    4.85
   0  -7  -9   67.03    5.02
   0  -7  -9   56.31    4.58
   0  -7 -10  225.09   12.40
   0  -7 -11  103.48    5.75
   0  -8  15   96.34    6.64
   0   8 -15   94.02    5.95
   0  -8  14    1.76    3.89
   0   8 -14    0.13    3.02
   0   8 -13  195.81   10.72
   0  -8  13  202.68   11.69
   0  -8  12  241.99   14.61
   0   8 -12  212.64   14.13
   0   8 -12  239.13   13.94
   0  -8  11  368.37   20.43
   0  -8  11  316.06   19.72
   0   8 -11  353.35   19.45
   0   8 -11  331.96   19.83
   0   8 -11  387.02   20.06
   0   8 -10   88.97    7.22
   0  -8  10   90.05   14.53
   0  -8  10  104.94    8.42
   0  -8  10   82.57    7.87
   0   8 -10   71.31   13.54
   0   8 -10  106.58    8.46
   0   8 -10  112.25    7.55
   0  -8   9  243.26   21.72
   0   8  -9  281.54   23.03
   0  -8   9  264.60   16.06
   0  -8   9  270.16   16.20
   0   8  -9  262.96   15.76
   0   8  -9  265.72   15.17
   0   8  -8  270.12   23.35
   0  -8   8  309.12   17.91
   0  -8   8  307.67   17.95
   0  -8   8  323.41   16.76
   0  -8   8  319.55   21.48
   0   8  -8  281.83   17.29
   0   8  -8  296.86   16.82
   0  -8   7  207.67   13.98
   0   8  -7  295.23   21.55
   0  -8   7  233.93   22.86
   0  -8   7  254.23   13.85
   0  -8   7  268.27   19.07
   0  -8   7  238.62   14.81
   0  -8   7  272.38   15.05
   0   8  -7  243.88   14.34
   0   8  -7  239.01   13.71
   0  -8   6   77.71    6.82
   0  -8   6   80.05    6.79
   0  -8   6   63.10    6.61
   0  -8   6   81.12   10.32
   0  -8   6   74.48    5.90
   0   8  -6   77.55   12.28
   0  -8   6   62.94    5.95
   0   8  -6   76.70    5.42
   0  -8   5  667.89   32.45
   0  -8   5  687.59   38.17
   0  -8   5  547.97   32.71
   0   8  -5  657.16   38.64
   0  -8   5  628.73   33.23
   0  -8   4   49.69    9.00
   0  -8   4   52.33    4.84
   0   8  -4   35.69    9.73
   0  -8   4   54.91    5.01
   0  -8   4   45.50    9.58
   0  -8   3  898.63   48.07
   0  -8   3  822.08   42.32
   0  -8   3  865.43   42.71
   0   8  -3  745.98   47.43
   0  -8   3  750.11   46.48
   0  -8   2  164.91   10.59
   0  -8   2  151.06   14.24
   0   8  -2  151.36   15.24
   0  -8   1  100.91    7.45
   0  -8   1   79.25   10.86
   0  -8   1   89.98    6.85
   0  -8   1  100.51    7.58
   0  -8   1   88.30   11.35
   0   8  -1   93.10   11.20
   0   8  -1   94.44   12.16
   0  -8   1  108.68    7.22
   0  -8   0   48.87    4.88
   0  -8   0   64.84    9.82
   0  -8   0   52.96    5.68
   0  -8   0   58.34    9.19
   0  -8   0   61.86    5.20
   0  -8  -1  104.61    7.19
   0  -8  -1   92.13    6.84
   0  -8  -1   93.16   11.06
   0  -8  -1   93.83    7.09
   0  -8  -1   96.82    7.75
   0  -8  -1  113.73   11.22
   0  -8  -1  101.25    7.13
   0   8   2   28.94    7.50
   0  -8  -2    6.55    5.21
   0  -8  -2   12.41    6.59
   0  -8  -2   11.30    5.98
   0  -8  -2   13.95    3.36
   0  -8  -3    1.49    2.51
   0   8   3    7.61    5.91
   0  -8  -3    2.14    4.21
   0  -8  -3    1.97    2.06
   0  -8  -3   -1.40    3.07
   0  -8  -3   -4.86    5.95
   0   8   4   63.66   10.58
   0  -8  -4   64.47    4.92
   0  -8  -4   59.45    6.47
   0  -8  -4   74.45    5.51
   0  -8  -4   59.15    5.97
   0  -8  -4   59.29    5.45
   0  -8  -4   68.06   10.00
   0  -8  -5   99.68    6.69
   0  -8  -5   97.25    7.06
   0  -8  -5  101.45    7.47
   0  -8  -5  104.02    7.87
   0  -8  -5   97.23    7.75
   0   8   5   93.99   12.65
   0  -8  -6   -0.27    2.69
   0  -8  -6   -0.97    3.18
   0  -8  -6    1.43    2.19
   0  -8  -6    0.58    2.51
   0  -8  -6    4.30    1.87
   0  -8  -7  195.71   11.67
   0  -8  -7  194.57   11.50
   0  -8  -7  178.21   11.23
   0  -8  -7  182.09   11.06
   0  -8  -8   43.43    4.10
   0  -8  -8   44.06    4.23
   0  -8  -8   42.62    3.84
   0  -8  -8   49.30    4.02
   0  -8  -9   28.13    2.86
   0  -8  -9   35.76    2.98
   0  -8  -9   27.12    2.89
   0  -9  15   91.36    6.40
   0   9 -15  103.32    5.91
   0   9 -14  301.57   16.42
   0  -9  14  309.42   16.59
   0   9 -14  291.00   15.85
   0  -9  13   10.19    4.39
   0   9 -13   13.18    3.73
   0   9 -13   11.73    4.80
   0   9 -13   11.72    3.56
   0  -9  12   91.76    7.50
   0  -9  12   61.78    6.18
   0   9 -12   76.71    6.68
   0   9 -12   81.74    7.46
   0   9 -12   80.72    6.38
   0  -9  11  269.55   17.49
   0  -9  11  319.87   18.27
   0   9 -11  340.78   18.05
   0   9 -11  305.26   17.26
   0   9 -11  315.50   17.91
   0  -9  10  122.91    9.07
   0  -9  10  120.51    9.45
   0   9 -10  131.38    9.49
   0   9 -10  111.88    8.22
   0   9  -9   82.57   13.42
   0   9  -9   82.35    7.41
   0  -9   9   77.44    7.39
   0  -9   9   88.29    7.90
   0   9  -9   76.11    7.44
   0   9  -9   82.09    6.45
   0  -9   8   67.28    5.75
   0  -9   8   66.41    9.73
   0   9  -8   64.14   12.11
   0   9  -8   66.55    6.77
   0  -9   8   76.03    6.98
   0  -9   8   70.90    6.90
   0  -9   8   77.72    7.36
   0   9  -8   61.09    6.77
   0   9  -8   66.07    5.72
   0  -9   7  472.00   23.87
   0  -9   7  510.01   30.19
   0   9  -7  408.70   30.53
   0  -9   7  367.84   23.84
   0   9  -7  479.27   24.46
   0  -9   7  462.70   24.08
   0  -9   7  470.08   24.78
   0  -9   7  488.45   24.94
   0   9  -7  399.74   23.88
   0   9  -7  426.41   23.38
   0  -9   6  360.10   18.56
   0  -9   6  293.09   18.63
   0   9  -6  327.95   25.14
   0   9  -6  353.82   18.86
   0  -9   6  338.33   18.75
   0  -9   6  335.81   19.10
   0   9  -6  323.28   18.42
   0   9  -6  308.36   17.74
   0   9  -5  399.62   28.95
   0  -9   5  390.45   23.32
   0   9  -5  439.80   23.06
   0  -9   5  441.67   23.20
   0  -9   5  377.96   22.92
   0  -9   5  441.95   23.64
   0  -9   5  407.99   28.35
   0  -9   5  450.71   29.21
   0  -9   5  449.50   23.01
   0  -9   4    6.17    3.57
   0   9  -4    6.63    8.27
   0   9  -4    1.84    3.12
   0  -9   4   -0.50    3.86
   0  -9   4    4.86    7.02
   0  -9   4    0.38    3.72
   0  -9   4   -1.45    7.78
   0  -9   4    2.10    3.66
   0  -9   3  437.04   24.40
   0  -9   3  466.43   24.85
   0  -9   3  463.34   29.54
   0   9  -3  421.09   29.97
   0  -9   2   40.12    5.02
   0  -9   2   27.34    4.65
   0  -9   2   33.07    4.96
   0  -9   2   49.35    9.07
   0   9  -2   20.01    6.47
   0  -9   2   32.61    4.65
   0   9  -2   30.81   10.12
   0   9  -1  827.05   45.31
   0  -9   1  860.71   45.42
   0  -9   1  899.81   45.10
   0  -9   1  920.19   51.51
   0  -9   1  914.58   45.83
   0  -9   1  880.03   50.06
   0  -9   1  915.51   45.56
   0   9  -1  795.86   50.92
   0   9  -1  808.14   52.64
   0   9   0   30.07    4.11
   0  -9   0   41.17    5.41
   0  -9   0   34.32    4.53
   0   9   0   37.44    8.62
   0   9   0   29.68    9.29
   0  -9   0   25.21    7.91
   0  -9   0   35.43    4.16
   0  -9   0   27.16    8.22
   0  -9   0   38.17    4.72
   0  -9  -1   82.74    6.74
   0  -9  -1  102.15   11.99
   0  -9  -1   91.83   10.48
   0   9   1   84.09   12.37
   0   9   2  300.04   24.37
   0  -9  -2  308.81   17.83
   0  -9  -2  349.52   17.74
   0  -9  -2  286.59   16.95
   0  -9  -2  278.90   21.49
   0  -9  -3  516.63   28.85
   0   9   3  522.82   36.48
   0  -9  -3  564.21   28.37
   0  -9  -4  174.41   10.17
   0  -9  -4  173.76   11.37
   0  -9  -4  162.07   10.35
   0  -9  -5  141.48    8.98
   0  -9  -5  139.91    9.52
   0  -9  -5  159.96   10.07
   0  -9  -5  157.16    9.93
   0  -9  -6  123.17    7.94
   0  -9  -6  111.02    7.85
   0  -9  -6  107.45    7.12
   0  -9  -7    5.72    2.15
   0  -9  -7    5.86    2.61
   0  -9  -7    4.09    1.94
   0  -9  -8   15.25    2.40
   0  -9  -8   15.38    2.03
   0 -10  14   14.17    3.43
   0  10 -14   13.15    2.61
   0  10 -14   18.50    3.88
   0  10 -14   15.92    2.82
   0 -10  13   -0.32    3.66
   0  10 -13   -0.39    3.13
   0  10 -13   -4.30    4.35
   0  10 -13   -0.59    2.87
   0 -10  12  207.26   12.20
   0  10 -12  197.25   11.73
   0  10 -12  185.78   11.25
   0  10 -12  180.43   11.85
   0 -10  11    4.41    3.68
   0 -10  11    7.00    4.59
   0  10 -11    5.98    4.87
   0  10 -11    5.13    3.34
   0 -10  10  253.45   15.23
   0 -10  10  227.77   14.60
   0  10 -10  278.43   15.17
   0  10 -10  238.48   14.76
   0  10 -10  241.81   14.12
   0  10  -9   -0.51    3.25
   0  10  -9    2.54    4.22
   0 -10   9    1.35    4.51
   0 -10   9   -2.44    4.10
   0  10  -9   -0.99    4.80
   0 -10   9    4.95    3.07
   0 -10   8  266.75   15.16
   0  10  -8  248.01   14.67
   0  10  -8  280.19   15.84
   0 -10   8  295.00   15.64
   0 -10   8  267.97   15.87
   0 -10   8  285.94   16.35
   0  10  -8  260.14   15.50
   0 -10   8  268.97   21.90
   0 -10   7  100.92   13.98
   0 -10   7  106.35   12.08
   0 -10   7   88.54    6.93
   0  10  -7   89.65   12.61
   0  10  -7   88.72    7.23
   0 -10   7   84.67    6.98
   0 -10   7   73.05    7.82
   0 -10   7   82.39    7.78
   0 -10   7   83.10    7.44
   0  10  -7   77.73    7.24
   0  10  -7   77.19    6.04
   0 -10   6  346.08   17.50
   0 -10   6  349.95   23.99
   0 -10   6  245.61   17.48
   0  10  -6  314.37   23.86
   0  10  -6  292.07   17.31
   0 -10   6  300.14   17.64
   0 -10   6  324.81   17.47
   0 -10   6  319.78   17.97
   0  10  -6  274.30   17.02
   0 -10   6  330.18   23.83
   0 -10   5    2.96    3.71
   0  10  -5   17.71    8.57
   0  10  -5    2.64    3.38
   0 -10   5    5.73    3.84
   0 -10   5    7.02    5.45
   0 -10   5    7.46    4.32
   0 -10   5    5.35    7.51
   0 -10   5    7.60    4.28
   0 -10   5   -6.40    8.45
   0  10  -4    0.98    4.96
   0  10  -4    3.52    8.87
   0 -10   4    5.69    3.76
   0  10  -4    6.92    3.37
   0 -10   4    4.79    4.05
   0 -10   4    7.22    8.65
   0 -10   4    8.12    4.40
   0 -10   4    9.34    8.40
   0 -10   4    1.80    3.99
   0 -10   3  196.49   12.28
   0 -10   3  212.47   12.76
   0  10  -3  187.41   17.67
   0 -10   3  193.93   17.12
   0  10  -2   54.17   10.15
   0  10  -2   86.24   12.11
   0 -10   2   74.73    6.66
   0  10  -2   58.24    6.08
   0 -10   2   74.52    6.85
   0 -10   2   83.50    6.87
   0 -10   2   81.10   11.92
   0 -10   2   71.00    6.95
   0 -10   2   72.03    5.86
   0 -10   2   65.43   10.64
   0 -10   1   26.84    4.25
   0  10  -1   13.98    6.49
   0  10  -1   16.75    8.86
   0  10  -1   20.01    3.69
   0 -10   1   23.16    4.76
   0 -10   1   18.64    4.72
   0 -10   1   27.66    8.02
   0 -10   1   31.43    8.47
   0 -10   1   23.45    4.58
   0 -10   1   17.85    3.81
   0 -10   0    0.60    3.62
   0 -10   0    2.48    6.14
   0 -10   0    0.20    2.78
   0  10   0   -1.10    5.96
   0  10   0   -0.88    8.69
   0 -10  -1  348.61   19.75
   0 -10  -1  360.75   19.65
   0 -10  -1  323.22   18.94
   0 -10  -1  350.93   19.56
   0 -10  -2   55.26    5.27
   0 -10  -2   53.89    5.40
   0 -10  -2   53.08    5.52
   0 -10  -2   50.76    4.70
   0 -10  -3  662.94   36.07
   0 -10  -3  640.79   35.05
   0 -10  -3  738.12   35.80
   0 -10  -4  246.02   14.59
   0 -10  -5  328.73   18.26
   0 -10  -5  336.06   18.39
   0 -10  -6   75.83    5.38
   0 -10  -6   71.93    5.19
   0 -10  -7   60.77    4.21
   0 -11  14   30.36    3.54
   0  11 -14   50.86    3.10
   0 -11  13   20.92    3.61
   0  11 -13   14.24    3.05
   0  11 -13   18.50    2.79
   0 -11  12   65.32    5.83
   0  11 -12   56.51    5.76
   0  11 -12   65.38    4.93
   0 -11  11   74.76    6.61
   0  11 -11   76.95    6.29
   0  11 -11   74.56    6.45
   0  11 -11   68.36    5.44
   0 -11  10  304.33   16.81
   0 -11  10  249.94   15.80
   0  11 -10  300.41   16.33
   0  11 -10  296.48   16.12
   0  11 -10  274.79   15.44
   0  11  -9    2.62    2.92
   0  11  -9    3.04    4.04
   0 -11   9    5.58    4.61
   0 -11   9    1.45    3.72
   0  11  -9    2.50    4.53
   0 -11   9    4.80    3.02
   0 -11   9   -1.11    4.14
   0  11  -8  354.73   18.75
   0 -11   8  352.16   18.67
   0 -11   8  318.64   18.13
   0 -11   8  381.09   19.52
   0 -11   8  343.35   18.79
   0  11  -8  314.59   17.57
   0 -11   8  338.26   18.37
   0 -11   7  172.67   11.21
   0 -11   7  157.22   10.52
   0 -11   7  147.46    9.91
   0 -11   7  157.37   10.66
   0  11  -7  145.21   10.10
   0 -11   7  158.08   10.09
   0 -11   7  127.66   11.04
   0 -11   6   40.29    5.68
   0 -11   6   47.69    6.49
   0 -11   6   53.34    5.61
   0  11  -6   42.98    5.22
   0 -11   6   52.81    5.72
   0 -11   5   56.12    6.15
   0 -11   5   45.78    5.66
   0 -11   5   58.22    6.92
   0  11  -5   49.23    5.17
   0 -11   5   49.80    5.82
   0 -11   4   10.53    4.41
   0 -11   4   15.72    4.35
   0 -11   4   14.63    4.67
   0 -11   3    3.10    4.16
   0 -11   3    0.22    4.28
   0  11  -3    0.45    3.03
   0 -11   2   98.26    7.45
   0 -11   2  108.82    8.30
   0 -11   2  117.44    8.15
   0  11  -2   90.20    7.29
   0 -11   2   88.06    6.85
   0 -11   2  103.81    7.91
   0 -11   1  277.27   16.12
   0  11  -1  244.89   16.05
   0 -11   1  322.31   17.20
   0 -11   1  305.26   16.54
   0 -11   1  325.85   17.40
   0 -11   1  268.67   16.38
   0 -11   0   41.74    6.14
   0 -11   0   44.23    5.01
   0 -11   0   42.95    4.61
   0 -11   0   42.14    5.02
   0 -11  -1    0.97    4.04
   0 -11  -1    0.46    2.93
   0 -11  -1   -2.24    3.12
   0 -11  -1    1.00    2.77
   0 -11  -2   69.66    5.50
   0 -11  -2   73.30    6.17
   0 -11  -2   75.79    5.92
   0 -11  -3    3.28    2.62
   0 -11  -3   -0.20    2.18
   0 -11  -4  147.73    9.01
   0 -11  -5   27.24    2.75
   0 -11  -6   48.16    3.27
   0 -12  13   15.41    2.47
   0  12 -12   45.87    3.40
   0  12 -12   50.94    4.17
   0 -12  12   50.47    4.49
   0  12 -11   21.87    2.74
   0  12 -11   20.57    3.62
   0 -12  11   26.88    4.01
   0  12 -10   81.77    5.42
   0  12 -10   88.80    6.43
   0 -12  10   90.16    6.94
   0 -12   9   47.21    5.44
   0  12  -9   43.53    4.67
   0 -12   9   42.04    4.05
   0 -12   8   35.34    5.30
   0 -12   8   21.11    4.21
   0 -12   8   25.69    4.03
   0 -12   8   15.94    4.92
   0  12  -8   31.67    4.29
   0 -12   7   30.45    4.57
   0 -12   7   35.22    5.78
   0 -12   7   35.09    4.31
   0 -12   7   34.66    4.52
   0  12  -7   30.75    4.27
   0 -12   6    7.87    3.95
   0 -12   6    8.46    3.64
   0 -12   6   11.06    5.34
   0 -12   6    8.21    3.97
   0 -12   6    7.10    5.63
   0  12  -6   10.17    3.28
   0 -12   5   73.02    6.53
   0 -12   5   57.02    7.68
   0 -12   5   79.98    6.79
   0 -12   5   81.59    6.39
   0 -12   5   73.21    7.15
   0  12  -5   64.02    6.02
   0 -12   4   46.24    5.07
   0 -12   4   51.79    5.50
   0  12  -4   35.41    4.61
   0 -12   4   53.18    5.40
   0 -12   3   33.82    4.84
   0  12  -3   24.87    3.77
   0 -12   3   27.82    3.85
   0 -12   3   27.33    4.69
   0 -12   2   97.80    7.21
   0 -12   2   81.87    6.03
   0 -12   2   90.92    6.72
   0 -12   1   39.92    5.61
   0 -12   1   38.32    4.92
   0 -12   1   24.28    4.07
   0 -12   1   29.05    5.45
   0 -12   1   31.71    4.22
   0 -12   0   16.61    3.25
   0 -12   0   18.17    2.99
   0 -12   0   20.45    3.32
   0 -12   0   18.09    4.20
   0 -12  -1   59.93    4.55
   0 -12  -1   50.51    4.72
   0 -12  -1   56.54    4.44
   0 -12  -2   10.91    2.41
   0 -12  -2   12.65    2.44
   0 -12  -3    7.62    1.86
   0 -12  -3    7.66    2.17
   0 -12  -4    3.65    1.55
   0 -12  -4    2.35    1.31
   0 -13  11    0.33    2.39
   0  13 -11   -0.39    1.82
   0  13 -11    0.88    1.96
   0 -13  10  118.56    7.15
   0  13 -10  129.77    6.66
   0 -13   9   29.68    3.89
   0  13  -9   50.44    3.91
   0  13  -8   60.51    4.31
   0  13  -8   51.99    4.46
   0 -13   8   45.13    4.29
   0 -13   8   47.81    4.67
   0 -13   8   62.09    4.41
   0  13  -7  193.55   10.48
   0 -13   7  208.47   11.11
   0  13  -7  192.48   11.12
   0 -13   7  197.90   11.22
   0 -13   7  218.70   11.18
   0 -13   6  131.75    8.45
   0  13  -6  124.86    8.34
   0 -13   6  150.57    9.02
   0 -13   6  133.30    8.41
   0 -13   6  152.75    8.65
   0 -13   5   28.89    3.92
   0  13  -5   22.25    3.15
   0 -13   5   23.43    3.45
   0 -13   5   30.65    3.97
   0 -13   4   48.86    4.75
   0  13  -4   35.30    3.67
   0 -13   4   41.29    3.88
   0 -13   3   24.17    2.87
   0 -13   3   25.48    3.89
   0 -13   3   22.71    3.78
   0 -13   3   15.94    4.64
   0 -13   3   28.29    3.81
   0 -13   2   -0.29    3.27
   0 -13   2    2.36    4.30
   0 -13   2    1.15    2.56
   0 -13   2   -1.72    2.85
   0 -13   2   -2.01    3.98
   0 -13   1   -0.46    2.19
   0 -13   1    5.71    3.09
   0  13   0   -0.18    1.46
   0 -13   0    1.34    1.58
   0 -13   0    0.39    1.80
   0 -13  -1   53.70    3.87
   0 -13  -2    5.08    1.23
   0 -14   8   12.41    2.07
   0 -14   7   30.16    2.43
   0 -14   7   20.29    2.62
   0 -14   6    1.18    2.08
   0 -14   6   -0.62    1.68
   0 -14   5   74.85    6.10
   0 -14   5  125.37    6.14
   0 -14   4   19.27    2.65
   0 -14   4   25.55    2.70
   0  14  -3    0.95    2.04
   0 -14   3   21.20    2.21
   1 -14   1   20.43    1.92
   1 -14   2   44.22    3.54
   1 -14   2   57.85    3.70
   1 -14   3   10.83    2.32
   1 -14   3    7.82    1.81
   1 -14   4   90.94    5.46
   1 -14   4   97.00    6.10
   1 -14   5    1.49    1.96
   1 -14   5   -1.72    2.44
   1 -14   6   12.18    2.37
   1 -14   7    4.91    2.20
   1 -14   7   -0.51    2.19
   1 -14   8    5.93    2.05
   1 -14   8   -0.49    1.82
   1 -14   9    0.90    1.70
   1 -13  -1    0.11    1.71
   1 -13  -1   -0.14    1.60
   1 -13   0  261.29   13.99
   1 -13   0  249.82   14.09
   1 -13   1   14.78    2.92
   1 -13   1    7.50    2.31
   1 -13   1    7.41    3.59
   1 -13   1   11.70    2.67
   1 -13   2   93.49    6.25
   1 -13   2  105.23    6.95
   1 -13   2  109.89    7.35
   1 -13   2   94.63    7.13
   1 -13   2   84.71    7.22
   1 -13   2  107.47    7.03
   1 -13   3   -0.95    2.58
   1 -13   3   -1.75    3.20
   1 -13   3   -0.26    4.59
   1 -13   3    1.84    2.92
   1 -13   3    2.91    3.26
   1 -13   3   -0.46    4.42
   1 -13   4  213.15   12.28
   1 -13   4  211.84   12.23
   1 -13   5    8.58    3.62
  -1  13  -5   10.37    2.46
   1 -13   5   11.36    3.29
   1 -13   5    9.52    4.88
   1 -13   5    9.35    3.55
   1 -13   5    8.74    3.15
  -1  13  -6  293.38   18.13
   1 -13   6  387.81   18.61
   1 -13   6  374.15   18.84
   1 -13   6  359.30   18.73
   1 -13   6  307.58   18.74
   1 -13   7   30.39    4.17
  -1  13  -7   25.94    3.50
  -1  13  -7   30.61    3.25
   1 -13   7   22.51    3.90
   1 -13   7   36.31    4.04
   1 -13   7   27.15    4.90
   1 -13   8  240.36   13.55
   1 -13   8  256.88   14.12
   1 -13   8  265.89   13.75
  -1  13  -8  267.37   13.50
  -1  13  -9   10.10    2.85
  -1  13 -10  111.80    6.85
   1 -13  11    0.08    1.83
  -1  13 -11    3.31    2.14
   1 -12  -4   12.01    1.98
   1 -12  -3   82.63    5.46
   1 -12  -2    5.36    2.25
   1 -12  -2    5.90    2.33
   1 -12  -1  280.88   16.01
   1 -12  -1  295.00   15.77
   1 -12   0    3.58    3.62
   1 -12   0    4.13    3.00
   1 -12   0    2.49    2.21
   1 -12   0    0.59    3.02
   1 -12   0    2.23    4.11
   1 -12   1   82.38    6.45
   1 -12   1  106.19    7.49
   1 -12   1  106.04    7.77
   1 -12   1   82.82    7.26
   1 -12   1   97.90    7.94
   1 -12   1   97.08    7.20
   1 -12   2  154.23   10.49
   1 -12   2  185.57   11.03
   1 -12   2  177.66   11.09
   1 -12   2  175.44   11.09
   1 -12   2  167.37   11.35
   1 -12   2  160.78   10.79
   1 -12   2  173.53   11.64
   1 -12   3  205.66   13.10
   1 -12   3  231.31   13.35
   1 -12   3  215.77   13.20
   1 -12   4   31.01    4.76
  -1  12  -4   25.50    3.95
   1 -12   4   40.05    5.22
   1 -12   4   37.29    4.76
   1 -12   5   10.76    4.17
   1 -12   5    9.71    3.77
   1 -12   5    3.49    3.58
   1 -12   5   10.62    5.87
   1 -12   5   10.35    4.29
   1 -12   6   60.93    5.59
   1 -12   6   65.30    6.03
   1 -12   6   53.94    6.55
   1 -12   6   61.34    7.18
   1 -12   6   59.28    6.00
  -1  12  -6   46.37    4.93
   1 -12   7   10.45    3.50
   1 -12   7    5.34    5.46
   1 -12   7    7.27    3.83
   1 -12   7   10.06    4.01
   1 -12   7   12.76    5.44
  -1  12  -7   14.20    3.64
   1 -12   8  325.61   19.12
   1 -12   8  351.67   19.36
   1 -12   8  366.81   19.21
  -1  12  -8  351.84   19.10
   1 -12   9  144.01    9.27
  -1  12  -9  155.44    9.83
   1 -12   9  162.36    9.64
  -1  12 -10   24.12    4.03
  -1  12 -10   22.71    2.90
   1 -12  10   21.92    3.82
  -1  12 -11   97.88    5.98
  -1  12 -11   99.23    6.80
  -1  12 -12  116.47    5.53
  -1  12 -12  120.37    6.26
   1 -11  -6   12.87    2.10
   1 -11  -5   86.83    5.77
   1 -11  -4   23.64    2.64
   1 -11  -4   24.02    3.45
   1 -11  -3  105.87    7.16
   1 -11  -3   98.49    6.75
   1 -11  -2   41.37    4.45
   1 -11  -2   31.95    4.17
   1 -11  -1   75.88    6.56
   1 -11  -1   74.12    5.87
   1 -11  -1   64.98    5.91
   1 -11  -1   69.38    6.35
   1 -11  -1   52.17    5.35
   1 -11   0   43.12    6.05
   1 -11   0   38.59    4.44
   1 -11   0   44.29    5.56
   1 -11   0   39.86    4.44
   1 -11   0   41.77    5.21
   1 -11   0   36.22    5.04
   1 -11   0   53.32    6.36
   1 -11   1    8.60    5.90
   1 -11   1    7.33    3.98
   1 -11   1   15.48    5.56
   1 -11   1   13.76    4.70
   1 -11   1   11.89    3.64
   1 -11   1    4.95    4.15
   1 -11   1    9.00    2.88
   1 -11   1    8.25    3.46
   1 -11   2   -3.12    6.10
   1 -11   2    1.09    4.16
   1 -11   2    0.73    4.33
   1 -11   2    4.65    5.55
   1 -11   2   -0.69    3.75
   1 -11   2   -0.50    3.99
   1 -11   2    0.86    2.15
   1 -11   2   -1.43    3.48
   1 -11   3   41.57    5.48
   1 -11   3   38.69    6.11
   1 -11   3   41.94    5.67
   1 -11   3   30.29    4.85
   1 -11   4   14.28    4.49
   1 -11   4   11.22    4.17
   1 -11   4   26.26    7.00
   1 -11   4   16.30    4.84
  -1  11  -4   10.31    5.65
   1 -11   4    8.53    3.92
  -1  11  -5  145.93    9.45
   1 -11   5  145.09   10.20
   1 -11   5  136.28    9.93
   1 -11   5  148.76   10.29
   1 -11   5  158.45   11.56
   1 -11   5  149.78   10.24
  -1  11  -6   12.03    3.78
   1 -11   6    7.80    5.69
   1 -11   6    8.87    4.37
   1 -11   6   11.58    4.22
   1 -11   6    3.78    6.07
   1 -11   6    6.68    4.30
   1 -11   6    6.90    4.04
  -1  11  -7  116.17    8.30
   1 -11   7  125.59    9.19
   1 -11   7  116.71    8.52
   1 -11   7  103.95    8.18
   1 -11   7  115.53    8.39
   1 -11   7  111.91    9.37
   1 -11   7  102.41    8.26
  -1  11  -8    7.88    3.95
   1 -11   8    9.30    4.34
   1 -11   8    9.80    3.77
  -1  11  -8    5.89    2.95
   1 -11   8   11.25    3.82
   1 -11   8    8.78    5.15
  -1  11  -9  322.43   17.25
  -1  11  -9  359.35   18.36
   1 -11   9  341.41   18.02
   1 -11   9  282.97   17.48
  -1  11  -9  314.10   17.67
   1 -11   9  294.68   17.75
   1 -11   9  321.18   17.61
  -1  11 -10    0.19    3.92
  -1  11 -10    0.15    4.38
  -1  11 -10   -0.27    2.95
   1 -11  10   -0.66    3.61
  -1  11 -11  126.61    7.89
  -1  11 -11  113.63    7.79
  -1  11 -11  116.20    7.09
  -1  11 -12   10.57    2.92
  -1  11 -12    7.42    4.40
  -1  11 -13  182.05   10.00
  -1  11 -13  185.32   10.30
  -1  11 -13  173.49   10.33
  -1  11 -14   15.88    2.09
  -1  11 -14   18.79    2.15
   1 -10  -7   56.61    4.25
   1 -10  -6   29.36    3.52
   1 -10  -6   27.58    3.22
   1 -10  -5  324.97   17.91
   1 -10  -5  370.83   19.07
   1 -10  -4   86.16    6.34
   1 -10  -4   89.22    7.02
   1 -10  -3  366.63   19.77
   1 -10  -3  335.52   19.47
   1 -10  -2  132.94    9.34
   1 -10  -2  135.45    9.18
   1 -10  -2  141.25    9.71
   1 -10  -2  124.90    8.78
   1 -10  -2  119.56    8.37
   1 -10  -2  135.89    8.97
  -1  10   1   30.93   10.24
   1 -10  -1   31.48    4.14
  -1  10   1   26.59    7.55
   1 -10  -1   32.52    4.66
   1 -10  -1   46.65    5.93
   1 -10  -1   25.17    7.74
   1 -10  -1   27.93    5.07
   1 -10  -1   36.10    5.01
   1 -10  -1   35.38    4.46
   1 -10  -1   30.71    4.11
   1 -10   0    4.54    3.38
  -1  10   0    3.89    9.11
   1 -10   0    5.61    4.66
   1 -10   0    4.74    3.98
   1 -10   0   15.28    7.68
   1 -10   0    7.51    5.78
   1 -10   0    3.69    4.10
   1 -10   0    2.75    2.98
   1 -10   0    2.02    3.04
   1 -10   0    1.42    2.93
  -1  10  -1   -0.97    9.47
   1 -10   1    1.83    3.47
   1 -10   1    3.02    4.35
   1 -10   1   -1.45    6.05
   1 -10   1    3.53    7.49
   1 -10   1   -0.64    3.99
   1 -10   1    4.44    4.13
   1 -10   1    4.66    2.76
   1 -10   1    1.21    3.17
   1 -10   2    9.05    7.63
   1 -10   2    2.62    4.12
   1 -10   2    7.10    3.67
  -1  10  -2    1.06    5.58
  -1  10  -2   -1.92    9.36
   1 -10   2    7.98    4.27
   1 -10   2    3.60    4.53
   1 -10   2    1.73    4.36
   1 -10   2   -0.38    2.41
   1 -10   2    5.98    6.56
   1 -10   3   38.95    5.57
   1 -10   3   41.88    5.97
   1 -10   3   38.98    5.30
   1 -10   3   38.63    8.98
  -1  10  -3   45.87   11.24
  -1  10  -4    4.78    9.17
   1 -10   4    8.25    3.86
  -1  10  -4   10.01    3.30
   1 -10   4   10.80    4.47
   1 -10   4    9.77    4.20
   1 -10   4    4.42    7.89
   1 -10   4   11.86    7.96
   1 -10   4    4.64    4.31
  -1  10  -5   30.75   10.32
   1 -10   5   16.60    4.32
  -1  10  -5   15.31    3.90
   1 -10   5   15.14    5.81
   1 -10   5   24.23    4.92
   1 -10   5   19.32    4.51
   1 -10   5   11.20    4.32
   1 -10   5   16.72    9.39
   1 -10   5   23.08    4.63
   1 -10   5   35.07    8.66
   1 -10   6    8.65    3.81
  -1  10  -6   16.49    9.74
  -1  10  -6    9.50    3.86
   1 -10   6   11.28    5.60
   1 -10   6    8.56    3.89
   1 -10   6   23.12   10.03
   1 -10   6    7.86    7.63
   1 -10   6    7.16    6.10
   1 -10   6    6.76    4.03
   1 -10   7   25.99    8.08
   1 -10   7   21.11    4.60
   1 -10   7   24.52    6.06
  -1  10  -7   22.54   10.47
   1 -10   7   20.64    4.45
  -1  10  -7   32.76    4.81
   1 -10   7   25.24    6.02
   1 -10   7   25.91    4.58
  -1  10  -7   27.48    3.60
   1 -10   7   42.00   11.45
   1 -10   8  119.20   14.64
   1 -10   8   74.88    7.87
   1 -10   8   86.36    6.93
   1 -10   8   98.57   11.64
  -1  10  -8  107.34   13.68
   1 -10   8   66.90    6.84
  -1  10  -8  100.54    7.75
   1 -10   8   88.73    7.90
   1 -10   8   79.92    7.00
  -1  10  -8   93.65    7.36
  -1  10  -8   88.64    6.41
  -1  10  -9    2.08    4.27
  -1  10  -9    6.31    3.29
   1 -10   9    6.49    3.67
  -1  10  -9    7.92    4.83
   1 -10   9    6.08    3.17
   1 -10  10    1.34    3.39
  -1  10 -10    3.69    3.36
  -1  10 -10    4.90    4.28
  -1  10 -10    3.54    4.70
  -1  10 -11  126.30    8.33
  -1  10 -11  126.08    9.07
  -1  10 -12   73.82    5.77
  -1  10 -12   69.26    6.59
  -1  10 -13   43.67    4.20
  -1  10 -13   43.54    4.63
  -1  10 -13   48.07    5.53
  -1  10 -14   58.08    4.42
  -1  10 -14   66.40    5.31
  -1  10 -14   54.96    4.36
   1  -9  -8   17.72    2.60
   1  -9  -8   17.03    2.31
   1  -9  -7  156.38    9.24
   1  -9  -7  153.13    9.30
   1  -9  -7  137.86    8.64
   1  -9  -6   60.06    5.35
   1  -9  -6   51.80    5.08
   1  -9  -6   52.30    4.54
   1  -9  -5  105.16    7.80
   1  -9  -5   92.90    7.07
   1  -9  -5  108.70    7.94
   1  -9  -5  110.09    7.08
   1  -9  -4   77.80    6.99
   1  -9  -4   82.76    6.58
   1  -9  -4   82.31    6.93
   1  -9  -4   89.47    6.20
   1  -9  -3   59.36    5.72
   1  -9  -3   61.55    5.88
  -1   9   3   44.17    9.51
   1  -9  -3   64.50    6.08
   1  -9  -3   60.84    4.91
   1  -9  -2  140.40    9.18
   1  -9  -2  117.07    8.42
   1  -9  -2  111.75   12.34
   1  -9  -2  128.15    8.90
   1  -9  -2  135.46    9.55
   1  -9  -2  132.43    9.19
   1  -9  -2  118.41    9.11
   1  -9  -2  128.88    8.40
  -1   9   2  116.61   14.17
  -1   9   1  296.41   23.86
   1  -9  -1  315.88   16.72
   1  -9  -1  303.57   17.40
   1  -9  -1  297.75   21.97
   1  -9  -1  312.08   17.25
   1  -9  -1  260.13   16.45
   1  -9  -1  276.72   16.66
   1  -9  -1  296.16   17.35
   1  -9  -1  311.78   17.10
   1  -9  -1  270.76   16.53
   1  -9  -1  302.18   16.83
   1  -9   0  401.24   26.78
  -1   9   0  433.99   31.17
   1  -9   0  488.87   23.91
  -1   9   0  371.79   29.98
   1  -9   0  442.09   24.15
   1  -9   0  424.67   29.24
   1  -9   0  410.82   23.51
   1  -9   0  429.22   24.14
   1  -9   0  431.70   23.89
   1  -9   0  459.68   23.70
   1  -9   0  428.53   23.86
   1  -9   1  226.71   18.60
   1  -9   1  199.84   13.06
   1  -9   1  214.43   13.59
  -1   9  -1  228.81   19.97
   1  -9   1  259.09   13.48
   1  -9   1  227.34   13.97
   1  -9   1  211.44   13.17
   1  -9   1  218.61   13.62
   1  -9   1  219.20   13.03
   1  -9   1  196.48   16.67
   1  -9   2  310.98   18.37
   1  -9   2  310.56   18.59
   1  -9   2  312.82   18.29
   1  -9   2  308.17   22.20
   1  -9   2  347.33   18.34
  -1   9  -2  339.24   25.06
  -1   9  -3  445.59   31.22
   1  -9   3  421.86   24.81
   1  -9   3  480.37   25.09
   1  -9   3  474.82   25.28
   1  -9   3  445.70   29.18
   1  -9   3  482.37   30.80
   1  -9   4  113.76    8.67
  -1   9  -4  119.17   14.91
  -1   9  -4  121.52    8.28
   1  -9   4  126.15    9.23
   1  -9   4  127.68    8.91
   1  -9   4  125.64   13.46
   1  -9   4  128.43    8.74
   1  -9   4  121.39   13.43
   1  -9   5   14.61    5.26
   1  -9   5   11.31    7.19
   1  -9   5   11.30    3.93
   1  -9   5    6.33    4.03
   1  -9   5   18.91    9.37
   1  -9   5    3.58    7.93
   1  -9   5    4.68    3.37
  -1   9  -5   12.59    9.29
   1  -9   6  277.00   16.83
  -1   9  -6  323.98   24.26
   1  -9   6  298.47   17.05
   1  -9   6  294.57   16.66
   1  -9   6  309.34   22.40
   1  -9   6  301.42   17.12
  -1   9  -6  283.20   15.92
   1  -9   6  328.30   23.28
   1  -9   7   18.11   11.12
  -1   9  -7    3.82    8.95
   1  -9   7    5.69    3.28
   1  -9   7    9.79    5.28
   1  -9   7   12.03    5.40
   1  -9   7    2.80    3.67
   1  -9   7   13.06    7.24
   1  -9   7    5.48    3.96
  -1   9  -7    6.15    4.44
  -1   9  -7    8.22    2.94
   1  -9   8   70.63   12.79
   1  -9   8   68.16    6.91
   1  -9   8   77.24    9.98
   1  -9   8   73.73    6.05
   1  -9   8   57.80    5.93
  -1   9  -8   70.97   12.46
   1  -9   8   66.55    6.59
   1  -9   8   74.22    7.17
  -1   9  -8   65.15    6.63
  -1   9  -8   77.10    5.84
  -1   9  -9  113.98    8.48
  -1   9  -9  106.82    7.60
   1  -9   9   93.86    7.99
  -1   9 -10  135.82    9.70
  -1   9 -10  145.88    9.03
   1  -9  10  114.81    9.01
  -1   9 -11   42.81    5.97
  -1   9 -11   30.16    4.46
   1  -9  11   31.58    4.45
  -1   9 -12   62.26    5.97
  -1   9 -12   55.36    5.36
  -1   9 -12   51.55    6.49
  -1   9 -13   39.28    4.80
  -1   9 -13   43.99    4.61
  -1   9 -13   46.73    5.69
  -1   9 -14   29.00    3.49
  -1   9 -14   30.35    4.77
  -1   9 -15   63.29    4.25
  -1   9 -15   62.59    4.95
   1  -8 -10    1.77    1.40
   1  -8  -9   55.24    4.28
   1  -8  -9   56.49    4.24
   1  -8  -9   57.50    4.14
   1  -8  -8   73.21    5.65
   1  -8  -8   76.99    5.82
   1  -8  -8   70.01    5.46
   1  -8  -7    8.50    3.28
   1  -8  -7    9.13    2.87
   1  -8  -7    5.04    2.72
   1  -8  -7    5.83    2.17
   1  -8  -6  238.31   14.17
   1  -8  -6  219.32   13.40
   1  -8  -6  241.36   14.49
   1  -8  -6  251.41   13.81
   1  -8  -6  227.23   13.89
  -1   8   5    2.15    5.33
   1  -8  -5    3.75    2.56
   1  -8  -5    5.72    4.31
   1  -8  -5    4.98    2.55
   1  -8  -5    5.16    2.69
   1  -8  -5    6.09    3.45
   1  -8  -5    5.58    2.97
   1  -8  -5    5.49    4.72
  -1   8   4   -4.34    6.18
   1  -8  -4    1.27    2.17
   1  -8  -4   -1.41    2.36
   1  -8  -4    0.86    4.19
   1  -8  -4    2.44    2.99
   1  -8  -4    1.87    4.90
   1  -8  -3   15.45    3.07
   1  -8  -3   14.56    3.17
   1  -8  -3   17.95    2.99
   1  -8  -3   19.49    4.47
   1  -8  -3   18.29    3.69
  -1   8   3   15.85    6.93
  -1   8   2   41.25    8.50
   1  -8  -2   49.00    4.49
   1  -8  -2   39.01    4.40
   1  -8  -2   51.22    5.79
   1  -8  -2   33.93    7.99
   1  -8  -2   39.29    4.41
   1  -8  -2   38.96    5.27
   1  -8  -2   40.97    3.93
   1  -8  -2   41.09    5.35
   1  -8  -2   40.02    4.95
   1  -8  -2   52.96    5.07
   1  -8  -1  180.03   11.05
   1  -8  -1  146.09   10.56
   1  -8  -1  151.51   10.20
   1  -8  -1  151.82   14.69
   1  -8  -1  178.86   11.08
  -1   8   1  172.32   16.35
   1  -8  -1  176.85   10.32
   1  -8  -1  191.74   10.72
   1  -8  -1  161.59   10.39
   1  -8   0  127.59    8.95
   1  -8   0  109.37   12.30
   1  -8   0  115.67    8.26
   1  -8   0  134.13    8.97
   1  -8   0  142.80    8.57
  -1   8   0  116.08   13.85
   1  -8   0  134.36    8.49
   1  -8   0  124.13    8.62
   1  -8   1  689.82   36.39
   1  -8   1  681.29   35.99
   1  -8   1  658.36   41.04
   1  -8   1  714.92   39.86
   1  -8   1  745.33   36.33
  -1   8  -1  648.44   41.92
   1  -8   1  692.68   36.64
  -1   8  -2   78.78   11.51
   1  -8   3  175.86   15.23
  -1   8  -3  206.28   17.15
   1  -8   3  171.73   15.34
   1  -8   3  170.76   10.55
   1  -8   4  864.64   49.16
  -1   8  -4  851.16   50.77
   1  -8   4  905.80   50.18
   1  -8   4  875.43   44.63
   1  -8   5  325.08   17.98
   1  -8   5  341.17   22.90
   1  -8   5  309.60   17.64
   1  -8   5  294.48   22.07
   1  -8   5  330.18   17.97
  -1   8  -5  356.91   24.67
   1  -8   6 3145.56  153.10
   1  -8   6 3291.01  158.76
   1  -8   6 3286.63  153.16
   1  -8   6 2884.64  153.40
  -1   8  -6 3158.63  160.18
   1  -8   6 3072.64  153.33
  -1   8  -6 2999.84  152.68
   1  -8   7  454.91   25.29
  -1   8  -7  500.73   32.77
   1  -8   7  493.96   25.46
   1  -8   7  471.94   25.06
   1  -8   7  469.89   25.66
   1  -8   7  467.68   29.96
   1  -8   7  487.92   25.80
  -1   8  -7  460.44   24.88
   1  -8   7  519.42   31.77
   1  -8   8 1677.43   77.89
   1  -8   8 1597.95   82.87
   1  -8   8 1484.50   77.51
  -1   8  -8 1670.62   86.43
   1  -8   8 1512.81   86.76
   1  -8   8 1536.17   77.74
   1  -8   8 1415.54   78.04
  -1   8  -8 1532.30   77.84
  -1   8  -8 1607.13   77.68
  -1   8  -9  219.15   13.24
   1  -8   9  217.83   22.18
  -1   8  -9  257.95   21.56
   1  -8   9  220.89   13.54
  -1   8  -9  222.61   13.51
  -1   8  -9  213.18   12.92
   1  -8  10  589.31   35.87
   1  -8  10  534.69   38.13
  -1   8 -10  587.73   37.51
  -1   8 -10  519.20   28.70
  -1   8 -10  546.28   28.92
  -1   8 -10  587.54   28.66
   1  -8  10  480.62   28.71
  -1   8 -11    2.74    4.09
  -1   8 -11    6.77    5.10
  -1   8 -11    8.12    3.57
   1  -8  11    4.67    3.55
  -1   8 -12  166.82   11.31
  -1   8 -13    7.69    5.03
  -1   8 -13    4.05    3.48
  -1   8 -14  124.02    7.67
  -1   8 -14  115.02    7.83
  -1   8 -15  120.00    7.06
   1  -7 -11   45.49    3.09
   1  -7 -10    4.47    2.25
   1  -7 -10    1.69    1.82
   1  -7  -9   49.08    3.98
   1  -7  -9   45.63    4.33
   1  -7  -8   49.72    4.77
   1  -7  -8   51.02    4.96
   1  -7  -8   42.12    4.88
   1  -7  -8   46.77    4.29
   1  -7  -7  772.82   38.40
   1  -7  -7  735.73   38.44
   1  -7  -7  785.35   39.19
   1  -7  -7  807.38   38.80
  -1   7   6   70.03   10.87
   1  -7  -6   70.00    5.40
   1  -7  -6   74.75    6.08
   1  -7  -6   79.92    6.23
   1  -7  -6   66.26    5.74
   1  -7  -6   69.57    6.38
   1  -7  -6   78.32    6.62
   1  -7  -6   72.01    9.78
  -1   7   5  642.02   42.09
   1  -7  -5  647.08   34.91
   1  -7  -5  705.04   34.83
   1  -7  -5  656.94   35.00
   1  -7  -5  623.83   34.76
   1  -7  -5  692.85   35.32
   1  -7  -5  657.55   35.56
   1  -7  -5  661.70   41.15
  -1   7   4  377.92   26.18
   1  -7  -4  335.18   19.00
   1  -7  -4  347.48   18.73
   1  -7  -4  325.01   19.00
   1  -7  -4  342.20   19.12
   1  -7  -4  339.10   19.20
   1  -7  -4  312.26   24.05
   1  -7  -3  451.93   30.72
  -1   7   3  509.46   32.31
   1  -7  -3  474.06   25.39
   1  -7  -3  447.51   28.53
   1  -7  -3  419.10   24.47
   1  -7  -3  453.02   25.23
   1  -7  -3  509.76   25.02
   1  -7  -3  461.31   25.48
   1  -7  -3  543.85   25.68
  -1   7   2    3.43    4.83
   1  -7  -2    8.10    3.58
   1  -7  -2    6.27    2.70
   1  -7  -2    8.16    6.21
   1  -7  -2    9.08    5.05
   1  -7  -2    4.73    2.09
   1  -7  -1  143.85   13.06
   1  -7  -1  149.87    8.89
  -1   7   1  161.88   14.46
   1  -7  -1  136.32    9.05
   1  -7   0    7.46    6.46
   1  -7   0   10.81    2.89
   1  -7   0    7.04    2.06
   1  -7   1    6.54    6.00
   1  -7   1    4.56    6.56
   1  -7   1    2.59    2.64
   1  -7   2    6.33    6.25
  -1   7  -2    8.32    7.06
  -1   7  -3   -2.55    7.94
   1  -7   3   -1.42    5.94
   1  -7   3    4.47    6.18
   1  -7   3    0.27    2.65
  -1   7  -4   16.27    8.33
   1  -7   4   14.78    2.99
   1  -7   4   14.60    6.75
   1  -7   4   15.09    7.07
   1  -7   5  200.45   11.76
   1  -7   5  205.33   15.67
   1  -7   5  195.14   11.32
  -1   7  -5  196.75   17.00
   1  -7   6  233.53   13.47
   1  -7   6  238.79   17.14
   1  -7   6  228.46   12.88
   1  -7   7    0.56    5.26
   1  -7   7    0.15    3.85
   1  -7   7   -0.14    2.54
   1  -7   8  881.05   44.35
  -1   7  -8  825.72   43.85
   1  -7   8  875.41   52.20
  -1   7  -8  860.90   43.86
   1  -7   9   20.02   10.75
   1  -7   9   19.09   12.11
  -1   7  -9   16.88    4.78
  -1   7  -9   25.25    3.89
  -1   7  -9   23.28    4.27
   1  -7  10  616.95   39.31
  -1   7 -10  661.62   41.52
   1  -7  10  581.24   41.28
  -1   7 -10  606.37   33.12
  -1   7 -10  661.09   32.92
  -1   7 -10  615.67   33.09
  -1   7 -11    2.41    4.19
   1  -7  11    3.20   11.15
  -1   7 -11   -2.07   10.07
  -1   7 -11    4.52    5.15
   1  -7  11   -2.33    9.61
  -1   7 -12  906.33   45.31
  -1   7 -12  929.42   45.36
  -1   7 -12  964.54   45.01
  -1   7 -13   27.84    5.09
  -1   7 -13   34.71    4.42
  -1   7 -13   37.05    4.41
  -1   7 -14  619.47   31.73
  -1   7 -14  614.48   32.00
  -1   7 -15    5.67    2.37
  -1   7 -16   50.36    3.91
   1  -6 -12  184.30   10.15
   1  -6 -12  201.47   10.18
   1  -6 -11   85.00    5.89
   1  -6 -11   91.28    5.84
   1  -6 -10   49.68    4.01
   1  -6 -10   50.94    4.33
   1  -6 -10   58.65    4.82
   1  -6  -9   26.29    3.14
   1  -6  -9   26.37    3.68
   1  -6  -9   23.42    3.57
   1  -6  -8  143.18    9.24
   1  -6  -8  149.43    9.50
   1  -6  -8  154.48   10.03
   1  -6  -8  120.23    8.80
   1  -6  -7 1215.30   66.81
  -1   6   7 1166.29   67.57
   1  -6  -7 1091.83   59.84
   1  -6  -7 1083.91   59.53
   1  -6  -7 1272.15   61.27
   1  -6  -7 1296.02   60.72
   1  -6  -7 1232.85   60.49
   1  -6  -7 1230.42   60.72
  -1   6   6   21.91    7.32
   1  -6  -6   18.47    4.01
   1  -6  -6   19.82    3.15
   1  -6  -6   14.58    4.89
   1  -6  -6   20.92    3.35
   1  -6  -6   14.86    2.75
   1  -6  -6   18.86    3.48
   1  -6  -6   19.00    3.86
   1  -6  -6   20.46    3.49
   1  -6  -6   27.02    6.31
  -1   6   5 2090.93  111.59
   1  -6  -5 1972.27  103.80
   1  -6  -5 2006.74  104.51
   1  -6  -5 2065.53  104.48
   1  -6  -5 2020.39  104.32
   1  -6  -5 2272.62  104.40
   1  -6  -5 2163.80  104.67
   1  -6  -5 2188.21  105.13
   1  -6  -5 2043.48  104.31
   1  -6  -5 2131.45  110.59
   1  -6  -4  386.44   25.30
  -1   6   4  414.44   28.97
   1  -6  -4  440.46   23.39
   1  -6  -4  419.31   28.20
   1  -6  -4  462.34   23.68
   1  -6  -3  245.26   13.32
   1  -6  -3  243.76   16.27
   1  -6  -3  218.90   12.55
  -1   6   3  231.05   18.18
   1  -6  -3  223.32   17.29
   1  -6  -2    1.01    1.60
   1  -6  -2   -1.42    5.52
   1  -6  -2    0.23    2.32
  -1   6   2   -1.40    4.17
   1  -6  -2    4.33    3.84
   1  -6  -1  541.11   31.00
   1  -6  -1  533.66   26.62
   1  -6  -1  525.64   30.04
   1  -6  -1  482.01   26.10
   1  -6   0  400.87   23.03
   1  -6   0  403.22   20.68
   1  -6   0  375.10   20.28
   1  -6   0  398.19   24.17
   1  -6   1  977.45   49.18
   1  -6   1  908.89   46.42
   1  -6   2  968.61   52.28
   1  -6   3  371.12   22.65
   1  -6   3  366.94   19.47
   1  -6   3  407.01   23.53
   1  -6   4  118.98   10.83
   1  -6   4  107.44    6.72
   1  -6   5   76.00    5.87
   1  -6   5   81.64    8.98
   1  -6   5   67.62    4.97
   1  -6   6  229.64   15.80
   1  -6   6  221.98   12.23
   1  -6   7  287.87   22.56
   1  -6   7  281.96   21.14
   1  -6   7  291.70   18.70
   1  -6   8    2.53   10.21
  -1   6  -8    1.47    3.88
   1  -6   8    3.11    9.02
   1  -6   9  286.69   23.05
  -1   6  -9  245.06   14.64
   1  -6   9  272.84   20.75
  -1   6  -9  249.37   14.56
   1  -6  10  111.11   16.04
  -1   6 -10  132.07    9.48
   1  -6  10  121.15   14.86
  -1   6 -10  134.95    9.10
  -1   6 -11   26.72    4.84
   1  -6  11   24.39   10.19
  -1   6 -11   22.26    4.20
   1  -6  11   24.94   12.09
  -1   6 -12   26.82    5.20
  -1   6 -12   30.21    4.33
  -1   6 -13   21.99    3.77
  -1   6 -13   21.55    4.73
  -1   6 -13   14.68    3.63
  -1   6 -14  170.39   10.15
  -1   6 -14  177.94   10.78
  -1   6 -15  159.72    9.82
  -1   6 -16  140.57    7.56
   1  -5 -12    1.82    1.92
   1  -5 -11   66.58    5.50
   1  -5 -11   84.18    5.76
   1  -5 -10   60.82    5.08
   1  -5 -10   48.36    4.46
   1  -5 -10   48.91    4.43
   1  -5 -10   48.25    4.99
   1  -5  -9  200.92   12.01
   1  -5  -9  191.60   11.77
   1  -5  -9  196.28   12.16
   1  -5  -9  191.50   11.76
   1  -5  -9  183.97   11.67
  -1   5   8    0.94    4.77
  -1   5   8   -9.75   12.70
   1  -5  -8    4.10    3.31
   1  -5  -8    3.81    2.34
   1  -5  -8    1.18    2.97
   1  -5  -8    1.30    2.38
   1  -5  -8    3.28    3.16
   1  -5  -8    6.69    2.98
   1  -5  -8    3.46    3.84
   1  -5  -7  562.36   37.30
  -1   5   7  575.97   38.16
   1  -5  -7  598.90   31.78
   1  -5  -7  617.36   32.31
   1  -5  -7  661.10   32.32
   1  -5  -7  633.70   32.83
   1  -5  -7  563.36   31.43
   1  -5  -6   50.00    8.21
  -1   5   6   61.05    9.21
   1  -5  -6   58.56    4.86
   1  -5  -6   70.00    6.30
   1  -5  -6   62.97    5.42
   1  -5  -6   61.08    5.46
   1  -5  -6   52.82    5.07
   1  -5  -6   58.17    4.78
   1  -5  -6   57.70    5.48
   1  -5  -5  403.35   26.44
  -1   5   5  438.95   27.76
   1  -5  -5  397.06   21.95
   1  -5  -4  219.44   14.25
   1  -5  -4  218.56   16.38
  -1   5   4  229.26   17.32
   1  -5  -4  211.95   12.53
   1  -5  -3 2094.35  107.77
   1  -5  -3 2180.11  109.72
  -1   5   3 2320.29  110.99
   1  -5  -3 2086.81  105.53
   1  -5  -3 2105.79  105.50
   1  -5  -2 1063.78   55.70
   1  -5  -2 1077.72   56.86
  -1   5   2 1149.94   57.88
   1  -5  -2 1031.44   53.17
   1  -5  -2 1051.28   53.14
   1  -5  -1 1882.61  100.04
   1  -5  -1 1925.63   99.23
   1  -5  -1 1972.52   96.73
   1  -5   0  107.95    9.88
   1  -5   0  109.88    9.56
  -1   5   0  119.49    7.60
   1  -5   0  111.87    9.46
  -1   5  -1  861.95   43.87
   1  -5   1  849.69   44.94
   1  -5   2   83.87    8.81
   1  -5   2  107.73    8.84
   1  -5   3   44.22    6.70
   1  -5   3   36.69    6.43
   1  -5   4   15.31    5.48
   1  -5   5  108.84    9.40
   1  -5   6  304.73   22.01
   1  -5   6  308.61   18.88
   1  -5   7    5.11    4.07
   1  -5   7    4.47    7.98
   1  -5   7   14.05    8.82
   1  -5   8  204.49   16.84
   1  -5   8  183.80   17.92
   1  -5   9  255.27   20.05
  -1   5  -9  255.87   14.67
   1  -5   9  258.89   22.12
  -1   5 -10  385.37   21.85
   1  -5  10  393.02   26.97
  -1   5 -10  418.23   21.58
   1  -5  10  370.96   29.60
  -1   5 -11   16.93    4.54
   1  -5  11   18.06   11.34
  -1   5 -11   12.18    3.51
   1  -5  11   17.92    9.18
  -1   5 -12  123.68    8.30
   1  -5  12  119.29   16.20
  -1   5 -13  144.99    9.94
  -1   5 -13  144.90    9.13
  -1   5 -14   33.08    3.78
  -1   5 -14   36.91    5.36
  -1   5 -14   44.21    5.05
  -1   5 -15  108.87    7.52
  -1   5 -15  104.67    7.01
  -1   5 -16   37.81    2.60
   1  -4 -13   48.91    3.55
   1  -4 -13   47.70    3.74
   1  -4 -13   53.69    3.94
   1  -4 -12  192.65   10.89
   1  -4 -12  191.49   11.01
   1  -4 -12  184.15   11.20
   1  -4 -11   39.27    4.05
   1  -4 -11   27.84    3.29
   1  -4 -11   35.13    4.32
   1  -4 -10   17.09    3.48
   1  -4 -10   17.79    3.83
  -1   4   9   10.78   10.44
   1  -4  -9    3.82    3.44
   1  -4  -9    3.74    2.90
   1  -4  -9    3.46    2.48
   1  -4  -9    8.34    2.92
   1  -4  -9    2.54    4.38
   1  -4  -8  232.96   18.48
   1  -4  -8  218.76   13.32
  -1   4   8  192.71   17.96
  -1   4   8  226.99   21.17
   1  -4  -8  241.74   13.84
   1  -4  -8  240.95   13.46
   1  -4  -8  208.30   13.97
   1  -4  -8  219.26   13.12
   1  -4  -7   43.11    7.45
   1  -4  -7   46.22    4.43
   1  -4  -7   48.39    5.03
  -1   4   7   59.61    8.56
   1  -4  -7   49.72    5.03
   1  -4  -7   52.28    4.73
   1  -4  -7   49.42    4.46
   1  -4  -6  179.42   15.12
  -1   4   6  183.88   15.52
   1  -4  -6  194.39   11.53
   1  -4  -5  121.84   11.12
  -1   4   5  129.09   11.48
   1  -4  -5  110.65    7.58
   1  -4  -4  604.00   34.55
  -1   4   4  586.21   35.12
   1  -4  -4  599.46   30.91
   1  -4  -3  409.80   22.55
   1  -4  -3  409.91   23.92
  -1   4   3  367.36   21.20
  -1   4   3  457.29   25.06
   1  -4  -3  394.83   20.78
   1  -4  -2 1237.43   63.77
  -1   4   2 1308.52   65.49
  -1   4   2 1217.63   62.09
   1  -4  -2 1258.42   64.77
   1  -4  -1  311.86   18.45
   1  -4  -1  315.59   18.78
   1  -4   0  677.36   35.35
   1  -4   0  633.05   34.46
   1  -4   0  685.67   35.67
   1  -4   2 1518.61   77.20
   1  -4   3 2390.74  119.91
   1  -4   4   -1.86    4.24
   1  -4   5  303.84   19.59
   1  -4   5  274.04   16.81
   1  -4   6   74.62    6.67
   1  -4   6   65.00    9.66
   1  -4   6   58.78   10.22
   1  -4   7   38.86    8.98
   1  -4   7   30.98    9.59
   1  -4   8  254.91   19.37
   1  -4   8  297.54   21.55
   1  -4   9  384.05   25.73
   1  -4   9  438.34   28.70
  -1   4  -9  388.19   21.23
  -1   4 -10   67.52    6.07
   1  -4  10   70.50   11.44
   1  -4  10   81.94   14.09
   1  -4  11   47.33   10.24
  -1   4 -11   44.38    4.57
   1  -4  11   43.70   12.76
   1  -4  12  144.96   17.66
  -1   4 -12  152.30   10.58
  -1   4 -12  154.82    9.56
  -1   4 -13    8.79    4.75
  -1   4 -13    7.44    3.02
  -1   4 -13   12.44    4.61
  -1   4 -14   17.09    4.65
  -1   4 -14   10.92    4.24
  -1   4 -14   15.51    4.11
  -1   4 -15    5.40    3.90
  -1   4 -15    2.97    3.29
  -1   4 -15    7.79    3.35
   1  -3 -14  120.11    7.26
   1  -3 -14  145.62    7.51
   1  -3 -13    5.04    3.04
   1  -3 -13    2.68    2.48
   1  -3 -13    7.80    2.50
   1  -3 -13    5.47    2.02
   1  -3 -12  368.43   19.63
   1  -3 -12  320.49   19.25
   1  -3 -12  370.94   19.12
   1  -3 -11   29.43    4.36
   1  -3 -11   32.90    4.09
   1  -3 -10  870.24   42.66
  -1   3  10  765.03   50.00
   1  -3 -10  779.99   42.78
   1  -3  -9   66.28    6.05
   1  -3  -9   76.18    6.60
   1  -3  -9   76.59    6.14
  -1   3   9   91.13   14.06
   1  -3  -9   78.16    9.97
   1  -3  -8  519.76   33.76
   1  -3  -8  514.76   28.24
   1  -3  -8  561.70   28.63
   1  -3  -8  510.69   28.91
   1  -3  -8  515.52   27.99
  -1   3   8  584.26   36.05
  -1   3   8  565.02   33.90
  -1   3   7   15.91    5.30
   1  -3  -7   11.36    4.86
   1  -3  -7    9.49    2.61
   1  -3  -6  882.40   49.41
  -1   3   6  878.40   49.58
   1  -3  -5    0.14    3.18
  -1   3   5   -0.54    3.61
   1  -3  -5    1.54    3.46
  -1   3   4   51.13    6.37
   1  -3  -4   64.54    6.81
   1  -3  -3  385.03   21.72
  -1   3   3  429.49   23.86
   1  -3  -3  398.82   23.17
   1  -3  -2  468.65   25.40
  -1   3   2  465.99   24.35
   1  -3  -2  499.14   26.28
   1  -3  -1  671.70   34.75
  -1   3   1  655.87   33.22
   1  -3  -1  683.48   35.05
   1  -3   0   87.79    6.48
   1  -3   0   82.80    6.52
   1  -3   1   38.83    4.86
   1  -3   1   40.73    4.96
   1  -3   2  612.43   31.58
  -1   3  -2  584.16   32.16
   1  -3   3    5.60    3.65
  -1   3  -3    6.68    5.18
   1  -3   4 1920.13   96.79
   1  -3   4 1905.20   98.11
  -1   3  -4 1986.23   98.24
   1  -3   5  987.83   50.74
   1  -3   5  944.21   51.96
   1  -3   5 1038.12   53.07
  -1   3  -5 1027.85   52.99
   1  -3   6  195.09   14.46
  -1   3  -6  193.33   15.12
   1  -3   6  211.29   15.82
  -1   3  -7  801.13   45.59
   1  -3   7  805.92   45.58
   1  -3   8  536.90   32.27
  -1   3  -8  557.51   34.49
   1  -3   8  574.44   34.61
  -1   3  -9  217.02   19.10
   1  -3   9  228.76   19.51
  -1   3 -10   42.12    5.41
   1  -3  10   31.20    9.85
  -1   3 -10   43.38   10.47
   1  -3  10   33.79   11.67
   1  -3  11  178.76   18.25
  -1   3 -11  162.53   10.91
  -1   3 -11  164.42    9.93
   1  -3  12  285.65   24.53
  -1   3 -12  303.70   17.42
  -1   3 -12  303.66   17.35
  -1   3 -12  293.60   16.39
  -1   3 -12  312.65   17.65
  -1   3 -13   -4.10    4.56
  -1   3 -13   -0.40    4.07
  -1   3 -13    3.65    4.55
  -1   3 -14  143.27    9.30
  -1   3 -14  158.41    9.30
  -1   3 -15    2.24    2.98
   1  -2 -14  123.47    7.49
   1  -2 -13   13.16    2.33
   1  -2 -13    4.35    2.71
   1  -2 -13    8.74    2.95
   1  -2 -12  120.46    7.56
   1  -2 -12  103.55    7.84
   1  -2 -12  105.62    7.96
   1  -2 -11    1.10    2.18
   1  -2 -11    5.58    2.76
   1  -2 -11    1.26    3.17
  -1   2  10  634.65   41.03
   1  -2 -10  592.58   32.27
   1  -2 -10  501.88   37.75
   1  -2 -10  726.71   33.32
  -1   2   9    0.93   10.40
   1  -2  -9    1.83    2.46
   1  -2  -9    3.65    2.20
   1  -2  -9    3.27    4.30
   1  -2  -8  262.32   15.26
  -1   2   8  289.25   22.38
  -1   2   8  302.27   19.89
   1  -2  -8  262.46   19.99
   1  -2  -8  252.79   15.74
   1  -2  -7  785.89   45.02
  -1   2   7  769.29   44.15
   1  -2  -6  127.52   11.19
  -1   2   6  132.51   11.01
   1  -2  -5  912.73   52.39
  -1   2   5 1038.07   52.45
   1  -2  -4    4.54    3.15
   1  -2  -4    4.15    3.82
  -1   2   4    5.65    3.37
   1  -2  -3  210.81   13.63
  -1   2   3  233.52   13.91
   1  -2  -2  824.90   42.64
   1  -2  -2  820.53   43.24
  -1   2   2  887.43   43.63
   1  -2  -1  548.62   27.49
   1  -2  -1  547.45   27.63
   1  -2  -1  579.95   27.78
  -1   2   1  512.02   26.39
   1  -2   0  172.43    9.84
   1  -2   1  390.17   20.69
   1  -2   2   10.10    3.43
   1  -2   2   11.71    3.35
  -1   2  -2   10.86    4.36
  -1   2  -2   11.58    1.81
   1  -2   3  107.62    7.05
   1  -2   3  103.24    8.37
  -1   2  -3  103.20    8.43
   1  -2   3   99.67    8.90
   1  -2   4 1794.89   89.48
  -1   2  -4 1746.08   91.07
   1  -2   4 1842.61   90.49
  -1   2  -5 1712.80   86.92
   1  -2   5 1681.36   85.85
   1  -2   6  193.65   14.98
  -1   2  -6  188.36   14.62
  -1   2  -7   52.91    9.06
   1  -2   7   55.45    9.86
   1  -2   7   40.94    8.11
  -1   2  -8  209.93   18.03
   1  -2   8  232.30   18.29
  -1   2  -9  122.55    8.25
  -1   2  -9  151.53   15.33
   1  -2   9  126.76   14.59
  -1   2 -10  479.12   27.01
   1  -2  10  553.22   34.62
  -1   2 -10  508.14   27.06
  -1   2 -10  525.35   26.45
  -1   2 -11  276.53   16.72
  -1   2 -11  292.44   16.22
   1  -2  11  287.09   23.94
  -1   2 -11  281.60   16.39
  -1   2 -11  284.27   16.46
  -1   2 -12  184.38   11.84
   1  -2  12  175.95   19.26
  -1   2 -12  196.32   12.21
  -1   2 -12  207.40   11.52
  -1   2 -12  196.58   11.88
  -1   2 -13  134.27    9.37
  -1   2 -13  138.29    9.40
  -1   2 -13  142.67    9.69
  -1   2 -14  191.61   11.03
  -1   2 -14  202.95   11.47
  -1   2 -14  166.71   11.09
  -1   2 -15   21.44    3.05
  -1   2 -15   19.39    3.28
   1  -1 -15    1.72    1.97
   1  -1 -14   70.45    5.70
   1  -1 -14   73.84    5.38
   1  -1 -14   76.15    5.44
   1  -1 -13   24.25    3.58
   1  -1 -13   20.70    3.68
   1  -1 -13   19.19    2.81
   1  -1 -12    4.57    2.51
   1  -1 -12    7.04    2.48
   1  -1 -12    7.96    3.43
   1  -1 -12    4.82    3.36
   1  -1 -11    5.92    2.56
  -1   1  11   11.09   10.60
   1  -1 -11    6.27    2.62
   1  -1 -11    3.22    3.26
   1  -1 -10  138.48   14.25
   1  -1 -10  130.14    9.14
   1  -1  -9   23.49    6.19
  -1   1   9   28.26   11.33
   1  -1  -8  289.43   21.03
   1  -1  -7   12.58    4.72
  -1   1   7   11.68    4.05
   1  -1  -6  135.46   11.10
  -1   1   6  132.37   10.52
   1  -1  -5   26.76    5.18
  -1   1   5   30.39    4.57
   1  -1  -4  207.79   12.96
  -1   1   4  193.89   12.42
   1  -1  -3  683.24   35.53
  -1   1   3  671.91   35.25
  -1   1   2 2134.05  103.11
   1  -1  -2 2114.55  103.03
   1  -1  -2 2016.19  102.40
   1  -1  -1 1371.37   66.34
   1  -1  -1 1293.37   66.53
  -1   1  -1 5873.71  285.15
  -1   1  -1 5494.68  285.54
   1  -1   1 5925.10  285.52
   1  -1   1 5892.38  285.56
  -1   1  -2  740.58   36.93
   1  -1   2  743.46   37.39
   1  -1   2  745.37   36.91
   1  -1   2  707.20   36.90
  -1   1  -3 4233.38  215.03
   1  -1   3 4419.16  214.78
  -1   1  -3 4467.24  214.38
   1  -1   3 4390.73  214.59
   1  -1   3 4256.74  213.86
   1  -1   4   12.91    6.04
  -1   1  -4    7.64    4.04
  -1   1  -4    9.65    5.41
  -1   1  -5    6.12    5.96
  -1   1  -6   80.00   10.05
   1  -1   6   92.37   10.01
  -1   1  -7  653.94   39.92
   1  -1   7  730.51   39.73
   1  -1   7  687.46   37.65
  -1   1  -8    5.55    7.77
  -1   1  -9  144.51    9.25
  -1   1  -9  143.80    9.15
  -1   1  -9  146.09    9.69
  -1   1  -9  139.74    9.32
   1  -1   9  167.71   16.14
  -1   1 -10   -1.54    3.37
  -1   1 -10    1.55    4.19
  -1   1 -10   -0.44    2.46
  -1   1 -10    1.77    4.16
   1  -1  10    2.52    9.87
   1  -1  11  225.52   21.30
  -1   1 -11  248.04   14.59
  -1   1 -11  262.61   14.60
  -1   1 -11  259.49   15.15
  -1   1 -12   36.51    4.16
  -1   1 -12   30.69    5.39
  -1   1 -12   34.04    4.87
  -1   1 -12   36.58    5.30
  -1   1 -13    1.03    4.27
  -1   1 -13    1.46    2.42
  -1   1 -13    1.38    3.57
  -1   1 -13    3.20    4.06
  -1   1 -14   45.25    4.78
  -1   1 -14   51.10    4.83
  -1   1 -14   57.66    4.17
  -1   1 -15    1.97    2.02
   1   0 -15   99.02    6.24
  -1   0  15   99.22    6.42
   1   0 -14    7.48    2.80
   1   0 -14    8.22    2.69
   1   0 -13   12.55    3.29
   1   0 -13   11.81    2.66
   1   0 -12   -1.01    3.17
   1   0 -12    2.87    2.64
   1   0 -12    0.16    3.05
   1   0 -11  129.85    8.76
   1   0 -11  162.64    9.65
   1   0 -11  127.97    8.51
  -1   0  11  144.85   17.77
   1   0 -10    7.90    2.52
   1   0 -10    9.00    3.41
   1   0 -10   12.37    5.26
   1   0  -9   76.79    6.08
   1   0  -9   70.24    9.72
   1   0  -8   42.29    6.96
   1   0  -7  693.80   38.90
  -1   0   6   50.75    6.06
   1   0  -6   60.19    6.84
  -1   0   5  181.66   11.82
   1   0  -5  192.22   12.44
  -1   0   4 1345.53   67.13
  -1   0   4 1267.38   65.86
   1   0  -4 1314.68   66.31
   1   0  -3    1.29    2.04
  -1   0   3    2.18    1.87
   1   0  -3    2.62    3.05
  -1   0   2 1836.16   92.98
   1   0  -2 1983.09   93.68
   1   0   0  233.90   12.11
   1   0   1  774.97   38.64
   1   0   1  765.41   38.76
   1   0   2    4.40    2.34
   1   0   3 1059.33   55.84
  -1   0  -3 1238.15   57.20
  -1   0  -3 1213.31   57.58
   1   0   4   41.44    2.92
  -1   0  -4   45.73    6.71
   1   0   4   45.34    5.48
  -1   0  -4   49.40    5.81
   1   0   5  152.47   11.78
  -1   0  -5  164.55   12.53
  -1   0  -5  156.18   11.38
   1   0   6  356.01   23.45
   1   0   6  371.84   23.46
  -1   0  -6  389.29   23.94
  -1   0  -7  755.01   38.63
  -1   0  -8  716.36   37.11
  -1   0  -9  278.66   16.02
   1   0   9  314.86   22.38
  -1   0  -9  260.09   15.73
  -1   0  -9  287.47   15.85
  -1   0  -9  268.75   15.45
   1   0  10  292.51   23.55
  -1   0 -10  323.07   17.51
  -1   0 -10  292.92   16.75
  -1   0 -10  306.57   17.22
  -1   0 -10  296.92   16.71
   1   0  11  132.54   15.94
  -1   0 -11  138.83    9.17
  -1   0 -11  127.95    8.82
  -1   0 -11  133.71    8.86
  -1   0 -11  137.18    9.70
  -1   0 -12    2.30    4.38
  -1   0 -12    3.60    2.87
  -1   0 -12    2.17    3.89
  -1   0 -12    0.91    3.59
  -1   0 -13  285.54   15.84
  -1   0 -13  309.52   16.03
  -1   0 -13  271.87   16.39
  -1   0 -13  270.67   15.39
  -1   0 -14   67.25    4.75
  -1   0 -14   63.07    5.19
   1   1 -15   19.66    2.86
   1   1 -15   22.92    3.28
  -1  -1  15   28.90    3.91
   1   1 -14   11.55    4.28
   1   1 -14    8.94    3.10
   1   1 -14    9.48    2.70
   1   1 -14   12.13    2.48
   1   1 -13    2.98    4.63
   1   1 -13    2.20    2.69
   1   1 -13    2.74    2.45
   1   1 -13   -1.40    3.44
  -1  -1  12   97.27   15.08
   1   1 -12   94.35    8.41
   1   1 -12  112.25    7.74
   1   1 -12   87.23    7.24
   1   1 -11  222.41   12.44
   1   1 -11  200.22   11.92
  -1  -1  11  200.28   20.49
   1   1 -10  927.79   45.24
  -1  -1  10  896.63   52.99
   1   1 -10  863.53   44.83
   1   1 -10  828.54   44.49
   1   1  -9    3.10    4.09
   1   1  -9    5.96    5.56
   1   1  -8  790.81   41.58
   1   1  -8  913.87   45.77
   1   1  -7  244.67   13.71
   1   1  -7  261.04   16.74
   1   1  -6  615.39   33.69
  -1  -1   5  684.28   35.41
   1   1  -5  704.67   34.02
   1   1  -5  605.01   31.73
   1   1  -4  110.36    7.68
   1   1  -4  101.68    8.70
  -1  -1   4   94.48    9.14
   1   1  -3  395.58   21.60
   1   1  -3  421.76   22.25
   1   1  -2   77.58    5.57
   1   1  -2   88.93    6.26
  -1  -1   1  371.26   18.54
   1   1  -1  352.95   18.90
  -1  -1   1  355.19   19.03
   1   1   0  107.81    6.89
  -1  -1   0  123.25    6.94
   1   1   0  124.41    7.04
  -1  -1   0  113.78    7.16
  -1  -1  -1   71.58    5.36
  -1  -1  -3  964.08   49.40
   1   1   3  984.90   50.31
   1   1   3  946.18   48.11
  -1  -1  -4    3.18    4.78
   1   1   4    3.18    3.25
   1   1   4    0.79    2.19
  -1  -1  -5  988.40   53.15
   1   1   5 1020.44   53.38
   1   1   5 1009.36   54.41
   1   1   6   86.01    9.27
  -1  -1  -6   79.98    6.00
   1   1   7   10.57    4.82
   1   1   7    0.57    8.36
  -1  -1  -7   10.32    3.61
  -1  -1  -8   33.41    3.66
   1   1   8   26.94    6.63
  -1  -1  -8   30.68    7.35
  -1  -1  -8   35.22    4.88
  -1  -1  -9  201.24   12.26
  -1  -1  -9  209.89   12.66
   1   1   9  230.05   19.34
  -1  -1  -9  194.15   18.45
  -1  -1  -9  217.94   13.06
  -1  -1 -10   39.14    4.77
  -1  -1 -10   44.49    4.58
  -1  -1 -10   39.16    5.62
  -1  -1 -11    4.37    3.44
  -1  -1 -11    0.25    2.70
  -1  -1 -11   -4.03    3.97
  -1  -1 -11    5.04    5.66
  -1  -1 -12    8.74    2.80
  -1  -1 -12    9.05    3.56
  -1  -1 -12   10.23    3.59
  -1  -1 -13   63.63    4.96
  -1  -1 -13   56.35    5.09
  -1  -1 -13   52.36    4.38
  -1  -1 -14  169.92    9.91
  -1  -1 -14  171.95    9.63
  -1  -2  16    1.12    2.16
   1   2 -15   10.87    2.74
   1   2 -15   24.95    3.91
  -1  -2  15   16.90    3.77
   1   2 -15   19.86    2.38
   1   2 -15   15.25    3.19
  -1  -2  14   73.65    6.29
   1   2 -14   59.64    4.98
   1   2 -14   63.22    6.09
   1   2 -14   50.11    5.21
   1   2 -14   57.19    4.77
   1   2 -13  168.68   10.24
   1   2 -13  162.17   10.98
   1   2 -13  142.46    9.99
   1   2 -12  892.13   46.77
   1   2 -12  942.45   46.52
  -1  -2  12  926.74   55.39
   1   2 -12  870.66   45.80
   1   2 -12  881.99   46.10
   1   2 -11    3.59    3.80
  -1  -2  11    3.09   11.20
   1   2 -11    5.22    2.83
   1   2 -11    2.66    4.16
   1   2 -11    6.34    4.55
   1   2 -10 1877.66   94.41
   1   2 -10 1965.35   94.82
   1   2 -10 1883.73   94.19
   1   2 -10 1840.50   93.89
   1   2 -10 1894.63   94.50
   1   2  -9   45.71    5.34
   1   2  -9   44.20    6.86
   1   2  -9   61.40   11.07
   1   2  -8 2331.87  116.26
   1   2  -8 2262.04  112.62
   1   2  -8 2207.88  118.08
   1   2  -7   -1.64    6.73
  -1  -2   6  256.33   13.82
   1   2  -6  232.53   13.93
   1   2  -6  275.50   15.98
  -1  -2   6  292.16   18.54
   1   2  -6  272.95   18.05
   1   2  -5  334.70   18.98
   1   2  -5  326.36   20.44
  -1  -2   5  333.48   20.82
   1   2  -4 1702.83   85.04
  -1  -2   4 1644.93   84.85
  -1  -2   4 1707.15   86.15
   1   2  -4 1732.52   85.80
   1   2  -3  859.65   44.74
   1   2  -3  895.31   45.17
   1   2  -2 4670.48  232.79
   1   2  -2 4757.77  232.74
  -1  -2   1  630.18   31.37
   1   2  -1  607.98   31.38
  -1  -2   1  597.54   31.61
   1   2  -1  588.81   31.05
  -1  -2   0 1949.37   98.45
   1   2   0 1852.90   98.19
   1   2   0 2152.27   98.71
  -1  -2  -1 1098.33   54.15
   1   2   1 1020.33   53.51
  -1  -2  -2 2074.22  106.75
   1   2   2 2163.68  107.00
  -1  -2  -3  158.09   11.68
   1   2   3  177.62   12.13
   1   2   4  481.64   26.24
   1   2   4  414.50   22.63
  -1  -2  -5  311.23   16.68
  -1  -2  -5  282.49   19.67
   1   2   5  330.37   20.89
  -1  -2  -6    2.34    3.44
   1   2   6    0.69    4.20
  -1  -2  -7    5.90    3.63
   1   2   7   10.63    7.98
   1   2   7    9.61    5.41
  -1  -2  -7    6.28    4.69
  -1  -2  -8   56.61    8.41
   1   2   8   40.58   10.01
   1   2   8   33.55    7.73
  -1  -2  -8   46.63    4.35
  -1  -2  -8   40.23    5.31
  -1  -2  -8   33.76    4.00
  -1  -2  -8   39.07    4.35
   1   2   9   16.86    9.44
  -1  -2  -9    6.90    3.31
  -1  -2  -9    5.66    2.63
  -1  -2  -9    7.89    5.37
  -1  -2  -9    8.08    3.16
   1   2  10   -1.66    9.17
  -1  -2 -10    5.41    3.41
  -1  -2 -10    0.26    3.33
  -1  -2 -10    1.73    2.77
  -1  -2 -10   -0.70    3.13
  -1  -2 -10   -3.05    5.14
  -1  -2 -11  309.56   18.25
  -1  -2 -11  311.99   18.16
  -1  -2 -11  320.99   17.32
  -1  -2 -12    9.02    3.15
  -1  -2 -12    7.71    2.65
  -1  -2 -13  150.68    8.85
  -1  -2 -13  146.86    8.97
  -1  -2 -13  137.33    8.40
  -1  -2 -14   31.63    2.74
  -1  -3  16   -0.90    2.48
   1   3 -15    5.84    3.64
  -1  -3  15    9.21    3.81
   1   3 -15    4.30    2.20
   1   3 -15    3.71    2.54
  -1  -3  14    5.81    4.23
   1   3 -14   11.04    4.45
   1   3 -14    1.54    3.56
  -1  -3  13  227.68   13.83
   1   3 -13  216.10   12.93
   1   3 -13  216.60   13.71
   1   3 -13  222.09   13.08
   1   3 -13  206.18   13.05
   1   3 -12   10.87    4.87
   1   3 -12    4.43    4.12
  -1  -3  12    8.60   11.70
   1   3 -12    2.70    2.75
   1   3 -12    1.89    4.53
   1   3 -12    8.87    3.12
   1   3 -11   94.15    7.55
   1   3 -11   99.20    6.86
   1   3 -11   98.59    7.11
   1   3 -11   91.82    7.66
   1   3 -11   86.36    7.67
   1   3 -10    9.96    4.52
   1   3 -10   10.35    3.82
   1   3 -10   11.63    2.85
   1   3 -10    9.20    4.42
   1   3 -10   10.02    3.10
   1   3 -10   19.04    9.06
   1   3  -9   23.79    4.48
   1   3  -9   15.70    5.43
   1   3  -9   14.94    8.57
   1   3  -8  522.27   29.64
   1   3  -8  501.64   32.01
   1   3  -7   14.78    4.63
   1   3  -7   18.57    7.14
  -1  -3   7   22.96    9.11
   1   3  -6  952.36   50.43
   1   3  -6  952.11   52.08
  -1  -3   6 1000.90   52.85
   1   3  -5    3.59    5.96
  -1  -3   5    8.56    7.14
   1   3  -5    3.82    3.45
  -1  -3   5    9.57    5.25
  -1  -3   5    5.94    3.77
   1   3  -4 5135.65  255.68
  -1  -3   4 5021.91  255.78
   1   3  -4 5289.19  256.42
  -1  -3   4 5308.41  257.03
   1   3  -3 1017.96   51.87
  -1  -3   3  995.58   51.85
   1   3  -3 1028.22   52.13
  -1  -3   3  995.62   52.69
   1   3  -2 9999.00  492.23
   1   3  -1  294.91   16.89
  -1  -3   1  299.02   17.09
  -1  -3   1  298.68   18.17
   1   3   0  792.49   41.96
  -1  -3   0  776.67   42.51
   1   3   0  882.63   42.92
  -1  -3  -1  594.32   31.41
   1   3   1  545.39   30.37
  -1  -3  -1  587.83   30.74
  -1  -3  -2 2939.09  144.03
   1   3   2 2787.21  142.77
   1   3   2 2962.94  144.34
  -1  -3  -2 2803.30  142.98
   1   3   3  115.97    9.99
  -1  -3  -3  110.96    8.04
   1   3   3  113.58    8.68
  -1  -3  -3  109.91    9.68
  -1  -3  -4 3211.64  160.68
   1   3   4 3434.53  165.52
  -1  -3  -5  726.01   37.96
   1   3   5  805.09   43.47
  -1  -3  -6 1726.86   87.26
   1   3   6 1758.04   93.34
  -1  -3  -6 1775.47   93.03
  -1  -3  -7    1.73    4.77
  -1  -3  -7    0.22    2.83
   1   3   7    2.72    4.69
  -1  -3  -7    3.51    2.23
  -1  -3  -7   -0.19    2.72
  -1  -3  -8    3.85    4.87
   1   3   8    3.99    5.34
   1   3   8    0.77   10.20
  -1  -3  -8    2.45    3.12
  -1  -3  -8    4.67    2.46
  -1  -3  -8    5.78    3.12
   1   3   9   19.69    7.05
   1   3   9   24.37    9.70
  -1  -3  -9   23.45    3.72
  -1  -3  -9   20.33    3.79
  -1  -3  -9   16.15    6.34
  -1  -3  -9   19.50    3.92
  -1  -3 -10   24.09    4.23
  -1  -3 -10   18.74    3.81
  -1  -3 -10   23.44    3.72
  -1  -3 -11  218.71   13.28
  -1  -3 -12   49.32    4.72
  -1  -3 -12   53.03    4.44
  -1  -3 -13    2.26    2.02
  -1  -3 -13    1.72    1.81
  -1  -4  16   26.18    3.20
   1   4 -16   25.89    2.34
  -1  -4  15   52.36    5.29
   1   4 -15   49.57    4.30
   1   4 -15   56.27    5.12
  -1  -4  14    2.09    4.38
   1   4 -14    5.24    4.22
   1   4 -14    1.88    4.19
   1   4 -14   -0.83    3.80
   1   4 -13  115.88    8.86
  -1  -4  13  131.45    9.58
   1   4 -13  123.42    9.02
   1   4 -13  123.32    8.01
   1   4 -12    4.59    4.61
  -1  -4  12    4.35   12.39
   1   4 -12    3.51    3.99
   1   4 -12    2.70    2.67
  -1  -4  12    4.24    4.51
   1   4 -12    4.03    4.57
   1   4 -12    5.20    3.27
   1   4 -11  309.49   17.16
   1   4 -11  275.34   24.25
   1   4 -11  299.05   17.07
   1   4 -11  271.88   16.68
  -1  -4  11  303.54   17.67
   1   4 -11  323.29   17.24
   1   4 -11  283.63   16.51
   1   4 -10   11.79    4.64
  -1  -4  10   13.57    9.02
   1   4 -10   10.61    3.85
  -1  -4  10    9.09    4.17
   1   4 -10    3.94    4.38
   1   4 -10    9.52    3.16
   1   4 -10   10.83    9.33
   1   4  -9  265.39   20.14
  -1  -4   9  314.57   22.26
   1   4  -9  318.82   24.20
   1   4  -9  337.27   17.43
   1   4  -9  320.60   17.70
   1   4  -8   66.11   10.45
  -1  -4   7 1155.71   65.14
   1   4  -7 1222.80   64.45
   1   4  -7 1243.63   62.20
  -1  -4   7 1152.60   61.22
  -1  -4   6   89.64   11.67
   1   4  -6   90.52    7.91
  -1  -4   6  102.89    9.77
  -1  -4   6  101.89    8.48
   1   4  -5  497.71   28.19
  -1  -4   5  444.80   28.74
  -1  -4   5  471.69   27.44
   1   4  -5  460.46   26.62
  -1  -4   5  542.29   27.49
  -1  -4   4  191.43   14.65
   1   4  -4  201.99   13.52
  -1  -4   4  183.46   12.96
   1   4  -4  179.37   12.11
   1   4  -3  119.29    9.62
  -1  -4   3   97.44    7.76
   1   4  -3  110.33    8.52
   1   4  -3  103.92    8.61
  -1  -4   3  107.68    9.20
   1   4  -2  349.85   21.21
  -1  -4   2  373.77   22.43
   1   4  -2  380.69   21.11
  -1  -4   1  795.05   41.72
  -1  -4   1  817.12   42.89
   1   4  -1  794.94   42.14
   1   4   0  126.01    9.71
  -1  -4   0  126.53    9.39
   1   4   0  114.05    8.64
   1   4   0  123.24    9.13
  -1  -4   0  123.48    9.64
  -1  -4  -1 1550.12   78.93
   1   4   1 1528.37   78.84
  -1  -4  -1 1574.46   80.18
  -1  -4  -2  840.99   46.66
   1   4   2  891.89   46.43
  -1  -4  -2  934.37   48.14
  -1  -4  -2  865.54   46.30
  -1  -4  -3  402.37   21.62
   1   4   3  457.72   26.47
  -1  -4  -3  425.66   24.79
  -1  -4  -3  435.07   25.73
   1   4   3  371.58   23.53
  -1  -4  -3  418.48   23.35
  -1  -4  -4  951.35   48.11
   1   4   4 1028.37   53.71
  -1  -4  -4  965.82   51.59
   1   4   4  878.83   50.50
  -1  -4  -4  941.75   49.27
   1   4   5  933.19   51.90
   1   4   5  817.67   48.56
  -1  -4  -5  914.26   45.79
   1   4   6  171.67   14.65
  -1  -4  -6  197.06   17.12
   1   4   6  210.70   17.98
  -1  -4  -6  194.78   12.48
  -1  -4  -6  224.11   12.41
  -1  -4  -6  221.15   12.73
  -1  -4  -6  215.87   12.31
  -1  -4  -7   80.81   10.32
   1   4   7   65.04    8.14
  -1  -4  -7   85.21    6.30
   1   4   7   77.90   10.68
   1   4   7   74.14   11.68
  -1  -4  -7   82.83    6.70
  -1  -4  -7   78.05    6.35
  -1  -4  -7   80.38    6.22
  -1  -4  -8  187.07   17.16
  -1  -4  -8  201.94   11.91
   1   4   8  182.53   17.89
   1   4   8  171.39   17.29
  -1  -4  -8  179.97   12.02
  -1  -4  -8  193.38   12.19
  -1  -4  -8  190.72   11.75
  -1  -4  -9   95.40    6.95
  -1  -4  -9   92.73    6.96
  -1  -4  -9   90.17   11.37
  -1  -4  -9   87.97    7.26
  -1  -4 -10  383.09   20.89
  -1  -4 -10  363.62   20.59
  -1  -4 -11   93.88    6.63
  -1  -4 -11   85.85    6.66
  -1  -4 -11   88.90    6.45
  -1  -4 -12   25.33    2.90
  -1  -4 -12   34.85    3.54
  -1  -4 -12   36.75    3.36
  -1  -4 -13    0.84    1.65
  -1  -4 -13    1.97    1.44
   1   5 -16   23.62    2.33
  -1  -5  16   18.66    3.00
  -1  -5  15  455.95   23.80
   1   5 -15  440.99   23.69
  -1  -5  14   14.42    4.47
   1   5 -14    8.29    4.35
   1   5 -14   10.78    3.09
   1   5 -13  590.28   32.13
   1   5 -13  607.50   31.58
  -1  -5  13  626.20   32.59
   1   5 -13  599.11   32.02
   1   5 -13  611.04   31.93
   1   5 -12   25.73    5.21
   1   5 -12   29.75    3.97
   1   5 -12   27.02    4.40
  -1  -5  12   25.09    5.25
   1   5 -12   31.30    5.63
   1   5 -12   35.24    5.36
   1   5 -11    4.22    4.55
  -1  -5  11   -2.57    9.47
   1   5 -11    3.06    3.38
  -1  -5  11   -2.62    4.52
   1   5 -11    9.78    9.11
   1   5 -11   -1.90    4.82
   1   5 -11    1.53    3.38
   1   5 -10  169.77   10.77
  -1  -5  10  168.45   16.34
  -1  -5  10  154.18   11.08
   1   5 -10  160.63   17.38
   1   5 -10  166.39   10.98
   1   5 -10  173.83   10.42
   1   5  -9  423.91   28.62
   1   5  -9  402.28   21.49
  -1  -5   9  392.73   22.13
  -1  -5   8   34.58   10.82
   1   5  -8   40.19    9.70
   1   5  -8   33.84    5.75
   1   5  -7  345.77   23.34
  -1  -5   7  319.52   24.23
   1   5  -7  349.85   20.52
  -1  -5   7  332.44   20.56
   1   5  -6  453.70   27.40
  -1  -5   6  444.70   28.56
   1   5  -6  447.45   25.11
  -1  -5   6  462.75   26.53
  -1  -5   6  427.92   22.46
  -1  -5   6  443.57   25.80
  -1  -5   5   19.21    4.33
   1   5  -5   22.55    6.81
  -1  -5   5   31.36    9.55
  -1  -5   5   16.79    6.45
  -1  -5   5   25.13    6.05
  -1  -5   5   21.86    2.66
  -1  -5   4  112.32   12.82
  -1  -5   4  133.18   11.19
  -1  -5   4  136.32   11.21
   1   5  -3  165.19   12.96
  -1  -5   3  154.61   14.06
  -1  -5   3  158.31   12.66
   1   5  -3  190.18   12.39
  -1  -5   3  184.96   13.39
   1   5  -2   95.10    9.74
   1   5  -2  101.01    8.55
  -1  -5   2  106.89    9.80
  -1  -5   1   10.36    4.52
  -1  -5   1    8.82    4.07
   1   5  -1   11.43    4.40
  -1  -5   0  400.61   20.31
   1   5   0  387.85   23.92
  -1  -5   0  382.48   22.30
   1   5   0  361.99   22.61
  -1  -5   0  367.25   23.70
  -1  -5   0  395.35   23.37
  -1  -5  -1  197.14   10.71
  -1  -5  -1  180.66   13.10
   1   5   1  197.34   12.84
  -1  -5  -1  186.88   14.18
  -1  -5  -1  202.62   13.90
  -1  -5  -1  179.93   10.32
  -1  -5  -2    9.40    5.76
   1   5   2    4.57    3.08
  -1  -5  -2    6.52    3.92
  -1  -5  -2    7.52    4.74
  -1  -5  -2    4.90    1.99
  -1  -5  -3   71.01    5.59
   1   5   3   80.52    9.55
  -1  -5  -3   84.03    9.14
   1   5   3   66.07    6.87
  -1  -5  -3   67.32    4.56
  -1  -5  -3   78.08    7.70
  -1  -5  -4   17.17    3.27
  -1  -5  -4   15.69    4.15
  -1  -5  -4   17.49    6.81
   1   5   4   20.01    6.29
   1   5   4    9.35    3.61
   1   5   5  141.65   11.79
  -1  -5  -5  149.65    9.91
   1   5   5  156.37   14.85
  -1  -5  -5  165.03    9.68
  -1  -5  -5  155.67   10.12
  -1  -5  -5  161.24   10.03
  -1  -5  -5  146.32    9.41
  -1  -5  -6   28.15    7.09
   1   5   6   14.45    6.45
  -1  -5  -6   28.42    4.16
  -1  -5  -6   27.59    3.54
  -1  -5  -6   27.63    3.71
  -1  -5  -6   25.30    3.65
  -1  -5  -7  371.64   26.79
   1   5   7  344.98   26.08
   1   5   7  400.61   28.33
  -1  -5  -7  388.32   20.61
  -1  -5  -7  366.75   20.39
  -1  -5  -7  376.08   20.93
  -1  -5  -7  345.75   20.76
  -1  -5  -8    5.98    4.95
   1   5   8    1.09    6.21
  -1  -5  -8   -1.04    3.34
  -1  -5  -8    1.16    2.55
  -1  -5  -8   -0.89    2.75
  -1  -5  -8    1.93    2.22
  -1  -5  -8    1.07    2.93
  -1  -5  -9  303.69   17.16
  -1  -5  -9  289.53   17.38
  -1  -5  -9  317.95   16.98
  -1  -5  -9  299.60   17.03
  -1  -5 -10    5.37    2.76
  -1  -5 -10    7.29    2.66
  -1  -5 -10    4.66    2.18
  -1  -5 -11   59.32    4.73
  -1  -5 -11   60.44    4.55
  -1  -5 -12    6.63    1.92
  -1  -5 -12    4.17    1.92
  -1  -6  16   10.71    2.65
   1   6 -15  148.00    9.83
  -1  -6  15  167.73   10.00
   1   6 -15  170.29    9.97
   1   6 -14  119.77    8.52
   1   6 -14  117.16    7.65
  -1  -6  14  117.29    8.64
   1   6 -13  283.00   15.87
  -1  -6  13  293.83   16.76
   1   6 -13  277.55   16.45
   1   6 -13  272.76   16.05
   1   6 -12   -2.26    3.53
   1   6 -12    2.31    3.52
  -1  -6  12    2.35    4.48
   1   6 -12    0.64    5.19
   1   6 -12    1.55    4.49
   1   6 -11  406.39   21.39
   1   6 -11  406.88   28.77
  -1  -6  11  377.72   21.88
  -1  -6  11  379.54   26.76
   1   6 -11  368.64   21.13
   1   6 -11  378.24   21.07
  -1  -6  10  128.19    9.39
   1   6 -10  128.15   15.14
  -1  -6  10  125.03   14.79
   1   6 -10  114.68    8.91
   1   6 -10  127.31    8.91
   1   6  -9  455.58   24.73
   1   6  -9  481.22   31.51
  -1  -6   9  464.10   32.79
  -1  -6   9  454.97   25.23
  -1  -6   8   17.72    4.20
  -1  -6   8   18.48   10.61
   1   6  -8   11.23    8.14
   1   6  -8   13.08    3.12
   1   6  -8   11.85    3.58
  -1  -6   7  828.40   46.23
   1   6  -7  836.40   44.23
  -1  -6   7  790.44   48.60
  -1  -6   7  871.80   45.36
  -1  -6   7  802.98   41.27
  -1  -6   6    0.53    6.46
  -1  -6   6    5.00    9.34
   1   6  -6   -1.17    6.78
  -1  -6   6    0.48    5.37
  -1  -6   6    1.93    2.36
   1   6  -5  415.45   25.36
  -1  -6   5  417.90   26.63
  -1  -6   5  376.00   28.04
  -1  -6   5  452.99   22.67
  -1  -6   5  450.73   26.99
   1   6  -4  149.82   11.89
  -1  -6   4  141.61   12.67
  -1  -6   4  137.30   14.60
   1   6  -4  127.52   12.53
  -1  -6   4  156.95   13.03
  -1  -6   4  162.97    8.95
   1   6  -3  922.96   47.52
  -1  -6   3  919.69   44.07
  -1  -6   3 1025.16   48.78
   1   6  -2   46.03    6.33
   1   6  -2   38.79    8.21
  -1  -6   1 1077.75   53.49
   1   6  -1 1046.67   56.21
  -1  -6   1  924.97   57.72
   1   6  -1 1016.46   56.71
  -1  -6   1 1103.99   55.15
   1   6  -1 1029.49   58.05
  -1  -6   1 1076.05   53.18
  -1  -6   0  161.25    9.60
   1   6   0  175.53   12.54
  -1  -6   0  159.21   13.53
  -1  -6   0  158.10   11.81
   1   6   0  195.49   14.44
  -1  -6   0  176.40   13.62
  -1  -6   0  156.99    9.37
  -1  -6  -1  108.32    6.97
   1   6   1   88.07    9.21
  -1  -6  -1  102.73   10.88
  -1  -6  -1  108.76   10.08
  -1  -6  -1  122.22   10.91
  -1  -6  -1  106.32    6.63
  -1  -6  -2    7.36    2.08
   1   6   2    6.50    3.13
   1   6   2    6.57    4.61
  -1  -6  -2    6.52    4.62
  -1  -6  -2    9.50    6.05
  -1  -6  -2    9.41    5.70
  -1  -6  -2    8.25    2.32
  -1  -6  -3    7.93    2.30
  -1  -6  -3    6.87    2.25
  -1  -6  -3   11.60    5.14
   1   6   3    7.39    3.36
   1   6   3    4.39    5.17
  -1  -6  -3    9.92    6.83
  -1  -6  -4   44.14    4.15
  -1  -6  -4   51.14    5.31
   1   6   4   36.98    7.77
  -1  -6  -4   49.12    4.43
  -1  -6  -4   47.11    4.40
  -1  -6  -5    6.66    5.01
  -1  -6  -5    6.22    2.47
  -1  -6  -5    4.20    3.98
  -1  -6  -5    7.91    2.49
   1   6   5   15.91    6.24
  -1  -6  -5    7.64    2.61
  -1  -6  -5    5.06    2.69
  -1  -6  -6   48.87    8.80
   1   6   6   46.84    9.17
  -1  -6  -6   52.54    4.85
  -1  -6  -6   53.74    5.23
  -1  -6  -6   56.46    5.00
  -1  -6  -7   43.88    8.13
  -1  -6  -7   45.99    4.55
  -1  -6  -7   39.39    4.54
  -1  -6  -7   48.89    4.59
  -1  -6  -8    0.49    2.12
  -1  -6  -8    1.79    2.38
  -1  -6  -8   -0.43    2.91
  -1  -6  -8    2.27    2.72
  -1  -6  -8    0.42    2.50
  -1  -6  -9   14.70    2.93
  -1  -6  -9   13.04    2.59
  -1  -6  -9   11.52    2.68
  -1  -6 -10   14.10    2.23
  -1  -6 -10   12.94    2.39
   1   7 -16    1.45    1.38
   1   7 -15   28.09    3.94
  -1  -7  15   25.71    3.92
   1   7 -15   28.66    3.12
   1   7 -15   26.94    4.46
  -1  -7  14   39.12    5.21
  -1  -7  14   35.64    4.75
   1   7 -14   49.04    5.65
   1   7 -14   46.47    4.47
  -1  -7  13    2.49    4.43
   1   7 -13   -1.70    3.47
   1   7 -13    2.17    3.01
   1   7 -13    1.43    4.00
  -1  -7  12  470.52   26.02
   1   7 -12  455.29   25.24
   1   7 -12  487.79   25.40
  -1  -7  11   33.57    5.58
   1   7 -11   31.82    9.63
  -1  -7  11   23.94   10.63
   1   7 -11   26.42    4.99
   1   7 -11   28.72    4.72
   1   7 -10  282.45   16.01
  -1  -7  10  269.05   24.37
   1   7 -10  274.94   22.47
  -1  -7  10  242.59   15.93
   1   7 -10  269.62   15.44
  -1  -7  10  273.48   22.13
   1   7  -9   44.08   10.71
  -1  -7   9   66.45   13.77
   1   7  -9   61.48    6.13
  -1  -7   9   60.62    6.33
   1   7  -9   57.51    6.49
   1   7  -9   53.94    5.26
  -1  -7   8  140.92    8.47
  -1  -7   8  154.89   12.63
   1   7  -8  135.44   14.75
  -1  -7   8  136.34   17.30
  -1  -7   8  139.78    9.86
   1   7  -8  120.07    9.58
   1   7  -8  149.29    9.06
  -1  -7   7  437.53   28.48
  -1  -7   7  497.06   28.01
  -1  -7   7  459.78   23.02
   1   7  -7  430.19   28.81
  -1  -7   7  443.45   31.27
  -1  -7   7  440.24   23.95
   1   7  -7  404.93   23.46
   1   7  -7  426.56   23.13
   1   7  -6   99.14    8.86
  -1  -7   6  104.27   11.44
  -1  -7   6   77.51   13.73
   1   7  -6  102.48   12.01
  -1  -7   6   90.07    6.31
  -1  -7   6   92.68   10.49
   1   7  -5  269.63   17.71
  -1  -7   5  264.44   19.40
  -1  -7   5  223.77   21.12
   1   7  -5  252.64   19.44
  -1  -7   5  293.25   19.69
  -1  -7   5  268.89   14.68
   1   7  -4  584.42   36.09
  -1  -7   4  610.33   31.77
  -1  -7   4  696.60   37.30
   1   7  -3  827.53   48.20
  -1  -7   3  871.82   43.98
  -1  -7   3  887.95   48.98
  -1  -7   2  553.90   33.15
   1   7  -2  558.84   32.20
   1   7  -2  546.65   33.08
  -1  -7   1  697.48   37.63
  -1  -7   1  719.32   41.53
   1   7  -1  762.28   41.02
   1   7  -1  690.71   41.61
  -1  -7   1  726.66   39.13
   1   7  -1  771.67   43.41
  -1  -7   1  736.05   37.32
  -1  -7   1  823.43   42.80
  -1  -7   0   25.68    3.10
  -1  -7   0   26.60    7.23
  -1  -7   0   25.66    3.51
   1   7   0   23.88    5.50
  -1  -7   0   20.24    5.45
   1   7   0   25.89    6.45
  -1  -7  -1  357.02   18.88
  -1  -7  -1  340.94   18.25
  -1  -7  -1  399.40   23.49
  -1  -7  -1  335.07   19.05
   1   7   1  348.77   22.09
  -1  -7  -1  302.16   24.25
  -1  -7  -1  300.63   21.18
   1   7   1  321.08   23.98
   1   7   2   22.75    3.41
  -1  -7  -2   25.92    3.34
  -1  -7  -2   20.27    6.45
  -1  -7  -2   21.71    3.18
  -1  -7  -2   21.84    2.93
  -1  -7  -2   31.83    4.28
  -1  -7  -2   28.44    6.67
   1   7   2   25.78    5.68
  -1  -7  -2   20.89    3.25
  -1  -7  -3    3.36    2.04
  -1  -7  -3    4.24    2.41
  -1  -7  -3    5.05    4.53
  -1  -7  -3    1.97    3.75
  -1  -7  -3    3.81    2.20
   1   7   3   -1.02    5.16
  -1  -7  -3    4.38    2.45
  -1  -7  -4   58.54    4.87
  -1  -7  -4   57.31    6.10
   1   7   4   62.15    9.94
  -1  -7  -4   52.44    4.82
  -1  -7  -4   51.13    5.07
  -1  -7  -5  302.95   24.24
   1   7   5  304.84   25.17
  -1  -7  -5  347.06   18.93
  -1  -7  -5  327.71   18.29
  -1  -7  -5  341.58   19.14
  -1  -7  -5  320.10   18.16
   1   7   6   45.90    9.15
  -1  -7  -6   60.75    5.09
  -1  -7  -6   57.66    5.46
  -1  -7  -6   60.58    5.04
  -1  -7  -7   43.32    4.29
  -1  -7  -7   44.41    4.84
  -1  -7  -7   53.18    4.89
  -1  -7  -7   43.87    4.31
  -1  -7  -7   49.41    4.60
  -1  -7  -8    4.31    2.23
  -1  -7  -8    4.81    2.66
  -1  -7  -8    4.49    2.33
  -1  -7  -8    8.60    2.45
  -1  -7  -8    6.08    2.18
  -1  -7  -8    6.82    2.63
  -1  -7  -9   25.97    2.96
  -1  -7  -9   27.25    2.87
  -1  -7  -9   23.56    2.74
  -1  -7  -9   28.49    3.22
  -1  -7 -10   -0.47    1.80
  -1  -8  15    0.63    2.93
   1   8 -15    0.52    2.29
   1   8 -15    6.39    3.68
   1   8 -14   70.42    5.17
  -1  -8  14   73.08    5.93
  -1  -8  13   74.10    6.56
   1   8 -13   66.41    5.51
  -1  -8  12   20.04    5.17
  -1  -8  12   13.91    4.63
   1   8 -12   15.43    4.38
   1   8 -12   18.22    4.24
   1   8 -11   96.96    7.64
   1   8 -11   85.75    7.13
  -1  -8  11   97.49    8.11
  -1  -8  11   85.76    8.02
   1   8 -11   87.33    8.27
   1   8 -11   92.31    7.25
  -1  -8  10    7.19   10.16
   1   8 -10   -0.90    7.86
  -1  -8  10    6.66   11.03
  -1  -8  10    3.76    4.38
  -1  -8  10    5.24    4.55
   1   8 -10    2.62    4.04
   1   8 -10   -1.12    5.12
   1   8 -10    3.99    3.62
  -1  -8   9   18.50   11.44
   1   8  -9    9.62    8.65
  -1  -8   9    2.49    4.45
  -1  -8   9    2.39    4.57
   1   8  -9    0.88    5.16
   1   8  -9    2.48    3.54
   1   8  -8  215.18   19.10
  -1  -8   8  217.88   22.05
  -1  -8   8  236.80   17.41
  -1  -8   8  231.10   12.63
  -1  -8   8  224.68   13.87
  -1  -8   8  208.26   14.00
   1   8  -8  204.38   13.44
   1   8  -8  212.47   12.77
  -1  -8   7    6.72    8.62
   1   8  -7   10.97    8.13
  -1  -8   7    7.91   10.93
   1   8  -7    1.76    3.69
  -1  -8   7    6.46    3.15
  -1  -8   7    9.67    6.48
  -1  -8   7    4.93    4.24
  -1  -8   7    7.87    4.23
   1   8  -7    6.92    4.56
   1   8  -7    8.38    3.18
  -1  -8   6  633.17   36.83
  -1  -8   6  505.93   38.34
   1   8  -6  582.35   36.62
   1   8  -6  623.39   31.28
  -1  -8   6  693.50   37.15
  -1  -8   6  639.02   30.85
  -1  -8   6  592.44   31.48
  -1  -8   6  617.44   31.86
   1   8  -6  544.70   30.89
   1   8  -6  534.87   30.36
   1   8  -5  191.32   16.82
  -1  -8   5  163.79   12.13
  -1  -8   5  207.34   12.77
  -1  -8   5  193.09   12.36
   1   8  -5  192.47   12.01
   1   8  -5  217.11   15.16
  -1  -8   5  234.86   17.75
  -1  -8   5  221.05   11.93
  -1  -8   4 1260.71   66.88
  -1  -8   4 1314.45   66.90
   1   8  -4 1283.35   66.39
   1   8  -4 1223.20   70.18
  -1  -8   4 1394.24   66.39
  -1  -8   4 1455.62   72.51
  -1  -8   3  347.54   22.39
  -1  -8   3  290.09   16.08
  -1  -8   3  312.15   16.58
   1   8  -3  242.38   20.36
   1   8  -3  262.66   20.65
  -1  -8   3  269.73   16.56
  -1  -8   2 1071.85   53.64
   1   8  -2  986.45   56.79
  -1  -8   2 1028.77   57.84
   1   8  -2 1082.71   59.69
   1   8  -2 1011.71   57.91
  -1  -8   1   95.73    7.13
  -1  -8   1   92.05    6.73
  -1  -8   1  102.17   11.58
  -1  -8   1   84.54    7.32
   1   8  -1   81.41    9.07
  -1  -8   1  104.83   11.86
  -1  -8   1   83.34    6.90
   1   8  -1  100.19   11.52
   1   8  -1   96.58   11.66
   1   8   0  419.83   27.85
   1   8   0  394.46   26.33
   1   8   0  376.37   21.23
  -1  -8   0  346.77   21.12
  -1  -8   0  377.46   21.26
  -1  -8   0  457.91   27.01
  -1  -8   0  415.14   20.91
  -1  -8   0  391.99   21.65
   1   8   0  370.34   24.23
  -1  -8   0  377.85   25.74
  -1  -8   0  386.52   20.86
   1   8   1    9.99    5.96
  -1  -8  -1    8.47    2.66
   1   8   1   11.92    3.26
  -1  -8  -1    7.80    3.21
  -1  -8  -1   10.55    6.56
  -1  -8  -1    7.25    2.23
  -1  -8  -1    8.32    3.88
  -1  -8  -1    4.43    2.62
  -1  -8  -1    3.32    7.52
   1   8   2 1112.02   58.08
  -1  -8  -2 1133.92   58.56
  -1  -8  -2 1123.20   57.60
  -1  -8  -2 1154.25   62.89
  -1  -8  -2 1185.91   58.81
  -1  -8  -2 1166.10   57.94
  -1  -8  -2 1155.71   57.89
  -1  -8  -2 1108.32   62.49
  -1  -8  -2 1094.87   65.73
  -1  -8  -3    8.09    2.78
  -1  -8  -3    7.72    2.51
  -1  -8  -3    8.50    2.37
  -1  -8  -3   10.62    4.34
  -1  -8  -3   13.69    2.90
  -1  -8  -3   16.52    7.32
   1   8   4  396.75   31.69
  -1  -8  -4  491.39   25.78
  -1  -8  -4  476.56   26.07
  -1  -8  -4  473.05   24.87
  -1  -8  -4  427.20   25.66
  -1  -8  -4  484.11   24.95
  -1  -8  -4  468.60   24.92
  -1  -8  -5   31.54    4.06
  -1  -8  -5   30.36    4.03
  -1  -8  -5   32.55    3.60
  -1  -8  -5   35.81    3.76
  -1  -8  -5   29.19    3.39
  -1  -8  -6  199.37   11.63
  -1  -8  -6  206.14   12.43
  -1  -8  -6  201.17   12.36
  -1  -8  -6  180.32   11.41
  -1  -8  -6  222.24   11.87
  -1  -8  -7    4.33    2.30
  -1  -8  -7    3.59    2.90
  -1  -8  -7    4.92    2.30
  -1  -8  -7    4.18    1.92
  -1  -8  -8  100.19    6.39
  -1  -8  -8   88.71    6.19
  -1  -8  -8   98.41    6.15
  -1  -8  -9    1.43    1.61
  -1  -8  -9   -0.14    1.52
  -1  -9  15    1.69    2.37
   1   9 -15    1.60    1.92
   1   9 -15    1.17    1.27
  -1  -9  14   18.62    3.94
  -1  -9  13   11.42    3.74
  -1  -9  13   24.55    4.60
   1   9 -13   16.87    3.58
   1   9 -13   14.55    3.58
  -1  -9  12   69.65    6.78
  -1  -9  12   89.44    7.47
   1   9 -12   92.81    6.96
   1   9 -12   81.54    7.57
   1   9 -12   82.53    6.53
   1   9 -11    0.92    3.71
  -1  -9  11    0.98    4.43
  -1  -9  11    3.87    4.37
   1   9 -11    0.86    4.08
   1   9 -11    3.51    5.16
   1   9 -11    2.53    3.95
   1   9 -10    9.99    5.48
  -1  -9  10   25.37    5.06
  -1  -9  10   19.67    5.15
   1   9 -10   13.06    3.89
  -1  -9   9   50.52    4.77
   1   9  -9   66.98   11.05
  -1  -9   9   53.76   13.36
  -1  -9   9   57.03    6.45
  -1  -9   9   43.63    6.25
   1   9  -9   53.91    6.58
   1   9  -9   52.08    5.32
  -1  -9   8  193.27   16.43
  -1  -9   8  203.60   11.67
   1   9  -8  177.65   17.01
   1   9  -8  193.72   12.46
  -1  -9   8  193.09   12.09
  -1  -9   8  207.03   12.85
  -1  -9   8  200.57   13.04
   1   9  -8  183.05   12.45
   1   9  -8  182.53   11.57
  -1  -9   7   69.27   11.47
  -1  -9   7   81.02   10.45
  -1  -9   7   71.10    5.98
   1   9  -7   49.62   10.90
   1   9  -7   62.82    6.60
  -1  -9   7   80.66    7.02
  -1  -9   7   76.31    7.11
  -1  -9   7   67.91    7.10
   1   9  -7   66.15    6.84
   1   9  -7   59.45    5.49
  -1  -9   6   12.90    7.59
  -1  -9   6    0.75    3.60
   1   9  -6   -0.78    7.95
   1   9  -6    1.11    3.73
  -1  -9   6    2.37    5.10
  -1  -9   6    1.58    4.35
  -1  -9   6   -0.27    4.23
   1   9  -6    0.20    4.70
   1   9  -6    0.92    2.62
   1   9  -5   86.06   12.00
  -1  -9   5   95.33    7.98
  -1  -9   5   95.38    8.01
   1   9  -5   84.32    7.24
   1   9  -5   87.38    7.56
  -1  -9   5  105.94    7.46
  -1  -9   5  103.89   12.42
   1   9  -4   49.68    5.35
  -1  -9   4   60.98    6.44
   1   9  -4   48.13    8.51
  -1  -9   4   64.62    5.84
   1   9  -3  326.26   22.75
   1   9  -3  318.48   23.07
   1   9  -3  313.62   16.91
  -1  -9   3  314.79   17.11
  -1  -9   3  340.28   17.99
   1   9  -3  244.61   20.92
  -1  -9   3  335.23   23.10
  -1  -9   3  250.06   16.70
   1   9  -2   56.92    9.65
  -1  -9   2   58.26    5.98
  -1  -9   2   69.43    6.06
  -1  -9   2   75.60   11.19
  -1  -9   2   60.17    6.55
  -1  -9   2   58.87   10.26
  -1  -9   2   56.31    5.15
   1   9  -1   61.86    9.96
   1   9  -1   75.06   11.02
  -1  -9   1   76.27    6.50
   1   9  -1   67.42    6.10
  -1  -9   1   70.45    6.08
  -1  -9   1   77.70   11.15
  -1  -9   1   80.01   11.26
  -1  -9   1   57.08    5.42
   1   9   0  135.87   14.72
   1   9   0  133.32   14.10
   1   9   0  123.86    8.95
  -1  -9   0  134.35    8.87
  -1  -9   0  148.53   14.08
  -1  -9   0  134.45    9.72
  -1  -9   0  125.86   13.62
  -1  -9   0  128.19    8.46
   1   9   1   48.02   10.12
   1   9   1   57.63   10.28
   1   9   1   68.69    5.71
  -1  -9  -1   58.93    5.55
  -1  -9  -1   71.27    9.98
  -1  -9  -1   72.57    6.91
  -1  -9  -1   68.70    5.32
  -1  -9  -1   54.20    9.49
  -1  -9  -2  914.51   48.54
   1   9   2  950.99   57.70
   1   9   2  930.73   48.90
  -1  -9  -2  927.04   49.16
  -1  -9  -2  963.43   48.65
  -1  -9  -2 1003.98   49.90
  -1  -9  -2 1007.91   48.68
  -1  -9  -3  463.91   23.76
  -1  -9  -3  449.83   24.94
  -1  -9  -3  409.14   24.53
  -1  -9  -3  458.75   23.75
  -1  -9  -4  387.56   20.80
  -1  -9  -4  368.32   21.64
  -1  -9  -4  396.98   22.12
  -1  -9  -4  405.35   20.81
  -1  -9  -4  397.04   20.85
  -1  -9  -5  233.66   13.37
  -1  -9  -5  229.38   13.37
  -1  -9  -5  206.83   13.00
  -1  -9  -5  219.95   12.35
  -1  -9  -6  223.20   12.91
  -1  -9  -6  247.63   13.70
  -1  -9  -6  253.69   13.76
  -1  -9  -7  118.17    7.56
  -1  -9  -7  134.17    7.81
  -1  -9  -8  177.84    9.60
  -1 -10  14   74.46    5.69
   1  10 -14   85.94    5.30
  -1 -10  13  117.04    8.17
   1  10 -13  130.29    7.77
   1  10 -13  117.87    8.18
   1  10 -13  119.06    7.57
  -1 -10  12   28.66    4.55
  -1 -10  12   45.69    5.31
   1  10 -12   50.74    4.96
   1  10 -12   42.06    4.41
   1  10 -12   40.89    5.56
  -1 -10  11  118.69    8.41
   1  10 -11  106.08    7.24
   1  10 -11  103.49    8.21
  -1 -10  10    2.18    4.61
  -1 -10  10    4.93    4.18
   1  10 -10    6.84    5.27
   1  10 -10    9.50    3.58
   1  10  -9   10.99    3.60
   1  10  -9   13.86    4.35
  -1 -10   9   16.26    4.88
  -1 -10   9   11.49    4.51
   1  10  -9   10.82    5.14
  -1 -10   9   13.17    3.23
  -1 -10   9    6.76    4.44
   1  10  -8   31.20    4.15
   1  10  -8   30.93    5.14
  -1 -10   8   33.23    5.82
  -1 -10   8   28.72    5.40
  -1 -10   8   30.17    5.70
   1  10  -8   23.22    5.67
  -1 -10   8   35.85    4.47
   1  10  -7   25.57    3.73
   1  10  -7   29.16    4.87
  -1 -10   7   30.18    5.78
  -1 -10   7   32.31    5.34
  -1 -10   7   30.37    5.45
   1  10  -7   27.94    5.53
  -1 -10   7   34.97    4.68
  -1 -10   7   35.59    8.19
  -1 -10   6  131.66   10.04
  -1 -10   6  135.28   10.11
  -1 -10   6  146.55   10.08
  -1 -10   6  133.38   14.58
  -1 -10   6  147.24    9.56
   1  10  -6  119.66    9.36
   1  10  -5    5.86    3.71
  -1 -10   5    3.83    4.65
  -1 -10   5   13.24    4.66
  -1 -10   5    4.94    4.20
  -1 -10   5   16.81    7.82
   1  10  -5   11.34    5.35
   1  10  -4    9.21    5.10
   1  10  -4    3.31    3.32
  -1 -10   4   -0.27    4.50
  -1 -10   4    6.52    8.52
  -1 -10   4    1.79    7.55
  -1 -10   4    6.87    4.29
  -1 -10   4   10.79    3.93
  -1 -10   3   22.05    5.47
  -1 -10   3   17.71    4.51
  -1 -10   3   27.91    9.31
   1  10  -3   12.58    5.51
   1  10  -2   -0.73    3.13
  -1 -10   2    2.83    3.83
  -1 -10   2    5.26    6.86
  -1 -10   2    1.44    4.10
  -1 -10   2   -0.78    7.46
   1  10  -2    6.05    4.80
   1  10  -1   16.21    3.76
   1  10  -1   13.57    5.92
  -1 -10   1   15.34    7.76
  -1 -10   1   18.99    4.23
  -1 -10   1   26.06    8.76
  -1 -10   0    1.07    4.21
   1  10   0    0.21    2.99
   1  10   0    3.19    5.48
  -1 -10   0    0.19    3.53
   1  10   1    4.01    2.73
  -1 -10  -1    7.77    4.49
  -1 -10  -1    6.74    3.21
  -1 -10  -1    4.34    2.98
  -1 -10  -2  115.94    7.97
  -1 -10  -2  126.65    9.09
  -1 -10  -3  108.69    7.67
  -1 -10  -3   93.18    7.46
  -1 -10  -3  106.07    8.11
  -1 -10  -4   97.65    6.99
  -1 -10  -5  127.47    8.04
  -1 -10  -5  130.22    8.16
  -1 -10  -6   31.44    2.92
  -1 -10  -6   33.62    3.28
  -1 -10  -7    6.67    1.60
   1  11 -13  148.64    8.51
   1  11 -13  162.31    8.76
  -1 -11  13  147.17    9.02
   1  11 -12    9.28    2.82
  -1 -11  12   15.25    3.97
  -1 -11  12    9.24    3.04
   1  11 -11  111.86    7.24
  -1 -11  11  101.96    7.63
   1  11 -10    4.32    2.98
   1  11 -10    0.90    3.79
  -1 -11  10    0.19    3.90
  -1 -11  10    7.60    4.43
   1  11  -9  369.77   18.51
  -1 -11   9  374.98   18.74
  -1 -11   9  389.74   19.08
   1  11  -9  339.43   17.53
  -1 -11   9  369.18   17.82
   1  11  -8    3.03    3.87
  -1 -11   8   -0.31    4.50
  -1 -11   8    1.63    4.08
  -1 -11   8   -1.21    4.43
   1  11  -8    3.79    2.79
  -1 -11   8    6.22    4.97
  -1 -11   8    4.25    3.41
  -1 -11   7  292.83   17.05
  -1 -11   7  278.47   16.81
  -1 -11   7  292.33   16.56
   1  11  -7  269.76   16.25
  -1 -11   7  285.29   16.21
  -1 -11   6   87.05    7.59
  -1 -11   6   91.10    7.92
  -1 -11   6   84.27    7.77
   1  11  -6   72.61    6.65
  -1 -11   6   89.68    7.10
  -1 -11   5  197.16   12.86
  -1 -11   5  206.43   13.15
  -1 -11   5  201.79   12.87
   1  11  -5  190.25   12.05
  -1 -11   5  210.54   12.50
  -1 -11   4   38.75    5.88
  -1 -11   4   35.97    4.81
   1  11  -4   31.28    4.75
   1  11  -4   36.71    4.28
  -1 -11   4   42.57    5.34
   1  11  -3  166.15   11.29
  -1 -11   3  177.97   11.05
  -1 -11   2    4.62    2.89
   1  11  -2    3.02    3.24
  -1 -11   2    7.31    3.93
  -1 -11   2    3.92    2.46
   1  11  -1   71.18    6.17
  -1 -11   1   84.56    6.49
  -1 -11   1   74.25    6.18
   1  11   0    3.51    2.54
  -1 -11   0    1.29    4.88
  -1 -11   0    2.93    3.24
  -1 -11   0   -0.96    2.77
  -1 -11   0   -1.19    2.94
  -1 -11  -1   32.93    4.69
  -1 -11  -1   28.11    3.32
  -1 -11  -1   34.61    3.88
  -1 -11  -2    0.84    2.18
  -1 -11  -2    4.04    2.75
  -1 -11  -2    0.38    3.65
  -1 -11  -3   11.68    2.52
  -1 -11  -3   13.43    2.95
  -1 -11  -4   71.69    5.02
  -1 -11  -5    8.62    1.52
  -1 -12  12   22.45    3.24
   1  12 -11   11.74    2.09
   1  12 -11   14.59    3.18
  -1 -12  11   16.85    3.66
  -1 -12  11    9.29    2.73
   1  12 -10   30.16    3.89
  -1 -12  10   23.40    4.34
  -1 -12  10   23.43    3.66
  -1 -12   9   97.96    6.26
  -1 -12   9   94.82    6.67
   1  12  -9   84.92    5.98
  -1 -12   9   91.69    5.35
  -1 -12   8  147.96    8.89
  -1 -12   8  122.02    8.36
  -1 -12   8  135.86    7.91
   1  12  -8  131.83    8.10
  -1 -12   7  407.69   20.04
  -1 -12   7  441.85   20.44
  -1 -12   7  394.51   19.66
  -1 -12   7  403.54   19.61
   1  12  -7  375.83   19.37
  -1 -12   6  251.94   13.85
  -1 -12   6  249.21   13.64
   1  12  -6  230.26   13.45
  -1 -12   6  233.59   13.42
  -1 -12   6  240.06   13.17
   1  12  -6  223.13   12.69
  -1 -12   5  376.43   19.28
  -1 -12   5  396.15   19.15
   1  12  -5  370.53   19.14
  -1 -12   5  375.99   18.98
   1  12  -5  327.22   18.05
  -1 -12   4   33.83    4.15
  -1 -12   4   35.38    5.09
  -1 -12   4   45.51    5.84
   1  12  -4   32.80    4.33
  -1 -12   3  505.34   22.94
   1  12  -3  455.85   22.76
  -1 -12   2   20.16    3.92
  -1 -12   2   17.52    5.33
   1  12  -2   18.48    3.15
  -1 -12   1  136.13    9.18
   1  12  -1  156.86    8.80
  -1 -12   0   11.22    2.49
  -1 -12   0   11.13    2.51
   1  12   0    8.90    2.69
  -1 -12  -1   77.97    5.60
  -1 -12  -1   73.51    5.28
  -1 -12  -2    2.51    1.96
  -1 -12  -2    1.03    1.75
  -1 -12  -3   22.47    2.23
  -1 -12  -3   14.97    2.20
  -1 -13  11    1.68    1.45
   1  13 -10   10.40    2.35
   1  13 -10   12.12    2.37
  -1 -13   9   -0.63    2.45
   1  13  -9    0.11    2.40
   1  13  -9   -1.56    2.38
   1  13  -8   14.56    2.64
   1  13  -8   11.43    2.81
  -1 -13   8   13.99    3.08
  -1 -13   8    8.50    2.69
   1  13  -8    6.30    2.55
   1  13  -7    3.35    2.32
  -1 -13   7   -0.39    3.16
  -1 -13   7    1.46    2.48
   1  13  -7    3.85    2.67
  -1 -13   7    1.88    2.60
  -1 -13   7   -1.42    3.64
  -1 -13   6   69.58    5.24
   1  13  -6   62.91    4.82
  -1 -13   6   64.37    5.58
  -1 -13   6   77.34    5.04
  -1 -13   5    1.45    3.27
  -1 -13   5    1.36    2.14
  -1 -13   5    1.66    4.04
  -1 -13   5   -0.53    2.88
   1  13  -5    0.38    2.40
  -1 -13   5   -0.23    4.07
  -1 -13   4   83.11    5.96
   1  13  -4   66.77    5.05
  -1 -13   3   16.11    3.15
   1  13  -3   24.06    2.72
  -1 -13   3   13.51    4.19
   1  13  -2   32.65    3.75
  -1 -13   2   37.87    3.72
  -1 -13   1   20.52    2.18
   1  13  -1   10.63    2.37
  -1 -13   0  170.63    9.53
  -1 -13  -1   37.59    2.79
  -1 -14   7    7.62    1.74
   1  14  -7    2.46    1.68
  -1 -14   6   12.75    2.34
  -1 -14   6   44.79    2.76
  -1 -14   5   -0.06    1.45
   1  14  -5   -0.15    1.85
  -1 -14   4   12.25    2.14
   1  14  -4    1.72    1.84
  -1 -14   3    0.13    1.11
   1  14  -3    0.34    1.33
   2 -14   1  250.27   13.03
   2 -14   2    7.21    1.48
   2 -14   2   18.23    2.38
   2 -14   3  307.95   13.31
   2 -14   3  344.78   14.05
   2 -14   4    9.10    2.15
   2 -14   4    5.37    1.55
   2 -14   5  447.96   23.06
   2 -14   6    1.63    2.29
   2 -14   6    1.76    2.23
   2 -14   7  531.15   21.10
   2 -14   7  317.44   20.61
   2 -14   8    9.38    2.23
   2 -14   8    1.98    1.68
   2 -13  -2   10.26    1.56
   2 -13  -1   40.84    3.44
   2 -13  -1   41.66    3.37
   2 -13   0    1.69    2.42
   2 -13   0    1.08    1.78
   2 -13   1   22.00    2.82
   2 -13   1   30.25    4.20
   2 -13   1   23.93    3.56
   2 -13   1   23.16    2.94
   2 -13   2    2.53    2.48
   2 -13   2    1.42    2.87
   2 -13   2    4.94    4.26
   2 -13   3  137.27    8.35
   2 -13   3  123.85    8.89
   2 -13   3  138.57    8.82
   2 -13   3  134.11    8.81
   2 -13   3  120.72    8.58
   2 -13   4   -3.00    3.95
   2 -13   4   -0.17    2.95
   2 -13   5  134.48    8.43
   2 -13   5  120.32    8.27
   2 -13   5  128.58    8.85
   2 -13   5  105.75    8.00
   2 -13   6   26.45    4.47
   2 -13   6   28.43    5.06
   2 -13   6   26.00    4.19
   2 -13   6   33.69    4.20
   2 -13   7  450.90   22.77
   2 -13   7  446.52   22.94
   2 -13   7  379.07   22.59
   2 -13   7  439.54   22.76
   2 -13   8    9.92    3.78
   2 -13   8   13.58    3.55
   2 -13   8    8.85    3.70
  -2  13  -8    6.53    2.67
   2 -13   9  238.82   13.17
   2 -13   9  226.96   12.82
  -2  13  -9  234.96   12.60
   2 -13   9  226.47   13.02
   2 -13  10  127.65    7.81
   2 -13  10  106.53    7.22
   2 -13  10  117.67    7.48
   2 -13  11   13.01    2.58
  -2  13 -11   19.01    2.43
   2 -12  -4    1.03    1.42
   2 -12  -4   -0.66    1.76
   2 -12  -3    4.36    1.96
   2 -12  -3    4.69    1.98
   2 -12  -3    3.74    2.21
   2 -12  -2    9.90    2.50
   2 -12  -2    7.22    2.30
   2 -12  -2   10.40    2.75
   2 -12  -1   14.12    2.53
   2 -12  -1   12.85    3.35
   2 -12  -1   13.14    2.72
   2 -12  -1   15.71    2.90
   2 -12   0   12.52    2.89
   2 -12   0    7.81    2.58
   2 -12   0   12.62    3.49
   2 -12   0    8.87    4.30
   2 -12   1   31.62    5.16
   2 -12   1   27.77    3.88
   2 -12   1   28.87    4.22
   2 -12   1   32.05    4.39
   2 -12   1   28.15    4.45
   2 -12   1   27.66    5.46
   2 -12   1   20.89    4.28
   2 -12   2  158.73   10.65
   2 -12   2  172.07   11.23
   2 -12   2  172.68   10.86
   2 -12   2  174.95   10.47
   2 -12   2  155.38   10.03
   2 -12   2  149.82   10.21
   2 -12   2  160.65   10.97
   2 -12   2  155.29   10.35
   2 -12   3   11.02    4.08
   2 -12   3   20.07    3.92
   2 -12   3   23.37    4.88
   2 -12   3   18.89    5.64
   2 -12   3   16.43    4.17
   2 -12   4   40.99    4.66
   2 -12   4   31.01    4.96
   2 -12   4   50.08    5.76
   2 -12   4   37.85    5.57
   2 -12   4   39.92    5.08
   2 -12   5    1.72    3.61
   2 -12   5    2.39    4.27
   2 -12   5    0.17    3.91
   2 -12   5    6.54    4.40
   2 -12   5   -0.86    3.33
   2 -12   5    2.38    5.64
   2 -12   5    2.31    4.27
   2 -12   5    3.61    3.90
   2 -12   6    6.05    3.74
  -2  12  -6    5.91    3.02
   2 -12   6    6.74    4.19
   2 -12   6    6.03    4.06
   2 -12   6   17.01    4.74
   2 -12   6    4.96    5.52
   2 -12   6    1.83    3.96
   2 -12   6    4.78    3.92
  -2  12  -7   28.70    4.18
   2 -12   7   33.43    5.10
   2 -12   7   29.52    5.10
   2 -12   7   26.71    4.62
   2 -12   7   26.61    5.60
   2 -12   7   35.25    4.70
   2 -12   7   22.89    4.29
   2 -12   8    1.07    4.10
   2 -12   8    4.18    4.25
   2 -12   8    7.03    3.99
   2 -12   8    1.15    3.32
   2 -12   8   -1.79    4.79
  -2  12  -8    0.16    3.35
  -2  12  -9    7.77    3.48
   2 -12   9    8.73    3.88
   2 -12   9    7.07    4.04
   2 -12   9    3.28    3.63
   2 -12  10    1.34    3.70
   2 -12  10    0.80    3.27
   2 -12  10    3.46    3.49
  -2  12 -10   -1.72    3.19
  -2  12 -10    0.43    2.36
   2 -12  11   33.24    4.27
   2 -12  11   23.98    3.86
  -2  12 -11   33.11    4.09
   2 -12  11   22.07    3.28
  -2  12 -11   32.07    3.08
   2 -12  12   61.27    5.27
  -2  12 -12   73.13    4.50
  -2  12 -12   73.93    5.15
   2 -11  -5    1.10    1.55
   2 -11  -5    2.88    1.91
   2 -11  -4  658.81   34.30
   2 -11  -4  680.52   34.68
   2 -11  -4  682.41   34.84
   2 -11  -3  340.89   18.07
   2 -11  -3  333.02   17.96
   2 -11  -3  320.80   18.18
   2 -11  -3  311.88   17.60
   2 -11  -2  887.26   42.07
   2 -11  -2  806.51   42.41
   2 -11  -2  782.50   42.02
   2 -11  -2  766.74   41.15
   2 -11  -2  835.49   41.52
   2 -11  -1   54.33    4.95
   2 -11  -1   54.03    5.58
   2 -11  -1   55.11    5.77
   2 -11  -1   60.35    5.80
   2 -11  -1   55.19    5.11
   2 -11  -1   51.82    5.94
   2 -11  -1   51.44    5.11
   2 -11   0   88.40    7.84
   2 -11   0   75.59    7.00
   2 -11   0   93.24    7.67
   2 -11   0   96.71    6.96
   2 -11   0   85.56    7.24
   2 -11   0   87.62    7.40
   2 -11   0   89.50    7.63
   2 -11   0  104.47    6.84
   2 -11   0   78.90    6.79
   2 -11   0   86.21    6.85
   2 -11   1  107.61    8.23
   2 -11   1  110.55    9.04
   2 -11   1  111.28    8.54
   2 -11   1  104.41    8.45
   2 -11   1  123.32    8.00
   2 -11   1   92.27    7.84
   2 -11   1   92.60    7.81
   2 -11   1  103.25    7.22
   2 -11   1  100.37    8.35
   2 -11   1   90.89    7.33
   2 -11   1   98.11    7.84
   2 -11   2    4.38    3.58
   2 -11   2    7.82    4.27
   2 -11   2    4.81    3.70
   2 -11   2    9.30    4.59
   2 -11   2   13.01    5.45
   2 -11   2    6.61    4.53
   2 -11   2    9.58    6.26
   2 -11   2    3.75    2.87
   2 -11   2    4.84    3.67
   2 -11   3   14.06    4.51
   2 -11   3   12.36    4.14
   2 -11   3   23.17    5.77
   2 -11   3   17.34    4.84
   2 -11   3   12.55    4.08
   2 -11   4   16.42    4.16
   2 -11   4   10.74    4.52
   2 -11   4   11.56    3.89
   2 -11   4    5.85    4.46
   2 -11   4    5.76    4.22
   2 -11   4    8.00    4.76
   2 -11   4   11.65    6.72
   2 -11   4    4.93    3.79
  -2  11  -5    7.56    3.45
   2 -11   5    7.16    4.57
   2 -11   5    1.26    3.58
   2 -11   5    2.66    4.45
   2 -11   5    4.93    4.30
   2 -11   5   11.11    4.87
   2 -11   5   13.40    6.19
   2 -11   5    6.97    3.73
  -2  11  -6   88.15    7.22
   2 -11   6   96.60    8.12
   2 -11   6  101.40    8.05
   2 -11   6   92.96    7.17
   2 -11   6  104.66    8.61
   2 -11   6   97.00    8.04
   2 -11   6  106.76    9.12
   2 -11   6   97.07    7.76
  -2  11  -7   31.05    4.84
   2 -11   7   27.96    5.04
   2 -11   7   35.63    5.65
   2 -11   7   23.37    4.03
   2 -11   7   35.70    5.43
   2 -11   7   35.02    6.17
   2 -11   7   26.10    4.85
   2 -11   7   31.25    4.61
  -2  11  -8  119.78    8.10
   2 -11   8   95.71    7.55
   2 -11   8  110.33    8.63
  -2  11  -8   95.66    6.78
   2 -11   8  107.27    8.53
   2 -11   8   99.01    7.70
   2 -11   9    1.89    4.45
  -2  11  -9    6.50    2.89
   2 -11   9    2.82    4.17
   2 -11   9    2.21    3.00
  -2  11  -9    5.81    3.97
   2 -11  10    5.59    4.25
  -2  11 -10    3.04    2.82
  -2  11 -10    3.02    3.92
  -2  11 -10   -1.45    3.99
  -2  11 -11  112.46    7.21
  -2  11 -11  100.66    7.63
  -2  11 -11  120.41    7.94
  -2  11 -12    4.44    3.67
   2 -11  12    2.27    3.79
  -2  11 -12    2.74    2.72
   2 -11  13    2.82    2.99
  -2  11 -13    0.40    2.32
  -2  11 -14    1.57    1.56
   2 -10  -7    9.49    2.43
   2 -10  -6    0.64    1.80
   2 -10  -6   -2.35    2.56
   2 -10  -5   -1.92    2.53
   2 -10  -5    0.15    2.40
   2 -10  -4  382.25   21.00
   2 -10  -4  383.13   21.42
   2 -10  -4  388.08   20.92
   2 -10  -3  136.76    9.46
   2 -10  -3  141.38    9.35
   2 -10  -3  131.98    9.24
   2 -10  -3  128.93    9.22
   2 -10  -2  462.51   23.53
   2 -10  -2  443.04   23.83
   2 -10  -2  449.28   24.29
   2 -10  -2  454.64   23.32
   2 -10  -2  466.32   24.51
   2 -10  -2  489.38   24.26
   2 -10  -2  410.79   23.36
   2 -10  -1  181.59   11.15
   2 -10  -1  146.17   10.53
   2 -10  -1  124.34   14.48
  -2  10   1  133.69   16.17
   2 -10  -1  176.23   10.38
  -2  10   1  150.65   17.32
   2 -10  -1  162.47   10.96
   2 -10  -1  156.19   10.75
   2 -10  -1  171.12   10.72
   2 -10  -1  172.22   11.26
   2 -10  -1  154.52   10.41
   2 -10  -1  175.45   10.78
   2 -10   0  315.24   18.57
   2 -10   0  298.34   23.84
   2 -10   0  352.06   19.13
   2 -10   0  329.33   18.38
  -2  10   0  321.02   25.80
   2 -10   0  374.03   18.71
  -2  10   0  275.43   25.06
   2 -10   0  318.90   18.54
   2 -10   0  327.38   18.80
   2 -10   0  309.19   18.48
   2 -10   0  319.70   19.31
   2 -10   0  342.57   18.64
   2 -10   0  302.70   18.50
   2 -10   1  157.14   10.74
   2 -10   1  162.73   16.11
   2 -10   1  188.84   11.81
   2 -10   1  159.00   11.12
   2 -10   1  168.29   10.87
   2 -10   1  177.05   10.72
  -2  10  -1  102.45   14.90
  -2  10  -1  118.71   16.46
   2 -10   1  149.43   10.74
   2 -10   1  156.36   10.70
   2 -10   1  162.44   10.15
   2 -10   1  161.53   10.75
   2 -10   1  157.88   10.33
   2 -10   2  914.39   42.09
  -2  10  -2  760.48   49.07
   2 -10   2  825.05   42.10
   2 -10   2  803.47   41.50
   2 -10   2  811.28   41.79
   2 -10   2  801.17   42.24
   2 -10   2  732.37   41.56
   2 -10   2  794.54   48.52
   2 -10   2  767.38   41.70
   2 -10   2  786.85   42.03
   2 -10   2  791.09   41.42
   2 -10   3   35.67    4.78
   2 -10   3   40.56    5.92
   2 -10   3   36.34    5.53
   2 -10   3   43.25    5.66
  -2  10  -3   25.17   10.49
   2 -10   3   29.76    4.76
   2 -10   4  237.39   17.01
   2 -10   4  297.42   17.57
   2 -10   4  287.47   16.88
   2 -10   4  270.30   17.12
   2 -10   4  307.27   23.49
   2 -10   4  307.52   17.31
   2 -10   4  317.92   18.13
   2 -10   4  297.76   17.41
   2 -10   4  356.09   17.57
  -2  10  -4  282.61   23.87
   2 -10   5  218.35   18.22
   2 -10   5  188.31   11.98
   2 -10   5  214.21   13.12
   2 -10   5  169.11   11.96
   2 -10   5  170.55   12.03
   2 -10   5  177.67   11.49
   2 -10   5  181.38   16.42
  -2  10  -5  177.54   18.94
   2 -10   5  192.81   12.04
   2 -10   6   96.14    8.42
   2 -10   6   81.31    7.44
   2 -10   6   94.56    8.66
   2 -10   6   96.53   12.48
   2 -10   6   84.48    6.89
   2 -10   6   97.00    8.00
   2 -10   6   68.43   12.04
  -2  10  -6  106.76   13.97
   2 -10   6   85.14    7.22
   2 -10   7   12.56    3.74
  -2  10  -7    1.02    9.27
   2 -10   7   15.66    5.94
   2 -10   7    8.51    3.53
   2 -10   7   19.45    5.01
  -2  10  -7   11.49    3.05
   2 -10   7    9.76   10.22
   2 -10   7   12.61    5.69
   2 -10   7   11.01    6.96
   2 -10   7   11.82    4.20
   2 -10   8    0.39    3.57
   2 -10   8    1.20    4.81
  -2  10  -8    2.04    9.63
   2 -10   8   -1.69    3.30
   2 -10   8    1.07    4.52
  -2  10  -8    0.16    2.95
   2 -10   8   10.15   10.40
   2 -10   9    4.89    3.23
   2 -10   9    3.10    2.99
   2 -10   9    7.30    4.68
  -2  10  -9    1.94    3.16
  -2  10  -9    0.35    4.49
   2 -10  10  165.02   11.28
  -2  10 -10  164.60   10.20
  -2  10 -10  166.34   10.76
   2 -10  11    6.72    4.45
  -2  10 -11    8.95    3.28
  -2  10 -11    8.90    4.55
   2 -10  12   71.82    6.64
  -2  10 -12   72.79    6.42
  -2  10 -12   70.66    5.62
   2 -10  13   39.41    4.66
  -2  10 -13   34.47    3.85
  -2  10 -13   32.32    4.74
  -2  10 -13   35.97    4.27
   2 -10  14    9.31    3.02
  -2  10 -14   11.55    2.55
  -2  10 -14    6.82    2.57
  -2  10 -14   14.70    3.74
   2  -9  -8    2.52    2.31
   2  -9  -8    2.04    1.90
   2  -9  -7   -0.17    2.86
   2  -9  -7    1.45    1.83
   2  -9  -7   -1.26    2.40
   2  -9  -6    8.99    2.68
   2  -9  -6    8.80    3.31
   2  -9  -6    4.54    2.46
   2  -9  -5    4.89    2.92
   2  -9  -5    4.89    3.31
   2  -9  -5    8.98    3.23
   2  -9  -5    6.60    4.36
   2  -9  -5    6.19    2.66
   2  -9  -4    6.99    3.42
   2  -9  -4    6.73    2.98
   2  -9  -4    4.68    2.52
   2  -9  -4    5.66    4.56
   2  -9  -3  151.22   10.27
   2  -9  -3  160.07    9.49
  -2   9   3  117.82   14.73
   2  -9  -3  141.84   10.03
   2  -9  -3  150.73   10.28
   2  -9  -3  145.88   10.35
   2  -9  -3  131.34    9.32
   2  -9  -3  178.02   10.52
   2  -9  -2    0.58    4.44
   2  -9  -2    2.26    5.83
   2  -9  -2    1.89    3.30
   2  -9  -2    1.07    2.07
   2  -9  -2    3.62    4.13
   2  -9  -2    3.20    4.24
  -2   9   2    1.08    4.78
   2  -9  -2    0.37    2.73
   2  -9  -2   -1.14    3.38
   2  -9  -2    1.28    2.98
   2  -9  -2   -0.73    3.39
   2  -9  -2   -0.22    3.01
   2  -9  -1   17.41    5.47
   2  -9  -1   12.07    6.97
   2  -9  -1   11.04    3.83
  -2   9   1   15.83    6.84
   2  -9  -1   15.89    3.37
   2  -9  -1   21.79    4.88
   2  -9  -1   17.55    4.18
   2  -9  -1   17.27    4.19
   2  -9  -1   16.59    3.63
   2  -9  -1   18.45    3.99
   2  -9  -1   15.08    3.81
   2  -9   0  181.58   17.82
   2  -9   0  179.56   12.83
   2  -9   0  209.47   13.59
  -2   9   0  197.36   18.80
   2  -9   0  244.93   13.19
   2  -9   0  281.14   14.87
   2  -9   0  193.50   13.22
   2  -9   0  215.61   13.32
   2  -9   0  227.85   13.06
   2  -9   0  236.11   13.22
   2  -9   0  199.79   13.11
   2  -9   1  554.45   37.34
   2  -9   1  659.42   32.44
   2  -9   1  548.94   31.68
   2  -9   1  659.54   32.01
   2  -9   1  686.04   33.41
   2  -9   1  632.37   31.70
   2  -9   1  589.28   32.26
   2  -9   1  559.44   31.88
   2  -9   1  537.15   31.85
   2  -9   1  570.54   31.57
   2  -9   1  639.67   31.91
   2  -9   1  612.39   32.21
   2  -9   2  265.00   15.65
   2  -9   2  241.79   15.75
   2  -9   2  292.35   16.26
   2  -9   2  275.25   15.74
   2  -9   2  260.13   15.94
   2  -9   2  272.36   16.47
   2  -9   2  279.87   15.55
   2  -9   3  495.25   24.26
   2  -9   3  425.77   24.93
   2  -9   3  439.01   24.54
   2  -9   3  426.00   24.19
   2  -9   3  462.46   24.78
   2  -9   3  411.86   24.41
   2  -9   3  473.50   28.75
   2  -9   3  483.70   30.78
   2  -9   3  448.27   24.40
   2  -9   4   67.82    5.92
   2  -9   4   59.61    6.23
   2  -9   4   51.88    5.47
   2  -9   4   56.62    5.52
   2  -9   4   57.53   10.14
   2  -9   4   59.27    7.18
   2  -9   4   55.36    5.83
   2  -9   4   48.39    9.65
   2  -9   5  696.92   40.35
   2  -9   5  602.06   33.68
   2  -9   5  721.68   34.48
   2  -9   5  600.31   33.62
   2  -9   5  641.27   34.23
   2  -9   5  631.82   38.51
   2  -9   5  666.05   34.00
   2  -9   6   66.48    5.87
   2  -9   6   51.10    6.80
   2  -9   6   66.40    5.98
   2  -9   6   59.30   10.11
   2  -9   6   58.99    7.22
   2  -9   6   55.72    6.21
   2  -9   6   61.65    5.62
   2  -9   6   64.31   12.12
  -2   9  -6   45.63    4.66
   2  -9   7 1109.47   60.79
   2  -9   7 1200.78   60.83
   2  -9   7 1229.90   61.54
  -2   9  -7 1178.11   60.28
   2  -9   7 1354.82   67.66
   2  -9   7 1165.21   66.50
   2  -9   7 1169.70   60.82
   2  -9   7 1288.87   61.16
   2  -9   8    1.34    4.52
   2  -9   8   -3.52    3.60
   2  -9   8   -0.74    5.77
   2  -9   8    4.28    3.12
  -2   9  -8    6.14    4.43
  -2   9  -8    0.33    3.12
   2  -9   8    1.87    4.27
  -2   9  -9  356.62   20.79
  -2   9  -9  390.10   20.62
   2  -9   9  390.68   21.74
  -2   9 -10  156.94   10.66
  -2   9 -10  155.20    9.96
   2  -9  10  160.08   11.13
  -2   9 -11  179.79   11.26
  -2   9 -11  168.80   10.57
   2  -9  11  161.88   11.51
  -2   9 -12   39.44    5.85
  -2   9 -12   40.13    4.58
   2  -9  12   36.15    5.42
  -2   9 -13   89.51    7.13
  -2   9 -13   85.76    6.61
   2  -9  13   82.81    6.90
  -2   9 -14   18.50    4.25
  -2   9 -14   17.03    3.09
   2  -9  14   20.53    3.76
   2  -9  15    3.84    2.37
  -2   9 -15   -0.39    1.86
  -2   9 -15    0.07    2.92
   2  -8 -10    2.97    1.44
   2  -8  -9    1.68    2.10
   2  -8  -9    3.48    2.32
   2  -8  -8   32.91    3.72
   2  -8  -8   33.82    3.43
   2  -8  -8   30.58    3.96
   2  -8  -7   49.74    5.10
   2  -8  -7   40.96    4.34
   2  -8  -6    4.02    2.84
   2  -8  -6    5.06    3.58
   2  -8  -6    2.82    3.03
   2  -8  -6    2.14    1.94
   2  -8  -5   27.44    5.44
   2  -8  -5   25.90    3.74
  -2   8   5   24.29    7.21
   2  -8  -5   28.00    4.07
   2  -8  -5   25.43    4.41
   2  -8  -5   22.73    4.00
   2  -8  -5   22.38    3.34
   2  -8  -4   20.55    3.30
   2  -8  -4   21.23    5.03
  -2   8   4   17.63    6.49
   2  -8  -4   22.79    3.83
   2  -8  -4   14.07    3.93
   2  -8  -4   13.41    2.85
   2  -8  -3   27.56    3.88
   2  -8  -3   29.58    6.87
   2  -8  -3   30.29    3.82
   2  -8  -3   35.93    5.46
   2  -8  -3   28.85    3.73
   2  -8  -3   40.05    5.16
  -2   8   3   36.81    7.89
   2  -8  -3   36.68    4.80
   2  -8  -3   39.86    4.79
   2  -8  -3   27.74    4.07
   2  -8  -2    2.11    6.40
   2  -8  -2   -0.53    3.07
   2  -8  -2    2.60    4.47
  -2   8   2    2.95    4.78
   2  -8  -2    1.56    2.72
   2  -8  -2   -1.12    4.08
   2  -8  -2    3.16    3.47
   2  -8  -2    2.32    2.17
   2  -8  -2    2.97    3.24
   2  -8  -2   -0.96    2.87
   2  -8  -2    3.06    3.06
   2  -8  -2    3.01    3.02
   2  -8  -1  435.12   29.65
   2  -8  -1  402.81   24.51
   2  -8  -1  475.99   25.09
   2  -8  -1  478.52   24.70
  -2   8   1  434.66   31.69
   2  -8  -1  416.84   24.95
   2  -8  -1  457.79   25.13
   2  -8  -1  460.79   25.02
   2  -8  -1  453.60   24.98
   2  -8  -1  498.93   25.17
   2  -8   0  184.97   16.61
   2  -8   0  179.83   11.89
   2  -8   0  199.85   12.67
   2  -8   0  215.79   12.06
   2  -8   0  200.85   12.35
   2  -8   0  173.69   12.27
   2  -8   0  202.40   12.03
   2  -8   0  188.33   12.23
   2  -8   0  221.27   12.27
   2  -8   1   70.82    5.95
   2  -8   1   56.99    6.53
   2  -8   1   41.00    8.87
   2  -8   1   46.08    5.18
   2  -8   1   68.61    5.35
   2  -8   2    2.90    4.62
   2  -8   3  152.05    9.55
   2  -8   3  141.77   13.14
   2  -8   3  148.29   14.25
   2  -8   3  141.62    9.50
   2  -8   3  161.35   10.43
   2  -8   4   17.52    3.32
   2  -8   4   17.10    5.15
   2  -8   4   31.19    8.55
   2  -8   4   18.76    3.89
   2  -8   4   21.33    8.72
   2  -8   5   69.79    5.87
   2  -8   5   73.59    6.36
   2  -8   5   74.09    6.03
   2  -8   5   73.07   10.25
   2  -8   5   74.42    7.17
   2  -8   5   79.39   11.63
   2  -8   6  205.47   12.87
   2  -8   6  224.93   13.53
   2  -8   6  219.94   13.34
   2  -8   6  208.12   13.93
   2  -8   6  235.37   18.00
   2  -8   6  217.17   12.88
   2  -8   6  240.85   13.71
   2  -8   6  255.98   19.17
   2  -8   7  126.51    8.92
   2  -8   7  144.15   10.14
   2  -8   7  158.39    9.94
   2  -8   7  134.66    9.82
   2  -8   7  124.02   13.02
   2  -8   7  135.31    9.01
   2  -8   7  140.96    9.76
   2  -8   7  135.41   15.48
  -2   8  -8   68.33    5.78
   2  -8   8   61.26    8.87
   2  -8   8   66.04    5.50
   2  -8   8   63.51    6.62
  -2   8  -8   69.04    6.39
   2  -8   8   56.30   14.03
   2  -8   9  691.04   33.93
  -2   8  -9  645.13   33.00
  -2   8  -9  596.81   32.81
   2  -8  10   48.22   12.12
   2  -8  10   36.24   12.68
  -2   8 -10   32.39    4.83
  -2   8 -10   33.49    5.63
  -2   8 -10   40.21    4.73
   2  -8  10   38.37    5.87
  -2   8 -11  347.14   20.43
  -2   8 -11  361.14   20.69
  -2   8 -11  392.11   20.33
   2  -8  11  375.33   21.19
  -2   8 -12    0.58    5.06
  -2   8 -12    1.70    3.97
   2  -8  12    0.24    4.54
  -2   8 -13  736.65   38.38
   2  -8  13  746.42   38.72
  -2   8 -14  105.13    7.09
   2  -8  14  108.14    7.88
  -2   8 -14  117.46    7.21
  -2   8 -14  118.21    8.03
   2  -8  15  184.01   10.55
  -2   8 -15  175.85    9.99
  -2   8 -15  205.20   10.65
   2  -7 -11  225.14   11.87
   2  -7 -10   53.94    3.97
   2  -7 -10   42.12    3.66
   2  -7  -9  379.29   20.85
   2  -7  -9  399.48   20.97
   2  -7  -8   -0.36    1.53
   2  -7  -8    4.37    3.03
   2  -7  -8    0.17    2.50
   2  -7  -7  114.80    8.11
   2  -7  -7  123.30    8.50
   2  -7  -7  114.09    8.05
   2  -7  -7  109.82    7.71
   2  -7  -6    2.50    1.95
  -2   7   6    5.82    4.91
   2  -7  -6    6.30    4.77
   2  -7  -6    0.69    2.69
   2  -7  -6    0.53    3.20
   2  -7  -6    0.24    3.04
   2  -7  -6    9.57    3.88
   2  -7  -5   88.31    6.58
  -2   7   5   80.39   11.30
   2  -7  -5   97.16    7.92
   2  -7  -5   93.07    6.80
   2  -7  -5   90.11    7.11
   2  -7  -5   85.71    7.23
   2  -7  -5   83.71    7.13
   2  -7  -5   77.82   10.15
   2  -7  -4  254.56   20.09
  -2   7   4  272.96   21.42
   2  -7  -4  254.77   15.43
   2  -7  -4  281.57   15.56
   2  -7  -4  274.28   16.04
   2  -7  -4  278.58   16.28
   2  -7  -4  261.80   15.91
   2  -7  -4  265.54   15.88
   2  -7  -4  313.10   16.26
   2  -7  -4  252.82   15.23
   2  -7  -3    1.49    4.13
  -2   7   3    0.90    4.72
   2  -7  -3    1.67    1.84
   2  -7  -3    2.26    3.92
   2  -7  -3   -1.78    5.68
   2  -7  -3    1.20    2.58
   2  -7  -3   -0.43    3.98
   2  -7  -3    3.87    2.36
   2  -7  -3    2.78    3.59
   2  -7  -3    1.98    2.98
   2  -7  -3    0.22    3.00
   2  -7  -3    1.40    2.73
  -2   7   2  306.41   23.20
   2  -7  -2  295.80   17.24
   2  -7  -2  310.58   21.35
   2  -7  -2  297.48   16.98
   2  -7  -2  289.50   17.54
   2  -7  -2  299.70   17.40
   2  -7  -2  331.11   17.95
   2  -7  -2  368.63   17.78
   2  -7  -1    3.84    4.28
   2  -7  -1    3.05    6.17
   2  -7  -1    2.27    2.80
   2  -7  -1    3.14    1.89
   2  -7   0  222.22   12.78
   2  -7   0  201.73   16.54
   2  -7   0  206.27   12.09
   2  -7   1   26.46    3.66
   2  -7   3   10.25    3.09
   2  -7   3   12.85    6.40
   2  -7   3   10.08    7.30
   2  -7   4    3.91    2.75
   2  -7   4    8.81    6.55
   2  -7   4    8.05    7.76
   2  -7   5  229.34   13.23
   2  -7   5  236.03   17.61
   2  -7   5  239.50   13.82
   2  -7   5  249.21   18.25
   2  -7   6   16.85   10.30
   2  -7   6   27.75    4.90
   2  -7   6   20.62    6.79
   2  -7   6   23.73    4.63
   2  -7   6   20.21    3.38
   2  -7   6   28.79    9.79
   2  -7   7   12.57    3.14
   2  -7   7   18.86    4.15
   2  -7   7   17.13   11.50
   2  -7   7    8.68    5.70
   2  -7   7   15.31    3.19
  -2   7  -8    3.58    3.27
   2  -7   8    2.03    2.43
   2  -7   8    4.46    3.88
  -2   7  -8   -2.05    4.12
   2  -7   8   -8.24   11.28
  -2   7  -9    2.27    3.41
   2  -7   9   -4.84   12.28
   2  -7   9    1.26    4.09
  -2   7  -9    0.95    4.34
   2  -7   9    1.52    9.99
  -2   7 -10  106.82    7.99
   2  -7  10  101.95   15.42
   2  -7  10  115.02    8.84
  -2   7 -10  103.97    8.53
   2  -7  10  106.16   13.98
  -2   7 -11   65.14    6.63
   2  -7  11   86.13   14.21
   2  -7  11   78.11    7.40
  -2   7 -11   75.59    7.25
  -2   7 -12   -1.65    4.07
  -2   7 -12    2.45    5.11
  -2   7 -12    1.06    3.52
   2  -7  12    3.06    4.49
  -2   7 -13  110.59    8.67
  -2   7 -13  127.97    9.26
  -2   7 -13  130.05    8.30
   2  -7  13  132.76    9.33
   2  -7  14   70.49    6.55
  -2   7 -14   87.08    5.76
  -2   7 -14   69.91    6.21
  -2   7 -15    6.25    2.31
   2  -7  15    3.16    3.33
   2  -6 -12   10.30    1.65
   2  -6 -11   14.18    2.63
   2  -6 -11   14.28    2.60
   2  -6 -10   49.30    4.53
   2  -6 -10   49.48    4.55
   2  -6 -10   42.97    4.11
   2  -6  -9   47.41    4.09
   2  -6  -9   55.85    5.04
   2  -6  -9   49.79    4.68
   2  -6  -9   56.59    5.21
   2  -6  -8  748.50   37.31
   2  -6  -8  695.13   36.82
   2  -6  -8  679.90   36.45
   2  -6  -8  715.27   36.76
   2  -6  -7  313.56   17.16
   2  -6  -7  323.80   17.69
   2  -6  -7  334.70   18.03
   2  -6  -7  336.40   17.56
  -2   6   6  457.59   31.92
   2  -6  -6  494.36   26.17
   2  -6  -6  499.67   26.61
   2  -6  -6  482.65   25.95
   2  -6  -6  459.69   26.11
   2  -6  -6  505.24   26.45
   2  -6  -6  447.06   30.57
  -2   6   5  685.40   42.48
   2  -6  -5  697.13   36.45
   2  -6  -5  705.18   36.54
   2  -6  -5  689.88   36.79
   2  -6  -5  688.38   36.76
   2  -6  -5  705.20   36.82
   2  -6  -5  715.96   37.26
   2  -6  -5  705.01   41.59
   2  -6  -4 1931.74   98.83
  -2   6   4 1843.40  100.09
   2  -6  -4 1822.75   93.69
   2  -6  -4 1766.44   96.41
   2  -6  -4 1783.17   94.06
   2  -6  -4 1818.72   93.93
   2  -6  -4 1904.37   93.71
   2  -6  -4 1953.55   94.46
   2  -6  -4 1833.42   94.09
   2  -6  -4 1804.82   93.97
   2  -6  -4 2144.87   94.31
  -2   6   3  656.25   37.25
   2  -6  -3  591.90   34.50
   2  -6  -3  566.54   30.59
   2  -6  -3  623.38   35.62
   2  -6  -3  616.46   31.08
  -2   6   2 1114.48   60.25
   2  -6  -2 1073.23   57.96
   2  -6  -2 1051.60   54.01
   2  -6  -2 1142.15   54.24
   2  -6  -2  965.90   58.39
   2  -6  -2 1053.10   54.31
   2  -6  -1   43.28    4.79
   2  -6  -1   33.72    3.65
   2  -6  -1   33.43    7.03
   2  -6  -1   31.96    3.15
   2  -6   0  190.57   10.80
   2  -6   0  190.23   14.83
   2  -6   1  121.34    9.71
   2  -6   1  108.67    6.99
  -2   6  -2 1759.39   81.17
   2  -6   2 1760.89   78.62
   2  -6   2 1412.96   75.57
   2  -6   2 1533.31   79.48
  -2   6  -3   12.70    7.53
   2  -6   3    4.73    7.13
   2  -6   3    8.03    6.23
   2  -6   3    7.19    2.54
   2  -6   4   13.33    6.35
   2  -6   4   14.05    2.81
  -2   6  -4   16.60    7.84
  -2   6  -5  604.65   33.99
   2  -6   5  545.97   34.38
   2  -6   5  531.31   27.98
   2  -6   5  558.78   31.90
   2  -6   5  576.28   32.50
   2  -6   5  536.48   28.11
   2  -6   6  352.49   21.67
   2  -6   6  325.91   17.81
  -2   6  -6  350.96   23.94
   2  -6   6  359.00   24.53
   2  -6   7   85.00    9.19
   2  -6   7  114.62   14.18
  -2   6  -7   88.31   12.40
  -2   6  -8  380.00   20.70
  -2   6  -8  424.94   28.35
   2  -6   8  414.48   28.49
   2  -6   8  400.99   21.46
  -2   6  -8  371.23   20.80
   2  -6   8  373.95   26.37
  -2   6  -9  331.07   18.73
   2  -6   9  325.78   26.64
  -2   6  -9  351.39   26.24
   2  -6   9  348.49   19.45
  -2   6  -9  338.67   18.85
   2  -6   9  345.10   25.06
  -2   6 -10    0.82    3.82
  -2   6 -10    4.96    9.19
   2  -6  10   -3.79   10.97
   2  -6  10    5.94    4.46
  -2   6 -10    2.83    4.60
   2  -6  10   16.53   10.76
   2  -6  11  353.92   25.81
  -2   6 -11  392.76   28.15
   2  -6  11  301.42   26.64
  -2   6 -11  339.21   19.89
  -2   6 -11  358.82   20.15
  -2   6 -11  380.29   19.70
   2  -6  11  346.98   20.45
  -2   6 -12  403.85   22.29
   2  -6  12  408.08   22.77
  -2   6 -12  394.69   22.40
  -2   6 -12  402.37   21.77
   2  -6  13   19.73    5.01
  -2   6 -13   14.51    4.10
  -2   6 -13   24.71    4.72
  -2   6 -13   13.91    3.55
  -2   6 -14    1.45    3.69
  -2   6 -14   -0.70    2.82
   2  -6  14    6.67    4.26
  -2   6 -15   26.38    3.77
   2  -6  15   17.57    3.89
  -2   6 -16    7.98    2.54
   2  -6  16    0.97    2.04
   2  -5 -12    1.93    2.10
   2  -5 -12    0.43    2.02
   2  -5 -11   21.07    3.42
   2  -5 -11   19.03    3.35
   2  -5 -11   21.58    3.17
   2  -5 -10    8.19    3.19
   2  -5 -10    5.86    2.76
   2  -5 -10    5.09    3.40
   2  -5 -10    6.77    2.94
   2  -5  -9  226.35   13.30
   2  -5  -9  201.56   12.54
   2  -5  -9  228.45   13.28
   2  -5  -9  241.13   13.22
   2  -5  -9  197.62   12.77
   2  -5  -8    9.57    3.28
   2  -5  -8    6.26    3.19
   2  -5  -8    9.37    3.27
   2  -5  -8    8.53    3.27
   2  -5  -8    8.93    2.40
   2  -5  -7  186.29   12.54
   2  -5  -7  233.59   13.99
   2  -5  -7  217.53   13.16
   2  -5  -7  238.30   17.68
   2  -5  -7  228.73   13.26
   2  -5  -7  224.63   13.30
   2  -5  -7  214.74   13.19
   2  -5  -7  224.33   12.91
   2  -5  -6    1.99    1.81
   2  -5  -6    3.69    2.86
  -2   5   6    4.05    4.76
   2  -5  -6   -2.50    4.43
   2  -5  -6    5.91    2.05
   2  -5  -6    5.88    2.96
   2  -5  -6    0.68    2.92
   2  -5  -6    0.54    2.36
   2  -5  -6    6.30    4.34
   2  -5  -5  130.96    8.79
   2  -5  -5  136.99    8.59
  -2   5   5  131.84   12.85
   2  -5  -5  138.55    9.42
   2  -5  -5  147.07    9.30
   2  -5  -5  137.52    8.96
   2  -5  -5  133.69   12.16
  -2   5   4   28.31    5.88
   2  -5  -4   19.01    5.01
   2  -5  -4   28.89    5.47
   2  -5  -4   25.48    2.79
   2  -5  -4   21.98    3.20
  -2   5   3   82.34    8.75
   2  -5  -3   71.51    7.73
   2  -5  -3   60.27    4.54
   2  -5  -3   60.68    7.18
   2  -5  -3   62.76    4.96
   2  -5  -3   65.91    4.66
   2  -5  -2 1194.65   59.57
   2  -5  -2 1096.58   56.10
   2  -5  -2 1139.24   59.79
   2  -5  -2 1129.87   56.34
   2  -5  -1    6.11    3.56
   2  -5  -1    5.98    5.52
   2  -5   0  294.54   18.79
   2  -5   1  179.95   11.88
  -2   5  -2 1586.85   82.19
   2  -5   2 1628.68   80.53
   2  -5   2 1632.43   80.54
   2  -5   2 1454.60   81.12
  -2   5  -3  252.44   17.14
   2  -5   3  224.51   15.80
   2  -5   4 4965.62  250.87
  -2   5  -4 5278.16  250.63
   2  -5   4 5065.12  249.37
   2  -5   4 4796.35  248.95
   2  -5   5  457.90   26.95
   2  -5   5  488.14   29.21
  -2   5  -5  502.72   29.06
   2  -5   5  458.16   24.13
  -2   5  -6 1311.37   63.28
   2  -5   6 1281.02   63.02
   2  -5   6 1167.22   60.31
   2  -5   6 1100.35   57.16
  -2   5  -7  286.28   21.27
   2  -5   7  292.90   20.56
   2  -5   7  279.79   18.02
  -2   5  -8  551.19   34.29
   2  -5   8  534.46   34.02
   2  -5   8  503.95   32.50
  -2   5  -9  154.69   16.66
   2  -5   9  182.12   17.59
   2  -5   9  165.00   10.59
  -2   5  -9  156.17    9.88
  -2   5  -9  148.66   10.04
   2  -5   9  143.14   15.64
  -2   5 -10  281.44   24.05
   2  -5  10  315.11   24.93
   2  -5  10  302.67   17.78
  -2   5 -10  305.99   17.23
  -2   5 -10  303.31   17.33
   2  -5  10  290.03   22.62
  -2   5 -11    3.91    4.17
   2  -5  11    6.39    4.48
   2  -5  11   -2.15    8.76
   2  -5  11   -1.85   10.86
  -2   5 -11   -1.02    9.72
   2  -5  12 1045.11   53.89
  -2   5 -12 1048.79   53.28
  -2   5 -12 1020.43   53.35
  -2   5 -12 1046.12   52.85
   2  -5  13   79.59    7.11
  -2   5 -13   70.75    6.33
  -2   5 -13   67.60    6.62
  -2   5 -13   67.76    5.56
   2  -5  14   45.41    5.62
  -2   5 -15    1.42    3.66
   2  -5  16   19.22    2.72
   2  -4 -13   59.30    4.16
   2  -4 -13   55.25    3.82
   2  -4 -12    2.47    2.98
   2  -4 -12    1.25    2.15
   2  -4 -11  114.48    7.99
   2  -4 -11  121.12    8.23
   2  -4 -11  123.49    8.09
   2  -4 -10   83.45    6.69
   2  -4 -10   77.52    5.84
   2  -4 -10   86.43    6.56
   2  -4  -9  479.30   24.26
   2  -4  -9  429.71   23.91
   2  -4  -9  461.93   23.99
   2  -4  -9  468.06   24.32
   2  -4  -9  381.32   23.54
   2  -4  -8  509.84   29.06
   2  -4  -8  584.58   29.59
   2  -4  -8  574.54   29.39
   2  -4  -8  515.71   28.30
   2  -4  -8  576.39   29.39
   2  -4  -8  562.80   29.31
   2  -4  -8  529.65   33.71
  -2   4   7  551.97   34.10
   2  -4  -7  492.69   28.90
   2  -4  -7  563.79   29.80
   2  -4  -7  568.41   29.28
   2  -4  -7  599.80   34.09
   2  -4  -7  509.05   28.40
   2  -4  -7  571.68   29.34
   2  -4  -7  570.38   29.41
   2  -4  -7  617.54   29.59
   2  -4  -6   26.54    3.65
  -2   4   6   36.83    6.50
   2  -4  -6   28.21    4.64
   2  -4  -6   27.20    3.45
   2  -4  -6   26.19    3.52
   2  -4  -6   28.12    5.29
   2  -4  -5  223.04   15.51
  -2   4   5  194.17   15.47
   2  -4  -5  213.93   12.24
  -2   4   4  126.95   10.56
   2  -4  -4   97.56    9.08
   2  -4  -4  100.89    8.60
   2  -4  -4  109.76    6.96
  -2   4   3  490.86   28.37
   2  -4  -3  468.56   27.27
   2  -4  -2  898.86   46.83
   2  -4  -2  869.07   46.73
   2  -4  -1   36.59    6.10
   2  -4  -1   39.69    4.85
   2  -4   0 1524.80   76.43
   2  -4   1  522.34   28.07
  -2   4  -2  676.96   38.08
   2  -4   2  692.45   37.56
   2  -4   2  726.78   37.21
  -2   4  -3    9.73    6.22
   2  -4   3   19.31    5.23
   2  -4   3   13.83    6.69
   2  -4   4  311.72   19.17
  -2   4  -4  313.11   20.48
   2  -4   4  357.08   21.05
   2  -4   5  484.80   26.91
  -2   4  -5  478.63   28.63
   2  -4   5  476.84   28.73
  -2   4  -6  763.52   41.39
   2  -4   6  701.47   38.53
   2  -4   6  716.33   40.16
  -2   4  -7   49.58    9.09
   2  -4   7   51.56    9.91
   2  -4   8 1185.00   63.01
  -2   4  -8 1180.79   63.61
   2  -4   8 1067.77   61.42
  -2   4  -9   38.63    4.58
  -2   4  -9   42.51   10.09
   2  -4   9   48.73   11.73
   2  -4   9   43.23   10.31
  -2   4 -10 1542.36   78.25
   2  -4  10 1584.30   85.24
  -2   4 -10 1614.54   86.46
   2  -4  10 1523.52   82.92
  -2   4 -11   73.11    6.76
   2  -4  11   61.49   11.36
  -2   4 -11   60.47   12.63
   2  -4  11   90.05   13.30
   2  -4  12  451.94   24.84
  -2   4 -12  426.02   24.15
  -2   4 -12  453.00   23.57
   2  -4  13  214.27   13.12
  -2   4 -13  203.82   12.41
  -2   4 -13  194.90   12.67
  -2   4 -13  203.09   11.55
  -2   4 -14   96.40    7.40
   2  -4  14   91.43    7.46
  -2   4 -14  100.07    6.94
  -2   4 -15   77.33    5.88
   2  -4  15   78.81    6.17
   2  -4  16   33.34    3.12
   2  -3 -14  134.12    7.31
   2  -3 -14  122.56    7.05
   2  -3 -13  219.92   11.41
   2  -3 -13  196.32   11.83
   2  -3 -13  202.47   11.72
   2  -3 -12  139.25    8.47
   2  -3 -12  120.37    8.49
   2  -3 -12  137.86    8.96
   2  -3 -12  139.32    8.89
   2  -3 -11  408.92   24.02
   2  -3 -11  484.55   24.18
   2  -3 -10  309.32   17.23
   2  -3 -10  270.40   16.05
  -2   3  10  283.65   25.11
   2  -3 -10  329.28   17.10
   2  -3  -9  736.18   35.18
   2  -3  -9  617.58   34.16
   2  -3  -9  646.36   34.90
   2  -3  -9  686.55   35.38
   2  -3  -9  668.95   35.27
   2  -3  -8  151.53   10.30
   2  -3  -8  178.10   10.44
   2  -3  -8  143.47   13.38
   2  -3  -8  159.66    9.80
   2  -3  -8  167.70   10.29
   2  -3  -8  169.33   10.57
   2  -3  -8  176.08   11.11
   2  -3  -8  165.54   10.64
   2  -3  -7  715.13   38.73
   2  -3  -7  776.93   43.12
  -2   3   7  775.06   43.11
   2  -3  -7  750.95   39.02
   2  -3  -7  780.62   39.09
   2  -3  -6    4.20    3.54
  -2   3   6    8.89    3.95
   2  -3  -6    6.24    3.64
   2  -3  -6    2.88    2.60
   2  -3  -5  392.96   23.27
  -2   3   5  436.68   23.97
   2  -3  -5  390.43   20.49
   2  -3  -5  361.05   20.32
   2  -3  -4  154.56   10.85
  -2   3   4  144.61   11.14
   2  -3  -4  149.36   10.18
   2  -3  -3 1458.29   74.83
  -2   3   3 1517.48   75.68
   2  -3  -3 1435.77   74.57
   2  -3  -2  485.89   26.44
   2  -3  -2  513.13   27.27
   2  -3  -2  500.45   26.89
   2  -3  -2  467.36   26.40
   2  -3  -1 1640.31   79.81
   2  -3  -1 1423.05   79.68
   2  -3  -1 1602.77   79.90
   2  -3  -1 1693.73   80.30
   2  -3   0 2259.80  111.92
   2  -3   1 1318.19   65.24
   2  -3   1 1254.98   65.80
   2  -3   1 1297.46   65.78
   2  -3   2  608.43   28.30
  -2   3  -2  551.05   28.59
   2  -3   2  578.71   28.90
   2  -3   2  623.43   28.31
   2  -3   2  610.62   28.35
   2  -3   3  519.51   27.53
  -2   3  -3  526.62   27.47
   2  -3   3  553.97   26.78
   2  -3   3  580.64   26.88
  -2   3  -4    0.99    2.88
  -2   3  -4   -0.68    5.73
   2  -3   4    0.98    4.07
   2  -3   5  300.47   19.09
  -2   3  -5  313.45   19.53
   2  -3   5  288.65   17.34
   2  -3   6   24.29    8.12
  -2   3  -6   26.87    7.67
   2  -3   6   19.30    4.22
  -2   3  -7  296.96   20.35
   2  -3   7  264.76   19.81
  -2   3  -8   27.86    8.69
   2  -3   8   27.44    8.77
  -2   3  -9   91.23   12.54
   2  -3   9   90.49   12.85
  -2   3  -9   82.84    6.41
   2  -3   9   73.67   11.32
   2  -3  10  144.17   15.13
   2  -3  10  159.06   16.82
  -2   3 -10  200.44   18.26
   2  -3  11  607.86   40.63
  -2   3 -11  673.73   33.78
  -2   3 -11  638.74   34.45
  -2   3 -12   19.92    4.72
  -2   3 -12   21.07    3.22
  -2   3 -12   18.82    5.18
  -2   3 -13  262.93   15.28
   2  -3  14   15.93    4.25
  -2   3 -14   18.84    4.55
  -2   3 -14   13.77    3.97
   2  -3  15  121.19    7.51
  -2   3 -15   98.49    6.97
  -2   3 -15  113.65    7.14
   2  -2 -14   -2.29    2.26
  -2   2  14    0.08    2.60
   2  -2 -13   63.06    5.37
   2  -2 -13   55.31    4.93
   2  -2 -13   68.14    4.60
   2  -2 -12  113.36    7.25
   2  -2 -12  100.85    7.49
   2  -2 -12  115.46    7.97
   2  -2 -12   98.52    6.59
   2  -2 -11  295.01   15.49
   2  -2 -11  298.53   16.24
   2  -2 -11  271.61   16.16
   2  -2 -11  254.14   15.60
   2  -2 -11  239.15   14.74
   2  -2 -10  247.26   13.86
   2  -2 -10  221.83   14.08
   2  -2 -10  229.31   14.33
   2  -2 -10  242.89   14.59
   2  -2 -10  228.74   13.37
   2  -2  -9  712.24   37.33
   2  -2  -9  673.69   37.37
   2  -2  -9  708.06   36.80
   2  -2  -9  768.36   37.73
   2  -2  -8    7.80    2.45
   2  -2  -8   10.31    2.64
   2  -2  -8    8.75    2.54
   2  -2  -8    8.26    2.96
   2  -2  -8    7.97    4.37
   2  -2  -8   15.67    4.34
   2  -2  -7 2258.47  111.56
   2  -2  -7 2102.35  115.31
  -2   2   7 2302.58  114.88
   2  -2  -6   95.61    6.79
   2  -2  -6   88.67    8.47
   2  -2  -6   99.45   10.00
  -2   2   6   91.65    8.45
   2  -2  -5  479.79   25.41
   2  -2  -5  492.19   27.79
   2  -2  -5  465.90   25.16
  -2   2   5  535.38   27.92
   2  -2  -4   12.27    3.06
  -2   2   4   15.81    3.60
  -2   2   3 1645.79   81.80
   2  -2  -3 1644.92   81.34
   2  -2  -3 1555.28   80.86
   2  -2  -3 1633.63   81.37
   2  -2  -2    0.47    1.76
   2  -2  -2    3.44    3.49
   2  -2  -2    2.82    3.59
   2  -2  -2    2.26    4.25
   2  -2  -1  769.58   41.26
   2  -2  -1  800.61   40.73
   2  -2  -1  840.77   41.72
   2  -2  -1  819.85   41.41
   2  -2   0  698.71   32.82
   2  -2   0  671.07   31.67
   2  -2   1  126.04    8.03
   2  -2   1  121.47    7.30
  -2   2  -2   77.30    5.74
   2  -2   2   72.65    7.62
   2  -2   2   73.83    6.43
   2  -2   2   77.63    6.66
   2  -2   3 1181.47   61.63
   2  -2   3 1184.82   61.38
   2  -2   3 1262.58   61.39
  -2   2  -4   30.53    6.19
   2  -2   4   24.42    6.86
  -2   2  -4   26.47    4.77
   2  -2   4   23.88    6.68
   2  -2   4   22.35    4.34
  -2   2  -5  594.40   30.65
  -2   2  -5  564.34   32.18
   2  -2   5  573.92   31.76
   2  -2   5  538.84   31.57
  -2   2  -6  417.27   25.78
   2  -2   6  443.49   25.65
   2  -2   6  401.86   24.85
  -2   2  -7 1023.39   56.56
   2  -2   7 1088.55   56.02
   2  -2   7  985.63   55.01
   2  -2   8  144.93   13.96
  -2   2  -8  127.56   13.70
   2  -2   8  143.21   12.92
  -2   2  -9    0.18    2.08
  -2   2  -9    1.64    3.75
  -2   2  -9    5.68    8.79
   2  -2   9    2.12    7.80
  -2   2 -10    6.76    2.51
  -2   2 -10    3.50    3.92
  -2   2 -10    4.41    4.34
  -2   2 -11   42.70    5.46
  -2   2 -11   36.31    5.63
  -2   2 -12   74.89    6.74
  -2   2 -12   76.16    6.69
  -2   2 -12   70.61    6.85
  -2   2 -13    2.60    3.79
  -2   2 -13    3.15    3.80
  -2   2 -13    0.50    4.41
   2  -2  14   22.28    4.39
  -2   2 -14   26.11    4.42
  -2   2 -14   22.30    3.96
  -2   2 -15    9.11    2.71
   2  -2  15   10.72    3.23
  -2   2 -15    9.60    2.33
   2  -1 -15   11.66    2.26
  -2   1  14   58.57    4.86
   2  -1 -14   63.34    4.74
   2  -1 -14   48.91    4.18
   2  -1 -14   55.95    4.93
   2  -1 -13   76.83    6.22
   2  -1 -13   60.03    5.51
   2  -1 -13   74.80    5.96
   2  -1 -13   68.20    4.87
   2  -1 -12  216.62   11.43
   2  -1 -12  207.08   12.29
   2  -1 -12  163.61   11.70
   2  -1 -12  180.55   11.15
   2  -1 -11   -1.15    2.46
   2  -1 -11    0.27    3.04
   2  -1 -11   -1.64    2.64
   2  -1 -10   46.33    4.56
   2  -1 -10   41.39    4.48
   2  -1 -10   48.72    5.27
   2  -1 -10   55.63    6.21
   2  -1  -9   19.75    5.24
   2  -1  -9   24.86    3.30
   2  -1  -9   25.47    5.06
   2  -1  -8  216.23   17.52
   2  -1  -8  250.95   14.66
   2  -1  -7    5.42    3.85
   2  -1  -7   12.61    5.45
  -2   1   7   14.17    9.05
   2  -1  -7   11.47    3.66
  -2   1   6 1385.91   69.93
  -2   1   6 1251.33   66.87
   2  -1  -6 1166.79   67.43
   2  -1  -6 1482.75   69.04
   2  -1  -5   91.83    6.05
  -2   1   5  102.90    7.40
   2  -1  -5  102.97    8.78
   2  -1  -5   96.26    7.70
  -2   1   4  546.98   28.25
   2  -1  -4  604.29   29.87
   2  -1  -3  483.49   23.90
  -2   1   3  430.76   23.22
   2  -1  -3  425.69   23.18
   2  -1  -2 1136.18   55.73
   2  -1  -2 1182.41   56.14
   2  -1  -2 1057.77   54.76
   2  -1  -1 5578.37  275.93
   2  -1  -1 5702.68  276.74
   2  -1   0   38.19    3.47
   2  -1   0   37.24    2.97
   2  -1   0   39.10    5.64
   2  -1   1 3446.95  168.52
  -2   1  -1 3564.25  168.13
   2  -1   1 3298.18  167.46
  -2   1  -2  147.78    9.52
   2  -1   2  157.62    9.60
   2  -1   2  140.96    9.46
   2  -1   3  591.50   30.83
   2  -1   3  607.32   30.65
   2  -1   3  567.40   30.66
   2  -1   3  585.17   31.38
   2  -1   4  118.02    7.99
   2  -1   4  112.95    9.59
  -2   1  -4  128.37    9.03
   2  -1   4  126.86   10.17
  -2   1  -5  696.86   36.04
  -2   1  -5  666.36   36.83
   2  -1   5  656.95   34.27
  -2   1  -7  642.71   37.62
  -2   1  -8  158.44   15.40
  -2   1  -9   32.22    4.84
   2  -1   9   40.02   10.44
  -2   1  -9   37.85    4.22
  -2   1  -9   34.90    4.37
  -2   1  -9   31.11    3.77
  -2   1 -10   87.87    7.44
  -2   1 -10   96.55    7.19
  -2   1 -10   84.64    6.81
  -2   1 -10   97.60    7.53
   2  -1  10   95.89   12.78
  -2   1 -11  100.16    7.51
  -2   1 -11   96.12    7.86
  -2   1 -11  111.57    8.17
  -2   1 -11  114.06    8.24
  -2   1 -12   43.20    4.26
  -2   1 -12   41.60    5.45
  -2   1 -12   39.77    5.16
  -2   1 -12   37.49    5.61
  -2   1 -13   22.61    4.25
  -2   1 -14  139.74    8.50
  -2   1 -14  132.51    8.53
   2  -1  15   16.05    3.21
  -2   0  15   -0.28    2.43
   2   0 -15    0.25    2.36
  -2   0  14   62.13    5.44
   2   0 -14   57.63    4.17
   2   0 -14   50.44    4.68
   2   0 -14   61.37    5.04
   2   0 -14   59.28    5.18
   2   0 -13   20.89    3.05
   2   0 -13   13.50    3.40
   2   0 -13   12.55    3.37
   2   0 -12  108.89    7.54
   2   0 -12  113.62    8.35
   2   0 -11    4.03    3.06
   2   0 -10  492.17   26.84
   2   0  -9   -2.13    5.78
   2   0  -9    0.63    3.88
   2   0  -9   -0.69    2.84
  -2   0   8   47.47   10.59
   2   0  -8   31.13    5.62
   2   0  -8   50.41    7.60
  -2   0   7  708.16   42.84
   2   0  -7  755.90   41.43
  -2   0   6   86.78   11.19
   2   0  -6   98.75    9.05
  -2   0   5 1426.14   70.42
   2   0  -5 1271.38   66.87
   2   0  -5 1489.88   69.53
  -2   0   4 1372.33   67.43
   2   0  -4 1259.43   65.21
   2   0  -4 1317.36   66.59
   2   0  -3  439.33   24.47
   2   0  -3  492.11   25.10
   2   0  -2   34.32    5.02
   2   0  -1    3.01    2.25
   2   0  -1    5.33    1.98
   2   0   0 6455.26  331.42
   2   0   0 7060.43  331.62
   2   0   1 2362.88  120.97
   2   0   1 2513.37  121.22
   2   0   2  722.81   37.69
  -2   0  -3    4.16    4.61
   2   0   3    5.59    3.66
   2   0   3   10.49    5.94
  -2   0  -4   65.46    7.11
   2   0   4   65.42    7.10
   2   0   4   62.74    7.24
   2   0   4   62.61    8.03
  -2   0  -5 1142.16   57.61
   2   0   5 1070.30   57.02
   2   0   5 1074.37   59.26
  -2   0  -6 1146.20   60.51
  -2   0  -6 1177.30   59.94
   2   0   6 1087.91   61.98
   2   0   6 1093.31   58.95
  -2   0  -8  724.03   37.47
  -2   0  -9   14.92    4.08
  -2   0  -9   18.37    4.34
  -2   0  -9   15.25    2.97
   2   0   9   13.62    8.90
  -2   0  -9   12.25    3.27
  -2   0 -10  703.57   37.44
  -2   0 -10  725.73   37.58
  -2   0 -10  711.30   37.20
  -2   0 -10  736.60   37.61
  -2   0 -10  636.85   44.30
  -2   0 -11  309.73   18.27
  -2   0 -11  319.41   18.04
  -2   0 -11  329.81   17.97
  -2   0 -11  279.34   24.42
  -2   0 -11  327.38   18.40
  -2   0 -12   91.07    7.25
  -2   0 -12   90.39    7.07
  -2   0 -13    9.81    3.43
  -2   0 -13    8.92    3.14
  -2   0 -13    8.24    2.53
  -2   0 -13    8.74    2.20
  -2   0 -14   14.55    2.82
  -2  -1  15    2.10    2.90
   2   1 -15   -0.23    2.32
   2   1 -15    2.21    2.52
   2   1 -14   56.14    4.98
   2   1 -14   53.26    4.81
   2   1 -14   53.60    4.47
   2   1 -14   62.64    5.43
  -2  -1  14   65.26    5.66
   2   1 -13    8.99    2.94
   2   1 -13    8.34    3.25
   2   1 -12  170.24   11.20
   2   1 -12  208.65   12.12
   2   1 -11  113.59    8.67
   2   1 -11  151.18    9.42
   2   1 -10   31.96    4.27
   2   1 -10   22.11    7.08
   2   1 -10   27.11    4.11
   2   1  -9  675.10   38.65
  -2  -1   9  662.62   40.99
   2   1  -9  633.62   33.91
  -2  -1   8  631.93   39.49
   2   1  -8  662.24   37.76
  -2  -1   7   21.03    9.31
   2   1  -7   37.46    6.22
  -2  -1   6  296.32   19.24
   2   1  -6  231.19   17.96
   2   1  -6  250.69   14.25
   2   1  -6  304.51   17.32
  -2  -1   5   -1.95    6.99
   2   1  -5   -0.32    3.85
   2   1  -4  978.47   50.41
  -2  -1   4 1010.58   51.14
   2   1  -4  911.04   49.57
   2   1  -4 1012.23   50.38
  -2  -1   3  128.30   10.36
   2   1  -3  138.07    9.21
   2   1  -3  112.48    8.51
   2   1  -2 3426.09  171.00
   2   1  -2 3624.32  172.19
   2   1  -2 3452.97  171.77
   2   1  -2 3421.36  171.92
  -2  -1   1 1388.27   73.01
   2   1  -1 1464.95   72.79
  -2  -1   1 1526.54   72.79
   2   1   0 3581.97  170.63
  -2  -1   0 3329.24  170.37
   2   1   1    3.07    2.91
   2   1   1    2.02    4.41
  -2  -1  -1    0.42    2.37
   2   1   1    3.25    2.37
  -2  -1  -2  818.80   40.21
   2   1   2  723.38   39.59
  -2  -1  -3  130.78    9.49
   2   1   3  108.75    8.32
  -2  -1  -4   92.05    8.44
   2   1   4   75.09    8.11
   2   1   4   79.01    8.11
   2   1   4   72.18    6.14
  -2  -1  -5    4.90    5.71
   2   1   5    2.32    3.95
  -2  -1  -6  353.76   21.90
   2   1   6  321.52   22.84
  -2  -1  -6  330.21   18.02
  -2  -1  -7    3.02    3.50
  -2  -1  -7    0.78    4.63
   2   1   7    2.43    4.90
  -2  -1  -8 1063.41   53.17
  -2  -1  -8 1082.17   53.22
  -2  -1  -8 1039.01   52.79
  -2  -1  -8 1021.32   53.05
   2   1   8 1001.29   52.92
  -2  -1  -9  208.18   12.60
  -2  -1  -9  201.11   12.31
  -2  -1  -9  203.72   12.56
  -2  -1  -9  214.45   12.94
  -2  -1 -10  571.92   30.37
  -2  -1 -10  561.31   29.93
  -2  -1 -10  579.22   30.42
  -2  -1 -10  520.18   37.30
  -2  -1 -11  165.90   10.58
  -2  -1 -11  154.47   10.28
  -2  -1 -11  144.90    9.94
  -2  -1 -12  543.19   28.94
  -2  -1 -12  539.77   28.37
  -2  -1 -13   17.25    2.49
  -2  -1 -13   17.40    2.78
  -2  -1 -13   18.40    3.07
  -2  -1 -13   12.93    3.13
   2   2 -15   29.42    2.98
   2   2 -15   32.25    3.42
  -2  -2  15   30.74    3.93
   2   2 -14  202.22   12.16
  -2  -2  14  219.53   12.54
   2   2 -14  203.62   11.82
   2   2 -14  202.89   12.12
  -2  -2  13   61.12    6.22
   2   2 -13   68.03    5.58
   2   2 -12  771.29   38.76
   2   2 -12  705.93   38.08
   2   2 -11  271.56   15.41
   2   2 -11  254.09   14.34
   2   2 -11  262.61   15.40
   2   2 -11  240.29   14.85
   2   2 -10  422.13   22.74
  -2  -2  10  480.63   31.83
   2   2 -10  409.67   22.96
   2   2 -10  373.43   27.51
   2   2 -10  409.07   22.27
   2   2 -10  451.81   23.29
  -2  -2   9  288.39   23.75
   2   2  -9  308.95   20.76
   2   2  -9  298.09   16.88
   2   2  -8    7.99    4.72
   2   2  -8    8.65    7.80
  -2  -2   8    8.65    8.92
   2   2  -7  119.54   10.30
  -2  -2   7  107.62   12.85
  -2  -2   6  382.83   23.67
   2   2  -6  399.35   21.81
   2   2  -6  327.83   19.86
  -2  -2   5  448.75   26.29
   2   2  -5  437.01   25.27
   2   2  -5  458.29   24.79
   2   2  -5  411.30   24.21
   2   2  -4  408.24   22.72
   2   2  -4  396.64   22.52
   2   2  -4  393.63   22.80
   2   2  -3  496.72   26.82
   2   2  -3  478.72   26.17
  -2  -2   3  505.56   27.38
   2   2  -2  752.85   37.04
   2   2  -2  677.89   35.57
  -2  -2   1   58.68    4.68
   2   2  -1   47.34    4.82
   2   2  -1   57.54    4.61
   2   2   0  117.62    8.42
  -2  -2   0  123.49    8.35
   2   2   0  128.67    8.56
  -2  -2  -1   -1.12    2.75
   2   2   1    4.52    2.90
   2   2   1    1.83    3.10
  -2  -2  -2   18.59    4.07
   2   2   2   18.08    3.64
   2   2   2   18.57    4.99
  -2  -2  -3  648.61   34.34
   2   2   3  581.71   32.35
  -2  -2  -4  340.73   20.55
   2   2   4  333.06   21.47
  -2  -2  -4  321.25   20.89
   2   2   4  317.04   18.49
  -2  -2  -5  509.89   30.65
  -2  -2  -5  505.87   29.62
   2   2   5  494.95   31.02
   2   2   5  496.29   29.11
  -2  -2  -6  726.23   40.43
  -2  -2  -6  646.58   38.56
   2   2   6  640.78   40.19
   2   2   7  478.38   34.01
  -2  -2  -7  541.70   28.06
  -2  -2  -8    7.54    2.58
   2   2   8    3.02    5.21
   2   2   8    2.48    2.67
  -2  -2  -8    2.32    3.35
   2   2   9  300.51   17.52
  -2  -2  -9  310.79   18.16
  -2  -2  -9  324.18   24.66
  -2  -2  -9  316.24   17.56
  -2  -2  -9  325.54   17.97
  -2  -2 -10  121.33    8.68
  -2  -2 -10  121.20   13.88
  -2  -2 -10  114.78    8.22
  -2  -2 -10  119.72    8.07
  -2  -2 -11   51.52    5.35
  -2  -2 -11   55.65    5.27
  -2  -2 -11   51.79    5.00
  -2  -2 -12  150.34    9.44
  -2  -2 -12  144.88    8.94
  -2  -2 -13   93.81    6.03
  -2  -2 -13   98.53    6.47
  -2  -2 -13  101.66    6.26
   2   3 -16   13.74    1.60
   2   3 -16   12.18    2.23
   2   3 -15   51.70    4.18
   2   3 -15   54.40    4.09
  -2  -3  15   58.24    5.03
   2   3 -14    0.62    2.57
   2   3 -14    2.77    2.93
  -2  -3  14    3.66    3.86
   2   3 -13   27.41    3.86
  -2  -3  13   26.97    5.17
   2   3 -13   28.48    4.76
   2   3 -13   25.83    4.27
   2   3 -12   16.38    3.37
   2   3 -12    9.10    4.26
   2   3 -12   14.89    3.46
  -2  -3  12   11.39    4.73
   2   3 -12   10.28    4.54
   2   3 -12   12.43    4.96
   2   3 -11  339.02   19.71
   2   3 -11  346.39   19.22
   2   3 -11  372.31   20.01
   2   3 -11  341.63   19.54
   2   3 -11  366.35   20.02
   2   3 -10   49.16    8.01
   2   3 -10   44.82    5.69
   2   3 -10   38.15    5.12
   2   3 -10   47.36    4.71
   2   3 -10   47.56    5.54
   2   3 -10   43.90    4.70
  -2  -3   9 1297.01   71.40
   2   3  -9 1189.76   69.82
   2   3  -9 1331.23   64.30
   2   3  -9 1331.46   68.72
  -2  -3   9 1373.25   67.53
   2   3  -9 1242.18   63.99
   2   3  -9 1233.57   63.64
   2   3  -9 1230.19   63.90
   2   3  -8   31.82    6.31
   2   3  -8   23.50    8.43
  -2  -3   8   33.87   10.55
  -2  -3   7  198.69   16.40
   2   3  -7  165.92   14.82
   2   3  -7  185.05   13.15
   2   3  -7  169.49   11.72
  -2  -3   6  659.10   37.34
   2   3  -6  650.20   35.12
   2   3  -6  609.92   34.68
   2   3  -5 1678.46   87.13
   2   3  -5 1730.40   87.07
   2   3  -4  241.26   14.84
  -2  -3   4  228.57   16.06
   2   3  -4  240.35   14.90
  -2  -3   4  221.60   14.60
   2   3  -3  135.96    9.99
   2   3  -3  137.08   10.10
  -2  -3   2  743.40   41.29
   2   3  -2  837.71   41.12
   2   3  -2  785.82   41.81
  -2  -3   1   85.52    8.32
   2   3  -1  100.77    7.69
  -2  -3   1  113.83    7.87
   2   3  -1   98.72    7.73
   2   3  -1  103.75    8.17
  -2  -3   0  720.89   40.37
   2   3   0  779.93   40.79
   2   3   0  763.97   40.44
  -2  -3   0  793.69   40.68
  -2  -3  -1 1734.31   87.22
   2   3   1 1774.85   88.09
  -2  -3  -1 1719.30   87.73
   2   3   1 1642.07   87.16
   2   3   2   19.26    4.72
   2   3   2   15.52    3.78
  -2  -3  -2   19.56    4.40
   2   3   3  171.50   12.38
   2   3   3  186.03   12.69
  -2  -3  -3  182.43   13.53
  -2  -3  -3  175.22   10.07
   2   3   4   83.90    9.11
   2   3   4   71.93    7.08
  -2  -3  -4   65.23    5.12
  -2  -3  -4   71.17    8.49
   2   3   4   67.76    7.21
  -2  -3  -5  769.83   39.51
   2   3   5  711.44   42.88
  -2  -3  -5  790.87   44.85
   2   3   5  833.95   45.75
  -2  -3  -6  185.02   11.08
   2   3   6  192.20   16.52
  -2  -3  -6  173.70   15.65
   2   3   6  167.62   14.05
   2   3   7    8.02    8.11
   2   3   7   12.02    6.01
   2   3   7   14.21    2.95
  -2  -3  -7   15.67    3.39
  -2  -3  -7   14.05    3.50
  -2  -3  -7   14.83    2.70
   2   3   7   13.76    4.69
   2   3   8  510.88   34.32
  -2  -3  -8  527.89   26.27
  -2  -3  -8  494.19   25.61
  -2  -3  -8  445.97   26.05
   2   3   8  484.54   25.75
  -2  -3  -8  486.56   26.27
  -2  -3  -9   33.37    4.78
   2   3   9   37.12    4.15
  -2  -3  -9   36.48    4.53
  -2  -3  -9   37.40    4.46
   2   3   9   27.43    6.49
  -2  -3 -10    2.34    2.61
  -2  -3 -10    6.01    3.24
  -2  -3 -10    1.62    3.26
  -2  -3 -11  188.24   11.96
  -2  -3 -11  210.80   12.06
  -2  -3 -12  218.44   11.81
  -2  -3 -12  195.96   11.89
  -2  -3 -13   30.64    2.76
  -2  -3 -13   37.14    2.99
   2   4 -16    7.54    1.63
  -2  -4  15    2.26    3.27
  -2  -4  14   77.08    6.59
   2   4 -13   87.55    6.28
  -2  -4  13   82.89    7.42
   2   4 -13   79.85    7.21
   2   4 -13   87.16    7.59
   2   4 -12  318.78   17.00
   2   4 -12  287.72   17.38
  -2  -4  12  310.70   17.82
   2   4 -12  284.89   17.27
   2   4 -12  310.32   17.60
   2   4 -11  118.27    8.90
  -2  -4  11  104.22   16.55
   2   4 -11  112.96    8.53
   2   4 -11  115.88    8.17
  -2  -4  11  114.88    8.87
   2   4 -11  118.99    8.73
   2   4 -11  108.39    7.95
   2   4 -10 1271.84   63.04
  -2  -4  10 1324.66   71.98
   2   4 -10 1111.33   69.02
   2   4 -10 1213.61   62.95
   2   4 -10 1260.56   63.16
  -2  -4  10 1195.13   63.31
   2   4 -10 1254.22   62.89
   2   4 -10 1254.87   62.72
   2   4  -9    0.57    4.48
   2   4  -9    0.77    7.95
  -2  -4   9    0.89    9.75
   2   4  -9    0.19    3.47
  -2  -4   9    0.63    3.55
   2   4  -9    0.71    4.17
   2   4  -9   -0.33    2.91
   2   4  -9    0.20    2.39
   2   4  -8   45.96    8.93
  -2  -4   8   60.58   11.98
   2   4  -8   60.13    7.47
  -2  -4   7   43.36   10.72
   2   4  -7   70.95    7.57
   2   4  -7   52.27    7.53
  -2  -4   7   63.87    7.09
   2   4  -6  556.11   30.03
  -2  -4   6  476.32   31.70
   2   4  -5  480.15   27.01
  -2  -4   5  470.79   27.00
  -2  -4   5  442.04   28.52
   2   4  -5  474.54   27.16
   2   4  -4  185.02   13.34
  -2  -4   4  189.50   13.09
   2   4  -4  205.81   13.36
   2   4  -3  752.19   40.61
   2   4  -3  762.84   40.59
  -2  -4   3  729.49   40.97
   2   4  -2   92.57    8.44
  -2  -4   2   84.94    8.45
  -2  -4   2  100.51   10.26
   2   4  -2  102.47    7.90
  -2  -4   1 1413.54   74.21
   2   4  -1 1437.37   74.13
  -2  -4   1 1396.99   73.56
   2   4  -1 1505.79   74.39
   2   4   0 1052.09   57.88
  -2  -4   0 1135.22   58.48
   2   4   0 1087.54   57.84
   2   4   0 1183.24   58.72
  -2  -4   0 1082.98   57.60
  -2  -4  -1 3401.43  170.73
   2   4   1 3348.83  169.87
  -2  -4  -1 3353.55  169.70
   2   4   1 3464.78  171.19
  -2  -4  -2  541.07   29.39
  -2  -4  -2  607.26   33.53
   2   4   2  591.50   32.36
  -2  -4  -2  607.03   32.67
   2   4   2  611.45   34.01
  -2  -4  -3 1951.34   98.76
  -2  -4  -3 1971.62  102.10
   2   4   3 2014.30  102.11
  -2  -4  -3 2099.24  103.70
  -2  -4  -4    2.57    2.45
  -2  -4  -4    2.21    6.44
   2   4   4    5.83    3.50
  -2  -4  -4    6.40    5.00
  -2  -4  -4    5.13    3.67
   2   4   5  542.43   33.90
   2   4   5  476.64   30.69
  -2  -4  -5  540.85   33.22
  -2  -4  -5  518.07   27.36
   2   4   6   88.55    9.90
   2   4   6   89.25   11.78
   2   4   6   99.41    7.13
  -2  -4  -6  102.61    7.44
  -2  -4  -6  103.10    7.26
  -2  -4  -6   94.15    7.11
  -2  -4  -6  112.74    7.36
   2   4   7   83.90   10.01
   2   4   7  109.01   12.92
  -2  -4  -7   99.63    7.60
   2   4   7  101.98    7.24
  -2  -4  -7  102.51    7.23
  -2  -4  -7  111.17    7.58
  -2  -4  -7  104.32    7.52
   2   4   8  367.53   27.89
  -2  -4  -8  357.40   20.01
  -2  -4  -8  382.70   20.78
  -2  -4  -8  368.30   20.60
  -2  -4  -8  386.94   20.94
   2   4   8  363.28   20.13
  -2  -4  -9    2.70    3.20
  -2  -4  -9   -0.89    3.21
  -2  -4  -9    1.88    3.13
  -2  -4 -10  121.13    8.33
  -2  -4 -10  125.79    8.53
  -2  -4 -11   21.64    3.20
  -2  -4 -12  183.58    9.86
  -2  -4 -12  183.94   10.04
  -2  -4 -12  160.49    9.86
   2   5 -16   15.12    2.41
   2   5 -15   45.54    3.96
  -2  -5  15   40.07    4.55
   2   5 -14  254.22   14.63
   2   5 -14  251.51   14.17
  -2  -5  14  278.53   15.08
   2   5 -13   24.82    3.98
   2   5 -13   26.36    5.36
   2   5 -13   22.41    5.06
  -2  -5  13   25.84    5.05
   2   5 -12    6.25    3.65
  -2  -5  12    5.17    4.28
   2   5 -12    2.66    5.08
   2   5 -12    6.30    4.69
   2   5 -11  112.84    8.50
   2   5 -11   99.73    8.05
   2   5 -11   94.56    7.42
  -2  -5  11  107.60   17.01
  -2  -5  11  107.72    8.51
   2   5 -11  107.12    8.43
   2   5 -11  110.09    7.85
  -2  -5  10   49.89   11.01
   2   5 -10   54.27    5.37
   2   5 -10   43.67    5.45
   2   5 -10   49.68   10.72
  -2  -5  10   58.61   13.70
  -2  -5  10   44.69    5.67
   2   5 -10   53.95    6.46
   2   5 -10   59.08    5.40
   2   5  -9  184.55   14.89
   2   5  -9  191.94   17.32
  -2  -5   9  214.16   19.73
   2   5  -9  200.45   11.74
  -2  -5   9  172.46   11.84
   2   5  -9  196.46   11.97
   2   5  -9  188.64   11.46
   2   5  -8  664.52   33.02
   2   5  -8  524.47   34.48
  -2  -5   8  583.21   36.16
   2   5  -8  456.05   31.45
  -2  -5   7   60.89    8.71
   2   5  -7   63.83    7.50
  -2  -5   7   64.43   11.79
  -2  -5   7   55.38    7.64
  -2  -5   7   63.66    7.62
   2   5  -6 2044.54  100.60
  -2  -5   6 1949.24  100.70
  -2  -5   6 1949.09  102.59
   2   5  -6 1737.19  100.75
  -2  -5   6 1991.88   96.89
  -2  -5   6 1911.52  100.81
   2   5  -5  358.59   21.05
  -2  -5   5  351.10   21.59
  -2  -5   5  335.69   19.97
  -2  -5   5  304.95   22.62
  -2  -5   5  326.53   17.51
  -2  -5   4 2016.49  101.24
   2   5  -4 1996.92  101.55
   2   5  -4 2058.94  101.37
  -2  -5   4 1998.00   99.93
  -2  -5   4 1941.52  102.05
  -2  -5   4 1931.28   97.77
   2   5  -3    1.75    4.97
   2   5  -3   -0.44    4.62
  -2  -5   3    3.35    5.87
  -2  -5   3    3.31    2.41
   2   5  -2  168.76   12.24
  -2  -5   2  172.41   11.75
   2   5  -2  175.35   12.13
  -2  -5   2  138.53    8.81
  -2  -5   1  987.03   46.39
  -2  -5   1  902.13   50.17
   2   5  -1  933.77   49.67
   2   5  -1  985.84   50.38
  -2  -5   1  848.67   46.15
  -2  -5   0  314.13   15.69
   2   5   0  275.17   18.66
   2   5   0  278.81   18.56
  -2  -5   0  283.19   19.31
  -2  -5   0  325.09   18.92
   2   5   0  309.57   19.71
  -2  -5   0  266.23   15.37
  -2  -5  -1  438.38   21.91
   2   5   1  419.17   25.29
  -2  -5  -1  433.49   26.16
   2   5   1  405.33   24.77
  -2  -5  -1  448.36   25.33
   2   5   1  419.06   26.33
  -2  -5  -1  387.35   21.42
  -2  -5  -2  833.48   45.07
   2   5   2  844.26   43.47
  -2  -5  -2  819.05   43.47
   2   5   2  861.64   45.74
  -2  -5  -2  740.16   39.30
  -2  -5  -2  786.87   42.97
  -2  -5  -3  392.33   21.55
  -2  -5  -3  385.08   20.65
  -2  -5  -3  432.08   24.42
   2   5   3  420.80   24.90
  -2  -5  -3  426.82   26.76
  -2  -5  -3  434.54   25.65
  -2  -5  -4  396.89   26.58
  -2  -5  -4  388.97   22.42
  -2  -5  -4  413.55   24.35
  -2  -5  -4  442.45   22.46
  -2  -5  -4  414.20   22.27
  -2  -5  -4  458.09   28.64
   2   5   4  397.73   25.68
  -2  -5  -5  475.09   30.59
   2   5   5  460.61   27.99
  -2  -5  -5  424.19   28.81
   2   5   5  442.83   30.94
   2   5   5  438.78   23.99
  -2  -5  -5  432.30   24.27
  -2  -5  -5  418.41   24.18
  -2  -5  -5  467.40   24.23
  -2  -5  -5  475.48   24.48
  -2  -5  -5  454.74   24.10
  -2  -5  -6  938.97   53.58
   2   5   6  822.53   49.80
   2   5   6  923.22   54.46
  -2  -5  -6  848.97   45.49
   2   5   6  867.22   45.85
  -2  -5  -6  894.88   46.41
  -2  -5  -6  961.43   46.35
  -2  -5  -6  938.41   46.49
  -2  -5  -6  900.59   46.10
   2   5   7  824.89   54.53
  -2  -5  -7  863.42   46.16
  -2  -5  -7  917.94   47.18
   2   5   7  903.90   46.49
  -2  -5  -7  954.13   47.05
  -2  -5  -7  937.28   47.16
  -2  -5  -7  918.94   46.87
  -2  -5  -8   70.29    5.63
  -2  -5  -8   69.17    5.91
  -2  -5  -8   71.26    5.91
  -2  -5  -8   83.42    6.30
  -2  -5  -8   75.83    6.47
  -2  -5  -9  217.97   13.07
  -2  -5  -9  224.15   12.78
  -2  -5  -9  224.98   13.07
  -2  -5 -10   10.68    2.58
  -2  -5 -11   26.58    2.95
  -2  -5 -11   22.44    2.63
  -2  -5 -12    1.78    1.58
  -2  -5 -12   11.90    1.79
   2   6 -16    3.67    1.40
   2   6 -16    1.90    1.65
   2   6 -15   57.65    4.08
  -2  -6  15   52.38    4.70
   2   6 -15   50.27    4.71
   2   6 -14   -0.14    4.50
   2   6 -14    3.02    3.07
  -2  -6  14    0.68    3.67
   2   6 -13    1.34    3.44
  -2  -6  13   -2.14    4.31
   2   6 -13   -3.83    5.02
   2   6 -13    1.80    4.40
   2   6 -12  354.77   20.36
   2   6 -12  365.86   20.63
  -2  -6  12  395.41   21.34
   2   6 -12  371.84   21.07
   2   6 -12  397.40   20.93
   2   6 -11   21.99    5.27
  -2  -6  11   26.10    9.82
  -2  -6  11   26.23   12.97
   2   6 -11    9.59    8.45
  -2  -6  11   21.90    4.87
   2   6 -11   19.19    4.09
   2   6 -11   18.99    5.59
   2   6 -11   21.81    4.19
  -2  -6  10  168.96   11.64
   2   6 -10  180.43   17.27
  -2  -6  10  207.45   20.86
   2   6 -10  174.80   11.19
  -2  -6   9    1.40    3.94
  -2  -6   9    5.92   10.77
   2   6  -9    1.07    3.56
   2   6  -8  135.08   13.86
   2   6  -8  182.96   10.89
  -2  -6   8  180.14   18.17
   2   6  -8  157.20   15.29
  -2  -6   8  167.25   10.81
   2   6  -8  185.61   13.68
   2   6  -8  160.02   10.25
  -2  -6   7   28.04    6.46
  -2  -6   7   26.73    3.17
  -2  -6   7   17.05   10.54
   2   6  -7   22.08    5.69
  -2  -6   7   17.74    7.49
   2   6  -7   20.95    3.45
   2   6  -7   18.83    3.81
   2   6  -6  277.73   19.56
  -2  -6   6  276.02   20.55
  -2  -6   6  315.43   23.10
  -2  -6   6  302.64   16.22
  -2  -6   6  340.30   20.86
   2   6  -5   49.91    7.13
  -2  -6   5   48.55    8.69
  -2  -6   5   44.79   10.60
   2   6  -5   36.23    7.95
  -2  -6   5   54.08    4.38
  -2  -6   5   38.47    8.30
   2   6  -4  236.24   17.24
  -2  -6   4  252.33   18.06
  -2  -6   4  255.31   16.03
  -2  -6   4  237.73   18.07
  -2  -6   4  252.17   13.79
   2   6  -3  253.14   17.12
   2   6  -3  238.22   17.33
  -2  -6   3  234.16   17.51
  -2  -6   3  236.44   15.70
   2   6  -3  207.98   16.33
  -2  -6   3  254.19   13.48
   2   6  -2  805.69   42.53
  -2  -6   2  743.80   40.88
   2   6  -2  717.76   42.60
  -2  -6   1  117.06    7.42
   2   6  -1  132.93   11.12
  -2  -6   1  116.58   11.25
   2   6  -1  134.64   11.65
  -2  -6   1  114.40    7.49
  -2  -6   0  491.71   25.02
   2   6   0  452.84   28.48
  -2  -6   0  448.76   29.45
   2   6   0  480.66   29.94
  -2  -6   0  457.51   28.85
  -2  -6   0  473.07   24.67
  -2  -6  -1  157.24    9.31
   2   6   1  144.63   12.64
  -2  -6  -1  160.54   13.86
   2   6   1  162.33   13.93
  -2  -6  -1  142.42    8.92
  -2  -6  -1  162.63   13.39
  -2  -6  -2  322.54   16.76
  -2  -6  -2  293.52   15.95
  -2  -6  -2  281.68   19.78
   2   6   2  297.16   20.47
   2   6   2  266.32   19.33
  -2  -6  -2  285.91   21.65
  -2  -6  -2  308.83   20.52
   2   6   2  296.40   22.00
  -2  -6  -3   27.87    7.77
   2   6   3   35.06    4.10
  -2  -6  -3   36.63    3.75
  -2  -6  -3   41.75    6.87
  -2  -6  -3   31.38    3.29
  -2  -6  -3   36.89    3.73
  -2  -6  -3   35.98    4.62
   2   6   3   26.60    6.18
  -2  -6  -3   36.11    7.19
   2   6   3   30.88    5.71
  -2  -6  -3   34.44    3.87
  -2  -6  -4  150.61    9.57
   2   6   4  142.84    9.36
  -2  -6  -4  143.34   13.97
  -2  -6  -4  154.75    9.48
  -2  -6  -4  146.70    9.77
  -2  -6  -4  140.02    9.36
  -2  -6  -4  141.91   14.47
   2   6   4  144.39   12.36
  -2  -6  -5   30.79    7.71
   2   6   5   36.65    8.44
  -2  -6  -5   33.86    4.09
   2   6   5   32.15    4.00
  -2  -6  -5   42.70    4.33
  -2  -6  -5   31.04    4.82
  -2  -6  -5   38.11    4.15
  -2  -6  -5   37.67    4.39
   2   6   6    2.29    6.02
  -2  -6  -6    6.14    3.02
   2   6   6    3.09    2.67
  -2  -6  -6    4.18    2.42
  -2  -6  -6    7.02    2.68
  -2  -6  -6    6.48    3.01
  -2  -6  -6    3.91    2.52
  -2  -6  -7   19.05    3.29
  -2  -6  -7   25.93    3.70
  -2  -6  -7   23.83    3.37
  -2  -6  -7   28.42    3.81
  -2  -6  -8  102.22    7.23
  -2  -6  -8  114.09    7.56
  -2  -6  -8  113.12    7.47
  -2  -6  -8   96.57    7.16
  -2  -6  -8  102.16    7.27
  -2  -6  -9    3.39    2.29
  -2  -6  -9    5.33    2.67
  -2  -6  -9    6.03    2.42
  -2  -6 -10   89.94    5.81
  -2  -6 -11   43.74    3.35
   2   7 -15    1.89    1.96
   2   7 -15   -2.15    2.16
  -2  -7  15    0.10    2.67
  -2  -7  15   -1.99    2.76
   2   7 -14  112.46    7.99
   2   7 -14  120.44    7.40
  -2  -7  14  123.29    7.98
   2   7 -13   15.68    3.85
  -2  -7  13   18.85    4.56
   2   7 -13   17.01    5.36
   2   7 -13   18.36    4.51
   2   7 -12  216.79   13.37
  -2  -7  12  226.43   13.83
   2   7 -12  221.11   13.15
   2   7 -11   57.71    6.37
   2   7 -11   64.35    6.17
  -2  -7  11   65.37    6.64
   2   7 -10   16.15    4.33
  -2  -7  10   16.22   12.36
   2   7 -10   13.35    3.94
  -2  -7  10   16.43    4.69
   2   7  -9    8.33    4.20
  -2  -7   9    9.12    4.27
   2   7  -9   14.76    7.49
  -2  -7   9   12.44   11.47
   2   7  -9    6.55    3.49
   2   7  -8  203.52   12.34
  -2  -7   8  191.99   12.43
  -2  -7   8  176.75   19.33
   2   7  -8  180.27   16.67
   2   7  -8  187.27   11.72
  -2  -7   8  203.35   11.27
  -2  -7   8  199.18   15.41
  -2  -7   7   14.35    8.10
   2   7  -7   13.29    4.97
   2   7  -7    7.25    7.01
  -2  -7   7   11.70   10.09
  -2  -7   7    9.22    2.99
  -2  -7   7    8.20    6.19
  -2  -7   7   11.13    3.83
   2   7  -7   11.72    4.55
   2   7  -7    8.87    3.27
   2   7  -6  234.71   16.79
  -2  -7   6  252.29   18.69
  -2  -7   6  226.61   19.79
   2   7  -6  241.44   13.48
  -2  -7   6  238.08   12.88
  -2  -7   6  228.78   17.79
  -2  -7   6  220.92   13.38
   2   7  -6  201.05   13.22
   2   7  -6  210.93   12.69
  -2  -7   5   13.84    3.20
  -2  -7   5   12.46    6.81
  -2  -7   5    3.88    9.22
   2   7  -5    1.11    3.69
   2   7  -5   10.63    4.21
   2   7  -5    9.81    5.36
  -2  -7   5    3.21    7.45
   2   7  -5    9.85    3.20
  -2  -7   4  418.64   21.12
  -2  -7   4  408.24   26.41
   2   7  -4  401.50   25.54
  -2  -7   4  396.92   26.01
  -2  -7   3   94.62    6.51
  -2  -7   3   91.69   10.98
   2   7  -3   69.49    9.00
   2   7  -3   84.77    9.75
   2   7  -3   88.81   10.24
   2   7  -2  101.69   10.59
   2   7  -2   91.16    9.90
  -2  -7   1    9.90    6.39
  -2  -7   1   19.93    3.54
   2   7  -1   24.36    6.21
   2   7  -1   23.50    5.81
  -2  -7   0    8.69    2.28
   2   7   0   11.11    3.25
  -2  -7   0   15.12    6.58
  -2  -7   0   10.59    3.20
  -2  -7   0   15.38    3.88
   2   7   0    6.26    4.84
  -2  -7   0    6.37    4.90
  -2  -7   0   12.39    6.30
   2   7   0    7.45    4.53
  -2  -7  -1  144.12   12.55
   2   7   1  158.64   14.57
  -2  -7  -1  142.48    9.01
   2   7   1  125.37    9.09
  -2  -7  -1  131.77    8.60
  -2  -7  -1  164.62   13.78
  -2  -7  -1  151.50    9.13
  -2  -7  -1  137.64    9.49
  -2  -7  -1  129.26   13.67
   2   7   1  133.99   12.54
  -2  -7  -1  146.33    9.09
  -2  -7  -2   37.72    7.83
   2   7   2   28.58    7.41
  -2  -7  -2   32.83    3.74
   2   7   2   27.78    4.11
  -2  -7  -2   34.63    7.58
  -2  -7  -2   32.05    3.69
  -2  -7  -2   31.19    3.66
  -2  -7  -2   27.71    4.65
   2   7   2   30.53    6.74
  -2  -7  -2   31.82    7.32
  -2  -7  -2   30.29    3.80
   2   7   3 1066.76   63.25
  -2  -7  -3 1164.96   55.91
   2   7   3 1058.57   55.43
  -2  -7  -3 1113.06   55.40
  -2  -7  -3 1192.13   55.64
  -2  -7  -3 1050.71   55.72
   2   7   3 1042.33   59.98
  -2  -7  -3 1055.71   62.44
  -2  -7  -3 1051.45   58.91
  -2  -7  -3 1029.82   54.53
  -2  -7  -4  202.43   12.08
  -2  -7  -4  204.04   12.70
  -2  -7  -4  205.71   12.10
   2   7   4  187.21   11.99
  -2  -7  -4  195.11   12.29
  -2  -7  -4  199.24   12.58
  -2  -7  -4  225.23   18.46
  -2  -7  -5  626.62   32.69
  -2  -7  -5  644.73   32.81
   2   7   5  577.27   32.39
  -2  -7  -5  635.52   33.19
  -2  -7  -5  653.96   33.30
  -2  -7  -5  583.74   39.23
  -2  -7  -6    6.46    2.58
  -2  -7  -6    7.33    2.53
  -2  -7  -6    4.92    2.38
  -2  -7  -6    3.14    2.73
  -2  -7  -7  150.65    9.56
  -2  -7  -7  154.29    9.87
  -2  -7  -7  170.14   10.11
  -2  -7  -7  154.61    9.78
  -2  -7  -7  153.07    9.56
  -2  -7  -8    7.63    2.18
  -2  -7  -8    6.78    2.30
  -2  -7  -8    8.54    2.44
  -2  -7  -8    6.39    2.68
  -2  -7  -8    3.48    2.46
  -2  -7  -9   42.67    3.56
  -2  -7  -9   41.29    3.36
  -2  -7  -9   38.58    3.29
  -2  -7 -10    0.54    1.41
   2   8 -15  232.30    9.79
   2   8 -15  240.80    9.72
  -2  -8  14   22.26    3.82
  -2  -8  14   14.07    3.70
   2   8 -14   22.45    3.37
  -2  -8  13  266.14   14.65
  -2  -8  13  219.96   14.49
   2   8 -13  250.88   13.92
   2   8 -13  255.45   14.17
  -2  -8  12    0.86    4.12
  -2  -8  12    4.98    4.27
   2   8 -12    3.71    4.37
   2   8 -12    3.86    3.65
  -2  -8  11   26.15    5.41
  -2  -8  11   29.08    5.19
   2   8 -11   28.32    4.51
   2   8 -11   25.87    5.07
   2   8 -11   34.22    4.90
  -2  -8  10   50.33    6.36
  -2  -8  10   50.50    6.15
   2   8 -10   47.88    5.72
  -2  -8  10   43.91   12.86
   2   8 -10   49.33    5.49
  -2  -8   9  194.07   20.85
   2   8  -9  208.49   13.02
  -2  -8   9  213.58   13.14
   2   8  -9  203.52   13.19
   2   8  -9  191.36   12.24
  -2  -8   8   74.45   11.31
  -2  -8   8   78.64    5.82
  -2  -8   8   81.92   10.01
  -2  -8   8   70.70   13.78
  -2  -8   8   67.34    6.80
   2   8  -8   66.33    7.28
   2   8  -8   72.21    6.14
  -2  -8   7   -3.07    8.06
  -2  -8   7    2.17    3.08
  -2  -8   7    4.35    6.27
  -2  -8   7   -1.95    9.88
   2   8  -7   -1.62    3.75
  -2  -8   7    2.33    4.66
  -2  -8   7   -0.24    4.01
   2   8  -7   -2.56    4.64
   2   8  -7   -1.24    3.08
   2   8  -6  518.58   29.70
   2   8  -6  581.11   30.60
  -2  -8   6  665.85   30.26
  -2  -8   6  660.22   36.58
  -2  -8   6  590.23   30.79
   2   8  -6  516.46   30.27
   2   8  -6  563.40   34.21
  -2  -8   6  572.47   36.00
  -2  -8   5   52.04   10.43
   2   8  -5   58.54    8.26
   2   8  -5   34.53    6.44
   2   8  -5   50.13    5.35
  -2  -8   5   59.48    9.99
  -2  -8   5   59.87    5.30
  -2  -8   5   54.43    5.91
   2   8  -5   52.72    5.97
   2   8  -5   47.62    4.52
   2   8  -4  427.95   33.17
  -2  -8   4  573.97   30.22
  -2  -8   4  571.43   30.54
   2   8  -4  511.57   29.66
   2   8  -4  564.59   34.42
  -2  -8   4  647.98   36.38
  -2  -8   4  639.90   29.82
   2   8  -3  698.46   47.51
  -2  -8   3  887.37   43.88
  -2  -8   3  833.10   43.50
   2   8  -3  762.37   42.85
   2   8  -3  795.07   48.21
  -2  -8   3  979.58   49.94
  -2  -8   3  909.98   43.07
   2   8  -2  273.48   16.06
  -2  -8   2  301.45   16.95
  -2  -8   2  294.47   16.96
   2   8  -2  303.18   20.95
   2   8  -2  272.51   21.20
   2   8  -1   -2.68    4.52
   2   8  -1    2.14    3.04
  -2  -8   1   -1.53    7.76
  -2  -8   1    2.27    3.33
  -2  -8   1   -0.50    3.69
  -2  -8   1    0.40    2.21
   2   8  -1    0.67    5.28
  -2  -8   1    2.93    7.39
  -2  -8   1    2.21    2.72
   2   8   0   12.44    5.80
   2   8   0    5.69    3.30
  -2  -8   0   14.22    6.99
  -2  -8   0   12.03    3.42
  -2  -8   0   14.02    4.18
  -2  -8   0    6.07    2.56
   2   8   0   15.62    5.33
  -2  -8   0    7.69    2.97
   2   8   1   30.71    7.60
  -2  -8  -1   28.77    3.73
   2   8   1   32.48    4.31
  -2  -8  -1   33.51    7.72
  -2  -8  -1   30.94    4.00
  -2  -8  -1   30.54    3.76
  -2  -8  -1   31.06    5.09
   2   8   1   19.85    5.78
  -2  -8  -1   25.25    3.77
   2   8   2    6.47    5.57
  -2  -8  -2    6.58    2.56
   2   8   2    6.65    3.16
  -2  -8  -2    9.00    3.11
  -2  -8  -2    9.52    5.86
  -2  -8  -2    9.00    4.27
  -2  -8  -2    7.24    2.55
  -2  -8  -2    1.99    4.96
  -2  -8  -2    5.70    2.91
  -2  -8  -3    7.96    2.59
   2   8   3   11.25    3.30
   2   8   3    5.58    5.34
  -2  -8  -3   13.81    4.37
  -2  -8  -3   11.55    2.75
  -2  -8  -3   12.66    3.17
  -2  -8  -3    9.12    5.62
  -2  -8  -4  209.41   13.06
   2   8   4  197.80   12.52
  -2  -8  -4  225.67   13.39
  -2  -8  -4  218.35   12.70
  -2  -8  -4  229.21   12.78
  -2  -8  -4  213.10   13.44
  -2  -8  -5   49.79    4.69
   2   8   5   43.58    4.19
  -2  -8  -5   54.92    4.94
  -2  -8  -5   48.58    4.45
  -2  -8  -5   49.13    4.37
  -2  -8  -6    3.20    2.05
  -2  -8  -6    2.16    2.09
  -2  -8  -6    1.82    2.07
  -2  -8  -6    5.95    2.33
  -2  -8  -6    6.13    2.57
  -2  -8  -7  264.42   14.90
  -2  -8  -7  293.13   15.48
  -2  -8  -7  287.00   15.43
  -2  -8  -7  275.07   15.16
  -2  -8  -7  268.77   14.83
  -2  -8  -7  279.09   14.95
  -2  -8  -8   16.30    2.02
  -2  -8  -8   11.83    2.10
  -2  -8  -8   13.69    2.11
  -2  -8  -8   16.27    2.46
  -2  -8  -9   52.64    3.21
   2   9 -14  139.88    7.12
  -2  -9  14  133.07    7.94
   2   9 -13   73.67    5.39
   2   9 -13   74.14    5.49
  -2  -9  13   56.43    5.76
  -2  -9  13   63.10    5.81
  -2  -9  12   96.29    7.42
  -2  -9  12   91.28    7.44
   2   9 -12   88.68    6.73
   2   9 -12   90.96    6.90
   2   9 -12   87.84    6.86
   2   9 -11  289.91   16.33
   2   9 -11  271.46   15.88
  -2  -9  11  279.79   16.73
  -2  -9  11  281.72   16.57
   2   9 -11  256.08   16.48
   2   9 -11  305.25   16.09
  -2  -9  10   20.97    5.01
  -2  -9  10   10.84    4.72
   2   9 -10   21.48    4.79
   2   9 -10   17.01    5.68
   2   9 -10   24.56    4.20
   2   9  -9   48.14    5.26
  -2  -9   9   49.26    6.55
  -2  -9   9   55.64    6.23
   2   9  -9   48.06    6.61
  -2  -9   9   55.62    4.78
   2   9  -8   87.15    6.91
   2   9  -8   88.89    7.78
  -2  -9   8   97.35    8.12
   2   9  -8   82.49    8.09
  -2  -9   8  103.59    6.95
  -2  -9   7   11.92    6.88
  -2  -9   7    2.76    3.57
   2   9  -7    2.25    3.17
   2   9  -7    2.85    4.06
  -2  -9   7   -2.88    4.71
  -2  -9   7    5.17    4.41
   2   9  -7    2.85    4.86
  -2  -9   7   -4.93    7.91
   2   9  -6   36.86    4.28
   2   9  -6   34.55    5.22
  -2  -9   6   41.00    4.94
  -2  -9   6   24.85    8.23
  -2  -9   6   36.83    5.56
   2   9  -6   44.87    5.94
  -2  -9   6   50.98   10.40
  -2  -9   5   67.37    6.91
  -2  -9   5   80.18    6.50
  -2  -9   5   68.43   11.09
  -2  -9   5   81.83   12.32
   2   9  -5   67.86    6.50
   2   9  -4  506.14   28.19
  -2  -9   4  555.46   29.00
  -2  -9   4  538.37   29.13
   2   9  -4  548.41   33.61
  -2  -9   4  599.05   28.44
  -2  -9   4  543.53   35.31
   2   9  -3  185.14   18.12
   2   9  -3  249.48   13.83
  -2  -9   3  259.22   14.80
  -2  -9   3  191.56   13.29
  -2  -9   3  272.54   15.04
   2   9  -3  296.36   20.14
  -2  -9   3  229.58   14.12
  -2  -9   2   25.40    8.42
  -2  -9   2   28.60    4.67
   2   9  -2   31.52    7.07
   2   9  -2   21.59    3.81
   2   9  -2   30.45    4.60
  -2  -9   2   35.92    5.34
  -2  -9   2   34.84    5.25
  -2  -9   2   23.17    3.32
  -2  -9   2   34.36    9.28
   2   9  -2   13.85    7.26
  -2  -9   2   25.54    3.94
   2   9  -1  410.84   31.21
   2   9  -1  486.58   25.91
  -2  -9   1  512.36   25.35
  -2  -9   1  505.05   31.87
  -2  -9   1  489.83   26.13
  -2  -9   1  438.81   25.02
  -2  -9   1  495.59   31.49
  -2  -9   1  437.15   25.37
   2   9   0  115.42   14.05
   2   9   0  140.93    9.91
  -2  -9   0  160.28    9.72
  -2  -9   0  153.21   14.60
  -2  -9   0  152.36    9.35
  -2  -9   0  152.00   10.50
  -2  -9   0  145.06   14.98
  -2  -9   0  138.48    9.50
   2   9   1  527.55   37.51
   2   9   1  554.24   30.50
  -2  -9  -1  589.34   30.24
  -2  -9  -1  586.25   31.01
  -2  -9  -1  569.09   30.17
  -2  -9  -1  574.86   29.96
  -2  -9  -1  554.26   35.37
  -2  -9  -1  589.64   35.87
  -2  -9  -2   21.33    4.64
  -2  -9  -2   19.04    2.83
   2   9   2   16.62    3.58
  -2  -9  -2   12.51    3.08
  -2  -9  -2   15.81    3.10
   2   9   3   55.63    5.09
  -2  -9  -3   66.39    5.53
  -2  -9  -3   65.91    6.33
  -2  -9  -3   59.44    4.83
  -2  -9  -3   55.53    5.53
  -2  -9  -3   60.90    5.03
  -2  -9  -4  102.35    6.63
  -2  -9  -4  104.91    7.29
  -2  -9  -4  100.26    6.70
  -2  -9  -4   95.45    7.11
   2   9   4   95.93    6.55
  -2  -9  -5   81.29    5.59
  -2  -9  -5   93.98    6.65
  -2  -9  -5   83.60    6.10
  -2  -9  -6    6.24    1.94
  -2  -9  -6   11.08    2.81
  -2  -9  -7    5.74    2.19
   2  10 -14    9.70    2.12
  -2 -10  13   37.29    4.29
  -2 -10  13   37.42    4.21
   2  10 -13   49.74    4.00
   2  10 -13   49.65    4.07
  -2 -10  12   23.66    4.22
  -2 -10  12   25.75    4.38
   2  10 -12   28.40    4.05
   2  10 -12   29.55    3.79
  -2 -10  11    2.20    3.79
  -2 -10  11    3.40    4.03
   2  10 -11    4.61    3.33
   2  10 -11   -0.34    4.80
  -2 -10  10   92.94    7.68
  -2 -10  10   84.86    7.52
   2  10 -10   99.17    7.87
   2  10 -10   84.09    6.53
   2  10  -9   25.71    3.89
  -2 -10   9   19.89    5.03
  -2 -10   9   32.76    5.20
   2  10  -9   22.44    4.83
   2  10  -9   21.11    5.57
   2  10  -9   14.72    3.48
  -2 -10   9   26.34    3.55
   2  10  -8  215.72   13.27
  -2 -10   8  218.58   13.71
   2  10  -8  195.03   12.35
  -2 -10   8  233.43   12.70
   2  10  -7   38.25    5.36
  -2 -10   7   36.17    5.90
  -2 -10   7   36.04    5.62
   2  10  -7   32.44    4.03
  -2 -10   7   46.10    4.95
  -2 -10   6  711.72   38.60
  -2 -10   6  744.42   37.98
  -2 -10   6  773.43   38.08
   2  10  -6  684.14   38.10
  -2 -10   5   31.44    4.93
   2  10  -5   26.93    4.52
  -2 -10   5   19.84    5.16
   2  10  -4  119.90    8.39
  -2 -10   4  129.62    9.47
  -2 -10   4  134.42    9.59
  -2 -10   4  148.19    9.10
  -2 -10   4  115.33   14.20
   2  10  -3   81.79    6.29
   2  10  -3   82.73    7.12
  -2 -10   3  102.08    7.70
  -2 -10   3   79.50   12.07
  -2 -10   3   69.68    6.19
   2  10  -2   94.98   12.25
   2  10  -2  114.85    8.76
  -2 -10   2  110.54    7.97
  -2 -10   2  132.99    9.39
  -2 -10   2  124.20    8.46
  -2 -10   2  117.79   13.62
  -2 -10   2  125.61   14.29
  -2 -10   1   47.74    5.79
   2  10  -1   36.25    4.87
  -2 -10   1   38.19    4.19
  -2 -10   1   41.75    4.95
  -2 -10   0  345.39   19.57
  -2 -10   0  384.66   21.02
   2  10   0  370.85   20.46
  -2 -10   0  356.75   19.89
  -2 -10   0  392.85   20.13
  -2 -10  -1   12.67    4.52
   2  10   1    8.07    3.05
  -2 -10  -1    8.15    2.48
  -2 -10  -1    8.55    3.12
   2  10   2  318.10   17.59
  -2 -10  -2  327.90   18.34
  -2 -10  -3    9.34    2.54
  -2 -10  -4    6.23    2.09
  -2 -10  -5  268.58   14.30
  -2 -10  -5  252.77   13.94
  -2 -10  -6    1.93    1.90
   2  11 -13   10.82    2.10
   2  11 -13   11.17    2.03
   2  11 -12   13.29    3.05
   2  11 -12   10.57    2.58
  -2 -11  12   12.00    3.01
  -2 -11  12   13.14    3.21
   2  11 -11   10.64    2.85
  -2 -11  11   12.59    3.49
  -2 -11  11   11.35    3.70
   2  11 -10   25.09    4.21
   2  11 -10   19.17    3.27
  -2 -11  10   23.11    4.18
  -2 -11  10   26.84    4.49
   2  11  -9    8.28    3.90
   2  11  -9   -2.58    2.70
  -2 -11   9    6.61    2.75
   2  11  -9    4.32    2.63
  -2 -11   9    7.00    4.09
  -2 -11   9    5.11    4.09
   2  11  -8    8.72    3.79
  -2 -11   8    6.34    3.22
   2  11  -8    6.84    2.68
  -2 -11   8    3.42    4.24
   2  11  -7   20.53    4.32
  -2 -11   7   25.97    4.83
  -2 -11   7   21.39    4.00
  -2 -11   7   12.62    2.96
   2  11  -6  319.04   17.99
  -2 -11   6  357.95   18.22
  -2 -11   6  356.65   18.78
  -2 -11   6  362.51   18.14
   2  11  -5   91.77    6.68
  -2 -11   5   99.04    7.97
   2  11  -5   91.59    7.33
  -2 -11   5   89.00    7.54
  -2 -11   5   97.48    7.15
   2  11  -4  207.93   11.98
  -2 -11   4  225.67   12.61
   2  11  -4  220.25   13.07
  -2 -11   3    8.21    4.33
   2  11  -3   11.76    3.61
  -2 -11   2  718.87   36.82
  -2 -11   2  708.51   37.39
   2  11  -2  699.65   37.09
  -2 -11   1   12.38    3.57
  -2 -11   1    6.48    4.08
   2  11  -1    6.16    3.18
  -2 -11   0  988.67   46.82
   2  11   0  937.97   46.23
   2  11   0  806.06   45.97
  -2 -11   0  919.72   45.97
   2  11   1  125.60    7.44
  -2 -11  -1  106.11    7.86
   2  11   1  106.53    7.19
  -2 -11  -2   81.46    5.57
  -2 -11  -2   64.45    5.52
  -2 -11  -3   36.17    3.27
  -2 -11  -3   35.75    3.66
  -2 -11  -4   15.59    1.84
  -2 -12  11   12.93    2.92
  -2 -12  11   13.06    2.69
   2  12 -11   11.70    2.52
   2  12 -11   12.48    2.76
  -2 -12  10    0.71    3.12
  -2 -12  10    5.64    2.99
   2  12 -10    5.14    2.91
  -2 -12   9   38.38    4.67
   2  12  -9   39.54    4.43
   2  12  -8  113.00    7.04
   2  12  -8  123.49    7.43
  -2 -12   8  115.04    7.49
  -2 -12   8  118.65    7.60
  -2 -12   8  130.52    6.84
   2  12  -7  130.01    7.65
  -2 -12   7  158.50    7.90
   2  12  -7  139.38    8.24
   2  12  -6  225.13   14.30
  -2 -12   6  258.98   14.20
  -2 -12   6  269.74   14.06
   2  12  -6  234.08   13.64
  -2 -12   5    3.54    4.65
   2  12  -5    4.98    3.08
  -2 -12   5    5.48    3.40
   2  12  -5    3.72    2.74
  -2 -12   4   29.80    5.27
   2  12  -4   22.01    3.72
  -2 -12   3    1.86    3.59
  -2 -12   3    0.57    4.55
   2  12  -3    0.17    2.68
  -2 -12   3    2.12    3.26
   2  12  -2   38.06    4.48
  -2 -12   2   57.64    5.19
   2  12  -2   54.90    4.30
  -2 -12   2   31.12    3.90
  -2 -12   2   21.17    5.39
  -2 -12   2   56.12    4.52
  -2 -12   1   33.74    4.18
   2  12  -1   27.31    3.04
  -2 -12   1   13.72    4.43
   2  12  -1   14.88    3.19
  -2 -12   1   24.15    3.20
   2  12   0  254.37   12.65
  -2 -12   0  246.79   13.29
  -2 -12  -1  225.86   10.21
  -2 -12  -1  143.80    9.61
  -2 -12  -2   23.34    2.09
  -2 -12  -2   13.17    2.06
  -2 -13   9    0.45    2.14
   2  13  -9    1.30    1.91
  -2 -13   9   -1.87    1.77
   2  13  -9    0.76    1.88
   2  13  -8  131.10    5.89
   2  13  -8  125.65    6.55
   2  13  -8   70.10    5.67
  -2 -13   8  153.29    6.67
   2  13  -7   40.84    3.54
   2  13  -7   36.70    3.37
   2  13  -6  121.32    5.44
  -2 -13   6  130.58    5.51
   2  13  -5   63.17    4.10
  -2 -13   5   60.60    4.19
  -2 -13   4   99.21    5.55
   2  13  -4   86.95    4.71
   2  13  -3   36.26    2.87
   2  13  -3   27.32    3.11
   2  13  -2   36.40    3.56
  -2 -13   2   67.36    4.33
  -2 -13   1    2.53    1.44
   3 -14   1  228.82   12.00
   3 -14   2   58.44    3.74
   3 -14   2   70.40    4.40
   3 -14   3   98.73    5.87
   3 -14   4   57.65    4.08
   3 -14   4   50.30    4.18
   3 -14   5  149.50    8.24
   3 -14   5  133.47    8.17
   3 -14   6  135.10    7.39
   3 -14   6  142.05    7.62
   3 -14   7    0.75    2.69
   3 -14   7    1.96    1.58
   3 -14   8   25.17    3.03
   3 -13  -2   29.53    2.44
   3 -13  -1   30.47    2.89
   3 -13  -1   16.13    1.99
   3 -13   0   48.08    4.06
   3 -13   0   36.44    3.25
   3 -13   0   44.39    3.32
   3 -13   1    0.81    2.27
   3 -13   1    0.75    1.53
   3 -13   1   -0.16    2.72
   3 -13   1    1.24    3.68
   3 -13   1   -0.09    2.85
   3 -13   2   41.24    3.85
   3 -13   2   38.36    4.10
   3 -13   2   24.79    3.02
   3 -13   2   34.41    4.90
   3 -13   3    8.63    3.55
   3 -13   3    9.93    3.08
   3 -13   3   10.90    3.94
   3 -13   4   31.52    4.34
   3 -13   4   30.43    3.98
   3 -13   4   29.45    4.22
   3 -13   4   36.19    4.74
   3 -13   5   21.44    4.80
   3 -13   5   18.55    4.06
   3 -13   5   15.86    3.68
   3 -13   5   15.89    3.76
   3 -13   5    9.01    3.33
   3 -13   5   23.65    3.77
   3 -13   6  138.36    8.63
   3 -13   6  146.68    8.86
   3 -13   6  110.40    8.44
   3 -13   6  147.48    9.01
   3 -13   6  119.64    8.28
   3 -13   7  145.87    9.27
   3 -13   7  128.12    9.12
   3 -13   7  162.36    9.76
  -3  13  -8    5.14    2.30
   3 -13   8   11.78    3.59
   3 -13   8    8.71    3.47
   3 -13   8    8.56    3.05
   3 -13   8    9.91    3.76
   3 -13   9  105.16    7.42
  -3  13  -9  119.61    7.13
   3 -13   9  122.38    7.54
  -3  13 -10   51.13    3.92
   3 -13  10   48.62    3.76
   3 -13  10   53.40    4.33
  -3  13 -11   56.61    3.80
   3 -12  -4    3.37    1.84
   3 -12  -4    2.23    1.42
   3 -12  -3  537.37   27.18
   3 -12  -3  500.96   27.12
   3 -12  -3  555.14   27.24
   3 -12  -2    1.61    1.74
   3 -12  -2   -1.20    2.69
   3 -12  -2    4.39    2.46
   3 -12  -2    2.39    3.22
   3 -12  -1  509.39   28.44
   3 -12  -1  562.08   28.79
   3 -12  -1  533.39   28.19
   3 -12  -1  579.34   28.32
   3 -12  -1  542.58   28.08
   3 -12   0   23.11    4.27
   3 -12   0   27.69    3.73
   3 -12   0   20.47    3.13
   3 -12   0   29.06    4.11
   3 -12   0   26.28    4.75
   3 -12   1  337.08   18.20
   3 -12   1  300.44   17.78
   3 -12   1  361.56   17.98
   3 -12   1  318.46   18.40
   3 -12   1  309.79   17.59
   3 -12   1  306.68   17.88
   3 -12   2    3.08    3.27
   3 -12   2    2.14    3.97
   3 -12   2    5.12    3.42
   3 -12   2    3.04    2.75
   3 -12   2    4.56    5.43
   3 -12   2    3.97    4.07
   3 -12   3   74.75    6.86
   3 -12   3   70.91    5.84
   3 -12   3   74.94    6.69
   3 -12   3   94.29    7.47
   3 -12   3   81.06    7.45
   3 -12   4    5.11    4.41
   3 -12   4    2.67    4.24
   3 -12   4    5.89    3.81
   3 -12   4    2.48    4.42
   3 -12   4    7.95    3.75
   3 -12   4    5.67    3.79
   3 -12   5  197.25   11.93
   3 -12   5  175.33   11.79
   3 -12   5  193.40   12.03
   3 -12   5  170.71   11.89
   3 -12   5  194.20   12.48
   3 -12   5  195.13   12.17
   3 -12   6   71.48    6.45
   3 -12   6   55.87    6.34
   3 -12   6   70.99    6.43
   3 -12   6   63.40    6.33
   3 -12   6   63.42    7.14
   3 -12   6   62.94    6.00
   3 -12   7  167.98   10.90
  -3  12  -7  159.19   10.40
   3 -12   7  190.50   11.42
   3 -12   7  166.56   11.14
   3 -12   7  182.14   11.47
   3 -12   7  186.16   11.37
   3 -12   8   -0.97    2.90
  -3  12  -8    1.63    3.12
   3 -12   8   -0.57    4.09
   3 -12   8    3.84    3.68
   3 -12   8    0.86    4.24
   3 -12   8   -1.60    3.48
   3 -12   8   -2.94    4.23
   3 -12   9    8.69    3.93
   3 -12   9    4.79    4.03
   3 -12   9    6.47    3.84
  -3  12  -9    5.06    3.21
   3 -12   9    4.14    2.92
   3 -12  10   36.09    4.36
   3 -12  10   27.92    4.75
   3 -12  10   39.50    4.61
  -3  12 -10   34.19    4.21
   3 -12  10   34.29    3.84
  -3  12 -10   40.08    3.30
   3 -12  11    5.42    3.12
   3 -12  11    5.61    3.40
  -3  12 -11    8.45    3.14
  -3  12 -11    8.02    2.16
   3 -12  11    9.12    3.28
  -3  12 -12   62.15    4.96
   3 -12  12   56.25    4.75
   3 -11  -5   13.46    2.10
   3 -11  -5   12.70    2.18
   3 -11  -4   94.27    6.32
   3 -11  -4   93.99    6.38
   3 -11  -4   92.09    6.51
   3 -11  -3  110.97    7.71
   3 -11  -3  121.39    7.80
   3 -11  -3  109.78    7.48
   3 -11  -3  109.20    7.87
   3 -11  -3  110.58    6.90
   3 -11  -2   15.44    3.04
   3 -11  -2   14.50    3.40
   3 -11  -2   13.43    3.76
   3 -11  -2   21.21    4.66
   3 -11  -2   13.02    3.13
   3 -11  -1  373.06   20.74
   3 -11  -1  365.21   20.91
   3 -11  -1  384.03   20.51
   3 -11  -1  336.07   21.03
   3 -11  -1  404.11   20.91
   3 -11  -1  396.50   21.46
   3 -11  -1  359.18   20.66
   3 -11  -1  424.78   21.17
   3 -11   0   18.64    5.61
   3 -11   0    9.91    4.67
   3 -11   0   14.68    3.94
   3 -11   0   10.89    3.65
   3 -11   0   15.54    3.18
   3 -11   0    9.22    3.77
   3 -11   0   22.49    4.00
   3 -11   0   16.09    3.95
   3 -11   1  149.17   10.91
   3 -11   1  165.20   11.42
   3 -11   1  175.28   10.71
   3 -11   1  151.59   10.25
   3 -11   1  151.90   10.89
   3 -11   1  169.57   10.06
   3 -11   1  157.88   11.13
   3 -11   1  179.74   10.61
   3 -11   1  156.31   10.75
   3 -11   2   71.11    6.32
   3 -11   2   52.59    5.52
   3 -11   2   62.22    6.92
   3 -11   2   65.36    6.90
   3 -11   2   59.83    6.72
   3 -11   2   80.77    7.98
   3 -11   2   64.86    6.41
   3 -11   2   69.54    5.97
   3 -11   3  128.25    8.75
   3 -11   3  143.00    9.98
   3 -11   3  139.12    9.94
   3 -11   3  126.26    8.98
   3 -11   3  135.62    9.81
   3 -11   4    0.71    3.78
   3 -11   4    1.47    4.13
   3 -11   4   -2.83    4.91
   3 -11   4   -0.59    2.94
   3 -11   4    9.02    5.53
   3 -11   4    7.11    4.73
   3 -11   4    0.24    4.76
   3 -11   4   -0.49    6.47
   3 -11   4    1.38    3.87
   3 -11   5 1485.73   74.75
   3 -11   5 1487.85   74.69
   3 -11   5 1363.36   74.44
   3 -11   5 1404.53   74.58
   3 -11   5 1551.14   74.80
   3 -11   5 1539.39   74.73
  -3  11  -6  264.10   16.00
   3 -11   6  274.35   16.64
   3 -11   6  292.51   16.84
   3 -11   6  299.74   16.94
   3 -11   6  267.40   16.69
   3 -11   6  317.39   17.19
   3 -11   6  268.60   16.43
   3 -11   7  626.29   34.42
   3 -11   7  675.30   34.59
   3 -11   7  635.29   34.33
   3 -11   7  661.93   34.73
   3 -11   7  667.60   34.71
   3 -11   8  456.14   26.91
   3 -11   8  537.89   27.29
  -3  11  -8  519.19   26.30
   3 -11   8  512.82   27.46
  -3  11  -9  141.87    8.20
   3 -11   9  140.46    9.39
   3 -11  10    3.66    2.96
  -3  11 -10    5.35    2.80
   3 -11  10   -2.26    4.11
   3 -11  11  210.66   13.59
  -3  11 -11  237.59   13.10
  -3  11 -12   70.53    5.50
  -3  11 -12   74.24    4.97
   3 -11  13   21.71    3.40
  -3  11 -13   36.59    3.06
   3 -10  -7   19.82    2.76
   3 -10  -6   59.33    4.42
   3 -10  -6   51.89    4.12
   3 -10  -6   50.16    4.05
   3 -10  -6   52.30    4.66
   3 -10  -5   18.78    2.99
   3 -10  -5   21.93    3.36
   3 -10  -5   21.25    2.96
   3 -10  -4  305.22   16.69
   3 -10  -4  308.85   16.66
   3 -10  -4  295.51   16.66
   3 -10  -4  288.86   16.00
   3 -10  -4  267.93   15.63
   3 -10  -3   68.84    5.73
   3 -10  -3   65.37    5.94
   3 -10  -3   62.62    6.02
   3 -10  -3   62.02    5.04
   3 -10  -3   67.32    6.59
   3 -10  -3   55.47    5.33
   3 -10  -2   88.27    7.10
   3 -10  -2   69.95    5.97
   3 -10  -2   94.62    7.74
   3 -10  -2   82.96    6.28
   3 -10  -2   91.18    7.05
   3 -10  -2   84.99    7.32
   3 -10  -2   84.95    6.90
   3 -10  -2   90.05    6.84
   3 -10  -2  102.38    7.44
   3 -10  -1   59.54    6.37
   3 -10  -1   76.23    7.19
   3 -10  -1   69.39    6.47
   3 -10  -1   65.57    6.92
  -3  10   1   55.19   10.57
   3 -10  -1   79.24    6.21
   3 -10  -1   81.07    6.96
   3 -10  -1   80.91    6.32
   3 -10  -1   84.67    6.81
   3 -10  -1   69.25    6.35
   3 -10   0   51.58    6.82
   3 -10   0   33.20    8.92
   3 -10   0   37.15    5.58
  -3  10   0   23.73    8.01
   3 -10   0   59.22    5.34
   3 -10   0   45.84    6.10
   3 -10   0   49.31    5.30
   3 -10   0   57.52    5.14
   3 -10   0   50.20    5.98
   3 -10   0   44.05    5.48
   3 -10   0   57.24    5.59
   3 -10   1  351.42   21.87
   3 -10   1  365.53   27.94
   3 -10   1  408.04   22.45
   3 -10   1  428.51   21.97
  -3  10  -1  293.24   27.76
   3 -10   1  422.00   23.19
   3 -10   1  381.24   21.55
   3 -10   1  378.20   21.57
   3 -10   1  374.89   22.06
   3 -10   1  407.35   21.54
   3 -10   1  397.24   22.24
   3 -10   1  432.59   22.00
   3 -10   2  204.77   11.40
   3 -10   2  179.32   12.02
   3 -10   2  159.41   11.19
   3 -10   2  143.71   10.43
   3 -10   2  167.94   11.61
   3 -10   2  154.57   11.35
   3 -10   2  133.42   16.15
   3 -10   2  196.58   11.18
   3 -10   2  167.53   11.45
   3 -10   3  357.84   20.04
   3 -10   3  345.40   20.08
   3 -10   3  345.41   19.69
   3 -10   3  316.04   20.31
   3 -10   3  348.02   20.17
   3 -10   3  372.98   19.74
   3 -10   4  245.93   13.33
   3 -10   4  165.12   12.93
   3 -10   4  229.19   13.63
   3 -10   4  186.29   13.34
   3 -10   4  190.83   13.21
   3 -10   4  214.30   12.85
   3 -10   4  204.03   13.59
   3 -10   4  220.38   19.43
   3 -10   4  217.92   13.45
   3 -10   4  241.96   14.28
   3 -10   5  287.52   19.60
   3 -10   5  376.43   20.17
   3 -10   5  404.03   20.03
   3 -10   5  312.27   19.26
   3 -10   5  331.35   25.63
   3 -10   5  349.26   19.97
   3 -10   5  396.53   20.58
   3 -10   6  259.68   15.46
   3 -10   6  261.78   15.11
   3 -10   6  240.71   19.96
   3 -10   6  232.32   20.49
   3 -10   6  234.16   15.29
   3 -10   6  266.72   15.94
   3 -10   7    6.92    7.03
   3 -10   7    5.87    5.33
   3 -10   7    5.85    4.05
   3 -10   7    1.12    3.50
   3 -10   7    2.78    4.51
   3 -10   7   -5.90   10.30
  -3  10  -7    5.90    2.83
   3 -10   8  233.09   13.92
   3 -10   8  211.77   13.22
   3 -10   8  232.33   13.71
  -3  10  -8  211.99   12.65
   3 -10   9   16.86    3.54
  -3  10  -9   27.76    3.94
   3 -10   9   21.34    5.02
   3 -10  10   63.40    6.42
  -3  10 -10   72.01    5.64
  -3  10 -10   63.76    6.18
   3 -10  11  299.06   18.11
  -3  10 -11  329.62   17.54
  -3  10 -11  332.76   17.73
   3 -10  12  109.52    8.17
  -3  10 -12  117.32    8.20
  -3  10 -12  134.21    7.80
  -3  10 -13  126.96    8.07
  -3  10 -13  146.52    7.84
  -3  10 -13  133.54    8.14
  -3  10 -14   29.74    3.25
  -3  10 -14   45.67    3.28
   3  -9  -8   38.75    3.36
   3  -9  -8   40.23    3.67
   3  -9  -7   10.98    2.48
   3  -9  -7   10.41    3.09
   3  -9  -7    7.61    2.50
   3  -9  -6  131.99    9.16
   3  -9  -6  129.29    8.88
   3  -9  -6  138.35    8.76
   3  -9  -6  135.55    8.59
   3  -9  -5   -1.02    2.53
   3  -9  -5    4.57    3.31
   3  -9  -5   -2.55    4.59
   3  -9  -5   -0.20    2.61
   3  -9  -4  120.03    8.88
   3  -9  -4  141.79    9.12
   3  -9  -4  110.92    8.12
   3  -9  -4  126.98    8.38
   3  -9  -4  127.02    9.40
  -3   9   3    2.04    5.36
   3  -9  -3    2.44    4.71
   3  -9  -3    5.13    2.79
   3  -9  -3    5.70    2.67
   3  -9  -3    3.15    3.17
   3  -9  -3   11.56    3.71
   3  -9  -3    7.35    3.84
   3  -9  -3    7.12    3.24
   3  -9  -2    4.70    4.60
   3  -9  -2    7.08    6.50
  -3   9   2    5.21    5.39
   3  -9  -2   14.86    3.16
   3  -9  -2   10.51    4.53
   3  -9  -2    6.69    5.11
   3  -9  -2    5.88    2.57
   3  -9  -2   11.14    3.00
   3  -9  -2    5.39    3.37
   3  -9  -2    8.44    3.77
   3  -9  -2   14.88    4.11
   3  -9  -2    3.38    3.26
   3  -9  -1  175.54   16.59
   3  -9  -1  146.04   11.26
   3  -9  -1  172.86   11.83
   3  -9  -1  191.98   11.22
  -3   9   1  129.56   16.36
   3  -9  -1  240.22   13.38
   3  -9  -1  181.09   11.90
   3  -9  -1  175.64   10.73
   3  -9  -1  168.70   11.29
   3  -9  -1  162.69   11.86
   3  -9  -1  177.79   11.35
   3  -9  -1  204.82   12.41
   3  -9  -1  208.51   11.93
   3  -9  -1  174.14   11.47
   3  -9   0  298.28   24.50
   3  -9   0  315.06   19.32
   3  -9   0  343.43   19.73
   3  -9   0  364.68   19.32
   3  -9   0  395.46   21.08
   3  -9   0  324.69   19.70
   3  -9   0  337.32   19.30
   3  -9   0  350.52   19.30
   3  -9   0  383.73   19.79
   3  -9   0  321.00   19.54
   3  -9   1   14.13    8.10
   3  -9   1   18.66    6.11
   3  -9   1   19.13    4.61
   3  -9   1   27.08    4.02
   3  -9   1   22.56    4.42
   3  -9   1   13.72    3.86
   3  -9   1   18.31    5.19
   3  -9   1   21.66    5.21
   3  -9   1   18.81    3.87
   3  -9   1   22.98    3.36
   3  -9   1   17.98    4.09
   3  -9   2   48.25    5.71
   3  -9   2   47.11    6.22
   3  -9   2   56.49    5.79
   3  -9   2   39.46    5.99
  -3   9  -2   56.55   11.96
   3  -9   2   63.41    5.54
   3  -9   2   47.80    5.65
   3  -9   3  244.51   13.95
  -3   9  -3  235.01   20.92
   3  -9   3  238.03   14.54
   3  -9   3  219.27   13.91
   3  -9   3  249.94   14.22
   3  -9   3  221.54   14.27
   3  -9   3  195.63   19.02
   3  -9   3  205.68   13.90
   3  -9   3  244.10   13.91
   3  -9   4    2.91    3.00
   3  -9   4    3.29    3.06
   3  -9   4    3.76    3.85
   3  -9   4    0.22    3.10
  -3   9  -4   10.57    9.44
   3  -9   4    1.75    4.11
   3  -9   4    5.22    7.48
   3  -9   4   -0.23    5.59
   3  -9   5  104.77   13.14
   3  -9   5  124.16    9.33
   3  -9   5  106.17    8.19
   3  -9   5  117.55    8.10
  -3   9  -5  102.13   15.08
   3  -9   5  100.26    7.87
   3  -9   5  102.81    8.27
   3  -9   5   91.67   12.98
   3  -9   5  108.65    7.94
   3  -9   6   33.08    4.54
   3  -9   6   35.12    5.29
   3  -9   6   33.16    4.62
  -3   9  -6   48.52   11.77
   3  -9   6   38.32    6.30
   3  -9   6   38.75    9.19
   3  -9   6   40.97    5.27
   3  -9   6   47.15   11.34
   3  -9   7  151.29   10.20
   3  -9   7  136.94    9.48
  -3   9  -7  132.57   16.54
   3  -9   7  140.95   14.43
   3  -9   7  137.26    9.63
   3  -9   7  147.36   10.22
   3  -9   7  147.48   16.00
   3  -9   8    1.52    4.31
  -3   9  -8   -3.09   10.53
   3  -9   8    3.80    3.08
   3  -9   8    9.54   10.59
   3  -9   8    2.46    4.30
   3  -9   8    4.53    3.48
   3  -9   9  169.80   11.39
  -3   9  -9  201.74   19.11
  -3   9  -9  161.02   10.69
   3  -9   9  167.34   17.32
  -3   9 -10  155.99   10.45
  -3   9 -10  163.02   10.08
   3  -9  10  157.55   10.96
  -3   9 -11   33.32    5.45
  -3   9 -11   31.38    4.26
   3  -9  11   25.59    5.04
  -3   9 -12    9.56    4.38
  -3   9 -12   13.77    3.53
   3  -9  12   10.29    4.20
   3  -9  13  100.73    7.60
  -3   9 -13  121.41    7.77
   3  -9  14   19.60    3.31
  -3   9 -14   16.66    2.97
  -3   9 -14   19.15    4.08
   3  -8  -9   23.08    3.07
   3  -8  -8  387.32   20.75
   3  -8  -8  398.43   20.64
   3  -8  -8  367.66   20.27
   3  -8  -7    2.76    2.75
   3  -8  -7    1.33    2.79
   3  -8  -7    1.45    2.35
   3  -8  -7    1.55    3.18
   3  -8  -6  557.70   29.70
   3  -8  -6  583.32   30.18
   3  -8  -6  574.45   30.15
   3  -8  -6  565.70   29.88
   3  -8  -6  565.90   30.26
   3  -8  -6  526.68   29.06
   3  -8  -5   21.88    3.65
   3  -8  -5   21.86    4.21
   3  -8  -5   17.76    4.24
   3  -8  -5   26.02    5.34
   3  -8  -5   27.38    3.84
   3  -8  -5   24.07    3.70
   3  -8  -4  194.52   11.88
   3  -8  -4  190.51   12.66
   3  -8  -4  181.73   12.30
   3  -8  -4  211.15   12.54
   3  -8  -4  225.43   12.75
   3  -8  -4  178.23   11.64
   3  -8  -3    4.88    5.78
  -3   8   3    2.94    4.79
   3  -8  -3    8.68    2.69
   3  -8  -3   10.44    4.84
   3  -8  -3   11.65    3.08
   3  -8  -3   11.76    3.47
   3  -8  -3   11.08    3.67
   3  -8  -3   11.42    3.66
   3  -8  -3   13.18    3.99
   3  -8  -2  487.90   33.58
   3  -8  -2  501.76   28.54
   3  -8  -2  566.91   28.76
   3  -8  -2  526.85   28.37
  -3   8   2  452.86   35.47
   3  -8  -2  545.59   29.12
   3  -8  -2  545.55   28.56
   3  -8  -2  528.89   28.90
   3  -8  -2  523.83   29.14
   3  -8  -2  523.24   28.96
   3  -8  -2  555.76   29.52
   3  -8  -2  523.54   28.86
   3  -8  -1   23.04    5.35
   3  -8  -1   23.27    7.48
   3  -8  -1   23.00    4.30
  -3   8   1   22.35    6.73
   3  -8  -1   24.29    3.58
   3  -8  -1   15.85    3.89
   3  -8  -1   31.69    4.19
   3  -8  -1   17.37    4.46
   3  -8  -1   19.79    4.89
   3  -8  -1   14.10    2.85
   3  -8  -1   10.70    3.84
   3  -8  -1   15.61    3.91
   3  -8  -1   19.36    3.54
   3  -8  -1   18.49    3.93
   3  -8   0  670.93   43.80
   3  -8   0  665.90   38.50
   3  -8   0  745.24   38.87
   3  -8   0  793.69   38.67
   3  -8   0  740.58   38.94
   3  -8   0  685.89   38.11
   3  -8   0  706.70   38.57
   3  -8   0  695.29   38.93
   3  -8   0  724.06   38.57
   3  -8   0  836.41   39.13
   3  -8   0  761.32   39.09
   3  -8   1  697.92   35.09
  -3   8  -1  621.44   41.54
   3  -8   1  664.47   34.71
   3  -8   1  638.32   35.35
   3  -8   1  602.36   40.08
   3  -8   1  617.10   35.19
   3  -8   1  592.27   34.91
   3  -8   1  678.85   35.50
   3  -8   1  744.79   35.42
   3  -8   2 1135.44   53.35
   3  -8   2  974.34   51.80
   3  -8   2  931.72   52.37
  -3   8  -2 1006.09   58.81
   3  -8   2 1036.00   52.65
   3  -8   2 1095.35   52.49
   3  -8   3   33.40    4.61
   3  -8   3   50.87    4.76
  -3   8  -3   35.41   10.36
   3  -8   3   43.66    5.80
   3  -8   3   50.33    4.81
   3  -8   3   41.31    9.38
   3  -8   3   35.66    5.97
   3  -8   3   39.82    4.98
   3  -8   4   62.28   10.36
   3  -8   4   66.37    6.93
   3  -8   4   59.11    5.80
   3  -8   4   68.05    5.54
  -3   8  -4   57.71   10.74
   3  -8   4   53.02    5.49
   3  -8   4   56.67    5.89
   3  -8   4   62.18   10.80
   3  -8   4   63.97    5.51
  -3   8  -5  306.56   23.42
   3  -8   5  289.14   16.45
   3  -8   5  293.22   17.68
   3  -8   5  263.49   21.20
   3  -8   5  286.24   16.56
   3  -8   5  288.71   16.91
   3  -8   5  274.95   16.61
   3  -8   5  269.76   21.17
   3  -8   5  324.47   16.74
   3  -8   6    7.78    3.34
   3  -8   6    4.57    3.14
   3  -8   6    6.36    3.00
  -3   8  -6    9.91    9.22
   3  -8   6    4.90    3.92
   3  -8   6    7.20    4.99
   3  -8   6   11.92    7.18
   3  -8   6    6.04    3.64
   3  -8   6    4.03    9.75
   3  -8   7  198.84   12.97
   3  -8   7  178.37   11.59
  -3   8  -7  196.20   19.01
   3  -8   7  201.69   12.40
   3  -8   7  201.11   18.42
   3  -8   7  189.24   11.80
   3  -8   7  193.38   16.66
   3  -8   7  207.59   12.27
  -3   8  -8    1.97    9.24
   3  -8   8    2.06    2.96
   3  -8   8    1.71    3.97
  -3   8  -8   -1.37    3.88
   3  -8   8   10.94   10.23
  -3   8  -9  153.83   10.06
   3  -8   9  141.16   10.91
   3  -8   9  174.32   11.06
  -3   8  -9  172.47   10.58
  -3   8  -9  181.78   18.57
   3  -8  10   43.11    5.71
  -3   8 -10   37.12    4.89
  -3   8 -10   39.51    5.61
  -3   8 -10   45.17   11.15
  -3   8 -11   11.35    3.84
  -3   8 -11    5.52    4.86
  -3   8 -11    7.88    3.59
   3  -8  11    5.06    4.26
  -3   8 -12   39.63    5.81
  -3   8 -12   38.56    4.97
   3  -8  12   41.46    5.37
  -3   8 -13   86.85    6.96
  -3   8 -13   74.31    6.18
   3  -8  13   82.03    6.65
  -3   8 -14   25.24    3.36
   3  -8  14   25.43    3.99
  -3   8 -14   34.04    3.47
  -3   8 -14   35.23    4.60
  -3   8 -15   28.00    2.57
  -3   8 -15   34.69    3.70
   3  -7 -11    2.87    1.55
   3  -7 -10    2.62    2.02
   3  -7 -10    5.39    2.37
   3  -7  -9   -0.17    2.60
   3  -7  -9   -0.73    2.26
   3  -7  -8   70.30    5.93
   3  -7  -8   61.22    5.45
   3  -7  -8   63.84    5.26
   3  -7  -7  300.04   17.48
   3  -7  -7  317.30   17.44
   3  -7  -7  304.19   17.78
   3  -7  -7  296.76   17.30
   3  -7  -7  293.41   16.97
   3  -7  -6  231.70   14.10
   3  -7  -6  257.53   15.04
   3  -7  -6  202.92   13.38
   3  -7  -6  244.53   14.45
   3  -7  -6  256.75   14.68
   3  -7  -6  256.00   14.75
   3  -7  -6  236.33   13.71
  -3   7   5  214.55   19.76
   3  -7  -5  270.99   15.37
   3  -7  -5  279.82   16.15
   3  -7  -5  245.90   14.86
   3  -7  -5  282.11   15.88
   3  -7  -5  244.27   15.58
   3  -7  -5  277.13   15.93
   3  -7  -5  258.61   15.12
  -3   7   4  205.46   18.28
   3  -7  -4  201.25   12.74
   3  -7  -4  236.51   13.29
   3  -7  -4  227.87   13.87
   3  -7  -4  221.66   13.55
   3  -7  -4  233.25   13.79
   3  -7  -4  211.66   13.10
   3  -7  -3  433.58   28.69
  -3   7   3  389.81   29.74
   3  -7  -3  437.01   24.42
   3  -7  -3  431.41   24.96
   3  -7  -3  520.40   25.22
   3  -7  -3  424.78   24.51
   3  -7  -3  465.23   25.20
   3  -7  -3  412.58   23.73
   3  -7  -3  469.55   25.13
   3  -7  -3  456.28   24.85
   3  -7  -2  490.69   30.62
   3  -7  -2  457.03   25.71
   3  -7  -2  509.32   25.96
  -3   7   2  433.04   31.49
   3  -7  -2  489.69   26.21
   3  -7  -2  514.45   25.81
   3  -7  -2  488.23   26.37
   3  -7  -2  437.48   25.89
   3  -7  -2  446.55   26.03
   3  -7  -2  517.36   26.65
   3  -7  -2  570.40   26.55
   3  -7  -2  475.02   26.13
   3  -7  -1  297.20   22.21
   3  -7  -1  279.96   17.61
   3  -7  -1  308.44   18.01
   3  -7  -1  337.29   18.20
   3  -7   0  315.12   22.32
   3  -7   0  308.56   17.45
   3  -7   0  325.99   17.84
   3  -7   1    7.64    3.30
  -3   7  -1   10.28    8.16
  -3   7  -2 1383.47   72.91
   3  -7   2 1315.08   66.38
  -3   7  -3  933.46   49.65
   3  -7   3  863.78   48.25
   3  -7   3  869.62   43.45
   3  -7   3  802.37   43.14
  -3   7  -4  175.31   16.30
   3  -7   4  153.89   14.12
   3  -7   4  150.87   14.21
   3  -7   4  175.76   10.63
   3  -7   4  152.58    9.86
  -3   7  -5  367.30   25.05
   3  -7   5  328.86   23.19
   3  -7   5  335.18   18.61
   3  -7   5  336.69   18.98
   3  -7   5  373.53   23.92
  -3   7  -6   33.54    9.84
   3  -7   6   29.92    4.30
   3  -7   6   22.58    4.75
   3  -7   6   26.96    7.17
   3  -7   6   25.76    3.83
   3  -7   6   41.66   10.87
   3  -7   7   23.83    4.00
   3  -7   7   25.88    4.44
  -3   7  -7   27.41    9.31
   3  -7   7   24.76    4.48
   3  -7   7   11.92    6.33
   3  -7   7   23.25    3.68
  -3   7  -8  291.63   16.34
   3  -7   8  288.00   17.62
   3  -7   8  296.24   17.12
  -3   7  -8  299.20   16.61
   3  -7   8  296.98   24.51
  -3   7  -8  301.40   23.86
  -3   7  -9  193.65   11.32
   3  -7   9  167.87   12.11
   3  -7   9  189.05   12.08
  -3   7  -9  184.63   11.62
   3  -7   9  143.96   18.13
  -3   7  -9  214.67   19.55
  -3   7 -10   46.60    5.19
  -3   7 -10   37.52   11.54
   3  -7  10   40.51   11.67
   3  -7  10   45.78    5.69
  -3   7 -10   35.91    5.58
   3  -7  10   47.76   11.81
  -3   7 -11   13.89    5.12
  -3   7 -11   14.96    4.21
   3  -7  11   13.72    4.73
  -3   7 -12    3.61    3.89
  -3   7 -12    5.55    4.92
  -3   7 -12    9.61    3.40
   3  -7  12    8.06    4.40
  -3   7 -13   67.19    6.10
  -3   7 -13   69.41    6.69
  -3   7 -13   66.71    5.46
   3  -7  13   62.42    6.22
  -3   7 -14   31.06    4.31
   3  -7  14   43.02    4.73
  -3   7 -14   39.88    3.80
  -3   7 -14   39.92    5.16
   3  -7  15   23.14    3.22
   3  -6 -11    1.18    2.09
   3  -6 -11    0.11    1.98
   3  -6 -10    0.56    2.48
   3  -6 -10    1.69    2.58
   3  -6 -10   -0.33    2.49
   3  -6  -9   40.97    4.50
   3  -6  -9   44.37    4.48
   3  -6  -9   38.01    4.53
   3  -6  -9   37.48    4.42
   3  -6  -9   41.77    4.41
   3  -6  -8    0.24    3.05
   3  -6  -8   -0.69    2.86
   3  -6  -8    0.68    3.04
   3  -6  -8    1.72    2.53
   3  -6  -8    2.67    3.18
   3  -6  -8    0.70    3.31
   3  -6  -7   62.91    7.00
   3  -6  -7   52.73    4.47
   3  -6  -7   53.63    5.85
   3  -6  -7   60.99    5.75
   3  -6  -7   57.75    5.66
   3  -6  -7   62.20    5.46
   3  -6  -6  344.26   20.02
   3  -6  -6  344.16   18.82
   3  -6  -6  361.12   19.98
   3  -6  -6  375.09   19.85
   3  -6  -6  355.66   19.78
   3  -6  -6  320.33   18.37
   3  -6  -6  338.65   19.04
   3  -6  -6  340.36   18.88
  -3   6   5    5.68    4.42
   3  -6  -5    7.10    2.00
   3  -6  -5    3.62    4.44
   3  -6  -5    5.26    2.87
   3  -6  -5    3.86    2.32
   3  -6  -5    6.71    3.31
   3  -6  -5    6.54    2.54
   3  -6  -5    3.49    2.92
   3  -6  -5    5.26    3.02
   3  -6  -5    3.00    2.89
   3  -6  -4  401.88   25.95
  -3   6   4  405.88   27.88
   3  -6  -4  399.34   22.39
   3  -6  -4  405.78   22.73
   3  -6  -4  417.12   23.25
   3  -6  -4  440.20   23.35
   3  -6  -4  388.85   22.08
   3  -6  -4  380.90   22.89
   3  -6  -4  462.77   23.45
   3  -6  -4  421.65   22.84
   3  -6  -3    1.70    5.76
  -3   6   3   -1.45    4.57
   3  -6  -3    3.28    1.65
   3  -6  -2  367.25   24.05
   3  -6  -2  366.95   19.87
   3  -6  -2  381.05   20.02
   3  -6  -2  365.98   19.76
   3  -6  -1  115.83    7.74
   3  -6  -1  129.52   11.91
   3  -6  -1  122.31    8.23
   3  -6   0  350.60   23.21
   3  -6   0  358.08   19.08
   3  -6   0  354.93   19.36
  -3   6  -2    1.75    7.44
   3  -6   2    5.37    6.28
   3  -6   2    6.17    2.85
  -3   6  -3 1133.67   55.40
   3  -6   3  948.76   53.85
   3  -6   3  956.09   49.66
   3  -6   3  994.05   49.87
  -3   6  -4   17.61    8.06
   3  -6   4   21.13    8.45
   3  -6   4   21.35    6.67
   3  -6   4   18.59    4.22
   3  -6   4   12.26    3.15
  -3   6  -5  634.26   35.09
   3  -6   5  507.79   32.74
   3  -6   5  609.71   33.34
   3  -6   5  544.19   28.81
   3  -6   6   15.18    6.25
   3  -6   6   13.81    3.08
   3  -6   6   15.49    8.93
  -3   6  -6   22.48    8.37
   3  -6   7  433.73   27.43
  -3   6  -7  456.69   30.15
   3  -6   7  457.91   30.25
  -3   6  -8    1.97    2.99
   3  -6   8    1.43    2.48
   3  -6   8    4.09    3.73
  -3   6  -8   -3.41    8.64
   3  -6   8    7.81    9.72
   3  -6   8    4.87    9.74
  -3   6  -9  138.46   15.70
   3  -6   9  111.90   15.18
  -3   6  -9  129.97    8.67
   3  -6   9  119.22    8.94
   3  -6   9  128.05    9.18
  -3   6  -9  124.47    8.91
   3  -6   9  136.41   15.73
  -3   6 -10  111.20    7.95
  -3   6 -10  113.37   15.11
   3  -6  10   78.28   13.49
   3  -6  10  109.31    8.56
  -3   6 -10  102.70    8.33
   3  -6  10  114.05   14.47
  -3   6 -11  534.68   28.42
  -3   6 -11  535.69   36.36
   3  -6  11  537.45   28.84
  -3   6 -11  533.87   28.51
   3  -6  11  478.69   33.86
  -3   6 -12   -1.21    4.02
  -3   6 -12   -0.60    4.96
  -3   6 -12    3.54    3.35
   3  -6  12   -0.24    4.25
  -3   6 -13  265.15   15.12
  -3   6 -13  264.69   15.25
  -3   6 -13  263.93   14.46
   3  -6  13  242.89   15.19
   3  -6  14   12.77    4.02
  -3   6 -14    8.72    2.75
  -3   6 -14   10.16    3.61
  -3   6 -15  148.42    8.32
   3  -6  15  129.69    8.21
   3  -5 -12   24.58    2.68
   3  -5 -12   17.60    2.61
   3  -5 -11  102.04    7.25
   3  -5 -11  111.25    7.55
   3  -5 -10    4.03    2.82
   3  -5 -10    8.21    3.38
   3  -5 -10    3.48    2.54
   3  -5 -10    5.12    2.98
   3  -5  -9    1.16    3.11
   3  -5  -9    4.50    3.46
   3  -5  -9    5.81    3.07
   3  -5  -9    2.94    2.06
   3  -5  -9    2.42    2.94
   3  -5  -9    5.36    3.05
   3  -5  -8  117.22    8.85
   3  -5  -8  120.59    8.71
   3  -5  -8  122.69    7.93
   3  -5  -8  137.08    9.13
   3  -5  -8  130.27    9.08
   3  -5  -8  128.40    9.47
   3  -5  -8  129.35    8.92
   3  -5  -8  134.19    8.77
   3  -5  -7   72.83    6.21
   3  -5  -7   80.46    6.54
   3  -5  -7   69.90    6.47
   3  -5  -7   72.03    5.46
   3  -5  -7   82.64    6.62
   3  -5  -7   68.61    5.94
   3  -5  -7   77.15    5.46
   3  -5  -7   69.51    6.00
   3  -5  -7   81.30    6.43
   3  -5  -6  318.46   17.51
   3  -5  -6  293.04   17.17
   3  -5  -6  287.54   17.11
   3  -5  -6  288.29   16.23
   3  -5  -6  292.51   16.75
   3  -5  -6  282.92   16.27
   3  -5  -6  298.72   16.76
   3  -5  -6  306.44   16.76
   3  -5  -6  325.42   17.48
   3  -5  -5    3.18    3.02
  -3   5   5    4.10    4.02
   3  -5  -5    1.64    2.50
   3  -5  -5    2.74    1.56
   3  -5  -5    2.10    2.84
   3  -5  -5    0.97    2.13
   3  -5  -5    5.53    2.62
   3  -5  -5    3.45    3.04
   3  -5  -5    1.77    2.61
  -3   5   4   46.49    6.86
   3  -5  -4   47.53    6.61
   3  -5  -4   39.56    5.60
   3  -5  -4   47.33    4.19
   3  -5  -4   42.83    3.58
  -3   5   3 1033.09   56.44
   3  -5  -3 1032.01   55.57
   3  -5  -3 1041.72   51.72
   3  -5  -3  995.91   54.96
   3  -5  -3 1020.68   51.73
   3  -5  -2  460.17   24.78
   3  -5  -2  532.05   28.92
   3  -5  -2  509.22   24.95
   3  -5  -2  457.78   24.61
   3  -5  -1  121.54   10.91
   3  -5  -1  104.90    6.87
   3  -5  -1  105.66    7.31
   3  -5   0  379.58   24.38
   3  -5   0  386.40   20.92
   3  -5   0  423.56   21.21
   3  -5   2    2.65    5.83
   3  -5   2    7.02    3.43
   3  -5   2    3.86    2.51
  -3   5  -2    4.23    6.69
   3  -5   3   92.68    9.62
   3  -5   3   83.15    5.75
   3  -5   3   87.87    6.38
  -3   5  -3   89.78   10.16
   3  -5   4   -1.78    5.88
   3  -5   4   -1.03    2.39
   3  -5   4    0.81    7.13
  -3   5  -4    0.51    6.87
   3  -5   5  609.11   31.55
   3  -5   5  599.54   35.06
   3  -5   5  591.01   36.54
   3  -5   6  406.20   24.54
   3  -5   6  386.14   26.13
  -3   5  -6  406.59   26.50
   3  -5   7  159.14   13.34
   3  -5   7  196.84   16.81
   3  -5   7  228.05   17.11
  -3   5  -7  198.39   16.91
  -3   5  -8   43.01    4.40
  -3   5  -8   34.05    9.60
  -3   5  -8   44.38    4.99
   3  -5   8   40.91   10.56
  -3   5  -9  129.13    8.42
  -3   5  -9  123.34   14.55
   3  -5   9  124.25   14.74
   3  -5   9  120.77    8.91
  -3   5  -9  116.03    8.64
   3  -5   9  109.60   14.39
  -3   5 -10   17.92    4.10
  -3   5 -10   17.19    9.28
   3  -5  10   15.49    4.50
  -3   5 -10   16.98    4.90
   3  -5  10   14.14    9.67
  -3   5 -11  881.41   44.80
  -3   5 -11  902.04   52.99
   3  -5  11  847.96   45.11
  -3   5 -11  873.20   44.85
   3  -5  11  807.76   50.02
   3  -5  12  394.65   22.25
  -3   5 -12  407.56   21.30
  -3   5 -12  381.22   21.82
   3  -5  13  119.85    8.54
  -3   5 -13  110.10    7.26
  -3   5 -13  108.01    8.19
  -3   5 -14   71.49    6.03
   3  -5  14   67.11    6.01
  -3   5 -15   90.84    5.73
   3  -5  15   69.86    5.58
   3  -4 -13   65.96    4.30
   3  -4 -13   59.63    4.46
   3  -4 -12  256.44   13.82
   3  -4 -12  256.65   13.88
   3  -4 -12  238.02   14.03
   3  -4 -11  348.78   18.71
   3  -4 -11  341.87   18.72
   3  -4 -11  330.15   18.94
   3  -4 -10   40.04    4.44
   3  -4 -10   46.80    5.22
   3  -4 -10   34.98    4.24
   3  -4 -10   34.23    3.58
   3  -4 -10   36.78    4.63
   3  -4 -10   37.24    4.25
   3  -4  -9   21.25    3.73
   3  -4  -9   12.58    4.10
   3  -4  -9   16.57    3.75
   3  -4  -9   17.30    3.06
   3  -4  -9   20.36    3.73
   3  -4  -9   16.62    3.84
   3  -4  -9   19.20    3.66
   3  -4  -8   18.73    3.69
  -3   4   8   30.72   12.33
   3  -4  -8   20.39    3.15
   3  -4  -8   26.22    3.97
   3  -4  -8   22.98    4.04
   3  -4  -8   16.90    3.53
   3  -4  -7  477.67   26.91
   3  -4  -7  548.25   27.53
  -3   4   7  528.97   35.63
   3  -4  -7  502.16   27.59
   3  -4  -7  501.17   27.01
   3  -4  -7  502.46   28.24
   3  -4  -7  534.43   27.96
   3  -4  -7  541.96   27.84
   3  -4  -7  536.81   27.54
   3  -4  -6  150.99   10.18
   3  -4  -6  169.78   10.65
   3  -4  -6  160.00    9.80
   3  -4  -6  179.85   10.58
   3  -4  -6  173.95   10.72
   3  -4  -6  168.36   10.28
   3  -4  -6  163.51   10.53
   3  -4  -6  166.47   10.12
   3  -4  -6  164.63    9.66
   3  -4  -5  474.65   24.99
   3  -4  -5  472.68   25.23
  -3   4   5  509.11   29.18
   3  -4  -5  510.79   28.08
   3  -4  -4 1181.28   60.71
   3  -4  -4 1194.08   60.56
  -3   4   4 1305.90   64.71
   3  -4  -4 1286.41   63.45
   3  -4  -4 1217.27   63.85
  -3   4   3   35.78    5.48
   3  -4  -3   35.58    4.43
   3  -4  -3   26.57    6.10
   3  -4  -2  196.14   14.27
   3  -4  -1  120.97   10.53
   3  -4  -1  119.60    9.99
  -3   4  -1 1136.96   57.96
   3  -4   1 1192.91   60.52
   3  -4   2    1.11    6.73
   3  -4   2   -0.34    5.09
   3  -4   2   -1.49    5.41
   3  -4   3   17.05    6.96
   3  -4   3    4.51    5.32
   3  -4   3    5.21    5.29
   3  -4   4  284.83   19.29
  -3   4  -4  271.15   18.79
   3  -4   4  281.96   18.26
   3  -4   4  309.06   18.53
  -3   4  -5  360.27   22.70
   3  -4   5  339.85   21.15
  -3   4  -6   81.90   10.29
   3  -4   6   96.20   11.22
   3  -4   6   86.01    8.60
   3  -4   7  243.99   19.16
  -3   4  -7  279.11   19.95
  -3   4  -8   13.67    3.94
   3  -4   8   10.97    9.32
  -3   4  -8   13.39    8.70
  -3   4  -9 1302.38   65.94
  -3   4  -9 1297.40   65.95
   3  -4   9 1292.07   71.01
  -3   4  -9 1368.34   73.26
  -3   4 -10   12.98    3.94
  -3   4 -10    9.27    8.81
  -3   4 -10   15.15    4.82
   3  -4  10    2.82    9.70
   3  -4  11  100.19    8.39
  -3   4 -11   91.19   13.99
   3  -4  11  115.10   13.44
  -3   4 -11  111.65    8.19
  -3   4 -12  239.36   14.91
  -3   4 -12  255.78   14.12
   3  -4  12  258.94   15.36
  -3   4 -13    1.13    4.07
  -3   4 -13    5.16    2.59
   3  -4  13    2.34    4.12
   3  -4  14    4.23    3.91
  -3   4 -15    4.12    3.43
   3  -4  15    8.82    2.93
   3  -3 -13   -0.92    1.65
   3  -3 -12  114.66    7.39
   3  -3 -11  123.02    8.76
   3  -3 -11  131.74    8.41
   3  -3 -11  150.44    9.67
   3  -3 -10  371.75   20.43
   3  -3 -10  418.78   21.29
   3  -3 -10  382.40   21.32
   3  -3 -10  385.65   20.57
   3  -3 -10  358.37   20.91
   3  -3  -9   94.89    7.13
   3  -3  -9  102.63    7.18
  -3   3   9   88.21   14.94
   3  -3  -9   90.82    6.66
   3  -3  -9   87.35    7.42
   3  -3  -9  101.11    7.65
   3  -3  -9   95.74    7.98
   3  -3  -9   91.92    7.07
   3  -3  -8   53.92    5.01
  -3   3   8   62.08   13.35
   3  -3  -8   46.87    4.65
   3  -3  -8   51.99    4.96
   3  -3  -8   49.88    5.36
   3  -3  -8   52.18    5.85
   3  -3  -8   59.51    5.42
   3  -3  -8   54.66    5.01
   3  -3  -7  180.41   10.71
   3  -3  -7  182.21   11.16
  -3   3   7  183.54   18.15
   3  -3  -7  161.18   10.55
   3  -3  -7  169.96   10.42
   3  -3  -7  193.10   10.95
   3  -3  -7  173.53   11.09
   3  -3  -7  169.60   11.26
   3  -3  -7  175.11   10.79
   3  -3  -6 1475.21   76.88
   3  -3  -6 1488.93   74.46
   3  -3  -5   17.71    3.07
  -3   3   5   14.97    3.73
   3  -3  -5   14.57    2.50
   3  -3  -5   16.56    3.59
   3  -3  -4  511.38   29.17
   3  -3  -4  473.16   26.87
   3  -3  -4  509.81   28.13
  -3   3   4  492.12   27.88
   3  -3  -3   91.85    9.09
   3  -3  -3   95.13    7.19
   3  -3  -3  111.54    9.49
   3  -3  -3  104.45    8.59
  -3   3   3  108.25    8.25
   3  -3  -2  520.07   30.67
   3  -3  -2  593.91   31.34
   3  -3  -2  572.98   30.61
   3  -3  -1  701.62   35.09
   3  -3  -1  693.47   34.59
   3  -3   0 2858.76  142.02
   3  -3   1  245.19   14.88
   3  -3   1  233.26   15.16
   3  -3   1  247.42   14.90
  -3   3  -1  224.12   13.38
   3  -3   2  374.92   21.73
   3  -3   2  367.10   21.78
   3  -3   2  376.21   21.65
   3  -3   3  169.07   12.30
   3  -3   3  195.08   12.36
  -3   3  -3  165.18   12.43
   3  -3   3  166.30   12.41
   3  -3   4 1349.20   71.77
   3  -3   4 1445.10   71.83
   3  -3   5    4.76    7.73
   3  -3   5    5.16    4.65
   3  -3   5   -0.33    4.64
   3  -3   5    4.15    6.94
   3  -3   6  153.20   13.42
   3  -3   6  143.03   10.78
  -3   3  -7  151.46   14.40
   3  -3   7  169.98   14.60
  -3   3  -8  286.67   21.09
   3  -3   8  261.12   20.19
  -3   3  -9  121.81    8.47
  -3   3  -9  126.99   14.17
   3  -3   9  127.89   13.77
  -3   3 -10  161.10   10.41
   3  -3  10  147.56   15.44
  -3   3 -10  158.79   16.83
  -3   3 -11  199.50   12.23
  -3   3 -11  203.33   12.57
  -3   3 -12   10.07    2.83
   3  -3  13   89.13    7.51
  -3   3 -13   98.56    7.63
   3  -3  14   27.40    4.43
  -3   3 -14   33.68    4.76
   3  -3  15   11.09    2.96
  -3   3 -15   11.13    3.30
   3  -2 -14    3.56    2.16
   3  -2 -13   13.96    3.08
   3  -2 -12    0.16    2.29
   3  -2 -12    1.14    3.02
   3  -2 -12    2.00    2.32
   3  -2 -12    0.27    2.30
   3  -2 -12   -1.68    2.95
   3  -2 -11  178.73   10.34
   3  -2 -11  157.57    9.95
   3  -2 -11  153.56   10.21
   3  -2 -11  164.86   11.07
   3  -2 -10  212.04   12.10
  -3   2  10  193.35   20.08
   3  -2 -10  179.16   11.60
   3  -2 -10  192.62   12.02
   3  -2 -10  206.83   12.73
   3  -2  -9    6.99    2.67
  -3   2   9   -3.01   11.55
   3  -2  -9    3.62    2.76
   3  -2  -9    1.97    3.15
   3  -2  -9    1.52    2.70
   3  -2  -9    6.94    4.45
   3  -2  -8    1.37    2.37
   3  -2  -8    3.03    2.53
   3  -2  -8    0.47    2.86
  -3   2   8    7.24    9.88
   3  -2  -8    1.20    2.94
   3  -2  -8    3.34    4.00
   3  -2  -7   48.01    8.07
  -3   2   7   47.11   11.23
   3  -2  -7   44.86    5.11
   3  -2  -6  151.30   11.00
   3  -2  -6  167.14    9.91
  -3   2   6  188.63   16.42
   3  -2  -6  163.47   10.01
   3  -2  -5  509.43   28.56
   3  -2  -5  542.81   27.46
  -3   2   4  221.96   14.14
   3  -2  -4  266.91   14.75
   3  -2  -4  239.50   13.71
  -3   2   3    3.98    1.71
   3  -2  -3    6.51    4.05
   3  -2  -3    5.44    4.65
   3  -2  -3    2.19    1.21
   3  -2  -3    1.34    3.91
   3  -2  -2 1198.65   62.39
   3  -2  -2 1230.64   62.99
   3  -2  -2 1230.73   62.55
   3  -2  -1   13.26    4.83
   3  -2  -1   19.10    5.51
   3  -2  -1   17.20    3.65
   3  -2   0 1827.42  101.94
   3  -2   0 2227.82  101.66
   3  -2   1   32.12    5.26
   3  -2   1   29.15    5.59
   3  -2   2 1267.85   63.13
   3  -2   2 1188.68   63.26
  -3   2  -2 1231.87   62.41
  -3   2  -3   31.71    4.96
   3  -2   3   33.21    5.25
   3  -2   3   39.82    5.79
   3  -2   3   22.95    1.65
   3  -2   4 1739.27   79.51
   3  -2   4 1655.18   79.62
   3  -2   4 1520.88   76.68
   3  -2   4 1670.86   80.23
   3  -2   5  576.63   30.48
   3  -2   5  537.89   31.95
  -3   2  -6  769.35   40.94
   3  -2   6  699.41   40.20
   3  -2   6  710.54   38.01
   3  -2   7    0.50    7.91
   3  -2   8  853.12   49.17
  -3   2  -8  933.65   50.98
  -3   2  -8  879.71   45.06
  -3   2  -9   27.48    9.32
  -3   2  -9   30.89    3.49
  -3   2  -9   32.64    4.53
  -3   2  -9   36.63    4.20
   3  -2   9   18.06    9.35
  -3   2 -10  608.91   31.68
  -3   2 -10  599.46   31.79
   3  -2  10  591.63   36.30
  -3   2 -11   26.21    4.32
  -3   2 -11   19.21    3.18
  -3   2 -12    2.48    4.57
  -3   2 -13    6.31    4.44
   3  -2  14   39.81    4.57
  -3   2 -14   34.46    3.80
  -3   2 -14   41.45    4.77
  -3   2 -14   42.50    4.36
   3  -2  15    0.74    2.36
  -3   2 -15    0.82    2.28
   3  -1 -15   15.31    1.91
   3  -1 -14   33.99    3.67
   3  -1 -14   23.73    3.29
   3  -1 -13  341.44   19.17
   3  -1 -13  397.91   19.93
   3  -1 -13  350.64   19.09
   3  -1 -13  384.13   20.12
   3  -1 -12   -2.81    2.42
   3  -1 -12    1.87    3.92
   3  -1 -12   -0.17    2.65
   3  -1 -12    1.53    4.49
   3  -1 -12    5.68    3.10
   3  -1 -12    0.38    2.66
   3  -1 -11  426.24   23.80
   3  -1 -11  471.70   23.90
   3  -1 -11  388.24   23.87
   3  -1 -11  471.36   24.72
   3  -1 -11  481.41   24.88
   3  -1 -10  106.52    7.22
   3  -1 -10  109.36    8.11
   3  -1 -10   99.06    8.34
   3  -1 -10   94.06    7.29
  -3   1  10  117.50   16.32
  -3   1   9   23.07   11.59
   3  -1  -9   23.75    3.29
   3  -1  -9   23.18    4.84
   3  -1  -9   22.55    3.61
   3  -1  -9   32.16    7.55
  -3   1   8   98.62   13.66
   3  -1  -8   95.51    6.43
   3  -1  -8   83.19    6.42
   3  -1  -8   84.53    7.07
   3  -1  -8   92.64    7.41
   3  -1  -8   95.23    7.23
   3  -1  -8  112.31   11.52
  -3   1   7   14.34    9.45
   3  -1  -7    4.89    3.70
   3  -1  -7    8.84    5.69
  -3   1   6   61.42   10.43
   3  -1  -6   67.41    7.99
   3  -1  -6   45.82    4.78
  -3   1   5    9.74    7.76
   3  -1  -5    7.92    1.91
   3  -1  -4   77.33    4.96
  -3   1   3  583.36   31.43
   3  -1  -3  759.97   33.68
   3  -1  -2   60.91    7.01
   3  -1  -2   59.50    6.66
   3  -1  -2   62.37    5.82
   3  -1  -1 2123.92  107.35
   3  -1  -1 2230.82  108.16
   3  -1   0 1243.98   65.19
   3  -1   0 1249.85   64.96
   3  -1   0 1305.07   64.12
  -3   1  -1   10.12    5.08
   3  -1   1   13.49    4.69
   3  -1   1    8.87    4.84
  -3   1  -2  340.99   19.74
   3  -1   2  367.28   20.05
   3  -1   2  333.51   20.00
   3  -1   3   64.09    6.52
   3  -1   3   60.97    5.14
   3  -1   3   57.17    8.10
   3  -1   4  157.34   10.08
  -3   1  -4  136.86   10.50
   3  -1   4  125.62    9.55
   3  -1   4  138.17   11.79
   3  -1   5 1363.60   67.14
   3  -1   5 1271.00   68.59
   3  -1   5 1299.16   67.31
  -3   1  -6   78.96    9.58
   3  -1   7  294.30   20.02
  -3   1  -7  287.61   20.50
  -3   1  -8  576.59   30.18
   3  -1   8  572.92   30.36
  -3   1  -9  879.84   47.20
  -3   1  -9  954.30   47.46
  -3   1  -9  936.93   47.48
   3  -1   9  930.08   51.47
  -3   1 -10  100.76    7.72
  -3   1 -10  106.47    7.81
  -3   1 -10   94.40   13.21
  -3   1 -10  106.30    7.53
  -3   1 -11  649.64   33.73
  -3   1 -11  626.62   33.53
  -3   1 -12  156.64   10.30
  -3   1 -13  272.20   15.71
  -3   1 -13  295.66   15.70
  -3   1 -13  270.42   15.67
  -3   1 -14  116.86    7.26
   3  -1  14  114.01    7.56
  -3   1 -14  113.13    7.17
   3   0 -15  120.54    6.92
   3   0 -14   19.13    3.27
  -3   0  14   21.00    3.34
   3   0 -14   26.08    3.72
   3   0 -14   21.01    2.68
   3   0 -14   21.46    3.32
  -3   0  13   87.85    5.91
   3   0 -13   83.61    5.22
   3   0 -13   93.13    6.19
   3   0 -13   99.89    6.67
   3   0 -13   90.50    6.07
   3   0 -12   39.35    4.41
   3   0 -12   40.33    5.40
   3   0 -12   38.45    4.81
   3   0 -12   35.90    5.63
   3   0 -11  520.00   29.08
   3   0 -11  569.60   29.90
   3   0 -11  565.98   29.75
  -3   0  11  538.48   38.02
   3   0 -10  221.53   18.12
   3   0 -10  195.37   12.76
   3   0 -10  208.67   13.04
  -3   0  10  198.76   20.90
   3   0  -9 1094.91   58.42
   3   0  -9 1005.30   52.52
  -3   0   9  992.36   59.61
   3   0  -8   27.02    4.76
   3   0  -8   28.57    7.09
   3   0  -8   32.95    3.96
  -3   0   7  977.32   52.45
   3   0  -7  883.14   46.12
   3   0  -7  978.95   50.90
  -3   0   6    2.20    8.16
   3   0  -6    4.02    2.41
   3   0  -6    3.73    1.74
   3   0  -6    3.92    4.74
   3   0  -6    7.89    3.37
   3   0  -5  941.73   54.58
   3   0  -5 1741.92   59.73
  -3   0   4    9.44    6.90
   3   0  -4   16.80    4.75
   3   0  -4    7.57    1.21
   3   0  -3  384.45   22.08
  -3   0   3  397.03   22.60
   3   0  -2 1675.10   86.10
   3   0  -2 1717.03   85.26
  -3   0   1  912.78   45.67
   3   0  -1  854.02   46.33
   3   0  -1  895.84   46.70
   3   0  -1  962.41   46.59
  -3   0   0   53.27    6.40
   3   0   0   61.88    6.61
   3   0   0   72.06    5.41
   3   0   0   60.17    5.57
  -3   0   0   52.57    4.22
  -3   0  -1  922.82   47.03
   3   0   1  869.54   47.05
   3   0   1  917.15   46.94
  -3   0  -2  242.13   14.46
   3   0   2  207.37   14.29
   3   0   2  221.38   14.22
   3   0   2  229.55   14.79
   3   0   3  337.90   18.16
   3   0   3  335.72   21.56
   3   0   3  361.97   20.36
   3   0   3  355.24   21.15
  -3   0  -4 1573.58   75.19
   3   0   4 1418.62   73.78
   3   0   4 1390.72   74.74
  -3   0  -5   84.82    9.34
   3   0   5   91.97    8.15
  -3   0  -6  113.21   10.87
  -3   0  -7  138.76   12.93
  -3   0  -8    2.15    2.06
  -3   0  -8    3.13    2.63
   3   0   8    2.82    2.59
  -3   0  -9  292.04   17.66
  -3   0  -9  322.26   17.89
  -3   0  -9  307.89   24.96
  -3   0  -9  334.09   17.87
  -3   0 -10  128.94    9.29
  -3   0 -10  120.20   14.11
  -3   0 -10  135.66    9.00
  -3   0 -10  142.91    9.42
  -3   0 -11  198.53   11.74
  -3   0 -11  181.09   11.77
  -3   0 -11  185.94   11.92
  -3   0 -12    3.50    3.08
  -3   0 -12    2.45    3.66
  -3   0 -12    0.78    4.15
  -3   0 -13  260.50   14.36
  -3   0 -13  251.50   14.24
  -3   0 -14    0.23    2.55
   3   0  14    1.40    2.92
   3   1 -15   23.60    2.34
   3   1 -15   29.35    2.93
  -3  -1  14   13.44    3.28
   3   1 -14   18.84    3.56
   3   1 -14   17.33    2.80
   3   1 -14   20.21    4.23
  -3  -1  13  106.34    7.67
   3   1 -13   98.36    7.08
   3   1 -13  120.26    8.39
   3   1 -13  101.77    7.69
   3   1 -13   96.39    7.53
   3   1 -12   21.07    3.85
   3   1 -12   25.58    4.05
   3   1 -12   31.25    5.37
   3   1 -12   26.23    4.71
  -3  -1  11  782.26   51.95
   3   1 -11  826.86   43.96
   3   1 -11  869.45   44.15
   3   1 -10  204.35   17.44
  -3  -1  10  185.86   19.46
   3   1 -10  188.83   12.18
   3   1  -9 1357.25   69.86
  -3  -1   9 1205.70   71.01
   3   1  -9 1247.26   64.28
  -3  -1   8    3.07    9.37
   3   1  -8   10.26    5.82
  -3  -1   7  638.45   38.47
   3   1  -7  635.37   36.79
   3   1  -6  160.16   12.42
  -3  -1   5 2580.51  127.05
   3   1  -5 2391.37  125.16
   3   1  -5 2571.16  126.45
   3   1  -4   21.01    5.84
   3   1  -4   29.34    4.93
   3   1  -3   -2.68    5.53
   3   1  -3   27.05    4.34
  -3  -1   2    3.51    5.72
   3   1  -2    7.38    3.33
   3   1  -1  205.91   11.84
   3   1  -1  202.12   13.02
  -3  -1   1  218.63   11.58
   3   1  -1  212.86   12.92
  -3  -1   0  156.57   11.15
   3   1   0  160.85   10.23
   3   1   0  160.70   11.61
  -3  -1   0  163.08    9.82
   3   1   0  160.28   10.60
   3   1   1   44.87    5.18
  -3  -1  -1   44.68    6.30
   3   1   1   39.31    6.57
  -3  -1  -1   40.39    4.68
  -3  -1  -2   42.08    6.65
   3   1   2   47.02    5.96
   3   1   2   50.99    6.63
  -3  -1  -2   47.13    5.61
  -3  -1  -3  814.00   40.06
   3   1   3  705.22   40.61
   3   1   3  690.98   38.91
  -3  -1  -3  723.13   40.03
  -3  -1  -4   10.31    6.13
   3   1   4   11.71    4.34
   3   1   4    9.36    4.52
  -3  -1  -4   11.74    4.18
  -3  -1  -5 1002.33   54.25
  -3  -1  -5 1025.30   53.13
   3   1   5  940.70   50.67
  -3  -1  -6    0.73    4.70
  -3  -1  -6   -2.77    6.26
   3   1   6   -0.80    4.71
  -3  -1  -7   10.79    7.16
  -3  -1  -7    9.31    3.36
   3   1   7    2.51    2.56
  -3  -1  -7    6.49    2.23
  -3  -1  -7    4.49    2.76
  -3  -1  -7    0.85    4.87
  -3  -1  -8   58.44    5.39
  -3  -1  -8   57.06    4.92
  -3  -1  -8   57.40    5.20
  -3  -1  -8   55.09    9.65
   3   1   8   51.56    5.24
  -3  -1  -9  107.33    7.75
  -3  -1  -9  103.91    7.47
  -3  -1  -9  104.60    7.62
  -3  -1  -9   87.90   12.20
   3   1   9   94.44    7.60
  -3  -1 -10   60.40    5.64
  -3  -1 -10   55.26    5.10
  -3  -1 -10   50.58    5.36
  -3  -1 -10   40.36    9.34
  -3  -1 -10   40.52    5.11
  -3  -1 -11   95.75    7.38
  -3  -1 -11   95.43    7.23
  -3  -1 -11  108.01    7.54
  -3  -1 -12   13.90    2.96
  -3  -1 -12   17.14    3.28
  -3  -1 -12   15.42    3.93
  -3  -1 -12   16.42    3.71
  -3  -1 -13    3.54    1.81
  -3  -1 -13    4.77    2.78
  -3  -1 -13    1.30    1.69
  -3  -1 -13   -0.53    2.28
   3   2 -15    0.45    2.62
   3   2 -15    0.85    1.92
   3   2 -15   -1.52    2.40
  -3  -2  14   54.80    5.11
   3   2 -14   60.58    5.08
   3   2 -14   67.98    4.98
   3   2 -14   57.51    5.87
  -3  -2  13   38.09    4.96
   3   2 -13   35.40    4.42
   3   2 -13   36.62    5.50
   3   2 -13   33.38    4.58
  -3  -2  12   67.24    6.29
   3   2 -12   63.15    5.97
   3   2 -12   55.11    6.80
   3   2 -12   60.65    5.96
  -3  -2  11   21.22   11.79
   3   2 -11   27.27    4.19
   3   2 -11   29.48    7.34
   3   2 -11   22.60    4.21
   3   2 -11   21.01    3.69
   3   2 -10  202.86   12.96
  -3  -2  10  256.32   22.31
   3   2 -10  243.42   13.68
   3   2 -10  224.17   18.33
   3   2 -10  213.23   12.67
   3   2  -9   69.23    6.23
   3   2  -9   82.19    6.38
   3   2  -9  100.49   10.76
   3   2  -9   78.89    5.98
  -3  -2   9   95.64   13.72
  -3  -2   8  669.42   42.38
   3   2  -8  726.49   40.90
  -3  -2   7   22.98    9.38
   3   2  -7   25.56    4.09
   3   2  -7   30.39    6.06
   3   2  -6  334.30   20.32
   3   2  -6  355.52   21.66
   3   2  -5    6.64    5.17
   3   2  -5    7.63    4.34
  -3  -2   4   64.54    8.80
   3   2  -4   59.06    7.93
   3   2  -4   74.25    7.35
   3   2  -3 1064.04   56.90
   3   2  -3 1057.23   56.24
   3   2  -3 1123.70   56.60
  -3  -2   2  129.40   10.10
   3   2  -2  129.08    7.86
   3   2  -2  151.18   10.18
   3   2  -1    6.62    2.28
   3   2  -1    8.01    5.69
  -3  -2   1    3.48    2.27
   3   2   0  252.39   15.90
   3   2   0  269.97   17.12
  -3  -2   0  275.92   15.76
   3   2   1 1128.25   59.38
   3   2   1 1113.87   59.21
   3   2   1 1116.81   59.14
  -3  -2  -1 1172.96   59.07
  -3  -2  -2  721.39   36.96
   3   2   2  679.73   37.40
   3   2   2  628.50   36.29
   3   2   2  640.66   36.60
  -3  -2  -2  674.39   36.89
  -3  -2  -3  386.36   22.02
   3   2   3  353.34   22.58
   3   2   3  327.70   21.42
  -3  -2  -3  366.86   22.21
   3   2   3  327.55   20.89
  -3  -2  -4  217.23   14.75
   3   2   4  183.40   12.29
  -3  -2  -4  179.24   14.27
   3   2   4  201.44   14.17
   3   2   4  176.52   12.67
  -3  -2  -4  178.38   10.47
  -3  -2  -5   19.81    3.03
  -3  -2  -5   30.83    7.27
  -3  -2  -5   21.58    5.71
  -3  -2  -6  125.94    8.63
  -3  -2  -6  147.62   13.66
  -3  -2  -6  151.52   13.59
   3   2   6  142.46   14.07
  -3  -2  -7  100.30   12.08
   3   2   7   86.50   11.70
  -3  -2  -7   98.21    7.07
  -3  -2  -7   92.99    7.04
   3   2   7   92.29    7.01
  -3  -2  -7  107.59    7.10
  -3  -2  -7   94.23    7.01
  -3  -2  -7   87.92   11.56
  -3  -2  -8  100.08    7.39
  -3  -2  -8   91.10    7.28
   3   2   8   96.82    7.34
  -3  -2  -8  103.91    7.27
  -3  -2  -8  100.96    7.37
   3   2   8   85.97   10.75
  -3  -2  -8   92.26   12.02
  -3  -2  -9    2.19    3.57
  -3  -2  -9    1.68    3.00
   3   2   9    2.57    2.96
  -3  -2  -9    0.24    2.46
  -3  -2  -9   -0.23    3.14
  -3  -2  -9    2.11    5.34
   3   2   9   -5.82    4.52
  -3  -2 -10    0.46    2.62
  -3  -2 -10    0.56    3.83
  -3  -2 -10   -0.68    3.35
  -3  -2 -10    3.23    3.07
  -3  -2 -11   88.75    6.75
  -3  -2 -11   98.43    6.81
  -3  -2 -11   83.75    6.55
  -3  -2 -11   84.60    6.68
  -3  -2 -12   -0.16    2.13
  -3  -2 -12   -2.98    2.65
  -3  -2 -12   -1.60    2.87
  -3  -2 -13   18.16    1.98
  -3  -2 -13   11.96    2.13
   3   3 -15    6.48    2.21
   3   3 -15    7.46    3.22
  -3  -3  14    0.14    3.59
   3   3 -14    1.22    2.73
   3   3 -14   -4.22    4.28
  -3  -3  13    4.92    3.76
   3   3 -13   -3.67    3.37
   3   3 -13    7.73    4.53
  -3  -3  12   31.58    4.97
   3   3 -12   34.50    5.01
   3   3 -12   29.91    4.37
   3   3 -12   42.39    4.29
   3   3 -11   16.00    7.01
   3   3 -11   33.49    4.32
  -3  -3  11   39.36   12.74
  -3  -3  11   27.88    4.78
   3   3 -11   24.25    4.77
   3   3 -11   27.44    4.14
   3   3 -11   22.43    4.04
   3   3 -10   21.43    6.76
  -3  -3  10   29.87   12.05
   3   3 -10   26.15    4.01
  -3  -3  10   20.41    4.48
   3   3 -10   32.43    5.18
   3   3 -10   23.64    3.92
   3   3 -10   26.71    4.02
   3   3  -9  181.29   11.91
  -3  -3   9  220.47   19.69
   3   3  -9  243.40   17.14
   3   3  -9  195.48   11.83
   3   3  -9  215.03   12.44
   3   3  -8   46.22    7.29
  -3  -3   8   27.12   10.95
   3   3  -7   52.92    7.60
   3   3  -7   42.96    6.46
  -3  -3   7   40.87    9.72
   3   3  -6  763.29   41.21
   3   3  -6  716.77   40.65
   3   3  -5    1.30    4.32
   3   3  -5    2.13    5.86
  -3  -3   5    0.46    7.62
   3   3  -4   25.16    5.27
   3   3  -4   24.26    6.90
  -3  -3   4   18.65    7.77
   3   3  -3   71.89    7.23
   3   3  -3   72.56    8.66
  -3  -3   3   50.38    7.55
  -3  -3   3   57.81    8.51
   3   3  -3   53.69    4.29
   3   3  -2  128.90   10.22
  -3  -3   2  117.99   10.19
   3   3  -2  118.97    8.20
   3   3  -1  762.46   41.37
  -3  -3   1  800.47   40.59
  -3  -3   1  716.14   41.04
   3   3  -1  764.06   40.53
  -3  -3   0  443.90   24.88
   3   3   0  425.95   25.19
   3   3   0  423.93   25.85
   3   3   0  443.13   25.27
  -3  -3  -1 2129.67  106.21
   3   3   1 2031.31  106.08
   3   3   1 2072.58  106.20
   3   3   1 2080.97  106.62
  -3  -3  -2  967.77   51.98
   3   3   2  963.56   51.64
   3   3   2  933.40   51.33
   3   3   2  975.23   52.65
  -3  -3  -3   92.83    6.03
   3   3   3   81.48    8.56
  -3  -3  -3   90.65    9.22
   3   3   3   93.60    9.22
   3   3   3   91.75    9.81
  -3  -3  -4 1796.10   90.16
  -3  -3  -4 1909.96   95.76
   3   3   4 1810.03   94.46
   3   3   4 1768.85   92.49
   3   3   4 1826.40   96.24
   3   3   5  210.49   16.41
  -3  -3  -5  219.55   17.64
  -3  -3  -5  224.09   12.85
  -3  -3  -6 1759.75   92.76
   3   3   6 1717.90   95.10
  -3  -3  -6 1676.39   87.44
   3   3   6 1677.79   87.43
  -3  -3  -6 1890.10   87.75
   3   3   6 1654.33   92.21
  -3  -3  -6 1703.07   94.07
  -3  -3  -6 1779.51   87.52
   3   3   7  314.81   24.52
  -3  -3  -7  303.12   17.22
  -3  -3  -7  287.93   17.38
   3   3   7  304.52   17.49
  -3  -3  -7  345.68   17.71
  -3  -3  -7  313.02   17.46
   3   3   7  270.36   21.52
  -3  -3  -7  302.14   23.26
  -3  -3  -8  393.55   20.32
  -3  -3  -8  325.86   19.97
   3   3   8  358.20   19.98
  -3  -3  -8  370.61   19.87
  -3  -3  -8  390.86   27.33
   3   3   8  317.32   24.40
  -3  -3  -9   11.66    3.01
  -3  -3  -9    9.81    3.25
   3   3   9   12.99    3.23
  -3  -3  -9   11.71    3.84
  -3  -3 -10  209.84   12.88
  -3  -3 -10  209.64   12.54
  -3  -3 -10  231.86   13.04
  -3  -3 -11   20.46    3.14
  -3  -3 -11   19.31    3.32
  -3  -3 -11   19.15    3.52
  -3  -3 -12   49.56    3.62
  -3  -3 -12   29.49    3.38
  -3  -3 -13   52.99    3.34
   3   4 -16   68.66    4.14
   3   4 -15    1.33    3.20
   3   4 -14  266.53   13.88
  -3  -4  14  226.85   13.78
  -3  -4  13   16.62    4.35
   3   4 -13   15.63    3.58
   3   4 -13   15.45    4.96
  -3  -4  12   34.56    4.88
   3   4 -12   32.34    4.32
   3   4 -12   17.20    5.03
   3   4 -12   32.47    5.45
   3   4 -11    4.19    5.04
  -3  -4  11    0.23    4.00
  -3  -4  11   14.91   11.73
   3   4 -11   -3.14    4.90
   3   4 -11    1.56    3.45
   3   4 -10    9.56    4.76
   3   4 -10    4.30    5.97
  -3  -4  10   11.13   11.55
  -3  -4  10    8.10    4.01
   3   4 -10   10.47    4.76
   3   4 -10    8.99    3.64
   3   4  -9   -5.38    5.59
   3   4  -9    2.34    3.07
  -3  -4   9   -1.61    3.60
   3   4  -9    4.71    4.52
   3   4  -9   -0.56    3.09
  -3  -4   9    2.74   10.16
   3   4  -8   11.63    5.52
  -3  -4   8   14.51   10.04
   3   4  -8    6.62    4.11
   3   4  -8    7.01    3.12
  -3  -4   7  526.24   34.48
   3   4  -7  592.07   32.96
   3   4  -7  529.16   31.97
  -3  -4   6   -1.81    8.15
   3   4  -6    6.65    5.01
   3   4  -6    1.02    6.16
  -3  -4   6    2.87    2.33
  -3  -4   5 1082.32   60.65
   3   4  -5 1223.44   61.55
   3   4  -5 1151.81   62.15
   3   4  -4  341.63   17.97
  -3  -4   4  333.54   17.34
   3   4  -3    1.38    4.45
   3   4  -3    0.46    4.38
  -3  -4   3   -1.50    5.76
   3   4  -3    1.95    2.34
   3   4  -2    3.70    4.94
   3   4  -2    7.68    4.69
  -3  -4   2   -0.75    5.74
   3   4  -2    6.22    3.04
   3   4  -1 1040.96   54.27
  -3  -4   1  985.64   53.84
  -3  -4   1  959.03   53.65
   3   4  -1 1050.03   53.78
  -3  -4   0  580.89   33.13
   3   4   0  562.11   33.33
   3   4   0  561.89   33.19
  -3  -4   0  618.57   33.41
   3   4   0  590.39   33.43
  -3  -4  -1   68.97    8.91
   3   4   1   78.75    8.27
  -3  -4  -1   65.51    7.34
   3   4   1   59.07    7.00
   3   4   1   45.77    8.30
  -3  -4  -2   36.14    7.66
   3   4   2   29.14    5.84
   3   4   2   36.13    7.36
  -3  -4  -2   36.43    6.11
   3   4   2   29.31    5.27
  -3  -4  -3    1.68    6.25
   3   4   3    0.76    4.29
   3   4   3    1.45    5.14
  -3  -4  -3   -0.32    2.01
  -3  -4  -3   -1.37    4.35
   3   4   3   -4.09    3.71
  -3  -4  -3    1.28    2.41
   3   4   4   42.00    7.91
  -3  -4  -4   39.49    4.16
  -3  -4  -4   42.78    7.04
   3   4   4   34.58    6.03
  -3  -4  -4   38.18    5.71
  -3  -4  -5  328.51   22.46
   3   4   5  284.64   20.21
  -3  -4  -5  283.89   16.10
   3   4   5  274.96   16.09
  -3  -4  -6 1366.81   75.32
   3   4   6 1369.21   73.40
  -3  -4  -6 1342.68   68.19
   3   4   6 1330.84   68.14
  -3  -4  -7  261.24   14.27
   3   4   7  207.71   20.24
   3   4   7  225.85   18.30
  -3  -4  -7  254.71   20.66
  -3  -4  -7  242.96   14.49
   3   4   7  237.64   14.31
  -3  -4  -8  525.75   27.63
  -3  -4  -8  537.89   28.17
   3   4   8  512.75   35.74
  -3  -4  -8  495.04   34.50
   3   4   8  448.62   32.05
  -3  -4  -8  527.20   28.18
   3   4   8  536.28   27.89
   3   4   9  273.69   15.49
  -3  -4  -9  290.55   16.00
  -3  -4  -9  261.83   15.38
  -3  -4  -9  288.50   16.00
  -3  -4 -10  501.53   25.20
  -3  -4 -10  451.67   24.44
  -3  -4 -11  108.26    7.01
  -3  -4 -11  110.42    6.98
  -3  -4 -12   25.00    2.45
  -3  -4 -12   23.58    2.42
   3   5 -15   51.22    3.95
   3   5 -14  162.13    9.48
  -3  -5  14  152.32    9.57
   3   5 -13  204.77   11.82
   3   5 -13  196.23   12.28
  -3  -5  13  194.81   12.25
   3   5 -13  207.97   12.54
  -3  -5  12  179.51   11.93
   3   5 -12  191.84   11.71
   3   5 -12  202.23   12.33
   3   5 -11  110.10    8.94
   3   5 -11  109.45    7.70
  -3  -5  11  111.44   16.45
  -3  -5  11  110.33    8.33
   3   5 -11  110.13    8.73
   3   5 -11  105.78    7.96
   3   5 -10   41.88    4.88
  -3  -5  10   34.87   12.58
  -3  -5  10   33.21    5.07
   3   5 -10   40.48    6.02
   3   5 -10   40.67    5.10
  -3  -5   9  415.56   30.94
   3   5  -9  431.32   23.24
  -3  -5   9  419.60   23.32
   3   5  -9  412.55   23.36
   3   5  -9  497.48   28.66
  -3  -5   8  321.74   22.18
  -3  -5   8  351.62   26.03
   3   5  -8  298.11   22.48
   3   5  -8  353.09   18.76
  -3  -5   8  328.91   18.69
   3   5  -8  324.30   18.75
   3   5  -8  328.05   22.04
   3   5  -8  381.34   23.11
   3   5  -7 1604.89   77.25
  -3  -5   7 1517.30   76.34
  -3  -5   7 1555.01   71.93
  -3  -5   7 1404.16   75.99
   3   5  -7 1481.68   77.12
  -3  -5   7 1416.72   78.60
  -3  -5   7 1470.70   75.87
   3   5  -7 1379.88   72.39
   3   5  -7 1293.90   72.15
   3   5  -6  971.86   51.93
  -3  -5   6  986.79   51.49
  -3  -5   6  968.89   53.42
   3   5  -6  942.74   52.79
  -3  -5   6  911.53   47.29
   3   5  -5 1034.80   49.88
  -3  -5   5  951.76   50.26
   3   5  -4  215.07   15.08
   3   5  -4  215.72   14.97
  -3  -5   4  218.57   15.16
  -3  -5   4  224.08   14.58
  -3  -5   4  192.94   10.80
  -3  -5   3    9.87    6.20
   3   5  -3   10.67    3.59
   3   5  -3   12.44    5.34
   3   5  -3    9.82    5.52
  -3  -5   2  163.00   13.05
   3   5  -2  149.70   12.15
   3   5  -2  185.80   13.67
  -3  -5   1    2.45    1.45
   3   5  -1   -1.10    4.78
  -3  -5   1   -0.52    3.53
  -3  -5   1   -0.44    6.31
   3   5  -1    1.60    3.30
  -3  -5   0    4.54    1.64
   3   5   0    2.29    4.56
  -3  -5   0    2.30    3.66
   3   5   0    4.88    3.89
  -3  -5   0    3.81    6.00
   3   5   0    0.61    3.88
  -3  -5   0    3.78    2.53
  -3  -5  -1   26.03    2.80
  -3  -5  -1   24.96    5.67
   3   5   1   28.58    6.42
   3   5   1   22.22    5.24
  -3  -5  -1   29.55    7.20
   3   5   1   26.39    6.29
  -3  -5  -1   22.63    3.23
  -3  -5  -2    1.43    1.75
  -3  -5  -2    1.13    2.37
   3   5   2   -1.75    6.15
  -3  -5  -2   -0.72    4.60
   3   5   2    2.43    3.51
  -3  -5  -2   -0.57    6.19
   3   5   2   -2.37    4.07
  -3  -5  -3  147.73   13.65
   3   5   3  125.42   13.47
   3   5   3  150.98    9.62
  -3  -5  -3  146.03   12.38
  -3  -5  -3  139.68    8.65
   3   5   3  135.78   12.71
  -3  -5  -3  171.16    9.73
  -3  -5  -3  134.12   13.43
   3   5   3  162.88   13.17
  -3  -5  -3  158.52    9.56
   3   5   4    3.28    3.01
   3   5   4   -2.98    5.12
  -3  -5  -4    4.21    7.17
  -3  -5  -4    0.22    2.30
  -3  -5  -4   -2.62    3.36
  -3  -5  -4   -0.63    2.72
   3   5   4    0.69    3.57
  -3  -5  -4   -0.88    4.95
  -3  -5  -5   28.72    6.77
   3   5   5   15.97    5.29
   3   5   5   26.89    3.99
  -3  -5  -5   28.99    8.79
  -3  -5  -5   26.23    3.63
  -3  -5  -5   19.15    3.86
  -3  -5  -5   26.28    3.22
  -3  -5  -5   28.06    4.03
  -3  -5  -6  168.55   10.12
   3   5   6  140.57    9.70
  -3  -5  -6  148.38    9.62
  -3  -5  -6  158.24   15.14
   3   5   6  143.76   13.24
  -3  -5  -7   50.65    8.88
   3   5   7   59.41   10.40
  -3  -5  -7   64.64    5.53
  -3  -5  -7   63.73    5.10
  -3  -5  -7   66.55    5.77
   3   5   7   55.58    5.34
  -3  -5  -8   10.73    3.38
  -3  -5  -8   11.36    3.31
   3   5   8   13.18    3.00
  -3  -5  -9  121.84    8.26
  -3  -5  -9  123.86    8.22
  -3  -5  -9  131.56    7.81
  -3  -5 -10    6.66    1.98
  -3  -5 -11   13.13    2.13
  -3  -6  15    3.16    2.92
   3   6 -15    4.74    2.04
   3   6 -15    3.53    2.40
   3   6 -14   68.34    4.89
   3   6 -14   66.46    4.95
  -3  -6  14   52.12    5.03
   3   6 -13  591.38   29.97
  -3  -6  13  545.13   30.08
   3   6 -13  552.13   30.12
   3   6 -13  612.66   30.35
   3   6 -12    9.00    3.38
   3   6 -12   12.48    4.04
  -3  -6  12    5.39    3.96
   3   6 -12   12.16    5.35
   3   6 -12   13.04    4.85
   3   6 -11  922.71   46.61
   3   6 -11  891.91   46.67
  -3  -6  11  926.83   47.00
   3   6 -11  912.84   46.95
   3   6 -11  875.80   46.79
  -3  -6  10  199.22   13.11
  -3  -6  10  220.48   21.72
   3   6 -10  219.45   13.54
   3   6 -10  215.08   13.01
   3   6  -9  541.09   31.84
  -3  -6   9  461.36   34.37
   3   6  -9  519.91   27.02
  -3  -6   9  508.43   26.93
   3   6  -9  483.85   27.00
   3   6  -9  477.44   26.66
   3   6  -8   17.13    7.06
   3   6  -8   16.84    4.02
  -3  -6   8   14.53   10.19
  -3  -6   8   16.05    4.02
  -3  -6   8   20.17    7.53
   3   6  -8   20.07    6.05
   3   6  -8   14.96    3.64
   3   6  -7  614.13   37.11
  -3  -6   7  650.35   31.14
  -3  -6   7  629.12   35.98
   3   6  -7  607.67   31.82
  -3  -6   7  577.56   38.22
  -3  -6   7  571.08   31.58
   3   6  -7  628.05   36.06
  -3  -6   7  647.28   36.38
   3   6  -7  547.06   31.28
  -3  -6   6    9.72    9.25
  -3  -6   6    3.14    5.54
   3   6  -6    5.60    4.95
  -3  -6   6    3.03    7.37
   3   6  -6    5.06    2.85
  -3  -6   6    5.00    2.90
  -3  -6   6    4.38    5.93
   3   6  -5  955.56   49.74
  -3  -6   5  903.29   49.37
  -3  -6   5  879.46   50.37
  -3  -6   5  849.39   44.65
   3   6  -4   22.65    6.36
   3   6  -4   29.39    6.67
  -3  -6   4   27.04    8.20
  -3  -6   4   20.62    6.25
  -3  -6   4   20.57    8.82
   3   6  -4   11.18    3.65
  -3  -6   4   20.92    3.59
   3   6  -3  739.30   38.88
   3   6  -3  723.81   38.93
  -3  -6   3  705.22   38.46
  -3  -6   3  659.18   33.62
   3   6  -2  187.95   14.72
   3   6  -2  158.43   13.33
  -3  -6   1  977.60   49.04
   3   6  -1 1046.24   54.24
  -3  -6   1 1014.22   52.87
   3   6  -1  967.34   53.94
  -3  -6   1  921.13   48.93
  -3  -6   0  160.20    9.37
  -3  -6   0  143.04    9.23
   3   6   0  144.45   13.25
  -3  -6   0  150.90   13.67
  -3  -6   0  157.53   13.35
   3   6   0  174.61   14.19
  -3  -6  -1  125.56   12.51
   3   6   1  124.68   12.89
  -3  -6  -1  146.68    8.74
   3   6   1  137.68    9.06
  -3  -6  -1  144.95   13.13
  -3  -6  -1  131.26    8.44
  -3  -6  -1  141.43    9.19
   3   6   1  125.97   12.54
  -3  -6  -1  128.79   12.98
  -3  -6  -1  139.42    8.97
  -3  -6  -2   72.25   10.54
   3   6   2   70.57    9.98
   3   6   2   84.61    6.60
  -3  -6  -2   85.31    6.11
   3   6   2   78.09   10.12
  -3  -6  -2   89.88   10.36
  -3  -6  -2   75.76    5.74
  -3  -6  -2   90.44    6.45
  -3  -6  -2   79.52    6.48
   3   6   2   76.33    9.94
  -3  -6  -2   75.26   10.00
   3   6   2   73.77    8.86
  -3  -6  -2   87.30    6.50
  -3  -6  -3    9.69    6.89
   3   6   3    9.05    5.93
  -3  -6  -3   11.30    2.57
   3   6   3   12.00    3.46
  -3  -6  -3    6.31    5.37
  -3  -6  -3   12.11    2.66
  -3  -6  -3   11.13    2.96
  -3  -6  -3    8.29    3.62
  -3  -6  -3    7.99    3.06
  -3  -6  -3   11.77    5.57
   3   6   3   16.99    6.62
   3   6   3   11.83    4.77
   3   6   4  146.98   14.87
   3   6   4  156.59   14.04
  -3  -6  -4  169.20   15.97
  -3  -6  -4  171.81   10.75
   3   6   4  156.09   10.72
  -3  -6  -4  186.93   16.11
   3   6   4  167.12   16.70
  -3  -6  -4  170.19   11.00
  -3  -6  -4  196.52   11.04
  -3  -6  -4  164.88   10.70
  -3  -6  -4  176.31   10.78
  -3  -6  -5   55.18    9.29
   3   6   5   61.81    9.41
   3   6   5   74.88    8.88
   3   6   5   52.05    9.90
  -3  -6  -5   70.75    5.71
   3   6   5   70.20    5.85
  -3  -6  -5   69.50    5.73
  -3  -6  -5   67.75    5.54
  -3  -6  -5   65.65    5.91
  -3  -6  -6   94.44    6.82
   3   6   6   83.44    6.83
  -3  -6  -6   96.02    7.12
  -3  -6  -6  100.61    7.11
  -3  -6  -6   95.30    6.79
  -3  -6  -6   99.91    7.15
  -3  -6  -7   46.88    4.41
  -3  -6  -7   40.47    4.26
  -3  -6  -7   36.88    4.09
   3   6   7   37.78    4.11
  -3  -6  -7   40.78    3.84
  -3  -6  -7   43.29    4.52
   3   6   8   -0.90    2.21
  -3  -6  -8   -0.20    2.02
  -3  -6  -8    1.35    2.27
  -3  -6  -8    4.53    2.80
  -3  -6  -8    2.77    2.37
  -3  -6  -9    0.16    1.77
  -3  -6  -9    0.29    2.09
  -3  -6  -9    0.40    2.38
  -3  -6  -9    0.42    1.91
  -3  -6 -10   13.93    2.05
  -3  -7  15    7.90    2.76
   3   7 -15   12.65    1.83
   3   7 -15   10.88    1.87
   3   7 -14   40.70    3.84
   3   7 -14   50.14    4.27
   3   7 -14   56.20    3.96
   3   7 -14   50.42    4.96
  -3  -7  14   37.70    4.12
  -3  -7  14   42.37    4.88
   3   7 -13   34.61    4.37
  -3  -7  13   32.41    4.47
   3   7 -13   32.16    5.26
   3   7 -13   40.74    5.09
  -3  -7  12  239.38   15.00
   3   7 -12  277.32   15.29
   3   7 -12  250.04   15.37
   3   7 -12  266.38   14.75
   3   7 -11   -0.86    5.39
   3   7 -11   -3.07    3.76
  -3  -7  11    3.29    4.02
   3   7 -10    9.54    4.06
  -3  -7  10    3.08   10.55
   3   7 -10    5.88    3.93
  -3  -7  10    7.14    3.93
   3   7  -9   41.55    5.47
  -3  -7   9   42.86    5.33
  -3  -7   9   35.12   12.65
   3   7  -9   40.76    5.09
  -3  -7   8  132.37   16.31
   3   7  -8  129.77    9.21
  -3  -7   8  127.67    9.04
  -3  -7   8  130.04   10.02
   3   7  -8   97.45   13.05
  -3  -7   8  132.28    8.09
   3   7  -8  122.94   12.03
   3   7  -8  117.43    8.40
  -3  -7   8  114.71   13.48
   3   7  -8  129.86    8.68
  -3  -7   7  383.67   29.16
  -3  -7   7  416.08   21.65
  -3  -7   7  405.05   27.30
  -3  -7   7  411.32   22.24
  -3  -7   7  428.87   23.08
   3   7  -7  377.67   21.70
   3   7  -7  425.83   26.67
  -3  -7   7  434.22   27.62
   3   7  -6  586.42   33.56
  -3  -7   6  555.99   33.77
  -3  -7   6  529.82   35.07
   3   7  -6  516.46   28.60
  -3  -7   6  596.41   28.26
  -3  -7   6  513.23   33.83
  -3  -7   6  608.89   29.50
  -3  -7   6  526.16   28.49
   3   7  -6  495.55   28.46
   3   7  -6  482.33   27.92
   3   7  -5  374.19   21.74
   3   7  -5  415.36   22.47
  -3  -7   5  450.20   22.26
  -3  -7   5  412.08   28.24
  -3  -7   5  407.37   22.41
  -3  -7   5  443.89   23.19
   3   7  -5  377.11   22.36
   3   7  -5  452.41   27.44
  -3  -7   5  426.37   27.55
   3   7  -4  514.43   28.42
   3   7  -4  480.93   27.73
  -3  -7   4  543.61   28.54
  -3  -7   4  590.44   29.22
   3   7  -4  572.74   33.83
  -3  -7   4  583.38   33.96
  -3  -7   4  520.94   34.32
  -3  -7   4  583.46   28.45
  -3  -7   3 1322.80   66.77
  -3  -7   3 1233.72   63.82
  -3  -7   3 1361.84   64.33
   3   7  -3 1174.72   63.58
   3   7  -3 1282.14   69.23
   3   7  -3 1325.83   69.70
  -3  -7   3 1317.70   69.14
  -3  -7   3 1274.58   69.60
  -3  -7   3 1338.56   63.65
   3   7  -2  288.57   16.88
  -3  -7   2  307.53   17.27
  -3  -7   2  325.77   17.55
   3   7  -2  284.46   21.46
   3   7  -2  313.48   22.45
  -3  -7   2  342.14   20.67
   3   7  -2  257.58   20.55
  -3  -7   1 1125.83   60.56
  -3  -7   1 1087.97   54.09
  -3  -7   1 1099.40   57.97
   3   7  -1 1032.44   59.72
   3   7  -1  971.50   53.90
   3   7  -1 1074.19   54.79
  -3  -7   1 1103.80   54.63
   3   7  -1 1140.69   59.97
  -3  -7   1 1076.47   54.52
  -3  -7   0   19.95    6.84
   3   7   0   19.89    5.94
  -3  -7   0   15.84    2.79
   3   7   0   17.18    3.66
  -3  -7   0   14.78    3.47
  -3  -7   0   15.18    7.36
  -3  -7   0   14.80    4.05
  -3  -7   0   15.50    3.08
   3   7   0   14.81    6.29
  -3  -7   0   16.74    3.55
  -3  -7  -1  851.84   47.94
   3   7   1  814.48   50.25
   3   7   1  830.29   44.07
  -3  -7  -1  832.92   43.82
   3   7   1  807.01   49.09
  -3  -7  -1  843.20   43.26
  -3  -7  -1  899.22   49.12
  -3  -7  -1  881.64   44.18
  -3  -7  -1  826.62   43.95
   3   7   1  811.19   48.84
  -3  -7  -1  863.20   50.51
  -3  -7  -1  885.71   43.95
  -3  -7  -2   44.72    8.56
   3   7   2   55.23    9.12
  -3  -7  -2   46.89    4.42
   3   7   2   41.21    4.94
  -3  -7  -2   51.29    8.12
  -3  -7  -2   37.08    4.23
   3   7   2   45.77    8.72
  -3  -7  -2   48.27    4.78
  -3  -7  -2   46.48    5.21
   3   7   2   42.75    4.43
   3   7   2   44.55    8.17
  -3  -7  -2   39.32    7.86
  -3  -7  -2   47.26    4.84
  -3  -7  -3  415.25   30.76
   3   7   3  471.04   33.78
   3   7   3  483.31   27.02
  -3  -7  -3  527.37   27.20
  -3  -7  -3  500.61   26.05
  -3  -7  -3  545.18   27.22
  -3  -7  -3  488.73   27.13
  -3  -7  -3  513.16   27.05
   3   7   3  497.47   32.10
  -3  -7  -3  499.22   33.50
   3   7   4  183.75   15.98
  -3  -7  -4  196.90   17.57
   3   7   4  155.73   16.93
  -3  -7  -4  197.18   11.79
   3   7   4  176.99   11.61
  -3  -7  -4  190.10   11.70
  -3  -7  -4  184.37   11.60
  -3  -7  -4  209.50   11.84
  -3  -7  -4  183.48   11.87
   3   7   5   88.27    6.90
  -3  -7  -5   97.09    7.10
  -3  -7  -5   89.71    6.78
  -3  -7  -5  106.92    7.23
  -3  -7  -5   98.02    6.94
  -3  -7  -6  128.06    8.35
   3   7   6  113.93    7.89
  -3  -7  -6  131.95    8.28
  -3  -7  -6  124.36    8.01
  -3  -7  -6  123.93    8.23
  -3  -7  -7  101.02    6.51
   3   7   7   91.08    6.01
  -3  -7  -7   93.20    6.49
  -3  -7  -7   86.84    5.97
  -3  -7  -7   90.79    6.44
  -3  -7  -8  121.05    7.59
  -3  -7  -8  123.01    7.73
  -3  -7  -8  126.32    7.55
  -3  -7  -8  136.17    7.72
  -3  -7  -8  122.54    7.61
  -3  -7  -9   59.20    3.97
  -3  -7  -9   58.52    3.91
   3   8 -14   33.83    2.73
   3   8 -14   39.55    3.63
  -3  -8  13    4.35    3.24
   3   8 -13    3.51    4.68
   3   8 -13    6.15    3.93
   3   8 -12   78.21    6.82
  -3  -8  12   72.42    6.35
   3   8 -12   82.39    6.26
  -3  -8  11   16.93    4.28
   3   8 -11   21.79    4.32
   3   8 -11   18.70    4.20
  -3  -8  10   18.52    4.61
   3   8 -10   16.48    4.45
   3   8 -10   18.15    4.39
  -3  -8   9   29.71   11.72
   3   8  -9   44.21    5.71
  -3  -8   9   58.65    5.88
   3   8  -9   46.37    5.21
   3   8  -9   38.61    4.42
  -3  -8   8   24.41    9.07
  -3  -8   8   30.04   11.17
  -3  -8   8   16.09    3.48
   3   8  -8   12.69    3.50
   3   8  -8    5.75    6.83
  -3  -8   8   16.10    5.08
  -3  -8   8   21.47    4.67
   3   8  -8   19.60    5.59
   3   8  -8   23.32    4.06
   3   8  -7   19.67    3.95
   3   8  -7   19.00    4.69
  -3  -8   7   12.17    7.63
   3   8  -7   20.38    9.21
  -3  -8   7   32.47    4.24
  -3  -8   7   19.26    5.34
  -3  -8   7   21.86    4.59
   3   8  -7   23.42    5.55
  -3  -8   7   31.84    9.35
   3   8  -7   19.18    5.87
   3   8  -6   94.73    7.73
   3   8  -6   88.61    6.92
  -3  -8   6   97.62    7.84
  -3  -8   6   90.97    8.37
   3   8  -6  109.45   11.37
  -3  -8   6   95.60   12.92
  -3  -8   6   86.60   12.16
  -3  -8   6  116.45    7.51
   3   8  -5   20.34    4.39
   3   8  -5   20.17    3.48
  -3  -8   5   24.54    5.02
  -3  -8   5   15.87    4.37
   3   8  -5   22.48    7.17
  -3  -8   5   29.03    9.21
  -3  -8   5   14.66    8.11
  -3  -8   5   26.17    4.28
  -3  -8   4    0.78    3.93
  -3  -8   4    3.21    3.76
   3   8  -4    2.17    3.68
   3   8  -4    3.10    5.97
  -3  -8   4   -3.14    8.50
  -3  -8   4   -3.29    7.08
  -3  -8   4    2.83    3.78
   3   8  -3  120.17   12.66
   3   8  -3  139.18    9.73
  -3  -8   3  169.82   10.40
  -3  -8   3  148.25   10.41
   3   8  -3  147.80   14.45
   3   8  -3  154.50   14.76
  -3  -8   3  146.52   15.17
  -3  -8   3  180.49   16.14
   3   8  -2  439.02   31.30
   3   8  -2  482.21   26.41
   3   8  -2  483.52   27.19
  -3  -8   2  506.55   27.03
  -3  -8   2  551.23   27.38
   3   8  -2  543.37   32.69
   3   8  -2  510.07   32.94
  -3  -8   2  470.57   26.89
  -3  -8   1  180.42   10.84
  -3  -8   1  191.13   16.86
   3   8  -1  164.74   10.55
   3   8  -1  177.27   11.45
  -3  -8   1  157.54   10.91
  -3  -8   1  190.87   11.65
   3   8  -1  176.48   15.51
  -3  -8   1  180.87   11.19
   3   8   0  305.03   24.99
   3   8   0  346.83   20.14
   3   8   0  288.06   25.53
  -3  -8   0  369.81   19.47
  -3  -8   0  411.97   26.13
  -3  -8   0  346.75   19.96
  -3  -8   0  366.89   20.21
   3   8   0  329.72   24.35
  -3  -8   0  362.43   19.90
   3   8   1  349.09   26.37
   3   8   1  347.93   20.21
  -3  -8  -1  343.06   19.96
   3   8   1  317.27   25.11
  -3  -8  -1  369.79   19.51
  -3  -8  -1  372.85   24.95
  -3  -8  -1  388.01   20.28
  -3  -8  -1  343.14   20.27
   3   8   1  356.28   24.92
  -3  -8  -1  366.85   20.11
   3   8   2  441.34   31.97
   3   8   2  454.57   25.19
  -3  -8  -2  463.16   25.20
  -3  -8  -2  472.98   25.06
  -3  -8  -2  471.66   25.40
  -3  -8  -2  507.83   25.23
   3   8   2  420.49   29.39
  -3  -8  -2  442.06   31.54
   3   8   2  433.20   24.56
  -3  -8  -2  462.80   24.34
  -3  -8  -2  477.89   29.42
  -3  -8  -3  530.99   29.24
   3   8   3  515.95   29.01
  -3  -8  -3  532.95   29.32
  -3  -8  -3  555.95   29.03
  -3  -8  -3  611.85   29.26
  -3  -8  -3  529.87   29.23
   3   8   4  363.75   20.52
  -3  -8  -4  378.79   20.88
  -3  -8  -4  381.89   20.77
  -3  -8  -4  372.96   20.54
  -3  -8  -4  395.78   20.68
  -3  -8  -4  370.43   20.87
   3   8   5  303.54   16.62
  -3  -8  -5  304.07   17.11
  -3  -8  -5  317.03   16.86
  -3  -8  -5  292.36   16.77
  -3  -8  -5  303.89   16.78
  -3  -8  -6  227.67   12.92
  -3  -8  -6  243.12   13.31
   3   8   6  226.75   12.55
  -3  -8  -6  237.23   12.72
  -3  -8  -6  225.68   12.77
  -3  -8  -6  232.76   12.94
  -3  -8  -7   66.89    4.62
  -3  -8  -7   70.27    4.83
  -3  -8  -7   63.06    4.48
  -3  -8  -7   68.91    4.64
  -3  -8  -7   73.53    5.05
  -3  -8  -8  210.96   11.36
  -3  -8  -8  224.17   11.44
  -3  -9  14  100.52    6.34
   3   9 -13   35.65    3.72
  -3  -9  13   30.89    4.13
  -3  -9  13   23.59    3.44
   3   9 -12  117.20    7.55
   3   9 -12  125.91    7.66
   3   9 -12  117.97    7.71
  -3  -9  11    0.18    3.71
   3   9 -11    3.39    3.63
   3   9 -11   -0.91    3.65
  -3  -9  10  321.11   19.00
   3   9 -10  331.49   18.65
   3   9 -10  366.67   19.26
  -3  -9   9   84.22    5.81
   3   9  -9   72.38    6.36
  -3  -9   9   73.82    7.00
   3   9  -9   79.78    7.82
   3   9  -9   74.75    5.91
  -3  -9   8   19.14    5.53
  -3  -9   8   20.19    4.61
   3   9  -8    8.75    4.48
   3   9  -8   15.92    3.98
   3   9  -8   19.90    4.00
  -3  -9   8   23.60    3.82
   3   9  -7   53.42    5.36
  -3  -9   7   62.50    6.28
  -3  -9   7   66.48    7.02
   3   9  -7   64.99    6.45
  -3  -9   7   55.52   10.47
  -3  -9   7   64.56    5.59
  -3  -9   7   49.22    9.39
   3   9  -6    2.59    2.99
   3   9  -6    3.52    4.01
  -3  -9   6    1.65    8.17
   3   9  -6    5.77    8.26
  -3  -9   6   -7.53    7.80
  -3  -9   6    2.29    3.70
  -3  -9   6    5.32    4.60
  -3  -9   6   -1.92    4.31
   3   9  -5   42.03    5.47
   3   9  -5   55.23    8.54
  -3  -9   5   45.83   10.15
  -3  -9   5   44.73    9.77
  -3  -9   5   52.97    5.67
  -3  -9   5   46.47    6.23
  -3  -9   5   54.47    5.81
   3   9  -4   53.91    5.90
  -3  -9   4   55.80    6.29
  -3  -9   4   58.81    6.64
   3   9  -4   61.54    9.29
  -3  -9   4   68.59   11.65
  -3  -9   4   71.71    6.37
  -3  -9   4   68.88   11.32
   3   9  -3  157.05    9.66
   3   9  -3  124.24   10.06
  -3  -9   3  151.36   10.29
  -3  -9   3  143.14   10.40
   3   9  -3  164.13   15.32
  -3  -9   3  129.08    9.77
  -3  -9   2   47.97    5.23
   3   9  -2   46.39    4.88
  -3  -9   2   52.37    5.90
  -3  -9   2   41.08    4.60
  -3  -9   2   42.79    9.81
  -3  -9   2   50.68    5.47
   3   9  -2   50.87    8.50
   3   9  -2   42.59    9.18
   3   9  -2   45.87    5.52
   3   9  -1   10.13    5.33
   3   9  -1    4.92    3.35
  -3  -9   1   10.79    7.04
   3   9  -1    8.24    7.61
  -3  -9   1   -1.13    3.88
  -3  -9   1    2.57    3.92
  -3  -9   1    0.64    2.41
   3   9  -1   10.68    5.25
   3   9  -1    2.67    6.43
  -3  -9   1   -4.93    9.52
  -3  -9   1    0.65    2.98
   3   9   0   -0.97    4.50
   3   9   0    1.49    3.29
  -3  -9   0    2.31    2.82
  -3  -9   0   -0.21    2.36
  -3  -9   0    0.25    4.07
   3   9   0   -0.86    7.07
  -3  -9   0    2.13    3.31
  -3  -9   0   16.03    8.50
  -3  -9  -1   27.69    3.53
  -3  -9  -1   24.98    4.62
  -3  -9  -1   21.82    3.80
   3   9   1   19.88    3.70
  -3  -9  -1   19.08    3.65
   3   9   1   15.95    3.90
   3   9   2   84.00    6.56
  -3  -9  -2   84.29    6.30
  -3  -9  -2   80.67    6.02
  -3  -9  -2   83.54    6.95
   3   9   2   78.16    5.91
  -3  -9  -2   82.99    5.76
   3   9   3   65.12    5.33
  -3  -9  -3   60.39    5.26
  -3  -9  -3   70.89    5.35
  -3  -9  -3   61.84    5.01
  -3  -9  -3   67.25    6.05
   3   9   4   57.84    4.61
  -3  -9  -4   55.11    4.45
  -3  -9  -4   53.52    4.53
  -3  -9  -4   59.04    4.58
  -3  -9  -5   61.78    4.55
   3   9   5   65.61    4.41
  -3  -9  -5   65.83    4.58
  -3  -9  -5   71.61    4.74
  -3  -9  -6   19.37    2.73
  -3  -9  -7    5.74    1.57
   3  10 -13   54.42    3.87
   3  10 -13   53.86    3.65
  -3 -10  12   23.45    3.51
   3  10 -12   22.29    3.10
   3  10 -12   34.77    3.60
   3  10 -12   35.44    3.75
  -3 -10  11   34.77    4.26
   3  10 -11   35.38    4.36
   3  10 -11   30.96    4.64
   3  10 -11   37.15    4.02
  -3 -10  10  210.24   13.03
   3  10 -10  233.85   12.78
   3  10  -9    6.78    3.38
  -3 -10   9    3.48    3.90
   3  10  -9    6.77    4.11
  -3 -10   9    3.26    2.62
   3  10  -9    8.33    2.85
   3  10  -8  275.31   15.88
  -3 -10   8  280.93   16.74
   3  10  -8  302.52   16.85
  -3 -10   8  301.58   16.09
   3  10  -8  288.61   16.52
   3  10  -7   38.98    5.32
   3  10  -7   42.90    4.94
  -3 -10   7   37.83    4.61
   3  10  -7   41.11    4.27
  -3 -10   7   38.18    5.32
  -3 -10   7   50.51    6.12
  -3 -10   6  288.10   17.17
  -3 -10   6  292.77   17.50
  -3 -10   6  320.29   16.83
   3  10  -6  274.10   16.80
   3  10  -5    4.56    4.01
   3  10  -5    3.10    3.63
  -3 -10   5    5.19    4.37
  -3 -10   5    0.23    4.19
  -3 -10   5    7.65    4.04
  -3 -10   5    3.72    3.04
   3  10  -4    2.92    3.55
   3  10  -4   -1.55    3.70
  -3 -10   4    6.17    4.40
  -3 -10   4    0.36    2.16
  -3 -10   4    5.81    3.96
  -3 -10   4    2.06    2.77
  -3 -10   3   29.84    5.00
  -3 -10   3   21.57    3.19
   3  10  -3   30.31    4.70
   3  10  -3   24.16    3.98
  -3 -10   3   19.85    3.79
  -3 -10   2  132.75    9.72
  -3 -10   2  183.09   11.22
  -3 -10   2  152.51   10.39
  -3 -10   2  196.86   10.69
   3  10  -2  174.33   11.03
   3  10  -1  229.73   13.54
  -3 -10   1  206.78   13.04
  -3 -10   1  207.41   12.59
  -3 -10   1  229.28   13.62
  -3 -10   1  238.31   13.02
   3  10  -1  215.40   13.29
  -3 -10   0    2.20    1.96
  -3 -10   0   -1.78    3.84
  -3 -10   0    2.71    2.57
   3  10   0    1.29    3.01
  -3 -10   0    3.12    3.11
   3  10   0    2.13    3.02
   3  10   1  331.11   18.31
  -3 -10  -1  333.17   17.93
  -3 -10  -1  337.13   18.62
  -3 -10  -1  327.23   17.80
   3  10   1  322.97   17.84
  -3 -10  -1  337.19   17.75
   3  10   2   85.50    6.03
  -3 -10  -2   74.66    6.02
  -3 -10  -2   81.64    5.73
  -3 -10  -2   97.43    6.75
  -3 -10  -3    2.14    1.68
   3  10   3    4.59    2.18
  -3 -10  -4    0.29    1.32
  -3 -10  -5   15.98    2.49
  -3 -11  12    5.65    2.46
   3  11 -12    5.93    2.25
   3  11 -12    2.34    1.89
  -3 -11  11   77.50    5.86
   3  11 -11   88.29    6.08
  -3 -11  10   11.24    3.30
   3  11 -10    9.18    3.08
   3  11 -10   16.53    3.59
   3  11 -10   16.09    2.74
   3  11  -9  147.46    8.88
   3  11  -9  117.53    8.81
  -3 -11   9  118.48    8.59
  -3 -11   9  144.35    8.00
   3  11  -9  135.75    7.87
  -3 -11   8   31.50    4.37
   3  11  -8   29.28    4.38
  -3 -11   8   35.15    3.80
   3  11  -8   29.03    3.80
   3  11  -7  232.05   13.83
  -3 -11   7  248.10   14.11
  -3 -11   7  241.79   14.42
  -3 -11   7  277.06   13.75
   3  11  -7  257.89   14.05
  -3 -11   6  128.41    9.11
   3  11  -6  149.47    9.60
   3  11  -6  150.65   10.09
  -3 -11   6  166.28   10.42
  -3 -11   6  166.99    9.73
   3  11  -6  155.14   10.02
   3  11  -5   62.16    5.62
  -3 -11   5   67.35    6.41
   3  11  -5   67.41    6.08
  -3 -11   5   72.85    6.48
  -3 -11   5   69.20    5.79
  -3 -11   5   57.25    5.16
   3  11  -4  349.43   20.27
  -3 -11   4  404.19   21.38
  -3 -11   4  384.97   20.45
   3  11  -4  397.03   21.38
   3  11  -4  391.53   21.30
   3  11  -3  181.02   11.30
  -3 -11   3  169.53   10.46
  -3 -11   3  186.02   11.51
  -3 -11   3  191.63   11.03
   3  11  -3  169.67   11.27
   3  11  -2  157.97   10.05
  -3 -11   2  150.39    9.38
  -3 -11   2  153.79   10.32
   3  11  -2  163.64   10.20
  -3 -11   2  170.70    9.89
  -3 -11   1  158.23   10.50
   3  11  -1  170.14   10.29
   3  11  -1  158.31   10.11
  -3 -11   1  180.60   10.08
  -3 -11   0    7.91    3.49
   3  11   0    4.31    2.51
   3  11   0    2.72    2.50
  -3 -11   0    6.08    2.47
   3  11   1   17.50    2.60
  -3 -11  -1    8.43    2.18
  -3 -11  -1   10.47    2.67
   3  11   1   14.11    2.20
  -3 -11  -1   16.42    3.54
   3  11   2    2.55    1.65
  -3 -11  -2    0.24    2.23
  -3 -11  -2    0.10    1.40
  -3 -11  -3   14.98    2.41
  -3 -12  11    4.33    1.84
   3  12 -10  133.66    7.29
   3  12 -10  112.26    7.24
   3  12  -9    1.89    2.64
   3  12  -8  121.59    7.60
   3  12  -8  105.81    7.31
   3  12  -7  217.82   10.24
   3  12  -7  215.98   10.77
  -3 -12   7  233.20   10.98
   3  12  -7  201.35   10.40
  -3 -12   7  249.97   10.42
   3  12  -6  172.40    9.95
   3  12  -6  175.77   10.49
  -3 -12   6  181.08   10.72
   3  12  -6  168.34   10.36
  -3 -12   6  178.06   10.19
  -3 -12   5  203.27   12.10
  -3 -12   5  219.48   11.93
   3  12  -5  199.96   11.92
   3  12  -5  187.90   11.12
  -3 -12   5  223.68   11.79
  -3 -12   4   -0.94    3.28
   3  12  -4    3.49    3.01
  -3 -12   4    1.87    4.10
   3  12  -4    1.82    2.75
  -3 -12   3  174.06    8.52
   3  12  -3  153.19    8.04
  -3 -12   3  154.72    7.88
  -3 -12   3  173.15    8.46
   3  12  -3  148.68    8.05
  -3 -12   2   -0.83    3.03
  -3 -12   2   -2.86    3.81
  -3 -12   2   -0.75    2.45
  -3 -12   2    0.33    4.01
   3  12  -2    0.49    2.19
   3  12  -2    1.54    2.49
  -3 -12   1   90.55    5.66
   3  12  -1   83.82    5.01
   3  12  -1   79.40    4.97
   3  12   0    1.81    1.53
   3  12   0    2.85    1.38
  -3 -12   0    0.17    1.31
   3  13  -8   42.24    3.30
   3  13  -7   65.83    4.05
   3  13  -7   46.59    3.71
  -3 -13   6   11.06    2.58
   3  13  -6    8.69    2.18
  -3 -13   5   19.68    2.80
   3  13  -5   20.52    2.44
   3  13  -5   13.15    2.50
   3  13  -4   25.91    2.68
   3  13  -4   21.97    2.81
  -3 -13   3    3.78    2.20
  -3 -13   3   -0.06    1.01
   3  13  -3   -0.13    1.66
   3  13  -3    2.72    1.42
   4 -14   2    3.08    1.36
   4 -14   2    0.97    1.61
   4 -14   3   15.42    2.17
   4 -14   3   16.09    2.21
   4 -14   4   11.86    2.30
   4 -14   4   10.99    2.03
   4 -14   5  130.50    6.54
   4 -14   5   91.81    6.05
   4 -14   6  234.11   12.61
   4 -14   7  155.95    9.31
   4 -14   7  177.38    9.15
   4 -13  -2  107.86    6.00
   4 -13  -1   -0.84    1.99
   4 -13   0   26.50    3.20
   4 -13   0   23.72    3.26
   4 -13   0   19.74    2.60
   4 -13   1    5.97    3.43
   4 -13   1    6.63    2.53
   4 -13   2   18.30    4.22
   4 -13   2   21.69    3.90
   4 -13   2   24.25    3.28
   4 -13   2   15.77    3.31
   4 -13   2   21.31    3.20
   4 -13   3    0.12    3.47
   4 -13   3    1.95    2.83
   4 -13   3   -0.95    2.69
   4 -13   3   -1.22    2.84
   4 -13   4   -0.16    2.72
   4 -13   4   -0.13    3.67
   4 -13   4   -1.28    2.82
   4 -13   5   37.67    4.20
   4 -13   5   34.03    4.57
   4 -13   5   41.04    3.97
   4 -13   5   35.45    5.08
   4 -13   6   -1.67    3.85
   4 -13   6   -0.98    2.77
   4 -13   6    2.43    3.86
   4 -13   6    0.78    2.40
   4 -13   6    6.06    4.06
   4 -13   7   24.14    3.45
   4 -13   7   32.23    4.35
   4 -13   7   27.92    3.62
   4 -13   7   24.39    4.42
   4 -13   7   33.73    4.46
   4 -13   8   15.58    3.82
   4 -13   8   16.91    3.77
   4 -13   8   17.95    3.00
   4 -13   9   74.76    5.21
   4 -13   9   81.28    5.39
   4 -13   9   74.70    4.60
   4 -13  10    3.58    2.59
   4 -12  -4   37.31    2.76
   4 -12  -3   62.43    4.53
   4 -12  -3   62.98    4.45
   4 -12  -2   20.58    3.21
   4 -12  -2   22.79    2.85
   4 -12  -2   22.50    3.82
   4 -12  -2   22.80    2.66
   4 -12  -1   43.09    4.43
   4 -12  -1   44.10    4.80
   4 -12  -1   38.32    3.88
   4 -12   0   11.57    4.17
   4 -12   0    9.77    2.86
   4 -12   0    6.72    4.18
   4 -12   0    5.98    3.18
   4 -12   0    8.31    3.15
   4 -12   1   30.79    5.05
   4 -12   1   33.32    3.97
   4 -12   1   25.55    3.89
   4 -12   1   24.83    3.96
   4 -12   1   28.50    5.23
   4 -12   2   41.90    5.91
   4 -12   2   34.71    4.40
   4 -12   2   26.99    5.07
   4 -12   2   29.81    3.99
   4 -12   2   31.45    4.46
   4 -12   2   28.52    4.42
   4 -12   3    0.97    4.43
   4 -12   3    3.38    3.29
   4 -12   3   -0.17    2.95
   4 -12   3    4.16    3.47
   4 -12   4   33.76    4.18
   4 -12   4   42.36    4.92
   4 -12   4   38.51    5.62
   4 -12   4   32.27    4.78
   4 -12   4   45.30    5.09
   4 -12   5   26.85    3.73
   4 -12   5   34.36    5.41
   4 -12   5   32.72    4.65
   4 -12   5   32.16    4.42
   4 -12   5   36.80    6.10
   4 -12   6   13.25    5.36
   4 -12   6   18.43    3.94
   4 -12   6   10.11    4.73
   4 -12   6   12.60    3.25
   4 -12   6   13.13    3.82
   4 -12   7  120.17    8.29
   4 -12   7   96.47    7.34
  -4  12  -7   93.42    6.87
   4 -12   7  125.56    8.18
   4 -12   7  116.15    8.29
   4 -12   7   85.31    6.99
   4 -12   7  123.21    7.82
   4 -12   8   73.97    6.05
  -4  12  -8   81.52    6.10
   4 -12   8   98.97    7.08
   4 -12   8   77.28    7.05
   4 -12   8   87.75    6.39
   4 -12   8   91.09    6.88
   4 -12   9  107.32    7.77
   4 -12   9  117.07    7.73
  -4  12  -9   94.67    7.04
   4 -12   9   99.60    6.84
   4 -12  10   41.57    4.80
   4 -12  10   45.38    4.69
  -4  12 -10   35.10    4.12
  -4  12 -10   41.31    3.23
   4 -12  11   32.99    4.11
   4 -12  11   34.30    3.90
  -4  12 -11   27.38    3.46
  -4  12 -11   33.46    2.69
   4 -12  12   12.67    2.57
  -4  12 -12   10.76    2.31
   4 -12  12   13.36    2.55
   4 -11  -5   71.36    4.74
   4 -11  -4  117.28    7.16
   4 -11  -4  118.52    7.61
   4 -11  -4  124.39    7.75
   4 -11  -3  302.71   16.80
   4 -11  -3  295.18   16.37
   4 -11  -3  304.88   16.74
   4 -11  -3  316.55   16.90
   4 -11  -3  293.48   16.20
   4 -11  -2  162.09    9.86
   4 -11  -2  159.35   10.42
   4 -11  -2  166.67   10.20
   4 -11  -2  161.83   10.62
   4 -11  -2  165.92   10.01
   4 -11  -1  149.87   10.32
   4 -11  -1  157.40    9.94
   4 -11  -1  166.72   10.99
   4 -11  -1  187.33   10.45
   4 -11  -1  154.20    9.97
   4 -11  -1  163.79   10.82
   4 -11  -1  146.26   10.22
   4 -11  -1  196.99   10.85
   4 -11   0  211.90   12.96
   4 -11   0  223.07   13.15
   4 -11   0  206.71   12.34
   4 -11   0  222.49   12.31
   4 -11   0  186.37   12.92
   4 -11   0  170.55   11.98
   4 -11   0  237.72   12.85
   4 -11   0  204.65   12.72
   4 -11   1  131.58    9.95
   4 -11   1  147.48    9.15
   4 -11   1  141.21    9.73
   4 -11   1  139.73    8.52
   4 -11   1  121.40    9.62
   4 -11   1  102.78    8.25
   4 -11   1  127.82    9.44
   4 -11   1  151.95    9.25
   4 -11   1  125.24    9.18
   4 -11   2    4.14    6.09
   4 -11   2   15.17    3.85
   4 -11   2    6.90    3.54
   4 -11   2   10.18    3.61
   4 -11   2   10.51    5.12
   4 -11   2    8.46    3.84
   4 -11   2    9.05    3.89
   4 -11   3  121.25    9.57
   4 -11   3  142.82    9.05
   4 -11   3  124.89    9.21
   4 -11   3  130.09    9.29
   4 -11   3  100.47    9.10
   4 -11   4  441.18   23.25
   4 -11   4  453.80   22.81
   4 -11   4  406.92   23.05
   4 -11   4  394.34   22.95
   4 -11   4  425.25   22.49
   4 -11   5    6.21    5.92
   4 -11   5    7.07    3.93
   4 -11   5    6.60    3.22
   4 -11   5    8.00    3.87
   4 -11   5   12.05    5.43
   4 -11   5    7.06    4.10
   4 -11   5   10.34    3.62
   4 -11   5    6.13    3.42
   4 -11   6  249.73   14.36
   4 -11   6  228.25   14.10
   4 -11   6  230.29   14.91
   4 -11   6  268.08   15.06
   4 -11   6  215.70   13.77
   4 -11   6  251.46   14.85
   4 -11   7   18.94    4.09
   4 -11   7   17.35    4.32
   4 -11   7   20.78    5.63
   4 -11   7   14.67    3.34
   4 -11   7   20.28    5.48
   4 -11   7   21.11    4.32
   4 -11   8   66.06    6.07
   4 -11   8   87.84    7.04
  -4  11  -8   78.03    5.51
   4 -11   8   83.24    6.62
   4 -11   8   74.38    6.52
  -4  11  -9   16.56    3.04
   4 -11   9   16.16    3.45
   4 -11   9   10.56    3.04
  -4  11 -10   27.02    3.45
  -4  11 -11   10.85    2.75
  -4  11 -12    3.71    2.87
  -4  11 -12    3.47    2.28
   4 -11  13   64.26    5.38
   4 -11  13   64.97    5.24
   4 -10  -7   28.94    2.98
   4 -10  -6   34.09    3.36
   4 -10  -6   27.43    3.05
   4 -10  -6   33.33    3.77
   4 -10  -5  183.40   10.57
   4 -10  -5  166.29   10.21
   4 -10  -5  185.29   10.31
   4 -10  -5  167.64    9.69
   4 -10  -4   43.81    4.22
   4 -10  -4   48.87    4.93
   4 -10  -4   39.44    4.78
   4 -10  -4   50.18    5.77
   4 -10  -4   40.26    4.24
   4 -10  -4   47.14    4.29
   4 -10  -3  321.08   18.07
   4 -10  -3  322.39   18.48
   4 -10  -3  306.62   17.82
   4 -10  -3  322.08   18.54
   4 -10  -3  322.25   18.39
   4 -10  -3  309.57   17.87
   4 -10  -3  365.41   18.61
   4 -10  -2    4.28    4.24
   4 -10  -2    9.41    2.96
   4 -10  -2    1.64    4.74
   4 -10  -2    3.58    2.50
   4 -10  -2    4.18    2.30
   4 -10  -2    5.25    3.32
   4 -10  -2    4.03    3.69
   4 -10  -2    5.88    3.63
   4 -10  -2    8.54    3.95
   4 -10  -1   70.52    6.98
   4 -10  -1   73.61    6.03
   4 -10  -1   79.20    7.46
   4 -10  -1   62.48    6.82
   4 -10  -1   64.05    7.16
   4 -10  -1   54.90    5.46
   4 -10  -1   75.81    6.25
   4 -10  -1   76.58    6.49
   4 -10  -1   86.32    6.84
   4 -10   0  176.75   12.23
   4 -10   0  208.34   11.78
   4 -10   0  205.39   13.17
   4 -10   0  188.89   12.22
   4 -10   0  179.33   12.29
   4 -10   0  157.56   11.22
   4 -10   0  192.37   11.51
   4 -10   0  176.03   11.89
   4 -10   0  209.98   12.20
   4 -10   1    1.44    5.84
   4 -10   1    2.88    7.15
   4 -10   1   13.49    3.93
   4 -10   1   10.40    3.99
   4 -10   1    9.47    3.78
   4 -10   1    5.10    4.60
   4 -10   1    5.46    5.04
   4 -10   1    8.22    3.97
   4 -10   1   10.52    2.99
   4 -10   1   12.09    4.28
   4 -10   2  560.17   38.63
   4 -10   2  667.98   32.21
  -4  10  -2  596.07   40.08
   4 -10   2  569.69   32.88
   4 -10   2  555.87   31.45
   4 -10   2  604.72   32.28
   4 -10   2  578.82   32.39
   4 -10   2  564.03   32.48
   4 -10   2  591.89   32.34
   4 -10   2  681.13   32.35
   4 -10   3   68.31    6.44
  -4  10  -3   52.97   11.92
   4 -10   3   58.24    7.07
   4 -10   3   60.74    6.29
   4 -10   3   62.07    6.11
   4 -10   4  295.42   16.27
  -4  10  -4  304.36   23.86
   4 -10   4  263.17   15.83
   4 -10   4  250.90   16.57
   4 -10   4  251.75   16.48
   4 -10   4  290.46   22.87
   4 -10   4  283.10   16.98
   4 -10   4  244.23   16.32
   4 -10   4  299.27   16.26
   4 -10   5   77.81    6.63
  -4  10  -5   80.24   13.02
   4 -10   5   57.20    6.58
   4 -10   5   69.39    7.69
   4 -10   5   71.41    6.64
   4 -10   5   80.84    7.49
   4 -10   5   69.17   11.54
   4 -10   5   91.51    8.59
   4 -10   5   71.14    6.97
   4 -10   5   80.38    6.61
   4 -10   6  128.48    8.74
  -4  10  -6  123.74   15.46
   4 -10   6  100.72    8.41
   4 -10   6  126.82    8.75
   4 -10   6  115.88   13.53
   4 -10   6  119.46    9.68
   4 -10   6  116.63    8.98
   4 -10   6  123.34    8.72
   4 -10   7    3.25    3.41
   4 -10   7   -1.10    4.18
   4 -10   7   -0.22    3.54
   4 -10   7    2.33    5.08
   4 -10   7    0.25    3.64
   4 -10   8  156.50   10.09
   4 -10   8  175.28   10.74
   4 -10   8  151.28   10.45
  -4  10  -8  172.57    9.79
   4 -10   8  135.83   10.43
   4 -10   8  152.09   10.09
   4 -10   9   15.63    4.34
  -4  10  -9   19.50    3.46
   4 -10   9   20.61    3.79
   4 -10   9   13.72    3.28
   4 -10  10  415.45   24.42
  -4  10 -10  495.79   24.20
  -4  10 -11    0.26    2.92
  -4  10 -12  111.31    7.06
  -4  10 -13   70.67    5.50
  -4  10 -13   85.67    5.27
   4  -9  -8   58.14    4.24
   4  -9  -8   59.11    4.48
   4  -9  -7  194.68   10.98
   4  -9  -7  189.60   11.34
   4  -9  -7  188.56   11.04
   4  -9  -6   11.92    3.29
   4  -9  -6   13.55    2.65
   4  -9  -6   13.93    3.62
   4  -9  -6   17.45    3.22
   4  -9  -5  299.54   17.09
   4  -9  -5  294.43   16.91
   4  -9  -5  289.35   16.41
   4  -9  -5  303.56   16.84
   4  -9  -5  304.56   17.37
   4  -9  -4  111.82    8.03
   4  -9  -4  112.59    8.59
   4  -9  -4  136.50    9.01
   4  -9  -4  109.94    8.00
   4  -9  -4  115.79    7.97
   4  -9  -4  106.24    9.02
   4  -9  -3  346.68   21.33
   4  -9  -3  409.60   22.19
   4  -9  -3  415.54   22.87
   4  -9  -3  413.32   22.37
   4  -9  -3  402.16   22.54
   4  -9  -3  421.38   22.82
   4  -9  -3  382.23   22.15
   4  -9  -2  102.05   12.38
   4  -9  -2  109.57    8.41
  -4   9   2   49.96   11.01
   4  -9  -2  108.17    7.61
  -4   9   2   58.00   14.39
   4  -9  -2  108.42    8.54
   4  -9  -2  112.63    7.75
   4  -9  -2  108.05    8.98
   4  -9  -2  120.67    8.06
   4  -9  -2  110.48    8.58
   4  -9  -2  110.67    8.19
   4  -9  -2  108.52    8.20
   4  -9  -2  132.60    8.81
   4  -9  -1  124.98    9.83
   4  -9  -1  106.50   13.50
  -4   9   1   69.28   12.69
   4  -9  -1  140.54    8.95
  -4   9   1  101.79   15.37
   4  -9  -1  157.04   10.65
   4  -9  -1  129.39    9.71
   4  -9  -1  130.12    8.70
   4  -9  -1  120.46    9.96
   4  -9  -1  130.27    8.96
   4  -9  -1  142.28    9.36
   4  -9  -1  130.19    9.44
   4  -9  -1  163.59    9.90
   4  -9   0  241.25   21.17
   4  -9   0  249.84   16.03
   4  -9   0  264.71   15.43
  -4   9   0  274.66   23.59
   4  -9   0  308.77   17.17
   4  -9   0  257.05   15.94
   4  -9   0  234.39   16.05
   4  -9   0  267.86   15.47
   4  -9   0  268.59   16.23
   4  -9   0  265.47   15.94
   4  -9   0  286.99   16.07
   4  -9   1  807.62   54.21
   4  -9   1  879.89   48.29
   4  -9   1  788.80   48.09
   4  -9   1 1029.69   48.34
  -4   9  -1  874.57   55.76
   4  -9   1 1057.11   49.84
   4  -9   1  935.63   48.46
   4  -9   1  855.17   47.52
   4  -9   1  952.70   48.74
   4  -9   1  966.44   48.01
   4  -9   1  936.65   48.91
   4  -9   1 1067.13   48.78
   4  -9   1  961.66   48.70
   4  -9   2    5.42    3.19
   4  -9   2    6.93    4.61
   4  -9   2    8.75    3.77
   4  -9   2    1.92    5.16
   4  -9   2    4.71    5.04
   4  -9   2    6.68    3.74
  -4   9  -2   -1.99    9.15
   4  -9   3 1140.21   51.46
  -4   9  -3 1040.39   59.34
   4  -9   3 1039.06   52.23
   4  -9   3  955.22   50.75
   4  -9   3  908.63   50.78
   4  -9   3  954.19   51.54
   4  -9   3  843.99   56.87
   4  -9   3 1003.88   51.45
   4  -9   3  898.03   51.18
   4  -9   3 1160.91   51.70
   4  -9   4   14.28    3.66
  -4   9  -4    4.90    9.20
   4  -9   4    9.11    3.43
   4  -9   4    9.30    3.65
   4  -9   4    9.89    3.91
   4  -9   4   14.57    3.99
   4  -9   4    5.57    7.78
   4  -9   4   10.61    5.90
   4  -9   4    7.04    4.52
   4  -9   5  153.70   16.45
   4  -9   5  165.29   11.50
   4  -9   5  175.30   12.00
   4  -9   5  188.83   11.36
  -4   9  -5  192.10   18.60
   4  -9   5  158.77   11.42
   4  -9   5  190.32   12.63
   4  -9   5  154.46   11.04
   4  -9   5  167.47   15.93
   4  -9   5  206.44   11.74
   4  -9   5  173.62   11.64
   4  -9   6  372.78   27.39
   4  -9   6  398.78   21.79
   4  -9   6  392.25   21.37
  -4   9  -6  437.97   29.73
   4  -9   6  350.63   21.56
   4  -9   6  396.44   22.87
   4  -9   6  346.63   21.13
   4  -9   6  404.49   26.92
   4  -9   6  416.44   21.87
   4  -9   7   32.52    4.86
   4  -9   7   54.27    5.96
   4  -9   7   31.59    5.77
   4  -9   7   41.84    8.84
   4  -9   7   37.67    5.13
   4  -9   7   51.54   11.39
   4  -9   7   38.09    4.63
  -4   9  -7   26.15   10.64
   4  -9   8  151.39   10.21
  -4   9  -8  193.81   18.79
   4  -9   8  165.96   11.70
   4  -9   8  137.33   10.75
   4  -9   8  169.25   10.85
   4  -9   8  191.04   10.97
   4  -9   8  170.38   17.22
   4  -9   9   50.09    5.89
   4  -9   9   58.15    5.43
   4  -9   9   45.06    5.51
   4  -9   9   61.34    5.76
  -4   9 -10   21.57    4.54
   4  -9  10   14.91    3.53
   4  -9  10   19.15    4.34
   4  -9  11    5.81    3.69
  -4   9 -11   10.60    3.47
  -4   9 -11    9.92    4.29
  -4   9 -12  101.12    6.71
  -4   9 -12   94.01    7.11
  -4   9 -13   29.71    4.36
  -4   9 -14   79.89    5.11
   4  -8  -9    5.59    2.18
   4  -8  -8  156.60    9.53
   4  -8  -8  149.53    9.34
   4  -8  -8  148.78    9.10
   4  -8  -7  107.84    7.38
   4  -8  -7   98.67    7.53
   4  -8  -7   98.65    7.32
   4  -8  -6   27.00    5.73
   4  -8  -6   32.12    4.21
   4  -8  -6   25.66    3.77
   4  -8  -6   24.80    3.60
   4  -8  -6   31.19    4.46
   4  -8  -6   25.40    4.15
   4  -8  -5   92.47    7.05
   4  -8  -5   87.37    8.19
   4  -8  -5   86.41    6.83
   4  -8  -5   82.61    7.23
   4  -8  -5   84.52    7.38
   4  -8  -5   91.29    6.96
   4  -8  -4   21.30    5.68
   4  -8  -4   24.46    3.75
   4  -8  -4   16.49    3.18
   4  -8  -4    9.96    2.75
   4  -8  -4   15.58    4.13
   4  -8  -4   16.62    3.83
   4  -8  -3   88.86    6.90
   4  -8  -3   77.34    6.15
  -4   8   3   61.46   10.22
   4  -8  -3  108.32    8.34
   4  -8  -3   84.17    6.63
   4  -8  -3   87.26    8.04
   4  -8  -3   87.43    6.70
   4  -8  -3   76.07    5.99
   4  -8  -3   90.03    7.52
   4  -8  -3   72.28    6.82
   4  -8  -3   88.31    7.05
   4  -8  -2  131.55   14.94
   4  -8  -2  155.92   10.61
   4  -8  -2  157.99   10.76
   4  -8  -2  157.82    9.94
  -4   8   2  131.85   14.98
   4  -8  -2  158.50   10.11
   4  -8  -2  164.13   11.27
   4  -8  -2  172.57   10.48
   4  -8  -2  142.27    9.63
   4  -8  -2  155.04   10.49
   4  -8  -2  187.88   11.05
   4  -8  -2  164.56   10.71
   4  -8  -1  396.62   29.26
   4  -8  -1  448.09   24.17
   4  -8  -1  445.84   23.74
   4  -8  -1  406.97   23.98
   4  -8  -1  454.79   23.81
   4  -8  -1  423.46   24.49
   4  -8  -1  406.38   23.95
   4  -8  -1  509.45   24.57
   4  -8  -1  442.89   24.29
   4  -8   0  101.43   12.80
   4  -8   0  103.97    7.99
   4  -8   0  102.59    8.68
   4  -8   0   86.44    7.21
  -4   8   0   78.76   13.38
   4  -8   0  130.33    8.97
   4  -8   0  104.69    8.06
   4  -8   0   81.22    6.83
   4  -8   0   90.36    8.29
   4  -8   0   98.56    6.97
   4  -8   0  102.95    7.36
   4  -8   0  106.25    7.96
   4  -8   0  122.04    8.06
   4  -8   0   98.60    7.84
   4  -8   1  354.87   28.25
   4  -8   1  369.50   23.02
  -4   8  -1  395.55   29.42
   4  -8   1  421.53   23.01
   4  -8   1  509.46   24.68
   4  -8   1  424.65   23.33
   4  -8   1  417.13   23.60
   4  -8   1  429.43   22.81
   4  -8   1  386.11   22.66
   4  -8   1  436.74   23.69
   4  -8   1  468.01   23.55
   4  -8   1  450.48   23.60
  -4   8  -2   30.97   10.14
   4  -8   2   51.93    5.43
   4  -8   2   46.25    5.56
   4  -8   2   43.46    5.90
   4  -8   2   39.86    5.90
   4  -8   2   40.75    4.43
   4  -8   2   49.16    5.04
   4  -8   3  620.28   44.99
   4  -8   3  648.80   39.40
   4  -8   3  701.42   39.66
   4  -8   3  845.64   40.68
   4  -8   3  801.46   39.63
  -4   8  -3  773.81   46.40
   4  -8   3  829.02   41.01
   4  -8   3  729.64   39.20
   4  -8   3  785.63   42.71
   4  -8   3  844.35   40.10
   4  -8   3  791.84   39.96
   4  -8   4  596.11   42.25
   4  -8   4  650.31   37.22
   4  -8   4  724.87   37.46
   4  -8   4  748.46   38.09
   4  -8   4  713.31   37.19
  -4   8  -4  746.18   44.53
   4  -8   4  622.20   40.63
   4  -8   4  809.91   37.80
   4  -8   4  722.95   37.57
   4  -8   5  523.14   35.79
   4  -8   5  548.78   30.39
   4  -8   5  598.47   30.62
  -4   8  -5  579.69   37.42
   4  -8   5  518.02   30.08
   4  -8   5  584.04   30.98
   4  -8   5  595.14   31.77
   4  -8   5  510.85   34.72
   4  -8   5  650.58   30.91
   4  -8   6  351.59   26.07
   4  -8   6  378.20   21.07
  -4   8  -6  383.17   28.25
   4  -8   6  354.11   20.64
   4  -8   6  347.09   21.10
   4  -8   6  408.44   22.40
   4  -8   6  377.94   20.81
   4  -8   6  353.76   26.16
   4  -8   6  436.59   21.56
   4  -8   7   29.57    4.65
   4  -8   7   27.91    4.07
  -4   8  -7   24.76   10.63
   4  -8   7   33.57    4.65
   4  -8   7   34.48    5.49
   4  -8   7   20.03    7.17
   4  -8   7   43.22   11.14
   4  -8   8   18.47    4.03
  -4   8  -8   34.35   10.72
   4  -8   8   23.39    4.48
   4  -8   8   25.59   11.52
   4  -8   8   15.31    4.42
   4  -8   9  352.82   22.53
   4  -8   9  415.34   21.94
  -4   8  -9  403.64   21.45
  -4   8  -9  370.54   29.03
   4  -8  10   18.76    4.00
  -4   8 -10   23.68    4.93
  -4   8 -10   20.81    3.90
  -4   8 -11   58.08    6.00
  -4   8 -11   46.70    4.90
   4  -8  11   45.07    5.49
  -4   8 -12   22.23    4.91
  -4   8 -12   23.76    3.94
   4  -8  12   21.03    4.12
  -4   8 -13   37.49    4.21
  -4   8 -13   52.55    5.21
  -4   8 -14   41.65    4.34
  -4   8 -14   42.22    3.37
   4  -7 -10    7.72    2.04
   4  -7 -10   20.78    2.66
   4  -7  -9   80.66    5.84
   4  -7  -9   72.74    5.83
   4  -7  -8   14.88    3.60
   4  -7  -8   15.12    3.51
   4  -7  -7   87.27    6.95
   4  -7  -7   74.21    5.84
   4  -7  -7   84.76    6.98
   4  -7  -6   13.84    2.86
   4  -7  -6   18.99    3.46
   4  -7  -6   14.19    3.94
   4  -7  -6   15.07    2.80
   4  -7  -6   12.97    3.63
   4  -7  -6   12.29    3.62
   4  -7  -6   13.95    3.25
   4  -7  -6   14.39    3.58
   4  -7  -5  444.25   24.33
   4  -7  -5  430.45   24.26
   4  -7  -5  390.14   22.95
   4  -7  -5  435.15   24.10
   4  -7  -5  505.69   24.63
   4  -7  -5  438.76   23.82
   4  -7  -5  444.50   23.97
   4  -7  -4   42.25    5.44
   4  -7  -4   31.31    4.21
   4  -7  -4   33.45    3.92
   4  -7  -4   28.83    3.70
   4  -7  -4   25.93    4.42
   4  -7  -4   30.67    4.52
   4  -7  -3  804.96   40.46
   4  -7  -3  695.91   45.24
   4  -7  -3  740.83   40.10
  -4   7   3  639.00   45.42
   4  -7  -3  678.00   40.49
   4  -7  -3  806.51   40.87
   4  -7  -3  840.40   41.10
   4  -7  -3  827.47   41.49
   4  -7  -3  755.48   40.19
   4  -7  -3  799.10   41.01
   4  -7  -2   80.06   10.98
  -4   7   2   77.47   10.34
   4  -7  -2   82.07    6.23
   4  -7  -2   97.42    6.65
   4  -7  -2   92.03    6.99
   4  -7  -2   90.77    6.52
   4  -7  -2   76.56    5.91
   4  -7  -2   76.61    6.60
   4  -7  -2   85.79    6.19
   4  -7  -2   74.73    7.01
   4  -7  -1  203.82   17.52
   4  -7  -1  209.73   12.78
   4  -7  -1  203.69   12.11
   4  -7  -1  204.81   12.64
   4  -7  -1  214.06   12.29
   4  -7  -1  204.82   11.94
   4  -7  -1  192.72   12.38
   4  -7  -1  214.87   12.96
   4  -7  -1  213.41   12.06
   4  -7  -1  212.12   12.71
   4  -7   0  304.35   18.25
   4  -7   0  292.17   23.28
   4  -7   0  292.87   18.42
   4  -7   0  332.70   18.82
   4  -7   0  348.04   19.07
   4  -7   0  338.79   18.84
   4  -7   0  364.42   19.00
   4  -7   1  974.57   51.75
  -4   7  -1  851.30   56.64
  -4   7  -2  104.61   12.79
   4  -7   2  108.88   12.72
   4  -7   3  194.03   10.95
   4  -7   3  161.48   15.40
   4  -7   3  156.83   10.65
   4  -7   3  160.22   11.11
  -4   7  -3  197.67   17.26
   4  -7   4    7.98    4.68
   4  -7   4    8.71    7.14
   4  -7   4    4.08    3.48
  -4   7  -4    6.08    8.64
   4  -7   4    5.78    2.81
   4  -7   4    6.13    2.53
   4  -7   4    3.81    8.19
   4  -7   5   25.15    4.05
   4  -7   5   19.66    5.28
   4  -7   5   33.98    8.17
   4  -7   5   21.00    3.53
   4  -7   5   22.54    3.57
  -4   7  -5   17.32    8.60
   4  -7   5   21.16    3.30
   4  -7   5   26.20    4.09
   4  -7   5   16.43    9.64
   4  -7   6  161.59   10.52
  -4   7  -6  163.86   16.46
   4  -7   6  173.25   15.64
   4  -7   6  169.43   11.14
   4  -7   6  153.81   16.14
   4  -7   7   31.47    4.84
   4  -7   7   39.27    4.35
  -4   7  -7   39.46   10.12
   4  -7   7   48.52    4.96
   4  -7   7   49.72   11.42
   4  -7   7   41.26    8.26
   4  -7   8  381.39   22.07
  -4   7  -8  370.56   20.54
  -4   7  -8  410.16   28.38
  -4   7  -9   20.92    3.84
   4  -7   9   16.84    3.81
   4  -7   9   18.08    4.43
  -4   7  -9   17.57    4.69
  -4   7  -9   27.94    9.80
  -4   7 -10  737.91   44.88
  -4   7 -10  701.14   36.55
   4  -7  10  633.61   37.41
   4  -7  10  710.75   37.00
  -4   7 -10  740.79   36.75
   4  -7  10  718.50   43.42
  -4   7 -11   14.82    5.09
  -4   7 -11   11.77    3.85
   4  -7  11   14.59    4.36
  -4   7 -12   12.46    3.97
  -4   7 -12   14.99    4.79
  -4   7 -12   13.81    3.59
   4  -7  12   12.39    3.97
  -4   7 -13    1.11    3.53
  -4   7 -13    0.29    4.20
  -4   7 -13   -0.98    2.76
  -4   7 -14    4.18    2.94
   4  -7  14    1.02    1.94
  -4   7 -14    3.16    2.39
  -4   7 -14    0.85    3.72
  -4   7 -15   66.46    4.70
   4  -6 -11  134.18    7.88
   4  -6 -10  297.16   15.17
   4  -6 -10  248.16   14.81
   4  -6 -10  270.05   14.77
   4  -6  -9   67.42    5.58
   4  -6  -9   59.24    5.49
   4  -6  -9   58.49    5.10
   4  -6  -9   59.33    5.51
   4  -6  -9   62.83    5.24
   4  -6  -8  905.42   44.15
   4  -6  -8  880.37   43.92
   4  -6  -8  891.30   44.10
   4  -6  -8  790.64   42.69
   4  -6  -8  845.83   43.26
   4  -6  -8  811.78   43.47
  -4   6   7    1.02   11.20
   4  -6  -7    7.16    3.82
   4  -6  -7    5.83    2.54
   4  -6  -7    3.35    2.55
   4  -6  -7    5.04    3.51
   4  -6  -7    1.68    3.02
   4  -6  -7    3.96    3.38
   4  -6  -7    4.11    2.69
   4  -6  -6   22.91    3.56
   4  -6  -6   22.68    4.25
   4  -6  -6   20.72    3.30
   4  -6  -6   21.70    4.29
   4  -6  -6   21.04    3.92
   4  -6  -6   24.98    4.70
   4  -6  -6   26.05    3.89
   4  -6  -6   18.98    3.29
   4  -6  -5  216.31   13.19
   4  -6  -5  160.32   11.22
   4  -6  -5  205.91   12.45
   4  -6  -5  185.89   12.19
   4  -6  -5  183.56   11.31
   4  -6  -5  210.83   12.32
   4  -6  -5  215.19   12.43
   4  -6  -5  190.37   12.02
   4  -6  -5  198.27   11.58
   4  -6  -4   54.61    5.66
   4  -6  -4   47.02    5.01
   4  -6  -4   37.29    4.28
   4  -6  -4   56.79    5.33
   4  -6  -4   43.27    4.57
   4  -6  -4   42.21    4.35
   4  -6  -4   47.92    5.09
   4  -6  -4   36.34    4.82
   4  -6  -4   42.43    4.21
   4  -6  -4   32.78    6.91
   4  -6  -3  846.75   45.37
   4  -6  -3  817.89   50.03
   4  -6  -3  863.06   45.34
   4  -6  -3  877.60   45.96
   4  -6  -3  962.99   46.19
   4  -6  -3  889.08   45.77
   4  -6  -2  442.90   29.03
   4  -6  -2  457.65   24.31
   4  -6  -1   30.39    4.85
   4  -6  -1   27.99    7.73
   4  -6   0   98.66   11.31
   4  -6   0   78.02    6.37
   4  -6   0   90.62    7.17
   4  -6   1  491.79   25.40
  -4   6  -1  524.54   31.49
   4  -6   2  547.95   29.24
   4  -6   2  555.26   33.88
   4  -6   2  573.93   29.40
  -4   6  -2  563.79   34.15
   4  -6   3  524.18   27.65
   4  -6   3  549.18   32.58
   4  -6   3  524.91   27.77
  -4   6  -4    4.51    7.46
   4  -6   4   -0.64    4.13
   4  -6   4    2.51    6.07
   4  -6   4    5.28    2.96
   4  -6   4    6.61    8.34
  -4   6  -5  220.85   17.75
   4  -6   5  195.67   16.62
   4  -6   5  200.72   16.30
   4  -6   5  195.02   12.18
   4  -6   6   13.05    6.32
   4  -6   6   14.82    3.17
  -4   6  -6   14.68    8.43
   4  -6   6    2.52    9.40
   4  -6   6   10.07    2.81
   4  -6   7  195.76   12.57
  -4   6  -7  203.46   17.86
   4  -6   7  172.60   15.21
  -4   6  -8   24.04    3.79
   4  -6   8   17.01    3.73
   4  -6   8   13.86    3.92
  -4   6  -8   22.58    4.53
  -4   6  -8   25.93    9.29
  -4   6  -9   38.61   10.74
  -4   6  -9   19.53    4.10
   4  -6   9   21.79    3.87
   4  -6   9   23.48    4.43
  -4   6  -9   23.84    4.88
   4  -6   9   26.91   11.42
  -4   6 -10   22.74    9.72
  -4   6 -10   15.17    4.03
   4  -6  10   13.86    3.58
   4  -6  10   22.12    4.47
  -4   6 -10   15.85    4.93
   4  -6  10   26.54   10.48
  -4   6 -11    3.36    4.83
  -4   6 -11    0.39    3.73
   4  -6  11    0.44    3.74
  -4   6 -12  199.48   11.82
  -4   6 -12  176.44   11.33
   4  -6  12  173.37   11.34
  -4   6 -13   30.07    4.53
  -4   6 -13   34.29    5.22
  -4   6 -13   35.15    3.87
   4  -6  13   35.76    4.61
  -4   6 -14  124.47    8.26
  -4   6 -14  134.38    7.64
  -4   6 -14  141.08    8.57
  -4   6 -15    1.43    2.21
   4  -5 -12   66.22    4.36
   4  -5 -11   11.42    2.80
   4  -5 -11    9.58    2.63
   4  -5 -11   10.01    3.01
   4  -5 -10  127.49    8.06
   4  -5 -10  118.85    7.85
   4  -5 -10  113.22    7.89
   4  -5 -10  105.97    7.80
   4  -5  -9  240.00   14.47
   4  -5  -9  252.38   14.53
   4  -5  -9  257.81   14.49
   4  -5  -9  243.19   14.63
   4  -5  -9  223.19   13.46
   4  -5  -9  255.60   14.32
  -4   5   8   48.19   12.89
   4  -5  -8   64.74    5.91
   4  -5  -8   55.01    5.89
   4  -5  -8   65.03    5.80
   4  -5  -8   64.90    5.16
   4  -5  -8   66.38    6.23
   4  -5  -8   64.90    6.05
  -4   5   7  144.87   18.49
   4  -5  -7  153.14   10.27
   4  -5  -7  172.63   11.03
   4  -5  -7  154.21    9.84
   4  -5  -7  160.80   10.79
   4  -5  -7  159.74   10.32
   4  -5  -7  173.38   10.58
   4  -5  -7  150.91   10.48
   4  -5  -7  165.40   10.83
   4  -5  -6  177.09   11.72
   4  -5  -6  179.64   11.93
   4  -5  -6  191.57   12.40
   4  -5  -6  181.17   11.45
   4  -5  -6  214.62   12.53
   4  -5  -6  219.67   12.65
   4  -5  -6  207.48   12.32
   4  -5  -6  193.07   12.10
   4  -5  -6  206.57   12.02
   4  -5  -5  283.32   15.69
   4  -5  -5  206.62   14.03
   4  -5  -5  272.04   15.21
   4  -5  -5  248.44   14.95
   4  -5  -5  245.13   14.18
   4  -5  -5  258.72   14.86
   4  -5  -5  245.90   14.81
   4  -5  -5  296.51   15.13
   4  -5  -5  250.15   14.44
   4  -5  -4  792.42   39.82
   4  -5  -4  784.42   39.97
   4  -5  -4  731.26   39.67
   4  -5  -4  726.90   39.05
   4  -5  -4  848.37   39.83
   4  -5  -4  745.17   39.60
   4  -5  -4  701.58   43.04
   4  -5  -3  158.61   13.30
   4  -5  -3  153.50    9.22
   4  -5  -2  875.02   48.89
   4  -5  -2  874.64   44.50
   4  -5  -1   12.82    3.97
   4  -5  -1   10.68    6.30
   4  -5   0  377.56   24.07
   4  -5   0  362.99   23.50
   4  -5   0  371.16   19.96
   4  -5   1   79.90    5.19
   4  -5   2    5.49    7.10
   4  -5   2    2.91    6.03
   4  -5   2    1.80    3.79
   4  -5   2   -0.54    6.30
   4  -5   2    1.80    2.71
  -4   5  -2    4.05    6.47
   4  -5   3   -5.40    6.01
   4  -5   3    2.75    3.62
   4  -5   3    3.77    6.15
   4  -5   4 1490.85   72.65
   4  -5   4 1405.58   73.01
   4  -5   4 1331.05   68.65
   4  -5   5  130.17   12.93
  -4   5  -5  105.46   12.08
   4  -5   5  111.50   11.47
  -4   5  -6  421.49   27.01
   4  -5   6  388.52   25.47
  -4   5  -7  193.35   16.39
   4  -5   7  157.04    9.96
   4  -5   7  155.81   13.40
   4  -5   8  277.09   22.71
  -4   5  -8  363.53   24.28
  -4   5  -8  324.44   17.12
   4  -5   8  338.61   18.47
   4  -5   8  313.70   17.39
  -4   5  -8  325.47   17.40
   4  -5   8  256.63   17.01
  -4   5  -9  468.10   31.23
  -4   5  -9  444.12   24.04
   4  -5   9  478.62   25.25
   4  -5   9  429.93   24.32
  -4   5  -9  448.17   24.25
   4  -5   9  421.00   30.19
  -4   5 -10   18.34    9.15
  -4   5 -10   18.37    4.25
  -4   5 -10   16.24    5.07
   4  -5  10    4.68   10.34
   4  -5  10   20.01    4.36
   4  -5  11  101.39    8.26
  -4   5 -11  112.47    8.19
  -4   5 -11  113.67    8.59
   4  -5  12   79.73    6.89
  -4   5 -12   91.24    7.52
  -4   5 -12   86.35    7.07
  -4   5 -13   71.50    5.85
  -4   5 -13   77.75    6.38
  -4   5 -13   75.58    4.90
   4  -5  13   67.31    5.62
  -4   5 -14   25.45    3.82
  -4   5 -15    4.03    2.43
   4  -4 -13    9.47    1.83
   4  -4 -12   13.04    2.65
   4  -4 -12   16.77    3.16
   4  -4 -12   10.66    2.50
   4  -4 -11    3.42    2.80
   4  -4 -11    9.26    3.45
   4  -4 -11    8.12    2.83
   4  -4 -10  205.19   12.11
   4  -4 -10  217.75   11.98
   4  -4 -10  176.92   11.69
   4  -4 -10  178.30   11.03
   4  -4 -10  198.47   11.94
   4  -4  -9   34.56    4.19
   4  -4  -9   36.78    4.64
   4  -4  -9   43.07    4.75
   4  -4  -9   35.61    4.54
   4  -4  -9   41.89    5.06
   4  -4  -9   38.01    4.12
   4  -4  -9   34.41    5.07
  -4   4   8   39.97   13.09
   4  -4  -8   43.95    4.65
   4  -4  -8   50.22    5.15
   4  -4  -8   45.79    4.31
   4  -4  -8   45.14    5.26
   4  -4  -8   55.25    5.12
   4  -4  -8   48.50    5.56
   4  -4  -8   49.62    4.63
   4  -4  -8   49.62    5.52
  -4   4   7    0.97   10.40
   4  -4  -7   -0.16    2.93
   4  -4  -7    2.37    2.51
   4  -4  -7   -0.35    2.11
   4  -4  -7    0.49    4.60
   4  -4  -7    3.25    2.86
   4  -4  -7   -2.11    3.11
   4  -4  -7   -0.99    3.20
   4  -4  -7    1.31    2.73
   4  -4  -7   -1.71    3.89
   4  -4  -7   -1.81    3.30
   4  -4  -6   17.21    3.25
   4  -4  -6   14.64    3.03
   4  -4  -6   20.52    4.75
   4  -4  -6   14.23    2.96
   4  -4  -6    9.29    3.70
   4  -4  -6    8.44    3.58
   4  -4  -6   17.94    3.78
   4  -4  -6   17.26    3.07
   4  -4  -6   21.66    3.81
   4  -4  -6   14.54    3.03
   4  -4  -6   16.23    3.46
   4  -4  -5   55.78    5.67
   4  -4  -5   44.69    4.64
   4  -4  -5   48.97    4.44
   4  -4  -5   50.86    5.10
   4  -4  -5   52.69    4.95
   4  -4  -5   57.96    5.11
   4  -4  -4   14.94    5.99
   4  -4  -4   12.50    5.74
   4  -4  -3  497.70   24.63
   4  -4  -3  531.11   28.05
   4  -4  -3  491.02   28.91
  -4   4   3  409.57   27.17
   4  -4  -3  379.16   27.89
   4  -4  -2   35.13    6.83
   4  -4  -2   34.81    4.21
   4  -4  -2   31.43    7.30
   4  -4  -2   21.43    5.33
   4  -4  -1 1234.81   62.41
   4  -4  -1 1153.80   61.44
   4  -4  -1 1148.96   58.35
   4  -4   1 2082.05  108.47
   4  -4   1 2144.91  108.14
   4  -4   2   98.73    9.89
   4  -4   2   92.45    9.67
   4  -4   2   92.18    6.57
   4  -4   3 1224.23   65.63
   4  -4   3 1289.09   65.52
   4  -4   3 1211.55   61.97
   4  -4   3 1306.06   65.27
   4  -4   4  154.39   13.13
   4  -4   4  164.42   13.14
  -4   4  -4  167.42   13.31
   4  -4   4  170.43   14.25
  -4   4  -5   43.63    8.07
   4  -4   5   31.37    6.92
   4  -4   5   33.44    6.99
   4  -4   6  122.41   10.78
   4  -4   7    1.88    9.02
  -4   4  -7    0.67    7.05
  -4   4  -8  179.91   10.33
  -4   4  -8  165.92   15.62
   4  -4   8  179.10   10.57
   4  -4   8  142.05    9.90
   4  -4   8  168.72   16.52
  -4   4  -9   22.50    9.06
   4  -4   9   21.99    4.36
  -4   4  -9   31.43    4.40
  -4   4  -9   34.98    5.30
   4  -4   9   35.16   10.66
  -4   4 -10   55.00   10.94
  -4   4 -10   50.67    5.60
  -4   4 -10   50.36    6.34
   4  -4  10   62.18   12.18
   4  -4  10   60.52    5.90
   4  -4  11   13.52    4.24
  -4   4 -11    9.39    4.13
  -4   4 -11   13.21    5.20
  -4   4 -12  193.32   12.04
   4  -4  13    8.88    3.83
  -4   4 -13   10.71    3.89
  -4   4 -14  255.31   14.15
  -4   4 -15   11.57    2.52
   4  -3 -12   63.74    4.75
   4  -3 -12   59.13    4.28
   4  -3 -12   60.85    5.24
   4  -3 -11   34.69    3.94
   4  -3 -11   30.59    4.27
   4  -3 -11   34.99    3.73
   4  -3 -11   31.58    3.81
   4  -3 -10  249.02   13.92
   4  -3 -10  249.27   14.31
   4  -3 -10  218.78   13.31
   4  -3 -10  224.91   13.34
   4  -3  -9   99.97    7.20
   4  -3  -9   78.04    6.49
   4  -3  -9  109.80    7.78
   4  -3  -9  108.58    7.52
   4  -3  -9   93.45    7.27
   4  -3  -9  102.11    7.05
   4  -3  -9   99.61    7.92
  -4   3   9   74.22   14.91
  -4   3   8  520.37   35.58
   4  -3  -8  498.77   26.45
   4  -3  -8  520.82   27.28
   4  -3  -8  461.13   26.20
   4  -3  -8  505.33   26.82
   4  -3  -8  530.92   27.05
   4  -3  -8  497.68   27.07
   4  -3  -8  504.55   26.60
   4  -3  -8  517.52   27.58
   4  -3  -8  477.89   26.88
  -4   3   7   12.55   10.33
   4  -3  -7   13.67    3.48
   4  -3  -7   13.79    4.78
   4  -3  -7   10.85    2.96
   4  -3  -7   14.19    4.04
   4  -3  -7   13.66    3.53
   4  -3  -7   13.23    3.00
   4  -3  -7   14.33    3.26
   4  -3  -7   12.78    3.50
   4  -3  -7   12.70    3.22
   4  -3  -6   36.15    8.03
   4  -3  -6   35.83    4.01
   4  -3  -6   40.52    5.00
   4  -3  -6   40.40    4.15
   4  -3  -6   33.28    3.88
   4  -3  -6   36.60    4.40
   4  -3  -6   35.21    3.86
   4  -3  -6   34.08    4.38
   4  -3  -6   32.35    4.28
  -4   3   6   29.13   10.52
   4  -3  -5   62.90    8.96
   4  -3  -4    3.66    4.41
   4  -3  -4    0.55    2.94
   4  -3  -4    2.64    5.40
   4  -3  -3   11.55    5.32
   4  -3  -3   19.18    3.46
   4  -3  -3   21.23    6.33
   4  -3  -3   14.58    5.19
  -4   3   3    8.99    2.39
   4  -3  -2  702.34   38.00
   4  -3  -2  706.66   37.27
   4  -3  -2  630.58   36.67
   4  -3  -1  891.67   44.95
   4  -3  -1  925.99   44.48
   4  -3   1 2253.32  115.09
   4  -3   1 2389.42  114.82
   4  -3   1 2139.06  112.44
   4  -3   1 2397.97  114.09
   4  -3   2  210.38   15.07
   4  -3   2  239.13   15.06
  -4   3  -2  192.97   13.02
   4  -3   3 1688.35   87.82
   4  -3   3 1817.20   87.84
   4  -3   3 1807.49   87.78
  -4   3  -3 1591.24   85.88
   4  -3   4  308.08   18.97
   4  -3   4  290.22   19.12
  -4   3  -4  288.30   17.42
   4  -3   5  377.72   22.75
   4  -3   5  364.70   22.74
  -4   3  -5  367.45   23.23
   4  -3   6   24.38    9.12
   4  -3   6   28.81    5.97
   4  -3   7  568.29   34.78
  -4   3  -8  103.81    7.29
   4  -3   8   95.22   12.41
  -4   3  -8   97.64   11.97
  -4   3  -9   78.11    6.39
   4  -3   9   71.77   12.00
  -4   3  -9   59.41   11.07
  -4   3 -10  110.84    7.99
   4  -3  10   87.78   13.06
  -4   3 -10   96.47    8.27
  -4   3 -11   10.12    4.25
  -4   3 -12   58.38    5.91
  -4   3 -12   58.01    4.56
   4  -3  12   53.49    5.73
  -4   3 -13   58.19    5.55
   4  -3  13   52.26    5.25
   4  -2 -13   18.15    2.27
   4  -2 -12  184.10   10.16
   4  -2 -12  166.14   10.02
   4  -2 -12  167.78   10.00
   4  -2 -11    0.93    2.37
   4  -2 -11    3.16    2.86
   4  -2 -11    1.98    3.39
   4  -2 -10   26.33    4.28
   4  -2 -10   19.86    3.37
  -4   2  10   26.78   12.06
   4  -2 -10   23.88    3.79
   4  -2 -10   18.31    4.68
   4  -2 -10   23.29    4.13
   4  -2 -10   15.01    2.91
   4  -2  -9   59.36    5.09
  -4   2   9   45.50   12.85
   4  -2  -9   51.31    4.98
   4  -2  -9   49.07    5.78
   4  -2  -9   42.22    4.30
   4  -2  -9   51.21    5.43
   4  -2  -8   41.40    4.60
   4  -2  -8   29.48    3.59
   4  -2  -8   35.85    5.02
  -4   2   8   26.05   11.49
   4  -2  -8   41.62    4.30
   4  -2  -8   35.83    4.29
   4  -2  -8   33.33    4.18
   4  -2  -8   39.11    5.01
   4  -2  -8   48.60    8.93
   4  -2  -7  857.23   43.34
   4  -2  -7  817.98   43.47
   4  -2  -7  832.67   43.51
   4  -2  -7  826.95   43.54
   4  -2  -7  844.17   43.19
   4  -2  -7  838.89   43.19
   4  -2  -7  867.60   43.91
  -4   2   7  885.62   50.65
  -4   2   6   47.87   10.99
   4  -2  -5  733.71   41.01
   4  -2  -5  835.45   43.94
   4  -2  -4  231.86   15.97
   4  -2  -4  286.15   17.61
   4  -2  -3  413.87   23.59
   4  -2  -3  387.61   23.76
   4  -2  -2  647.50   34.35
   4  -2  -2  601.65   34.82
   4  -2  -2  610.62   33.74
   4  -2  -1 1424.74   73.29
   4  -2  -1 1395.62   71.76
  -4   2   0  202.14   13.73
   4  -2   0  215.67   12.21
  -4   2  -1  337.06   19.40
   4  -2   1  323.54   20.04
   4  -2   1  297.92   20.21
   4  -2   1  327.73   20.06
   4  -2   1  344.79   18.61
   4  -2   2  308.40   19.54
   4  -2   2  310.40   19.24
   4  -2   3  774.19   40.48
   4  -2   3  712.30   40.61
   4  -2   4   48.97    7.04
   4  -2   5   -2.15    4.80
   4  -2   5    0.48    8.27
   4  -2   6    4.10    4.27
   4  -2   6   -1.06    8.26
   4  -2   7  759.08   44.06
  -4   2  -7  777.69   42.58
  -4   2  -7  759.19   44.12
  -4   2  -8  260.21   14.50
   4  -2   8  255.08   19.69
  -4   2  -8  241.49   14.20
  -4   2  -9  230.10   13.08
   4  -2   9  217.61   18.37
  -4   2  -9  198.69   12.59
  -4   2 -10  564.17   29.56
  -4   2 -10  543.85   29.07
  -4   2 -11   26.14    3.41
  -4   2 -11   28.25    4.89
  -4   2 -13   28.42    4.69
  -4   2 -13   18.95    3.08
   4  -2  13   26.72    4.17
  -4   2 -14  215.47   11.92
   4  -1 -14  133.81    7.69
   4  -1 -14  160.37    8.36
   4  -1 -13   -2.14    2.95
   4  -1 -13    3.52    2.17
   4  -1 -13   -2.35    3.23
   4  -1 -13   -0.72    2.63
   4  -1 -12  719.44   38.22
   4  -1 -12  812.61   38.79
   4  -1 -12  742.78   38.25
   4  -1 -12  705.80   38.51
   4  -1 -12  759.16   39.06
   4  -1 -11   53.96    4.84
   4  -1 -11   59.75    6.16
   4  -1 -11   55.38    5.28
   4  -1 -11   62.44    6.27
   4  -1 -10  104.77    7.90
  -4   1  10  122.52   16.32
   4  -1 -10  105.12    6.86
   4  -1 -10  102.44    7.22
   4  -1 -10   95.40    7.78
   4  -1  -9  186.11   16.57
   4  -1  -9  169.32   11.24
  -4   1   9  185.58   19.24
   4  -1  -9  182.44   10.74
   4  -1  -9  169.55   10.83
   4  -1  -9  164.11   11.16
   4  -1  -8  452.00   23.22
   4  -1  -8  490.13   29.64
   4  -1  -8  412.13   23.18
   4  -1  -8  446.50   23.67
  -4   1   8  441.94   30.86
   4  -1  -8  433.12   23.03
   4  -1  -8  417.43   23.83
   4  -1  -8  392.28   23.14
   4  -1  -7    1.25    3.71
   4  -1  -7    7.08    5.58
  -4   1   7    6.81    9.09
   4  -1  -7    2.13    2.26
   4  -1  -7    0.17    3.46
   4  -1  -7    4.03    2.85
   4  -1  -7    5.77    3.09
   4  -1  -6  506.58   27.76
  -4   1   6  542.40   32.35
   4  -1  -6  494.37   26.19
   4  -1  -5   16.43    4.88
   4  -1  -4   66.87    7.45
   4  -1  -4   71.25    7.84
   4  -1  -3    8.04    5.66
   4  -1  -3   15.86    4.59
   4  -1  -2  649.80   35.49
   4  -1  -2  640.79   34.85
  -4   1   1 2332.70  120.29
   4  -1  -1 2451.05  120.51
   4  -1  -1 2512.60  121.39
   4  -1   0   58.07    7.01
   4  -1   0   61.52    4.75
   4  -1   0   59.91    5.21
   4  -1   0   51.23    4.62
   4  -1   1 2632.77  132.78
  -4   1  -1 2664.17  132.32
   4  -1   1 2561.00  131.23
   4  -1   1 2711.28  132.12
   4  -1   2  506.50   27.35
   4  -1   2  497.16   26.82
   4  -1   2  434.79   25.20
  -4   1  -2  491.25   26.93
   4  -1   3  530.03   29.48
  -4   1  -3  585.80   29.73
   4  -1   3  501.59   26.55
   4  -1   4   31.75    6.13
  -4   1  -4   51.01    7.23
   4  -1   4   36.45    8.78
   4  -1   5  325.49   20.00
   4  -1   5  335.58   21.96
  -4   1  -5  337.63   20.97
   4  -1   6   28.69    9.02
  -4   1  -6   15.49    6.23
   4  -1   7  569.84   29.41
  -4   1  -7  561.92   33.01
   4  -1   7  534.41   33.41
  -4   1  -7  546.06   29.09
  -4   1  -8  210.20   12.72
   4  -1   8  214.92   13.10
  -4   1  -8  223.66   12.60
  -4   1  -8  215.41   12.85
   4  -1   9  251.42   15.41
  -4   1  -9  298.01   16.11
  -4   1  -9  302.84   16.47
  -4   1  -9  222.45   22.07
  -4   1  -9  316.17   16.38
  -4   1 -10  171.04   10.00
  -4   1 -10  151.77   10.22
  -4   1 -11  108.84    7.45
  -4   1 -12    3.53    2.67
  -4   1 -12    5.73    4.61
   4  -1  13   50.25    4.65
  -4   1 -13   47.05    4.02
  -4   1 -14  242.43   12.86
  -4   1 -14  238.11   12.75
   4   0 -14   -0.74    2.82
   4   0 -14   -2.16    2.01
   4   0 -14   -0.98    2.52
   4   0 -13   17.64    3.52
   4   0 -13   19.93    4.20
   4   0 -13   22.99    3.97
   4   0 -13   17.92    3.10
   4   0 -13   18.14    3.67
   4   0 -12   10.80    3.46
   4   0 -12    7.74    4.25
   4   0 -12    8.80    3.09
   4   0 -12    2.77    3.86
   4   0 -11   37.54    4.72
   4   0 -11   31.90    5.11
   4   0 -11   35.92    5.11
   4   0 -11   28.12    4.17
   4   0 -11   27.26    3.02
   4   0 -10  410.80   22.17
   4   0 -10  410.80   22.47
  -4   0  10  349.64   29.50
   4   0 -10  378.32   21.90
   4   0 -10  450.69   29.02
   4   0 -10  386.78   22.00
   4   0  -9   20.35    4.49
   4   0  -9   17.90    5.10
   4   0  -9   21.12    7.67
   4   0  -9   22.90    4.38
  -4   0   9   25.42   10.87
   4   0  -8  829.42   42.31
   4   0  -8  812.57   42.35
   4   0  -8  792.08   42.40
  -4   0   8  803.77   49.05
  -4   0   7   70.76   11.71
   4   0  -7   80.42    9.58
   4   0  -7   62.15    5.76
   4   0  -6  427.19   24.53
   4   0  -6  434.72   22.78
   4   0  -6  437.75   27.14
   4   0  -5  124.99   10.38
   4   0  -4 1456.45   75.31
  -4   0   3   10.39    6.85
   4   0  -3    6.70    5.76
   4   0  -3    2.56    3.92
   4   0  -2  225.34   15.44
   4   0  -2  222.25   13.70
   4   0  -2  227.25   14.46
  -4   0   1  335.08   20.88
   4   0  -1  346.15   19.96
   4   0  -1  347.53   20.35
   4   0  -1  367.89   20.15
  -4   0   0   15.34    5.98
   4   0   0    8.93    5.57
  -4   0   0    9.54    2.00
   4   0   0    8.98    3.77
   4   0   0    6.99    2.88
  -4   0  -1   15.41    5.95
   4   0   1   11.60    5.81
  -4   0  -1   14.00    3.11
   4   0   1   11.89    3.81
   4   0   1   21.20    3.82
  -4   0  -2   40.26    7.14
   4   0   2   30.91    5.02
   4   0   2   33.35    6.54
   4   0   3  213.95   11.75
   4   0   3  218.84   14.91
  -4   0  -3  225.69   15.49
   4   0   4  145.53    8.63
   4   0   4  157.77   11.66
  -4   0  -4  173.57   12.93
   4   0   5   81.10    5.46
   4   0   5   84.28    8.09
  -4   0  -5   90.44    9.63
   4   0   6  796.16   41.65
  -4   0  -6  961.03   47.10
  -4   0  -7  181.28   15.24
  -4   0  -7  167.81   10.75
   4   0   7  182.75   11.00
   4   0   7  155.39   10.00
  -4   0  -7  187.70   10.62
  -4   0  -7  193.43   10.73
  -4   0  -7  178.03   16.23
   4   0   8   84.95    7.03
  -4   0  -8   86.78    6.66
  -4   0  -8   72.62   10.89
  -4   0  -8   95.96    6.62
  -4   0  -9  211.53   12.94
  -4   0  -9  223.14   12.88
  -4   0  -9  190.67   19.09
  -4   0 -10  137.66    9.46
  -4   0 -10  149.43    9.71
   4   0  10  106.76   13.60
  -4   0 -10  111.34   15.12
  -4   0 -10  166.83    9.60
  -4   0 -11  502.18   27.25
  -4   0 -11  519.12   27.24
  -4   0 -11  513.79   27.24
  -4   0 -12   96.29    6.72
  -4   0 -12   95.21    7.10
  -4   0 -12  104.38    7.35
  -4   0 -13   33.91    3.90
  -4   0 -13   37.04    4.39
  -4   0 -14   28.36    2.59
   4   1 -15   11.15    2.19
   4   1 -15   15.78    1.81
   4   1 -14   38.41    3.93
   4   1 -14   37.78    3.52
   4   1 -14   33.30    3.96
   4   1 -13   18.15    4.20
   4   1 -13   19.78    3.82
   4   1 -13   16.77    3.90
   4   1 -12   46.50    5.28
   4   1 -12   47.86    5.26
   4   1 -12   41.09    5.90
  -4  -1  11   15.48   10.91
   4   1 -11   11.54    4.01
   4   1 -11   11.06    4.98
   4   1 -11   14.48    3.80
   4   1 -11   16.39    4.72
   4   1 -10    7.70    4.94
   4   1 -10   10.37    6.37
  -4  -1  10   11.05   11.42
   4   1 -10    3.02    3.10
   4   1 -10    4.73    3.80
   4   1 -10    4.38    3.36
  -4  -1   9   64.26   12.95
   4   1  -9   60.22    6.24
   4   1  -9   63.34    9.70
   4   1  -9   64.10    5.80
   4   1  -9   46.39    4.95
   4   1  -9   68.58    5.93
  -4  -1   8   86.62   13.33
   4   1  -8   86.99   10.56
   4   1  -8   82.90    6.73
   4   1  -8   72.94    5.82
   4   1  -8   77.62    6.22
   4   1  -8   78.06    6.35
  -4  -1   7  205.86   18.38
   4   1  -7  222.27   16.81
   4   1  -6  174.29   12.50
   4   1  -6  173.94   13.86
   4   1  -5  137.92   11.01
   4   1  -5  126.20   11.07
   4   1  -4  689.08   38.55
  -4  -1   4  707.60   38.57
  -4  -1   3  186.89   13.44
   4   1  -3  218.16   14.72
   4   1  -3  195.85   13.21
  -4  -1   2  852.47   47.54
  -4  -1   2  820.66   45.78
   4   1  -2  965.80   47.16
   4   1  -2  963.88   47.57
  -4  -1   1 1381.45   73.10
   4   1  -1 1455.28   72.82
   4   1  -1 1381.84   72.77
  -4  -1   1 1414.30   70.40
   4   1  -1 1427.34   72.93
  -4  -1   0  393.89   24.30
   4   1   0  397.51   24.71
  -4  -1   0  424.78   22.49
   4   1   0  412.05   23.96
   4   1   0  432.03   24.12
  -4  -1  -1  781.83   43.53
   4   1   1  770.14   43.27
   4   1   1  788.81   43.69
   4   1   1  837.58   43.58
  -4  -1  -1  833.21   42.58
  -4  -1  -2  395.49   22.96
   4   1   2  356.19   22.75
  -4  -1  -2  359.99   21.96
   4   1   2  366.68   22.66
  -4  -1  -3  564.26   29.60
   4   1   3  511.23   30.13
  -4  -1  -3  506.20   29.22
   4   1   3  500.56   28.56
   4   1   3  471.32   25.08
  -4  -1  -4  435.68   24.36
   4   1   4  374.48   25.09
  -4  -1  -4  385.07   24.27
   4   1   4  388.35   22.72
   4   1   4  359.31   19.45
   4   1   5  656.71   36.48
  -4  -1  -5  650.31   36.97
  -4  -1  -5  579.46   31.07
   4   1   5  583.48   30.71
  -4  -1  -6   -3.80    7.25
  -4  -1  -6   -0.83    2.34
   4   1   6    2.01    2.47
  -4  -1  -6    2.42    4.32
  -4  -1  -6    0.91    2.32
  -4  -1  -7   -0.70    6.70
  -4  -1  -7    1.14    2.51
   4   1   7    1.32    2.92
  -4  -1  -7    0.61    2.68
  -4  -1  -7    5.52    5.00
  -4  -1  -7    0.41    2.34
  -4  -1  -8  182.61   11.75
   4   1   8  196.75   12.11
  -4  -1  -8  189.98   11.80
   4   1   8  156.70   16.12
  -4  -1  -8  183.08   17.83
  -4  -1  -8  212.83   11.92
  -4  -1  -9   23.62    3.89
   4   1   9   27.47    4.27
  -4  -1  -9   30.40    3.73
  -4  -1  -9   23.82    3.96
  -4  -1  -9   11.48    6.83
   4   1   9   27.45    6.52
  -4  -1 -10  214.09   13.33
  -4  -1 -10  225.71   13.50
  -4  -1 -10  245.05   13.58
  -4  -1 -10  222.56   13.54
  -4  -1 -11   25.57    3.48
  -4  -1 -11   21.37    3.41
  -4  -1 -11   27.88    4.36
  -4  -1 -11   21.79    4.74
  -4  -1 -12  140.99    8.56
  -4  -1 -12  145.29    8.85
  -4  -1 -12  145.94    8.98
  -4  -1 -13   18.02    2.78
  -4  -1 -13   12.36    1.95
   4   2 -15  212.71   11.25
   4   2 -14   39.93    3.98
   4   2 -14   42.51    4.76
   4   2 -13  123.89    8.15
   4   2 -13  124.63    8.78
   4   2 -12   33.26    4.31
   4   2 -12   32.25    4.59
   4   2 -12   33.97    5.39
   4   2 -11   44.55    8.66
  -4  -2  11   42.06   12.80
   4   2 -11   38.87    4.68
   4   2 -11   45.63    4.47
   4   2 -11   30.99    4.85
   4   2 -11   45.83    5.19
  -4  -2  10  257.63   22.92
   4   2 -10  252.01   19.96
   4   2 -10  225.18   13.88
   4   2 -10  253.13   14.35
   4   2 -10  253.08   14.95
  -4  -2   9   33.51   11.84
   4   2  -9   28.07    5.20
   4   2  -9   53.90    8.60
   4   2  -9   35.03    4.31
   4   2  -9   30.70    4.35
   4   2  -9   34.44    4.46
  -4  -2   8  127.17   15.18
   4   2  -8  132.62   12.56
   4   2  -8  112.99    7.64
   4   2  -8  103.37    7.54
   4   2  -8  117.84    8.09
   4   2  -7  120.64   11.42
   4   2  -7  107.31    9.34
  -4  -2   7  107.24   13.19
   4   2  -6   96.55    9.95
   4   2  -6   93.79    9.53
  -4  -2   6  100.60   11.54
   4   2  -5  166.44   12.56
   4   2  -5  135.43   12.07
  -4  -2   5  128.57   12.49
   4   2  -4  203.95   15.27
   4   2  -3   74.09    7.57
   4   2  -3   66.29    5.71
   4   2  -3   72.87    9.16
   4   2  -2  315.19   19.57
   4   2  -1  100.77    6.11
   4   2  -1   94.97    9.02
   4   2  -1   92.91    8.99
  -4  -2   1  106.75    7.29
   4   2  -1  114.24    9.07
   4   2  -1   96.55   10.45
   4   2  -1  105.35    7.65
   4   2   0   27.79    2.74
   4   2   0   31.05    5.83
   4   2   0   40.10    6.33
  -4  -2   0   34.86    4.40
   4   2   0   21.93    4.02
   4   2   0   24.94    7.29
   4   2   0   37.58    4.83
   4   2   1    2.71    1.84
  -4  -2  -1    0.75    2.79
   4   2   1    1.39    6.24
   4   2   1    2.67    3.48
  -4  -2  -1    7.00    6.30
   4   2   1    1.36    3.26
   4   2   2    3.14    1.70
   4   2   2    9.66    4.23
  -4  -2  -2    0.46    3.19
   4   2   2    5.55    5.95
  -4  -2  -2    1.42    5.93
   4   2   2    1.10    3.67
   4   2   3  425.61   23.21
   4   2   3  489.12   28.08
  -4  -2  -3  528.14   28.45
   4   2   3  472.31   27.31
  -4  -2  -3  554.60   28.73
   4   2   3  440.50   28.55
   4   2   4  425.92   26.33
  -4  -2  -4  437.75   26.86
   4   2   4  379.90   24.62
  -4  -2  -4  419.08   26.16
   4   2   4  427.93   27.68
  -4  -2  -5 1096.68   57.00
   4   2   5 1170.25   62.61
  -4  -2  -5 1206.70   63.45
  -4  -2  -5 1183.82   62.22
   4   2   5 1112.98   64.16
  -4  -2  -6   14.14    8.14
  -4  -2  -6   21.82    3.12
   4   2   6   13.70    3.32
  -4  -2  -6   14.90    3.12
  -4  -2  -6   12.26    6.20
   4   2   6    6.98    4.63
  -4  -2  -6   23.57    3.37
  -4  -2  -7  613.18   37.38
  -4  -2  -7  551.94   31.56
   4   2   7  589.62   31.94
  -4  -2  -7  663.15   32.04
  -4  -2  -7  628.99   31.91
   4   2   7  545.55   37.04
  -4  -2  -7  597.96   38.66
  -4  -2  -8   19.12    4.33
  -4  -2  -8   17.35    3.44
   4   2   8   17.40    3.66
  -4  -2  -8   17.02    3.17
  -4  -2  -8   15.80    3.59
  -4  -2  -8   29.72    7.46
   4   2   8   16.48    5.45
  -4  -2  -9  558.32   28.57
  -4  -2  -9  536.19   28.31
  -4  -2  -9  553.05   28.61
  -4  -2  -9  505.14   28.19
   4   2   9  508.64   28.45
  -4  -2 -10   30.95    4.54
  -4  -2 -10   34.57    3.89
  -4  -2 -10   27.30    4.11
  -4  -2 -10   27.29    3.76
  -4  -2 -11   88.49    6.17
  -4  -2 -11   93.03    6.36
  -4  -2 -11   85.83    6.49
  -4  -2 -11   86.01    6.56
  -4  -2 -12   -0.36    1.63
  -4  -2 -12   -0.95    2.66
  -4  -2 -13   43.48    2.91
   4   3 -15  191.19   10.48
   4   3 -14   11.03    3.77
   4   3 -14    9.15    2.70
   4   3 -14    8.90    3.39
   4   3 -13  155.23    9.39
   4   3 -13  148.99    8.98
   4   3 -13  138.47    9.87
   4   3 -12   49.42    5.08
   4   3 -12   49.03    4.83
   4   3 -12   52.37    4.93
   4   3 -11   93.24    6.93
   4   3 -11   89.93    6.84
  -4  -3  11   87.72   15.21
   4   3 -10   -0.82    6.24
   4   3 -10    1.96    3.22
   4   3 -10   -0.77    3.48
  -4  -3  10    1.97   11.03
   4   3  -9  277.98   19.81
   4   3  -9  231.46   13.98
  -4  -3   9  243.81   21.79
   4   3  -8   22.83    6.61
   4   3  -8   12.69    3.44
  -4  -3   8   21.64   10.38
   4   3  -7  200.39   14.56
   4   3  -7  197.54   15.50
   4   3  -7  175.07   10.93
  -4  -3   7  190.60   16.90
   4   3  -6   44.01    7.39
   4   3  -6   40.51    7.53
   4   3  -5  294.60   18.80
   4   3  -5  277.21   19.06
  -4  -3   5  280.45   19.13
   4   3  -4  489.51   27.43
   4   3  -4  471.09   27.45
   4   3  -4  457.39   27.99
  -4  -3   4  384.37   27.00
   4   3  -3  751.19   39.15
   4   3  -3  752.05   40.13
  -4  -3   3  619.03   38.74
  -4  -3   3  672.01   37.84
   4   3  -2   89.88    9.09
  -4  -3   2   91.68   10.44
   4   3  -2   97.45    6.92
  -4  -3   1  158.85   11.44
   4   3  -1  166.81   14.06
   4   3  -1  172.85   11.65
   4   3   0  260.59   14.26
  -4  -3   0  293.79   17.23
   4   3   0  259.35   17.96
   4   3   0  280.18   19.31
   4   3   0  290.43   17.83
   4   3   1  559.64   29.45
  -4  -3  -1  646.88   33.52
   4   3   1  617.77   34.07
   4   3   1  594.85   34.21
   4   3   1  599.79   34.03
   4   3   2  868.69   45.12
  -4  -3  -2 1032.36   50.37
   4   3   2  959.28   50.26
   4   3   2  922.23   49.82
   4   3   2  940.35   50.90
  -4  -3  -3   69.06    8.47
   4   3   3   81.65    8.88
   4   3   3   81.82    9.33
   4   3   3   66.70    9.15
  -4  -3  -4  153.86    9.63
   4   3   4  164.43   10.17
  -4  -3  -4  172.03   14.69
   4   3   4  161.89   14.98
  -4  -3  -4  161.75   14.07
   4   3   4  179.93   14.24
   4   3   4  161.59   12.90
  -4  -3  -5    0.71    7.28
   4   3   5    0.97    5.02
  -4  -3  -5    1.52    2.34
  -4  -3  -5    0.18    2.41
   4   3   5    0.66    2.69
  -4  -3  -5   -1.70    4.21
   4   3   5   -0.76    3.61
  -4  -3  -5    3.06    2.56
  -4  -3  -6  658.26   39.65
   4   3   6  622.58   41.46
  -4  -3  -6  622.35   33.84
   4   3   6  618.28   34.08
  -4  -3  -6  691.97   34.27
  -4  -3  -6  671.94   40.78
   4   3   6  621.48   39.14
  -4  -3  -6  669.71   34.13
  -4  -3  -7   38.21    9.49
  -4  -3  -7   25.59    4.43
  -4  -3  -7   25.92    3.83
   4   3   7   26.65    4.18
  -4  -3  -7   33.21    3.91
  -4  -3  -7   18.80    3.64
  -4  -3  -7   23.87    6.59
   4   3   7   10.11    5.30
  -4  -3  -8  141.95    9.36
  -4  -3  -8  129.16    9.09
   4   3   8  133.09    9.31
  -4  -3  -8  149.79    9.41
  -4  -3  -8  143.29    9.44
  -4  -3  -8  143.45   14.53
   4   3   8  124.71   13.12
  -4  -3  -9  141.81    9.19
   4   3   9  139.14    9.28
  -4  -3  -9  134.67    9.42
  -4  -3  -9  155.55    9.51
  -4  -3  -9  142.89    9.32
  -4  -3 -10    6.19    2.56
  -4  -3 -10    2.98    3.35
  -4  -3 -10    4.04    3.01
  -4  -3 -11  135.62    8.15
  -4  -3 -11  130.35    7.98
  -4  -3 -12   68.22    4.28
  -4  -3 -12   59.85    3.91
   4   4 -15   35.75    3.45
   4   4 -15   39.01    3.13
   4   4 -14   33.75    4.71
   4   4 -14   38.69    3.68
   4   4 -14   31.23    4.06
   4   4 -13  367.63   19.35
   4   4 -13  370.95   19.88
   4   4 -13  338.84   18.87
   4   4 -12    2.47    2.98
   4   4 -12    0.17    3.43
   4   4 -11   36.18    5.40
   4   4 -11   37.81    4.85
   4   4 -10  215.44   18.60
  -4  -4  10  196.16   20.78
   4   4 -10  207.20   13.13
   4   4 -10  218.62   12.92
  -4  -4   9  251.55   22.73
   4   4  -9  270.46   15.81
   4   4  -9  277.51   15.58
   4   4  -9  249.02   15.26
   4   4  -8  100.43   11.24
   4   4  -8   86.96    6.74
  -4  -4   8   99.19   11.49
  -4  -4   8   96.36   13.40
   4   4  -8   87.37    7.33
   4   4  -8   79.57    6.74
  -4  -4   7  137.21    8.29
   4   4  -7  163.55   13.42
  -4  -4   7  141.91   13.47
  -4  -4   7  144.38   15.44
   4   4  -7  123.53    9.27
   4   4  -7  149.50   13.07
   4   4  -7  132.37    8.95
   4   4  -6 1009.83   55.09
   4   4  -6 1008.50   55.16
  -4  -4   6  956.61   54.47
   4   4  -5    1.20    4.94
   4   4  -5    5.02    6.74
  -4  -4   5    2.64    6.83
   4   4  -4  239.10   17.42
   4   4  -4  248.47   18.70
  -4  -4   4  237.96   17.51
   4   4  -3   70.14    8.64
  -4  -4   3   51.99    8.54
   4   4  -2    3.09    7.15
  -4  -4   2    1.96    6.17
   4   4  -2    2.87    2.69
  -4  -4   1  295.40   19.11
   4   4  -1  313.31   21.21
  -4  -4   1  299.19   20.40
   4   4  -1  281.00   18.65
   4   4   0  160.98   13.39
  -4  -4   0  166.67   12.53
   4   4   0  165.80   13.32
   4   4   0  166.02   14.58
  -4  -4   0  152.91   13.76
   4   4   0  150.50   12.56
  -4  -4  -1 1034.27   51.30
  -4  -4  -1  983.28   55.64
   4   4   1  991.76   56.10
   4   4   1 1010.54   56.15
   4   4   1  962.39   56.04
  -4  -4  -1 1073.81   55.83
   4   4   1  998.21   56.00
   4   4   2   29.99    6.37
  -4  -4  -2   22.29    5.57
   4   4   2   32.08    5.97
   4   4   2   25.90    7.38
  -4  -4  -3  274.45   15.84
   4   4   3  269.76   20.19
   4   4   3  282.23   21.85
  -4  -4  -3  327.48   17.02
   4   4   3  301.60   16.78
  -4  -4  -3  311.45   21.43
   4   4   3  301.28   20.91
  -4  -4  -3  303.41   16.66
   4   4   4   37.49    7.64
  -4  -4  -4   42.00    4.23
   4   4   4   37.02    4.40
  -4  -4  -4   35.01    7.28
   4   4   4   42.92    7.31
  -4  -4  -4   38.16    4.32
   4   4   5  167.96   17.15
  -4  -4  -5  182.33   11.28
   4   4   5  174.00   11.31
  -4  -4  -5  182.14   16.28
   4   4   5  191.94   15.73
  -4  -4  -5  185.28   11.31
   4   4   6  149.75   10.09
  -4  -4  -6  168.92   10.09
  -4  -4  -6  151.63    9.92
  -4  -4  -6  150.19   14.95
   4   4   6  141.91   13.85
  -4  -4  -7  447.15   24.74
   4   4   7  442.70   24.98
  -4  -4  -7  497.63   25.26
  -4  -4  -7  471.67   25.08
  -4  -4  -7  456.33   31.37
   4   4   7  431.00   29.79
  -4  -4  -8    6.74    2.88
   4   4   8   12.44    3.24
  -4  -4  -8   13.89    3.58
  -4  -4  -8   15.30    3.89
   4   4   9   37.68    4.10
  -4  -4  -9   33.77    4.34
  -4  -4  -9   41.77    4.15
  -4  -4  -9   42.66    4.44
  -4  -4 -10    1.24    2.13
  -4  -4 -10    2.76    1.77
  -4  -4 -10   -0.54    2.75
  -4  -4 -11   10.30    2.08
  -4  -4 -11    7.94    1.72
   4   5 -15    0.63    2.08
   4   5 -15    1.00    1.70
   4   5 -14   97.00    6.72
   4   5 -14   98.92    6.01
   4   5 -13    4.23    3.19
   4   5 -13    7.43    4.37
   4   5 -13    1.79    2.57
   4   5 -12    6.02    4.53
   4   5 -12    4.41    3.54
   4   5 -11   26.96    4.56
   4   5 -11   18.72    3.61
   4   5 -10  140.03   14.71
  -4  -5  10  133.99   17.42
   4   5 -10  144.61   10.57
   4   5 -10  165.34   10.25
   4   5 -10  152.09    9.87
   4   5  -9   63.86    5.93
  -4  -5   9   57.50    9.62
  -4  -5   9   55.68   12.42
   4   5  -9   57.68    6.73
   4   5  -9   68.76    9.56
   4   5  -8  680.18   36.03
  -4  -5   8  642.08   40.26
  -4  -5   8  731.34   43.61
   4   5  -8  739.75   40.58
   4   5  -8  657.80   36.07
   4   5  -8  798.57   42.32
  -4  -5   7    4.35    6.35
   4   5  -7    7.76    5.78
   4   5  -7    1.06    2.41
   4   5  -7    2.09    3.49
  -4  -5   7    0.60    6.05
  -4  -5   7   -3.06    9.48
   4   5  -7   -0.69    6.74
  -4  -5   7    1.76    2.65
   4   5  -7    1.59    4.48
   4   5  -7    6.06    3.44
   4   5  -6  128.39   11.98
   4   5  -6  111.12    7.39
  -4  -5   6  127.70   12.00
   4   5  -6   92.71    7.54
  -4  -5   6  114.98   11.58
  -4  -5   6   99.99    7.28
   4   5  -6  119.00   12.71
   4   5  -6  111.05    8.17
   4   5  -6   98.09    7.25
  -4  -5   5  279.75   20.14
   4   5  -5  316.64   22.64
   4   5  -5  332.98   21.47
  -4  -5   5  328.75   20.94
   4   5  -5  279.21   16.61
  -4  -5   4  526.15   31.34
   4   5  -4  560.40   32.46
  -4  -5   4  507.50   31.33
   4   5  -4  485.83   32.68
   4   5  -3   11.75    6.06
   4   5  -3    7.24    5.75
  -4  -5   3    5.84    6.64
  -4  -5   2  441.19   25.88
   4   5  -2  367.76   23.65
   4   5  -2  402.58   25.93
   4   5  -2  409.69   26.16
   4   5  -2  375.75   26.58
  -4  -5   1   -3.91    6.76
   4   5  -1    3.43    3.50
   4   5  -1   -0.71    7.36
   4   5  -1    0.67    5.34
  -4  -5   0   40.43    8.47
   4   5   0   35.29    6.45
   4   5   0   46.47    9.43
   4   5   0   45.10    7.74
  -4  -5   0   30.31    6.16
  -4  -5   0   47.41    3.66
  -4  -5  -1  250.46   19.44
   4   5   1  244.45   19.46
   4   5   1  269.88   20.00
  -4  -5  -1  250.37   14.78
   4   5   1  265.40   19.97
  -4  -5  -1  256.50   19.43
   4   5   1  251.64   19.33
  -4  -5  -1  284.86   14.88
   4   5   1  286.54   15.54
  -4  -5  -2  127.07   12.48
   4   5   2  114.71   12.14
  -4  -5  -2  100.62    7.21
   4   5   2   94.18   11.54
   4   5   2  106.47   11.85
  -4  -5  -2  129.27   12.18
   4   5   2  131.60   12.01
   4   5   2  108.97    7.40
  -4  -5  -2  125.10    7.47
   4   5   2  107.48    7.86
  -4  -5  -3    1.44    6.67
   4   5   3    0.96    4.95
   4   5   3   -5.73    6.90
  -4  -5  -3   -0.55    2.42
   4   5   3    1.63    5.50
  -4  -5  -3    1.68    4.65
   4   5   3   -0.76    3.93
  -4  -5  -3   -0.21    1.73
   4   5   3    0.24    3.07
  -4  -5  -4   -3.07    8.36
   4   5   4    4.19    5.60
   4   5   4    7.91    4.65
  -4  -5  -4    0.91    4.53
  -4  -5  -4    0.45    2.01
   4   5   4    3.38    3.30
  -4  -5  -5  119.60   14.11
   4   5   5  127.38   14.44
  -4  -5  -5  139.58   13.88
   4   5   5  134.02   12.91
   4   5   5  137.37    9.26
  -4  -5  -6  377.21   27.16
   4   5   6  374.35   28.93
  -4  -5  -6  431.60   28.64
   4   5   6  415.50   26.83
   4   5   6  392.69   21.89
   4   5   7  161.06   10.53
  -4  -5  -7  180.10   10.68
  -4  -5  -7  164.03   10.36
   4   5   8   78.90    5.89
  -4  -5  -8   76.31    5.91
  -4  -5  -8   83.34    6.11
  -4  -5  -8   77.34    6.01
  -4  -5  -9   22.77    3.02
  -4  -5  -9   20.19    2.77
  -4  -5  -9   18.60    3.11
  -4  -5 -10    2.32    1.38
  -4  -5 -10   -0.90    1.79
   4   6 -15    8.75    1.51
   4   6 -14   18.21    3.76
   4   6 -14   22.08    2.63
   4   6 -14   25.31    3.00
   4   6 -14   15.76    2.85
   4   6 -13    0.55    3.18
   4   6 -13    0.76    2.36
   4   6 -13    1.72    4.05
   4   6 -13    0.12    2.85
   4   6 -12  111.09    7.93
   4   6 -12  114.35    7.57
   4   6 -12  119.25    8.57
   4   6 -12  116.29    8.52
   4   6 -11    7.77    4.02
   4   6 -11    4.01    5.24
   4   6 -11    9.62    4.81
   4   6 -11   10.18    3.59
   4   6 -10  177.64   12.06
  -4  -6  10  152.39   18.54
   4   6 -10  189.26   11.54
   4   6  -9   17.23    5.92
   4   6  -9    6.77    3.97
  -4  -6   9   13.05   10.10
   4   6  -9    6.03    5.15
   4   6  -9    8.96    4.02
   4   6  -8   -1.25    2.53
   4   6  -8    2.99    5.71
   4   6  -8   -4.38    3.95
  -4  -6   8   -2.63    9.66
   4   6  -8   -7.20    6.47
  -4  -6   8    2.88    2.64
   4   6  -8    8.68    5.16
   4   6  -8   -4.15    3.91
  -4  -6   7    3.19    3.11
   4   6  -7   10.97    7.39
  -4  -6   7    8.19    6.64
   4   6  -7    5.69    3.78
  -4  -6   7    9.12    6.58
  -4  -6   7    6.46    9.69
   4   6  -7    6.55    2.91
   4   6  -7    5.93    5.81
   4   6  -7    3.15    3.43
   4   6  -6   13.31    3.55
   4   6  -6   17.90    8.38
  -4  -6   6   15.53    3.59
  -4  -6   6   11.16    4.02
  -4  -6   6   14.06    6.59
  -4  -6   6   12.47    9.74
   4   6  -6    7.36    5.45
  -4  -6   6    9.67    7.27
   4   6  -6    9.99    3.43
   4   6  -5    5.77    8.21
   4   6  -5   14.86    3.32
  -4  -6   5   10.62    3.76
  -4  -6   5   12.24    6.72
  -4  -6   5   14.59    8.80
  -4  -6   5    7.51    3.78
   4   6  -5   11.01    5.85
  -4  -6   5   14.28    7.34
   4   6  -5    7.38    3.18
   4   6  -4  197.49   18.33
  -4  -6   4  191.34   12.24
   4   6  -4  202.87   12.38
  -4  -6   4  219.29   16.42
  -4  -6   4  226.38   12.90
   4   6  -4  204.01   17.18
   4   6  -4  234.71   17.54
  -4  -6   4  234.86   17.69
   4   6  -4  192.05   11.82
  -4  -6   3  399.03   24.33
   4   6  -3  356.96   19.97
  -4  -6   3  393.30   20.35
  -4  -6   3  331.19   19.76
   4   6  -3  379.49   25.27
   4   6  -3  355.87   24.97
  -4  -6   2  592.12   33.38
   4   6  -2  520.42   28.67
   4   6  -2  571.05   29.16
  -4  -6   2  590.14   29.07
   4   6  -2  485.38   34.35
   4   6  -2  569.99   34.31
   4   6  -2  565.67   34.49
  -4  -6   1  113.70   11.33
   4   6  -1   85.11    9.66
   4   6  -1   93.69    6.91
  -4  -6   1  103.43    7.18
  -4  -6   1   81.38    6.80
   4   6  -1   78.36   11.79
   4   6  -1   75.75   10.26
   4   6  -1   91.52   11.34
  -4  -6   0  168.24   14.55
   4   6   0  153.44   14.01
   4   6   0  146.52   10.00
   4   6   0  173.93   10.68
  -4  -6   0  173.50    9.84
  -4  -6   0  164.90   10.35
  -4  -6   0  149.91    9.98
   4   6   0  174.08   16.02
   4   6   0  162.29   10.25
   4   6   0  156.14   14.72
  -4  -6   0  169.81   14.90
  -4  -6  -1    6.05    6.81
   4   6   1   -0.87    4.58
   4   6   1    0.87    3.18
  -4  -6  -1    4.90    3.08
  -4  -6  -1    0.71    2.44
  -4  -6  -1    3.85    1.88
   4   6   1    3.90    3.25
   4   6   1   -0.77    6.92
   4   6   1    3.02    2.98
  -4  -6  -1    1.81    3.08
   4   6   1    7.28    5.62
  -4  -6  -1   -0.80    4.35
  -4  -6  -2  462.63   29.81
   4   6   2  435.33   30.85
  -4  -6  -2  516.88   25.36
  -4  -6  -2  455.59   24.69
  -4  -6  -2  489.20   24.71
   4   6   2  454.12   25.06
  -4  -6  -2  463.52   24.16
  -4  -6  -2  412.26   28.68
   4   6   2  395.66   29.13
   4   6   2  450.29   30.29
  -4  -6  -2  452.97   30.38
   4   6   2  426.47   24.36
  -4  -6  -3  108.32   12.75
   4   6   3  113.65   13.34
  -4  -6  -3  125.67    8.75
  -4  -6  -3  116.24    8.45
  -4  -6  -3  137.56    8.48
   4   6   3  126.59    8.95
  -4  -6  -3  120.19   11.67
  -4  -6  -3  122.80    7.76
   4   6   3  123.59   13.15
  -4  -6  -3  124.47   13.13
   4   6   3  130.09   12.51
  -4  -6  -4  289.67   16.49
   4   6   4  281.59   16.69
  -4  -6  -4  286.88   21.62
   4   6   4  271.93   22.93
   4   6   4  260.11   21.29
  -4  -6  -4  295.96   22.45
   4   6   4  276.09   20.98
  -4  -6  -4  309.72   16.85
  -4  -6  -5  156.17    9.77
   4   6   5  145.31    9.84
  -4  -6  -6  289.46   16.40
   4   6   6  296.28   16.68
  -4  -6  -6  302.21   16.76
  -4  -6  -7  231.47   12.75
   4   6   7  221.68   12.88
  -4  -6  -7  224.63   13.07
   4   6   8  169.81    9.89
  -4  -6  -8  169.77   10.24
  -4  -6  -8  189.67   10.16
  -4  -6  -8  174.44   10.28
  -4  -6  -9   65.17    4.48
  -4  -6  -9   67.48    4.67
  -4  -6  -9   67.80    4.53
  -4  -6 -10   93.04    5.24
   4   7 -14   -0.06    1.55
   4   7 -14    1.04    2.35
   4   7 -13    2.52    2.25
   4   7 -13    1.01    2.99
   4   7 -13   -1.23    3.83
   4   7 -13    4.81    2.07
  -4  -7  12   22.22    5.02
   4   7 -12   25.90    3.17
  -4  -7  11   56.93    6.87
   4   7 -11   64.64    6.86
   4   7 -11   69.75    5.94
  -4  -7  10   62.56    6.86
   4   7 -10   63.46    5.96
   4   7 -10   56.94    6.93
   4   7 -10   53.61    5.87
  -4  -7   9   48.12    6.43
   4   7  -9   46.00    5.65
   4   7  -9   50.11    5.45
   4   7  -8   93.81    7.69
  -4  -7   8  108.75    8.96
   4   7  -8  111.48    8.34
   4   7  -8   99.20   11.63
   4   7  -8  101.66    7.46
   4   7  -8   88.03   12.11
  -4  -7   8  117.13    7.26
   4   7  -7   -1.39    3.53
  -4  -7   7   -9.26    8.87
   4   7  -7   -3.05    5.57
  -4  -7   7    3.72    5.90
   4   7  -7   -0.43    2.91
   4   7  -7    3.44    6.78
  -4  -7   7   -2.05    3.33
  -4  -7   7   -1.92    4.68
   4   7  -6   75.46    6.50
  -4  -7   6   78.37    7.57
   4   7  -6   92.23   10.88
   4   7  -6   85.32    6.96
  -4  -7   6   99.99   11.99
   4   7  -6   90.73   12.99
  -4  -7   6   94.52    6.79
   4   7  -5    4.06    3.12
  -4  -7   5    1.28    3.96
   4   7  -5    1.15    3.89
   4   7  -5   -1.59    6.48
  -4  -7   5    7.40    7.95
   4   7  -5    5.84    3.44
   4   7  -5    5.49    7.92
  -4  -7   5    5.60    3.74
  -4  -7   5    5.63    7.19
   4   7  -4   11.56    3.22
   4   7  -4    5.80    3.75
  -4  -7   4    7.94    4.10
   4   7  -4   10.52    6.69
  -4  -7   4    2.25    7.89
  -4  -7   4    9.95    3.93
  -4  -7   4    8.13    7.23
  -4  -7   3  202.77   17.31
   4   7  -3  230.20   14.12
   4   7  -3  243.74   14.61
  -4  -7   3  257.14   14.62
   4   7  -3  228.69   19.15
   4   7  -3  254.90   19.92
  -4  -7   3  279.60   20.12
   4   7  -3  175.83   19.59
  -4  -7   3  246.22   14.18
  -4  -7   2    5.33    6.59
   4   7  -2    6.22    3.69
  -4  -7   2    6.52    3.77
   4   7  -2   15.42    6.65
   4   7  -2    4.11    5.61
   4   7  -2   11.78    9.31
   4   7  -1    7.56    3.44
   4   7  -1    9.78    8.09
  -4  -7   1    4.44    3.63
  -4  -7   1    7.21    7.11
  -4  -7   1    2.49    6.62
   4   7  -1    7.03    4.78
   4   7  -1    1.38    3.37
   4   7  -1    3.59    3.13
  -4  -7   1    5.26    3.83
   4   7  -1    0.83    5.88
   4   7  -1    2.63    6.69
  -4  -7   1    2.57    3.00
  -4  -7   0   54.95    5.25
   4   7   0   48.34   10.13
  -4  -7   0   33.60    9.06
  -4  -7   0   59.41    9.18
   4   7   0   41.73    7.65
   4   7   0   49.78    4.91
  -4  -7   0   40.88    5.02
  -4  -7   0   54.42    5.44
  -4  -7   0   45.37    5.17
   4   7   0   40.22    8.85
   4   7   0   46.37    5.11
   4   7   0   55.24    5.54
   4   7   1   10.67    6.88
   4   7   1    4.42    3.01
  -4  -7  -1    8.96    3.36
  -4  -7  -1    7.47    6.26
  -4  -7  -1    8.21    2.28
   4   7   1    4.67    3.34
  -4  -7  -1    0.69    7.08
   4   7   1    5.66    4.97
  -4  -7  -1    9.32    3.16
  -4  -7  -1    7.37    3.50
  -4  -7  -1    9.70    5.26
   4   7   1    4.24    5.84
  -4  -7  -1    7.04    3.44
  -4  -7  -2   83.91   10.48
  -4  -7  -2   91.21    6.19
  -4  -7  -2   92.20    6.49
   4   7   2   86.78    7.09
  -4  -7  -2   91.34   11.15
   4   7   2   74.33   10.56
  -4  -7  -2   86.37    6.85
  -4  -7  -2   78.72    6.86
   4   7   2   76.54   10.77
  -4  -7  -2   85.23   10.78
   4   7   2   76.05    6.27
  -4  -7  -2   77.77    6.86
  -4  -7  -3   41.40    3.76
  -4  -7  -3   37.15    8.26
   4   7   3   33.26    7.77
  -4  -7  -3   45.27    4.22
   4   7   3   33.69    4.64
  -4  -7  -3   39.33    4.70
   4   7   3   29.24    7.45
  -4  -7  -3   41.07    7.62
  -4  -7  -3   46.28    4.66
  -4  -7  -3   40.54    4.79
  -4  -7  -4  678.74   33.65
  -4  -7  -4  651.53   33.49
   4   7   4  579.05   33.36
  -4  -7  -4  641.50   33.49
  -4  -7  -5  328.33   17.73
   4   7   5  313.75   17.59
  -4  -7  -5  299.75   17.56
  -4  -7  -5  325.06   17.69
  -4  -7  -6  485.02   24.10
  -4  -7  -6  458.45   24.03
   4   7   6  434.67   23.74
  -4  -7  -6  474.05   24.05
  -4  -7  -6  422.72   23.40
   4   7   7  226.04   12.68
  -4  -7  -7  226.15   12.99
  -4  -7  -7  241.89   13.05
  -4  -7  -7  248.22   13.11
  -4  -7  -8  101.97    5.93
  -4  -7  -8  103.77    5.91
  -4  -7  -8   96.33    6.08
  -4  -7  -8   98.85    6.08
  -4  -7  -9  108.05    5.88
   4   8 -14   15.68    2.41
   4   8 -13  448.76   23.44
  -4  -8  12   11.39    4.31
   4   8 -12    9.54    3.28
   4   8 -12   18.11    4.43
   4   8 -12   20.33    3.69
  -4  -8  11  171.05   11.12
   4   8 -11  157.32   10.18
   4   8 -11  164.22   10.30
  -4  -8  10   11.58    4.88
   4   8 -10    8.60    4.05
   4   8 -10   10.77    3.96
  -4  -8   9  660.76   34.82
   4   8  -9  652.83   34.28
   4   8  -9  661.42   33.49
   4   8  -9  615.38   33.80
   4   8  -8  245.96   15.27
   4   8  -8  259.09   15.51
  -4  -8   8  282.64   15.04
  -4  -8   8  281.63   16.54
   4   8  -7  169.53   11.23
  -4  -8   7  190.18   12.65
   4   8  -7  189.34   16.13
   4   8  -7  199.54   11.91
  -4  -8   7  200.75   17.28
  -4  -8   7  198.38   11.29
  -4  -8   7  131.39   15.83
   4   8  -7  151.81   16.91
   4   8  -6  118.82    8.53
  -4  -8   6  146.48   10.14
   4   8  -6  132.28    9.50
   4   8  -6  125.82   13.10
   4   8  -6  132.72    9.29
  -4  -8   6  117.56   14.08
  -4  -8   6  150.18    9.04
   4   8  -6  118.40   15.38
   4   8  -5    4.03    3.22
   4   8  -5    6.85    4.18
  -4  -8   5    5.34    4.23
   4   8  -5    3.27    5.58
  -4  -8   5    8.02    8.24
  -4  -8   5    0.85    7.60
   4   8  -5    3.88    7.47
   4   8  -5    3.93    3.75
  -4  -8   5    5.84    3.97
   4   8  -4    0.69    3.69
   4   8  -4   -1.60    3.65
   4   8  -4    3.39    6.07
  -4  -8   4    1.63    8.05
  -4  -8   4    4.32    7.52
  -4  -8   4    4.54    4.18
  -4  -8   4   -1.81    4.00
   4   8  -3  274.47   16.48
  -4  -8   3  300.74   17.12
   4   8  -3  287.36   16.92
   4   8  -3  294.17   22.57
   4   8  -3  275.10   22.15
  -4  -8   3  314.98   22.83
   4   8  -3  261.04   23.30
  -4  -8   2   18.98    4.32
   4   8  -2   20.33    4.11
   4   8  -2   18.46    4.33
  -4  -8   2   31.26    4.86
   4   8  -2   28.20    7.47
   4   8  -2   32.34    8.57
  -4  -8   2   17.48    8.97
  -4  -8   2   17.93    8.37
   4   8  -2   20.18    4.37
   4   8  -2   16.24    9.11
  -4  -8   1    8.30    3.65
   4   8  -1   14.03    3.70
   4   8  -1   14.38    3.80
  -4  -8   1    7.68    3.89
  -4  -8   1   12.37    3.29
   4   8  -1   15.25    6.80
   4   8  -1    7.34    7.08
  -4  -8   1   -0.83    7.26
   4   8  -1   13.15    3.86
   4   8  -1   20.35    9.02
  -4  -8   1   11.13    3.86
  -4  -8   0   -1.58    6.19
   4   8   0   -1.75    8.21
   4   8   0   -3.56    3.69
  -4  -8   0    0.18    3.47
   4   8   0    3.58    4.35
   4   8   0   -0.34    3.01
   4   8   0    0.26    3.69
  -4  -8   0    0.71    2.64
  -4  -8   0    2.33    3.52
   4   8   0    4.19    5.52
   4   8   0   -6.47    7.89
  -4  -8   0   -0.47    3.10
   4   8   1   13.20    5.69
   4   8   1   20.08    4.01
  -4  -8  -1   20.82    3.91
  -4  -8  -1   20.05    3.62
  -4  -8  -1   19.04    4.18
   4   8   1   17.67    7.19
  -4  -8  -1   16.83    3.51
   4   8   1   18.00    6.46
   4   8   1   20.86    3.80
   4   8   2  241.29   14.31
  -4  -8  -2  246.72   14.13
  -4  -8  -2  242.00   14.13
  -4  -8  -2  245.12   14.18
  -4  -8  -2  232.18   13.31
   4   8   2  230.52   13.61
   4   8   3   60.26    5.47
  -4  -8  -3   58.17    4.93
  -4  -8  -3   57.93    5.26
  -4  -8  -3   59.38    5.12
  -4  -8  -3   56.92    5.44
   4   8   4  132.21    8.70
  -4  -8  -4  132.93    8.65
  -4  -8  -4  137.41    8.73
  -4  -8  -4  141.44    8.72
  -4  -8  -5    1.46    1.68
   4   8   5    2.01    2.38
  -4  -8  -5    1.20    2.43
  -4  -8  -5    0.16    2.01
   4   8   6   22.76    2.49
  -4  -8  -6   21.62    2.85
  -4  -8  -6   20.62    2.61
  -4  -8  -7    3.46    1.61
  -4  -8  -7    5.12    1.85
  -4  -8  -7    5.66    1.81
   4   9 -13  141.49    8.12
  -4  -9  12    6.19    3.60
   4   9 -12    7.78    2.82
   4   9 -12    8.55    3.04
   4   9 -12    5.83    3.44
  -4  -9  11  334.96   18.69
   4   9 -11  328.08   18.09
   4   9 -11  331.00   17.96
   4   9 -11  334.88   18.13
  -4  -9  10    0.87    4.09
   4   9 -10    2.73    3.74
   4   9 -10   -0.31    3.27
   4   9  -9  361.70   21.30
  -4  -9   9  410.68   20.97
   4   9  -9  411.88   21.21
  -4  -9   9  407.00   22.43
   4   9  -8  250.22   14.71
  -4  -9   8  228.40   14.77
  -4  -9   8  278.64   15.91
  -4  -9   8  276.70   14.59
   4   9  -8  266.93   14.98
   4   9  -7  718.38   38.82
   4   9  -7  746.58   39.59
  -4  -9   7  649.97   39.03
  -4  -9   7  804.75   40.22
  -4  -9   7  842.11   39.18
   4   9  -7  823.69   39.65
   4   9  -6  152.46    9.80
   4   9  -6  163.59   10.82
   4   9  -6  143.45   10.96
  -4  -9   6  145.96   10.41
  -4  -9   6  183.16   11.38
  -4  -9   6  183.12   10.48
   4   9  -6  166.63   10.84
   4   9  -5  162.23   10.69
   4   9  -5  153.55   11.01
  -4  -9   5  175.05   10.60
   4   9  -5  174.03   11.08
  -4  -9   5  146.34   10.40
  -4  -9   5  159.60   11.10
  -4  -9   4  566.49   30.86
  -4  -9   4  628.93   30.48
   4   9  -4  526.22   30.31
   4   9  -3  266.89   15.04
   4   9  -3  267.90   15.69
  -4  -9   3  290.88   15.75
  -4  -9   3  241.98   15.43
   4   9  -3  276.85   15.55
  -4  -9   2  204.02   12.07
   4   9  -2  174.37   11.32
   4   9  -2  180.93   12.15
  -4  -9   2  198.20   12.20
  -4  -9   2  170.40   11.55
  -4  -9   2  211.56   11.77
   4   9  -2  176.87   11.89
  -4  -9   1  157.35   10.12
   4   9  -1  151.57    9.46
  -4  -9   1  137.80    9.81
  -4  -9   1  151.96   10.31
   4   9  -1  153.28   10.14
  -4  -9   1  170.09    9.96
   4   9  -1  146.10   10.33
   4   9   0   42.58    4.93
  -4  -9   0   36.95    4.62
  -4  -9   0   41.50    4.39
  -4  -9   0   47.04    5.30
  -4  -9   0   44.14    4.68
   4   9   0   38.31    4.65
   4   9   1  202.66   12.36
  -4  -9  -1  205.40   12.13
  -4  -9  -1  202.27   12.04
  -4  -9  -1  202.28   12.34
   4   9   1  191.23   11.80
  -4  -9  -1  209.84   11.66
  -4  -9  -2   15.55    3.14
  -4  -9  -2   11.89    2.59
  -4  -9  -2   12.33    3.62
   4   9   2   14.66    3.25
  -4  -9  -2    5.62    2.11
   4   9   2   11.45    2.53
   4   9   3   32.01    3.72
  -4  -9  -3   35.95    3.73
  -4  -9  -3   36.82    3.51
   4   9   4   10.47    2.59
  -4  -9  -4   11.47    2.57
  -4  -9  -4   14.39    2.28
   4   9   5    7.55    1.77
  -4  -9  -5    5.66    1.71
  -4  -9  -5   10.16    2.02
  -4  -9  -5    7.58    2.45
  -4  -9  -6    1.61    1.56
  -4  -9  -6    0.96    0.98
   4  10 -12    0.80    2.18
   4  10 -12   -0.29    2.38
   4  10 -11    3.11    2.94
   4  10 -11    3.55    2.63
   4  10 -11    1.89    3.34
  -4 -10  11    0.28    3.14
  -4 -10  10   18.43    4.10
   4  10 -10   18.65    3.25
   4  10 -10   12.77    3.00
   4  10  -9  125.65    8.77
   4  10  -9  131.69    8.30
   4  10  -8  107.02    7.26
   4  10  -8  114.84    8.15
   4  10  -8  116.26    8.10
  -4 -10   8   92.14    7.51
  -4 -10   8  110.12    8.48
  -4 -10   8  125.18    7.48
   4  10  -8  126.95    7.79
   4  10  -7  331.06   19.13
   4  10  -7  371.34   20.14
   4  10  -7  371.41   20.41
  -4 -10   7  312.42   19.58
  -4 -10   7  396.32   20.66
  -4 -10   7  408.85   19.78
   4  10  -7  399.19   20.20
   4  10  -6  142.98    9.72
   4  10  -6  142.71    9.91
  -4 -10   6  157.67   10.32
  -4 -10   6  142.03    9.33
   4  10  -6  151.85    9.86
   4  10  -5  232.70   12.99
  -4 -10   5  263.65   13.74
  -4 -10   5  248.13   12.97
   4  10  -4    7.84    3.57
   4  10  -4   10.09    3.91
  -4 -10   4    7.81    4.08
  -4 -10   4    6.82    2.41
   4  10  -4   11.20    4.09
  -4 -10   4   13.72    4.00
  -4 -10   4   11.96    3.45
   4  10  -3  279.77   15.51
   4  10  -3  294.15   16.35
  -4 -10   3  295.78   16.28
  -4 -10   3  291.75   15.93
   4  10  -3  303.90   16.24
  -4 -10   2  177.34   10.78
   4  10  -2  168.87   10.21
  -4 -10   2  158.65   10.30
  -4 -10   2  171.55   11.06
   4  10  -2  182.73   11.01
  -4 -10   2  193.43   10.79
   4  10  -2  173.95   11.11
   4  10  -1  394.01   21.77
  -4 -10   1  421.71   21.52
  -4 -10   1  360.04   21.09
  -4 -10   1  407.46   21.80
  -4 -10   1  410.81   21.27
   4  10  -1  403.06   21.55
   4  10   0  402.51   21.34
  -4 -10   0  407.18   21.03
  -4 -10   0  386.77   20.79
  -4 -10   0  394.96   21.26
   4  10   0  368.82   20.86
  -4 -10   0  399.13   20.74
  -4 -10  -1  143.73    7.88
  -4 -10  -1  141.15    7.61
  -4 -10  -1  135.81    8.08
   4  10   1  143.21    8.11
   4  10   1  127.54    7.46
  -4 -10  -2  125.22    7.58
  -4 -10  -2  126.29    7.77
   4  10   2  142.36    8.01
  -4 -10  -3   83.98    5.39
   4  10   3   92.37    5.51
  -4 -11  11    5.93    2.30
[truncated: 329,988 more chars]
