# Supplementary material for: Efficient Dehydration of 1-Phenylethanol to Styrene by Copper(II) and Zinc(II) Fused-Bisoxazolidine Catalysts
Source: ACS Catal. 2024 Oct 11;14(21):15927–34. doi: 10.1021/acscatal.4c04572 (PMC11536342; doi:10.1021/acscatal.4c04572)
Supplement: Supplementary file 9 — cs4c04572_si_009.cif [file cs4c04572_si_009.cif]

data_9

_vrf_PLAT007_jonap23
;
PROBLEM: _G Number of Unrefined Donor-H Atoms .............. 2 
RESPONSE: The hydrogen atoms on partial-occupancy water
molecule O13 (see below) were placed in positions reasonable
for hydrogen bonding and then given riding models.
;

_vrf_PLAT301_jonap23
;
PROBLEM: _G Main Residue Disorder ..............(Resd  1  ) .. 22% 
RESPONSE: The triflato ligand is modeled as disordered over two
positions (0.920(2):0.080(2)).
;

_vrf_PLAT302_jonap23
;
PROBLEM: _G Anion/Solvent/Minor-Residue Disorder (Resd  2-4) .. 100% 
RESPONSE: The triflate counterion is modeled as disordered over
two positions (0.815(8):0.185(8)). Water solvent molecule O13 is
of partial occupancy (0.109(7)).
;

_vrf_PLAT860_jonap23
;
PROBLEM: _G Number of Least-Squares Restraints ............. 329 
RESPONSE: Analogous bond lengths and angles between the two
positions of each disordered triflate species were restrained
to be similar. Anisotropic displacement parameters for proximal
atoms were restrained to be similar and--for the minor components
of disorder--restrained toward the expected motion relative to
bond direction.
;

_audit_creation_date               2023-06-30
_audit_creation_method
;
Olex2 1.5
(compiled 2023.03.06 svn.rbb2c1857 for OlexSys, GUI svn.r6748)
;
_shelx_SHELXL_version_number       '2019/2'
_audit_contact_author_address      ?
_audit_contact_author_email        ?
_audit_contact_author_name         ''
_audit_contact_author_phone        ?
_publ_contact_author_id_orcid      ?
_publ_section_references
;
Dolomanov, O.V., Bourhis, L.J., Gildea, R.J, Howard, J.A.K. & Puschmann, H.
 (2009), J. Appl. Cryst. 42, 339-341.

#CrysAlisPro, version 171.42.90a
Rigaku Oxford Diffraction (2023). <i>CrysAlisPro Software system,
version 171.42.90a</i>. Rigaku Corporation, Oxford, UK.

#SHELXT-2018/2
Sheldrick, G. M. (2015a). <i>Acta Cryst.</i> A<b>71</b>, 3--8.

#SHELXL-2019/2
Sheldrick, G. M. (2015b). <i>Acta Cryst.</i> C<b>71</b>, 3--8.
;

_publ_contact_author_name        'William D. Jones'
_publ_contact_author_address     
;
 'Department of Chemistry, University of Rochester, Rochester, New York 14627'
;
_publ_contact_author_email       'jones@chem.rochester.edu'
_publ_requested_journal          'ACS Catalysis'
_publ_section_title            
;
Efficient Dehydration of 1-Phenylethanol to Styrene by Copper(II) 
and Zinc(II) Fused-bisoxazolidine Catalysts
;

loop_
_publ_author_name                
 'Aurodeep Panda'
 'Caroline R. Wood'
 'William W. Brennessel'
 'William D. Jones'

_publ_author_address             
;
 Department of Chemistry, University of Rochester, Rochester, NY  14627 USA
;


_chemical_name_common              jonap23
_chemical_name_systematic          '[Zn(FOX-L3)(H2O)(OTf)](OTf)'
_chemical_formula_moiety          
 'C19 H23 F3 N3 O9 S Zn, C F3 O3 S, 0.109(H2 O)'
_chemical_formula_sum              'C20 H23.22 F6 N3 O12.11 S2 Zn'
_chemical_formula_weight           742.88
_chemical_melting_point            ?
_chemical_oxdiff_formula           ?
loop_
  _atom_type_symbol
  _atom_type_description
  _atom_type_scat_dispersion_real
  _atom_type_scat_dispersion_imag
  _atom_type_scat_source
 'C' 'C' 0.0181 0.0091 'International Tables Vol C Tables 4.2.6.8 and 6.1.1.4'
 'H' 'H' 0.0000 0.0000 'International Tables Vol C Tables 4.2.6.8 and 6.1.1.4'
 'F' 'F' 0.0727 0.0534 'International Tables Vol C Tables 4.2.6.8 and 6.1.1.4'
 'N' 'N' 0.0311 0.0180 'International Tables Vol C Tables 4.2.6.8 and 6.1.1.4'
 'O' 'O' 0.0492 0.0322 'International Tables Vol C Tables 4.2.6.8 and 6.1.1.4'
 'S' 'S' 0.3331 0.5567 'International Tables Vol C Tables 4.2.6.8 and 6.1.1.4'
 'Zn' 'Zn' -1.5491 0.6778
 'International Tables Vol C Tables 4.2.6.8 and 6.1.1.4'

_shelx_space_group_comment
;
The symmetry employed for this shelxl refinement is uniquely defined
by the following loop, which should always be used as a source of
symmetry information in preference to the above space-group names.
They are only intended as comments.
;
_space_group_crystal_system        'triclinic'
_space_group_IT_number             2
_space_group_name_H-M_alt          'P -1'
_space_group_name_Hall             '-P 1'
loop_
  _space_group_symop_operation_xyz
 'x, y, z'
 '-x, -y, -z'

_cell_length_a                     8.8083(3)
_cell_length_b                     10.1312(2)
_cell_length_c                     17.2325(2)
_cell_angle_alpha                  89.822(2)
_cell_angle_beta                   81.403(2)
_cell_angle_gamma                  66.483(2)
_cell_volume                       1391.52(6)
_cell_formula_units_Z              2
_cell_measurement_reflns_used      31638
_cell_measurement_temperature      100.01(10)
_cell_measurement_theta_max        79.8630
_cell_measurement_theta_min        4.7520
_shelx_estimated_absorpt_T_max     0.948
_shelx_estimated_absorpt_T_min     0.386
_exptl_absorpt_coefficient_mu      3.626
_exptl_absorpt_correction_T_max    1.00000
_exptl_absorpt_correction_T_min    0.49231
_exptl_absorpt_correction_type     multi-scan
_exptl_absorpt_process_details
;
CrysAlisPro 1.171.42.90a (Rigaku Oxford Diffraction, 2023)
Empirical absorption correction using spherical harmonics,
implemented in SCALE3 ABSPACK scaling algorithm.
;
_exptl_absorpt_special_details     ?
_exptl_crystal_colour              colourless
_exptl_crystal_colour_primary      colourless
_exptl_crystal_density_diffrn      1.773
_exptl_crystal_density_meas        ?
_exptl_crystal_density_method      ?
_exptl_crystal_description         needle
_exptl_crystal_F_000               754
_exptl_crystal_size_max            0.324
_exptl_crystal_size_mid            0.038
_exptl_crystal_size_min            0.015
_exptl_transmission_factor_max     ?
_exptl_transmission_factor_min     ?
_diffrn_reflns_av_R_equivalents    0.0543
_diffrn_reflns_av_unetI/netI       0.0261
_diffrn_reflns_Laue_measured_fraction_full  0.999
_diffrn_reflns_Laue_measured_fraction_max  0.982
_diffrn_reflns_limit_h_max         11
_diffrn_reflns_limit_h_min         -9
_diffrn_reflns_limit_k_max         12
_diffrn_reflns_limit_k_min         -12
_diffrn_reflns_limit_l_max         21
_diffrn_reflns_limit_l_min         -21
_diffrn_reflns_number              47441
_diffrn_reflns_point_group_measured_fraction_full  0.999
_diffrn_reflns_point_group_measured_fraction_max  0.982
_diffrn_reflns_theta_full          74.504
_diffrn_reflns_theta_max           80.346
_diffrn_reflns_theta_min           4.770
_diffrn_ambient_environment        N~2~
_diffrn_ambient_temperature        100.01(10)
_diffrn_detector                   'Hybrid Pixel Array Detector'
_diffrn_detector_area_resol_mean   10.0000
_diffrn_detector_type              HyPix
_diffrn_measured_fraction_theta_full  0.999
_diffrn_measured_fraction_theta_max  0.982
_diffrn_measurement_details
;
List of Runs (angles in degrees, time in seconds):

  # Type    Start    End  Width  t~exp~   \w     \q     \k     \f   Frames
--------------------------------------------------------------------------
  1  \w    -82.00  -2.00   0.50    0.27    --  -47.28 111.00  50.00  160
  2  \w     24.00  85.00   0.50    0.27    --   47.28-111.00 -43.00  122
  3  \w   -160.00 -81.00   0.50    1.08    --  -91.75-111.00 -43.00  158
  4  \w    -82.00 -23.00   0.50    1.08    --  -91.75 111.00  50.00  118
  5  \w    103.00 178.00   0.50    1.08    --  113.25 111.00  50.00  150
  6  \w     45.00 108.00   0.50    1.08    --  113.25-111.00 -43.00  126
  7  \w   -119.00 -65.00   0.50    0.27    --  -47.28   0.00  60.00  108
  8  \w    -31.00  26.00   0.50    0.27    --  -47.28  38.00-120.00  114
  9  \w     -9.00  28.00   0.50    0.27    --  -47.28  19.00 120.00   74
 10  \w   -120.00 -32.00   0.50    0.27    --  -47.28 -57.00   0.00  176
 11  \w    -86.00 -13.00   0.50    0.27    --  -47.28 125.00 150.00  146
 12  \w     -9.00  28.00   0.50    0.27    --  -47.28  19.00 150.00   74
 13  \w    -24.00  62.00   0.50    0.27    --   47.28 -57.00  60.00  172
 14  \w    -63.00 -19.00   0.50    1.08    --  -91.75  61.00   0.00   88
 15  \w    -63.00 -19.00   0.50    1.08    --  -91.75  61.00  60.00   88
 16  \w   -163.00 -76.00   0.50    1.08    --  -91.75 -58.00  27.35  174
 17  \w     42.00 106.00   0.50    1.08    --  113.25 -94.00 -30.00  128
 18  \w     42.00  83.00   0.50    1.08    --  113.25 -61.00 -90.00   82
 19  \w     42.00 106.00   0.50    1.08    --  113.25 -94.00  60.00  128
 20  \w     42.00  83.00   0.50    1.08    --  113.25 -61.00 120.00   82
 21  \w     44.00 111.00   0.50    1.08    --  113.25-125.00 -60.00  134
 22  \w     44.00 111.00   0.50    1.08    --  113.25-125.00-150.00  134
 23  \w     42.00  83.00   0.50    1.08    --  113.25 -61.00-150.00   82
 24  \w     42.00 106.00   0.50    1.08    --  113.25 -94.00  90.00  128
 25  \w     42.00  83.00   0.50    1.08    --  113.25 -61.00-180.00   82
 26  \w    100.00 178.00   0.50    1.08    --  113.25  15.00 -90.00  156
 27  \w     95.00 178.00   0.50    1.08    --  113.25 125.00 150.00  166
 28  \w     42.00  83.00   0.50    1.08    --  113.25 -61.00 -30.00   82
 29  \w     41.00 178.00   0.50    1.08    --  113.25   0.00 150.00  274
 30  \w     42.00  83.00   0.50    1.08    --  113.25 -61.00 -60.00   82
 31  \w     95.00 178.00   0.50    1.08    --  113.25 125.00 -60.00  166
 32  \w    101.00 178.00   0.50    1.08    --  113.25  45.00  60.00  154
 33  \w     42.00 106.00   0.50    1.08    --  113.25 -94.00 120.00  128
 34  \w     42.00 106.00   0.50    1.08    --  113.25 -94.00-180.00  128
 35  \w     97.00 178.00   0.50    1.08    --  113.25  61.00 120.00  162
 36  \w     42.00  83.00   0.50    1.08    --  113.25 -61.00  60.00   82
 37  \w     42.00 106.00   0.50    1.08    --  113.25 -94.00-150.00  128
 38  \w    101.00 178.00   0.50    1.08    --  113.25  45.00 -30.00  154
 39  \w     42.00 106.00   0.50    1.08    --  113.25 -94.00 -90.00  128
 40  \w     44.00 111.00   0.50    1.08    --  113.25-125.00  60.00  134
 41  \w     42.00 106.00   0.50    1.08    --  113.25 -94.00 150.00  128
 42  \w     44.00 111.00   0.50    1.08    --  113.25-125.00  90.00  134
 43  \w     41.00 178.00   0.50    1.08    --  113.25   0.00-120.00  274
 44  \w     41.00 178.00   0.50    1.08    --  113.25   0.00-180.00  274
 45  \w     44.00 111.00   0.50    1.08    --  113.25-125.00   0.00  134
 46  \w     42.00  83.00   0.50    1.08    --  113.25 -61.00 150.00   82
 47  \w   -120.00 -32.00   0.50    0.27    --  -47.28 -57.00 -60.00  176
 48  \w   -120.00 -25.00   0.50    0.27    --  -47.28 -77.00 -90.00  190
 49  \w   -120.00 -34.00   0.50    0.27    --  -47.28 -38.00-180.00  172
 50  \w   -120.00 -25.00   0.50    0.27    --  -47.28 -77.00-180.00  190
 51  \w   -120.00 -25.00   0.50    0.27    --  -47.28 -77.00  90.00  190
 52  \w     25.00 120.00   0.50    0.27    --   47.28  77.00  30.00  190
 53  \w     25.00 120.00   0.50    0.27    --   47.28  77.00 120.00  190
 54  \w     25.00 120.00   0.50    0.27    --   47.28  77.00-180.00  190
 55  \w     25.00 120.00   0.50    0.27    --   47.28  77.00 -30.00  190
 56  \w     25.00 120.00   0.50    0.27    --   47.28  77.00-120.00  190
 57  \w   -163.00 -71.00   0.50    1.08    --  -91.75 -77.00 -30.00  184
 58  \w   -163.00 -69.00   0.50    1.08    --  -91.75 -77.00-120.00  188
 59  \w   -163.00 -69.00   0.50    1.08    --  -91.75 -77.00  90.00  188
 60  \w   -163.00 -69.00   0.50    1.08    --  -91.75 -77.00   0.00  188
 61  \w   -163.00 -71.00   0.50    1.08    --  -91.75 -71.00-170.43  184
 62  \w   -163.00 -69.00   0.50    1.08    --  -91.75 -77.00 -71.49  188
 63  \w   -163.00 -69.00   0.50    1.08    --  -91.75 -76.00 142.79  188
 64  \w    101.00 178.00   0.50    1.08    --  113.25  30.00 -60.00  154
 65  \w     97.00 178.00   0.50    1.08    --  113.25  61.00   0.00  162
;
_diffrn_measurement_device         'four-circle diffractometer'
_diffrn_measurement_device_type    'XtaLAB Synergy, Dualflex, HyPix'
_diffrn_measurement_method         '\w scans'
_diffrn_orient_matrix_type        
 'CrysAlisPro convention (1999,Acta A55,543-557)'
_diffrn_orient_matrix_UB_11        0.0702734000
_diffrn_orient_matrix_UB_12        -0.0199057000
_diffrn_orient_matrix_UB_13        -0.0885729000
_diffrn_orient_matrix_UB_21        -0.0717454000
_diffrn_orient_matrix_UB_22        0.1649516000
_diffrn_orient_matrix_UB_23        -0.0051918000
_diffrn_orient_matrix_UB_31        0.1651457000
_diffrn_orient_matrix_UB_32        0.0017450000
_diffrn_orient_matrix_UB_33        0.0182922000
_diffrn_radiation_monochromator    mirror
_diffrn_radiation_probe            x-ray
_diffrn_radiation_type             'Cu K\a'
_diffrn_radiation_wavelength       1.54184
_diffrn_source                     'micro-focus sealed X-ray tube'
_diffrn_source_type                'PhotonJet (Cu) X-ray Source'
_reflns_Friedel_coverage           0.000
_reflns_Friedel_fraction_full      .
_reflns_Friedel_fraction_max       .
_reflns_number_gt                  5477
_reflns_number_total               5978
_reflns_special_details
;
 Reflections were merged by SHELXL according to the crystal
 class for the calculation of statistics and refinement.
 
 _reflns_Friedel_fraction is defined as the number of unique
 Friedel pairs measured divided by the number that would be
 possible theoretically, ignoring centric projections and
 systematic absences.
;
_reflns_threshold_expression       'I > 2\s(I)'
_computing_cell_refinement         'CrysAlisPro 1.171.42.90a (Rigaku OD, 2023)'
_computing_data_collection         'CrysAlisPro 1.171.42.90a (Rigaku OD, 2023)'
_computing_data_reduction          'CrysAlisPro 1.171.42.90a (Rigaku OD, 2023)'
_computing_molecular_graphics      'Olex2 1.5 (Dolomanov et al., 2009)'
_computing_publication_material    'Olex2 1.5 (Dolomanov et al., 2009)'
_computing_structure_refinement    'SHELXL 2019/2 (Sheldrick, 2015b)'
_computing_structure_solution      'SHELXT 2018/2 (Sheldrick, 2015a)'
_refine_diff_density_max           0.846
_refine_diff_density_min           -0.607
_refine_diff_density_rms           0.069
_refine_ls_extinction_coef         .
_refine_ls_extinction_method       none
_refine_ls_goodness_of_fit_ref     1.066
_refine_ls_hydrogen_treatment      mixed
_refine_ls_matrix_type             full
_refine_ls_number_parameters       565
_refine_ls_number_reflns           5978
_refine_ls_number_restraints       329
_refine_ls_R_factor_all            0.0376
_refine_ls_R_factor_gt             0.0346
_refine_ls_restrained_S_all        1.056
_refine_ls_shift/su_max            0.002
_refine_ls_shift/su_mean           0.000
_refine_ls_structure_factor_coef   Fsqd
_refine_ls_weighting_details      
 'w=1/[\s^2^(Fo^2^)+(0.0429P)^2^+1.4912P] where P=(Fo^2^+2Fc^2^)/3'
_refine_ls_weighting_scheme        calc
_refine_ls_wR_factor_gt            0.0892
_refine_ls_wR_factor_ref           0.0912
_refine_special_details 
;
The triflato ligand is modeled as disordered over two
positions (0.920(2):0.080(2)). The triflate counterion is
modeled as disordered over two positions (0.815(8):0.185(8)).
Water solvent molecule O13 is of partial occupancy (0.109(7)).

Analogous bond lengths and angles between the two positions
of each disordered triflate species were restrained to be
similar. Anisotropic displacement parameters for proximal atoms
were restrained to be similar and--for the minor components
of disorder--restrained toward the expected motion relative
to bond direction.
;
_olex2_refinement_description
;
1. Fixed Uiso
 At 1.2 times of:
  All C(H) groups, All C(H,H) groups
 At 1.5 times of:
  All C(H,H,H) groups, All O(H,H) groups
2. Restrained distances
 Zn1-O7 \\sim Zn1-O7'
 with sigma of 0.02
 S2-O10 \\sim S2-O11 \\sim S2-O12 \\sim S2'-O10' \\sim S2'-O11' \\sim S2'-O12'
 with sigma of 0.02
 S1-O7 \\sim S1'-O7'
 with sigma of 0.02
 C20-F4 \\sim C20-F5 \\sim C20-F6 \\sim C20'-F4' \\sim C20'-F5' \\sim C20'-F6'
 with sigma of 0.02
 S1-O8 \\sim S1-O9 \\sim S1'-O8' \\sim S1'-O9'
 with sigma of 0.02
 S2-C20 \\sim S2'-C20'
 with sigma of 0.02
 C19-F1 \\sim C19-F2 \\sim C19-F3 \\sim C19'-F1' \\sim C19'-F2' \\sim C19'-F3'
 with sigma of 0.02
 O10-O11 \\sim O11-O12 \\sim O12-O10 \\sim O10'-O11' \\sim O11'-O12' \\sim
O12'-O10'
 with sigma of 0.04
 S1-C19 \\sim S1'-C19'
 with sigma of 0.02
 F4-F5 \\sim F5-F6 \\sim F6-F4 \\sim F4'-F5' \\sim F5'-F6' \\sim F6'-F4'
 with sigma of 0.04
 O7-O8 \\sim O8-O9 \\sim O9-O7 \\sim O7'-O8' \\sim O8'-O9' \\sim O9'-O7'
 with sigma of 0.04
 F1-F2 \\sim F2-F3 \\sim F3-F1 \\sim F1'-F2' \\sim F2'-F3' \\sim F3'-F1'
 with sigma of 0.04
3. Uiso/Uaniso restraints and constraints
All non-hydrogen atoms have similar U: within 1.2A with sigma of 0.02 and sigma
for terminal atoms of 0.04 within 1.2A
O7 \\sim O7': within 2A with sigma of 0.002 and sigma for terminal atoms of
0.004 within 2A
S2 \\sim S2': within 2A with sigma of 0.002 and sigma for terminal atoms of
0.004 within 2A
4. Rigid body (RIGU) restrains
 S2', F4', F5', F6', O10', O11', O12', C20'
 with sigma for 1-2 distances of 0.004 and sigma for 1-3 distances of 0.004
 S1', F1', F2', F3', O7', O8', O9', C19'
 with sigma for 1-2 distances of 0.004 and sigma for 1-3 distances of 0.004
5. Others
 Sof(S1')=Sof(F1')=Sof(F2')=Sof(F3')=Sof(O7')=Sof(O8')=Sof(O9')=Sof(C19')=1-
 FVAR(1)
 Sof(S1)=Sof(F1)=Sof(F2)=Sof(F3)=Sof(O7)=Sof(O8)=Sof(O9)=Sof(C19)=FVAR(1)
 Sof(S2')=Sof(F4')=Sof(F5')=Sof(F6')=Sof(O10')=Sof(O11')=Sof(O12')=Sof(C20')=1-
 FVAR(2)
 Sof(S2)=Sof(F4)=Sof(F5)=Sof(F6)=Sof(O10)=Sof(O11)=Sof(O12)=Sof(C20)=FVAR(2)
 Sof(O13)=Sof(H13A)=Sof(H13B)=FVAR(3)
6.a Riding coordinates:
 O13(H13A,H13B)
6.b Ternary CH refined with riding coordinates:
 C4(H4), C6(H6)
6.c Secondary CH2 refined with riding coordinates:
 C1(H1A,H1B), C3(H3A,H3B), C5(H5A,H5B)
6.d Aromatic/amide H refined with riding coordinates:
 C8(H8), C9(H9), C10(H10), C14(H14), C15(H15), C16(H16)
6.e Idealised Me refined as rotating group:
 C12(H12A,H12B,H12C), C18(H18A,H18B,H18C)
;
_atom_sites_solution_hydrogens     mixed
_atom_sites_solution_primary       dual
_atom_sites_solution_secondary     difmap
loop_
  _atom_site_label
  _atom_site_type_symbol
  _atom_site_fract_x
  _atom_site_fract_y
  _atom_site_fract_z
  _atom_site_U_iso_or_equiv
  _atom_site_adp_type
  _atom_site_occupancy
  _atom_site_site_symmetry_order
  _atom_site_calc_flag
  _atom_site_refinement_flags_posn
  _atom_site_refinement_flags_adp
  _atom_site_refinement_flags_occupancy
  _atom_site_disorder_assembly
  _atom_site_disorder_group
 Zn1 Zn 0.73814(3) 0.35493(3) 0.74516(2) 0.01543(8) Uani 1 1 d D . . . .
 O1 O 0.74507(18) 0.56627(15) 0.71760(9) 0.0205(3) Uani 1 1 d . . . . .
 H1 H 0.776(4) 0.585(4) 0.674(2) 0.052(10) Uiso 1 1 d . . . . .
 O2 O 0.66387(18) 0.58464(15) 0.95584(8) 0.0199(3) Uani 1 1 d . . . . .
 O3 O 0.32115(17) 0.62119(15) 0.90829(8) 0.0206(3) Uani 1 1 d . . . . .
 O4 O 1.13279(18) 0.17655(16) 0.71741(8) 0.0241(3) Uani 1 1 d . . . . .
 O5 O 0.5570(2) 0.35042(19) 0.59356(9) 0.0298(3) Uani 1 1 d . . . . .
 O6 O 0.8607(2) 0.26022(19) 0.64163(9) 0.0291(3) Uani 1 1 d . . . . .
 H6A H 0.958(5) 0.259(4) 0.6289(19) 0.044 Uiso 1 1 d . U . . .
 H6B H 0.806(4) 0.286(3) 0.600(2) 0.044 Uiso 1 1 d . U . . .
 N1 N 0.59507(19) 0.49551(16) 0.84813(9) 0.0137(3) Uani 1 1 d . . . . .
 N2 N 0.92999(19) 0.31016(17) 0.81430(9) 0.0151(3) Uani 1 1 d . . . . .
 N3 N 0.4845(2) 0.42236(17) 0.72202(10) 0.0177(3) Uani 1 1 d . . . . .
 C1 C 0.5967(2) 0.6844(2) 0.75385(11) 0.0194(4) Uani 1 1 d . . . . .
 H1A H 0.501587 0.695188 0.726512 0.023 Uiso 1 1 calc R U . . .
 H1B H 0.614125 0.775068 0.750856 0.023 Uiso 1 1 calc R U . . .
 C2 C 0.5586(2) 0.65312(19) 0.83974(11) 0.0167(4) Uani 1 1 d . . . . .
 C3 C 0.6680(3) 0.6783(2) 0.89397(12) 0.0204(4) Uani 1 1 d . . . . .
 H3A H 0.783978 0.652140 0.866290 0.024 Uiso 1 1 calc R U . . .
 H3B H 0.620870 0.780257 0.914519 0.024 Uiso 1 1 calc R U . . .
 C4 C 0.6889(2) 0.4540(2) 0.91541(10) 0.0155(3) Uani 1 1 d . . . . .
 H4 H 0.642280 0.396619 0.951207 0.019 Uiso 1 1 calc R U . . .
 C5 C 0.3697(3) 0.7310(2) 0.87469(13) 0.0222(4) Uani 1 1 d . . . . .
 H5A H 0.352285 0.806481 0.915500 0.027 Uiso 1 1 calc R U . . .
 H5B H 0.303186 0.776614 0.833017 0.027 Uiso 1 1 calc R U . . .
 C6 C 0.4284(2) 0.4921(2) 0.86358(11) 0.0167(4) Uani 1 1 d . . . . .
 H6 H 0.433059 0.407079 0.894344 0.020 Uiso 1 1 calc R U . . .
 C7 C 0.8765(2) 0.3677(2) 0.88880(11) 0.0160(4) Uani 1 1 d . . . . .
 C8 C 0.9840(3) 0.3479(2) 0.94278(12) 0.0223(4) Uani 1 1 d . . . . .
 H8 H 0.942859 0.390602 0.994814 0.027 Uiso 1 1 calc R U . . .
 C9 C 1.1538(3) 0.2641(2) 0.91891(13) 0.0252(4) Uani 1 1 d . . . . .
 H9 H 1.230471 0.249654 0.954660 0.030 Uiso 1 1 calc R U . . .
 C10 C 1.2109(3) 0.2019(2) 0.84334(13) 0.0230(4) Uani 1 1 d . . . . .
 H10 H 1.326224 0.142667 0.826484 0.028 Uiso 1 1 calc R U . . .
 C11 C 1.0945(2) 0.2287(2) 0.79260(11) 0.0176(4) Uani 1 1 d . . . . .
 C12 C 1.3051(3) 0.0851(3) 0.68849(14) 0.0327(5) Uani 1 1 d . . . . .
 H12A H 1.316562 0.054736 0.633217 0.049 Uiso 1 1 calc R U . . .
 H12B H 1.340843 -0.000008 0.719531 0.049 Uiso 1 1 calc R U . . .
 H12C H 1.375307 0.138372 0.692982 0.049 Uiso 1 1 calc R U . . .
 C13 C 0.3675(2) 0.4835(2) 0.78613(12) 0.0181(4) Uani 1 1 d . . . . .
 C14 C 0.1972(3) 0.5359(2) 0.78447(14) 0.0258(4) Uani 1 1 d . . . . .
 H14 H 0.117911 0.579285 0.830517 0.031 Uiso 1 1 calc R U . . .
 C15 C 0.1454(3) 0.5233(3) 0.71392(15) 0.0315(5) Uani 1 1 d . . . . .
 H15 H 0.029030 0.558853 0.711092 0.038 Uiso 1 1 calc R U . . .
 C16 C 0.2618(3) 0.4596(3) 0.64795(14) 0.0292(5) Uani 1 1 d . . . . .
 H16 H 0.227797 0.449102 0.599396 0.035 Uiso 1 1 calc R U . . .
 C17 C 0.4309(3) 0.4110(2) 0.65422(12) 0.0222(4) Uani 1 1 d . . . . .
 C18 C 0.5141(4) 0.3187(3) 0.52018(14) 0.0388(6) Uani 1 1 d . . . . .
 H18A H 0.616244 0.275731 0.481105 0.058 Uiso 1 1 calc R U . . .
 H18B H 0.436934 0.408011 0.501298 0.058 Uiso 1 1 calc R U . . .
 H18C H 0.460059 0.250796 0.528378 0.058 Uiso 1 1 calc R U . . .
 S1 S 0.67904(8) 0.07835(6) 0.85391(4) 0.01960(16) Uani 0.920(2) 1 d D U P A 1
 F1 F 0.8947(3) -0.1421(2) 0.91458(15) 0.0406(6) Uani 0.920(2) 1 d D U P A 1
 F2 F 0.9657(3) 0.0344(2) 0.89869(15) 0.0591(7) Uani 0.920(2) 1 d D U P A 1
 F3 F 0.9862(3) -0.1019(3) 0.80095(13) 0.0759(8) Uani 0.920(2) 1 d D U P A 1
 O7 O 0.7042(3) 0.1666(2) 0.79113(12) 0.0320(5) Uani 0.920(2) 1 d D U P A 1
 O8 O 0.6121(3) -0.0200(3) 0.83059(17) 0.0301(6) Uani 0.920(2) 1 d D U P A 1
 O9 O 0.6052(3) 0.1567(2) 0.92793(13) 0.0465(5) Uani 0.920(2) 1 d D U P A 1
 C19 C 0.8923(3) -0.0386(3) 0.86770(15) 0.0285(5) Uani 0.920(2) 1 d D . P A 1
 S1' S 0.7623(12) 0.0354(9) 0.8180(5) 0.033(2) Uani 0.080(2) 1 d D U P A 2
 F1' F 0.853(3) -0.111(2) 0.9395(16) 0.037(5) Uani 0.080(2) 1 d D U P A 2
 F2' F 0.621(2) 0.059(2) 0.9620(12) 0.049(4) Uani 0.080(2) 1 d D U P A 2
 F3' F 0.847(3) 0.095(2) 0.9487(14) 0.056(5) Uani 0.080(2) 1 d D U P A 2
 O7' O 0.684(3) 0.1941(17) 0.8181(15) 0.0311(15) Uani 0.080(2) 1 d D U P A 2
 O8' O 0.932(2) -0.024(3) 0.7811(16) 0.046(5) Uani 0.080(2) 1 d D U P A 2
 O9' O 0.656(3) -0.033(3) 0.810(2) 0.033(6) Uani 0.080(2) 1 d D U P A 2
 C19' C 0.772(2) 0.021(2) 0.9225(10) 0.036(4) Uani 0.080(2) 1 d D . P A 2
 S2 S 0.9135(3) 0.7224(2) 0.52929(11) 0.0232(3) Uani 0.815(8) 1 d D U P B 1
 F4 F 0.8623(6) 0.8802(4) 0.65808(15) 0.0819(13) Uani 0.815(8) 1 d D U P B 1
 F5 F 0.6492(4) 0.9382(4) 0.6000(3) 0.0890(15) Uani 0.815(8) 1 d D U P B 1
 F6 F 0.8500(8) 0.9951(6) 0.5515(3) 0.0741(17) Uani 0.815(8) 1 d D U P B 1
 O10 O 0.8510(9) 0.7539(8) 0.4563(3) 0.0406(18) Uani 0.815(8) 1 d D U P B 1
 O11 O 1.0899(5) 0.6901(4) 0.5243(2) 0.0370(7) Uani 0.815(8) 1 d D U P B 1
 O12 O 0.8566(6) 0.6286(4) 0.5762(2) 0.0452(9) Uani 0.815(8) 1 d D U P B 1
 C20 C 0.8154(6) 0.8935(4) 0.5875(2) 0.0461(10) Uani 0.815(8) 1 d D U P B 1
 S2' S 0.8712(12) 0.7433(11) 0.5355(6) 0.0313(11) Uani 0.185(8) 1 d D U P B 2
 F4' F 0.754(2) 0.9396(17) 0.6427(7) 0.065(4) Uani 0.185(8) 1 d D U P B 2
 F5' F 0.6068(13) 0.9638(13) 0.5483(9) 0.059(3) Uani 0.185(8) 1 d D U P B 2
 F6' F 0.837(2) 1.003(2) 0.5302(14) 0.057(5) Uani 0.185(8) 1 d D U P B 2
 O10' O 0.856(4) 0.746(3) 0.4532(10) 0.025(5) Uani 0.185(8) 1 d D U P B 2
 O11' O 1.0418(18) 0.699(2) 0.5466(11) 0.049(4) Uani 0.185(8) 1 d D U P B 2
 O12' O 0.7818(19) 0.6667(18) 0.5777(9) 0.034(3) Uani 0.185(8) 1 d D U P B 2
 C20' C 0.7574(18) 0.9289(16) 0.5654(9) 0.044(3) Uani 0.185(8) 1 d D U P B 2
 O13 O 0.211(2) 0.822(2) 0.6548(11) 0.051(7) Uani 0.109(7) 1 d . . P . .
 H13A H 0.171208 0.787312 0.622013 0.076 Uiso 0.109(7) 1 d R U P . .
 H13B H 0.144048 0.844902 0.698313 0.076 Uiso 0.109(7) 1 d R U P . .

loop_
  _atom_site_aniso_label
  _atom_site_aniso_U_11
  _atom_site_aniso_U_22
  _atom_site_aniso_U_33
  _atom_site_aniso_U_23
  _atom_site_aniso_U_13
  _atom_site_aniso_U_12
 Zn1 0.01470(13) 0.01946(14) 0.01212(13) 0.00014(9) -0.00198(9) -0.00693(10)
 O1 0.0194(7) 0.0236(7) 0.0173(7) 0.0055(5) -0.0002(5) -0.0085(6)
 O2 0.0288(7) 0.0176(6) 0.0149(6) -0.0007(5) -0.0043(5) -0.0108(6)
 O3 0.0182(7) 0.0199(7) 0.0202(7) 0.0009(5) 0.0029(5) -0.0061(5)
 O4 0.0170(7) 0.0285(8) 0.0184(7) -0.0008(6) -0.0003(5) -0.0014(6)
 O5 0.0292(8) 0.0421(9) 0.0191(7) -0.0029(6) -0.0085(6) -0.0139(7)
 O6 0.0224(8) 0.0445(9) 0.0159(7) -0.0037(6) -0.0015(6) -0.0093(7)
 N1 0.0150(7) 0.0154(7) 0.0121(7) 0.0015(5) -0.0024(6) -0.0076(6)
 N2 0.0149(7) 0.0165(7) 0.0151(7) 0.0025(6) -0.0028(6) -0.0074(6)
 N3 0.0178(8) 0.0194(8) 0.0179(8) 0.0029(6) -0.0053(6) -0.0088(6)
 C1 0.0203(9) 0.0190(9) 0.0189(9) 0.0050(7) -0.0027(7) -0.0081(7)
 C2 0.0196(9) 0.0139(8) 0.0172(9) 0.0019(7) -0.0021(7) -0.0078(7)
 C3 0.0267(10) 0.0178(9) 0.0197(9) 0.0027(7) -0.0053(8) -0.0116(8)
 C4 0.0193(9) 0.0173(8) 0.0104(8) -0.0004(6) -0.0019(7) -0.0082(7)
 C5 0.0210(10) 0.0169(9) 0.0255(10) 0.0011(7) 0.0004(8) -0.0059(8)
 C6 0.0139(8) 0.0178(9) 0.0166(9) 0.0016(7) 0.0009(7) -0.0057(7)
 C7 0.0178(9) 0.0182(9) 0.0153(8) 0.0019(7) -0.0040(7) -0.0102(7)
 C8 0.0233(10) 0.0284(10) 0.0189(9) 0.0020(8) -0.0061(8) -0.0134(8)
 C9 0.0205(10) 0.0351(11) 0.0241(10) 0.0063(8) -0.0103(8) -0.0133(9)
 C10 0.0161(9) 0.0279(10) 0.0263(10) 0.0063(8) -0.0056(8) -0.0096(8)
 C11 0.0162(9) 0.0191(9) 0.0181(9) 0.0025(7) -0.0016(7) -0.0084(7)
 C12 0.0214(10) 0.0329(12) 0.0271(11) 0.0003(9) 0.0024(9) 0.0041(9)
 C13 0.0171(9) 0.0189(9) 0.0210(9) 0.0039(7) -0.0035(7) -0.0101(7)
 C14 0.0172(10) 0.0296(11) 0.0318(11) 0.0042(9) -0.0046(8) -0.0106(8)
 C15 0.0201(10) 0.0353(12) 0.0423(13) 0.0062(10) -0.0137(9) -0.0115(9)
 C16 0.0312(12) 0.0314(11) 0.0316(12) 0.0049(9) -0.0170(9) -0.0155(9)
 C17 0.0262(10) 0.0234(10) 0.0216(10) 0.0029(8) -0.0090(8) -0.0131(8)
 C18 0.0472(15) 0.0552(16) 0.0222(11) -0.0032(10) -0.0130(10) -0.0265(13)
 S1 0.0169(3) 0.0158(3) 0.0264(3) 0.0008(2) -0.0048(2) -0.0065(2)
 F1 0.0423(12) 0.0324(10) 0.0604(18) 0.0268(10) -0.0290(11) -0.0217(9)
 F2 0.0535(12) 0.0448(10) 0.1103(18) 0.0400(11) -0.0577(13) -0.0371(9)
 F3 0.0330(10) 0.0994(19) 0.0491(12) 0.0056(12) 0.0027(9) 0.0179(11)
 O7 0.0371(10) 0.0291(9) 0.0422(13) 0.0187(8) -0.0215(10) -0.0212(8)
 O8 0.0287(12) 0.0235(10) 0.0483(19) 0.0108(10) -0.0189(11) -0.0165(9)
 O9 0.0501(13) 0.0368(11) 0.0383(11) -0.0129(9) -0.0003(9) -0.0050(9)
 C19 0.0228(11) 0.0288(12) 0.0378(14) 0.0124(10) -0.0099(10) -0.0127(10)
 S1' 0.041(5) 0.031(4) 0.034(4) 0.007(3) -0.010(3) -0.021(3)
 F1' 0.059(11) 0.040(8) 0.024(10) 0.015(6) -0.012(8) -0.030(7)
 F2' 0.063(8) 0.050(10) 0.037(8) -0.006(7) 0.003(6) -0.029(7)
 F3' 0.070(11) 0.059(10) 0.059(10) 0.010(8) -0.021(8) -0.041(9)
 O7' 0.037(2) 0.028(2) 0.042(3) 0.017(2) -0.022(2) -0.022(2)
 O8' 0.043(8) 0.046(10) 0.046(10) 0.014(8) 0.003(6) -0.018(6)
 O9' 0.048(12) 0.034(10) 0.022(11) 0.005(8) -0.008(8) -0.022(10)
 C19' 0.054(8) 0.035(8) 0.027(7) 0.013(5) -0.010(5) -0.025(6)
 S2 0.0285(8) 0.0262(6) 0.0137(4) -0.0001(4) 0.0022(5) -0.0116(5)
 F4 0.118(3) 0.090(2) 0.0348(13) -0.0293(13) -0.0004(15) -0.042(2)
 F5 0.0454(17) 0.081(2) 0.104(4) -0.017(2) 0.037(2) -0.0044(15)
 F6 0.103(3) 0.0377(19) 0.078(3) -0.0146(17) 0.022(2) -0.038(2)
 O10 0.042(3) 0.074(4) 0.023(2) 0.0151(19) -0.0121(17) -0.040(3)
 O11 0.0289(16) 0.0464(15) 0.0317(17) 0.0064(12) -0.0070(13) -0.0103(14)
 O12 0.068(3) 0.0467(19) 0.0237(12) 0.0063(12) 0.0083(18) -0.0320(19)
 C20 0.049(2) 0.039(2) 0.041(2) -0.0066(16) 0.0119(18) -0.0144(18)
 S2' 0.035(2) 0.0353(17) 0.0164(16) 0.0029(13) -0.0011(18) -0.0081(17)
 F4' 0.064(8) 0.083(8) 0.044(5) -0.024(4) 0.008(5) -0.030(6)
 F5' 0.037(4) 0.056(6) 0.069(8) -0.002(5) 0.006(4) -0.008(4)
 F6' 0.031(5) 0.034(6) 0.085(11) -0.002(6) 0.010(6) 0.001(4)
 O10' 0.038(11) 0.016(7) 0.021(8) 0.006(4) -0.005(5) -0.010(6)
 O11' 0.021(6) 0.077(8) 0.044(9) 0.016(7) -0.009(5) -0.012(5)
 O12' 0.039(6) 0.049(7) 0.021(5) 0.015(5) -0.006(5) -0.022(6)
 C20' 0.035(6) 0.038(6) 0.048(6) -0.012(4) 0.007(4) -0.006(4)
 O13 0.049(12) 0.075(15) 0.039(11) -0.019(9) 0.006(8) -0.041(11)

_geom_special_details
;
 All esds (except the esd in the dihedral angle between two l.s. planes)
 are estimated using the full covariance matrix.  The cell esds are taken
 into account individually in the estimation of esds in distances, angles
 and torsion angles; correlations between esds in cell parameters are only
 used when they are defined by crystal symmetry.  An approximate (isotropic)
 treatment of cell esds is used for estimating esds involving l.s. planes.
;
loop_
  _geom_bond_atom_site_label_1
  _geom_bond_atom_site_label_2
  _geom_bond_distance
  _geom_bond_site_symmetry_2
  _geom_bond_publ_flag
 Zn1 O1 2.2142(15) . ?
 Zn1 O6 1.9691(15) . ?
 Zn1 N1 2.1634(15) . ?
 Zn1 N2 2.1137(16) . ?
 Zn1 N3 2.1591(16) . ?
 Zn1 O7 2.1756(18) . ?
 Zn1 O7' 2.210(16) . ?
 O1 H1 0.81(4) . ?
 O1 C1 1.429(2) . ?
 O2 C3 1.431(2) . ?
 O2 C4 1.419(2) . ?
 O3 C5 1.435(2) . ?
 O3 C6 1.414(2) . ?
 O4 C11 1.343(2) . ?
 O4 C12 1.437(2) . ?
 O5 C17 1.348(3) . ?
 O5 C18 1.445(3) . ?
 O6 H6A 0.85(4) . ?
 O6 H6B 0.90(3) . ?
 N1 C2 1.509(2) . ?
 N1 C4 1.487(2) . ?
 N1 C6 1.467(2) . ?
 N2 C7 1.347(2) . ?
 N2 C11 1.344(2) . ?
 N3 C13 1.350(3) . ?
 N3 C17 1.346(3) . ?
 C1 H1A 0.9900 . ?
 C1 H1B 0.9900 . ?
 C1 C2 1.529(3) . ?
 C2 C3 1.528(3) . ?
 C2 C5 1.552(3) . ?
 C3 H3A 0.9900 . ?
 C3 H3B 0.9900 . ?
 C4 H4 1.0000 . ?
 C4 C7 1.526(3) . ?
 C5 H5A 0.9900 . ?
 C5 H5B 0.9900 . ?
 C6 H6 1.0000 . ?
 C6 C13 1.526(3) . ?
 C7 C8 1.383(3) . ?
 C8 H8 0.9500 . ?
 C8 C9 1.390(3) . ?
 C9 H9 0.9500 . ?
 C9 C10 1.379(3) . ?
 C10 H10 0.9500 . ?
 C10 C11 1.391(3) . ?
 C12 H12A 0.9800 . ?
 C12 H12B 0.9800 . ?
 C12 H12C 0.9800 . ?
 C13 C14 1.382(3) . ?
 C14 H14 0.9500 . ?
 C14 C15 1.384(3) . ?
 C15 H15 0.9500 . ?
 C15 C16 1.374(4) . ?
 C16 H16 0.9500 . ?
 C16 C17 1.391(3) . ?
 C18 H18A 0.9800 . ?
 C18 H18B 0.9800 . ?
 C18 H18C 0.9800 . ?
 S1 O7 1.4489(19) . ?
 S1 O8 1.430(2) . ?
 S1 O9 1.423(2) . ?
 S1 C19 1.829(2) . ?
 F1 C19 1.317(3) . ?
 F2 C19 1.318(3) . ?
 F3 C19 1.310(3) . ?
 S1' O7' 1.475(15) . ?
 S1' O8' 1.415(14) . ?
 S1' O9' 1.391(15) . ?
 S1' C19' 1.818(16) . ?
 F1' C19' 1.305(15) . ?
 F2' C19' 1.305(14) . ?
 F3' C19' 1.297(14) . ?
 S2 O10 1.432(4) . ?
 S2 O11 1.443(3) . ?
 S2 O12 1.436(3) . ?
 S2 C20 1.821(4) . ?
 F4 C20 1.332(5) . ?
 F5 C20 1.331(5) . ?
 F6 C20 1.314(5) . ?
 S2' O10' 1.445(13) . ?
 S2' O11' 1.430(11) . ?
 S2' O12' 1.436(11) . ?
 S2' C20' 1.776(14) . ?
 F4' C20' 1.331(13) . ?
 F5' C20' 1.309(13) . ?
 F6' C20' 1.308(13) . ?
 O13 H13A 0.8499 . ?
 O13 H13B 0.8501 . ?

loop_
  _geom_angle_atom_site_label_1
  _geom_angle_atom_site_label_2
  _geom_angle_atom_site_label_3
  _geom_angle
  _geom_angle_site_symmetry_1
  _geom_angle_site_symmetry_3
  _geom_angle_publ_flag
 O6 Zn1 O1 94.55(7) . . ?
 O6 Zn1 N1 169.44(7) . . ?
 O6 Zn1 N2 103.44(7) . . ?
 O6 Zn1 N3 99.18(7) . . ?
 O6 Zn1 O7 95.32(8) . . ?
 O6 Zn1 O7' 108.4(6) . . ?
 N1 Zn1 O1 75.45(6) . . ?
 N1 Zn1 O7 94.64(7) . . ?
 N1 Zn1 O7' 81.7(6) . . ?
 N2 Zn1 O1 91.24(6) . . ?
 N2 Zn1 N1 80.51(6) . . ?
 N2 Zn1 N3 156.65(6) . . ?
 N2 Zn1 O7 87.38(7) . . ?
 N2 Zn1 O7' 82.0(7) . . ?
 N3 Zn1 O1 92.70(6) . . ?
 N3 Zn1 N1 78.24(6) . . ?
 N3 Zn1 O7 84.81(7) . . ?
 N3 Zn1 O7' 85.4(7) . . ?
 O7 Zn1 O1 170.09(7) . . ?
 O7' Zn1 O1 157.0(6) . . ?
 Zn1 O1 H1 123(3) . . ?
 C1 O1 Zn1 112.27(11) . . ?
 C1 O1 H1 110(2) . . ?
 C4 O2 C3 103.60(14) . . ?
 C6 O3 C5 105.45(14) . . ?
 C11 O4 C12 117.38(17) . . ?
 C17 O5 C18 117.58(18) . . ?
 Zn1 O6 H6A 116(2) . . ?
 Zn1 O6 H6B 118(2) . . ?
 H6A O6 H6B 108(3) . . ?
 C2 N1 Zn1 115.14(11) . . ?
 C4 N1 Zn1 110.04(11) . . ?
 C4 N1 C2 105.28(14) . . ?
 C6 N1 Zn1 108.71(11) . . ?
 C6 N1 C2 103.93(14) . . ?
 C6 N1 C4 113.72(14) . . ?
 C7 N2 Zn1 114.65(12) . . ?
 C11 N2 Zn1 127.28(13) . . ?
 C11 N2 C7 118.03(16) . . ?
 C13 N3 Zn1 113.18(13) . . ?
 C17 N3 Zn1 129.09(14) . . ?
 C17 N3 C13 117.73(17) . . ?
 O1 C1 H1A 110.1 . . ?
 O1 C1 H1B 110.1 . . ?
 O1 C1 C2 107.94(15) . . ?
 H1A C1 H1B 108.4 . . ?
 C2 C1 H1A 110.1 . . ?
 C2 C1 H1B 110.1 . . ?
 N1 C2 C1 111.40(15) . . ?
 N1 C2 C3 102.11(14) . . ?
 N1 C2 C5 103.73(14) . . ?
 C1 C2 C5 112.52(16) . . ?
 C3 C2 C1 115.07(16) . . ?
 C3 C2 C5 110.95(16) . . ?
 O2 C3 C2 103.12(15) . . ?
 O2 C3 H3A 111.1 . . ?
 O2 C3 H3B 111.1 . . ?
 C2 C3 H3A 111.1 . . ?
 C2 C3 H3B 111.1 . . ?
 H3A C3 H3B 109.1 . . ?
 O2 C4 N1 106.38(14) . . ?
 O2 C4 H4 109.6 . . ?
 O2 C4 C7 109.12(15) . . ?
 N1 C4 H4 109.6 . . ?
 N1 C4 C7 112.37(14) . . ?
 C7 C4 H4 109.6 . . ?
 O3 C5 C2 105.71(15) . . ?
 O3 C5 H5A 110.6 . . ?
 O3 C5 H5B 110.6 . . ?
 C2 C5 H5A 110.6 . . ?
 C2 C5 H5B 110.6 . . ?
 H5A C5 H5B 108.7 . . ?
 O3 C6 N1 106.47(15) . . ?
 O3 C6 H6 109.9 . . ?
 O3 C6 C13 110.67(15) . . ?
 N1 C6 H6 109.9 . . ?
 N1 C6 C13 109.99(15) . . ?
 C13 C6 H6 109.9 . . ?
 N2 C7 C4 118.59(16) . . ?
 N2 C7 C8 122.69(18) . . ?
 C8 C7 C4 118.69(17) . . ?
 C7 C8 H8 120.9 . . ?
 C7 C8 C9 118.27(19) . . ?
 C9 C8 H8 120.9 . . ?
 C8 C9 H9 120.0 . . ?
 C10 C9 C8 120.04(19) . . ?
 C10 C9 H9 120.0 . . ?
 C9 C10 H10 121.0 . . ?
 C9 C10 C11 117.91(19) . . ?
 C11 C10 H10 121.0 . . ?
 O4 C11 N2 112.69(17) . . ?
 O4 C11 C10 124.28(18) . . ?
 N2 C11 C10 123.03(18) . . ?
 O4 C12 H12A 109.5 . . ?
 O4 C12 H12B 109.5 . . ?
 O4 C12 H12C 109.5 . . ?
 H12A C12 H12B 109.5 . . ?
 H12A C12 H12C 109.5 . . ?
 H12B C12 H12C 109.5 . . ?
 N3 C13 C6 117.72(16) . . ?
 N3 C13 C14 122.90(19) . . ?
 C14 C13 C6 119.38(18) . . ?
 C13 C14 H14 120.9 . . ?
 C13 C14 C15 118.2(2) . . ?
 C15 C14 H14 120.9 . . ?
 C14 C15 H15 119.9 . . ?
 C16 C15 C14 120.1(2) . . ?
 C16 C15 H15 119.9 . . ?
 C15 C16 H16 120.9 . . ?
 C15 C16 C17 118.2(2) . . ?
 C17 C16 H16 120.9 . . ?
 O5 C17 C16 123.98(19) . . ?
 N3 C17 O5 113.19(18) . . ?
 N3 C17 C16 122.8(2) . . ?
 O5 C18 H18A 109.5 . . ?
 O5 C18 H18B 109.5 . . ?
 O5 C18 H18C 109.5 . . ?
 H18A C18 H18B 109.5 . . ?
 H18A C18 H18C 109.5 . . ?
 H18B C18 H18C 109.5 . . ?
 O7 S1 C19 103.67(13) . . ?
 O8 S1 O7 112.73(14) . . ?
 O8 S1 C19 103.82(14) . . ?
 O9 S1 O7 113.68(14) . . ?
 O9 S1 O8 117.06(15) . . ?
 O9 S1 C19 103.91(13) . . ?
 S1 O7 Zn1 153.52(14) . . ?
 F1 C19 S1 111.98(18) . . ?
 F1 C19 F2 107.2(2) . . ?
 F2 C19 S1 111.55(18) . . ?
 F3 C19 S1 111.52(19) . . ?
 F3 C19 F1 106.6(2) . . ?
 F3 C19 F2 107.7(2) . . ?
 O7' S1' C19' 97.8(13) . . ?
 O8' S1' O7' 112.8(12) . . ?
 O8' S1' C19' 104.6(14) . . ?
 O9' S1' O7' 115.2(16) . . ?
 O9' S1' O8' 121.2(16) . . ?
 O9' S1' C19' 100.6(17) . . ?
 S1' O7' Zn1 134.2(14) . . ?
 F1' C19' S1' 111.8(17) . . ?
 F2' C19' S1' 109.8(15) . . ?
 F2' C19' F1' 104.9(17) . . ?
 F3' C19' S1' 113.4(16) . . ?
 F3' C19' F1' 105.7(18) . . ?
 F3' C19' F2' 110.9(18) . . ?
 O10 S2 O11 114.7(3) . . ?
 O10 S2 O12 114.9(3) . . ?
 O10 S2 C20 104.4(4) . . ?
 O11 S2 C20 102.4(2) . . ?
 O12 S2 O11 114.8(2) . . ?
 O12 S2 C20 103.3(2) . . ?
 F4 C20 S2 111.1(3) . . ?
 F5 C20 S2 110.6(3) . . ?
 F5 C20 F4 106.4(4) . . ?
 F6 C20 S2 111.6(3) . . ?
 F6 C20 F4 109.8(4) . . ?
 F6 C20 F5 107.1(4) . . ?
 O10' S2' C20' 100.4(12) . . ?
 O11' S2' O10' 111.9(13) . . ?
 O11' S2' O12' 115.6(11) . . ?
 O11' S2' C20' 109.5(12) . . ?
 O12' S2' O10' 111.3(13) . . ?
 O12' S2' C20' 106.9(9) . . ?
 F4' C20' S2' 106.3(11) . . ?
 F5' C20' S2' 106.1(10) . . ?
 F5' C20' F4' 111.3(13) . . ?
 F6' C20' S2' 109.1(14) . . ?
 F6' C20' F4' 109.7(15) . . ?
 F6' C20' F5' 114.0(14) . . ?
 H13A O13 H13B 109.4 . . ?

loop_
  _geom_hbond_atom_site_label_D
  _geom_hbond_atom_site_label_H
  _geom_hbond_atom_site_label_A
  _geom_hbond_distance_DH
  _geom_hbond_distance_HA
  _geom_hbond_distance_DA
  _geom_hbond_angle_DHA
  _geom_hbond_site_symmetry_A
  _geom_hbond_publ_flag
 O1 H1 O12 0.81(4) 1.85(4) 2.659(3) 177(4) . yes
 O1 H1 O12' 0.81(4) 1.85(4) 2.639(13) 163(4) . yes
 O6 H6A O10 0.85(4) 2.02(4) 2.783(7) 149(3) 2_766 yes
 O6 H6A O10' 0.85(4) 1.98(4) 2.75(3) 150(3) 2_766 yes
 O6 H6B O5 0.90(3) 2.05(3) 2.717(2) 130(3) . yes
 O6 H6B O11 0.90(3) 2.25(3) 2.900(4) 129(3) 2_766 yes
 O13 H13B F3 0.85 2.01 2.856(18) 179.8 1_465 yes
 O13 H13B O8' 0.85 2.13 2.93(3) 156.7 1_465 yes

loop_
  _geom_torsion_atom_site_label_1
  _geom_torsion_atom_site_label_2
  _geom_torsion_atom_site_label_3
  _geom_torsion_atom_site_label_4
  _geom_torsion
  _geom_torsion_site_symmetry_1
  _geom_torsion_site_symmetry_2
  _geom_torsion_site_symmetry_3
  _geom_torsion_site_symmetry_4
  _geom_torsion_publ_flag
 Zn1 O1 C1 C2 46.71(17) . . . . ?
 Zn1 N1 C2 C1 12.98(19) . . . . ?
 Zn1 N1 C2 C3 -110.36(13) . . . . ?
 Zn1 N1 C2 C5 134.25(13) . . . . ?
 Zn1 N1 C4 O2 140.43(11) . . . . ?
 Zn1 N1 C4 C7 21.09(17) . . . . ?
 Zn1 N1 C6 O3 -157.27(11) . . . . ?
 Zn1 N1 C6 C13 -37.32(17) . . . . ?
 Zn1 N2 C7 C4 1.1(2) . . . . ?
 Zn1 N2 C7 C8 179.09(15) . . . . ?
 Zn1 N2 C11 O4 1.8(2) . . . . ?
 Zn1 N2 C11 C10 -177.98(14) . . . . ?
 Zn1 N3 C13 C6 -1.7(2) . . . . ?
 Zn1 N3 C13 C14 179.26(16) . . . . ?
 Zn1 N3 C17 O5 -1.0(3) . . . . ?
 Zn1 N3 C17 C16 179.97(16) . . . . ?
 O1 C1 C2 N1 -38.4(2) . . . . ?
 O1 C1 C2 C3 77.2(2) . . . . ?
 O1 C1 C2 C5 -154.38(16) . . . . ?
 O2 C4 C7 N2 -133.18(16) . . . . ?
 O2 C4 C7 C8 48.7(2) . . . . ?
 O3 C6 C13 N3 144.19(16) . . . . ?
 O3 C6 C13 C14 -36.7(2) . . . . ?
 N1 C2 C3 O2 -33.89(17) . . . . ?
 N1 C2 C5 O3 7.43(19) . . . . ?
 N1 C4 C7 N2 -15.5(2) . . . . ?
 N1 C4 C7 C8 166.46(17) . . . . ?
 N1 C6 C13 N3 26.8(2) . . . . ?
 N1 C6 C13 C14 -154.11(18) . . . . ?
 N2 C7 C8 C9 -0.6(3) . . . . ?
 N3 C13 C14 C15 0.7(3) . . . . ?
 C1 C2 C3 O2 -154.71(15) . . . . ?
 C1 C2 C5 O3 127.95(17) . . . . ?
 C2 N1 C4 O2 15.79(17) . . . . ?
 C2 N1 C4 C7 -103.55(16) . . . . ?
 C2 N1 C6 O3 -34.16(18) . . . . ?
 C2 N1 C6 C13 85.79(17) . . . . ?
 C3 O2 C4 N1 -38.19(18) . . . . ?
 C3 O2 C4 C7 83.26(17) . . . . ?
 C3 C2 C5 O3 -101.52(18) . . . . ?
 C4 O2 C3 C2 44.91(18) . . . . ?
 C4 N1 C2 C1 134.35(16) . . . . ?
 C4 N1 C2 C3 11.02(17) . . . . ?
 C4 N1 C2 C5 -104.37(16) . . . . ?
 C4 N1 C6 O3 79.77(18) . . . . ?
 C4 N1 C6 C13 -160.28(15) . . . . ?
 C4 C7 C8 C9 177.38(18) . . . . ?
 C5 O3 C6 N1 39.90(19) . . . . ?
 C5 O3 C6 C13 -79.60(18) . . . . ?
 C5 C2 C3 O2 76.11(18) . . . . ?
 C6 O3 C5 C2 -28.6(2) . . . . ?
 C6 N1 C2 C1 -105.81(17) . . . . ?
 C6 N1 C2 C3 130.85(15) . . . . ?
 C6 N1 C2 C5 15.46(18) . . . . ?
 C6 N1 C4 O2 -97.34(17) . . . . ?
 C6 N1 C4 C7 143.32(15) . . . . ?
 C6 C13 C14 C15 -178.33(19) . . . . ?
 C7 N2 C11 O4 179.54(16) . . . . ?
 C7 N2 C11 C10 -0.2(3) . . . . ?
 C7 C8 C9 C10 -0.6(3) . . . . ?
 C8 C9 C10 C11 1.4(3) . . . . ?
 C9 C10 C11 O4 179.30(19) . . . . ?
 C9 C10 C11 N2 -1.0(3) . . . . ?
 C11 N2 C7 C4 -176.98(16) . . . . ?
 C11 N2 C7 C8 1.0(3) . . . . ?
 C12 O4 C11 N2 -178.61(18) . . . . ?
 C12 O4 C11 C10 1.1(3) . . . . ?
 C13 N3 C17 O5 179.14(17) . . . . ?
 C13 N3 C17 C16 0.2(3) . . . . ?
 C13 C14 C15 C16 0.3(3) . . . . ?
 C14 C15 C16 C17 -1.0(3) . . . . ?
 C15 C16 C17 O5 -178.1(2) . . . . ?
 C15 C16 C17 N3 0.8(3) . . . . ?
 C17 N3 C13 C6 178.13(17) . . . . ?
 C17 N3 C13 C14 -0.9(3) . . . . ?
 C18 O5 C17 N3 173.3(2) . . . . ?
 C18 O5 C17 C16 -7.7(3) . . . . ?
 O7 S1 C19 F1 -170.2(2) . . . . ?
 O7 S1 C19 F2 69.7(2) . . . . ?
 O7 S1 C19 F3 -50.8(2) . . . . ?
 O8 S1 O7 Zn1 159.6(3) . . . . ?
 O8 S1 C19 F1 -52.2(2) . . . . ?
 O8 S1 C19 F2 -172.4(2) . . . . ?
 O8 S1 C19 F3 67.2(2) . . . . ?
 O9 S1 O7 Zn1 23.3(4) . . . . ?
 O9 S1 C19 F1 70.8(2) . . . . ?
 O9 S1 C19 F2 -49.4(2) . . . . ?
 O9 S1 C19 F3 -169.9(2) . . . . ?
 C19 S1 O7 Zn1 -88.8(3) . . . . ?
 O7' S1' C19' F1' -173.4(19) . . . . ?
 O7' S1' C19' F2' 70.6(17) . . . . ?
 O7' S1' C19' F3' -54.0(19) . . . . ?
 O8' S1' O7' Zn1 23(3) . . . . ?
 O8' S1' C19' F1' -57(2) . . . . ?
 O8' S1' C19' F2' -173.3(16) . . . . ?
 O8' S1' C19' F3' 62(2) . . . . ?
 O9' S1' O7' Zn1 -122(3) . . . . ?
 O9' S1' C19' F1' 69(2) . . . . ?
 O9' S1' C19' F2' -47(2) . . . . ?
 O9' S1' C19' F3' -172(2) . . . . ?
 C19' S1' O7' Zn1 132(2) . . . . ?
 O10 S2 C20 F4 179.8(4) . . . . ?
 O10 S2 C20 F5 61.8(4) . . . . ?
 O10 S2 C20 F6 -57.3(5) . . . . ?
 O11 S2 C20 F4 -60.3(3) . . . . ?
 O11 S2 C20 F5 -178.2(3) . . . . ?
 O11 S2 C20 F6 62.6(5) . . . . ?
 O12 S2 C20 F4 59.3(4) . . . . ?
 O12 S2 C20 F5 -58.7(4) . . . . ?
 O12 S2 C20 F6 -177.8(4) . . . . ?
 O10' S2' C20' F4' 176.2(15) . . . . ?
 O10' S2' C20' F5' 57.6(16) . . . . ?
 O10' S2' C20' F6' -65.7(18) . . . . ?
 O11' S2' C20' F4' -66.0(13) . . . . ?
 O11' S2' C20' F5' 175.5(11) . . . . ?
 O11' S2' C20' F6' 52.2(16) . . . . ?
 O12' S2' C20' F4' 59.9(13) . . . . ?
 O12' S2' C20' F5' -58.6(13) . . . . ?
 O12' S2' C20' F6' 178.1(15) . . . . ?

_shelx_res_file
;
TITL jonap23_a.res in P-1
    jonap23.res
    created by SHELXL-2019/2 at 10:12:16 on 30-Jun-2023
REM Old TITL JONAP23_auto in P-1
REM SHELXT solution in P-1: R1 0.283, Rweak 0.017, Alpha 0.053
REM <I/s> 0.000 for 0 systematic absences, Orientation as input
REM Formula found by SHELXT: C21 N6 O9 F6 S Zn
CELL 1.54184 8.8083 10.1312 17.2325 89.822 81.403 66.483
ZERR 2 0.0003 0.0002 0.0002 0.002 0.002 0.002
LATT 1
SFAC C H F N O S Zn
UNIT 40 46.44 12 6 24.22 4 2
EQIV $1 2-X,1-Y,1-Z
EQIV $2 -1+X,1+Y,+Z
SIMU 0.02 0.04 1.2
SIMU 0.002 0.004 2 O7 O7'
SIMU 0.002 0.004 2 S2 S2'
SADI Zn1 O7 Zn1 O7'
SADI S2 O10 S2 O11 S2 O12 S2' O10' S2' O11' S2' O12'
SADI S1 O7 S1' O7'
SADI C20 F4 C20 F5 C20 F6 C20' F4' C20' F5' C20' F6'
SADI S1 O8 S1 O9 S1' O8' S1' O9'
SADI S2 C20 S2' C20'
SADI C19 F1 C19 F2 C19 F3 C19' F1' C19' F2' C19' F3'
SADI 0.04 O10 O11 O11 O12 O12 O10 O10' O11' O11' O12' O12' O10'
SADI S1 C19 S1' C19'
SADI 0.04 F4 F5 F5 F6 F6 F4 F4' F5' F5' F6' F6' F4'
RIGU S2' F4' F5' F6' O10' O11' O12' C20'
SADI 0.04 O7 O8 O8 O9 O9 O7 O7' O8' O8' O9' O9' O7'
SADI 0.04 F1 F2 F2 F3 F3 F1 F1' F2' F2' F3' F3' F1'
RIGU S1' F1' F2' F3' O7' O8' O9' C19'

L.S. 12
PLAN  12
SIZE 0.324 0.038 0.015
TEMP -173
CONF
HTAB O1 O12
HTAB O1 O12'
HTAB O6 O5
HTAB O6 O10_$1
HTAB O6 O11_$1
HTAB O6 O10'_$1
HTAB O13 F3_$2
HTAB O13 O8'_$2
BOND $H
list 4
MORE -1
fmap 2
acta 149.008
REM <olex2.extras>
REM <HklSrc "%.\\JONAP23.hkl">
REM </olex2.extras>

WGHT    0.042900    1.491200
FVAR       0.42885   0.91965   0.81497   0.10903
ZN1   7    0.738136    0.354934    0.745155    11.00000    0.01470    0.01946 =
         0.01212    0.00014   -0.00198   -0.00693
O1    5    0.745071    0.566265    0.717601    11.00000    0.01942    0.02359 =
         0.01733    0.00551   -0.00020   -0.00848
H1    2    0.775806    0.585067    0.673978    11.00000    0.05183
O2    5    0.663873    0.584636    0.955843    11.00000    0.02881    0.01760 =
         0.01493   -0.00067   -0.00426   -0.01075
O3    5    0.321148    0.621190    0.908294    11.00000    0.01816    0.01988 =
         0.02017    0.00090    0.00293   -0.00610
O4    5    1.132787    0.176546    0.717408    11.00000    0.01696    0.02851 =
         0.01839   -0.00082   -0.00034   -0.00139
O5    5    0.557041    0.350416    0.593563    11.00000    0.02921    0.04209 =
         0.01914   -0.00285   -0.00849   -0.01391
O6    5    0.860734    0.260220    0.641628    11.00000    0.02238    0.04447 =
         0.01587   -0.00371   -0.00150   -0.00932
H6A   2    0.958463    0.259170    0.628904    11.00000   -1.50000
H6B   2    0.806422    0.285855    0.599936    11.00000   -1.50000
N1    4    0.595068    0.495510    0.848129    11.00000    0.01504    0.01542 =
         0.01214    0.00146   -0.00239   -0.00761
N2    4    0.929987    0.310161    0.814295    11.00000    0.01489    0.01650 =
         0.01507    0.00249   -0.00281   -0.00743
N3    4    0.484540    0.422361    0.722025    11.00000    0.01775    0.01936 =
         0.01793    0.00292   -0.00528   -0.00881
C1    1    0.596684    0.684395    0.753850    11.00000    0.02026    0.01895 =
         0.01888    0.00498   -0.00266   -0.00812
AFIX  23
H1A   2    0.501587    0.695188    0.726512    11.00000   -1.20000
H1B   2    0.614125    0.775068    0.750856    11.00000   -1.20000
AFIX   0
C2    1    0.558612    0.653116    0.839739    11.00000    0.01961    0.01389 =
         0.01724    0.00187   -0.00214   -0.00780
C3    1    0.668016    0.678339    0.893974    11.00000    0.02669    0.01784 =
         0.01973    0.00271   -0.00526   -0.01161
AFIX  23
H3A   2    0.783978    0.652140    0.866290    11.00000   -1.20000
H3B   2    0.620870    0.780257    0.914519    11.00000   -1.20000
AFIX   0
C4    1    0.688893    0.454024    0.915408    11.00000    0.01930    0.01733 =
         0.01041   -0.00038   -0.00186   -0.00824
AFIX  13
H4    2    0.642280    0.396619    0.951207    11.00000   -1.20000
AFIX   0
C5    1    0.369694    0.731016    0.874692    11.00000    0.02103    0.01693 =
         0.02548    0.00114    0.00045   -0.00593
AFIX  23
H5A   2    0.352285    0.806481    0.915500    11.00000   -1.20000
H5B   2    0.303186    0.776614    0.833017    11.00000   -1.20000
AFIX   0
C6    1    0.428374    0.492102    0.863584    11.00000    0.01393    0.01785 =
         0.01655    0.00163    0.00089   -0.00572
AFIX  13
H6    2    0.433059    0.407079    0.894344    11.00000   -1.20000
AFIX   0
C7    1    0.876474    0.367650    0.888797    11.00000    0.01776    0.01819 =
         0.01527    0.00193   -0.00400   -0.01022
C8    1    0.983998    0.347945    0.942776    11.00000    0.02328    0.02841 =
         0.01893    0.00196   -0.00609   -0.01339
AFIX  43
H8    2    0.942859    0.390602    0.994814    11.00000   -1.20000
AFIX   0
C9    1    1.153763    0.264127    0.918906    11.00000    0.02052    0.03508 =
         0.02414    0.00626   -0.01034   -0.01328
AFIX  43
H9    2    1.230471    0.249654    0.954660    11.00000   -1.20000
AFIX   0
C10   1    1.210936    0.201950    0.843344    11.00000    0.01611    0.02788 =
         0.02628    0.00635   -0.00556   -0.00957
AFIX  43
H10   2    1.326224    0.142667    0.826484    11.00000   -1.20000
AFIX   0
C11   1    1.094544    0.228750    0.792605    11.00000    0.01624    0.01914 =
         0.01810    0.00245   -0.00162   -0.00841
C12   1    1.305065    0.085149    0.688486    11.00000    0.02139    0.03295 =
         0.02709    0.00030    0.00238    0.00408
AFIX 137
H12A  2    1.316562    0.054736    0.633217    11.00000   -1.50000
H12B  2    1.340843   -0.000008    0.719531    11.00000   -1.50000
H12C  2    1.375307    0.138372    0.692982    11.00000   -1.50000
AFIX   0
C13   1    0.367487    0.483517    0.786134    11.00000    0.01710    0.01893 =
         0.02102    0.00390   -0.00350   -0.01014
C14   1    0.197249    0.535861    0.784473    11.00000    0.01718    0.02962 =
         0.03182    0.00418   -0.00456   -0.01063
AFIX  43
H14   2    0.117911    0.579285    0.830517    11.00000   -1.20000
AFIX   0
C15   1    0.145370    0.523341    0.713916    11.00000    0.02010    0.03532 =
         0.04235    0.00621   -0.01373   -0.01150
AFIX  43
H15   2    0.029030    0.558853    0.711092    11.00000   -1.20000
AFIX   0
C16   1    0.261840    0.459639    0.647950    11.00000    0.03118    0.03135 =
         0.03164    0.00495   -0.01699   -0.01546
AFIX  43
H16   2    0.227797    0.449102    0.599396    11.00000   -1.20000
AFIX   0
C17   1    0.430904    0.411020    0.654216    11.00000    0.02624    0.02340 =
         0.02161    0.00289   -0.00897   -0.01307
C18   1    0.514116    0.318686    0.520183    11.00000    0.04718    0.05518 =
         0.02218   -0.00325   -0.01304   -0.02652
AFIX 137
H18A  2    0.616244    0.275731    0.481105    11.00000   -1.50000
H18B  2    0.436934    0.408011    0.501298    11.00000   -1.50000
H18C  2    0.460059    0.250796    0.528378    11.00000   -1.50000
AFIX   0
PART 1
S1    6    0.679042    0.078351    0.853913    21.00000    0.01694    0.01584 =
         0.02636    0.00078   -0.00485   -0.00648
F1    3    0.894703   -0.142051    0.914585    21.00000    0.04226    0.03239 =
         0.06043    0.02678   -0.02900   -0.02172
F2    3    0.965669    0.034382    0.898690    21.00000    0.05353    0.04477 =
         0.11032    0.03998   -0.05772   -0.03709
F3    3    0.986199   -0.101853    0.800952    21.00000    0.03301    0.09944 =
         0.04909    0.00561    0.00270    0.01793
O7    5    0.704181    0.166594    0.791130    21.00000    0.03709    0.02908 =
         0.04220    0.01872   -0.02153   -0.02119
O8    5    0.612052   -0.019955    0.830586    21.00000    0.02865    0.02348 =
         0.04825    0.01081   -0.01891   -0.01652
O9    5    0.605194    0.156678    0.927931    21.00000    0.05007    0.03679 =
         0.03830   -0.01288   -0.00034   -0.00498
C19   1    0.892309   -0.038582    0.867697    21.00000    0.02277    0.02884 =
         0.03780    0.01237   -0.00992   -0.01267
PART 2
S1'   6    0.762327    0.035399    0.817998   -21.00000    0.04090    0.03104 =
         0.03409    0.00695   -0.00972   -0.02115
F1'   3    0.853276   -0.111495    0.939479   -21.00000    0.05880    0.03998 =
         0.02393    0.01481   -0.01170   -0.02960
F2'   3    0.620684    0.059299    0.962009   -21.00000    0.06293    0.04964 =
         0.03703   -0.00588    0.00297   -0.02936
F3'   3    0.846942    0.094766    0.948684   -21.00000    0.07015    0.05865 =
         0.05862    0.00952   -0.02082   -0.04105
O7'   5    0.684440    0.194081    0.818107   -21.00000    0.03659    0.02840 =
         0.04193    0.01744   -0.02176   -0.02199
O8'   5    0.932053   -0.023953    0.781099   -21.00000    0.04335    0.04625 =
         0.04577    0.01434    0.00286   -0.01803
O9'   5    0.656330   -0.033228    0.809577   -21.00000    0.04759    0.03419 =
         0.02238    0.00520   -0.00800   -0.02246
C19'  1    0.771644    0.021370    0.922524   -21.00000    0.05387    0.03506 =
         0.02691    0.01268   -0.01048   -0.02473

PART 1
S2    6    0.913539    0.722351    0.529289    31.00000    0.02854    0.02620 =
         0.01366   -0.00007    0.00220   -0.01162
F4    3    0.862331    0.880242    0.658080    31.00000    0.11789    0.08967 =
         0.03480   -0.02929   -0.00042   -0.04235
F5    3    0.649208    0.938220    0.599990    31.00000    0.04543    0.08130 =
         0.10357   -0.01701    0.03748   -0.00444
F6    3    0.849970    0.995122    0.551458    31.00000    0.10322    0.03773 =
         0.07834   -0.01463    0.02234   -0.03814
O10   5    0.850999    0.753904    0.456297    31.00000    0.04240    0.07437 =
         0.02299    0.01514   -0.01210   -0.03974
O11   5    1.089929    0.690117    0.524278    31.00000    0.02892    0.04641 =
         0.03165    0.00636   -0.00697   -0.01026
O12   5    0.856616    0.628570    0.576175    31.00000    0.06823    0.04673 =
         0.02373    0.00627    0.00828   -0.03201
C20   1    0.815400    0.893536    0.587460    31.00000    0.04898    0.03877 =
         0.04091   -0.00661    0.01192   -0.01440
PART 2
S2'   6    0.871150    0.743285    0.535545   -31.00000    0.03545    0.03526 =
         0.01637    0.00288   -0.00106   -0.00811
F4'   3    0.753586    0.939607    0.642730   -31.00000    0.06403    0.08268 =
         0.04435   -0.02393    0.00751   -0.03027
F5'   3    0.606801    0.963755    0.548348   -31.00000    0.03721    0.05638 =
         0.06914   -0.00211    0.00586   -0.00800
F6'   3    0.837222    1.002683    0.530151   -31.00000    0.03104    0.03359 =
         0.08489   -0.00163    0.00973    0.00147
O10'  5    0.855545    0.745810    0.453198   -31.00000    0.03775    0.01626 =
         0.02050    0.00625   -0.00453   -0.01031
O11'  5    1.041793    0.699447    0.546630   -31.00000    0.02093    0.07678 =
         0.04411    0.01613   -0.00879   -0.01179
O12'  5    0.781769    0.666703    0.577725   -31.00000    0.03851    0.04856 =
         0.02061    0.01459   -0.00592   -0.02244
C20'  1    0.757442    0.928868    0.565430   -31.00000    0.03480    0.03751 =
         0.04771   -0.01243    0.00673   -0.00620

PART 0
O13   5    0.210738    0.822152    0.654763    41.00000    0.04941    0.07528 =
         0.03902   -0.01922    0.00596   -0.04108
AFIX   3
H13A  2    0.171208    0.787312    0.622013    41.00000   -1.50000
H13B  2    0.144048    0.844902    0.698313    41.00000   -1.50000
AFIX   0
HKLF 4


REM  jonap23_a.res in P-1
REM wR2 = 0.0912, GooF = S = 1.066, Restrained GooF = 1.056 for all data
REM R1 = 0.0346 for 5477 Fo > 4sig(Fo) and 0.0376 for all 5978 data
REM 565 parameters refined using 329 restraints

END

WGHT      0.0429      1.4913

REM Highest difference peak  0.846,  deepest hole -0.607,  1-sigma level  0.069
Q1    1   0.9972 -0.0091  0.8379  11.00000  0.05    0.85
Q2    1   0.8276  0.3611  0.7524  11.00000  0.05    0.63
Q3    1   0.8952 -0.1415  0.7800  11.00000  0.05    0.59
Q4    1   0.6374  0.3525  0.7356  11.00000  0.05    0.58
Q5    1   0.6563  0.0529  0.9036  11.00000  0.05    0.49
Q6    1   0.7100  0.1434  0.9276  11.00000  0.05    0.45
Q7    1   0.5742  0.0168  0.8773  11.00000  0.05    0.44
Q8    1   0.7730  0.7768  0.5582  11.00000  0.05    0.42
Q9    1   0.8591  0.3020  0.7996  11.00000  0.05    0.39
Q10   1   0.5211  0.4862  0.8490  11.00000  0.05    0.34
Q11   1   0.2781  0.4970  0.7829  11.00000  0.05    0.33
Q12   1   0.7873  0.4225  0.9020  11.00000  0.05    0.33
;
_shelx_res_checksum                85123
_shelx_hkl_file
;
   0   0   2  729.29   40.04
   0   0  -2  756.37   39.49
   0   0  -2  777.82   40.10
   0   0   2  760.47   39.47
   0   0  -2  736.97   39.68
   0   0  -2  762.79   39.81
   0   0   3 2537.77  133.76
   0   0  -3 2571.58  133.79
   0   0   3 2613.27  132.82
   0   0  -3 2533.08  132.88
   0   0  -3 2478.62  133.16
   0   0   4  109.31    7.16
   0   0   4  105.09    7.53
   0   0  -4  116.76    7.74
   0   0   4  114.17    6.46
   0   0  -4  106.37    6.54
   0   0  -4  107.75    6.92
   0   0   5  803.53   43.99
   0   0   5  831.96   44.77
   0   0  -5  834.15   44.78
   0   0   5  836.30   43.08
   0   0  -5  791.56   43.22
   0   0  -5  786.07   43.73
   0   0   6  588.04   33.75
   0   0   6  588.30   32.91
   0   0   6  603.94   31.81
   0   0  -6  600.82   33.89
   0   0  -6  554.80   32.69
   0   0   6  593.87   32.95
   0   0  -6  595.32   32.69
   0   0   7    1.40    1.77
   0   0   7    0.34    1.35
   0   0  -7    4.24    1.79
   0   0  -7    2.52    1.61
   0   0   7    3.72    1.17
   0   0  -7    1.93    2.34
   0   0   7    3.90    2.05
   0   0   8    3.97    2.04
   0   0   8    3.89    2.05
   0   0   8    6.92    1.50
   0   0  -8    5.48    2.13
   0   0  -8    5.80    3.06
   0   0   8    3.92    2.08
   0   0  -8    6.73    2.29
   0   0  -8    3.43    1.76
   0   0   9   82.92    8.35
   0   0   9   84.26    7.40
   0   0   9   78.06    6.02
   0   0  -9   88.17    7.54
   0   0  -9   78.27    8.34
   0   0   9   84.59    6.16
   0   0  -9   79.12    7.21
   0   0  -9   88.99    7.74
   0   0   9   75.05    7.52
   0   0  10  350.42   21.75
   0   0 -10  408.20   24.09
   0   0  10  340.49   21.46
   0   0 -10  392.42   25.77
   0   0 -10  381.92   24.14
   0   0  10  365.98   20.58
   0   0 -10  381.98   23.59
   0   0  10  389.16   24.53
   0   0 -10  393.08   20.71
   0   0  10  383.99   20.49
   0   0  10  397.12   25.46
   0   0  10  398.54   23.87
   0   0  11  242.95   16.17
   0   0 -11  287.97   20.82
   0   0 -11  265.82   18.62
   0   0 -11  283.64   15.19
   0   0  11  262.86   19.14
   0   0  11  247.04   14.98
   0   0 -11  247.63   17.95
   0   0 -11  267.51   17.18
   0   0 -11  272.68   19.03
   0   0  11  279.98   14.95
   0   0  11  284.05   20.27
   0   0  11  285.26   18.64
   0   0  12   24.39    3.08
   0   0  12   25.74    2.43
   0   0 -12   25.25    4.34
   0   0 -12   29.19    3.82
   0   0 -12   24.95    4.85
   0   0  12   28.22    5.40
   0   0 -12   30.25    2.73
   0   0  12   25.42    2.49
   0   0 -12   38.79    5.50
   0   0 -12   28.54    5.96
   0   0  12   26.51    3.12
   0   0  12   23.48    5.32
   0   0  12   22.28    4.25
   0   0  13    8.51    2.92
   0   0  13    7.59    3.14
   0   0  13    2.82    1.44
   0   0 -13    3.96    1.59
   0   0  13    3.85    1.72
   0   0  13    5.11    1.26
   0   0  13    4.07    3.35
   0   0 -13    3.51    1.32
   0   0 -13    3.68    3.26
   0   0 -13    3.77    1.78
   0   0 -13    0.84    2.32
   0   0 -13    8.26    3.90
   0   0 -13    3.76    1.71
   0   0 -13    2.21    1.67
   0   0  13    4.68    1.81
   0   0  14   -0.91    2.51
   0   0  14    0.84    2.17
   0   0 -14    0.26    1.58
   0   0  14    1.41    1.55
   0   0  14    1.04    1.92
   0   0  14    1.03    0.95
   0   0  14    1.14    3.61
   0   0 -14    3.08    2.48
   0   0 -14    0.21    1.15
   0   0 -14    0.34    1.77
   0   0 -14    2.57    3.10
   0   0 -14    1.86    2.40
   0   0 -14   -0.34    1.60
   0   0 -14    1.02    1.81
   0   0  14   -0.34    1.46
   0   0  15  211.46   17.92
   0   0  15  211.24   12.70
   0   0 -15  224.61   13.61
   0   0  15  224.09   13.75
   0   0  15  184.93   18.27
   0   0 -15  195.61   12.85
   0   0 -15  212.94   18.49
   0   0  15  193.07   16.74
   0   0 -15  199.96   17.49
   0   0 -15  197.14   19.48
   0   0  15  220.00   14.11
   0   0 -15  238.31   14.24
   0   0 -15  256.96   14.50
   0   0 -15  233.06   14.23
   0   0  15  238.16   13.92
   0   0  16  173.15   14.95
   0   0  16  160.58   13.94
   0   0 -16  158.16   10.48
   0   0  16  163.82   10.69
   0   0  16  148.03    9.54
   0   0 -16  163.55   15.32
   0   0 -16  122.66   15.02
   0   0 -16  174.83   15.11
   0   0  16  172.93   11.20
   0   0 -16  161.01   10.96
   0   0 -16  159.30   11.00
   0   0 -16  165.80   11.10
   0   0  16  170.95   10.90
   0   0 -17   -1.33    1.94
   0   0 -17    1.35    1.52
   0   0  17    0.29    1.63
   0   0 -17   -0.33    2.02
   0   0 -17   -0.66    1.78
   0   0  17   -0.34    1.72
   0   0  17   -1.23    1.88
   0   0  18  205.26   13.35
   0   0  18  215.16   13.52
   0   0 -18  222.62   13.51
   0   0  18  211.53   13.31
   0   0  18  235.70   14.13
   0   0 -18  235.56   13.97
   0   0 -18  235.92   14.00
   0   0  18  229.51   13.79
   0   0  19   85.69    5.97
   0   0  19   75.86    5.58
   0   0 -19   87.92    6.04
   0   0  19   83.63    5.94
   0   0 -19   85.68    6.26
   0   0 -19  101.09    6.54
   0   0  19   77.91    6.26
   0   0  19   81.10    6.09
   0   0  20   51.58    4.10
   0   0 -20   57.34    3.88
   0   0 -20   56.00    4.20
   0   0  20   51.63    4.40
   0   0 -20   63.19    4.49
   0   0 -20   60.73    4.41
   0   0  20   54.95    4.29
   0   0 -21    1.80    1.02
   0   0 -21    2.70    0.93
   0   0  21   -0.13    1.12
   0   0  21    2.12    0.96
   0  -1  21   43.70    3.40
   0   1 -21   41.35    3.18
   0   1 -21   41.99    3.16
   0   1 -21   47.74    3.03
   0  -1  20   29.29    2.74
   0   1 -20   31.42    3.00
   0   1 -20   30.54    2.93
   0  -1  20   32.82    3.14
   0  -1  20   27.86    2.72
   0  -1  20   32.01    2.86
   0   1 -20   30.00    2.78
   0  -1  19   -1.39    1.45
   0   1 -19    0.73    1.53
   0   1 -19   -0.24    1.53
   0  -1  19    1.04    1.33
   0  -1  19   -0.78    1.69
   0   1 -19    0.20    1.49
   0  -1  19   -0.23    1.49
   0  -1  18   13.85    2.24
   0   1 -18   15.59    2.42
   0  -1  18   14.84    2.62
   0   1 -18   15.99    2.73
   0   1 -18   16.93    2.68
   0  -1  18   15.75    2.80
   0  -1  18   16.92    2.58
   0  -1  17   68.21    5.42
   0   1 -17   58.24    4.88
   0  -1  17   69.82    5.82
   0   1 -17   68.65    5.45
   0  -1  17   63.20    5.83
   0   1 -17   67.44    5.90
   0   1 -17   68.15    5.86
   0  -1  17   73.81    5.72
   0  -1  16   46.28    7.42
   0  -1  16   43.19    4.15
   0  -1  16   48.58    4.68
   0   1 -16   47.68    4.24
   0   1 -16   42.00    3.86
   0   1 -16   34.70    6.86
   0  -1  16   38.86    4.17
   0   1 -16   53.95    8.84
   0   1 -16   45.89    6.85
   0   1 -16   49.14    4.79
   0  -1  16   37.78    4.55
   0   1 -16   43.98    4.59
   0  -1  16   47.52    4.43
   0  -1  15   19.49    4.77
   0  -1  15   16.49    2.48
   0  -1  15   20.95    4.38
   0  -1  15   16.36    5.22
   0  -1  15   19.56    2.97
   0   1 -15   17.69    2.64
   0   1 -15   13.24    2.26
   0   1 -15   26.62    5.86
   0   1 -15   11.66    2.78
   0   1 -15   13.76    4.12
   0   1 -15   14.72    5.26
   0   1 -15   19.32    3.10
   0   1 -15   18.48    3.07
   0  -1  15   17.53    2.96
   0  -1  15   19.60    2.86
   0  -1  14   38.22    3.87
   0   1 -14   37.44    3.88
   0  -1  14   48.42    4.47
   0  -1  14   50.97    3.87
   0   1 -14   43.57    3.93
   0   1 -14   51.65    7.57
   0  -1  14   38.47    7.30
   0  -1  14   47.19    6.25
   0   1 -14   49.91    7.04
   0   1 -14   29.28    6.86
   0   1 -14   47.94    4.66
   0   1 -14   45.71    4.57
   0  -1  14   36.98    4.26
   0   1 -14   44.95    4.62
   0  -1  13  211.35   12.18
   0   1 -13  200.19   12.10
   0  -1  13  196.43   11.32
   0  -1  13  195.83   12.39
   0  -1  13  183.89   11.64
   0  -1  13  187.98   16.83
   0   1 -13  205.04   11.97
   0  -1  13  217.43   15.62
   0  -1  13  193.22   17.27
   0   1 -13  182.99   17.39
   0   1 -13  199.12   15.56
   0   1 -13  199.12   12.68
   0  -1  13  183.58   12.55
   0   1 -13  202.68   12.79
   0   1 -13  200.97   12.74
   0  -1  12   99.81   10.99
   0  -1  12   89.63    8.91
   0  -1  12  101.26    6.47
   0   1 -12   98.80    8.30
   0  -1  12   99.77   10.38
   0   1 -12   98.20    6.55
   0   1 -12   84.70    6.49
   0  -1  12  109.22    7.46
   0  -1  12   95.83    6.06
   0   1 -12   95.04    9.23
   0  -1  12   88.63    8.02
   0   1 -12  102.25   11.27
   0  -1  12  100.84    7.23
   0   1 -12  109.20    7.41
   0   1 -12  101.55    7.26
   0  -1  12  103.20    6.80
   0  -1  11  110.27    6.69
   0   1 -11  118.32   10.00
   0  -1  11   96.00    8.56
   0   1 -11   90.17   10.73
   0   1 -11  113.08    8.94
   0  -1  11  104.87    6.97
   0  -1  11   99.33   10.33
   0   1 -11  120.63    7.18
   0  -1  11  124.66   10.06
   0  -1  11  130.38   12.02
   0  -1  11  121.39    7.32
   0  -1  10  206.16   11.38
   0   1 -10  210.50   16.34
   0  -1  10  197.62   13.43
   0   1 -10  194.97   14.24
   0  -1  10  171.00   14.70
   0   1 -10  225.10   13.97
   0  -1  10  191.75   11.61
   0   1 -10  225.36   11.82
   0  -1  10  190.88   15.64
   0  -1  10  210.01   14.36
   0  -1  10  200.52   11.83
   0  -1   9    9.93    2.20
   0   1  -9   10.40    2.66
   0   1  -9   12.85    2.46
   0   1  -9   15.23    3.89
   0   1  -9    9.26    1.35
   0   1  -9    9.79    2.33
   0   1  -9    8.65    2.33
   0  -1   9   13.38    1.55
   0  -1   9    7.86    2.73
   0  -1   9   13.17    3.29
   0  -1   9   16.97    3.03
   0  -1   9   13.07    1.63
   0  -1   8  902.31   48.43
   0  -1   8  865.22   49.81
   0  -1   8  888.26   47.69
   0   1  -8  870.70   50.09
   0   1  -8  882.18   47.76
   0   1  -8  876.62   48.33
   0   1  -8  902.64   48.09
   0  -1   8  830.43   48.89
   0   1  -8  817.95   47.75
   0   1  -8  904.14   49.15
   0  -1   7   87.76    7.12
   0  -1   7   92.24    8.10
   0  -1   7   99.80    6.76
   0   1  -7   93.25    7.09
   0   1  -7   87.86    6.64
   0  -1   7   90.89    7.56
   0   1  -7   98.83    7.66
   0   1  -7   97.63    7.02
   0   1  -7   92.10    6.75
   0  -1   6   41.57    4.12
   0   1  -6   45.11    2.87
   0  -1   6   43.46    4.90
   0  -1   6   53.28    4.75
   0  -1   6   51.58    4.05
   0   1  -6   47.50    3.99
   0   1  -6   50.38    4.32
   0   1  -6   49.54    4.62
   0  -1   6   46.56    4.59
   0   1  -6   48.28    4.06
   0   1  -6   56.39    4.43
   0  -1   5  102.66    7.01
   0  -1   5   98.64    6.42
   0   1  -5  101.17    6.37
   0   1  -5   90.17    6.54
   0   1  -5   90.74    6.32
   0   1  -5  103.09    7.12
   0  -1   5   95.30    6.95
   0   1  -5  105.34    6.79
   0  -1   5   98.40    7.48
   0  -1   5   92.23    6.66
   0  -1   4 1510.90   77.37
   0   1  -4 1507.89   77.21
   0   1  -4 1410.59   77.42
   0  -1   4 1574.14   77.97
   0   1  -4 1390.43   77.17
   0   1  -4 1554.34   77.70
   0  -1   4 1376.76   77.72
   0  -1   4 1475.68   78.39
   0  -1   4 1461.57   77.65
   0   1  -3   98.02    5.86
   0  -1   3   97.78    6.34
   0   1  -3  104.65    6.27
   0  -1   3   91.57    6.20
   0  -1   3   92.86    6.10
   0   1  -2  227.64   13.51
   0   1  -2  255.75   13.20
   0  -1   2  251.99   13.42
   0   1  -2  231.77   13.00
   0   1  -2  236.08   13.33
   0  -1   2  224.60   13.26
   0  -1   1 1144.78   58.98
   0   1  -1 1057.76   58.70
   0   1  -1 1122.24   58.43
   0  -1   1 1135.84   58.66
   0   1  -1 1142.41   58.36
   0   1  -1 1082.03   58.48
   0  -1   0  678.66   34.67
   0  -1   0  616.78   34.64
   0   1   0  689.63   34.77
   0   1   0  643.49   34.90
   0   1   0  664.23   35.12
   0  -1  -1  952.31   46.38
   0   1   1  811.56   45.95
   0   1   1  857.37   46.37
   0   1   1  965.80   46.24
   0   1   1  909.81   46.37
   0   1   1  876.80   46.46
   0   1   1  864.35   45.78
   0   1   2  358.51   20.22
   0  -1  -2  386.27   20.42
   0  -1  -2  381.50   20.72
   0   1   2  337.01   20.28
   0   1   2  409.10   20.29
   0   1   2  376.94   20.44
   0   1   2  368.91   20.52
   0  -1  -3 1758.11   91.07
   0   1   3 1611.28   90.71
   0  -1  -3 1754.68   91.52
   0   1   3 1755.47   90.86
   0  -1  -3 1773.76   90.84
   0   1   3 1739.88   91.12
   0   1   3 1759.05   91.30
   0   1   4  430.37   23.77
   0  -1  -4  404.17   23.04
   0   1   4  391.86   22.63
   0   1   4  420.97   22.01
   0  -1  -4  410.76   23.65
   0  -1  -4  437.09   22.90
   0  -1  -4  402.82   22.91
   0   1   4  398.62   22.81
   0   1   5  290.57   17.06
   0   1   5  260.88   15.58
   0  -1  -5  267.24   16.17
   0  -1  -5  272.48   16.87
   0   1   5  274.74   14.84
   0  -1  -5  275.59   16.08
   0  -1  -5  275.38   15.95
   0   1   6 1301.98   68.63
   0   1   6 1188.37   66.72
   0  -1  -6 1289.91   68.53
   0   1   6 1265.76   65.82
   0  -1  -6 1259.53   67.28
   0  -1  -6 1251.56   67.42
   0   1   7  116.75    9.03
   0   1   7  121.32    9.89
   0  -1  -7  126.46    9.92
   0   1   7  108.88    7.94
   0   1   7  125.53    7.30
   0  -1  -7  126.45    8.86
   0  -1  -7  126.37    8.97
   0  -1  -8   35.28    2.76
   0   1   8   33.09    3.39
   0   1   8   32.87    2.81
   0  -1  -8   33.07    5.32
   0  -1  -8   35.69    4.38
   0  -1  -8   34.57    4.16
   0   1   8   36.18    4.44
   0   1   8   34.53    5.05
   0   1   8   35.27    2.79
   0   1   9  124.52    7.09
   0  -1  -9  115.96    7.31
   0   1   9  108.50    8.05
   0  -1  -9  118.88   11.06
   0   1   9  114.44    7.45
   0  -1  -9  131.15    9.92
   0  -1  -9  116.62    9.43
   0   1   9  108.11    9.53
   0   1   9  131.57   11.04
   0   1   9  114.19    9.55
   0   1   9  122.81    7.40
   0  -1 -10    3.00    1.19
   0   1  10    3.06    0.88
   0  -1 -10    1.23    2.45
   0  -1 -10    1.65    2.50
   0  -1 -10    2.94    2.16
   0   1  10    2.67    1.06
   0  -1 -10    3.44    2.03
   0   1  10    1.88    2.56
   0   1  10    0.60    1.89
   0   1  10    3.82    1.28
   0   1  11  289.06   16.42
   0  -1 -11  291.05   16.85
   0  -1 -11  287.82   20.11
   0  -1 -11  309.88   20.45
   0   1  11  264.63   20.22
   0  -1 -11  292.20   21.99
   0  -1 -11  303.04   20.60
   0   1  11  301.95   16.92
   0   1  11  319.47   20.64
   0   1  12    1.53    2.21
   0  -1 -12    0.67    1.28
   0   1  12    0.82    0.99
   0   1  12   -0.88    1.52
   0  -1 -12   -0.78    1.60
   0  -1 -12   -0.77    2.42
   0   1  12    0.88    2.40
   0  -1 -12    0.87    1.51
   0  -1 -12   -1.08    4.06
   0  -1 -12    0.82    2.48
   0  -1 -12    1.18    1.68
   0  -1 -12    0.58    1.28
   0   1  12    0.22    1.25
   0   1  13   42.96    3.86
   0   1  13   20.63    4.83
   0   1  13   38.91    6.20
   0   1  13   43.58    3.88
   0   1  13   37.70    3.37
   0  -1 -13   45.33    4.06
   0   1  13   45.38    4.41
   0  -1 -13   33.52    5.75
   0  -1 -13   53.21    7.19
   0   1  13   38.19    6.57
   0  -1 -13   50.28    8.01
   0  -1 -13   58.38    7.63
   0  -1 -13   37.71    4.15
   0  -1 -13   42.78    4.26
   0  -1 -13   36.39    4.15
   0   1  14   15.51    4.04
   0   1  14    8.37    1.72
   0  -1 -14   11.01    2.18
   0   1  14   12.17    2.68
   0   1  14   11.31    2.05
   0   1  14    6.76    3.76
   0  -1 -14   10.59    3.37
   0  -1 -14   10.84    4.17
   0  -1 -14   11.61    2.62
   0  -1 -14   12.97    4.78
   0  -1 -14    9.11    4.48
   0  -1 -14   13.99    2.67
   0  -1 -14   12.38    2.63
   0   1  14    8.70    3.51
   0   1  14   13.19    2.22
   0   1  15   25.66    5.36
   0   1  15   26.69    3.70
   0   1  15   28.30    2.89
   0   1  15   32.03    3.51
   0  -1 -15   40.12    6.72
   0   1  15   29.18    6.46
   0  -1 -15   22.62    3.55
   0  -1 -15   25.78    5.84
   0  -1 -15   27.13    6.73
   0  -1 -15   32.71    3.96
   0  -1 -15   28.20    3.67
   0   1  15   37.62    6.12
   0   1  15   31.58    3.43
   0   1  16  105.88    7.76
   0   1  16  111.99    7.20
   0   1  16  105.35    8.18
   0   1  16  118.57    7.84
   0  -1 -16   98.27   11.53
   0  -1 -16   97.89   12.58
   0  -1 -16  106.72    8.17
   0  -1 -16  118.90    8.42
   0   1  16  115.00    8.19
   0  -1 -16   90.93    7.89
   0   1  17   21.45    2.88
   0   1  17   19.51    2.79
   0  -1 -17   28.71    3.61
   0  -1 -17   24.18    3.35
   0   1  17   28.85    3.49
   0  -1 -17   28.23    3.64
   0   1  18   -1.20    1.62
   0  -1 -18    1.44    1.79
   0   1  18   -0.42    1.37
   0   1  18   -0.28    1.67
   0  -1 -18   -0.57    1.85
   0  -1 -18    0.29    1.98
   0   1  19   86.75    6.05
   0  -1 -19   93.44    6.58
   0  -1 -19   96.28    6.63
   0   1  19   92.25    6.61
   0  -1 -20    0.85    1.27
   0  -1 -20    4.34    1.44
   0   1  20    2.68    1.09
   0   1  20    3.15    1.57
   0  -1 -21   47.77    3.10
   0  -1 -21   39.71    2.99
   0   1  21   49.20    3.30
   0   2 -21   48.09    3.35
   0  -2  21   42.50    3.20
   0  -2  20   32.05    3.20
   0   2 -20   39.89    3.31
   0   2 -20   35.42    3.19
   0  -2  20   35.60    2.84
   0  -2  20   31.03    3.15
   0  -2  19   97.35    6.12
   0   2 -19   86.58    6.05
   0  -2  19   83.05    6.41
   0  -2  19   86.95    6.49
   0   2 -19   85.20    6.34
   0   2 -19   97.53    6.56
   0  -2  19   84.22    5.83
   0  -2  18  142.83    8.86
   0  -2  18  143.82    9.47
   0   2 -18  140.50    8.92
   0   2 -18  136.72    9.39
   0  -2  18  127.66    9.32
   0   2 -18  147.06    9.43
   0  -2  18  143.69    8.87
   0   2 -18  119.29    8.46
   0  -2  17    1.72    1.35
   0   2 -17   -0.22    1.32
   0  -2  17    0.65    1.86
   0   2 -17    0.48    1.45
   0   2 -17   -0.65    1.73
   0   2 -17    1.32    2.02
   0  -2  17    2.02    1.95
   0  -2  17    1.26    1.51
   0  -2  16    4.65    1.66
   0  -2  16    2.14    2.94
   0   2 -16    4.78    1.74
   0  -2  16    1.37    1.81
   0   2 -16    3.86    1.49
   0  -2  16    2.23    1.34
   0  -2  16    1.28    2.62
   0   2 -16    3.47    1.86
   0   2 -16    4.93    2.09
   0  -2  16    2.98    1.65
   0  -2  16    7.13    2.29
   0  -2  15  431.24   28.96
   0  -2  15  395.98   22.55
   0   2 -15  383.28   22.41
   0  -2  15  405.65   23.31
   0  -2  15  371.33   22.09
   0   2 -15  387.31   22.39
   0  -2  15  403.67   29.62
   0   2 -15  393.11   26.59
   0   2 -15  409.17   23.42
   0   2 -15  412.69   23.39
   0  -2  15  379.20   23.21
   0  -2  15  412.41   22.70
   0  -2  14    1.23    1.39
   0   2 -14   -0.23    1.26
   0  -2  14    2.61    1.89
   0   2 -14    5.73    3.48
   0  -2  14    0.86    1.24
   0   2 -14    1.18    1.22
   0  -2  14    3.52    2.32
   0  -2  14    6.21    3.94
   0   2 -14   -0.79    2.39
   0   2 -14    2.75    1.78
   0   2 -14    0.35    1.77
   0  -2  14    2.43    1.71
   0  -2  14    3.36    1.55
   0  -2  13  177.20   11.29
   0  -2  13  185.34   11.83
   0   2 -13  166.78   11.11
   0   2 -13  204.43   11.42
   0  -2  13  171.26   11.03
   0   2 -13  212.88   17.12
   0  -2  13  173.29   16.45
   0  -2  13  174.29   13.92
   0  -2  13  160.57   13.50
   0   2 -13  193.90   14.64
   0   2 -13  190.90   12.15
   0   2 -13  189.81   12.07
   0  -2  13  187.77   12.08
   0  -2  13  194.14   11.44
   0  -2  12  141.61    8.99
   0  -2  12  136.58    9.39
   0   2 -12  134.38   13.06
   0   2 -12  153.27    9.00
   0   2 -12  145.92   11.21
   0  -2  12  140.15    8.80
   0  -2  12  137.55   11.31
   0  -2  12  136.97   13.58
   0   2 -12  142.74   11.73
   0  -2  12  114.95   10.83
   0   2 -12  152.51    9.80
   0  -2  12  139.03    9.57
   0   2 -12  150.83    9.73
   0   2 -12  137.67    9.56
   0   2 -11  662.68   39.87
   0   2 -11  691.22   40.60
   0  -2  11  636.58   40.12
   0  -2  11  681.44   40.39
   0  -2  11  694.47   43.31
   0  -2  11  695.79   37.58
   0  -2  11  614.75   42.00
   0   2 -11  686.32   40.14
   0   2 -11  751.11   37.60
   0   2 -11  760.01   43.03
   0  -2  11  693.88   37.46
   0  -2  10    3.95    2.22
   0   2 -10    3.90    2.10
   0   2 -10    4.09    2.08
   0  -2  10    2.45    1.69
   0  -2  10    2.44    2.68
   0  -2  10    4.43    1.19
   0   2 -10    5.31    2.21
   0   2 -10    2.89    2.56
   0   2 -10    2.16    1.05
   0  -2  10    3.26    1.13
   0  -2  10    5.09    2.66
   0   2  -9   10.76    2.57
   0  -2   9   10.95    2.57
   0   2  -9    6.26    1.96
   0  -2   9    6.88    2.31
   0  -2   9   10.61    3.57
   0  -2   9    8.07    1.33
   0  -2   9    8.40    1.35
   0   2  -9    9.59    2.40
   0  -2   9   13.69    3.35
   0   2  -9   12.39    3.03
   0   2  -9   10.26    1.38
   0  -2   8  131.09    9.24
   0   2  -8  114.16    8.78
   0   2  -8  119.92    8.83
   0  -2   8  108.35    9.37
   0  -2   8  125.95    9.01
   0  -2   8  124.46   10.43
   0  -2   8  115.81    7.23
   0  -2   8  127.65    7.30
   0   2  -8  125.83    9.24
   0   2  -8  132.40   10.14
   0   2  -8  124.84    7.19
   0  -2   8  102.60    9.54
   0  -2   7   28.69    3.80
   0  -2   7   28.46    3.41
   0   2  -7   24.37    3.12
   0   2  -7   22.53    3.04
   0  -2   7   19.10    3.70
   0  -2   7   19.06    3.01
   0  -2   7   23.28    3.73
   0   2  -7   21.36    3.13
   0   2  -7   29.96    4.08
   0   2  -6  738.81   39.98
   0  -2   6  800.02   41.13
   0  -2   6  709.75   40.24
   0   2  -6  687.07   39.95
   0  -2   6  718.89   41.68
   0  -2   6  686.39   40.92
   0   2  -6  814.78   41.36
   0   2  -6  787.69   40.74
   0  -2   6  695.74   40.21
   0   2  -5  160.28   10.12
   0  -2   5  183.82   11.10
   0  -2   5  154.24   10.34
   0  -2   5  155.18   10.30
   0   2  -5  182.05   11.22
   0   2  -5  166.55   10.71
   0  -2   5  157.49   10.92
   0  -2   4  499.00   27.49
   0   2  -4  490.08   26.71
   0   2  -4  505.22   27.89
   0  -2   4  447.23   26.82
   0   2  -4  489.72   27.30
   0   2  -4  508.11   27.55
   0  -2   3    2.37    1.64
   0   2  -3    4.46    1.32
   0   2  -3    1.72    1.22
   0   2  -3    2.18    1.40
   0   2  -3    2.69    1.43
   0   2  -3    4.35    1.52
   0   2  -2 2223.87  111.92
   0   2  -2 2116.76  111.68
   0   2  -2 2086.16  112.50
   0  -2   2 2082.00  112.88
   0   2  -2 2117.44  112.02
   0  -2   1  922.52   52.06
   0   2  -1 1009.84   52.14
   0  -2   1  981.46   53.07
   0  -2   1 1004.63   51.62
   0   2  -1  941.19   52.02
   0   2  -1 1029.81   52.98
   0  -2   0    6.35    1.42
   0  -2   0    6.02    1.65
   0   2   0    6.45    1.35
   0   2   0    7.19    1.33
   0  -2   0    4.77    1.11
   0  -2   0    5.09    1.29
   0   2   0    2.91    1.40
   0   2   0    9.20    2.04
   0  -2  -1   80.91    5.60
   0  -2  -1   75.58    5.56
   0  -2  -1   73.65    5.29
   0   2   1   72.06    5.04
   0   2   1   82.09    5.85
   0   2   1   93.14    5.35
   0  -2  -1   88.77    5.46
   0  -2  -2   31.05    2.88
   0   2   2   27.52    2.28
   0  -2  -2   30.44    3.06
   0   2   2   27.75    2.92
   0   2   2   28.77    3.10
   0   2   2   26.71    1.90
   0   2   2   31.45    2.68
   0   2   2   25.73    2.84
   0  -2  -3  342.04   19.40
   0  -2  -3  349.39   18.95
   0   2   3  297.47   17.63
   0   2   3  335.03   18.56
   0   2   3  350.82   19.04
   0   2   3  345.93   19.14
   0   2   3  330.51   17.72
   0   2   3  284.91   18.58
   0   2   3  349.33   18.43
   0   2   4  504.35   29.51
   0  -2  -4  564.11   31.17
   0   2   4  553.71   30.63
   0  -2  -4  588.13   31.81
   0   2   4  576.80   31.25
   0   2   4  609.47   31.52
   0  -2  -4  585.48   30.53
   0  -2  -4  562.95   30.97
   0   2   4  582.97   30.67
   0  -2  -5    0.31    1.43
   0   2   5    1.06    0.62
   0  -2  -5    4.56    2.31
   0  -2  -5    3.29    1.95
   0   2   5    0.98    1.10
   0   2   5   -0.33    1.64
   0   2   5    0.71    1.42
   0  -2  -5    1.69    1.29
   0   2   5    1.02    1.28
   0   2   6  156.43    8.72
   0  -2  -6  181.51   12.15
   0   2   6  159.89   10.22
   0   2   6  140.53    8.64
   0  -2  -6  177.22   11.27
   0   2   6  184.44   11.38
   0   2   6  165.84   10.55
   0  -2  -6  164.40   10.90
   0  -2  -6  154.56   10.29
   0  -2  -7 1739.80   83.01
   0   2   7 1348.94   78.03
   0   2   7 1530.20   78.23
   0   2   7 1628.38   80.29
   0  -2  -7 1727.23   81.90
   0   2   7 1560.08   78.87
   0  -2  -7 1634.55   81.44
   0  -2  -7 1691.04   80.97
   0   2   7 1677.40   81.07
   0  -2  -8    9.96    2.46
   0   2   8    8.60    2.54
   0   2   8    7.44    1.18
   0  -2  -8    8.32    1.42
   0   2   8    6.59    1.33
   0  -2  -8    9.50    3.04
   0  -2  -8    5.46    2.25
   0   2   8    3.54    1.63
   0  -2  -8    6.65    3.00
   0   2   9  109.32    6.21
   0  -2  -9  113.10    9.46
   0   2   9   97.92    8.86
   0  -2  -9  123.03    9.16
   0  -2  -9   92.30    9.89
   0   2   9  105.32    7.84
   0  -2  -9  120.98    9.94
   0  -2  -9  104.10    6.79
   0   2   9   95.90    6.43
   0   2   9  104.34    6.76
   0   2  10   19.72    1.74
   0   2  10   23.30    4.18
   0  -2 -10   21.39    3.65
   0   2  10   22.52    4.31
   0  -2 -10   21.44    4.23
   0  -2 -10   13.24    4.39
   0   2  10   18.28    2.70
   0  -2 -10   18.47    4.23
   0  -2 -10   19.74    2.37
   0   2  10   18.75    2.01
   0   2  10   23.17    2.43
   0   2  10   16.97    3.41
   0   2  11   12.90    3.50
   0  -2 -11    9.38    3.10
   0   2  11    7.71    3.34
   0  -2 -11   11.52    3.33
   0  -2 -11   12.04    4.42
   0   2  11   11.72    1.66
   0  -2 -11    7.13    1.73
   0   2  11    6.59    2.55
   0   2  11    7.32    1.76
   0   2  12  203.51   15.87
   0   2  12  216.55   12.86
   0   2  12  201.67   13.21
   0  -2 -12  218.98   12.92
   0   2  12  212.61   12.41
   0  -2 -12  204.64   16.10
   0   2  12  210.47   16.76
   0  -2 -12  197.14   16.49
   0   2  12  215.22   16.80
   0  -2 -12  195.63   17.74
   0  -2 -12  220.95   13.43
   0  -2 -12  200.23   13.22
   0   2  12  210.27   13.13
   0  -2 -12  214.38   13.36
   0  -2 -12  203.56   12.81
   0   2  13  278.72   20.09
   0   2  13  284.68   16.86
   0   2  13  264.10   17.21
   0  -2 -13  317.39   17.14
   0   2  13  275.31   16.49
   0   2  13  289.10   16.40
   0  -2 -13  258.60   20.46
   0   2  13  261.14   21.29
   0  -2 -13  278.47   21.14
   0   2  13  277.72   21.11
   0  -2 -13  288.77   23.20
   0   2  13  279.27   17.19
   0  -2 -13  284.60   17.37
   0  -2 -13  292.75   17.46
   0  -2 -13  303.93   17.52
   0  -2 -13  274.95   16.80
   0   2  14  772.83   41.48
   0   2  14  730.36   46.53
   0   2  14  742.23   41.01
   0   2  14  782.14   40.94
   0  -2 -14  819.15   41.69
   0  -2 -14  687.51   40.49
   0   2  14  719.64   41.87
   0  -2 -14  725.99   46.48
   0  -2 -14  721.60   46.03
   0   2  14  658.19   46.56
   0  -2 -14  765.44   49.20
   0  -2 -14  826.12   48.27
   0  -2 -14  764.88   42.01
   0  -2 -14  794.14   42.10
   0   2  14  762.92   41.90
   0  -2 -14  779.11   42.03
   0  -2 -14  764.95   41.30
   0   2  15   26.16    3.32
   0   2  15   33.38    6.20
   0  -2 -15   30.33    2.84
   0   2  15   27.21    3.00
   0   2  15   28.65    3.23
   0  -2 -15   31.59    3.72
   0   2  15   31.48    3.88
   0  -2 -15   30.07    5.72
   0  -2 -15   27.56    5.48
   0   2  15   33.17    6.42
   0  -2 -15   29.83    6.74
   0  -2 -15   36.77    6.75
   0   2  15   37.37    4.17
   0  -2 -15   32.35    4.03
   0  -2 -15   33.19    3.96
   0  -2 -15   34.28    4.04
   0  -2 -15   30.33    3.33
   0   2  16   44.88    4.41
   0   2  16   54.54    5.10
   0  -2 -16   48.79    4.94
   0  -2 -16   55.07    5.14
   0   2  16   47.17    4.79
   0  -2 -16   51.60    4.97
   0   2  16   48.02    4.20
   0   2  16   45.31    3.99
   0   2  16   44.13    4.86
   0  -2 -16   50.42    4.70
   0   2  17  310.95   17.62
   0   2  17  290.06   16.92
   0  -2 -17  309.30   17.73
   0   2  17  285.66   17.93
   0  -2 -17  303.42   17.97
   0   2  17  272.82   17.79
   0  -2 -17  305.33   18.03
   0   2  17  301.24   17.88
   0  -2 -17  297.57   17.95
   0   2  18    7.31    1.76
   0  -2 -18    1.91    1.87
   0  -2 -18    6.78    1.97
   0  -2 -18    5.48    2.03
   0   2  18    6.67    1.91
   0   2  18    6.97    2.26
   0  -2 -18    4.94    1.70
   0   2  19    3.90    1.46
   0  -2 -19    5.09    1.51
   0  -2 -19    1.91    1.50
   0  -2 -19    2.79    1.56
   0   2  19    4.68    1.75
   0   2  19    6.09    1.91
   0   2  20    1.76    1.02
   0  -2 -20    2.73    1.11
   0  -2 -20    2.29    1.21
   0  -2 -20    2.83    1.24
   0   2  20    2.05    1.29
   0   2  20    1.91    1.16
   0   2  20    2.05    1.19
   0   2  21   10.11    1.30
   0   2  21   10.32    1.27
   0  -3  21    7.92    1.16
   0  -3  20   -0.55    0.96
   0   3 -20    0.71    1.15
   0   3 -20   -0.62    1.15
   0  -3  20    0.67    1.28
   0  -3  19  121.93    8.37
   0   3 -19  138.35    8.39
   0  -3  19  112.61    8.19
   0   3 -19  132.49    8.36
   0  -3  19  136.28    7.80
   0   3 -19  112.92    7.67
   0   3 -18   74.40    5.28
   0  -3  18   74.54    6.00
   0   3 -18   72.77    5.80
   0   3 -18   73.14    5.90
   0  -3  18   64.63    5.71
   0  -3  18   74.83    5.24
   0   3 -18   69.02    5.23
   0  -3  17    0.67    1.20
   0   3 -17    0.21    1.26
   0  -3  17    0.33    1.99
   0   3 -17    1.57    1.82
   0   3 -17    3.20    2.03
   0  -3  17    2.90    2.00
   0   3 -17    1.16    1.38
   0  -3  17    3.14    1.27
   0  -3  16   90.74    7.05
   0   3 -16   71.71    5.83
   0  -3  16   74.29    5.67
   0   3 -16   73.63    5.93
   0   3 -16   82.71    6.68
   0  -3  16   82.02    6.76
   0   3 -16   87.18    6.84
   0  -3  16   86.55    6.08
   0  -3  15   22.39    2.62
   0   3 -15   14.98    2.33
   0   3 -15   17.73    2.58
   0  -3  15   18.13    2.48
   0   3 -15   20.06    5.56
   0  -3  15   20.99    5.56
   0   3 -15    7.85    4.06
   0   3 -15   15.13    3.05
   0   3 -15   16.33    3.03
   0  -3  15   14.34    2.88
   0  -3  14  585.90   39.99
   0  -3  14  565.61   32.17
   0   3 -14  646.23   40.03
   0   3 -14  622.05   32.52
   0   3 -14  558.60   32.12
   0   3 -14  591.93   39.88
   0  -3  14  465.58   35.29
   0   3 -14  606.80   33.34
   0   3 -14  621.19   33.46
   0  -3  14  554.64   33.10
   0  -3  14  628.59   32.46
   0  -3  13  280.29   23.05
   0  -3  13  283.81   16.86
   0   3 -13  308.78   17.10
   0   3 -13  282.61   22.76
   0   3 -13  293.25   16.81
   0   3 -13  285.90   19.96
   0  -3  13  260.87   20.23
   0   3 -13  284.08   22.97
   0   3 -13  285.87   17.72
   0   3 -13  298.94   17.91
   0  -3  13  291.73   17.80
   0  -3  13  301.77   17.01
   0  -3  12  727.29   43.78
   0  -3  12  680.10   39.21
   0   3 -12  650.75   39.52
   0   3 -12  717.40   36.43
   0   3 -12  716.43   42.92
   0  -3  12  648.49   36.23
   0  -3  12  668.53   37.08
   0  -3  12  578.30   39.66
   0   3 -12  633.07   39.37
   0   3 -12  644.36   39.21
   0   3 -12  662.34   42.91
   0   3 -12  670.72   37.22
   0  -3  12  618.25   36.93
   0   3 -12  674.70   37.17
   0  -3  12  701.11   36.38
   0  -3  11   84.84    6.30
   0   3 -11   73.61    9.37
   0   3 -11   80.37    7.96
   0   3 -11   72.82    7.38
   0  -3  11   75.67    8.09
   0   3 -11   75.70    7.86
   0   3 -11   95.96   10.01
   0  -3  11   81.43    5.66
   0   3 -11   92.54    5.87
   0  -3  11   77.49    7.43
   0  -3  11   78.34    9.80
   0  -3  11   78.14    5.59
   0   3 -10  195.00   16.42
   0   3 -10  203.06   14.32
   0  -3  10  184.32   14.48
   0   3 -10  198.72   13.81
   0   3 -10  230.92   16.48
   0  -3  10  200.93   11.79
   0   3 -10  216.99   11.84
   0   3 -10  190.26   14.35
   0  -3  10  200.17   16.52
   0  -3  10  193.04   13.77
   0  -3  10  192.43   11.69
   0   3  -9  570.37   36.23
   0  -3   9  541.94   34.33
   0  -3   9  569.45   35.03
   0   3  -9  564.29   33.89
   0   3  -9  532.05   33.25
   0   3  -9  610.43   31.51
   0  -3   9  585.84   31.55
   0   3  -9  595.84   35.87
   0   3  -9  628.26   34.83
   0  -3   9  580.39   36.54
   0  -3   9  586.90   33.75
   0  -3   9  586.88   31.49
   0   3  -8  452.27   26.82
   0  -3   8  437.20   27.64
   0   3  -8  508.95   27.52
   0  -3   8  491.11   28.59
   0   3  -8  452.32   29.13
   0   3  -8  467.35   27.86
   0   3  -8  473.12   24.99
   0  -3   8  467.47   25.12
   0   3  -8  487.15   29.04
   0  -3   8  450.43   29.37
   0  -3   8  461.69   27.07
   0  -3   8  437.78   24.97
   0   3  -7  467.09   26.34
   0  -3   7  487.69   27.65
   0  -3   7  448.13   26.91
   0   3  -7  448.61   28.09
   0   3  -7  415.16   25.82
   0   3  -7  491.25   27.95
   0  -3   7  462.17   24.50
   0   3  -7  423.68   26.83
   0  -3   7  446.81   28.45
   0  -3   7  439.95   26.19
   0   3  -6   50.04    4.69
   0   3  -6   38.16    5.38
   0  -3   6   54.18    5.54
   0   3  -6   47.40    5.31
   0   3  -6   52.45    5.39
   0  -3   6   53.32    4.74
   0  -3   5    2.29    1.31
   0   3  -5   -0.46    1.84
   0  -3   5    0.40    1.65
   0   3  -5    2.17    1.53
   0   3  -5    1.14    1.47
   0   3  -5    2.05    2.02
   0   3  -4   10.58    2.46
   0  -3   4    3.46    1.77
   0   3  -4    4.84    1.72
   0   3  -4    4.45    1.76
   0  -3   4    4.37    2.15
   0   3  -4    6.36    1.87
   0   3  -4    4.59    1.96
   0   3  -3  159.39   11.05
   0   3  -3  159.30    9.79
   0  -3   3  145.00   10.08
   0   3  -3  164.05   10.20
   0   3  -3  142.20   10.07
   0  -3   3  150.28    8.86
   0   3  -2   96.30    7.71
   0   3  -2   97.51    6.93
   0  -3   2   92.12    6.94
   0  -3   2   92.97    6.04
   0   3  -2   91.18    6.86
   0  -3   1  244.89   14.91
   0   3  -1  235.36   14.21
   0   3  -1  255.06   14.72
   0  -3   1  226.81   14.58
   0   3  -1  226.82   14.90
   0  -3   1  247.77   13.92
   0  -3   1  262.74   16.09
   0   3  -1  239.32   15.20
   0   3  -1  263.93   15.91
   0  -3   0 1039.12   61.17
   0   3   0 1179.11   60.84
   0  -3   0 1099.06   61.52
   0   3   0 1134.21   61.42
   0  -3   0 1194.55   60.93
   0   3   0 1168.27   61.83
   0  -3   0 1152.82   62.83
   0   3   0 1117.98   61.92
   0   3   0 1228.11   62.79
   0  -3  -1  323.48   20.70
   0  -3  -1  364.88   21.04
   0   3   1  373.57   20.34
   0  -3  -1  363.54   20.90
   0   3   1  343.49   21.27
   0  -3  -1  376.50   20.75
   0   3   1  397.25   20.50
   0   3   1  373.94   22.22
   0   3   1  349.84   21.43
   0  -3  -2  635.58   36.99
   0   3   2  671.26   36.16
   0  -3  -2  721.24   37.34
   0   3   2  712.48   36.51
   0  -3  -2  683.02   37.04
   0   3   2  601.88   37.26
   0   3   2  668.99   37.60
   0  -3  -3  693.07   39.97
   0   3   3  723.76   39.03
   0  -3  -3  788.20   40.72
   0   3   3  704.61   40.10
   0   3   3  663.71   40.39
   0  -3  -3  715.76   40.28
   0   3   3  790.25   39.73
   0   3   3  765.01   40.85
   0  -3  -4  322.58   17.27
   0  -3  -4  263.84   16.14
   0   3   4  284.43   15.01
   0   3   4  251.82   16.15
   0   3   4  230.33   16.41
   0   3   4  282.12   15.96
   0   3   4  290.64   17.03
   0   3   4  280.66   17.01
   0   3   4  244.56   14.69
   0   3   5   11.56    2.30
   0   3   5   19.29    1.73
   0  -3  -5   12.74    2.90
   0  -3  -5   14.39    2.45
   0  -3  -5   18.37    2.55
   0   3   5   19.65    2.72
   0   3   5   14.59    2.95
   0   3   5   18.40    3.14
   0   3   5   16.05    1.92
   0   3   6 1728.13   90.10
   0  -3  -6 1877.17   93.50
   0   3   6 1696.54   89.93
   0   3   6 1681.61   92.07
   0  -3  -6 1711.97   91.88
   0   3   6 1746.14   92.10
   0  -3  -6 1710.84   92.90
   0   3   6 1780.16   93.42
   0   3   6 1822.74   93.57
   0   3   6 1656.46   91.07
   0   3   7    2.18    0.90
   0  -3  -7    0.28    0.95
   0   3   7    1.14    1.30
   0  -3  -7    2.08    2.07
   0  -3  -7    0.56    2.33
   0  -3  -7    1.36    2.86
   0   3   7    2.01    0.78
   0   3   7    1.64    1.60
   0  -3  -7    0.37    1.40
   0   3   7    0.55    1.96
   0   3   7    2.02    1.24
   0   3   7    2.44    1.10
   0  -3  -8  316.56   17.13
   0   3   8  298.03   18.83
   0  -3  -8  321.37   20.80
   0  -3  -8  313.06   21.49
   0   3   8  300.67   16.59
   0  -3  -8  308.22   20.24
   0   3   8  287.92   19.26
   0  -3  -8  300.10   19.09
   0   3   8  314.17   20.66
   0   3   8  298.40   17.08
   0   3   8  294.87   18.37
   0  -3  -9  367.96   20.40
   0   3   9  360.91   22.14
   0  -3  -9  332.53   24.86
   0  -3  -9  394.15   24.67
   0   3   9  355.76   19.73
   0  -3  -9  378.03   24.12
   0  -3  -9  359.38   22.69
   0   3   9  366.23   23.27
   0   3   9  383.61   24.38
   0   3   9  324.40   21.77
   0   3   9  382.66   20.43
   0   3  10  184.64   14.84
   0  -3 -10  189.45   15.46
   0  -3 -10  191.42   14.36
   0   3  10  204.75   11.29
   0  -3 -10  216.48   16.38
   0  -3 -10  177.66   16.38
   0   3  10  202.88   13.53
   0  -3 -10  197.90   11.95
   0   3  10  194.80   11.93
   0   3  11    5.63    1.55
   0  -3 -11    7.61    1.73
   0   3  11    6.43    2.01
   0   3  11    5.43    1.36
   0   3  11    7.89    1.26
   0  -3 -11   10.01    2.88
   0   3  11    5.49    2.80
   0  -3 -11    8.43    2.14
   0  -3 -11    9.89    4.03
   0  -3 -11    8.83    3.34
   0  -3 -11    3.74    2.98
   0  -3 -11    6.57    2.09
   0  -3 -11    5.36    1.98
   0   3  11    8.22    1.92
   0  -3 -11    4.10    1.57
   0   3  12   12.36    2.31
   0   3  12   14.48    4.20
   0   3  12   16.07    2.15
   0  -3 -12   15.55    2.51
   0   3  12   16.59    2.74
   0  -3 -12   14.65    2.12
   0   3  12   12.21    1.54
   0  -3 -12   12.74    3.63
   0   3  12   10.78    3.83
   0  -3 -12   15.16    2.87
   0  -3 -12    9.78    4.53
   0  -3 -12   10.42    3.64
   0  -3 -12   22.88    5.66
   0  -3 -12   18.69    3.02
   0  -3 -12   14.87    2.61
   0   3  12   15.98    2.63
   0  -3 -12   12.50    2.41
   0   3  13   11.37    2.25
   0   3  13    4.11    3.15
   0   3  13    5.99    2.20
   0   3  13    6.36    1.81
   0  -3 -13   10.84    2.24
   0  -3 -13    7.05    1.71
   0  -3 -13   15.74    4.72
   0   3  13   11.03    4.32
   0  -3 -13   11.46    3.53
   0  -3 -13    9.59    2.55
   0  -3 -13   13.51    4.85
   0  -3 -13    7.84    2.34
   0  -3 -13   10.39    2.47
   0   3  13    6.50    2.02
   0  -3 -13    7.61    1.92
   0   3  14  793.02   44.27
   0  -3 -14  713.89   48.07
   0  -3 -14  742.64   49.66
   0   3  14  768.60   49.87
   0  -3 -14  850.84   44.54
   0  -3 -14  759.72   43.57
   0   3  14  809.75   43.89
   0   3  14  780.65   44.81
   0  -3 -14  844.58   45.04
   0  -3 -14  865.22   45.16
   0   3  14  810.00   44.74
   0  -3 -14  881.32   45.16
   0  -3 -14  827.92   44.40
   0   3  15    1.43    1.61
   0  -3 -15    0.36    1.96
   0  -3 -15    2.87    1.91
   0  -3 -15    1.80    2.13
   0   3  15    2.73    1.82
   0  -3 -15    1.41    1.64
   0   3  15   -0.31    1.68
   0  -3 -15    0.59    1.04
   0   3  15    1.80    2.03
   0  -3 -15    0.60    1.59
   0   3  15    0.47    1.26
   0   3  16  226.74   14.58
   0   3  16  241.81   15.07
   0  -3 -16  249.76   15.24
   0  -3 -16  264.35   15.38
   0  -3 -16  241.43   14.50
   0   3  16  251.99   15.06
   0  -3 -16  248.91   15.24
   0   3  16  243.47   15.22
   0  -3 -16  241.71   14.78
   0   3  16  221.33   14.14
   0   3  17   99.84    7.14
   0  -3 -17   99.67    7.47
   0   3  17   97.52    7.42
   0  -3 -17  108.53    7.69
   0   3  17  113.99    7.60
   0  -3 -17  109.71    7.69
   0  -3 -17   98.72    6.82
   0   3  17   96.98    6.75
   0   3  17  103.06    7.62
   0  -3 -17   99.33    7.20
   0   3  18   82.72    6.28
   0   3  18   78.62    5.86
   0  -3 -18   85.46    6.33
   0   3  18   97.43    6.74
   0  -3 -18  103.62    6.82
   0  -3 -18  106.04    6.89
   0   3  18   98.33    6.73
   0  -3 -18  101.64    6.82
   0   3  19   14.84    2.08
   0  -3 -19   17.82    2.16
   0  -3 -19   24.17    2.51
   0  -3 -19   22.68    2.43
   0   3  19   16.11    2.26
   0  -3 -19   19.78    2.37
   0   3  20   52.36    3.65
   0  -3 -20   52.39    3.50
   0  -3 -20   45.66    3.43
   0   3  20   55.33    3.63
   0   4 -20   32.42    2.57
   0  -4  20   25.85    2.67
   0   4 -20   29.61    2.52
   0   4 -19   -0.30    1.17
   0   4 -19    0.19    1.25
   0  -4  18   23.41    2.81
   0   4 -18   28.77    3.05
   0  -4  17   -1.17    1.67
   0   4 -17   -0.61    1.94
   0   4 -17    1.79    1.95
   0  -4  17    0.18    1.08
   0   4 -17    0.23    1.34
   0  -4  17    0.37    1.12
   0   4 -16   94.56    6.94
   0  -4  16  100.69    8.13
   0  -4  16   95.96    7.85
   0   4 -16  118.03    8.28
   0   4 -16  115.85    8.32
   0  -4  16  111.81    7.26
   0  -4  16  109.16    7.27
   0   4 -16  113.92    7.60
   0  -4  15   73.13    6.17
   0   4 -15   57.80    4.82
   0  -4  15   65.71    5.17
   0   4 -15   69.90    5.48
   0   4 -15   70.60    9.66
   0   4 -15   69.58    6.02
   0  -4  15   60.19    5.83
   0   4 -15   63.87    5.86
   0  -4  15   65.41    5.05
   0  -4  14   27.51    5.82
   0  -4  14   30.36    3.16
   0   4 -14   27.60    2.96
   0  -4  14   31.22    4.06
   0   4 -14   25.83    6.04
   0   4 -14   32.04    3.42
   0  -4  14   30.30    3.24
   0  -4  14   23.69    5.97
   0  -4  14   26.57    5.52
   0   4 -14   33.41    6.82
   0   4 -14   33.85    3.98
   0   4 -14   37.31    4.26
   0  -4  14   26.96    3.75
   0  -4  13   95.44   12.26
   0  -4  13  113.62    7.60
   0   4 -13  106.04   12.42
   0   4 -13  120.27    7.79
   0   4 -13  100.72    7.19
   0  -4  13  110.27    8.36
   0  -4  13  117.96   11.45
   0   4 -13  104.90   12.39
   0   4 -13   94.81   10.07
   0   4 -13  108.04    8.27
   0  -4  13  114.23    8.41
   0   4 -13  117.22    8.54
   0  -4  13  113.62    7.49
   0  -4  12  439.43   31.86
   0  -4  12  449.99   25.26
   0   4 -12  493.09   25.46
   0   4 -12  439.86   28.85
   0   4 -12  449.03   31.38
   0  -4  12  450.90   26.13
   0  -4  12  403.56   29.37
   0   4 -12  416.12   31.28
   0   4 -12  386.18   28.36
   0   4 -12  455.86   26.21
   0  -4  12  454.24   26.16
   0   4 -12  465.88   26.19
   0  -4  12  454.10   25.13
   0  -4  11  175.08   15.63
   0   4 -11  175.89   10.02
   0   4 -11  167.73   14.67
   0   4 -11  148.58   12.96
   0  -4  11  172.94   10.11
   0  -4  11  158.90   10.65
   0   4 -11  139.45   14.31
   0  -4  11  139.79   13.10
   0   4 -11  165.97   13.19
   0  -4  11  147.77   10.48
   0   4 -11  143.37   10.50
   0   4 -11  157.32   10.64
   0  -4  11  158.44    9.77
   0  -4  10   10.15    3.83
   0  -4  10    5.12    1.42
   0   4 -10    2.10    1.92
   0  -4  10    3.34    1.35
   0   4 -10    3.60    2.85
   0  -4  10    2.26    1.67
   0  -4  10    1.58    2.51
   0   4 -10    1.33    1.15
   0   4 -10    0.63    1.74
   0   4 -10    0.96    3.03
   0  -4  10    0.75    2.28
   0   4 -10    2.28    1.41
   0   4 -10    2.02    1.57
   0  -4  10    2.92    1.18
   0   4  -9   65.51    4.30
   0   4  -9   73.27    8.46
   0  -4   9   46.71    6.39
   0   4  -9   56.79    5.58
   0  -4   9   61.42    7.43
   0   4  -9   64.55    6.73
   0  -4   9   64.71    4.62
   0   4  -9   70.98    7.86
   0   4  -9   56.28    6.83
   0  -4   9   78.52    6.41
   0  -4   9   55.47    7.94
   0  -4   9   54.68    4.30
   0   4  -8  318.67   17.22
   0  -4   8  289.56   20.58
   0   4  -8  271.02   18.73
   0  -4   8  332.47   21.45
   0   4  -8  307.47   19.94
   0   4  -8  324.78   22.08
   0   4  -8  343.51   21.85
   0   4  -8  324.63   21.07
   0   4  -8  311.05   17.30
   0  -4   8  333.47   17.61
   0  -4   8  327.71   22.57
   0  -4   8  294.61   17.23
   0  -4   8  313.63   19.34
   0   4  -7   34.77    4.40
   0   4  -7   22.44    3.26
   0  -4   7   33.84    4.96
   0   4  -7   36.62    5.73
   0  -4   7   36.93    3.00
   0   4  -7   32.65    5.00
   0   4  -7   34.61    2.69
   0   4  -7   39.59    5.14
   0   4  -7   36.01    2.69
   0  -4   7   32.24    3.93
   0  -4   6  781.05   42.50
   0   4  -6  710.79   42.64
   0   4  -6  726.84   40.82
   0   4  -6  697.06   41.93
   0   4  -6  705.96   41.91
   0  -4   6  723.03   38.78
   0   4  -6  754.43   38.52
   0  -4   6  650.74   40.31
   0   4  -5    4.54    1.96
   0  -4   5    2.34    2.24
   0  -4   5    4.56    0.83
   0  -4   5    3.10    2.33
   0   4  -5    6.59    2.68
   0   4  -5    4.45    2.18
   0   4  -5    1.22    2.38
   0   4  -5    8.52    1.10
   0   4  -4  488.18   28.88
   0   4  -4  494.61   26.80
   0   4  -4  509.68   27.69
   0  -4   4  430.99   27.30
   0  -4   4  450.66   25.18
   0   4  -4  443.62   27.33
   0   4  -4  467.17   27.92
   0   4  -3  337.68   20.98
   0  -4   3  295.32   19.41
   0   4  -3  340.25   19.76
   0  -4   3  315.42   17.77
   0   4  -3  307.16   19.34
   0  -4   2   51.31    5.38
   0   4  -2   52.40    4.81
   0  -4   2   65.25    5.89
   0   4  -2   58.87    5.35
   0  -4   2   58.61    4.38
   0   4  -2   57.20    5.70
   0   4  -2   53.12    6.26
   0  -4   2   72.80    7.37
   0   4  -2   48.63    5.81
   0  -4   1   85.45    7.58
   0  -4   1   90.73    7.57
   0   4  -1   95.39    7.48
   0   4  -1  102.08    7.04
   0   4  -1   96.57    7.96
   0  -4   1   92.72    6.57
   0  -4   1  103.44    9.06
   0   4  -1   92.59    8.21
   0   4  -1  104.02    9.03
   0   4   0  116.10    7.88
   0  -4   0  105.84    8.72
   0  -4   0  117.34    8.73
   0   4   0  118.62    8.68
   0  -4   0  123.79    8.08
   0   4   0  127.55    9.33
   0   4   0  113.78    7.65
   0  -4   0  120.92   10.27
   0   4   0  126.89   10.12
   0   4   0   95.55    8.91
   0   4   1  285.32   18.87
   0   4   1  317.73   18.40
   0  -4  -1  232.98   16.94
   0  -4  -1  263.78   17.30
   0   4   1  302.68   16.51
   0  -4  -1  269.47   17.03
   0   4   1  306.60   16.45
   0   4   1  271.11   17.89
   0  -4  -1  274.80   16.89
   0   4   2  507.13   30.21
   0   4   2  488.71   31.13
   0  -4  -2  522.69   29.68
   0   4   2  531.53   28.42
   0  -4  -2  493.26   29.48
   0   4   2  534.17   28.58
   0  -4  -2  511.49   29.35
   0   4   2  480.10   30.07
   0   4   3  956.49   56.00
   0   4   3  938.31   57.21
   0  -4  -3  904.48   55.15
   0   4   3 1048.83   54.08
   0   4   3 1045.85   55.68
   0  -4  -3 1045.68   55.91
   0   4   3 1066.33   54.52
   0   4   3  962.49   56.07
   0  -4  -3 1040.26   55.63
   0  -4  -4   55.23    5.90
   0   4   4   51.60    4.03
   0  -4  -4   43.83    4.91
   0   4   4   51.02    5.27
   0  -4  -4   56.15    5.53
   0   4   4   65.34    4.98
   0   4   4   40.97    5.27
   0   4   4   51.73    3.60
   0   4   4   74.64    6.57
   0  -4  -5   26.24    4.37
   0   4   5   31.90    4.14
   0   4   5   29.51    2.58
   0  -4  -5   29.26    3.85
   0  -4  -5   35.54    3.67
   0   4   5   36.63    3.74
   0   4   5   28.72    2.35
   0   4   5   29.15    2.48
   0   4   5   27.10    4.42
   0   4   5   28.00    2.55
   0  -4  -6  793.13   47.33
   0  -4  -6  948.53   49.59
   0   4   6  852.40   47.91
   0   4   6  896.42   45.18
   0   4   6  879.65   47.42
   0  -4  -6  806.70   47.06
   0   4   6  872.79   45.36
   0  -4  -6  819.52   45.48
   0  -4  -6  851.67   45.45
   0   4   6  801.82   45.47
   0   4   6  946.56   49.39
   0  -4  -7   29.84    4.87
   0   4   7   26.38    3.88
   0  -4  -7   22.74    3.54
   0   4   7   29.41    2.39
   0   4   7   27.10    3.92
   0  -4  -7   23.49    3.36
   0   4   7   29.15    2.61
   0  -4  -7   33.44    2.80
   0  -4  -7   26.03    2.66
   0   4   7   31.42    2.80
   0  -4  -8   56.58    4.18
   0   4   8   55.50    4.06
   0  -4  -8   47.25    4.03
   0   4   8   55.44    3.78
   0  -4  -8   46.89    5.25
   0   4   8   51.54    5.78
   0  -4  -8   54.56    6.66
   0  -4  -8   44.06    5.06
   0   4   8   51.15    5.62
   0  -4  -8   54.83    6.93
   0   4   8   51.89    5.08
   0   4   8   54.03    4.20
   0  -4  -9  162.18   12.74
   0   4   9  116.92    7.47
   0  -4  -9  123.03    9.86
   0   4   9  112.55   10.24
   0   4   9  126.34    8.60
   0   4   9  123.21    9.94
   0  -4  -9  130.55   11.91
   0  -4  -9  121.35    7.98
   0  -4  -9  136.50    8.19
   0   4   9  129.35    7.92
   0   4   9  112.11    7.96
   0   4  10   19.95    2.72
   0   4  10   23.92    3.12
   0   4  10   23.55    2.66
   0  -4 -10   23.47    2.72
   0  -4 -10   26.63    2.84
   0   4  10   19.66    4.09
   0   4  10   23.72    2.28
   0  -4 -10   22.41    3.84
   0   4  10   24.44    3.24
   0  -4 -10   25.13    3.36
   0  -4 -10   22.82    5.28
   0   4  10   20.34    3.58
   0  -4 -10   15.42    4.55
   0  -4 -10   29.65    3.58
   0   4  10   25.05    3.02
   0  -4 -10   23.85    2.99
   0   4  11    6.83    1.80
   0   4  11    9.12    2.25
   0  -4 -11    7.50    1.94
   0  -4 -11    6.60    1.98
   0  -4 -11    5.10    2.37
   0   4  11    3.20    2.46
   0   4  11   13.35    1.64
   0  -4 -11   11.86    2.61
   0  -4 -11    7.33    3.61
   0  -4 -11   10.00    3.90
   0  -4 -11   12.33    2.59
   0   4  11   11.70    2.18
   0  -4 -11    6.07    1.89
   0   4  12  533.24   29.41
   0   4  12  489.84   28.37
   0  -4 -12  490.87   34.67
   0   4  12  468.57   33.18
   0   4  12  533.28   30.07
   0  -4 -12  536.13   29.43
   0  -4 -12  523.93   29.11
   0  -4 -12  529.12   35.53
   0   4  12  540.13   29.78
   0  -4 -12  530.25   30.21
   0  -4 -12  559.47   30.33
   0  -4 -12  541.51   30.21
   0  -4 -12  529.07   29.67
   0   4  13  194.58   12.69
   0   4  13  188.16   11.72
   0  -4 -13  207.81   17.94
   0   4  13  189.24   16.57
   0   4  13  202.72   12.56
   0  -4 -13  220.96   12.96
   0   4  13  208.66   13.46
   0  -4 -13  201.49   12.43
   0  -4 -13  192.23   17.87
   0   4  13  201.23   13.07
   0  -4 -13  229.29   13.80
   0  -4 -13  201.47   13.46
   0  -4 -13  211.03   13.09
   0  -4 -13  217.57   13.65
   0   4  14   39.66    4.05
   0  -4 -14   36.11    6.59
   0   4  14   32.95    5.91
   0  -4 -14   44.48    7.65
   0  -4 -14   46.54    4.77
   0  -4 -14   44.11    4.69
   0   4  14   40.08    4.28
   0  -4 -14   37.25    4.09
   0   4  14   41.17    4.13
   0  -4 -14   41.75    4.59
   0  -4 -14   36.36    3.55
   0  -4 -14   40.42    4.04
   0   4  14   41.75    4.59
   0   4  14   33.72    3.65
   0   4  15   53.79    4.76
   0  -4 -15   55.99    4.32
   0   4  15   50.69    4.44
   0   4  15   51.19    5.12
   0  -4 -15   56.62    4.85
   0   4  15   48.07    4.84
   0  -4 -15   46.66    4.92
   0  -4 -15   51.06    5.15
   0  -4 -15   59.61    5.38
   0  -4 -15   55.33    4.83
   0   4  15   60.04    5.05
   0   4  16   23.25    2.91
   0  -4 -16   30.77    3.74
   0  -4 -16   21.88    3.24
   0  -4 -16   27.58    3.64
   0   4  16   29.64    3.42
   0   4  16   32.71    3.52
   0  -4 -16   33.46    3.36
   0   4  16   28.55    3.70
   0  -4 -16   30.37    3.26
   0   4  16   26.51    2.94
   0   4  17   66.01    5.38
   0  -4 -17   78.80    5.66
   0   4  17   80.55    6.07
   0   4  17   72.15    5.36
   0  -4 -17   88.80    6.16
   0  -4 -17   85.33    6.14
   0   4  17   77.27    5.79
   0  -4 -17   77.66    5.98
   0  -4 -17   73.85    5.40
   0   4  17   74.34    5.73
   0  -4 -18   17.65    2.10
   0   4  18   12.70    1.73
   0  -4 -18   13.28    2.19
   0  -4 -18   17.49    2.33
   0   4  18   14.79    2.17
   0   4  18   17.80    2.25
   0  -4 -18   16.97    2.45
   0  -4 -19   59.35    3.92
   0   4  19   48.13    3.74
   0  -4 -19   55.44    3.86
   0  -4 -19   53.63    3.85
   0   4  19   56.63    3.91
   0   5 -20   25.85    1.87
   0  -5  19    0.42    1.11
   0   5 -19    0.69    0.94
   0   5 -19    1.49    1.11
   0  -5  19   -1.02    1.53
   0   5 -18  148.35    9.00
   0  -5  18  122.45    8.94
   0   5 -18  142.70    8.67
   0   5 -17    8.62    2.03
   0  -5  17    6.55    2.25
   0  -5  17    8.22    1.60
   0   5 -17    5.15    1.63
   0   5 -16    0.63    1.57
   0  -5  16    0.65    1.89
   0  -5  16    0.62    1.29
   0   5 -16    0.97    1.54
   0  -5  15  438.42   23.60
   0  -5  15  427.55   24.90
   0   5 -15  460.13   25.02
   0  -5  15  389.74   23.53
   0   5 -15  426.74   24.19
   0  -5  15  427.11   23.93
   0  -5  14  270.68   15.27
   0  -5  14  254.90   16.48
   0   5 -14  293.68   15.99
   0  -5  14  254.16   15.56
   0   5 -14  226.83   20.62
   0   5 -14  269.39   16.59
   0   5 -14  253.37   16.47
   0  -5  14  251.60   15.43
   0  -5  13    9.95    3.69
   0  -5  13   16.33    2.17
   0  -5  13   14.44    2.96
   0   5 -13   16.37    1.92
   0   5 -13   18.80    2.59
   0  -5  13   16.44    2.45
   0   5 -13   11.63    4.45
   0  -5  13    7.88    4.23
   0   5 -13   15.20    5.36
   0   5 -13   11.25    3.95
   0  -5  13   13.22    4.13
   0   5 -13   18.02    2.96
   0   5 -13   17.56    3.26
   0  -5  13   12.85    2.32
   0  -5  13   15.90    2.98
   0  -5  12    0.59    0.99
   0  -5  12   -0.85    2.19
   0  -5  12   -1.08    2.08
   0   5 -12    2.23    2.89
   0  -5  12    0.25    1.42
   0   5 -12   -1.68    2.65
   0  -5  12   -1.28    3.50
   0   5 -12    0.86    2.47
   0  -5  12   -1.01    2.91
   0   5 -12    2.44    3.34
   0   5 -12   -0.72    1.77
   0   5 -12    1.83    2.03
   0  -5  12    0.68    1.72
   0  -5  11  125.79    8.99
   0   5 -11  116.82   11.49
   0  -5  11  132.43    8.30
   0   5 -11   90.24   11.40
   0  -5  11  125.63   13.61
   0  -5  11   93.21   11.27
   0  -5  11  139.36   12.90
   0   5 -11  116.45   11.33
   0   5 -11  108.20   12.58
   0  -5  11  112.75    8.70
   0   5 -11  131.94    9.10
   0   5 -11  129.96    9.06
   0  -5  11  124.06    7.82
   0  -5  10    7.86    1.53
   0  -5  10   12.21    2.42
   0   5 -10    8.87    1.59
   0   5 -10   13.18    3.87
   0   5 -10   11.66    4.20
   0   5 -10    9.77    1.81
   0  -5  10    9.26    1.92
   0  -5  10   16.09    4.48
   0  -5  10   11.90    3.96
   0  -5  10   13.62    4.10
   0   5 -10   13.94    4.52
   0   5 -10   14.28    3.61
   0   5 -10    9.75    2.20
   0   5 -10    6.93    2.25
   0  -5  10   12.17    2.37
   0  -5   9   90.15   10.82
   0   5  -9   96.37    9.88
   0   5  -9  117.38   10.99
   0  -5   9  102.88    6.80
   0   5  -9  101.84    6.56
   0   5  -9  107.03    6.50
   0  -5   9   98.08    7.29
   0   5  -9   81.37   10.10
   0  -5   9  108.64   10.58
   0   5  -9  102.03    9.43
   0  -5   9   81.33    9.66
   0   5  -9   90.38    7.18
   0   5  -9   91.64    7.30
   0  -5   9   91.50    6.29
   0   5  -8   86.37    9.74
   0  -5   8   85.36    9.01
   0   5  -8   87.00    8.13
   0   5  -8   79.11    5.38
   0  -5   8   80.98    5.66
   0   5  -8   82.34    8.79
   0   5  -8   58.87    7.75
   0   5  -8   83.83    5.40
   0  -5   8   73.19    5.22
   0  -5   7   17.22    4.04
   0  -5   7   15.27    3.87
   0   5  -7   19.65    4.80
   0   5  -7    8.71    2.93
   0   5  -7   13.80    3.51
   0  -5   7   13.66    1.96
   0   5  -7   15.27    3.64
   0   5  -7   11.76    1.62
   0   5  -7   13.05    1.51
   0  -5   7    7.57    2.07
   0   5  -7   14.71    1.77
   0  -5   6  207.74   11.92
   0   5  -6  221.38   11.95
   0  -5   6  190.27   15.23
   0   5  -6  224.26   14.70
   0   5  -6  205.88   15.71
   0   5  -6  189.16   15.01
   0   5  -6  205.91   11.84
   0   5  -6  236.80   17.11
   0  -5   6  186.54   13.67
   0  -5   5  586.80   36.98
   0   5  -5  612.25   35.76
   0   5  -5  634.51   37.59
   0   5  -5  565.53   36.50
   0   5  -5  662.43   38.82
   0   5  -5  662.67   33.31
   0  -5   5  596.90   33.32
   0  -5   4    1.19    0.98
   0   5  -4    2.03    0.94
   0  -5   4   -0.59    2.10
   0  -5   4   -0.60    2.26
   0   5  -4    0.56    1.68
   0  -5   4    0.18    0.58
   0  -5   4    0.44    0.99
   0   5  -4   -1.56    3.02
   0   5  -4    2.93    2.68
   0  -5   3  130.26    7.72
   0  -5   3  130.43    7.80
   0   5  -3  129.94    7.53
   0  -5   3  142.12   10.82
   0  -5   3  113.66   10.17
   0   5  -3  133.56    9.62
   0   5  -3  136.28   10.58
   0  -5   3  112.33    8.12
   0   5  -3  140.80   11.99
   0   5  -3  110.40   10.69
   0  -5   2   72.89    5.16
   0  -5   2   78.76    5.24
   0  -5   2   81.99    7.75
   0  -5   2   92.96    8.13
   0   5  -2   85.62    6.77
   0   5  -2   83.86    7.68
   0   5  -2   79.56    5.01
   0   5  -2   82.21    8.01
   0  -5   2   83.59    6.08
   0  -5   2   74.11    8.71
   0   5  -2   92.53    9.07
   0   5  -2   83.98    8.49
   0  -5   1  300.65   16.81
   0  -5   1  273.05   16.63
   0  -5   1  329.59   19.98
   0   5  -1  334.21   18.49
   0   5  -1  311.69   19.62
   0  -5   1  298.87   19.67
   0   5  -1  298.43   16.50
   0   5  -1  309.51   20.20
   0   5  -1  293.26   17.60
   0  -5   1  305.08   18.00
   0   5  -1  322.25   21.24
   0  -5   1  339.17   21.99
   0   5  -1  346.83   22.03
   0   5  -1  316.03   20.51
   0  -5   0   54.13    3.96
   0  -5   0   47.96    3.77
   0   5   0   59.83    3.67
   0   5   0   54.66    5.82
   0  -5   0   64.69    6.32
   0  -5   0   59.13    6.12
   0   5   0   54.24    4.93
   0  -5   0   56.38    5.12
   0   5   0   55.53    6.31
   0   5   0   48.04    4.34
   0   5   0   53.45    3.66
   0  -5   0   57.82    7.46
   0   5   0   55.44    6.52
   0   5   0   58.69    7.15
   0   5   1   24.02    2.11
   0  -5  -1   23.65    2.43
   0   5   1   29.46    4.12
   0  -5  -1   27.59    4.08
   0   5   1   27.54    3.24
   0  -5  -1   26.73    3.56
   0   5   1   27.19    2.82
   0   5   1   24.86    4.28
   0   5   1   26.32    2.17
   0  -5  -1   26.67    5.29
   0   5   1   25.98    4.39
   0   5   1   27.77    5.16
   0  -5  -2   37.76    3.30
   0   5   2   45.66    2.91
   0   5   2   41.04    3.05
   0   5   2   42.24    4.00
   0  -5  -2   36.52    4.68
   0   5   2   40.98    2.98
   0   5   2   32.34    5.13
   0   5   2   37.36    3.62
   0  -5  -2   32.65    4.35
   0  -5  -2   48.10    6.91
   0   5   2   44.78    5.60
   0   5   2   32.70    5.80
   0  -5  -3 1342.30   74.58
   0   5   3 1364.68   74.50
   0   5   3 1295.11   72.46
   0  -5  -3 1293.60   74.07
   0  -5  -3 1398.73   74.35
   0   5   3 1260.10   75.22
   0   5   3 1307.23   71.29
   0   5   3 1330.40   72.57
   0  -5  -3 1360.42   71.76
   0   5   3 1378.29   71.47
   0   5   3 1432.18   71.19
   0   5   3 1415.11   75.45
   0   5   3 1351.45   77.09
   0  -5  -4   96.70    8.42
   0  -5  -4  113.23    9.45
   0   5   4   96.20    8.62
   0   5   4   96.21    6.92
   0   5   4   96.11    7.36
   0   5   4  104.94    6.29
   0  -5  -4  101.68    8.83
   0   5   4   82.03    8.86
   0   5   4  103.41    6.43
   0  -5  -4   97.60    6.60
   0   5   4  105.32    6.04
   0  -5  -4  101.22    6.36
   0   5   4  107.64    9.49
   0   5   4  116.97   11.15
   0  -5  -5  825.52   42.58
   0   5   5  784.22   42.02
   0   5   5  836.66   42.63
   0  -5  -5  821.42   46.59
   0   5   5  762.80   42.86
   0  -5  -5  784.13   45.08
   0   5   5  789.64   45.76
   0  -5  -5  700.20   43.66
   0   5   5  814.12   44.14
   0  -5  -5  771.83   45.93
   0   5   5  818.17   42.32
   0   5   5  813.92   46.53
   0   5   5  790.94   48.65
   0   5   6  119.78    7.03
   0  -5  -6  108.75    6.90
   0  -5  -6  105.79    8.73
   0  -5  -6  102.99   10.04
   0   5   6  105.81    9.30
   0  -5  -6  101.92    9.65
   0  -5  -6  102.12    7.90
   0   5   6  118.33    8.60
   0   5   6  104.66    6.65
   0   5   6  106.71    6.58
   0   5   6   90.82   10.92
   0   5   6   98.15    6.92
   0   5   6  113.58   10.03
   0   5   7  126.59    7.94
   0  -5  -7  127.88    8.17
   0  -5  -7  127.07    7.95
   0   5   7  125.12    9.72
   0   5   7  123.75    7.62
   0  -5  -7  119.01   11.13
   0   5   7  111.39   10.10
   0  -5  -7  118.95    9.66
   0  -5  -7  145.03   12.14
   0   5   7  115.82   12.64
   0   5   7  120.68    7.97
   0   5   7  123.08    7.48
   0   5   8  271.05   15.78
   0  -5  -8  265.49   15.82
   0  -5  -8  273.57   15.70
   0   5   8  274.10   15.67
   0   5   8  266.43   17.97
   0   5   8  265.05   15.28
   0   5   8  274.12   16.48
   0  -5  -8  265.08   20.07
   0   5   8  240.45   18.03
   0  -5  -8  282.24   16.73
   0  -5  -8  278.57   16.69
   0   5   9  150.56   10.38
   0  -5  -9  158.24   10.47
   0  -5  -9  177.59   10.54
   0   5   9  182.69   10.57
   0   5   9  169.67   10.03
   0   5   9  153.84   12.66
   0   5   9  165.50   11.17
   0  -5  -9  159.41   14.64
   0   5   9  145.73   12.52
   0  -5  -9  166.14   11.37
   0  -5  -9  182.96   11.55
   0  -5  -9  174.35   10.97
   0   5  10   44.47    4.36
   0   5  10   53.16    4.52
   0  -5 -10   58.03    4.71
   0  -5 -10   57.14    4.70
   0   5  10   52.83    4.13
   0   5  10   57.17    6.75
   0   5  10   58.83    5.33
   0  -5 -10   44.77    7.27
   0  -5 -10   50.94    7.82
   0   5  10   50.68    6.02
   0  -5 -10   58.70    5.43
   0   5  10   61.36    5.07
   0  -5 -10   62.89    5.50
   0  -5 -10   48.71    4.81
   0   5  11   36.28    3.57
   0  -5 -11   37.86    3.64
   0  -5 -11   32.41    3.51
   0   5  11   30.83    3.41
   0   5  11   23.80    4.64
   0   5  11   29.98    2.90
   0  -5 -11   30.46    4.16
   0  -5 -11   33.72    6.50
   0  -5 -11   25.46    5.87
   0  -5 -11   35.30    4.25
   0  -5 -11   36.25    3.93
   0   5  11   28.10    3.52
   0   5  11   34.37    3.46
   0   5  12   28.26    6.50
   0   5  12   15.91    2.49
   0  -5 -12   13.07    2.41
   0  -5 -12   14.69    2.53
   0   5  12   14.51    2.41
   0   5  12   16.30    2.07
   0  -5 -12   16.68    3.20
   0  -5 -12   16.12    4.88
   0  -5 -12   15.84    4.57
   0  -5 -12   14.92    3.09
   0  -5 -12    9.88    2.76
   0  -5 -12   12.43    2.49
   0   5  12   15.21    2.67
   0   5  12   19.91    2.67
   0   5  13  192.52   13.20
   0  -5 -13  224.13   13.31
   0  -5 -13  214.61   13.37
   0   5  13  209.64   14.01
   0  -5 -13  215.66   14.15
   0   5  13  222.57   13.80
   0  -5 -13  251.09   14.56
   0  -5 -13  225.62   14.30
   0  -5 -13  231.83   13.91
   0   5  13  232.84   13.55
   0   5  13  203.00   12.58
   0   5  14  129.26    9.08
   0   5  14  145.87    9.58
   0  -5 -14  140.99    9.88
   0  -5 -14  148.67   10.03
   0  -5 -14  159.48   10.17
   0  -5 -14  128.86    9.37
   0   5  14  151.63    9.38
   0  -5 -14  132.90    8.91
   0  -5 -14  137.42    9.15
   0   5  14  121.70    9.60
   0   5  15   32.13    3.58
   0   5  15   36.45    4.21
   0  -5 -15   39.46    3.78
   0  -5 -15   43.68    4.41
   0   5  15   48.03    4.27
   0  -5 -15   49.65    4.56
   0  -5 -15   48.56    4.60
   0   5  15   39.46    3.83
   0  -5 -15   46.97    4.16
   0   5  16    3.08    1.38
   0   5  16    1.07    1.74
   0  -5 -16    4.09    1.43
   0  -5 -16    3.64    1.82
   0  -5 -16    1.81    1.52
   0   5  16    3.91    1.64
   0  -5 -16    2.34    1.41
   0   5  16    3.29    1.51
   0  -5 -16    4.65    1.82
   0   5  17   41.36    3.70
   0   5  17   33.73    3.12
   0  -5 -17   38.51    3.19
   0  -5 -17   34.28    3.49
   0  -5 -17   41.64    3.65
   0   5  17   40.18    3.39
   0  -5 -17   37.61    3.16
   0   5  17   39.15    3.30
   0  -5 -17   45.35    3.76
   0   5  18   34.22    2.77
   0  -5 -18   38.15    3.05
   0  -5 -18   36.92    2.99
   0   5  18   33.60    2.69
   0  -5 -18   36.27    3.03
   0  -6  19   28.80    2.20
   0   6 -19   31.02    2.26
   0  -6  19   29.87    2.54
   0  -6  18    3.13    1.38
   0   6 -18    2.85    0.87
   0   6 -18    3.06    1.19
   0   6 -18    4.11    1.45
   0  -6  18    2.95    1.54
   0   6 -17    0.54    0.99
   0  -6  17    0.84    1.70
   0   6 -17   -0.44    1.47
   0  -6  17   -0.69    1.63
   0   6 -17    0.54    1.22
   0  -6  17    0.43    1.00
   0   6 -16   35.98    3.81
   0  -6  16   34.24    3.87
   0   6 -16   36.91    3.47
   0  -6  16   32.29    3.14
   0  -6  15   12.14    2.79
   0   6 -15   12.44    2.57
   0  -6  15   10.23    1.77
   0  -6  15    9.64    1.93
   0  -6  14    1.74    2.09
   0   6 -14    1.41    1.98
   0  -6  14    3.40    1.63
   0  -6  14    0.94    1.50
   0  -6  13   89.78    7.28
   0  -6  13   81.50    6.32
   0   6 -13  101.17    7.50
   0  -6  13   80.10    6.37
   0  -6  12  188.52   13.00
   0   6 -12  222.01   12.37
   0   6 -12  175.76   15.65
   0   6 -12  179.42   17.14
   0  -6  12  205.55   12.34
   0  -6  12  202.40   18.78
   0  -6  12  172.03   16.59
   0   6 -12  191.73   17.94
   0   6 -12  168.78   15.83
   0   6 -12  205.99   13.34
   0  -6  12  194.89   12.44
   0  -6  11    0.75    2.38
   0  -6  11    1.53    0.95
   0  -6  11    0.72    1.84
   0   6 -11    4.05    1.41
   0   6 -11    1.37    1.22
   0  -6  11    3.56    1.68
   0   6 -11    0.94    2.84
   0   6 -11    3.15    3.19
   0  -6  11   -1.30    3.15
   0  -6  11    5.19    3.42
   0   6 -11    3.63    3.32
   0  -6  11    2.19    2.65
   0   6 -11   -0.91    2.63
   0   6 -11    0.38    1.65
   0  -6  11    1.14    1.84
   0  -6  10   17.20    1.98
   0  -6  10   14.49    3.53
   0   6 -10   16.87    2.31
   0  -6  10   22.74    3.31
   0  -6  10   18.19    2.61
   0   6 -10   17.08    4.36
   0   6 -10   16.04    4.40
   0   6 -10   20.24    2.52
   0  -6  10   27.87    6.09
   0  -6  10   21.34    5.09
   0   6 -10   24.50    5.52
   0  -6  10   16.99    4.75
   0   6 -10   19.77    4.62
   0   6 -10   18.30    3.11
   0  -6  10   21.95    3.02
   0  -6   9  167.08   15.20
   0   6  -9  206.66   19.28
   0   6  -9  230.39   13.30
   0  -6   9  207.50   14.09
   0   6  -9  191.69   17.33
   0   6  -9  242.06   13.34
   0  -6   9  234.96   13.62
   0   6  -9  207.23   17.67
   0  -6   9  258.26   20.54
   0  -6   9  254.81   19.01
   0   6  -9  246.03   17.70
   0   6  -9  224.84   19.03
   0   6  -9  251.33   14.67
   0  -6   9  207.47   13.77
   0   6  -8   61.33    8.73
   0   6  -8   55.57    4.28
   0  -6   8   50.11    4.88
   0   6  -8   53.56    4.13
   0  -6   8   55.40    4.52
   0   6  -8   56.33    7.63
   0   6  -8   50.73    3.93
   0   6  -8   45.28    6.40
   0  -6   8   58.93    7.88
   0   6  -8   46.57    7.50
   0  -6   8   55.12    7.66
   0   6  -8   56.50    5.20
   0  -6   8   52.34    4.72
   0   6  -7   73.84    9.48
   0  -6   7   70.08    5.80
   0   6  -7   76.24    5.17
   0   6  -7   75.47    8.86
   0   6  -7   67.73    4.94
   0   6  -7   73.43    4.99
   0   6  -7   67.51    8.99
   0  -6   7   72.19    8.75
   0   6  -7   63.15    7.40
   0   6  -7   72.97    6.08
   0  -6   7   73.87    5.78
   0   6  -6   17.45    4.86
   0  -6   6   15.77    1.99
   0   6  -6   15.95    2.01
   0   6  -6   23.51    4.85
   0   6  -6   14.33    1.80
   0   6  -6   14.62    4.56
   0   6  -6   19.31    1.99
   0  -6   6   16.44    4.62
   0   6  -6   22.47    4.06
   0   6  -6   22.14    5.13
   0   6  -6   17.80    2.77
   0  -6   6   13.11    2.47
   0   6  -5  197.48   10.85
   0  -6   5  171.68   10.75
   0  -6   5  177.67   14.95
   0  -6   5  222.26   15.76
   0  -6   5  185.80   11.07
   0   6  -5  169.60   10.52
   0   6  -5  172.83   14.98
   0   6  -5  185.04   10.78
   0   6  -5  227.52   17.27
   0   6  -5  180.94   15.72
   0  -6   4   60.19    4.50
   0  -6   4   71.70    4.80
   0   6  -4   69.83    4.54
   0  -6   4   52.71    7.31
   0   6  -4   59.86    6.31
   0  -6   4   64.48    7.45
   0   6  -4   69.44    7.65
   0   6  -4   54.56    4.06
   0   6  -4   74.53    9.12
   0   6  -4   72.04    8.77
   0   6  -3    0.69    0.95
   0  -6   3    1.18    1.07
   0  -6   3    1.40    2.47
   0  -6   3    1.52    2.08
   0   6  -3    0.48    1.81
   0   6  -3    2.77    2.28
   0   6  -3    1.00    0.87
   0  -6   3   -0.17    1.06
   0   6  -3    0.97    2.52
   0   6  -3   -2.56    3.22
   0  -6   2  157.54    9.92
   0  -6   2  163.90    9.90
   0   6  -2  168.47   13.38
   0  -6   2  138.09   12.88
   0  -6   2  189.32   13.72
   0   6  -2  174.54   12.00
   0  -6   2  163.71   10.97
   0   6  -2  170.37    9.76
   0   6  -2  164.92   13.87
   0  -6   2  153.74   14.99
   0   6  -2  176.43   15.10
   0   6  -2  171.10   14.24
   0  -6   1   92.76    6.27
   0   6  -1  104.59    6.04
   0  -6   1   85.13    6.10
   0   6  -1   98.41    7.91
   0   6  -1   88.39    8.88
   0  -6   1   85.91    8.80
   0  -6   1   89.50    9.07
   0   6  -1   98.55    6.07
   0   6  -1  104.74   10.03
   0  -6   1   86.04    7.33
   0  -6   1   85.42   10.52
   0   6  -1  113.42   11.15
   0   6  -1   90.10    9.57
   0   6   0  119.01    6.84
   0  -6   0  104.95    7.12
   0  -6   0  104.65    6.92
   0  -6   0  123.44   10.10
   0   6   0  117.74   10.31
   0   6   0  120.94    8.77
   0  -6   0   97.16    8.40
   0   6   0  113.28    6.90
   0   6   0  113.03   10.76
   0   6   0  110.59   11.25
   0  -6   0  105.73   11.73
   0   6   0  108.75   11.44
   0   6   0   99.96   10.12
   0  -6  -1  396.48   23.95
   0   6   1  474.24   23.92
   0  -6  -1  448.37   24.38
   0  -6  -1  421.80   27.25
   0   6   1  460.81   25.88
   0   6   1  433.43   27.76
   0  -6  -1  427.09   26.38
   0   6   1  439.16   28.77
   0   6   1  439.56   23.99
   0  -6  -1  461.14   30.72
   0   6   1  453.15   28.57
   0   6   1  429.45   30.04
   0  -6  -2  168.29   10.03
   0  -6  -2  144.77    9.42
   0   6   2  167.26    9.43
   0   6   2  163.09    9.64
   0   6   2  168.80   11.09
   0  -6  -2  158.60   12.35
   0   6   2  166.55    9.61
   0   6   2  162.46   13.75
   0  -6  -2  149.03   11.89
   0  -6  -2  178.26   15.75
   0   6   2  169.39   13.51
   0   6   2  158.75   14.92
   0   6   3  531.25   27.74
   0  -6  -3  539.61   28.48
   0   6   3  518.69   28.08
   0   6   3  523.18   28.00
   0  -6  -3  491.26   31.12
   0   6   3  455.20   32.30
   0   6   3  526.29   32.12
   0   6   3  485.66   29.18
   0  -6  -3  474.45   30.93
   0  -6  -3  534.82   35.28
   0   6   3  497.49   34.37
   0   6   3  488.17   32.07
   0   6   4  131.30    7.43
   0   6   4  118.24    7.79
   0  -6  -4  126.38    8.16
   0   6   4  129.93    7.72
   0  -6  -4  128.12   10.84
   0   6   4  108.42   11.16
   0   6   4  129.01    8.66
   0  -6  -4  118.39   10.03
   0   6   4  101.89   10.31
   0   6   4  104.82    8.28
   0   6   4  135.62   13.42
   0   6   4  133.41   11.38
   0   6   4  122.15    7.63
   0  -6  -4  134.42   13.72
   0   6   5  273.00   15.43
   0   6   5  273.77   15.69
   0   6   5  277.63   15.08
   0  -6  -5  262.58   15.89
   0   6   5  273.02   16.62
   0  -6  -5  270.21   19.26
   0   6   5  274.54   15.51
   0   6   5  279.26   16.57
   0  -6  -5  285.26   16.73
   0   6   5  248.93   18.81
   0  -6  -5  256.34   17.99
   0  -6  -5  264.70   19.46
   0  -6  -5  269.78   16.60
   0   6   5  277.48   19.55
   0   6   5  238.73   21.29
   0   6   6  498.83   28.33
   0   6   6  505.07   29.65
   0   6   6  527.59   28.74
   0   6   6  525.22   27.90
   0  -6  -6  536.07   28.56
   0  -6  -6  510.62   32.97
   0  -6  -6  512.71   29.68
   0   6   6  552.50   29.77
   0  -6  -6  524.07   33.31
   0   6   6  520.05   32.42
   0  -6  -6  523.79   29.75
   0   6   6  452.03   34.93
   0   6   6  531.95   32.89
   0   6   7   23.32    2.44
   0   6   7   24.73    2.86
   0   6   7   27.26    3.54
   0  -6  -7   28.09    2.78
   0   6   7   30.99    2.86
   0  -6  -7   20.50    3.38
   0   6   7   24.90    3.36
   0  -6  -7   33.83    5.91
   0  -6  -7   37.99    6.03
   0   6   7   20.93    4.18
   0  -6  -7   30.76    3.87
   0   6   7   17.89    5.39
   0  -6  -8   11.16    2.25
   0   6   8   13.19    2.20
   0  -6  -8   11.46    2.01
   0   6   8   11.64    1.80
   0  -6  -8   10.84    2.59
   0   6   8   12.27    2.60
   0   6   8   14.50    3.56
   0  -6  -8   14.41    4.26
   0  -6  -8    9.57    3.76
   0  -6  -8   17.49    3.10
   0   6   8    3.99    4.26
   0   6   9  111.03    7.97
   0  -6  -9  119.92    8.24
   0  -6  -9  113.83    7.87
   0  -6  -9  133.40   12.71
   0   6   9  124.20    7.76
   0   6   9  113.02    8.65
   0  -6  -9  129.98   12.64
   0   6   9  106.50   10.41
   0  -6  -9  122.72    9.09
   0  -6  -9  127.60    9.12
   0  -6  -9  115.23    8.50
   0   6  10    3.35    1.62
   0  -6 -10    2.44    1.79
   0  -6 -10    7.47    1.78
   0   6  10    8.10    1.67
   0   6  10    5.12    2.16
   0  -6 -10    6.82    2.56
   0  -6 -10    9.54    4.00
   0  -6 -10    4.97    2.39
   0   6  10    4.33    1.75
   0  -6 -10    6.29    2.05
   0  -6 -11   18.98    2.80
   0  -6 -11   15.78    2.42
   0   6  11   15.53    2.48
   0   6  11   15.95    2.16
   0   6  11   18.12    3.06
   0  -6 -11   24.41    3.57
   0  -6 -11   15.13    5.01
   0  -6 -11   18.19    3.32
   0  -6 -11   13.56    2.65
   0   6  11   13.61    2.52
   0  -6 -12  102.76    6.75
   0   6  12   78.46    6.38
   0  -6 -12   84.14    6.30
   0   6  12   81.53    5.96
   0  -6 -12   91.34    7.35
   0  -6 -12   87.50    7.17
   0   6  12  101.16    6.89
   0  -6 -12   77.91    6.63
   0  -6 -12   96.65    7.44
   0   6  12   84.67    6.21
   0   6  13   18.75    2.64
   0  -6 -13   23.06    2.74
   0  -6 -13   22.04    2.57
   0  -6 -13   19.31    3.22
   0  -6 -13   15.04    2.93
   0  -6 -13   16.79    3.15
   0   6  13   18.36    2.43
   0  -6 -13   20.09    2.83
   0   6  13   20.73    2.82
   0   6  13   15.52    2.13
   0  -6 -14  222.41   12.59
   0  -6 -14  194.49   12.40
   0   6  14  190.08   12.57
   0  -6 -14  216.24   13.36
   0  -6 -14  221.55   13.40
   0   6  14  213.02   12.84
   0   6  14  220.55   12.50
   0  -6 -14  230.00   13.48
   0  -6 -14  200.52   12.90
   0  -6 -15   23.67    2.40
   0   6  15   20.34    2.50
   0  -6 -15   26.36    3.16
   0  -6 -15   21.59    2.86
   0   6  15   27.58    2.83
   0  -6 -15   24.27    2.76
   0  -6 -15   27.14    3.13
   0   6  16   68.18    5.07
   0  -6 -16   70.90    5.08
   0   6  16   65.75    4.65
   0  -6 -16   66.17    5.00
   0  -6 -16   72.21    5.11
   0  -6 -16   61.63    4.71
   0   6  17    1.03    1.30
   0  -6 -17   -0.38    1.07
   0  -6 -17    2.53    1.22
   0  -6 -17    1.58    0.83
   0  -6 -17    0.88    1.18
   0  -7  18   14.45    1.41
   0  -7  18   15.68    1.62
   0   7 -18   14.71    1.43
   0  -7  17   77.71    5.18
   0   7 -17   85.16    5.48
   0   7 -17   77.33    5.25
   0  -7  17   71.32    5.26
   0  -7  16   59.18    4.59
   0   7 -16   58.27    4.33
   0  -7  16   56.52    4.10
   0   7 -16   59.22    4.65
   0  -7  16   50.98    4.52
   0  -7  15    2.99    1.81
   0  -7  15    6.08    1.49
   0   7 -15    4.22    1.50
   0   7 -15    6.56    1.98
   0  -7  15    3.80    1.94
   0  -7  14   21.88    3.10
   0  -7  14   21.97    3.14
   0   7 -14   16.78    2.47
   0  -7  14   21.73    2.58
   0   7 -14   20.82    3.14
   0  -7  14   22.41    2.64
   0  -7  13   12.50    2.62
   0  -7  13   12.46    2.75
   0   7 -13    9.65    2.05
   0  -7  13    8.45    1.90
   0   7 -13   13.29    2.69
   0  -7  13   15.92    2.38
   0  -7  12  149.72   10.59
   0  -7  12  151.18   10.64
   0   7 -12  160.73    9.87
   0  -7  12  149.28    9.83
   0   7 -12  157.27   10.86
   0  -7  12  147.51   10.00
   0  -7  11   78.00    6.83
   0   7 -11   77.47    5.97
   0   7 -11   91.75    6.25
   0  -7  11   79.05    6.21
   0  -7  11   92.94    7.28
   0   7 -11   87.88    7.21
   0  -7  11   89.17    6.69
   0   7 -10  178.13   18.14
   0  -7  10  204.56   18.75
   0   7 -10  193.24   12.20
   0  -7  10  196.23   13.13
   0   7 -10  197.83   17.09
   0   7 -10  202.46   12.27
   0  -7  10  207.01   12.55
   0  -7  10  212.31   13.52
   0  -7  10  218.81   17.72
   0   7 -10  193.49   16.54
   0   7 -10  169.36   17.09
   0   7 -10  221.94   13.69
   0  -7  10  199.49   12.84
   0   7  -9   94.54   11.62
   0  -7   9   90.03   11.25
   0   7  -9   79.49    5.88
   0  -7   9   84.24    6.71
   0   7  -9   84.44    9.93
   0   7  -9   77.29    5.71
   0  -7   9   81.18    6.89
   0   7  -9   83.90    9.39
   0  -7   9   58.60    9.36
   0   7  -9   86.54   10.56
   0   7  -9   70.02    6.63
   0  -7   9   83.59    6.57
   0   7  -8   91.38   12.10
   0   7  -8  124.44    7.85
   0  -7   8  106.55    8.33
   0   7  -8  115.29    7.54
   0   7  -8  115.76   12.39
   0   7  -8  116.69    7.56
   0   7  -8  102.09   10.95
   0   7  -8  110.78   12.47
   0  -7   8  116.87   12.58
   0   7  -8  124.36    9.01
   0  -7   8  121.40    8.51
   0   7  -7  199.04   18.26
   0   7  -7  193.90   12.12
   0   7  -7  213.68   12.38
   0  -7   7  203.96   13.04
   0   7  -7  184.96   16.95
   0   7  -7  200.59   11.99
   0  -7   7  215.95   12.63
   0   7  -7  175.47   17.06
   0  -7   7  208.37   17.88
   0  -7   7  228.18   17.77
   0   7  -7  190.98   15.77
   0   7  -7  209.96   13.61
   0  -7   7  210.84   13.15
   0   7  -6    6.22    1.43
   0  -7   6    3.84    1.79
   0   7  -6    6.90    1.67
   0  -7   6    6.06    1.53
   0   7  -6    8.41    3.34
   0  -7   6    7.89    1.79
   0   7  -6    4.75    1.24
   0   7  -6    6.67    2.22
   0  -7   6    1.90    1.97
   0   7  -6    4.31    3.82
   0  -7   6    5.28    3.75
   0   7  -6    6.88    2.19
   0   7  -6    6.91    3.50
   0   7  -5  175.61   10.64
   0   7  -5  203.08   17.44
   0   7  -5  190.46   10.78
   0  -7   5  165.31   10.57
   0   7  -5  154.53   15.30
   0  -7   5  186.83   11.00
   0   7  -5  159.90   10.17
   0   7  -5  188.28   11.87
   0   7  -5  172.05   13.83
   0  -7   5  186.05   15.45
   0  -7   5  147.35   15.11
   0   7  -5  186.21   12.01
   0   7  -5  183.62   16.52
   0   7  -4    4.17    3.17
   0   7  -4    4.73    1.39
   0   7  -4    5.94    4.21
   0  -7   4    3.16    1.32
   0   7  -4    4.98    1.48
   0   7  -4    5.39    1.09
   0  -7   4    5.93    1.57
   0   7  -4    6.65    2.14
   0   7  -4    1.94    2.38
   0  -7   4    1.75    2.53
   0  -7   4    4.95    3.27
   0   7  -4    2.79    1.90
   0  -7   4    7.63    2.41
   0   7  -3    6.98    3.42
   0   7  -3    5.89    3.41
   0   7  -3    4.50    1.39
   0   7  -3    8.33    1.60
   0  -7   3    6.67    1.60
   0   7  -3    5.05    3.34
   0  -7   3    6.28    1.63
   0   7  -3    3.41    1.25
   0   7  -3    5.21    1.93
   0   7  -3    5.47    2.37
   0  -7   3    1.66    2.42
   0   7  -3    7.90    3.12
   0   7  -3    6.83    2.25
   0  -7   3    5.73    2.27
   0   7  -2  192.65   16.57
   0  -7   2  224.48   19.24
   0   7  -2  214.58   11.96
   0   7  -2  214.50   18.26
   0  -7   2  206.52   12.07
   0  -7   2  197.51   11.91
   0   7  -2  201.35   16.90
   0   7  -2  194.97   11.77
   0   7  -2  187.29   12.73
   0  -7   2  171.11   12.68
   0   7  -2  207.48   14.60
   0  -7   2  193.95   15.71
   0   7  -2  207.77   16.44
   0   7  -2  198.09   12.95
   0  -7   2  203.79   12.76
   0   7  -1   95.13   10.40
   0   7  -1   86.99   10.96
   0   7  -1  103.89    6.48
   0  -7   1   90.44   11.72
   0  -7   1   89.98    6.51
   0  -7   1   94.75    6.38
   0   7  -1   95.22    6.22
   0   7  -1   94.29   10.52
   0   7  -1   93.20    6.32
   0  -7   1   82.70    7.09
   0   7  -1   94.81    7.20
   0   7  -1   87.43    8.20
   0  -7   1   94.72    9.63
   0   7  -1  102.15   10.31
   0   7  -1   90.81    7.27
   0  -7   1   93.04    7.07
   0   7   0   87.25    9.52
   0   7   0   86.99   10.67
   0  -7   0   77.84   10.66
   0   7   0   94.21    5.60
   0  -7   0   76.36    5.53
   0  -7   0   80.18    5.86
   0  -7   0   75.31    7.19
   0   7   0   79.35    9.55
   0   7   0   77.19    5.55
   0  -7   0   72.66    6.34
   0   7   0   80.16    6.50
   0   7   0   86.19    9.22
   0  -7   0   75.21    8.41
   0   7   0   91.11    7.75
   0   7   0   81.28    6.65
   0  -7   0   71.96    6.37
   0  -7   0   75.75    6.24
   0   7   1   23.51    5.86
   0   7   1   18.97    4.65
   0   7   1   44.99    3.32
   0  -7  -1   20.62    6.20
   0   7   1   42.00    7.40
   0   7   1   33.59    2.84
   0  -7  -1   30.24    2.84
   0  -7  -1   29.99    3.24
   0   7   1   31.78    2.99
   0   7   1   25.80    5.51
   0  -7  -1   31.17    3.79
   0   7   1   25.02    3.32
   0   7   1   27.30    4.05
   0   7   1   23.33    4.94
   0  -7  -1   30.46    4.88
   0  -7  -1   31.64    4.56
   0  -7  -1   24.34    3.43
   0   7   1   31.83    3.82
   0  -7  -1   26.22    3.39
   0   7   2  402.70   29.07
   0   7   2  436.23   32.21
   0   7   2  473.44   25.01
   0  -7  -2  486.11   33.40
   0   7   2  446.01   31.81
   0  -7  -2  427.78   24.65
   0   7   2  510.14   24.76
   0  -7  -2  463.60   25.36
   0  -7  -2  411.43   27.77
   0   7   2  469.06   24.99
   0   7   2  409.93   30.10
   0   7   2  452.35   26.03
   0  -7  -2  421.68   25.88
   0  -7  -2  436.72   28.47
   0   7   2  450.83   26.87
   0  -7  -2  420.01   25.90
   0  -7  -2  420.61   25.48
   0   7   3   79.95   11.11
   0  -7  -3   86.17   11.45
   0   7   3   89.99    6.14
   0  -7  -3   86.15    5.80
   0  -7  -3   96.75    6.60
   0   7   3  104.34    5.92
   0   7   3   79.17    5.97
   0   7   3   66.62    9.29
   0   7   3   90.54    6.17
   0  -7  -3   86.10    8.69
   0  -7  -3   91.42    7.08
   0   7   3   87.13    6.98
   0  -7  -3   92.31    8.75
   0   7   3   90.54    9.58
   0  -7  -3   76.43    6.81
   0  -7  -3   78.23    6.45
   0   7   4   29.11    6.71
   0   7   4   34.23    3.12
   0  -7  -4   35.97    7.55
   0   7   4   30.50    3.72
   0   7   4   36.04    2.83
   0   7   4   33.30    3.17
   0  -7  -4   23.81    2.58
   0  -7  -4   33.11    3.48
   0   7   4   32.78    3.15
   0   7   4   31.21    3.80
   0  -7  -4   38.22    4.22
   0  -7  -4   26.07    4.36
   0   7   4   27.80    5.47
   0  -7  -4   32.78    5.32
   0  -7  -4   33.16    4.03
   0  -7  -4   29.37    3.44
   0   7   5   13.55    5.11
   0   7   5    5.39    1.46
   0  -7  -5    4.26    3.90
   0  -7  -5    5.25    1.82
   0   7   5    5.49    1.56
   0   7   5    5.94    2.08
   0   7   5    3.37    1.05
   0   7   5    2.32    1.42
   0   7   5    2.82    1.78
   0  -7  -5    6.73    2.54
   0  -7  -5    2.51    2.66
   0   7   5    2.54    2.69
   0  -7  -5    3.56    1.99
   0  -7  -5    3.84    1.82
   0   7   6  103.81   13.25
   0  -7  -6  117.84   14.10
   0   7   6  126.22    7.85
   0  -7  -6  124.51    8.35
   0   7   6  119.89    7.26
   0   7   6  115.69    7.95
   0   7   6  121.18    9.01
   0   7   6  120.91    7.90
   0  -7  -6  125.17   11.97
   0  -7  -6  115.43    8.88
   0   7   6  120.82    8.89
   0   7   6  117.46   11.48
   0  -7  -6  108.85    8.75
   0  -7  -6  114.72    8.21
   0   7   7  122.21   14.23
   0  -7  -7  142.03   15.54
   0   7   7  127.29    8.30
   0   7   7  129.01    9.56
   0   7   7  125.96    8.62
   0  -7  -7  126.40   12.51
   0   7   7  137.11    9.64
   0   7   7  131.31   12.07
   0  -7  -7  131.85    9.67
   0  -7  -7  142.68    9.86
   0   7   8  199.36   19.62
   0  -7  -8  217.71   20.49
   0   7   8  230.14   14.36
   0   7   8  205.07   13.18
   0  -7  -8  203.11   17.71
   0   7   8  230.23   13.16
   0   7   8  219.16   14.18
   0   7   8  199.60   16.63
   0  -7  -8  217.44   14.22
   0  -7  -8  218.61   14.22
   0   7   9    4.22    3.40
   0  -7  -9    1.48    3.83
   0   7   9    1.51    1.36
   0   7   9   -1.10    1.95
   0  -7  -9    1.65    1.64
   0   7   9    1.33    1.34
   0  -7  -9    2.21    2.36
   0   7   9    0.36    1.82
   0  -7  -9    3.21    3.09
   0  -7  -9   -0.37    1.96
   0   7   9    0.80    1.53
   0   7  10   27.15    2.93
   0  -7 -10   26.56    3.18
   0   7  10   27.11    3.10
   0   7  10   25.00    3.52
   0  -7 -10   26.47    3.74
   0  -7 -10   25.27    3.83
   0  -7 -10   25.31    3.46
   0   7  10   25.00    3.08
   0   7  11  116.71    7.51
   0   7  11  118.99    7.81
   0  -7 -11  110.73    8.42
   0  -7 -11  119.82    8.52
   0  -7 -11  115.42    8.18
   0  -7 -11  112.97    7.78
   0   7  11   95.12    7.51
   0   7  12  119.59    8.08
   0  -7 -12  123.58    8.41
   0   7  12  130.01    8.50
   0  -7 -12  144.75    9.30
   0  -7 -12  130.41    9.08
   0   7  12  126.65    8.44
   0  -7 -12  132.77    8.83
   0  -7 -12  135.82    9.16
   0   7  13    2.57    1.13
   0  -7 -13    2.27    1.50
   0   7  13    4.49    1.52
   0  -7 -13    6.40    2.09
   0  -7 -13    3.98    1.75
   0   7  13    5.56    1.54
   0  -7 -13    4.25    1.79
   0  -7 -13    5.82    1.99
   0  -7 -14   11.40    1.81
   0   7  14   11.35    1.88
   0  -7 -14   12.23    2.25
   0  -7 -14   13.50    2.28
   0  -7 -14   14.73    2.10
   0   7  14   11.97    1.71
   0  -7 -14   16.90    2.43
   0   7  15    0.97    1.03
   0  -7 -15    1.31    1.28
   0  -7 -15    3.29    1.44
   0  -7 -15    3.73    1.28
   0  -7 -15    2.12    1.45
   0  -7 -16   19.76    1.91
   0  -7 -16   19.98    1.90
   0  -7 -16   25.21    2.05
   0  -7 -16   18.28    1.82
   0  -8  16   40.58    2.99
   0   8 -16   48.62    3.28
   0   8 -16   41.25    3.04
   0  -8  15    6.05    1.70
   0   8 -15    5.06    1.63
   0  -8  15    2.13    1.27
   0   8 -15    5.89    1.55
   0  -8  15    7.61    1.30
   0   8 -15    5.03    1.23
   0  -8  14   53.09    4.03
   0   8 -14   50.70    4.00
   0  -8  14   51.48    4.38
   0   8 -14   61.40    4.76
   0  -8  14   56.94    4.59
   0   8 -14   55.72    4.61
   0  -8  14   52.31    3.94
   0   8 -13   47.28    3.99
   0  -8  13   50.13    4.14
   0  -8  13   50.38    4.49
   0   8 -13   58.60    4.91
   0  -8  13   53.92    4.76
   0   8 -13   56.65    4.86
   0  -8  13   53.55    4.25
   0  -8  12   13.53    2.15
   0   8 -12    9.36    1.88
   0  -8  12   12.84    2.37
   0   8 -12   12.98    2.62
   0  -8  12   11.51    2.58
   0   8 -12   14.81    2.70
   0  -8  12   10.37    2.24
   0   8 -11   11.29    1.86
   0  -8  11    8.09    1.92
   0   8 -11    9.76    1.89
   0  -8  11    9.88    2.32
   0   8 -11    9.06    2.45
   0  -8  11    6.48    2.34
   0   8 -11    9.43    2.37
   0  -8  11    4.73    1.97
   0   8 -10   37.41    3.43
   0   8 -10   37.79    3.54
   0  -8  10   36.47    3.98
   0   8 -10   39.98    4.41
   0  -8  10   33.86    4.31
   0   8 -10   37.14    4.35
   0  -8  10   35.12    4.09
   0  -8   9  449.75   25.17
   0   8  -9  439.20   25.22
   0   8  -9  479.53   25.63
   0  -8   9  411.07   25.91
   0   8  -9  483.25   26.75
   0   8  -9  505.97   26.95
   0  -8   9  456.84   26.21
   0   8  -8   15.96    2.35
   0   8  -8   22.39    2.75
   0  -8   8   20.03    2.91
   0  -8   8   24.41    2.89
   0   8  -8   19.80    5.43
   0   8  -8   22.81    2.45
   0   8  -8   18.88    3.39
   0   8  -8   23.09    3.49
   0  -8   8   23.33    3.32
   0   8  -7   15.41    2.24
   0   8  -7    7.51    3.50
   0   8  -7   14.25    2.42
   0   8  -7   13.59    4.57
   0  -8   7   12.06    2.24
   0   8  -7   14.25    1.88
   0   8  -7   12.98    2.70
   0   8  -7   11.89    3.89
   0  -8   7   22.38    5.06
   0   8  -7   14.87    3.06
   0   8  -7   14.32    4.14
   0   8  -6  254.55   13.76
   0   8  -6  241.02   13.69
   0   8  -6  214.47   19.03
   0  -8   6  226.07   13.69
   0   8  -6  202.20   12.93
   0   8  -6  230.77   14.66
   0  -8   6  225.27   18.53
   0   8  -6  189.41   18.15
   0   8  -6  238.01   17.97
   0   8  -6  226.28   14.72
   0   8  -6  228.71   19.51
   0   8  -5   47.12    7.67
   0   8  -5   45.47    4.13
   0   8  -5   51.76    8.73
   0   8  -5   49.27    4.25
   0  -8   5   53.28    4.11
   0   8  -5   46.54    7.63
   0  -8   5   52.06    4.34
   0   8  -5   59.58    5.29
   0   8  -5   38.85    6.42
   0   8  -5   33.51    6.80
   0  -8   5   42.06    6.80
   0   8  -5   45.37    5.08
   0  -8   5   45.83    4.89
   0   8  -4   14.12    2.27
   0   8  -4   19.36    2.50
   0  -8   4   16.51    2.33
   0  -8   4   13.31    2.21
   0   8  -4   19.55    3.09
   0   8  -4   16.89    3.81
   0  -8   4   25.66    5.21
   0   8  -4   14.79    3.03
   0  -8   4   19.44    3.35
   0   8  -3   -0.23    1.39
   0   8  -3   -1.31    3.38
   0  -8   3    2.90    1.54
   0   8  -3    1.17    3.02
   0   8  -3    0.40    1.20
   0  -8   3    1.55    1.25
   0   8  -3    0.72    1.64
   0   8  -3   -0.73    2.10
   0  -8   3    5.50    2.90
   0   8  -3    3.40    1.96
   0  -8   3    1.36    2.00
   0   8  -2   68.31    9.82
   0   8  -2   74.62    5.46
   0  -8   2   75.99   10.95
   0  -8   2   68.92    5.37
   0   8  -2   62.99    9.25
   0  -8   2   79.58    5.41
   0   8  -2   59.96    5.06
   0  -8   2   63.83    6.19
   0   8  -2   70.56    6.14
   0   8  -2   57.85    7.16
   0  -8   2   78.61    8.87
   0   8  -2   72.46    6.32
   0  -8   2   70.32    6.11
   0  -8   1   99.48   12.95
   0   8  -1  114.39    7.34
   0   8  -1  112.42   13.04
   0  -8   1  105.64    7.24
   0   8  -1  112.58    7.09
   0  -8   1  104.01    6.98
   0   8  -1  101.57    7.03
   0   8  -1   86.81   11.01
   0  -8   1   99.97    8.04
   0   8  -1   99.91    7.94
   0  -8   1   92.10   10.11
   0   8  -1   96.85    9.34
   0   8  -1  105.88   11.46
   0   8  -1   94.20    7.95
   0  -8   1  100.90    8.01
   0  -8   1   95.34    7.68
   0   8   0   21.31    5.83
   0  -8   0   30.80    7.07
   0   8   0   24.52    2.65
   0  -8   0   28.46    3.12
   0  -8   0   24.08    2.59
   0   8   0   19.63    2.65
   0   8   0   27.64    5.89
   0   8   0   17.25    3.12
   0  -8   0   25.71    3.62
   0   8   0   26.27    4.20
   0  -8   0   20.93    4.51
   0   8   0   14.13    4.67
   0  -8   0   22.02    3.40
   0   8   0   28.69    3.65
   0  -8   0   20.26    3.19
   0   8   1  117.92   15.05
   0  -8  -1  166.86   17.36
   0   8   1  163.47   10.47
   0  -8  -1  164.49   10.08
   0   8   1  179.45   10.25
   0  -8  -1  169.26   10.63
   0   8   1  145.23   15.02
   0   8   1  175.65   10.51
   0  -8  -1  154.62   11.31
   0   8   1  179.80   11.57
   0   8   1  142.06   14.31
   0   8   1  155.46   12.39
   0  -8  -1  145.60   13.37
   0  -8  -1  155.94   11.33
   0   8   1  175.45   11.64
   0  -8  -1  178.31   11.27
   0   8   2    4.03    2.75
   0   8   2    5.13    1.62
   0  -8  -2    5.95    4.71
   0  -8  -2    3.93    1.85
   0   8   2    5.89    1.51
   0   8   2    6.76    1.81
   0   8   2   -1.14    3.13
   0  -8  -2    3.97    1.16
   0  -8  -2    2.19    2.06
   0   8   2    4.01    1.87
   0  -8  -2    1.82    2.07
   0  -8  -2    5.58    2.13
   0   8   3    4.32    4.37
   0   8   3    6.99    1.67
   0   8   3    5.38    3.90
   0  -8  -3    2.99    4.11
   0   8   3    6.00    1.42
   0   8   3   10.05    2.52
   0  -8  -3    6.42    1.98
   0  -8  -3    5.26    1.19
   0   8   3    5.16    1.58
   0   8   3    6.99    2.38
   0  -8  -3    4.76    2.43
   0  -8  -3   10.55    2.60
   0   8   3   12.72    3.81
   0  -8  -3    5.51    2.32
   0  -8  -3    5.12    1.89
   0   8   4   18.79    6.02
   0   8   4   21.50    2.68
   0  -8  -4   19.47    6.53
   0   8   4   24.10    6.23
   0  -8  -4   23.12    3.02
   0   8   4   18.09    3.37
   0   8   4   27.22    2.50
   0   8   4   26.33    2.89
   0  -8  -4   18.71    3.46
   0   8   4   26.26    3.56
   0  -8  -4   20.51    4.34
   0   8   4   15.43    4.65
   0  -8  -4   21.75    3.44
   0  -8  -4   23.94    3.15
   0   8   5   37.52    8.15
   0   8   5   37.59    3.55
   0  -8  -5   26.85    7.34
   0   8   5   31.75    6.16
   0   8   5   33.14    7.12
   0   8   5   34.87    3.06
   0   8   5   33.33    3.44
   0  -8  -5   41.63    4.09
   0   8   5   41.71    4.55
   0   8   5   37.73    3.70
   0   8   5   44.34    4.62
   0  -8  -5   38.42    4.48
   0   8   5   32.14    6.17
   0  -8  -5   42.20    6.32
   0  -8  -5   40.87    4.55
   0  -8  -5   38.26    4.00
   0   8   6    4.28    4.52
   0   8   6   -0.65    1.18
   0  -8  -6    4.42    4.04
   0   8   6   -0.67    1.29
   0   8   6    1.08    1.80
   0  -8  -6    1.36    1.76
   0   8   6    2.39    1.53
   0  -8  -6    2.18    2.08
   0   8   6   -0.37    1.83
   0  -8  -6    0.93    1.70
   0  -8  -6    0.37    1.95
   0  -8  -6   -0.30    1.71
   0  -8  -6    0.27    1.46
   0   8   7    0.35    1.83
   0   8   7    1.35    1.37
   0  -8  -7    2.42    1.86
   0   8   7    3.77    1.77
   0  -8  -7    6.40    2.50
   0   8   7    3.22    2.02
   0   8   7    2.75    1.25
   0  -8  -7    6.09    2.15
   0  -8  -7    3.26    1.83
   0   8   8   -0.45    1.25
   0   8   8    2.39    1.87
   0   8   8    0.34    1.81
   0  -8  -8    2.06    2.17
   0  -8  -8    1.04    2.12
   0  -8  -8    0.58    1.53
   0   8   8   -0.67    1.27
   0   8   9   73.30    5.22
   0   8   9   59.42    4.91
   0   8   9   72.53    5.87
   0   8   9   65.09    5.72
   0  -8  -9   68.78    5.80
   0  -8  -9   61.39    5.71
   0   8   9   57.59    4.81
   0   8  10   14.19    2.00
   0   8  10    9.11    1.88
   0  -8 -10   12.41    2.19
   0   8  10   12.76    2.53
   0   8  10   13.36    2.60
   0  -8 -10    7.98    2.34
   0  -8 -10   13.43    2.59
   0   8  10   13.07    1.95
   0   8  11   22.39    2.60
   0   8  11   19.90    2.62
   0   8  11   30.43    3.40
   0  -8 -11   27.51    2.93
   0  -8 -11   29.32    3.36
   0  -8 -11   28.89    3.36
   0  -8 -11   28.26    3.42
   0  -8 -11   29.56    3.20
   0   8  12   79.77    5.63
   0   8  12   92.24    6.40
   0  -8 -12   91.52    5.93
   0  -8 -12   94.00    6.42
   0  -8 -12  101.10    6.39
   0  -8 -12   95.32    6.49
   0  -8 -12   93.01    6.38
   0   8  13   25.38    2.84
   0   8  13   23.93    2.49
   0  -8 -13   30.65    2.56
   0  -8 -13   30.44    2.92
   0  -8 -13   29.81    2.89
   0  -8 -13   33.43    3.02
   0  -8 -13   31.57    2.87
   0  -8 -14    1.23    1.14
   0   8  14    1.08    1.12
   0  -8 -14    0.73    1.00
   0  -8 -14    0.87    1.08
   0  -8 -14    0.62    0.94
   0   8  15   28.87    2.16
   0  -8 -15   27.82    2.05
   0   9 -15   44.84    3.06
   0   9 -14    3.28    1.27
   0  -9  14    0.97    1.12
   0   9 -14    1.80    1.17
   0  -9  14    1.24    0.69
   0  -9  13   90.31    6.13
   0   9 -13  104.80    6.40
   0  -9  13   91.11    5.80
   0   9 -13   90.89    6.22
   0  -9  13   85.82    5.72
   0   9 -12    2.84    1.56
   0  -9  12    1.47    1.43
   0  -9  12    1.25    1.48
   0   9 -12    0.22    1.54
   0   9 -11   10.49    1.72
   0   9 -11   13.71    2.41
   0  -9  11   14.32    2.31
   0   9 -11   14.61    2.46
   0  -9  11   11.64    2.34
   0   9 -10    2.31    1.37
   0   9 -10    2.24    1.68
   0  -9  10   -1.36    2.01
   0   9 -10    0.28    1.80
   0  -9  10    0.23    1.72
   0   9  -9   75.83    5.77
   0  -9   9   90.18    5.94
   0  -9   9   67.32    5.21
   0   9  -9   88.10    6.63
   0   9  -9   95.35    6.84
   0  -9   9   92.50    6.47
   0   9  -8   18.21    2.49
   0  -9   8   25.73    2.77
   0   9  -8   22.19    2.44
   0  -9   8   18.30    2.30
   0   9  -8   15.61    3.05
   0   9  -8   19.57    3.14
   0  -9   8   20.35    3.13
   0  -9   7  135.02    8.76
   0  -9   7  139.29    8.73
   0   9  -7  127.93    8.64
   0   9  -7  143.47    9.74
   0   9  -7  129.16    9.54
   0   9  -7  137.86    8.84
   0  -9   6  100.57    6.74
   0   9  -6   95.06    6.73
   0   9  -6   95.13    7.58
   0   9  -6  108.83    6.96
   0   9  -5  155.97    9.60
   0  -9   5  140.94    9.08
   0  -9   5  145.17    9.44
   0   9  -5  144.09    9.53
   0   9  -5  146.37   10.38
   0   9  -5  157.34   10.63
   0  -9   5  153.47   10.30
   0   9  -4    1.38    1.51
   0  -9   4    0.60    1.17
   0  -9   4    0.86    1.27
   0   9  -4    0.25    1.30
   0   9  -4    1.04    1.88
   0   9  -4   -0.73    2.18
   0  -9   4   -0.66    2.14
   0  -9   3   73.49    5.58
   0  -9   3   79.88    5.67
   0   9  -3   81.35    6.02
   0  -9   3   76.68    6.67
   0   9  -3   78.62    6.53
   0   9  -3   78.45    6.73
   0  -9   3   69.89    6.46
   0  -9   3   75.76    6.48
   0  -9   2    0.90    1.45
   0   9  -2    2.67    1.53
   0  -9   2    0.80    1.34
   0   9  -2    1.42    1.12
   0   9  -2    2.28    1.47
   0  -9   2    3.24    2.11
   0   9  -2    3.53    2.09
   0  -9   2    2.87    2.20
   0   9  -2    2.60    1.89
   0  -9   2    3.00    2.20
   0   9  -1   21.24    2.55
   0  -9   1   18.97    2.53
   0  -9   1   18.54    2.31
   0   9  -1   14.37    2.26
   0   9  -1   18.59    2.71
   0  -9   1   18.01    3.28
   0   9  -1   13.13    2.85
   0  -9   1   20.16    3.45
   0   9  -1   19.79    3.19
   0  -9   1   20.05    3.23
   0   9   0    2.94    1.47
   0  -9   0    4.84    1.72
   0  -9   0    4.66    1.32
   0   9   0   -0.68    1.50
   0  -9   0    4.33    2.38
   0   9   0    4.27    1.76
   0   9   0    0.37    2.17
   0  -9   0    4.32    2.19
   0  -9   0    1.93    1.99
   0  -9  -1    0.25    1.54
   0   9   1   -0.20    1.26
   0   9   1    0.68    1.71
   0   9   1    0.23    1.33
   0   9   1    0.76    1.39
   0   9   1   -0.36    1.84
   0  -9  -1    1.43    2.02
   0  -9  -1   -0.72    2.10
   0  -9  -1    1.55    1.99
   0   9   2  109.36    7.26
   0  -9  -2  107.47    7.62
   0   9   2  108.07    8.30
   0   9   2  101.88    7.46
   0   9   2  115.62    7.71
   0  -9  -2  115.12    8.51
   0   9   2  104.57    8.28
   0  -9  -2  116.92    8.65
   0  -9  -2  113.08    8.06
   0   9   3    0.18    1.13
   0   9   3    2.36    2.09
   0  -9  -3    0.25    1.60
   0   9   3   -0.24    1.38
   0   9   3    0.48    1.31
   0   9   3   -0.35    1.87
   0  -9  -3    0.35    1.77
   0  -9  -3    1.75    2.02
   0  -9  -3   -1.13    1.69
   0  -9  -3    0.24    1.33
   0   9   4  151.41    9.63
   0  -9  -4  118.05    8.52
   0   9   4  127.20    7.97
   0   9   4  115.19    8.33
   0   9   4  127.49    8.48
   0  -9  -4  128.52    9.28
   0   9   4  144.08    9.52
   0  -9  -4  128.99    9.29
   0  -9  -4  133.31    8.72
   0  -9  -4  125.80    8.70
   0  -9  -5  382.33   21.88
   0   9   5  357.84   22.38
   0   9   5  372.83   21.66
   0  -9  -5  400.60   21.72
   0   9   5  370.04   21.57
   0   9   5  389.13   22.60
   0  -9  -5  388.24   22.56
   0  -9  -5  390.22   22.54
   0  -9  -5  407.12   22.04
   0  -9  -5  368.35   21.76
   0  -9  -6    4.72    1.80
   0   9   6    4.92    1.95
   0   9   6    2.23    1.49
   0   9   6    2.86    1.22
   0  -9  -6    8.14    1.63
   0  -9  -6    1.88    1.97
   0   9   6    2.85    1.86
   0  -9  -6    2.20    2.06
   0  -9  -6    1.26    1.64
   0  -9  -6    3.38    1.66
   0  -9  -7  122.54    8.20
   0   9   7  123.54    8.71
   0   9   7  116.22    8.64
   0   9   7  118.14    8.08
   0  -9  -7  128.65    8.84
   0  -9  -7  130.81    8.86
   0  -9  -7  131.13    8.49
   0  -9  -8   33.79    3.25
   0   9   8   22.35    2.58
   0   9   8   33.92    3.52
   0  -9  -8   28.38    3.45
   0  -9  -8   30.73    3.26
   0   9   8   29.04    3.39
   0  -9  -8   28.40    3.41
   0   9   9    5.32    1.30
   0   9   9   13.25    2.20
   0   9   9    7.25    2.03
   0  -9  -9    8.58    2.10
   0  -9  -9    8.17    2.17
   0  -9  -9   10.56    1.95
   0   9  10    1.01    0.89
   0  -9 -10   -0.16    1.14
   0   9  10   -0.20    1.40
   0  -9 -10    2.24    1.54
   0   9  10    3.31    1.22
   0  -9 -10   -1.03    1.48
   0  -9 -10    0.82    1.34
   0  -9 -10   -0.19    1.20
   0  -9 -11    2.62    1.44
   0  -9 -11    5.43    1.44
   0  -9 -11    4.78    1.51
   0  -9 -11    2.30    1.03
   0   9  11    2.82    1.35
   0   9  11    1.43    0.96
   0   9  12   65.86    4.32
   0  -9 -12   64.96    4.33
   0  -9 -12   55.38    4.25
   0  -9 -12   63.89    4.30
   0   9  13    0.35    0.67
   0  -9 -13    0.21    0.70
   0 -10  12   44.51    3.07
   0  10 -12   47.59    3.21
   0 -10  12   34.20    2.68
   0 -10  12   43.26    3.07
   0  10 -12   44.91    3.09
   0 -10  11  136.34    8.27
   0  10 -11  136.83    8.34
   0 -10  11  129.43    8.23
   0  10 -11  146.88    8.40
   0 -10  11  135.07    8.06
   0  10 -10   14.87    2.20
   0 -10  10   15.20    2.14
   0 -10  10   18.52    1.83
   0  10 -10   14.51    2.20
   0 -10  10   13.64    2.15
   0 -10  10   14.88    2.11
   0  10  -9   10.93    1.69
   0 -10   9   11.14    1.59
   0 -10   9    9.08    2.15
   0  10  -9   12.35    2.12
   0  10  -9   12.60    2.22
   0 -10   9    9.85    2.19
   0 -10   9   14.58    2.24
   0 -10   8    8.81    1.51
   0 -10   8    6.68    1.22
   0  10  -8    5.93    1.81
   0  10  -8    4.45    1.78
   0  10  -8    4.35    1.46
   0 -10   7   -0.15    1.09
   0 -10   7    0.30    1.02
   0  10  -7   -0.16    1.04
   0  10  -7    0.25    1.66
   0  10  -7    1.53    1.54
   0  10  -7   -0.71    1.26
   0  10  -6  147.36    9.32
   0 -10   6  142.16    9.04
   0 -10   6  153.33    9.24
   0  10  -6  165.10    9.42
   0  10  -6  140.81    9.80
   0  10  -6  148.50    9.94
   0 -10   6  152.82    9.85
   0  10  -5    1.17    1.42
   0 -10   5    0.16    1.11
   0 -10   5   -1.17    1.29
   0  10  -5    1.22    1.30
   0  10  -5    0.27    1.69
   0  10  -5   -0.57    1.57
   0 -10   5   -0.26    1.81
   0 -10   4    5.75    1.37
   0  10  -4    4.78    2.01
   0 -10   4    3.54    1.51
   0  10  -4    5.82    1.65
   0  10  -4    5.57    2.06
   0 -10   4    2.91    1.96
   0 -10   3   27.80    2.67
   0 -10   3   20.49    3.34
   0  10  -3   25.58    3.43
   0  10  -3   31.60    3.13
   0 -10   3   34.43    3.32
   0 -10   3   24.59    3.59
   0  10  -3   33.03    3.77
   0 -10   3   31.96    3.69
   0  10  -2  133.58    8.48
   0 -10   2  132.43    8.30
   0  10  -2  139.68    9.17
   0  10  -2  134.52    8.69
   0  10  -2  127.30    9.09
   0 -10   2  125.81    9.19
   0  10  -2  137.11    9.41
   0 -10   2  129.28    9.28
   0 -10   2  131.75    9.04
   0 -10   1   57.10    4.26
   0  10  -1   52.49    4.84
   0  10  -1   62.31    4.38
   0  10  -1   39.62    3.86
   0  10  -1   54.11    4.49
   0  10  -1   52.73    4.84
   0 -10   1   52.97    5.10
   0 -10   1   50.07    4.89
   0 -10   1   59.58    4.91
   0 -10   0   49.12    3.97
   0  10   0   41.93    4.28
   0  10   0   44.12    3.80
   0  10   0   36.50    3.58
   0 -10   0   55.11    4.33
   0 -10   0   50.77    4.71
   0  10   0   44.69    4.52
   0 -10   0   54.80    4.83
   0 -10   0   46.72    4.42
   0  10   1   91.65    7.14
   0  10   1   91.60    6.37
   0 -10  -1  104.24    6.70
   0  10   1   79.59    6.27
   0 -10  -1  107.26    6.93
   0  10   1   98.72    6.81
   0  10   1  103.88    7.38
   0 -10  -1   99.43    7.34
   0 -10  -1   99.64    7.36
   0 -10  -1  102.24    7.05
   0 -10  -2    4.76    1.57
   0  10   2    4.00    1.84
   0  10   2    5.94    1.35
   0  10   2    4.09    1.50
   0  10   2    4.71    1.60
   0 -10  -2    2.30    1.44
   0 -10  -2    5.65    2.22
   0  10   2    6.48    2.11
   0 -10  -2    6.53    2.16
   0 -10  -2    5.26    1.87
   0  10   3    8.49    2.06
   0 -10  -3    6.06    1.62
   0  10   3    3.89    1.36
   0 -10  -3    4.09    1.52
   0  10   3    6.82    1.64
   0  10   3    6.80    1.95
   0 -10  -3    5.42    2.11
   0 -10  -3    8.19    2.28
   0 -10  -3    5.20    1.76
   0 -10  -3    4.93    1.36
   0 -10  -4   42.95    3.67
   0  10   4   43.03    4.05
   0  10   4   34.38    3.46
   0  10   4   46.17    3.62
   0 -10  -4   45.46    3.59
   0  10   4   45.46    4.18
   0 -10  -4   41.60    4.17
   0 -10  -4   44.31    3.68
   0 -10  -4   33.27    3.31
   0 -10  -4   45.12    4.21
   0 -10  -5   39.29    3.34
   0  10   5   38.30    3.63
   0  10   5   34.31    3.19
   0 -10  -5   33.41    2.98
   0  10   5   38.29    3.75
   0 -10  -5   36.79    3.79
   0 -10  -5   41.72    3.88
   0 -10  -5   31.61    2.97
   0 -10  -5   35.30    3.15
   0  10   6  146.41    8.62
   0 -10  -6  127.41    8.10
   0  10   6  126.76    8.06
   0 -10  -6  116.76    7.55
   0  10   6  132.36    8.55
   0 -10  -6  143.77    8.70
   0 -10  -6  130.51    8.08
   0 -10  -6  139.03    8.63
   0  10   7   33.79    3.02
   0 -10  -7   35.23    3.10
   0  10   7   38.17    3.34
   0  10   7   32.84    3.27
   0 -10  -7   38.49    3.54
   0 -10  -7   37.17    3.09
   0 -10  -7   41.02    3.60
   0  10   8  102.60    7.04
   0 -10  -8  117.85    7.17
   0  10   8  130.27    7.51
   0 -10  -8  121.70    7.51
   0 -10  -8  111.77    7.15
   0 -10  -8  131.31    7.60
   0 -10  -9    5.76    1.50
   0  10   9    5.50    1.25
   0 -10  -9    5.04    1.37
   0 -10  -9    7.20    1.43
   0 -10  -9    4.74    1.13
   0 -10 -10   -0.86    0.88
   0  10  10    0.08    0.75
   0 -10 -10    0.09    0.80
   0 -10 -10    0.69    0.76
   0 -10 -10    0.66    0.68
   0 -11   9    4.30    0.96
   0  11  -9    5.02    0.97
   0 -11   9    4.64    0.95
   0 -11   9    3.94    0.96
   0 -11   9    1.15    0.72
   0 -11   8   12.49    1.74
   0  11  -8   14.91    1.77
   0 -11   8   17.94    1.86
   0  11  -7    0.86    0.76
   0  11  -7    0.95    1.15
   0  11  -6   27.46    2.62
   0 -11   6   20.98    1.99
   0  11  -6   23.09    2.19
   0 -11   6   30.37    2.68
   0  11  -5    2.50    1.34
   0 -11   5    2.60    1.02
   0  11  -5    1.49    1.00
   0  11  -5    2.86    1.13
   0 -11   5    3.09    1.54
   0  11  -4    6.20    1.71
   0 -11   4    9.87    1.55
   0  11  -4    9.83    1.50
   0  11  -4    4.90    1.44
   0 -11   4   10.25    1.89
   0  11  -3    7.35    1.69
   0 -11   3    3.04    1.26
   0  11  -3    7.39    1.40
   0  11  -3    6.34    1.36
   0  11  -3    4.16    1.34
   0 -11   3    7.66    1.76
   0  11  -2    6.42    1.56
   0  11  -2    5.47    1.24
   0  11  -2    5.06    1.61
   0 -11   2    8.49    1.87
   0  11  -2    7.66    1.49
   0 -11   2    3.42    1.71
   0 -11   2    4.99    1.59
   0  11  -1    9.13    1.73
   0  11  -1    5.84    1.28
   0 -11   1    9.10    1.95
   0  11  -1    4.69    1.60
   0  11  -1    8.19    1.52
   0 -11   1    7.39    1.48
   0 -11   1    6.48    1.82
   0 -11   1    6.61    1.69
   0  11   0   54.20    4.18
   0  11   0   60.74    4.65
   0  11   0   62.15    4.80
   0 -11   0   66.47    4.93
   0 -11   0   71.85    4.63
   0 -11   0   74.07    5.06
   0 -11   0   68.49    4.66
   0  11   1   91.07    6.20
   0  11   1   92.37    6.36
   0  11   1   91.34    6.10
   0 -11  -1  103.03    6.12
   0 -11  -1   90.40    6.43
   0 -11  -1   92.58    6.05
   0 -11  -1  105.47    6.55
   0  11   2    4.02    1.36
   0 -11  -2    1.19    1.42
   0  11   2    0.17    1.31
   0 -11  -2    0.37    0.93
   0  11   2    1.06    0.91
   0 -11  -2    3.10    1.56
   0 -11  -2    0.34    1.11
   0 -11  -3    2.36    1.37
   0  11   3    1.26    1.25
   0 -11  -3    0.51    0.84
   0 -11  -3    1.59    1.39
   0  11   3    0.14    1.17
   0  11   4    1.97    1.18
   0 -11  -4    2.96    1.39
   0 -11  -4    2.06    0.73
   0 -11  -4    4.83    1.45
   0  11   4    3.98    1.24
   0  11   5   55.37    3.98
   0 -11  -5   61.67    4.27
   0 -11  -5   64.34    4.28
   0  11   5   66.37    4.27
   0 -11  -6    7.79    1.21
   0 -11  -6    5.59    1.15
  -1  11   3   17.30    1.68
  -1  11   3   21.18    1.73
  -1  11   2    1.12    0.86
   1 -11  -2    1.18    0.62
  -1  11   2    2.04    0.92
  -1  11   1    4.53    1.07
   1 -11  -1    2.68    1.24
   1 -11  -1    4.15    0.90
   1 -11  -1    2.39    1.21
  -1  11   1    3.55    1.08
  -1  11   0   36.11    3.09
  -1  11   0   43.79    3.17
   1 -11   0   44.82    3.01
   1 -11   0   42.06    3.26
   1 -11   0   46.77    3.32
   1 -11   0   39.43    3.06
  -1  11  -1   42.01    3.25
  -1  11  -1   39.22    3.20
   1 -11   1   47.58    3.12
   1 -11   1   42.31    3.31
   1 -11   1   46.69    3.25
   1 -11   1   37.46    3.21
  -1  11  -2    3.35    1.05
   1 -11   2    2.09    1.20
  -1  11  -2    3.43    1.17
   1 -11   2    2.73    1.02
   1 -11   2    1.76    1.17
   1 -11   2    2.92    1.24
  -1  11  -3   -0.55    0.98
   1 -11   3    0.89    1.15
  -1  11  -3    0.12    0.97
   1 -11   3    1.80    1.10
   1 -11   3    0.79    1.16
  -1  11  -4   27.60    2.54
  -1  11  -4   31.00    2.60
   1 -11   4   37.43    2.68
   1 -11   4   29.33    2.37
   1 -11   4   34.67    2.64
   1 -11   4   35.44    2.71
  -1  11  -5    1.77    0.89
  -1  11  -5    4.21    1.01
   1 -11   5    4.18    1.07
   1 -11   5    2.44    0.75
   1 -11   5    2.07    0.98
   1 -11   5    2.72    1.20
   1 -11   6    8.07    1.10
   1 -11   6    8.17    1.09
  -1  11  -6    8.10    1.15
   1 -10  -8    2.88    1.02
   1 -10  -8    1.21    0.97
  -1  10   8    0.64    0.92
   1 -10  -8    1.56    0.97
   1 -10  -7  173.95   10.22
   1 -10  -7  178.21   10.21
   1 -10  -6    0.70    0.90
  -1  10   6   -0.15    1.29
  -1  10   6    0.45    1.18
  -1  10   5   10.77    1.89
   1 -10  -5    7.25    1.11
  -1  10   5   14.04    2.03
   1 -10  -5    9.90    1.61
  -1  10   5    9.85    1.45
  -1  10   4  106.90    6.63
   1 -10  -4   96.59    5.88
   1 -10  -4  100.66    6.15
  -1  10   4  101.04    6.60
  -1  10   3   -0.14    1.09
  -1  10   3    4.50    1.24
   1 -10  -3    4.86    1.34
  -1  10   3    6.74    1.72
   1 -10  -3    2.66    1.33
  -1  10   3    4.27    1.73
   1 -10  -3    3.73    1.49
  -1  10   2    1.23    0.99
   1 -10  -2    3.47    1.36
  -1  10   2    1.66    1.16
  -1  10   2    4.02    1.60
   1 -10  -2    3.75    1.38
  -1  10   2    1.81    1.49
   1 -10  -2    2.48    1.63
  -1  10   1   -0.53    0.95
  -1  10   1    0.23    1.58
  -1  10   1    0.35    1.08
   1 -10  -1    0.89    1.18
   1 -10  -1   -0.83    1.29
  -1  10   1    0.41    1.05
  -1  10   1    0.23    1.49
   1 -10  -1    1.04    1.63
  -1  10   0   61.43    5.02
   1 -10   0   66.13    4.71
  -1  10   0   56.01    4.28
   1 -10   0   63.62    4.52
  -1  10   0   55.97    4.98
   1 -10   0   62.49    4.98
  -1  10  -1   74.00    5.89
  -1  10  -1   72.63    5.18
   1 -10   1   71.26    5.22
  -1  10  -1   78.86    5.87
   1 -10   1   79.43    5.95
   1 -10   1   73.85    5.41
  -1  10  -1   81.33    5.50
   1 -10   1   80.10    6.06
   1 -10   1   78.38    5.85
   1 -10   2   58.30    4.35
  -1  10  -2   52.51    4.30
  -1  10  -2   61.00    5.05
   1 -10   2   63.87    5.13
  -1  10  -2   59.68    4.99
  -1  10  -2   67.97    4.72
   1 -10   2   60.49    4.63
   1 -10   2   57.39    4.96
   1 -10   2   63.45    4.99
   1 -10   3   89.22    5.83
  -1  10  -3   85.84    6.49
   1 -10   3   92.25    6.62
  -1  10  -3   89.43    6.50
  -1  10  -3   91.65    6.11
   1 -10   3   82.27    6.45
   1 -10   3   91.46    6.49
   1 -10   4   58.44    4.22
  -1  10  -4   54.74    4.42
   1 -10   4   59.60    4.96
  -1  10  -4   64.01    5.03
   1 -10   4   60.77    4.59
  -1  10  -4   64.73    4.60
   1 -10   4   64.95    5.10
   1 -10   4   65.45    5.02
  -1  10  -5   37.42    3.57
   1 -10   5   38.47    3.62
   1 -10   5   33.66    3.06
  -1  10  -5   32.42    3.02
   1 -10   5   35.11    3.52
  -1  10  -5   36.55    3.12
   1 -10   6   15.39    2.45
  -1  10  -6   19.12    2.54
   1 -10   6   21.42    2.17
  -1  10  -6   18.57    2.11
  -1  10  -6   16.59    2.46
   1 -10   6   21.44    2.59
  -1  10  -6   20.16    2.20
  -1  10  -7   46.76    3.73
   1 -10   7   49.55    4.07
  -1  10  -7   52.14    4.18
  -1  10  -7   51.52    3.65
   1 -10   7   45.87    3.51
  -1  10  -7   57.11    4.29
   1 -10   7   46.12    4.03
   1 -10   7   56.80    4.16
  -1  10  -8   10.38    1.50
   1 -10   8   10.42    1.79
  -1  10  -8    8.02    1.70
   1 -10   8    8.60    1.73
  -1  10  -8    6.59    1.70
   1 -10   8   10.25    1.75
  -1  10  -9    3.80    1.31
   1 -10   9    4.43    1.34
   1 -10   9    5.18    1.35
   1 -10   9    4.55    1.39
  -1  10  -9    3.62    1.36
  -1  10 -10   14.35    1.63
   1 -10  10   11.33    1.55
   1 -10  10   12.26    1.54
  -1  10 -10   15.12    1.80
   1 -10  10   11.78    1.56
  -1  10 -11   17.44    1.68
   1  -9 -11   52.83    4.07
   1  -9 -11   72.62    4.24
   1  -9 -11   58.57    3.93
   1  -9 -11   71.38    4.21
   1  -9 -10    1.56    1.24
   1  -9 -10    0.85    1.34
   1  -9 -10    1.05    0.99
   1  -9 -10    1.41    1.33
   1  -9  -9    8.89    1.53
   1  -9  -9    8.86    1.88
   1  -9  -9   10.20    1.91
   1  -9  -9    8.19    1.80
   1  -9  -9    6.70    1.55
   1  -9  -8   33.57    3.05
  -1   9   8   36.88    3.05
   1  -9  -8   33.34    3.42
   1  -9  -8   31.15    3.41
   1  -9  -8   38.20    3.19
  -1   9   8   33.12    3.32
  -1   9   7   13.32    1.97
   1  -9  -7   14.43    2.50
  -1   9   7   14.02    2.36
   1  -9  -7   16.24    2.61
   1  -9  -7   16.12    2.09
  -1   9   6   37.58    3.70
   1  -9  -6   30.14    2.76
   1  -9  -6   31.18    3.11
  -1   9   6   33.42    3.10
  -1   9   5   44.16    4.19
   1  -9  -5   53.32    4.23
  -1   9   5   55.55    4.23
  -1   9   5   57.61    5.06
   1  -9  -5   57.80    4.55
   1  -9  -5   59.66    4.70
   1  -9  -5   62.89    4.51
  -1   9   4   44.97    3.96
   1  -9  -4   51.39    4.11
  -1   9   4   47.60    3.96
  -1   9   4   49.60    4.63
   1  -9  -4   48.00    4.16
   1  -9  -4   43.26    3.86
   1  -9  -4   52.21    4.45
  -1   9   3   65.00    5.05
  -1   9   3   69.19    5.18
   1  -9  -3   65.50    5.19
  -1   9   3   79.91    6.20
   1  -9  -3   66.11    5.23
  -1   9   3   64.90    4.73
   1  -9  -3   64.02    4.91
   1  -9  -3   75.06    5.69
  -1   9   2   45.54    3.86
   1  -9  -2   44.76    4.03
  -1   9   2   53.32    4.14
  -1   9   2   45.46    4.57
   1  -9  -2   43.46    4.05
  -1   9   2   44.07    3.62
   1  -9  -2   41.17    4.31
   1  -9  -2   36.58    3.48
  -1   9   1   52.02    4.59
   1  -9  -1   62.54    5.08
  -1   9   1   72.41    5.08
  -1   9   1   61.34    5.57
  -1   9   1   60.41    4.60
  -1   9   1   65.92    5.79
   1  -9  -1   64.78    5.06
   1  -9  -1   51.41    5.15
  -1   9   0   56.21    4.52
   1  -9   0   68.31    5.13
  -1   9   0   63.83    5.50
   1  -9   0   57.57    4.85
  -1   9   0   55.80    4.49
  -1   9   0   47.39    5.23
   1  -9   0   63.26    5.36
  -1   9  -1    0.59    1.27
   1  -9   1   -0.23    1.49
  -1   9  -1    0.37    1.07
   1  -9   1    0.33    1.99
  -1   9  -1    0.99    1.84
  -1   9  -1   -1.83    1.62
   1  -9   1   -0.76    1.55
   1  -9   1    1.33    1.92
   1  -9   1    2.19    1.96
  -1   9  -2   21.93    2.65
   1  -9   2   29.78    2.97
   1  -9   2   21.16    3.42
  -1   9  -2   24.33    3.29
  -1   9  -2   17.79    2.53
  -1   9  -2   25.66    3.53
   1  -9   2   16.53    3.04
   1  -9   2   21.12    3.30
   1  -9   3   76.55    5.76
  -1   9  -3   81.79    5.93
   1  -9   3   76.94    6.49
  -1   9  -3   86.42    6.72
  -1   9  -3   78.07    6.63
   1  -9   3   79.51    6.65
   1  -9   3   80.41    6.58
   1  -9   4  333.63   19.14
  -1   9  -4  342.19   19.23
   1  -9   4  321.80   18.84
   1  -9   4  330.66   19.47
  -1   9  -4  355.47   19.45
   1  -9   4  328.07   20.11
  -1   9  -4  336.20   20.07
  -1   9  -4  339.14   20.24
   1  -9   4  343.20   20.19
   1  -9   4  357.24   20.16
   1  -9   5   60.24    4.60
   1  -9   5   64.85    5.10
  -1   9  -5   70.07    5.05
  -1   9  -5   58.01    5.44
   1  -9   5   60.70    5.48
   1  -9   5   66.12    5.70
  -1   9  -5   63.59    5.62
   1  -9   5   63.03    4.77
  -1   9  -5   59.66    4.88
   1  -9   6  355.15   20.01
  -1   9  -6  374.35   20.32
   1  -9   6  351.88   20.28
   1  -9   6  330.87   20.80
  -1   9  -6  348.83   20.94
   1  -9   6  343.12   20.91
  -1   9  -6  356.52   21.02
  -1   9  -6  383.18   20.34
   1  -9   6  358.56   19.94
  -1   9  -7   18.00    2.33
   1  -9   7   18.27    2.19
   1  -9   7   12.30    2.01
  -1   9  -7   15.14    2.07
   1  -9   7   12.66    2.54
  -1   9  -7   10.44    2.39
   1  -9   7   13.72    2.53
  -1   9  -7   17.04    2.77
   1  -9   7   14.32    2.66
  -1   9  -8   90.93    6.03
   1  -9   8   95.21    5.95
  -1   9  -8   87.26    5.83
   1  -9   8   78.73    5.69
   1  -9   8   84.01    6.47
  -1   9  -8   85.70    6.56
  -1   9  -8   85.25    6.53
   1  -9   8   78.95    6.41
   1  -9   8   80.25    6.30
   1  -9   9    5.19    1.41
  -1   9  -9    6.39    1.48
  -1   9  -9    3.83    1.79
   1  -9   9    4.29    1.91
   1  -9   9    4.75    1.89
  -1   9  -9    5.43    1.82
   1  -9   9    1.97    1.68
   1  -9  10   14.78    1.89
  -1   9 -10   12.93    1.81
  -1   9 -10   12.97    2.25
   1  -9  10   16.05    2.34
  -1   9 -10   13.43    2.22
   1  -9  10    9.25    2.16
   1  -9  10   13.74    2.09
   1  -9  11   18.33    2.43
  -1   9 -11   20.54    2.57
   1  -9  11   19.49    2.23
   1  -9  11   21.13    2.51
  -1   9 -11   18.67    2.39
   1  -9  11   18.86    2.05
  -1   9 -12   99.61    6.32
   1  -9  12   88.97    6.01
   1  -9  12   85.33    5.67
  -1   9 -12   98.29    6.11
   1  -9  12   86.56    5.97
   1  -9  12   99.50    5.86
  -1   9 -13    4.35    1.17
   1  -9  13    3.69    1.10
   1  -9  13    6.07    1.19
  -1   9 -13    5.78    1.36
   1  -9  13    5.33    1.03
  -1   9 -14   94.34    5.62
   1  -8 -13    9.06    1.47
   1  -8 -13    8.71    1.40
  -1   8  13    7.48    1.50
   1  -8 -13    8.42    1.50
  -1   8  12   30.82    3.00
   1  -8 -12   33.46    3.05
   1  -8 -12   28.47    2.90
   1  -8 -12   33.51    2.99
  -1   8  11    4.20    1.28
  -1   8  11    5.78    1.74
  -1   8  11    3.29    1.12
   1  -8 -11    4.76    1.32
   1  -8 -11    5.32    1.76
   1  -8 -11    2.47    1.58
   1  -8 -11    6.81    1.89
  -1   8  11    5.07    1.26
   1  -8 -11    3.17    1.41
  -1   8  10   51.48    4.06
  -1   8  10   56.33    4.77
  -1   8  10   47.39    3.95
   1  -8 -10   54.37    4.22
  -1   8  10   59.54    4.24
   1  -8 -10   55.43    4.77
   1  -8 -10   58.06    4.83
   1  -8 -10   53.06    4.45
  -1   8   9    2.00    1.97
  -1   8   9   -0.34    1.08
   1  -8  -9    0.41    1.39
   1  -8  -9   -0.28    1.87
  -1   8   9    1.16    1.23
   1  -8  -9    1.68    1.39
  -1   8   9   -0.27    1.62
   1  -8  -9    1.10    1.95
  -1   8   8  142.54    9.92
   1  -8  -8  149.83    9.25
  -1   8   8  119.04    8.63
  -1   8   8  151.27    9.85
   1  -8  -8  144.95    9.77
   1  -8  -8  154.02    9.52
  -1   8   8  142.51    9.16
   1  -8  -8  145.47    9.74
   1  -8  -7    1.60    2.02
  -1   8   7    4.52    2.06
   1  -8  -7    7.67    1.95
   1  -8  -7    5.49    2.18
  -1   8   7    4.23    1.50
  -1   8   6   60.19    5.51
  -1   8   6   53.62    4.52
  -1   8   6   57.59    4.41
   1  -8  -6   56.07    4.45
   1  -8  -6   60.54    5.01
   1  -8  -6   54.30    4.83
  -1   8   5   30.62    2.73
   1  -8  -5   29.91    3.53
  -1   8   5   33.09    4.06
  -1   8   5   26.76    3.17
  -1   8   5   34.83    3.19
   1  -8  -5   29.52    3.19
   1  -8  -5   37.30    3.90
   1  -8  -5   36.97    3.64
   1  -8  -4   70.80    5.52
  -1   8   4   61.38    4.58
  -1   8   4   62.97    5.85
  -1   8   4   60.20    4.95
  -1   8   4   63.94    5.03
   1  -8  -4   70.23    5.29
   1  -8  -4   61.41    5.11
   1  -8  -4   66.43    5.60
  -1   8   3   35.37    3.10
   1  -8  -3   27.97    3.49
  -1   8   3   33.23    3.33
  -1   8   3   36.07    4.15
   1  -8  -3   32.13    3.52
  -1   8   3   32.61    3.28
  -1   8   3   24.32    6.16
   1  -8  -3   32.36    3.93
   1  -8  -3   32.43    3.38
   1  -8  -2   91.50    6.60
  -1   8   2   92.43    5.92
  -1   8   2   79.60    6.06
  -1   8   2   79.87    6.95
  -1   8   2  105.34   10.83
  -1   8   2   84.43    6.13
  -1   8   2   64.91   10.16
   1  -8  -2   83.76    6.86
   1  -8  -2   80.94    6.10
   1  -8  -1    1.86    1.75
  -1   8   1    0.94    1.19
  -1   8   1    1.12    2.70
  -1   8   1    0.22    1.39
  -1   8   1    3.67    2.12
  -1   8   1    1.00    2.88
   1  -8  -1    1.00    1.95
   1  -8  -1    1.06    1.26
   1  -8  -1    2.99    3.34
  -1   8   1    1.59    1.47
  -1   8   1   -2.69    3.01
  -1   8   0  253.95   22.09
   1  -8   0  260.41   23.17
   1  -8   0  254.09   15.62
  -1   8   0  280.09   15.26
  -1   8   0  268.73   21.56
  -1   8   0  253.06   15.23
  -1   8   0  269.76   16.55
   1  -8   0  244.85   16.29
  -1   8   0  259.87   18.13
  -1   8   0  239.26   20.17
  -1   8   0  251.28   16.48
   1  -8   0  259.97   16.45
   1  -8   0  274.26   16.38
  -1   8  -1   20.92    6.02
  -1   8  -1   16.79    2.42
   1  -8   1   17.59    5.73
   1  -8   1   16.90    2.56
  -1   8  -1   18.00    2.32
   1  -8   1   12.62    1.82
  -1   8  -1   14.39    2.09
  -1   8  -1   17.22    4.63
  -1   8  -1   13.87    2.79
   1  -8   1   15.28    2.97
  -1   8  -1   11.01    3.16
  -1   8  -1   14.25    4.12
  -1   8  -1   10.28    2.75
   1  -8   1   13.45    2.88
   1  -8   1   11.43    2.86
  -1   8  -2   23.08    6.06
  -1   8  -2   36.48    3.46
   1  -8   2   37.82    7.68
   1  -8   2   28.96    3.24
  -1   8  -2   25.60    6.03
  -1   8  -2   24.64    2.83
   1  -8   2   31.88    2.96
   1  -8   2   29.13    3.86
  -1   8  -2   30.93    3.96
  -1   8  -2   28.01    4.80
   1  -8   2   24.04    4.30
  -1   8  -2   29.64    5.81
  -1   8  -2   31.79    4.15
   1  -8   2   36.67    4.14
   1  -8   2   31.37    4.00
  -1   8  -3   25.11    6.41
   1  -8   3   47.57    8.98
  -1   8  -3   40.44    3.80
  -1   8  -3   40.69    3.72
   1  -8   3   42.93    3.85
  -1   8  -3   37.46    7.07
   1  -8   3   38.85    3.50
   1  -8   3   41.08    4.64
  -1   8  -3   40.63    4.47
   1  -8   3   29.66    5.30
  -1   8  -3   43.06    5.90
   1  -8   3   32.19    4.31
  -1   8  -3   50.70    4.97
   1  -8   3   42.09    4.62
   1  -8   4  111.77    7.70
  -1   8  -4  116.45    7.66
  -1   8  -4  101.19   12.07
   1  -8   4  117.29    7.61
  -1   8  -4  105.60    8.44
   1  -8   4  107.26    8.53
  -1   8  -4  110.42   10.60
   1  -8   4  105.62   10.97
  -1   8  -4  113.90    8.64
   1  -8   4  111.40    8.57
  -1   8  -4  105.33   12.54
  -1   8  -4  124.80    7.82
   1  -8   4  128.87   14.23
   1  -8   5   71.49    5.37
  -1   8  -5   78.56    5.46
  -1   8  -5   67.69    9.72
   1  -8   5   73.49    5.31
  -1   8  -5   58.94    4.57
  -1   8  -5   70.91    6.17
   1  -8   5   65.55    6.14
  -1   8  -5   82.22    8.55
   1  -8   5   67.50    8.50
  -1   8  -5   66.44    6.12
   1  -8   5   49.75    9.32
  -1   8  -5   76.85    5.41
  -1   8  -5   57.29    9.04
  -1   8  -6  129.71    8.42
   1  -8   6  136.95    8.69
  -1   8  -6  108.56    7.71
   1  -8   6  133.52    8.45
  -1   8  -6  145.08    8.58
   1  -8   6  132.71    8.36
   1  -8   6  125.44    9.24
  -1   8  -6  139.78    9.56
  -1   8  -6  127.04    9.35
   1  -8   6  113.27    8.93
  -1   8  -7   67.24    4.81
   1  -8   7   56.15    4.72
   1  -8   7   64.07    4.84
  -1   8  -7   49.77    4.16
   1  -8   7   55.63    4.48
   1  -8   7   48.36    4.86
  -1   8  -7   66.90    4.88
  -1   8  -7   58.25    5.53
   1  -8   7   57.87    5.54
  -1   8  -7   55.23    5.49
   1  -8   7   65.82    5.62
   1  -8   8    2.98    1.38
  -1   8  -8    3.21    1.28
  -1   8  -8    3.27    1.20
   1  -8   8    4.09    1.53
  -1   8  -8    3.90    1.53
   1  -8   8    1.74    1.57
   1  -8   8    1.66    1.95
  -1   8  -8    2.42    1.85
  -1   8  -8    3.06    1.92
   1  -8   8    2.11    1.83
   1  -8   9   31.07    3.06
  -1   8  -9   32.05    3.33
   1  -8   9   33.17    3.79
  -1   8  -9   41.22    4.25
   1  -8   9   31.63    4.05
   1  -8   9   42.88    3.66
  -1   8  -9   30.06    3.05
  -1   8  -9   39.34    4.10
   1  -8   9   41.10    3.98
  -1   8 -10  143.63    9.08
   1  -8  10  129.76    9.58
   1  -8  10  146.74    9.93
   1  -8  10  144.98    9.35
  -1   8 -10  153.05   10.10
   1  -8  10  148.73    9.33
  -1   8 -10  140.63    8.96
  -1   8 -10  159.28   10.09
   1  -8  10  143.08    9.58
  -1   8 -11   84.37    5.74
   1  -8  11   75.19    6.26
   1  -8  11   81.47    5.96
  -1   8 -11   90.79    6.74
   1  -8  11   93.30    6.65
  -1   8 -11   75.43    5.67
   1  -8  11   86.55    6.02
  -1   8 -11   86.11    6.56
   1  -8  11   88.12    6.20
   1  -8  12    0.70    1.59
   1  -8  12   -0.95    1.69
   1  -8  12   -0.36    1.48
  -1   8 -12    2.14    1.70
  -1   8 -12    1.16    1.17
  -1   8 -12    0.74    1.45
   1  -8  12    3.20    1.49
   1  -8  13   13.23    2.25
   1  -8  13   11.98    2.18
  -1   8 -13   20.04    2.56
   1  -8  13   16.00    2.03
  -1   8 -13   13.04    1.83
  -1   8 -13   14.49    2.22
   1  -8  13   10.59    1.76
   1  -8  14   17.21    2.09
   1  -8  14   14.63    1.71
  -1   8 -14   21.31    2.45
   1  -8  14   18.40    2.01
  -1   8 -14   13.42    1.80
  -1   8 -14   12.90    2.06
   1  -8  14   12.11    2.09
  -1   8 -15   41.92    3.34
   1  -8  15   41.49    3.43
   1  -8  15   51.31    3.43
  -1   8 -16    2.03    0.90
  -1   7  15    2.64    1.13
   1  -7 -15    2.16    1.06
   1  -7 -15    3.34    1.10
   1  -7 -15    3.03    1.05
   1  -7 -15    1.51    1.12
  -1   7  14    4.20    1.12
  -1   7  14    3.75    1.49
   1  -7 -14    4.05    1.51
   1  -7 -14    4.90    1.58
   1  -7 -14    6.03    1.57
   1  -7 -14    6.53    1.44
  -1   7  14    3.48    1.12
  -1   7  13    6.14    1.87
  -1   7  13    7.29    1.51
   1  -7 -13    7.38    1.98
  -1   7  13    7.58    1.31
   1  -7 -13   11.26    2.13
   1  -7 -13   10.38    2.01
   1  -7 -13    6.72    1.72
  -1   7  13    7.14    1.54
  -1   7  12    4.21    1.77
   1  -7 -12    1.69    1.29
  -1   7  12    4.38    1.34
   1  -7 -12    2.29    1.88
   1  -7 -12    0.77    1.76
   1  -7 -12    2.05    1.54
   1  -7 -12    4.14    1.61
  -1   7  12    3.78    1.51
  -1   7  12    2.78    1.16
  -1   7  11   97.90    7.11
  -1   7  11   89.14    6.33
   1  -7 -11   95.57    6.41
  -1   7  11   85.85    6.06
  -1   7  11   84.38    6.40
   1  -7 -11   88.82    6.97
   1  -7 -11   96.41    7.11
   1  -7 -11   89.39    7.00
  -1   7  10   74.70    5.73
  -1   7  10   74.37    6.50
   1  -7 -10   75.16    5.79
  -1   7  10   86.58    6.64
  -1   7  10   79.62    5.59
   1  -7 -10   82.49    6.61
   1  -7 -10   77.21    6.45
  -1   7  10   80.11    6.06
  -1   7   9  146.89   10.50
   1  -7  -9  155.65    9.78
   1  -7  -9  145.05    9.29
  -1   7   9  135.35    9.38
  -1   7   9  161.02   10.49
  -1   7   9  149.37    9.41
   1  -7  -9  150.83   10.44
   1  -7  -9  155.07   10.19
   1  -7  -9  152.20   10.43
  -1   7   8    7.77    2.46
   1  -7  -8    4.19    1.90
  -1   7   8    7.42    1.68
  -1   7   8    5.31    2.17
   1  -7  -8    4.62    2.18
   1  -7  -8    5.02    2.43
   1  -7  -8    9.39    2.17
  -1   7   7  667.48   42.98
  -1   7   7  585.09   32.77
   1  -7  -7  626.24   42.87
  -1   7   7  625.96   34.60
  -1   7   7  558.97   33.03
   1  -7  -7  617.59   33.59
   1  -7  -7  544.71   38.21
  -1   7   7  632.90   33.20
  -1   7   7  640.77   34.47
  -1   7   7  565.13   37.83
   1  -7  -7  592.07   34.30
   1  -7  -7  638.78   33.94
   1  -7  -7  614.30   33.71
   1  -7  -7  589.60   34.25
   1  -7  -6   78.04    5.84
  -1   7   6   78.21    5.67
  -1   7   6   78.27    5.81
  -1   7   6   85.49    7.14
  -1   7   6   80.95    5.28
  -1   7   6   88.32    6.03
   1  -7  -6   87.75    9.66
  -1   7   6   80.69    6.84
  -1   7   6   66.05    8.61
  -1   7   6   73.06   10.81
   1  -7  -6   81.23    6.41
   1  -7  -6   85.89    6.48
  -1   7   5    5.85    1.57
   1  -7  -5   12.24    2.02
  -1   7   5   11.38    1.58
  -1   7   5   10.65    1.81
  -1   7   5   13.23    2.79
  -1   7   5    6.59    1.70
  -1   7   5   14.19    2.79
   1  -7  -5    8.74    3.23
  -1   7   5    9.01    3.62
  -1   7   5    4.25    4.32
   1  -7  -5   10.30    2.46
   1  -7  -5   10.35    2.10
  -1   7   4   70.94    5.56
  -1   7   4   84.59    5.42
   1  -7  -4   81.90    6.23
  -1   7   4   83.69    5.78
   1  -7  -4   69.58    8.28
  -1   7   4   88.16    6.92
  -1   7   4   86.66    9.53
  -1   7   4   59.76    9.95
   1  -7  -4   86.29    6.19
   1  -7  -4   65.16    6.09
  -1   7   3   28.25    2.84
   1  -7  -3   31.58    3.44
  -1   7   3   27.87    2.63
  -1   7   3   29.56    2.98
  -1   7   3   24.51    5.24
  -1   7   3   26.60    3.54
   1  -7  -3   28.18    4.87
  -1   7   3   27.10    6.24
   1  -7  -3   27.14    3.55
  -1   7   2    7.62    4.03
   1  -7  -2    9.37    2.16
  -1   7   2    5.52    1.39
  -1   7   2    3.08    2.83
  -1   7   2    4.77    1.40
  -1   7   2    2.45    1.91
  -1   7   2    7.18    3.19
  -1   7   2    4.41    1.92
   1  -7  -2    4.36    2.05
  -1   7   2    6.60    3.82
  -1   7   1   34.76    7.56
  -1   7   1   32.51    6.90
  -1   7   1   47.60    3.61
   1  -7  -1   43.82    4.11
  -1   7   1   40.23    6.94
  -1   7   1   42.40    3.61
  -1   7   1   42.15    4.44
   1  -7  -1   39.25    4.42
  -1   7   1   41.89    5.11
  -1   7   1   40.33    6.34
  -1   7   1   38.03    4.40
   1  -7  -1   36.15    4.28
   1  -7  -1   41.65    4.35
  -1   7   0   35.75    7.12
   1  -7   0   45.02    8.22
   1  -7   0   38.88    3.80
  -1   7   0   40.22    3.38
  -1   7   0   40.99    3.44
  -1   7   0   35.23    6.71
   1  -7   0   36.90    3.14
  -1   7   0   32.94    4.02
   1  -7   0   35.96    4.17
  -1   7   0   38.19    4.95
  -1   7   0   46.55    6.73
   1  -7   0   35.56    5.24
   1  -7   0   35.52    4.18
  -1   7   0   34.87    4.21
   1  -7   0   34.49    4.13
   1  -7   1    6.76    4.14
  -1   7  -1    6.09    4.05
  -1   7  -1    9.65    1.78
   1  -7   1   11.95    2.18
  -1   7  -1   11.54    4.22
  -1   7  -1   13.53    1.86
   1  -7   1   12.12    1.70
   1  -7   1    9.84    2.49
  -1   7  -1   13.02    2.64
   1  -7   1   12.27    3.28
  -1   7  -1   13.40    3.29
  -1   7  -1   13.47    4.30
   1  -7   1    8.10    2.27
  -1   7  -1    9.22    2.41
   1  -7   1    8.71    2.39
   1  -7   2   -1.35    4.08
  -1   7  -2    6.05    3.67
   1  -7   2    2.15    1.45
  -1   7  -2    2.12    2.56
   1  -7   2    3.93    1.36
  -1   7  -2    2.54    1.23
   1  -7   2    1.70    1.82
  -1   7  -2    0.34    1.73
  -1   7  -2    1.81    2.61
  -1   7  -2    3.66    2.50
   1  -7   2    0.77    2.34
  -1   7  -2    2.14    1.84
   1  -7   2    3.90    2.12
  -1   7  -3  184.65   17.98
   1  -7   3  210.61   19.28
   1  -7   3  190.57   12.46
  -1   7  -3  220.43   12.34
  -1   7  -3  198.40   17.56
   1  -7   3  217.53   12.43
  -1   7  -3  221.67   13.58
   1  -7   3  181.11   13.15
   1  -7   3  218.80   16.71
  -1   7  -3  228.94   17.44
  -1   7  -3  198.22   15.13
  -1   7  -3  209.57   13.55
   1  -7   3  200.45   13.27
   1  -7   4  186.11   11.24
  -1   7  -4  208.16   11.13
   1  -7   4  171.70   11.55
   1  -7   4  195.58   11.19
  -1   7  -4  178.01   16.36
  -1   7  -4  155.81   10.35
  -1   7  -4  193.04   12.23
   1  -7   4  156.30   11.82
   1  -7   4  204.52   15.68
  -1   7  -4  200.91   14.52
  -1   7  -4  161.40   14.96
  -1   7  -4  188.61   12.27
   1  -7   4  201.11   18.49
  -1   7  -4  189.07   17.29
  -1   7  -5    3.54    3.05
   1  -7   5    4.13    4.17
  -1   7  -5    3.73    1.38
   1  -7   5    3.60    1.56
  -1   7  -5    1.77    1.32
   1  -7   5    3.97    1.96
   1  -7   5    2.43    1.38
  -1   7  -5    9.98    3.52
  -1   7  -5    2.52    1.03
  -1   7  -5    4.28    1.99
   1  -7   5    3.18    2.10
  -1   7  -5    2.12    2.34
   1  -7   5    8.16    3.61
  -1   7  -5    3.27    1.88
   1  -7   5    3.23    2.03
  -1   7  -6    7.84    1.58
   1  -7   6   13.94    5.12
   1  -7   6   11.69    2.04
   1  -7   6    8.68    2.25
  -1   7  -6   12.33    1.94
   1  -7   6    9.01    1.90
  -1   7  -6    8.20    1.50
   1  -7   6    6.07    2.21
  -1   7  -6    7.60    2.14
   1  -7   6    9.48    3.80
  -1   7  -6    8.75    2.35
   1  -7   6    7.35    2.23
  -1   7  -7   52.06    4.35
  -1   7  -7   55.95    4.53
   1  -7   7   57.77    4.56
   1  -7   7   47.53    5.00
   1  -7   7   62.31    4.83
  -1   7  -7   53.85    4.25
  -1   7  -7   58.02    8.36
   1  -7   7   54.17    5.43
  -1   7  -7   67.21    5.75
   1  -7   7   75.83    8.80
  -1   7  -7   52.51    7.04
  -1   7  -7   61.64    9.44
  -1   7  -7   58.89    5.59
   1  -7   7   55.60    5.25
  -1   7  -8  294.50   16.59
   1  -7   8  293.38   16.81
   1  -7   8  306.09   24.04
   1  -7   8  284.25   16.61
   1  -7   8  260.32   17.52
  -1   7  -8  292.74   16.75
   1  -7   8  295.74   17.02
  -1   7  -8  275.16   16.44
  -1   7  -8  264.29   22.12
   1  -7   8  288.58   17.82
  -1   7  -8  315.89   18.18
  -1   7  -8  274.39   23.41
   1  -7   8  278.76   22.01
  -1   7  -8  279.23   20.77
  -1   7  -8  300.05   17.95
   1  -7   8  297.57   17.58
   1  -7   9  173.77   11.15
   1  -7   9  207.39   18.35
  -1   7  -9  186.99   11.11
  -1   7  -9  201.53   11.49
   1  -7   9  165.53   12.14
  -1   7  -9  182.61   16.78
   1  -7   9  198.54   11.72
  -1   7  -9  184.35   11.18
  -1   7  -9  188.08   12.53
   1  -7   9  171.10   12.22
  -1   7  -9  138.95   16.07
  -1   7  -9  178.19   15.15
   1  -7   9  196.95   16.62
  -1   7  -9  192.94   12.52
   1  -7   9  193.25   12.07
  -1   7 -10    1.44    1.29
   1  -7  10    0.75    1.49
  -1   7 -10    0.42    1.29
   1  -7  10    1.74    2.04
   1  -7  10   -1.04    2.14
  -1   7 -10    4.23    2.21
   1  -7  10    0.86    1.88
  -1   7 -11  116.47    7.36
  -1   7 -11  109.95    7.18
   1  -7  11   99.51    8.06
   1  -7  11  109.53    8.15
  -1   7 -11  112.23    8.17
   1  -7  11   90.42    7.33
  -1   7 -12    2.11    1.39
   1  -7  12    0.65    1.95
   1  -7  12    3.07    2.23
  -1   7 -12    3.50    1.82
   1  -7  12    0.72    1.50
   1  -7  13   74.81    5.59
  -1   7 -13   75.86    5.56
   1  -7  13   68.86    6.08
   1  -7  13   70.16    5.93
  -1   7 -13   81.73    6.22
   1  -7  13   77.23    5.51
   1  -7  14    9.34    2.08
   1  -7  14    4.02    2.11
  -1   7 -14   10.29    2.18
   1  -7  14   10.31    1.88
  -1   7 -14    6.50    1.71
  -1   7 -15   22.16    2.39
   1  -7  15   24.27    2.49
   1  -7  15   20.54    2.78
  -1   7 -15   24.58    2.91
   1  -7  15   21.99    2.55
  -1   7 -15   23.98    2.69
   1  -7  15   13.77    1.84
  -1   7 -16    2.42    1.46
   1  -7  16    2.70    1.26
  -1   7 -16    3.98    1.21
   1  -7  16    4.73    1.20
  -1   7 -16    1.81    1.14
   1  -7  16    2.17    1.51
  -1   7 -17   36.78    2.83
   1  -7  17   39.85    3.28
   1  -7  17   43.26    2.98
   1  -6 -17    2.03    0.76
   1  -6 -17    1.33    0.73
   1  -6 -17    1.26    0.78
  -1   6  16    6.09    1.46
   1  -6 -16    8.11    1.54
   1  -6 -16    6.40    1.52
  -1   6  16    9.48    1.37
   1  -6 -16    6.77    1.33
   1  -6 -16    9.45    1.60
  -1   6  15  108.83    6.98
   1  -6 -15   93.41    6.18
  -1   6  15   91.47    6.40
   1  -6 -15  108.18    6.92
   1  -6 -15   94.61    6.54
   1  -6 -15  100.08    6.87
   1  -6 -15  109.54    6.99
  -1   6  15  114.04    6.73
   1  -6 -14   77.96    5.61
  -1   6  14   86.48    6.41
  -1   6  14   71.92    5.72
   1  -6 -14   92.86    6.52
   1  -6 -14   81.73    6.36
  -1   6  14   92.96    6.20
   1  -6 -14   95.91    6.58
   1  -6 -14   91.82    6.21
   1  -6 -13   73.17    5.33
  -1   6  13   69.81    5.40
   1  -6 -13   69.78    5.18
  -1   6  13   79.57    6.18
   1  -6 -13   72.10    6.06
  -1   6  13   80.41    5.84
   1  -6 -13   76.79    6.15
   1  -6 -13   78.21    6.17
   1  -6 -13   84.84    6.07
  -1   6  13   66.53    4.96
  -1   6  12   41.36    4.04
   1  -6 -12   46.48    4.06
   1  -6 -12   45.47    3.97
  -1   6  12   42.42    4.58
   1  -6 -12   52.65    4.94
  -1   6  12   53.79    4.61
   1  -6 -12   51.30    4.97
   1  -6 -12   45.33    4.54
   1  -6 -12   47.20    4.85
  -1   6  12   46.22    3.79
   1  -6 -11   38.55    3.71
   1  -6 -11   34.03    3.53
  -1   6  11   34.40    3.63
  -1   6  11   39.28    4.46
  -1   6  11   38.21    3.36
   1  -6 -11   35.97    4.39
  -1   6  11   36.52    3.92
   1  -6 -11   38.95    4.10
   1  -6 -11   43.12    4.60
   1  -6 -10    0.25    1.42
   1  -6 -10    0.25    1.33
  -1   6  10    1.86    1.86
  -1   6  10    0.97    1.43
  -1   6  10   -0.20    1.15
   1  -6 -10    1.12    2.71
   1  -6 -10    1.11    2.20
  -1   6  10    0.36    1.70
   1  -6 -10    1.87    2.00
  -1   6  10    4.81    1.90
  -1   6   9   21.41    2.81
  -1   6   9   29.89    3.92
   1  -6  -9   26.94    3.10
   1  -6  -9   21.51    2.75
  -1   6   9   22.43    2.62
   1  -6  -9   19.75    5.35
  -1   6   9   22.58    3.42
   1  -6  -9   24.80    3.59
  -1   6   9   17.40    4.01
   1  -6  -9   26.54    3.82
  -1   6   9   33.27    7.22
  -1   6   8  621.43   42.52
  -1   6   8  619.26   33.90
   1  -6  -8  610.60   33.94
  -1   6   8  616.60   35.12
   1  -6  -8  593.74   34.04
   1  -6  -8  613.83   39.75
  -1   6   8  644.03   33.69
  -1   6   8  638.69   35.04
  -1   6   8  602.56   38.20
   1  -6  -8  583.86   34.91
   1  -6  -8  631.37   35.08
   1  -6  -8  629.54   34.56
   1  -6  -8  599.28   34.27
  -1   6   7    6.96    4.05
  -1   6   7   10.67    1.57
   1  -6  -7    9.09    1.92
  -1   6   7    9.02    1.79
   1  -6  -7    5.17    1.88
  -1   6   7    8.86    2.48
  -1   6   7   13.88    2.69
   1  -6  -7    7.98    2.59
  -1   6   7   12.35    3.87
   1  -6  -7    9.78    3.61
   1  -6  -7    9.87    2.63
   1  -6  -7    8.95    2.25
   1  -6  -7    9.94    2.38
  -1   6   6   18.28    2.24
  -1   6   6   29.02    3.68
  -1   6   6   23.54    2.63
  -1   6   6   26.39    2.20
   1  -6  -6   23.23    2.74
   1  -6  -6   23.10    2.94
  -1   6   6   25.76    2.60
  -1   6   6   23.48    3.35
  -1   6   6   26.12    5.04
   1  -6  -6   24.33    4.88
  -1   6   6   20.10    6.00
   1  -6  -6   17.78    2.76
   1  -6  -6   25.18    3.26
  -1   6   5  273.36   16.35
  -1   6   5  279.49   14.60
  -1   6   5  243.07   14.93
   1  -6  -5  260.06   15.11
   1  -6  -5  238.62   18.89
  -1   6   5  254.50   14.91
  -1   6   5  267.93   16.10
  -1   6   5  231.70   18.62
  -1   6   5  253.06   21.83
   1  -6  -5  249.28   15.63
   1  -6  -4   67.93    5.10
  -1   6   4   77.76    4.83
  -1   6   4   68.99    5.06
  -1   6   4   66.24    5.99
  -1   6   4   74.75    5.11
  -1   6   4   68.26    8.32
  -1   6   4   75.54    6.06
  -1   6   4   78.44    8.40
   1  -6  -4   56.41    7.42
  -1   6   4   68.82    6.04
  -1   6   4   74.76   10.06
   1  -6  -4   65.90    5.63
  -1   6   3   13.08    1.83
  -1   6   3   14.87    1.78
   1  -6  -3   13.84    1.92
   1  -6  -3   15.12    2.35
  -1   6   3   14.99    1.95
  -1   6   3   11.28    3.79
  -1   6   3   16.34    2.67
   1  -6  -3   12.90    3.42
  -1   6   3   15.21    2.66
   1  -6  -3   12.79    2.46
  -1   6   3   11.71    4.72
  -1   6   2  220.82   17.94
   1  -6  -2  196.66   11.39
  -1   6   2  197.08   11.22
   1  -6  -2  199.51   11.91
  -1   6   2  193.59   15.82
   1  -6  -2  195.34   14.38
  -1   6   2  191.58   11.34
  -1   6   2  199.58   12.44
   1  -6  -2  204.42   13.92
  -1   6   2  194.66   13.23
  -1   6   2  191.38   15.21
   1  -6  -2  180.87   12.30
  -1   6   2  179.49   12.34
   1  -6  -2  185.43   12.11
  -1   6   1  300.78   21.59
   1  -6  -1  246.91   14.30
   1  -6  -1  261.34   15.04
  -1   6   1  285.55   14.53
   1  -6  -1  229.47   16.88
  -1   6   1  263.35   14.52
  -1   6   1  236.82   18.86
   1  -6  -1  229.68   15.36
  -1   6   1  262.32   15.62
   1  -6  -1  263.55   17.46
  -1   6   1  251.29   18.63
  -1   6   1  257.04   16.64
   1  -6  -1  236.51   15.40
  -1   6   1  246.49   15.56
   1  -6  -1  245.14   15.31
  -1   6   0  159.52   15.63
   1  -6   0  172.77   16.32
  -1   6   0  187.27   15.96
  -1   6   0  202.34   10.53
   1  -6   0  180.05   10.37
   1  -6   0  182.04   10.96
  -1   6   0  185.53   10.47
   1  -6   0  163.70   12.43
  -1   6   0  177.56   14.97
  -1   6   0  167.79   11.35
   1  -6   0  165.15   11.31
  -1   6   0  153.66   13.76
  -1   6   0  173.38   12.62
   1  -6   0  179.27   13.45
   1  -6   0  159.48   11.24
  -1   6   0  179.38   11.57
   1  -6   0  168.51   11.21
   1  -6   1  172.74   10.28
  -1   6  -1  168.69    9.75
  -1   6  -1  179.61   14.52
   1  -6   1  153.31    9.72
   1  -6   1  181.74   13.36
  -1   6  -1  151.49   11.85
  -1   6  -1  158.12   13.32
   1  -6   1  168.25   10.68
  -1   6  -1  161.89   15.03
   1  -6   1  157.73   15.53
  -1   6  -2    7.41    2.76
  -1   6  -2   10.22    4.21
   1  -6   2    6.78    3.76
   1  -6   2   13.78    2.00
   1  -6   2    9.85    1.63
  -1   6  -2    8.78    3.25
  -1   6  -2    9.55    1.47
  -1   6  -2   12.38    2.32
   1  -6   2   11.54    2.30
  -1   6  -2   10.67    2.80
  -1   6  -2    5.04    2.69
   1  -6   2   12.29    3.52
  -1   6  -2   11.15    2.18
   1  -6   2   10.58    2.27
  -1   6  -3   22.63    5.17
   1  -6   3   19.48    5.45
   1  -6   3   20.30    2.51
  -1   6  -3   21.66    2.23
   1  -6   3   19.39    2.31
  -1   6  -3   21.31    2.10
  -1   6  -3   19.69    4.82
  -1   6  -3   21.67    2.93
   1  -6   3   18.60    2.84
  -1   6  -3   20.72    3.73
   1  -6   3   18.13    4.17
  -1   6  -3   21.27    4.37
  -1   6  -3   23.91    3.08
  -1   6  -3   17.53    4.26
  -1   6  -4   43.49    6.54
  -1   6  -4   49.59    7.42
   1  -6   4   30.42    6.97
   1  -6   4   45.52    3.80
  -1   6  -4   48.37    3.63
   1  -6   4   49.01    3.81
  -1   6  -4   48.48    7.16
   1  -6   4   35.83    4.14
  -1   6  -4   42.62    4.33
  -1   6  -4   45.13    5.53
  -1   6  -4   32.39    5.71
   1  -6   4   40.98    6.01
  -1   6  -4   46.48    4.45
   1  -6   4   41.84    4.20
  -1   6  -5  215.25   17.29
   1  -6   5  199.37   18.37
  -1   6  -5  224.37   18.14
  -1   6  -5  227.90   12.31
   1  -6   5  206.02   12.50
   1  -6   5  180.03   12.97
   1  -6   5  234.34   12.70
  -1   6  -5  199.46   17.03
   1  -6   5  197.85   13.29
  -1   6  -5  224.04   13.53
   1  -6   5  198.77   16.31
  -1   6  -5  203.13   16.22
  -1   6  -5  214.47   13.44
   1  -6   5  193.98   12.92
  -1   6  -6  160.52   15.09
   1  -6   6  177.41   16.87
  -1   6  -6  179.14   15.83
   1  -6   6  161.60   11.40
  -1   6  -6  193.93   10.60
   1  -6   6  166.18   10.66
   1  -6   6  189.86   10.99
   1  -6   6  160.75   11.48
   1  -6   6  182.23   15.11
  -1   6  -6  176.42   13.49
   1  -6   6  182.46   15.77
  -1   6  -6  173.96   11.62
   1  -6   6  173.09   11.26
  -1   6  -7   99.97   11.59
   1  -6   7  120.03    7.67
   1  -6   7  121.87    8.65
  -1   6  -7  123.43    7.52
  -1   6  -7  110.72    7.31
  -1   6  -7  112.10   11.83
   1  -6   7  118.55    7.88
   1  -6   7  118.53    8.63
  -1   6  -7  115.71   12.79
  -1   6  -7  116.36   10.43
   1  -6   7  121.93   11.79
   1  -6   7   90.74   11.30
  -1   6  -7  129.43    8.74
   1  -6   7  105.39    8.04
  -1   6  -8   49.68    7.81
  -1   6  -8   52.07    3.89
   1  -6   8   56.60    8.64
   1  -6   8   53.96    5.20
  -1   6  -8   49.23    4.03
   1  -6   8   46.13    4.03
  -1   6  -8   50.57    4.01
  -1   6  -8   48.70    7.75
   1  -6   8   51.96    4.43
   1  -6   8   55.99    5.22
   1  -6   8   61.30    8.03
   1  -6   8   46.15    7.79
  -1   6  -8   48.15    6.46
  -1   6  -8   56.51    8.94
  -1   6  -8   54.21    5.00
   1  -6   8   40.32    4.44
  -1   6  -9   -1.20    2.69
   1  -6   9    0.20    1.10
   1  -6   9    0.72    2.04
  -1   6  -9    1.57    1.20
  -1   6  -9    2.06    3.12
  -1   6  -9    0.19    1.01
   1  -6   9   -0.35    1.86
  -1   6  -9    0.77    2.73
  -1   6  -9    1.26    3.46
   1  -6   9    5.08    3.35
  -1   6  -9    1.05    1.63
   1  -6   9    1.13    1.64
  -1   6 -10  191.08   17.66
   1  -6  10  174.19   17.42
  -1   6 -10  193.90   11.39
   1  -6  10  195.86   12.70
  -1   6 -10  183.82   11.36
  -1   6 -10  204.04   16.90
   1  -6  10  180.24   12.41
  -1   6 -10  139.62   16.51
   1  -6  10  156.41   16.13
  -1   6 -10  220.55   16.06
  -1   6 -10  182.29   12.42
   1  -6  10  193.29   11.98
  -1   6 -11   20.94    5.67
  -1   6 -11   18.61    2.25
   1  -6  11   14.62    3.02
  -1   6 -11   18.44    4.66
  -1   6 -11   16.36    2.27
   1  -6  11   13.38    2.51
   1  -6  11   20.36    3.18
  -1   6 -11   23.61    5.81
  -1   6 -11   19.12    4.57
  -1   6 -11    7.81    2.44
   1  -6  11   15.81    2.58
  -1   6 -12  185.44   17.31
  -1   6 -12  147.01   14.22
  -1   6 -12  165.13   10.28
   1  -6  12  173.23   10.55
   1  -6  12  150.51   11.11
   1  -6  12  152.62   10.96
  -1   6 -12  157.87   11.02
   1  -6  12  160.99   10.37
   1  -6  13  260.17   15.46
   1  -6  13  250.06   16.19
   1  -6  13  263.20   16.05
  -1   6 -13  271.28   16.15
   1  -6  13  249.43   15.19
   1  -6  14   94.25    6.40
   1  -6  14   79.11    6.88
   1  -6  14   91.00    6.85
  -1   6 -14   81.64    6.66
   1  -6  14   81.01    5.87
   1  -6  15    1.05    1.64
   1  -6  15   -0.31    1.92
  -1   6 -15    1.91    1.73
   1  -6  15    0.21    1.34
   1  -6  16    5.84    1.85
   1  -6  16    6.57    2.17
  -1   6 -16   11.35    2.20
  -1   6 -16    9.16    1.76
   1  -6  16    9.71    1.72
  -1   6 -17    1.51    0.90
   1  -6  17    1.77    1.35
   1  -6  17    0.42    1.48
  -1   6 -17    2.04    1.32
   1  -6  17    2.60    1.16
  -1   6 -17    0.82    1.22
  -1   6 -18  109.53    6.78
   1  -6  18  109.43    6.74
   1  -6  19   17.36    1.75
  -1   6 -19   19.25    1.67
   1  -5 -18    1.71    0.82
   1  -5 -18    1.89    0.89
   1  -5 -18    3.35    0.97
  -1   5  17    0.48    1.24
  -1   5  17    0.48    0.93
   1  -5 -17   -1.57    1.44
   1  -5 -17   -0.31    1.19
  -1   5  17    1.27    1.10
   1  -5 -17    1.28    0.94
   1  -5 -17    0.16    1.37
   1  -5 -16   55.21    4.02
  -1   5  16   51.53    4.45
  -1   5  16   53.26    4.28
   1  -5 -16   53.01    4.50
   1  -5 -16   54.90    4.44
   1  -5 -16   52.41    4.19
   1  -5 -16   51.60    4.43
  -1   5  16   52.16    3.94
  -1   5  15   11.36    2.40
   1  -5 -15   10.10    1.96
  -1   5  15   13.35    2.02
   1  -5 -15   11.47    2.52
   1  -5 -15   16.32    2.61
   1  -5 -15    9.70    2.08
  -1   5  15   14.95    2.08
  -1   5  15   15.25    2.35
   1  -5 -15   17.34    2.75
  -1   5  14   84.23    6.42
  -1   5  14  107.10    7.50
   1  -5 -14   88.16    6.57
   1  -5 -14   98.65    7.36
  -1   5  14  101.98    7.08
   1  -5 -14   98.90    7.30
   1  -5 -14   90.76    6.91
  -1   5  14   84.35    6.45
   1  -5 -14   96.54    7.28
  -1   5  13    0.22    1.27
  -1   5  13   -0.49    0.96
  -1   5  13    0.35    1.88
   1  -5 -13    1.03    1.55
   1  -5 -13    1.42    1.31
  -1   5  13    0.72    1.30
   1  -5 -13    1.41    2.12
   1  -5 -13    0.35    1.78
   1  -5 -13    1.07    2.11
  -1   5  13    0.30    1.60
  -1   5  13    0.47    1.35
   1  -5 -13    0.30    1.69
  -1   5  12   63.10    5.34
  -1   5  12   67.93    6.23
   1  -5 -12   68.59    5.36
   1  -5 -12   74.00    5.77
  -1   5  12   68.11    5.47
  -1   5  12   66.10    4.98
   1  -5 -12   66.41    6.22
   1  -5 -12   79.93    6.61
   1  -5 -12   76.62    6.17
  -1   5  12   84.02    6.29
   1  -5 -12   77.82    6.54
  -1   5  11   -1.45    3.25
  -1   5  11    1.20    1.23
  -1   5  11    2.75    1.50
  -1   5  11    1.13    1.88
   1  -5 -11    1.92    1.49
   1  -5 -11    1.36    1.36
  -1   5  11    1.66    1.11
   1  -5 -11    0.38    2.20
   1  -5 -11    1.15    2.97
   1  -5 -11    1.55    2.16
   1  -5 -11   -0.33    1.98
  -1   5  11    0.95    1.76
  -1   5  10   14.33    5.44
  -1   5  10   12.06    2.07
  -1   5  10   13.80    2.78
  -1   5  10   17.03    2.38
   1  -5 -10   10.93    2.06
   1  -5 -10   12.52    2.30
  -1   5  10    8.74    2.90
  -1   5  10   13.66    1.94
  -1   5  10   12.64    2.68
   1  -5 -10   13.37    2.93
   1  -5 -10   18.96    4.93
  -1   5  10    7.27    2.82
   1  -5 -10   11.57    2.89
   1  -5 -10   12.24    2.53
  -1   5   9   69.13    5.50
  -1   5   9   58.06    9.58
  -1   5   9   80.83    5.72
  -1   5   9   76.93    6.50
   1  -5  -9   70.83    5.69
   1  -5  -9   79.57    5.89
  -1   5   9   79.46    5.42
  -1   5   9   69.57    7.70
  -1   5   9   74.62    6.37
   1  -5  -9   64.88    9.07
   1  -5  -9   72.17    9.56
  -1   5   9   69.39    8.06
   1  -5  -9   78.46    6.64
   1  -5  -9   81.09    6.74
   1  -5  -9   80.48    6.23
  -1   5   8   93.23    6.90
  -1   5   8   95.98   12.02
  -1   5   8  103.64    7.97
   1  -5  -8  112.71    7.37
   1  -5  -8   98.27    7.15
  -1   5   8  105.69    7.10
  -1   5   8   92.61    9.02
  -1   5   8  110.88    6.89
   1  -5  -8   95.75   10.88
  -1   5   8  116.43    8.08
  -1   5   8   94.05    9.75
   1  -5  -8  102.56   11.18
   1  -5  -8  114.32    8.28
   1  -5  -8  103.81    8.04
   1  -5  -8  101.76    7.46
  -1   5   7   17.35    5.10
  -1   5   7   26.28    2.69
  -1   5   7   25.17    2.26
  -1   5   7   27.93    2.75
  -1   5   7   28.38    3.53
   1  -5  -7   24.89    2.94
   1  -5  -7   25.09    2.76
  -1   5   7   26.64    4.19
  -1   5   7   25.79    2.55
   1  -5  -7   20.33    3.25
  -1   5   7   27.86    3.36
   1  -5  -7   25.21    5.36
  -1   5   7   18.26    3.99
   1  -5  -7   20.35    4.81
   1  -5  -7   27.88    3.51
   1  -5  -7   21.98    3.04
   1  -5  -7   21.55    2.92
  -1   5   6   24.48    2.20
   1  -5  -6   27.38    2.87
  -1   5   6   30.41    2.78
  -1   5   6   31.76    3.63
   1  -5  -6   27.59    2.98
  -1   5   6   26.44    4.01
  -1   5   6   36.54    3.66
   1  -5  -6   29.04    5.43
   1  -5  -6   26.99    5.16
  -1   5   6   28.26    4.92
  -1   5   6   23.26    5.81
   1  -5  -6   27.52    3.16
  -1   5   5  118.07    9.52
   1  -5  -5  122.89   10.93
  -1   5   5  124.96    7.48
   1  -5  -5  107.66    7.59
  -1   5   5  122.35    7.15
   1  -5  -5  124.06    7.92
  -1   5   5  120.60    7.57
  -1   5   5  123.00   12.85
  -1   5   5  120.93   10.68
  -1   5   5  112.82    8.29
   1  -5  -5  128.00   11.54
  -1   5   4  179.98   15.58
  -1   5   4  201.03   14.48
   1  -5  -4  217.52   15.96
  -1   5   4  231.55   12.57
   1  -5  -4  226.03   12.77
  -1   5   4  223.09   12.30
  -1   5   4  230.42   12.63
  -1   5   4  196.29   17.59
  -1   5   4  210.65   15.96
  -1   5   4  207.01   13.70
   1  -5  -4  215.41   16.42
   1  -5  -4  198.06   13.89
  -1   5   3   -0.27    0.94
  -1   5   3   -0.42    1.81
  -1   5   3    0.68    2.07
  -1   5   3   -0.27    0.87
  -1   5   3    0.34    0.86
   1  -5  -3   -0.65    1.09
  -1   5   3    0.95    2.61
   1  -5  -3    0.82    1.06
  -1   5   3    1.04    1.31
   1  -5  -3    1.19    2.03
  -1   5   2  430.28   25.89
  -1   5   2  430.97   23.66
   1  -5  -2  442.99   26.78
  -1   5   2  418.38   27.64
   1  -5  -2  416.94   23.79
  -1   5   2  444.82   23.67
   1  -5  -2  449.25   24.21
  -1   5   2  449.50   23.64
  -1   5   2  419.86   26.36
   1  -5  -2  437.10   23.73
  -1   5   2  444.72   29.37
  -1   5   2  431.05   27.32
   1  -5  -2  435.37   26.10
  -1   5   2  438.38   25.58
  -1   5   1   12.29    1.56
  -1   5   1   20.11    3.21
  -1   5   1   11.28    3.28
  -1   5   1   19.74    3.67
   1  -5  -1   15.64    2.93
  -1   5   1   20.64    3.07
   1  -5  -1   19.61    3.19
   1  -5  -1   14.56    1.53
   1  -5  -1   14.02    1.77
  -1   5   1   13.54    1.63
   1  -5  -1   11.87    1.91
  -1   5   1   16.25    4.27
   1  -5  -1   10.77    1.51
  -1   5   1    9.59    2.58
  -1   5   0  335.65   18.25
  -1   5   0  318.66   22.09
   1  -5   0  326.72   20.50
  -1   5   0  333.82   20.64
   1  -5   0  312.23   23.54
   1  -5   0  347.69   21.27
  -1   5   0  346.25   21.84
  -1   5   0  345.04   20.52
   1  -5   0  332.45   18.73
  -1   5   0  341.00   18.34
   1  -5   0  331.26   18.31
   1  -5   0  333.43   18.39
  -1   5   0  321.02   21.25
  -1   5   0  316.99   23.16
  -1   5  -1    1.73    1.68
  -1   5  -1    1.30    0.73
   1  -5   1   -0.13    0.85
  -1   5  -1   -0.67    2.20
  -1   5  -1    0.80    2.52
   1  -5   1   -0.89    3.24
  -1   5  -1    0.55    2.01
   1  -5   1    1.06    1.53
  -1   5  -1    1.59    1.55
   1  -5   1    0.36    1.22
   1  -5   1    0.51    1.10
  -1   5  -1   -0.82    2.38
  -1   5  -1    0.57    1.57
  -1   5  -2   22.09    1.88
  -1   5  -2   18.41    3.98
  -1   5  -2   29.06    5.16
   1  -5   2    9.85    3.63
   1  -5   2   16.97    3.43
  -1   5  -2   21.34    3.33
  -1   5  -2   21.94    3.76
   1  -5   2   20.78    2.58
  -1   5  -2   20.13    1.98
   1  -5   2   19.28    2.05
   1  -5   2   20.87    2.27
  -1   5  -2   16.13    3.78
   1  -5   3   33.05    2.82
  -1   5  -3   25.98    4.83
   1  -5   3   34.79    6.08
  -1   5  -3   29.56    5.35
  -1   5  -3   26.01    3.93
   1  -5   3   32.12    5.59
  -1   5  -3   41.77    5.20
   1  -5   3   28.55    4.77
   1  -5   3   34.17    2.97
  -1   5  -3   33.44    2.63
  -1   5  -3   22.71    4.33
   1  -5   4  124.19    7.95
  -1   5  -4  126.43   11.37
  -1   5  -4  138.46   12.40
   1  -5   4  139.03   12.95
  -1   5  -4  127.10   10.58
   1  -5   4  134.11   11.21
   1  -5   4  109.27   10.98
  -1   5  -4  134.87    7.73
   1  -5   4  132.36    8.03
  -1   5  -4  108.60   10.92
   1  -5   5  261.72   15.50
   1  -5   5  261.64   20.85
  -1   5  -5  284.92   20.40
  -1   5  -5  268.40   18.58
   1  -5   5  280.48   19.46
   1  -5   5  234.33   19.01
  -1   5  -5  297.60   18.06
   1  -5   5  264.53   15.48
  -1   5  -5  294.63   15.26
  -1   5  -5  240.56   19.44
  -1   5  -6  716.38   45.85
   1  -5   6  812.81   43.30
   1  -5   6  866.48   50.35
  -1   5  -6  812.77   48.54
  -1   5  -6  884.62   42.94
   1  -5   6  764.93   43.09
   1  -5   6  732.86   44.70
  -1   5  -6  842.71   46.02
   1  -5   6  704.72   47.56
   1  -5   6  835.76   47.80
   1  -5   7  157.80    9.83
  -1   5  -7  168.79   14.07
  -1   5  -7  117.23   11.70
   1  -5   7  156.26   13.52
  -1   5  -7  160.48   12.12
   1  -5   7  158.68    9.62
  -1   5  -7  169.95    9.44
   1  -5   7  155.15   11.49
   1  -5   8  422.13   28.85
   1  -5   8  459.66   32.60
   1  -5   8  487.69   26.55
  -1   5  -8  516.02   26.40
   1  -5   8  502.64   27.70
  -1   5  -8  512.86   32.06
  -1   5  -8  453.92   30.35
  -1   5  -8  509.54   33.49
  -1   5  -8  481.48   29.69
  -1   5  -8  489.81   27.53
   1  -5   8  446.63   26.89
   1  -5   9  191.50   14.05
   1  -5   9  188.51   10.95
  -1   5  -9  193.10   10.82
   1  -5   9  181.11   12.02
  -1   5  -9  183.07   15.38
  -1   5  -9  176.67   10.83
  -1   5  -9  167.50   14.57
   1  -5   9  189.67   11.81
   1  -5   9  175.78   11.59
  -1   5  -9  208.08   14.48
   1  -5   9  151.95   14.91
  -1   5  -9  202.09   17.28
  -1   5  -9  170.06   11.68
   1  -5   9  168.29   11.26
   1  -5  10  284.94   19.24
  -1   5 -10  285.34   15.32
   1  -5  10  257.07   16.54
   1  -5  10  281.84   15.88
  -1   5 -10  267.91   20.21
  -1   5 -10  255.85   20.28
  -1   5 -10  274.37   15.44
   1  -5  10  244.38   16.13
   1  -5  10  254.96   16.09
   1  -5  10  248.05   20.55
  -1   5 -10  288.69   22.58
   1  -5  10  267.99   20.91
  -1   5 -10  237.71   18.55
  -1   5 -10  266.35   16.40
   1  -5  10  261.24   15.81
   1  -5  11   25.78    4.88
   1  -5  11   24.30    3.53
   1  -5  11   32.30    3.30
  -1   5 -11   29.25    5.66
  -1   5 -11   27.14    5.63
   1  -5  11   28.04    3.56
   1  -5  11   24.47    5.59
  -1   5 -11   26.60    4.99
   1  -5  11   33.65    3.50
  -1   5 -11   25.25    6.04
  -1   5 -11   19.43    3.25
   1  -5  11   24.40    2.99
   1  -5  12    7.58    2.91
   1  -5  12    7.97    2.48
   1  -5  12    7.31    1.99
  -1   5 -12   13.59    3.99
  -1   5 -12    2.07    2.35
   1  -5  12    5.66    2.03
   1  -5  12    8.18    1.98
  -1   5 -12    9.10    3.23
   1  -5  12    6.50    3.59
  -1   5 -12   11.80    4.95
  -1   5 -12    7.55    2.27
   1  -5  12    8.14    2.09
   1  -5  13   -1.77    2.56
   1  -5  13   -1.31    4.65
   1  -5  13    2.30    2.35
  -1   5 -13   -0.94    2.98
  -1   5 -13   -1.07    1.96
   1  -5  13   -0.79    1.82
  -1   5 -13   -0.72    1.44
   1  -5  13    1.32    1.91
  -1   5 -13    6.69    4.57
  -1   5 -13   -1.69    3.36
  -1   5 -13    1.72    1.81
   1  -5  13    0.70    1.36
   1  -5  14   30.93    3.59
   1  -5  14   22.89    3.77
  -1   5 -14   27.08    3.55
  -1   5 -14   25.21    3.06
   1  -5  14   26.57    3.20
   1  -5  15  152.06    9.92
   1  -5  15  135.68   10.24
  -1   5 -15  152.97   10.12
  -1   5 -15  149.48    9.61
   1  -5  15  143.23    9.52
   1  -5  16   73.68    5.77
   1  -5  16   77.36    6.40
  -1   5 -16   82.65    6.16
   1  -5  16   74.72    5.58
  -1   5 -16   73.38    5.73
   1  -5  17  106.27    6.90
   1  -5  17  105.57    7.65
  -1   5 -17   98.67    6.92
   1  -5  17  102.07    6.78
  -1   5 -17  102.13    7.15
   1  -5  18   19.44    2.25
   1  -5  18   16.66    1.91
  -1   5 -18   16.17    2.15
  -1   5 -18   17.88    2.14
  -1   5 -19    4.32    1.05
  -1   5 -19    3.64    0.97
  -1   5 -20   23.56    1.89
   1  -4 -19   36.07    2.58
   1  -4 -19   35.59    2.59
  -1   4  19   36.27    2.55
   1  -4 -18   10.41    1.85
   1  -4 -18   12.56    1.88
   1  -4 -18    9.73    1.82
  -1   4  18   11.74    1.67
   1  -4 -18    6.95    1.18
  -1   4  18   12.36    1.81
   1  -4 -17   -0.90    1.92
   1  -4 -17    2.03    1.68
   1  -4 -17    0.22    1.56
  -1   4  17    0.21    1.39
   1  -4 -17    0.17    1.14
  -1   4  17    1.46    1.34
  -1   4  17    1.55    1.51
   1  -4 -17    0.89    1.35
  -1   4  17   -0.62    1.09
  -1   4  16   82.19    6.35
  -1   4  16  101.34    7.24
   1  -4 -16   97.95    6.79
  -1   4  16   92.90    6.47
  -1   4  16  102.31    7.16
   1  -4 -16  109.60    7.43
   1  -4 -16  104.17    7.30
   1  -4 -16   95.79    6.76
  -1   4  16   98.31    6.82
   1  -4 -16   99.08    7.24
  -1   4  15    0.23    1.33
   1  -4 -15    2.62    2.28
   1  -4 -15   -0.33    2.24
   1  -4 -15    0.33    1.90
  -1   4  15    1.18    1.73
  -1   4  15    2.02    1.53
   1  -4 -15    0.55    1.54
   1  -4 -15    0.26    1.50
  -1   4  15    1.28    1.80
  -1   4  14   42.05    3.93
   1  -4 -14   40.65    4.12
  -1   4  14   44.86    4.64
   1  -4 -14   38.31    4.47
   1  -4 -14   47.58    4.77
  -1   4  14   37.69    4.23
   1  -4 -14   34.93    4.08
   1  -4 -14   47.02    4.78
  -1   4  13   39.61    3.98
   1  -4 -13   44.98    4.34
   1  -4 -13   40.08    3.61
  -1   4  13   48.83    4.82
  -1   4  13   39.72    3.31
   1  -4 -13   54.07    8.04
  -1   4  13   31.49    5.65
   1  -4 -13   28.67    6.54
   1  -4 -13   53.54    5.14
   1  -4 -13   41.91    4.73
  -1   4  13   42.77    4.37
   1  -4 -13   46.10    4.98
   1  -4 -13   39.49    4.28
  -1   4  12   12.44    2.21
   1  -4 -12   14.49    2.13
  -1   4  12   13.44    2.31
  -1   4  12   13.32    2.82
   1  -4 -12   11.88    2.34
  -1   4  12    8.83    3.29
   1  -4 -12    9.37    4.46
  -1   4  12   11.95    1.74
   1  -4 -12   13.88    3.00
   1  -4 -12    5.89    3.78
   1  -4 -12   12.75    2.77
   1  -4 -12   14.40    2.89
  -1   4  12   13.07    2.55
   1  -4 -12   11.43    2.49
  -1   4  11   80.96    6.56
  -1   4  11  104.62    6.75
  -1   4  11   92.26    7.44
   1  -4 -11   89.82    6.50
   1  -4 -11  100.19    7.07
  -1   4  11   77.62    9.14
  -1   4  11   95.47    6.20
   1  -4 -11  105.83   11.55
  -1   4  11   77.63    8.45
   1  -4 -11  100.48   11.40
   1  -4 -11   83.80    7.40
  -1   4  11  104.27    7.38
   1  -4 -11   99.23    7.73
   1  -4 -11   98.43    7.27
  -1   4  10   17.46    2.38
   1  -4 -10   14.53    2.22
   1  -4 -10   13.84    2.36
  -1   4  10   14.75    2.23
  -1   4  10   16.25    2.83
  -1   4  10   13.29    3.72
  -1   4  10   13.79    1.87
  -1   4  10   14.79    2.77
   1  -4 -10   20.53    3.20
   1  -4 -10   25.36    5.60
  -1   4  10   13.43    3.34
   1  -4 -10    9.51    3.82
   1  -4 -10   14.54    2.87
   1  -4 -10   17.75    2.63
  -1   4   9   25.25    2.78
   1  -4  -9   24.53    2.76
  -1   4   9   26.00    2.72
   1  -4  -9   21.47    2.85
  -1   4   9   26.66    3.43
  -1   4   9   28.36    2.54
  -1   4   9   27.49    4.58
  -1   4   9   26.90    3.31
   1  -4  -9   29.03    3.64
   1  -4  -9   36.07    6.25
  -1   4   9   33.51    5.08
   1  -4  -9   27.26    3.60
   1  -4  -9   22.11    2.96
  -1   4   8  259.83   15.98
  -1   4   8  271.09   20.21
   1  -4  -8  297.52   16.39
   1  -4  -8  261.01   16.04
  -1   4   8  298.77   16.09
  -1   4   8  278.20   16.92
  -1   4   8  284.76   15.75
  -1   4   8  283.49   19.07
  -1   4   8  295.26   16.95
  -1   4   8  272.66   19.11
   1  -4  -8  265.78   20.57
   1  -4  -8  289.98   17.11
   1  -4  -8  255.12   16.44
   1  -4  -8  296.57   17.14
  -1   4   7   32.65    2.68
  -1   4   7   30.22    4.33
  -1   4   7   35.01    5.28
   1  -4  -7   29.65    2.94
  -1   4   7   30.93    2.80
   1  -4  -7   30.12    2.95
  -1   4   7   30.73    2.84
   1  -4  -7   33.27    5.56
  -1   4   7   26.85    4.60
   1  -4  -7   32.49    5.73
  -1   4   6    2.40    1.87
  -1   4   6    5.81    1.16
   1  -4  -6    3.52    1.37
   1  -4  -6    3.64    1.27
  -1   4   6    4.15    1.10
  -1   4   6    5.98    1.25
   1  -4  -6    3.02    1.04
   1  -4  -6    2.21    2.43
  -1   4   6    1.78    2.24
   1  -4  -6    3.54    2.16
  -1   4   6    3.72    1.15
  -1   4   5  341.72   21.28
   1  -4  -5  355.77   22.73
   1  -4  -5  351.14   19.23
   1  -4  -5  345.56   19.19
  -1   4   5  364.71   19.00
   1  -4  -5  340.28   18.92
  -1   4   5  339.24   21.15
  -1   4   5  353.73   22.26
   1  -4  -5  383.44   23.34
  -1   4   5  334.98   19.95
   1  -4  -5  292.35   19.79
  -1   4   4   44.07    4.73
  -1   4   4   36.09    5.09
  -1   4   4   40.32    3.04
   1  -4  -4   40.66    3.33
   1  -4  -4   39.02    3.25
  -1   4   4   44.08    3.10
  -1   4   4   40.66    4.61
  -1   4   4   43.23    4.15
  -1   4   4   42.70    5.15
   1  -4  -4   35.38    3.82
   1  -4  -4   37.91    5.17
   1  -4  -4   53.29    6.16
  -1   4   3   89.77    5.71
   1  -4  -3   96.63    8.40
  -1   4   3  102.97    7.82
  -1   4   3   88.00    8.04
  -1   4   3   99.86    5.79
   1  -4  -3   96.97    5.99
  -1   4   3   85.41    7.39
  -1   4   3   78.69    8.97
  -1   4   3   90.45    7.02
   1  -4  -3   93.47    8.61
   1  -4  -3   96.89    7.23
  -1   4   2  514.78   30.28
  -1   4   2  535.88   32.77
  -1   4   2  544.56   30.41
  -1   4   2  523.47   28.07
  -1   4   2  477.55   30.88
   1  -4  -2  528.67   30.86
  -1   4   2  530.53   29.79
  -1   4   2  536.68   31.16
   1  -4  -2  541.14   30.05
  -1   4   1  997.00   53.79
  -1   4   1 1096.38   56.36
   1  -4  -1 1036.20   56.38
  -1   4   1 1006.85   57.02
  -1   4   1 1038.66   56.79
   1  -4  -1 1065.57   56.12
  -1   4   1 1061.29   55.82
   1  -4  -1 1004.26   54.17
  -1   4   1 1014.27   58.24
  -1   4   1 1032.17   56.27
  -1   4   0    4.90    2.25
   1  -4   0    5.46    3.07
   1  -4   0    5.18    1.77
  -1   4   0    2.55    1.59
  -1   4   0    6.01    2.23
   1  -4   0    4.32    1.81
   1  -4   0    8.08    1.37
  -1   4   0    3.71    1.82
  -1   4   0    0.63    2.38
  -1   4  -1    1.49    1.88
   1  -4   1    0.67    2.46
  -1   4  -1   -0.65    1.53
  -1   4  -1   -3.72    2.07
   1  -4   1   -0.84    1.72
   1  -4   1    0.29    1.22
   1  -4   1    3.97    1.14
  -1   4  -1    4.35    2.66
  -1   4  -1    1.34    1.68
   1  -4   2  228.30   13.46
  -1   4  -2  220.07   15.36
   1  -4   2  228.56   16.63
  -1   4  -2  203.58   15.79
   1  -4   2  200.35   15.30
  -1   4  -2  221.62   14.23
   1  -4   2  248.05   15.36
  -1   4  -2  210.82   14.62
  -1   4  -2  238.89   12.42
   1  -4   2  214.73   12.65
  -1   4  -2  235.82   16.40
  -1   4  -2  204.18   15.05
   1  -4   3  115.71    6.81
  -1   4  -3  124.71    9.76
   1  -4   3  107.07    6.92
  -1   4  -3  110.10    9.80
   1  -4   3  119.68   10.68
   1  -4   3   96.89    9.26
   1  -4   3  129.50    9.58
  -1   4  -3  110.69    8.61
  -1   4  -3  116.42    6.56
   1  -4   3  104.14    6.79
  -1   4  -3   95.44    8.90
   1  -4   3  112.91    7.33
  -1   4  -4   62.66    6.85
   1  -4   4   72.91    4.71
  -1   4  -4   62.71    5.93
  -1   4  -4   76.64    7.79
   1  -4   4   66.08    7.78
   1  -4   4   64.76    7.08
   1  -4   4   76.43    7.31
  -1   4  -4   70.53    6.43
  -1   4  -4   76.25    6.24
  -1   4  -4   70.32    4.36
   1  -4   4   63.42    4.59
   1  -4   4   68.54    5.44
   1  -4   5  472.18   25.36
  -1   4  -5  477.69   27.68
   1  -4   5  490.30   30.31
  -1   4  -5  474.79   29.28
   1  -4   5  424.22   28.60
  -1   4  -5  490.55   27.30
  -1   4  -5  503.73   28.03
   1  -4   5  507.67   29.03
  -1   4  -5  482.36   25.01
   1  -4   5  465.61   25.27
   1  -4   5  384.59   25.52
   1  -4   5  501.10   27.00
  -1   4  -6   68.10    6.80
   1  -4   6   78.99    5.01
   1  -4   6   62.93    8.10
  -1   4  -6   77.64    7.93
  -1   4  -6   74.17    6.51
  -1   4  -6   70.34    4.51
   1  -4   6   68.65    4.79
   1  -4   6   62.48    6.06
  -1   4  -7  468.35   27.74
  -1   4  -7  487.40   25.23
   1  -4   7  453.34   25.44
  -1   4  -7  465.27   29.57
  -1   4  -7  424.70   28.43
   1  -4   7  476.77   28.07
   1  -4   8    3.79    3.10
  -1   4  -8   -0.91    2.75
   1  -4   8   -0.74    2.24
  -1   4  -8    1.93    1.93
  -1   4  -8    2.04    0.90
   1  -4   8    0.93    1.04
  -1   4  -8    1.35    1.63
  -1   4  -8   -0.72    2.65
   1  -4   8    1.08    1.71
  -1   4  -9  901.73   53.16
   1  -4   9  795.03   51.47
  -1   4  -9  913.27   49.86
  -1   4  -9  767.56   49.13
   1  -4   9  833.74   51.53
  -1   4  -9  915.19   46.50
   1  -4   9  917.22   50.58
   1  -4   9  873.39   47.04
  -1   4  -9  835.06   51.21
  -1   4  -9  871.61   51.52
  -1   4 -10  349.92   24.26
   1  -4  10  372.12   19.96
  -1   4 -10  347.96   19.53
  -1   4 -10  374.56   24.48
   1  -4  10  350.67   20.60
  -1   4 -10  325.71   22.09
  -1   4 -10  342.56   25.50
  -1   4 -10  368.78   22.90
   1  -4  10  365.92   24.72
  -1   4 -10  321.11   20.23
   1  -4  10  321.74   20.40
  -1   4 -10  355.97   20.37
   1  -4  10  397.78   24.00
   1  -4  10  344.76   19.31
   1  -4  11    1.33    0.94
   1  -4  11   -0.80    2.42
   1  -4  11    1.00    1.73
  -1   4 -11   -0.94    2.59
  -1   4 -11    1.72    2.23
  -1   4 -11    0.96    1.16
   1  -4  11    1.39    1.50
   1  -4  11   -0.29    1.47
   1  -4  11   -0.94    2.43
  -1   4 -11    6.86    3.91
  -1   4 -11    1.75    1.60
  -1   4 -11   -1.33    2.36
  -1   4 -11    0.60    1.45
  -1   4 -11    4.26    1.91
   1  -4  11    0.22    1.32
   1  -4  11    0.65    1.87
   1  -4  12  164.72   14.32
   1  -4  12  168.15    9.69
   1  -4  12  154.84   10.84
  -1   4 -12  157.04    9.91
   1  -4  12  163.20   10.16
  -1   4 -12  162.25   14.04
  -1   4 -12  162.97   14.66
   1  -4  12  159.37   15.56
  -1   4 -12  150.50   12.95
  -1   4 -12  163.14   15.85
  -1   4 -12  135.06   11.90
   1  -4  12  139.86   14.05
   1  -4  12  153.69   10.44
  -1   4 -12  166.03   10.70
  -1   4 -12  148.00   10.55
   1  -4  12  156.75   10.80
   1  -4  12  156.23    9.90
   1  -4  13  110.87    8.56
  -1   4 -13   99.42   10.78
  -1   4 -13  136.01   13.19
  -1   4 -13  122.81    7.74
   1  -4  13  119.80    7.88
   1  -4  13  116.18   13.18
   1  -4  13  103.39   11.20
  -1   4 -13  119.23   13.32
   1  -4  13  110.37    7.98
   1  -4  13  107.85    8.35
  -1   4 -13   90.23    7.95
  -1   4 -13  118.54    8.36
   1  -4  13  102.62   11.15
   1  -4  13  108.84    7.21
   1  -4  14  267.81   17.24
  -1   4 -14  275.86   21.98
  -1   4 -14  304.23   16.47
   1  -4  14  270.38   16.33
  -1   4 -14  260.33   20.16
   1  -4  14  245.07   22.26
  -1   4 -14  290.22   23.50
   1  -4  14  256.81   16.45
   1  -4  14  271.52   17.19
  -1   4 -14  267.52   16.91
  -1   4 -14  288.01   16.98
   1  -4  14  282.03   21.26
   1  -4  14  276.43   15.79
  -1   4 -15    2.01    1.49
   1  -4  15    3.04    1.64
  -1   4 -15    2.65    1.99
  -1   4 -15    1.63    1.74
   1  -4  15   -0.71    2.15
  -1   4 -15   -0.20    1.12
  -1   4 -16    1.37    1.21
   1  -4  16    1.66    1.50
  -1   4 -16    0.49    1.48
  -1   4 -16    0.30    1.71
   1  -4  17  106.04    7.85
  -1   4 -17  115.90    7.98
   1  -4  17  106.96    7.41
  -1   4 -17  122.83    7.75
   1  -4  18   83.67    5.54
  -1   4 -18   89.13    5.85
   1  -4  18   78.24    6.34
   1  -4  18   87.15    5.97
  -1   4 -18   82.58    5.94
   1  -4  18   71.76    5.40
   1  -4  19   20.25    2.19
   1  -4  19   22.37    2.81
  -1   4 -19   22.13    2.35
  -1   4 -19   20.56    2.23
  -1   4 -20   -0.20    0.93
   1  -4  20    0.66    1.11
   1  -3 -19   26.20    2.65
  -1   3  19   26.36    2.60
   1  -3 -19   30.45    2.68
   1  -3 -19   27.67    2.73
  -1   3  19   24.30    2.47
  -1   3  18   -0.63    1.30
   1  -3 -18   -0.22    1.79
   1  -3 -18    1.52    1.53
   1  -3 -18    1.07    1.46
   1  -3 -18   -0.62    1.05
  -1   3  18    2.48    1.43
  -1   3  18    0.81    0.94
   1  -3 -18   -0.18    1.19
  -1   3  17   89.74    6.67
  -1   3  17   89.55    6.48
   1  -3 -17  106.71    7.08
  -1   3  17  108.01    7.40
   1  -3 -17  104.17    7.38
   1  -3 -17  103.84    7.48
   1  -3 -17  101.88    7.42
   1  -3 -17  101.22    6.79
  -1   3  17  108.86    7.18
  -1   3  16    0.24    1.42
   1  -3 -16   -1.30    2.16
   1  -3 -16    1.30    1.83
   1  -3 -16    0.33    1.93
  -1   3  16    1.61    1.71
   1  -3 -16   -1.52    1.64
   1  -3 -16    2.40    1.61
  -1   3  16    2.88    1.40
  -1   3  16   -1.25    2.06
  -1   3  15  187.39   13.05
  -1   3  15  206.26   12.69
  -1   3  15  226.98   13.15
  -1   3  15  231.21   14.10
   1  -3 -15  216.37   13.51
   1  -3 -15  224.31   14.13
   1  -3 -15  223.78   14.10
   1  -3 -15  219.45   13.59
   1  -3 -15  236.05   14.22
  -1   3  14    7.27    1.86
  -1   3  14    6.37    1.61
  -1   3  14    5.43    2.38
   1  -3 -14    3.65    2.01
  -1   3  14    5.68    1.55
   1  -3 -14    4.58    3.48
  -1   3  14    6.20    3.55
   1  -3 -14    3.01    2.14
   1  -3 -14    6.45    2.32
   1  -3 -14    6.42    2.33
   1  -3 -14    3.76    2.06
  -1   3  13   46.68    4.38
   1  -3 -13   27.49    6.34
  -1   3  13   29.52    6.02
  -1   3  13   49.38    3.62
  -1   3  13   53.31    4.34
   1  -3 -13   49.36    3.95
  -1   3  13   49.40    5.04
   1  -3 -13   47.63    4.61
  -1   3  13   59.92    8.21
   1  -3 -13   50.52    5.16
  -1   3  13   53.01    4.97
   1  -3 -13   49.62    5.17
   1  -3 -13   48.30    4.65
   1  -3 -13   50.32    5.24
  -1   3  12  131.67    8.81
  -1   3  12  134.50   13.19
   1  -3 -12  134.43    9.03
   1  -3 -12  121.63    8.26
  -1   3  12  125.97    9.39
   1  -3 -12  144.20   13.82
  -1   3  12  127.49    7.97
  -1   3  12  120.32   12.17
   1  -3 -12  141.94    9.72
   1  -3 -12  144.96    9.83
  -1   3  12  131.84    9.25
   1  -3 -12  135.19    9.67
   1  -3 -12  134.98    9.21
  -1   3  11   29.19    3.25
  -1   3  11   29.66    5.79
   1  -3 -11   34.08    3.60
   1  -3 -11   32.76    3.11
  -1   3  11   37.20    4.04
  -1   3  11   34.95    5.72
   1  -3 -11   32.79    6.31
  -1   3  11   34.77    2.81
   1  -3 -11   30.20    3.86
  -1   3  11   34.21    4.77
   1  -3 -11   22.71    5.44
   1  -3 -11   35.84    4.06
   1  -3 -11   37.14    4.16
   1  -3 -11   34.89    3.80
  -1   3  11   29.92    3.57
  -1   3  10   23.04    2.63
  -1   3  10   22.67    4.74
  -1   3  10   27.82    2.73
  -1   3  10   25.86    3.25
   1  -3 -10   22.80    2.53
   1  -3 -10   23.26    2.79
  -1   3  10   24.96    2.30
   1  -3 -10   24.37    5.07
   1  -3 -10   24.31    3.89
  -1   3  10   27.94    4.75
   1  -3 -10   24.43    3.35
   1  -3 -10   15.97    4.47
  -1   3  10   17.39    3.51
   1  -3 -10   24.01    3.32
   1  -3 -10   24.63    2.96
   1  -3  -9  617.64   39.14
  -1   3   9  643.75   33.96
   1  -3  -9  605.98   36.62
  -1   3   9  594.45   37.53
  -1   3   9  666.49   39.31
  -1   3   9  583.32   37.08
   1  -3  -9  679.66   39.67
   1  -3  -9  650.71   34.67
   1  -3  -9  585.70   34.16
  -1   3   9  663.67   34.33
  -1   3   9  656.04   34.48
  -1   3   8   20.44    3.70
  -1   3   8   16.15    1.76
   1  -3  -8   12.81    2.58
  -1   3   8   19.45    4.00
   1  -3  -8   13.49    3.90
  -1   3   8   13.85    3.11
   1  -3  -8   16.72    4.13
   1  -3  -8   17.20    2.25
  -1   3   8   16.94    1.92
   1  -3  -8   15.34    1.97
  -1   3   8   16.62    1.94
  -1   3   7  194.10   12.89
  -1   3   7  169.83    9.93
   1  -3  -7  171.68   11.66
  -1   3   7  165.52   13.26
  -1   3   7  158.06   10.55
  -1   3   7  165.65   12.56
   1  -3  -7  189.50   14.02
   1  -3  -7  168.28   10.18
  -1   3   7  188.51   10.22
   1  -3  -7  179.54   10.46
  -1   3   7  173.12   10.22
  -1   3   6    1.18    0.82
  -1   3   6    1.75    1.92
   1  -3  -6    2.94    1.26
  -1   3   6   -0.54    1.85
  -1   3   6    1.44    0.98
   1  -3  -6    3.67    2.96
   1  -3  -6    0.88    0.86
  -1   3   6    1.46    2.03
   1  -3  -6   -0.28    0.96
  -1   3   6    0.60    0.79
   1  -3  -6    2.18    1.16
  -1   3   6    1.17    0.95
   1  -3  -5  804.63   44.48
  -1   3   5  820.75   46.43
  -1   3   5  778.84   44.63
   1  -3  -5  861.94   47.37
  -1   3   5  818.69   46.60
  -1   3   5  829.52   43.60
   1  -3  -5  811.32   43.77
   1  -3  -5  856.04   43.92
  -1   3   5  882.38   46.19
   1  -3  -5  822.71   44.65
   1  -3  -5  790.81   46.77
  -1   3   5  823.64   43.53
  -1   3   4  799.64   43.37
  -1   3   4  724.09   41.83
   1  -3  -4  758.09   41.70
   1  -3  -4  838.54   44.21
  -1   3   4  825.63   43.57
  -1   3   4  744.29   42.43
   1  -3  -4  737.39   41.28
   1  -3  -4  827.41   43.89
  -1   3   4  848.22   43.15
  -1   3   4  729.27   42.82
   1  -3  -3   35.07    4.65
   1  -3  -3   39.55    3.55
  -1   3   3   34.69    3.60
  -1   3   3   40.95    4.41
  -1   3   3   37.08    4.23
   1  -3  -3   39.90    4.57
  -1   3   3   40.21    4.27
   1  -3  -3   33.79    2.78
  -1   3   3   40.09    3.93
   1  -3  -2   42.71    3.79
  -1   3   2   40.80    3.88
   1  -3  -2   42.11    4.72
   1  -3  -2   39.60    2.73
  -1   3   2   44.86    4.42
   1  -3  -2   37.49    4.42
  -1   3   2   44.04    4.49
  -1   3   2   33.76    3.75
  -1   3   1    5.66    1.71
   1  -3  -1    2.93    1.35
   1  -3  -1    6.57    2.30
   1  -3  -1    4.08    1.78
  -1   3   1    3.41    1.61
  -1   3   1    4.22    1.91
  -1   3   1    5.37    1.79
  -1   3   1    4.49    1.60
  -1   3   1    2.40    2.03
   1  -3   0    0.58    1.39
  -1   3   0    1.30    1.53
   1  -3   0    0.53    1.34
  -1   3   0    4.16    1.87
  -1   3   0    0.46    1.86
  -1   3   0   -0.59    1.40
  -1   3   0    1.06    1.67
  -1   3  -1  296.26   16.50
  -1   3  -1  264.07   16.08
   1  -3   1  306.37   16.65
   1  -3   1  237.53   16.76
   1  -3   1  277.82   17.78
  -1   3  -1  296.65   17.68
  -1   3  -1  286.48   16.58
   1  -3   1  253.58   14.44
  -1   3  -1  273.52   16.87
   1  -3   1  263.43   15.61
  -1   3  -2  531.26   29.04
   1  -3   2  571.34   29.59
   1  -3   2  474.62   29.73
   1  -3   2  519.98   30.63
   1  -3   2  512.89   27.83
  -1   3  -2  582.25   30.68
   1  -3   2  507.42   27.88
  -1   3  -2  519.93   29.62
  -1   3  -2  466.67   28.12
  -1   3  -3  591.81   30.87
  -1   3  -3  564.96   30.70
   1  -3   3  520.27   31.61
   1  -3   3  589.08   31.58
   1  -3   3  561.97   32.67
  -1   3  -3  594.76   32.17
   1  -3   3  583.21   30.19
  -1   3  -3  534.17   31.46
  -1   3  -3  519.40   30.28
   1  -3   3  514.39   29.02
  -1   3  -4    1.94    1.52
   1  -3   4    2.26    2.26
   1  -3   4    1.23    1.76
  -1   3  -4    0.60    1.16
  -1   3  -4    0.91    1.86
   1  -3   4    1.66    2.57
   1  -3   4    2.32    1.23
  -1   3  -4    1.89    1.44
  -1   3  -4    2.59    1.94
  -1   3  -5  298.06   16.79
  -1   3  -5  280.85   16.42
   1  -3   5  267.97   18.50
  -1   3  -5  291.71   17.92
   1  -3   5  245.94   15.19
  -1   3  -5  276.55   16.95
  -1   3  -6  877.51   45.39
   1  -3   6  819.84   46.80
   1  -3   6  916.43   48.39
   1  -3   6  768.94   43.96
  -1   3  -6  838.78   46.82
  -1   3  -6  826.86   46.15
   1  -3   7    1.72    2.29
  -1   3  -7    0.69    1.64
   1  -3   7   -0.56    2.74
   1  -3   7    1.04    0.72
   1  -3   7    0.12    0.93
  -1   3  -7    1.02    1.81
   1  -3   7    1.95    0.97
  -1   3  -7    0.54    2.04
   1  -3   8  329.06   22.29
  -1   3  -8  362.15   20.83
   1  -3   8  324.95   22.28
   1  -3   8  328.68   19.49
   1  -3   8  330.21   18.68
  -1   3  -8  361.69   22.37
   1  -3   8  349.00   18.94
  -1   3  -8  354.03   22.35
  -1   3  -9  360.53   24.07
   1  -3   9  383.89   25.59
   1  -3   9  407.41   25.92
  -1   3  -9  391.42   23.86
  -1   3  -9  396.84   21.60
   1  -3   9  412.75   21.94
  -1   3  -9  442.42   26.05
  -1   3  -9  410.04   25.62
   1  -3   9  379.49   21.56
   1  -3  10   47.41    6.49
  -1   3 -10   51.11    5.44
  -1   3 -10   36.39    5.02
   1  -3  10   41.15    6.95
   1  -3  10   41.51    3.65
  -1   3 -10   39.49    5.98
  -1   3 -10   36.81    5.67
  -1   3 -10   45.04    3.56
   1  -3  10   48.56    3.51
   1  -3  11   13.33    2.43
  -1   3 -11   16.46    2.04
  -1   3 -11   19.32    4.39
  -1   3 -11    8.98    3.30
   1  -3  11   13.42    2.07
   1  -3  11   16.04    4.15
   1  -3  11   16.74    1.97
   1  -3  11   16.94    4.11
  -1   3 -11   12.72    3.21
  -1   3 -11   12.50    3.08
  -1   3 -11   19.01    2.51
  -1   3 -11   15.23    2.46
   1  -3  11   15.58    4.42
   1  -3  12  180.71   11.24
  -1   3 -12  188.88   11.06
  -1   3 -12  213.56   16.60
  -1   3 -12  191.83   15.05
   1  -3  12  181.83   10.94
   1  -3  12  200.95   15.98
  -1   3 -12  186.08   14.03
   1  -3  12  166.45   14.74
  -1   3 -12  165.44   13.41
   1  -3  12  189.30   11.83
  -1   3 -12  172.54   11.66
  -1   3 -12  182.36   11.74
   1  -3  12  172.09   11.85
   1  -3  12  172.35   16.61
  -1   3 -13  773.97   48.61
  -1   3 -13  758.58   46.73
  -1   3 -13  828.55   42.32
   1  -3  13  768.41   42.36
   1  -3  13  823.17   42.21
   1  -3  13  875.99   48.80
  -1   3 -13  715.35   45.49
   1  -3  13  787.00   42.97
   1  -3  13  695.92   46.51
  -1   3 -13  762.39   42.95
   1  -3  13  722.33   43.08
  -1   3 -13  780.24   42.94
   1  -3  13  771.00   49.72
   1  -3  14  114.83   13.67
   1  -3  14  140.88    9.03
  -1   3 -14  138.03   12.31
  -1   3 -14  135.54   13.96
  -1   3 -14  137.92    8.85
   1  -3  14  133.18    9.73
  -1   3 -14  123.26   11.47
   1  -3  14  141.14    9.48
  -1   3 -14  122.67    9.35
   1  -3  14  134.33    9.71
  -1   3 -14  126.88    9.33
   1  -3  14  171.93   14.65
   1  -3  14  139.17    8.76
   1  -3  15  208.83   18.74
  -1   3 -15  177.09   11.54
   1  -3  15  197.82   12.81
   1  -3  15  183.69   12.10
  -1   3 -15  191.58   11.80
  -1   3 -15  174.08   16.92
   1  -3  15  186.07   11.77
   1  -3  15  197.86   12.74
  -1   3 -15  191.49   12.37
  -1   3 -15  175.34   12.25
   1  -3  15  200.47   11.65
   1  -3  15  196.88   16.86
   1  -3  16  168.85   11.52
  -1   3 -16  164.41   10.50
   1  -3  16  155.24   10.70
  -1   3 -16  168.72   11.17
   1  -3  16  173.79   11.52
  -1   3 -16  179.50   11.21
   1  -3  16  160.17   10.49
  -1   3 -16  169.04   10.61
   1  -3  16  167.03   10.34
  -1   3 -17   40.71    3.91
   1  -3  17   44.59    4.74
   1  -3  17   45.56    3.99
  -1   3 -17   47.95    4.14
  -1   3 -17   52.48    4.57
  -1   3 -17   51.60    4.65
   1  -3  17   42.28    4.59
  -1   3 -18   53.24    4.09
   1  -3  18   48.05    4.63
  -1   3 -18   47.19    4.02
  -1   3 -18   50.48    4.43
   1  -3  18   50.87    4.69
  -1   3 -18   45.47    4.27
   1  -3  19    0.92    1.73
  -1   3 -19    4.19    1.47
  -1   3 -19    1.08    1.05
   1  -3  20  204.20   10.86
   1  -3  20  190.02   11.03
  -1   3 -20  190.73   10.67
   1  -3  20  166.67   10.48
  -1   3 -21    8.99    1.21
   1  -2 -20    0.11    0.97
   1  -2 -20    0.81    1.08
  -1   2  20    0.35    0.85
  -1   2  20    0.47    1.11
  -1   2  19    2.71    1.24
   1  -2 -19    3.46    1.31
   1  -2 -19    3.65    1.69
   1  -2 -19    2.09    1.39
  -1   2  19    0.72    1.53
   1  -2 -18    1.27    1.83
   1  -2 -18   -0.51    1.62
   1  -2 -18    2.56    2.00
  -1   2  18   -0.20    1.29
  -1   2  18   -0.58    1.01
   1  -2 -18    1.05    1.44
  -1   2  17   74.65    5.76
   1  -2 -17   84.24    6.47
   1  -2 -17   80.87    6.43
   1  -2 -17   86.57    6.55
   1  -2 -17   78.03    5.61
  -1   2  17   73.23    5.41
  -1   2  17   69.19    5.36
  -1   2  17   83.66    6.32
   1  -2 -17   83.09    6.13
  -1   2  16  291.35   18.40
  -1   2  16  325.64   18.30
  -1   2  16  307.53   18.10
  -1   2  16  306.84   19.03
   1  -2 -16  327.80   18.84
   1  -2 -16  347.12   19.46
   1  -2 -16  321.22   19.25
   1  -2 -16  321.79   18.52
   1  -2 -16  318.05   19.22
  -1   2  15   38.33    3.95
   1  -2 -15   47.14    4.50
  -1   2  15   47.08    4.77
  -1   2  15   41.87    3.89
  -1   2  15   43.80    3.91
  -1   2  15   35.92    7.00
   1  -2 -15   41.24    4.57
   1  -2 -15   41.48    4.67
   1  -2 -15   42.63    4.68
   1  -2 -15   42.55    4.17
  -1   2  14  174.06   11.54
   1  -2 -14  181.00   11.85
  -1   2  14  188.54   11.33
  -1   2  14  176.42   12.12
  -1   2  14  200.82   11.58
   1  -2 -14  159.16   15.73
  -1   2  14  169.54   15.98
  -1   2  14  169.92   15.88
   1  -2 -14  182.58   16.70
   1  -2 -14  187.15   12.40
   1  -2 -14  192.61   12.48
   1  -2 -14  202.87   12.60
   1  -2 -14  163.90   11.61
  -1   2  13   98.47    7.43
  -1   2  13  113.66   11.64
   1  -2 -13   88.10   10.88
   1  -2 -13   86.11    9.91
   1  -2 -13  118.11    7.98
  -1   2  13  107.49    8.10
  -1   2  13  104.94    7.23
   1  -2 -13  100.20   12.49
   1  -2 -13  128.98   12.67
   1  -2 -13  101.48    8.17
   1  -2 -13  118.41    8.48
   1  -2 -13  112.66    7.87
   1  -2 -13  115.23    8.39
  -1   2  12  305.50   17.13
   1  -2 -12  291.44   21.95
  -1   2  12  291.30   16.09
   1  -2 -12  265.47   20.31
  -1   2  12  253.52   20.64
  -1   2  12  290.59   17.63
   1  -2 -12  303.83   17.32
  -1   2  12  299.71   16.72
   1  -2 -12  260.41   16.32
   1  -2 -12  297.44   22.21
   1  -2 -12  317.37   23.90
   1  -2 -12  309.41   17.90
   1  -2 -12  299.98   17.83
   1  -2 -12  278.83   17.21
   1  -2 -12  304.47   17.83
  -1   2  11   62.26    4.86
  -1   2  11   61.63    4.58
   1  -2 -11   57.10    4.39
   1  -2 -11   68.21    5.14
  -1   2  11   65.14    5.38
   1  -2 -11   60.91    7.91
  -1   2  11   55.65    7.16
   1  -2 -11   59.84    7.04
  -1   2  11   61.05    4.16
  -1   2  11   61.93    6.34
   1  -2 -11   46.08    8.00
   1  -2 -11   58.91    5.31
   1  -2 -11   68.43    5.58
   1  -2 -11   59.05    5.03
   1  -2 -11   69.69    5.64
   1  -2 -10    1.62    2.68
  -1   2  10    1.43    0.76
  -1   2  10    3.39    2.23
   1  -2 -10    0.62    2.11
  -1   2  10    4.62    2.82
   1  -2 -10   -1.00    2.90
  -1   2  10   -0.53    1.52
   1  -2 -10    3.03    1.56
   1  -2 -10   -0.15    1.06
  -1   2  10    0.40    1.12
  -1   2   9   43.60    3.20
   1  -2  -9   39.68    5.13
  -1   2   9   51.36    5.93
  -1   2   9   53.82    6.33
  -1   2   9   46.30    5.19
   1  -2  -9   59.44    7.67
   1  -2  -9   45.10    6.10
   1  -2  -9   43.83    3.77
   1  -2  -9   42.37    3.38
  -1   2   9   51.54    3.78
   1  -2  -8 1342.85   75.11
   1  -2  -8 1429.37   73.94
  -1   2   8 1455.65   74.45
  -1   2   8 1368.93   70.94
  -1   2   8 1420.88   75.20
  -1   2   8 1349.77   73.89
   1  -2  -8 1388.05   76.53
  -1   2   8 1258.10   71.67
   1  -2  -8 1435.74   71.58
   1  -2  -8 1254.98   71.05
  -1   2   8 1386.55   71.37
   1  -2  -7   21.63    3.20
  -1   2   7   17.58    3.37
  -1   2   7   25.49    3.91
  -1   2   7   20.92    3.44
   1  -2  -7   23.97    4.51
  -1   2   7   25.96    2.70
   1  -2  -7   23.06    4.04
   1  -2  -7   22.43    4.22
   1  -2  -7   24.19    2.40
  -1   2   7   24.81    2.13
  -1   2   7   24.58    2.22
  -1   2   6 3402.78  184.75
   1  -2  -6 3162.64  182.90
   1  -2  -6 3601.34  186.58
   1  -2  -6 3677.54  185.81
  -1   2   6 3694.90  185.44
  -1   2   6 3536.82  182.33
   1  -2  -6 3732.24  184.15
   1  -2  -6 3467.00  185.39
  -1   2   6 3672.95  184.89
   1  -2  -5   16.11    2.24
  -1   2   5   20.34    2.95
  -1   2   5   11.95    2.69
   1  -2  -5   17.97    3.66
  -1   2   5   12.36    2.53
   1  -2  -5    8.33    2.58
   1  -2  -5   14.78    1.78
  -1   2   4   26.70    3.09
  -1   2   4   29.41    3.51
   1  -2  -4   26.25    2.56
  -1   2   4   29.30    3.53
   1  -2  -4   24.18    2.33
   1  -2  -4   28.12    3.69
  -1   2   4   26.50    3.45
   1  -2  -3  956.75   49.72
   1  -2  -3  868.76   47.88
  -1   2   3  924.08   49.10
  -1   2   3  806.28   48.52
   1  -2  -3  889.45   49.26
   1  -2  -3  944.57   47.80
  -1   2   3 1010.12   49.35
  -1   2   3  863.72   48.42
   1  -2  -2 1309.84   70.46
   1  -2  -2 1410.48   71.87
  -1   2   2 1396.04   71.23
   1  -2  -2 1335.57   69.80
  -1   2   2 1428.33   71.64
   1  -2  -2 1364.70   71.45
  -1   2   2 1208.35   70.98
  -1   2   2 1304.83   70.67
  -1   2   1   74.40    5.50
   1  -2  -1   81.54    4.97
   1  -2  -1   80.56    5.80
  -1   2   1   70.39    5.18
  -1   2   1   68.92    5.04
  -1   2   1   67.80    4.82
   1  -2  -1   61.01    3.77
  -1   2   1   69.98    5.22
   1  -2  -1   80.57    5.46
  -1   2   0    5.07    1.82
   1  -2   0    3.56    1.29
   1  -2   0    5.81    1.41
  -1   2   0    7.10    1.72
  -1   2   0    4.72    1.58
  -1   2   0    4.73    1.41
   1  -2   0    5.87    0.74
  -1   2   0    9.50    2.17
  -1   2  -1   95.89    6.56
   1  -2   1   87.26    6.97
   1  -2   1  107.15    6.77
   1  -2   1   93.60    7.38
   1  -2   1   95.75    6.05
  -1   2  -1   89.69    5.75
  -1   2  -1  100.71    6.97
  -1   2  -1  100.59    7.22
   1  -2   1   98.04    5.81
   1  -2   2    6.57    1.91
  -1   2  -2    4.03    1.43
   1  -2   2    4.23    0.81
  -1   2  -2    5.35    1.36
   1  -2   2    4.30    1.67
   1  -2   2    4.42    1.94
  -1   2  -2    5.42    1.21
  -1   2  -2    5.88    1.68
   1  -2   2    6.38    1.24
  -1   2  -2    7.19    1.98
  -1   2  -3    0.60    1.20
  -1   2  -3    0.88    1.48
   1  -2   3    0.37    1.92
  -1   2  -3   -0.29    1.43
  -1   2  -3    0.96    0.96
  -1   2  -3    2.67    1.31
   1  -2   3   -0.32    1.60
   1  -2   3    0.27    1.63
  -1   2  -4  713.38   37.23
  -1   2  -4  737.37   37.45
   1  -2   4  760.99   39.20
  -1   2  -4  705.62   38.20
  -1   2  -4  676.08   37.54
   1  -2   4  634.76   36.36
  -1   2  -5  377.73   20.14
   1  -2   5  340.08   21.15
  -1   2  -5  360.76   19.95
   1  -2   5  378.25   21.98
  -1   2  -5  350.93   20.58
   1  -2   5  328.91   19.22
  -1   2  -6   57.83    5.26
  -1   2  -6   67.09    5.80
   1  -2   6   55.12    4.13
  -1   2  -6   50.47    5.92
  -1   2  -6   51.72    4.56
   1  -2   6   53.53    5.56
   1  -2   6   54.52    5.60
  -1   2  -7   34.13    4.24
  -1   2  -7   35.04    4.37
   1  -2   7   35.22    3.26
   1  -2   7   30.46    4.28
  -1   2  -7   38.09    5.10
   1  -2   7   35.33    4.59
  -1   2  -7   37.34    3.69
  -1   2  -8    5.29    2.37
   1  -2   8    4.46    1.22
  -1   2  -8    5.09    2.14
   1  -2   8    3.85    1.17
  -1   2  -8    2.10    1.57
  -1   2  -8    4.51    2.89
   1  -2   8    4.72    2.30
  -1   2  -8    0.42    1.77
  -1   2  -9    2.82    2.03
  -1   2  -9    0.73    2.69
  -1   2  -9    4.51    1.72
   1  -2   9    6.34    2.48
   1  -2   9    3.30    1.30
   1  -2   9    2.96    2.45
  -1   2  -9    5.80    1.10
  -1   2  -9    1.80    2.07
   1  -2   9    5.78    1.31
  -1   2  -9    4.81    2.59
   1  -2   9    5.65    1.10
  -1   2 -10  185.60   15.52
  -1   2 -10  188.54   12.88
   1  -2  10  184.21   14.18
  -1   2 -10  170.10   13.43
   1  -2  10  174.97   15.29
   1  -2  10  198.50   12.83
  -1   2 -10  194.91   14.99
  -1   2 -10  196.01   11.04
   1  -2  10  192.56   11.28
  -1   2 -10  198.35   14.32
   1  -2  10  191.06   11.12
  -1   2 -11    3.54    2.36
  -1   2 -11    5.47    2.01
   1  -2  11    0.68    1.97
  -1   2 -11    6.63    3.36
   1  -2  11    4.82    1.71
   1  -2  11    4.77    3.15
  -1   2 -11    3.91    2.07
   1  -2  11    4.65    1.31
  -1   2 -11    2.42    2.66
  -1   2 -11    4.29    1.13
   1  -2  11    4.13    1.29
   1  -2  12  621.27   35.67
   1  -2  12  642.30   35.10
  -1   2 -12  705.56   34.98
  -1   2 -12  683.55   39.20
  -1   2 -12  648.74   40.60
   1  -2  12  627.36   41.39
  -1   2 -12  604.32   38.23
   1  -2  12  685.91   35.90
  -1   2 -12  604.08   41.08
   1  -2  12  581.49   38.35
  -1   2 -12  617.83   35.56
  -1   2 -12  651.26   35.61
   1  -2  12  606.60   35.71
   1  -2  12  662.02   35.00
   1  -2  12  620.22   35.46
   1  -2  13   74.36    5.65
   1  -2  13   68.64    5.15
   1  -2  13   62.18    5.61
  -1   2 -13   88.79    9.98
   1  -2  13   64.34    5.17
  -1   2 -13   72.22    7.86
  -1   2 -13   75.52    5.18
   1  -2  13   57.75    8.99
  -1   2 -13   68.62    7.68
  -1   2 -13   71.70    9.77
   1  -2  13   60.99    5.55
   1  -2  13   55.90    7.11
  -1   2 -13   68.46    5.72
   1  -2  13   64.45    5.75
  -1   2 -13   70.47    5.64
   1  -2  13   67.67    5.31
   1  -2  14  287.35   17.45
   1  -2  14  302.34   17.05
   1  -2  14  291.66   17.81
  -1   2 -14  294.88   20.60
   1  -2  14  274.95   16.97
  -1   2 -14  300.75   23.04
  -1   2 -14  302.14   16.97
   1  -2  14  274.83   23.39
  -1   2 -14  280.04   20.66
   1  -2  14  300.94   17.81
  -1   2 -14  275.32   23.47
  -1   2 -14  305.03   17.78
  -1   2 -14  285.60   17.57
   1  -2  14  268.03   17.73
   1  -2  14  304.40   17.30
   1  -2  15  110.11    7.58
  -1   2 -15  116.48    7.70
   1  -2  15  106.88    8.30
  -1   2 -15   92.46   11.59
  -1   2 -15  123.12    7.72
   1  -2  15  101.82    7.51
   1  -2  15  108.00   12.90
   1  -2  15  121.54    8.33
  -1   2 -15   99.60   12.46
  -1   2 -15   88.27   10.16
   1  -2  15  105.37    8.35
  -1   2 -15  117.08    8.25
  -1   2 -15  111.97    8.23
   1  -2  15  115.35    7.85
   1  -2  16  205.24   12.23
   1  -2  16  191.31   17.25
   1  -2  16  197.65   13.03
  -1   2 -16  189.56   12.24
  -1   2 -16  191.87   12.08
  -1   2 -16  196.70   17.92
   1  -2  16  199.88   12.17
   1  -2  16  185.24   18.01
  -1   2 -16  188.65   18.35
   1  -2  16  183.84   12.55
  -1   2 -16  202.59   12.77
  -1   2 -16  209.17   12.92
   1  -2  16  202.08   13.15
   1  -2  16  207.56   12.45
   1  -2  17    3.20    1.40
  -1   2 -17    5.27    1.58
   1  -2  17    4.47    1.59
  -1   2 -17    4.32    1.67
   1  -2  17    7.33    2.48
   1  -2  17    2.78    1.54
  -1   2 -17    3.33    1.82
  -1   2 -17    6.84    2.01
   1  -2  17    4.10    2.13
   1  -2  17    2.71    1.59
   1  -2  18    9.26    1.78
  -1   2 -18    9.27    1.99
   1  -2  18   11.25    2.49
   1  -2  18   13.39    2.14
  -1   2 -18   11.46    2.14
  -1   2 -18   12.72    2.34
  -1   2 -18   12.01    1.83
   1  -2  18    9.95    1.89
   1  -2  18   11.59    2.37
  -1   2 -19   18.25    2.33
   1  -2  19   16.92    2.64
   1  -2  19   17.09    2.74
  -1   2 -19   15.42    2.32
  -1   2 -19   19.37    2.37
   1  -2  20   96.90    6.92
  -1   2 -20  104.36    6.58
   1  -2  20  108.98    6.84
  -1   2 -20  102.52    6.57
   1  -2  21   18.33    1.93
   1  -2  21   19.92    1.90
  -1   1  21   20.48    1.69
   1  -1 -20   43.47    3.42
  -1   1  20   42.60    3.48
  -1   1  20   36.36    2.90
  -1   1  20   45.42    3.46
  -1   1  19    0.71    1.18
   1  -1 -19    1.53    1.63
   1  -1 -19   -0.44    1.71
  -1   1  19   -1.41    1.56
  -1   1  19   -1.09    1.60
   1  -1 -19   -0.18    1.37
  -1   1  18   97.93    6.58
  -1   1  18   94.72    6.36
   1  -1 -18   95.33    7.03
   1  -1 -18   90.17    6.89
  -1   1  18   88.28    6.85
  -1   1  18   98.48    6.87
   1  -1 -18   84.21    6.88
  -1   1  17   10.54    2.04
   1  -1 -17   12.05    2.85
   1  -1 -17    8.43    2.43
   1  -1 -17    9.82    2.73
  -1   1  17   13.66    2.46
  -1   1  17    8.26    2.44
  -1   1  17    4.03    1.79
  -1   1  17    9.25    1.65
  -1   1  16  223.00   14.06
  -1   1  16  231.94   13.55
  -1   1  16  226.81   14.61
  -1   1  16  235.82   14.05
   1  -1 -16  235.84   14.77
   1  -1 -16  225.76   14.66
  -1   1  16  237.05   14.68
   1  -1 -16  218.75   13.74
   1  -1 -16  234.80   14.78
  -1   1  15   10.57    2.14
  -1   1  15    7.02    3.69
  -1   1  15    8.35    1.66
  -1   1  15    3.90    2.14
  -1   1  15    6.79    1.88
   1  -1 -15   10.08    3.22
  -1   1  15   13.98    4.54
   1  -1 -15   12.13    2.80
   1  -1 -15   14.24    4.50
   1  -1 -15    8.42    4.46
   1  -1 -15    2.20    2.00
   1  -1 -15    9.99    2.67
   1  -1 -15    9.96    2.02
  -1   1  15    6.70    2.29
  -1   1  14  179.45   17.05
  -1   1  14  231.97   14.68
  -1   1  14  242.89   15.33
  -1   1  14  243.41   14.24
  -1   1  14  259.27   14.80
   1  -1 -14  233.75   19.06
  -1   1  14  232.36   19.66
  -1   1  14  258.88   19.60
   1  -1 -14  227.77   21.03
   1  -1 -14  264.20   20.34
   1  -1 -14  246.74   15.45
  -1   1  14  247.69   15.27
   1  -1 -14  254.83   15.58
   1  -1 -14  237.60   14.71
   1  -1 -14  253.58   15.54
  -1   1  13  281.92   16.03
  -1   1  13  286.19   20.75
  -1   1  13  245.92   16.30
  -1   1  13  270.98   15.43
   1  -1 -13  240.76   19.91
   1  -1 -13  259.05   20.06
   1  -1 -13  270.66   22.40
   1  -1 -13  305.84   21.56
  -1   1  13  258.67   16.30
   1  -1 -13  257.07   16.51
   1  -1 -13  274.82   16.60
   1  -1 -13  259.42   15.94
   1  -1 -13  279.55   16.67
  -1   1  12   25.96    2.98
  -1   1  12   31.71    5.57
  -1   1  12   27.31    2.76
  -1   1  12   32.97    3.60
   1  -1 -12   29.88    5.25
   1  -1 -12   29.20    2.78
   1  -1 -12   22.45    4.87
   1  -1 -12   27.42    3.44
   1  -1 -12   29.79    5.67
   1  -1 -12   32.88    6.61
   1  -1 -12   25.27    3.37
  -1   1  12   31.40    3.42
   1  -1 -12   32.16    3.68
   1  -1 -12   29.09    3.19
  -1   1  11    1.57    0.68
   1  -1 -11    1.50    1.04
   1  -1 -11   -0.73    2.31
   1  -1 -11    4.05    2.87
  -1   1  11   -1.55    2.65
  -1   1  11    0.97    0.91
  -1   1  11    1.25    1.11
  -1   1  11   -0.49    1.18
   1  -1 -11   -1.05    2.70
   1  -1 -11   -0.80    3.03
  -1   1  10  200.29   11.57
   1  -1 -10  191.44   14.93
   1  -1 -10  206.60   15.73
   1  -1 -10  199.16   11.94
  -1   1  10  223.02   12.00
  -1   1  10  220.35   12.35
   1  -1 -10  220.29   17.18
  -1   1  10  202.70   14.14
   1  -1 -10  210.57   15.73
   1  -1  -9    1.26    1.99
   1  -1  -9    1.08    1.71
   1  -1  -9    2.92    1.00
   1  -1  -9    0.61    2.30
  -1   1   9    0.66    0.80
   1  -1  -9    2.39    2.52
  -1   1   9    0.45    1.79
  -1   1   9    1.13    0.80
  -1   1   9    2.08    1.09
   1  -1  -8  447.09   27.84
   1  -1  -8  478.78   27.37
  -1   1   8  459.54   27.84
   1  -1  -8  431.76   27.59
  -1   1   8  439.78   26.82
  -1   1   8  440.12   25.33
   1  -1  -8  451.10   28.99
  -1   1   8  474.65   24.61
  -1   1   8  453.33   24.80
  -1   1   7   39.38    4.33
   1  -1  -7   41.22    5.44
   1  -1  -7   39.25    4.68
  -1   1   7   38.54    3.42
  -1   1   7   38.44    4.76
   1  -1  -7   35.34    2.92
   1  -1  -7   38.02    4.30
   1  -1  -6  453.72   26.70
   1  -1  -6  480.71   26.08
   1  -1  -6  427.42   24.70
  -1   1   6  487.04   26.80
  -1   1   6  442.87   26.16
   1  -1  -6  443.56   27.34
  -1   1   6  464.91   25.30
   1  -1  -5 1740.04   95.34
   1  -1  -5 1833.87   94.70
  -1   1   5 1884.58   95.54
   1  -1  -5 1832.84   96.19
  -1   1   5 1664.78   94.99
   1  -1  -4  479.76   25.25
   1  -1  -4  438.96   25.91
  -1   1   4  463.20   25.95
   1  -1  -4  447.53   26.49
  -1   1   4  441.41   25.76
  -1   1   3  237.49   14.66
   1  -1  -3  284.69   14.80
  -1   1   3  304.61   15.70
   1  -1  -3  255.05   14.22
   1  -1  -3  261.37   16.07
   1  -1  -3  271.75   15.86
   1  -1  -2 1803.48   92.70
   1  -1  -2 1747.17   91.23
  -1   1   2 1818.56   92.25
  -1   1   2 1623.92   91.71
   1  -1  -2 1856.19   91.44
  -1   1   2 1677.43   91.60
   1  -1  -1   27.62    2.96
  -1   1   1   24.73    2.66
   1  -1  -1   30.76    2.07
  -1   1   1   29.37    2.50
   1  -1  -1   25.04    2.53
  -1   1   1   26.09    2.37
  -1   1   1   28.87    2.05
   1  -1   0 1182.27   60.13
  -1   1   0 1143.06   60.65
  -1   1   0 1177.28   60.05
   1  -1   0 1146.58   60.28
  -1   1   0 1152.27   60.45
  -1   1   0 1119.00   59.92
   1  -1   0 1106.26   59.98
  -1   1  -1  396.66   22.61
   1  -1   1  456.38   22.70
  -1   1  -1  384.08   22.70
   1  -1   1  410.76   23.10
   1  -1   1  403.98   22.18
  -1   1  -1  435.92   22.88
  -1   1  -1  415.92   22.03
  -1   1  -1  432.14   22.84
   1  -1   1  418.71   22.45
  -1   1  -2  181.61   10.32
   1  -1   2  186.37   10.73
  -1   1  -2  156.16   10.43
  -1   1  -2  178.86   10.64
   1  -1   2  180.19   11.05
  -1   1  -2  183.04   10.21
   1  -1   2  200.12   10.58
  -1   1  -3  305.42   16.44
  -1   1  -3  299.53   16.59
   1  -1   3  312.60   17.19
   1  -1   3  275.97   15.49
  -1   1  -3  307.35   16.01
  -1   1  -3  294.83   16.40
  -1   1  -4    6.00    1.63
   1  -1   4    6.18    0.92
   1  -1   4    5.56    1.79
   1  -1   4    4.88    1.68
  -1   1  -4    5.66    1.03
  -1   1  -4    6.01    1.36
  -1   1  -5  422.64   23.56
   1  -1   5  419.13   22.61
  -1   1  -5  407.98   24.38
   1  -1   5  367.42   23.56
  -1   1  -5  439.69   22.82
   1  -1   5  403.72   23.92
  -1   1  -6  212.39   12.74
   1  -1   6  196.85   11.59
   1  -1   6  196.27   11.41
  -1   1  -6  208.12   13.53
   1  -1   6  168.35   12.32
  -1   1  -6  192.39   11.45
  -1   1  -7    7.60    2.39
  -1   1  -7    6.01    1.16
   1  -1   7    6.54    1.47
   1  -1   7    3.34    0.94
  -1   1  -7    4.48    2.74
   1  -1   7    4.44    2.07
  -1   1  -7    3.18    1.81
  -1   1  -7    6.93    1.52
  -1   1  -8   53.12    5.43
  -1   1  -8   50.42    5.14
   1  -1   8   35.06    5.21
   1  -1   8   42.06    2.94
   1  -1   8   49.78    4.46
  -1   1  -8   55.31    6.14
  -1   1  -8   46.96    5.12
   1  -1   8   56.63    5.34
  -1   1  -8   51.21    4.18
  -1   1  -9  263.17   17.75
  -1   1  -9  278.19   19.37
  -1   1  -9  285.72   16.60
   1  -1   9  258.58   17.59
   1  -1   9  289.12   17.19
   1  -1   9  270.99   19.24
   1  -1   9  271.87   15.39
  -1   1  -9  281.66   18.56
  -1   1  -9  268.79   15.17
  -1   1  -9  288.67   18.11
   1  -1   9  283.64   15.36
  -1   1 -10    4.73    2.39
  -1   1 -10    7.92    2.08
   1  -1  10   10.88    2.78
  -1   1 -10   11.01    3.89
   1  -1  10    7.28    2.11
   1  -1  10    3.94    2.81
  -1   1 -10    5.71    2.87
  -1   1 -10    8.93    1.28
  -1   1 -10    9.56    2.60
   1  -1  10    7.68    1.48
   1  -1  10    6.67    1.34
  -1   1 -11    2.40    2.06
  -1   1 -11    0.90    2.74
   1  -1  11    2.11    1.99
   1  -1  11    2.71    3.20
   1  -1  11    1.99    1.82
  -1   1 -11    1.77    1.87
  -1   1 -11    2.10    1.00
   1  -1  11    1.91    1.27
  -1   1 -11    1.48    2.54
   1  -1  11    2.92    1.14
  -1   1 -12  236.74   16.40
  -1   1 -12  227.58   12.92
  -1   1 -12  227.48   17.64
   1  -1  12  210.44   13.03
   1  -1  12  253.78   19.18
   1  -1  12  227.75   15.66
   1  -1  12  183.32   14.85
  -1   1 -12  221.38   18.46
  -1   1 -12  213.09   16.23
   1  -1  12  217.34   13.75
   1  -1  12  283.47   18.79
   1  -1  12  231.02   13.16
   1  -1  13  412.71   27.28
   1  -1  13  374.92   21.98
   1  -1  13  394.89   21.68
   1  -1  13  366.08   24.27
   1  -1  13  382.59   27.97
   1  -1  13  375.17   22.14
   1  -1  13  373.70   21.52
  -1   1 -13  380.92   27.11
  -1   1 -13  411.14   21.47
  -1   1 -13  366.31   24.75
  -1   1 -13  391.55   28.17
  -1   1 -13  352.43   25.19
  -1   1 -13  383.09   22.16
   1  -1  13  362.87   22.28
  -1   1 -13  379.87   22.13
   1  -1  13  401.76   22.01
  -1   1 -13  370.30   22.08
   1  -1  14   11.87    2.30
   1  -1  14   14.51    4.40
   1  -1  14   16.39    2.27
   1  -1  14   14.75    4.41
   1  -1  14   16.60    2.79
  -1   1 -14   18.21    3.75
  -1   1 -14   13.59    2.05
  -1   1 -14    7.51    3.87
   1  -1  14   14.22    2.20
  -1   1 -14   14.70    2.75
  -1   1 -14   11.73    3.82
  -1   1 -14    9.98    4.62
  -1   1 -14   10.38    2.36
  -1   1 -14   16.15    2.60
   1  -1  14   13.39    2.60
   1  -1  14   22.92    2.95
   1  -1  15   27.41    3.04
   1  -1  15   34.07    6.33
   1  -1  15   19.62    2.96
   1  -1  15   26.48    3.52
  -1   1 -15   19.59    2.79
  -1   1 -15   25.71    2.82
   1  -1  15   23.53    2.83
  -1   1 -15   24.35    5.66
   1  -1  15   36.17    6.90
  -1   1 -15   25.95    5.14
  -1   1 -15   22.44    5.93
  -1   1 -15   26.79    3.35
  -1   1 -15   30.74    3.68
   1  -1  15   27.56    3.25
   1  -1  15   23.83    3.51
   1  -1  16  318.13   24.42
   1  -1  16  353.22   19.00
   1  -1  16  321.66   18.98
   1  -1  16  328.57   19.46
  -1   1 -16  315.42   18.85
  -1   1 -16  308.60   18.44
   1  -1  16  291.95   18.38
  -1   1 -16  309.19   24.82
   1  -1  16  360.22   26.26
  -1   1 -16  314.26   23.22
  -1   1 -16  315.70   25.68
   1  -1  16  339.32   19.50
  -1   1 -16  329.93   19.35
   1  -1  16  316.50   19.58
  -1   1 -16  327.22   19.36
   1  -1  16  343.29   19.29
   1  -1  17   89.66    6.20
  -1   1 -17   74.05    5.61
   1  -1  17   85.90    6.48
  -1   1 -17   76.19    6.01
   1  -1  17   80.65    6.50
  -1   1 -17   80.24    6.41
  -1   1 -17   76.88    6.28
   1  -1  17   75.35    6.55
   1  -1  17   79.29    6.25
   1  -1  18    6.38    1.73
   1  -1  18    7.73    2.04
  -1   1 -18    7.35    1.88
   1  -1  18    6.58    2.07
  -1   1 -18    6.20    1.91
  -1   1 -18    6.84    2.02
   1  -1  18    5.70    2.36
   1  -1  18    6.19    1.89
   1  -1  19   44.40    3.68
   1  -1  19   43.43    3.73
  -1   1 -19   43.33    3.84
   1  -1  19   46.96    4.35
  -1   1 -19   46.10    3.96
   1  -1  19   40.06    3.77
  -1   1 -19   39.60    3.76
   1  -1  19   47.95    4.09
   1  -1  20   -0.29    0.96
  -1   1 -20    1.29    1.14
  -1   1 -20   -0.33    1.14
   1  -1  20   -1.68    1.52
   1  -1  20    0.15    1.14
   1  -1  20    0.32    1.22
  -1   1 -20    1.17    1.23
  -1   1 -21    9.12    1.12
   1  -1  21   14.40    1.83
  -1   0  21   31.88    2.56
   1   0 -21   34.30    2.57
   1   0 -21   37.31    2.56
  -1   0  21   32.41    2.35
  -1   0  20    1.27    1.07
   1   0 -20    0.92    0.93
   1   0 -20    3.40    1.52
   1   0 -20    0.33    1.19
  -1   0  20    3.85    1.38
  -1   0  20    2.04    1.38
  -1   0  19   66.44    4.82
   1   0 -19   56.45    4.24
  -1   0  19   64.45    5.13
   1   0 -19   67.22    5.17
   1   0 -19   74.49    5.35
  -1   0  19   64.01    4.96
   1   0 -19   62.25    4.75
  -1   0  19   66.45    4.77
  -1   0  18   58.97    4.56
  -1   0  18   50.69    4.83
   1   0 -18   65.21    5.16
   1   0 -18   51.69    4.91
  -1   0  18   50.75    4.63
  -1   0  18   49.58    4.44
   1   0 -18   55.08    4.54
  -1   0  17  238.73   14.65
  -1   0  17  244.84   14.82
   1   0 -17  224.04   14.59
   1   0 -17  253.03   15.32
  -1   0  17  237.70   15.17
   1   0 -17  254.10   15.36
  -1   0  17  255.56   15.00
   1   0 -17  247.00   15.29
  -1   0  16    4.37    1.84
  -1   0  16    3.46    1.21
  -1   0  16    2.92    1.72
   1   0 -16    1.42    1.63
   1   0 -16    0.72    2.16
   1   0 -16    6.44    2.27
   1   0 -16    4.33    2.50
  -1   0  16    6.30    2.13
  -1   0  15    8.29    2.03
  -1   0  15    3.63    3.01
  -1   0  15    7.61    3.16
  -1   0  15    9.10    2.18
  -1   0  15    9.68    1.60
  -1   0  15    8.82    2.31
   1   0 -15    9.72    2.19
   1   0 -15    5.91    1.66
  -1   0  15    2.37    3.78
   1   0 -15    8.71    4.00
   1   0 -15    7.32    2.66
   1   0 -15    4.10    2.99
   1   0 -15    6.26    2.66
   1   0 -15    8.77    2.42
  -1   0  15    7.08    2.25
  -1   0  14  151.86    9.96
  -1   0  14  145.57    9.29
  -1   0  14  159.62   10.57
   1   0 -14  148.50   10.04
  -1   0  14  154.68   10.10
  -1   0  14  173.34   15.36
   1   0 -14  138.00   13.84
   1   0 -14  144.24    9.54
  -1   0  14  158.04   13.95
   1   0 -14  147.47   13.98
   1   0 -14  155.40   10.65
  -1   0  14  159.16   10.55
   1   0 -14  154.91   10.62
   1   0 -14  156.13   10.65
  -1   0  13  128.35    8.48
  -1   0  13  125.08    7.89
  -1   0  13  137.31    9.15
   1   0 -13  126.77    8.56
   1   0 -13  119.73    8.13
  -1   0  13  128.07   12.66
   1   0 -13  128.30   12.39
  -1   0  13  123.34   11.87
   1   0 -13  125.46   12.15
  -1   0  13  127.67    8.95
   1   0 -13  122.18    8.96
   1   0 -13  128.13    9.10
   1   0 -13  116.58    8.32
   1   0 -13  138.00    9.25
  -1   0  12  109.10    6.99
  -1   0  12  100.78    7.34
   1   0 -12  100.57    6.91
  -1   0  12   92.16    6.31
  -1   0  12   91.79   10.06
   1   0 -12   91.66    6.54
   1   0 -12  107.51   10.48
  -1   0  12  103.62   10.01
   1   0 -12  109.43   10.39
   1   0 -12  103.73    7.49
  -1   0  12   93.96    7.13
   1   0 -12   94.78    7.29
   1   0 -12  101.69    7.43
  -1   0  11   12.59    3.56
   1   0 -11   10.43    3.31
   1   0 -11   14.16    1.98
   1   0 -11    9.57    3.13
  -1   0  11   22.12    4.26
  -1   0  11   16.95    4.04
   1   0 -11   22.28    4.59
  -1   0  11   16.42    2.52
  -1   0  11   18.86    3.12
  -1   0  11   17.35    1.88
   1   0 -11   19.77    2.36
  -1   0  11   21.11    2.30
   1   0 -10    1.31    2.24
  -1   0  10    1.88    2.22
   1   0 -10   -0.65    1.96
   1   0 -10    0.48    0.94
  -1   0  10    2.54    2.39
  -1   0  10   -0.74    2.80
   1   0 -10   -0.62    2.04
  -1   0  10    0.45    1.35
  -1   0  10    0.29    1.07
   1   0 -10    0.68    1.03
  -1   0  10    0.13    0.78
  -1   0  10    0.17    1.04
  -1   0   9 1235.70   68.34
   1   0  -9 1185.10   65.82
   1   0  -9 1240.85   68.64
   1   0  -9 1233.86   65.25
   1   0  -9 1247.02   68.77
  -1   0   9 1245.69   69.39
  -1   0   9 1273.14   68.82
   1   0  -9 1204.57   68.40
  -1   0   9 1110.21   67.23
  -1   0   9 1291.07   66.33
   1   0  -9 1231.80   65.34
  -1   0   9 1263.53   65.07
  -1   0   9 1264.53   65.39
  -1   0   8    1.77    2.07
   1   0  -8    0.99    2.22
   1   0  -8    2.33    2.00
  -1   0   8    1.10    2.08
  -1   0   8    0.23    1.04
   1   0  -8    1.36    1.81
  -1   0   8    1.06    0.66
   1   0  -8    0.37    0.89
  -1   0   8    1.16    0.88
  -1   0   7 1087.52   58.56
   1   0  -7 1113.61   60.00
  -1   0   7 1118.57   60.65
  -1   0   7 1115.09   59.88
   1   0  -7 1087.05   59.95
   1   0  -7 1060.82   60.12
   1   0  -6   -0.33    1.65
  -1   0   6   -0.20    1.11
  -1   0   6    0.77    1.61
   1   0  -6    0.72    1.58
  -1   0   6    0.31    1.60
   1   0  -6    0.64    1.44
   1   0  -5  364.48   21.31
  -1   0   5  370.17   20.71
  -1   0   5  381.63   21.66
  -1   0   5  371.05   21.68
   1   0  -5  360.84   19.87
   1   0  -5  355.63   21.48
  -1   0   5  381.92   21.33
   1   0  -5  382.09   21.26
   1   0  -4   -0.68    1.58
  -1   0   4    0.50    1.32
   1   0  -4    1.03    0.79
  -1   0   4   -0.24    1.27
   1   0  -4   -0.51    1.63
   1   0  -4   -0.21    1.12
   1   0  -3  160.63    9.53
  -1   0   3  155.20    9.40
   1   0  -3  144.92    8.85
   1   0  -3  167.61    9.34
  -1   0   3  144.33    9.52
   1   0  -2  655.99   37.31
   1   0  -2  735.52   37.43
  -1   0   2  728.69   37.42
   1   0  -2  701.33   37.38
  -1   0   2  699.11   37.76
   1   0  -1  934.25   46.38
   1   0  -1  856.05   46.28
   1   0  -1  816.13   46.00
  -1   0   1  893.70   45.68
  -1   0   1  874.55   46.35
   1   0   0   48.33    3.30
  -1   0   0   45.31    2.98
   1   0   1 4335.48  228.29
   1   0   1 4475.52  228.45
  -1   0  -2   74.47    4.31
   1   0   2   78.83    4.91
   1   0   2   78.32    5.07
   1   0   2   83.89    4.97
  -1   0  -3  468.04   25.58
  -1   0  -3  435.17   24.65
   1   0   3  412.44   24.92
   1   0   3  481.50   24.67
   1   0   3  451.68   24.88
  -1   0  -3  486.92   25.29
  -1   0  -3  462.17   24.49
   1   0   4  608.26   34.58
  -1   0  -4  644.15   35.39
  -1   0  -4  672.96   34.11
   1   0   4  626.96   34.28
   1   0   4  665.42   34.42
  -1   0  -4  634.40   34.10
  -1   0  -5  730.67   40.17
  -1   0  -5  751.63   38.33
   1   0   5  689.03   38.98
   1   0   5  753.79   38.97
   1   0   5  709.10   38.36
  -1   0  -5  774.20   39.69
  -1   0  -5  718.74   38.57
   1   0   5  649.44   39.64
   1   0   6    0.31    0.24
  -1   0  -6   -0.17    1.04
  -1   0  -6    1.52    1.80
   1   0   6   -0.44    1.24
  -1   0  -6    0.35    0.78
   1   0   6    1.78    1.15
   1   0   6    0.78    0.54
   1   0   6    0.34    1.75
  -1   0  -6    0.29    1.29
  -1   0  -7    1.12    1.09
   1   0   7    0.48    0.27
  -1   0  -7    0.75    0.82
  -1   0  -7   -0.46    2.06
   1   0   7   -0.25    1.27
   1   0   7    0.48    1.74
   1   0   7   -0.28    1.21
  -1   0  -7    1.78    1.59
   1   0   8  839.11   47.79
  -1   0  -8  843.60   48.77
  -1   0  -8  877.15   47.09
  -1   0  -8  886.83   50.15
   1   0   8  894.49   48.35
   1   0   8  902.62   50.34
  -1   0  -8  935.76   49.21
  -1   0  -8  886.56   47.87
   1   0   9   12.58    2.35
  -1   0  -9   13.33    2.04
  -1   0  -9   12.59    3.15
  -1   0  -9   10.43    3.44
  -1   0  -9   13.95    2.52
   1   0   9   17.91    3.90
   1   0   9   11.24    2.53
   1   0   9   15.25    1.70
  -1   0  -9   21.14    3.54
   1   0   9   10.92    1.56
  -1   0 -10  163.55   12.47
   1   0  10  156.07   11.04
  -1   0 -10  163.92   13.88
   1   0  10  167.76   14.01
   1   0  10  164.08   12.06
   1   0  10  172.29    9.97
  -1   0 -10  156.48   11.48
  -1   0 -10  172.43   12.99
   1   0  10  162.96    9.88
  -1   0 -10  177.85    9.70
  -1   0 -11 1465.55   84.20
  -1   0 -11 1622.96   81.83
   1   0  11 1462.29   81.96
   1   0  11 1570.16   87.83
   1   0  11 1558.56   85.08
  -1   0 -11 1529.22   85.73
  -1   0 -11 1589.77   87.95
   1   0  11 1541.68   81.66
   1   0  11 1842.64   87.60
   1   0  11 1576.43   82.13
  -1   0 -12  268.14   14.80
   1   0  12  243.83   14.92
  -1   0 -12  280.75   18.30
   1   0  12  249.33   17.84
   1   0  12  262.86   20.48
  -1   0 -12  247.69   18.53
  -1   0 -12  254.64   20.33
   1   0  12  251.28   14.53
   1   0  12  314.72   20.13
   1   0  12  273.83   15.22
   1   0  13  286.22   16.03
   1   0  13  266.08   16.25
   1   0  13  342.11   21.71
   1   0  13  270.28   16.65
   1   0  13  266.07   16.28
  -1   0 -13  265.19   18.79
   1   0  13  251.69   15.66
  -1   0 -13  286.95   15.63
   1   0  13  249.06   21.22
   1   0  13  273.77   19.21
  -1   0 -13  249.26   21.22
  -1   0 -13  279.14   20.07
  -1   0 -13  269.93   16.40
  -1   0 -13  257.23   16.26
   1   0  13  291.70   16.45
  -1   0 -13  279.31   16.47
   1   0  14   46.22    3.96
   1   0  14   46.55    7.19
   1   0  14   38.18    3.94
   1   0  14   42.84    4.10
  -1   0 -14   39.60    3.47
   1   0  14   31.84    3.39
  -1   0 -14   33.94    5.13
   1   0  14   40.14    5.82
   1   0  14   36.09    6.99
  -1   0 -14   33.34    6.98
  -1   0 -14   40.76    6.29
  -1   0 -14   34.59    3.87
  -1   0 -14   43.99    4.26
   1   0  14   46.59    4.34
  -1   0 -14   41.28    4.17
   1   0  15  150.02    9.55
   1   0  15  140.87    9.63
   1   0  15  161.16   14.54
   1   0  15  149.04   12.58
   1   0  15  152.38    9.92
  -1   0 -15  135.85    8.91
  -1   0 -15  123.60   13.46
  -1   0 -15  127.25   14.44
  -1   0 -15  146.18   13.49
  -1   0 -15  140.41    9.83
  -1   0 -15  148.79    9.91
  -1   0 -15  138.03    9.83
   1   0  15  143.26    9.86
   1   0  16    6.22    1.71
   1   0  16   -2.16    3.13
   1   0  16    4.90    1.79
   1   0  16    2.18    1.92
  -1   0 -16    7.02    4.00
  -1   0 -16    8.04    4.24
  -1   0 -16    0.98    2.98
  -1   0 -16    2.91    1.68
  -1   0 -16    5.23    1.97
   1   0  16    6.21    2.04
  -1   0 -16    5.53    2.05
   1   0  17    1.59    1.48
   1   0  17    1.27    1.40
   1   0  17    2.97    1.74
  -1   0 -17    1.84    1.51
  -1   0 -17    0.62    1.75
   1   0  17    3.17    1.95
   1   0  18   12.19    2.17
   1   0  18   12.00    2.14
   1   0  18   12.80    2.46
   1   0  18   13.37    2.47
  -1   0 -18   11.64    2.40
  -1   0 -18   12.57    2.33
   1   0  18    9.49    2.37
   1   0  19  153.30   10.00
   1   0  19  166.37    9.80
   1   0  19  166.67   10.14
   1   0  19  152.63    9.96
  -1   0 -19  169.60   10.23
  -1   0 -19  162.58   10.21
  -1   0 -19  171.69   10.28
   1   0  19  152.16   10.25
   1   0  20   51.50    4.13
  -1   0 -20   60.70    4.39
   1   0  20   54.29    4.01
  -1   0 -20   58.15    4.31
  -1   0 -20   59.42    4.28
   1   0  20   60.40    4.50
  -1   0 -21    4.73    0.96
  -1   0 -21    5.75    0.96
   1   0  21    6.58    1.26
  -1   0 -21    6.43    1.07
   1   1 -21   72.88    4.48
   1   1 -21   77.27    4.51
  -1  -1  20   27.87    2.60
   1   1 -20   29.37    2.89
   1   1 -20   26.48    2.81
  -1  -1  20   28.55    2.81
  -1  -1  20   31.36    2.58
   1   1 -20   28.27    2.34
   1   1 -19   -0.36    1.06
  -1  -1  19    1.25    1.45
   1   1 -19    0.47    1.51
   1   1 -19    2.40    1.78
  -1  -1  19    0.19    1.33
  -1  -1  19   -1.17    1.78
   1   1 -19    0.49    1.00
   1   1 -18    7.85    2.11
   1   1 -18    7.37    2.18
  -1  -1  18    9.16    2.07
  -1  -1  18    7.47    2.21
   1   1 -18    8.70    1.91
  -1  -1  18   11.48    2.27
   1   1 -17  122.37    8.37
   1   1 -17  136.44    9.46
  -1  -1  17  132.61    9.35
   1   1 -17  126.68    9.37
  -1  -1  17  141.25    9.10
  -1  -1  17  130.21    9.15
   1   1 -17  143.73    9.02
   1   1 -16  141.07    9.47
   1   1 -16  152.48    9.90
  -1  -1  16  146.67   10.11
   1   1 -16  142.58   10.32
  -1  -1  16  145.69   10.34
   1   1 -16  150.30   10.52
   1   1 -16  159.53   10.66
  -1  -1  16  157.36   10.03
  -1  -1  15  619.35   37.01
  -1  -1  15  591.12   32.40
   1   1 -15  595.62   32.09
  -1  -1  15  546.87   31.09
  -1  -1  15  515.37   37.81
   1   1 -15  546.45   31.70
   1   1 -15  540.68   37.74
   1   1 -15  665.67   37.88
   1   1 -15  588.91   39.88
   1   1 -15  568.36   32.72
  -1  -1  15  588.98   32.75
   1   1 -15  604.52   32.90
   1   1 -15  579.77   32.80
  -1  -1  14   27.39    5.97
  -1  -1  14   27.93    5.36
   1   1 -14   28.77    3.23
  -1  -1  14   25.54    3.24
  -1  -1  14   27.33    2.59
  -1  -1  14   15.68    5.20
   1   1 -14   34.83    6.29
   1   1 -14   28.92    3.10
   1   1 -14   25.01    3.64
   1   1 -14   30.88    5.50
   1   1 -14   23.63    6.39
   1   1 -14   28.11    3.63
   1   1 -14   24.07    3.58
  -1  -1  14   28.87    3.57
  -1  -1  13  190.74   14.71
  -1  -1  13  172.40   15.58
  -1  -1  13  180.56   11.02
   1   1 -13  164.53   10.62
  -1  -1  13  172.14   11.32
  -1  -1  13  171.18   10.04
   1   1 -13  170.10   10.62
   1   1 -13  135.52   14.19
  -1  -1  13  159.88   14.91
   1   1 -13  171.10   14.40
  -1  -1  13  177.94   11.34
   1   1 -13  168.81   11.32
   1   1 -13  155.39   11.21
   1   1 -13  168.86   11.39
  -1  -1  12   31.78    3.19
  -1  -1  12   22.92    3.17
  -1  -1  12   28.49    2.49
   1   1 -12   31.26    3.07
  -1  -1  12   17.61    4.58
   1   1 -12   26.58    2.88
   1   1 -12   40.28    6.08
   1   1 -12   27.86    3.39
   1   1 -12   30.06    5.12
  -1  -1  12   27.21    3.80
   1   1 -12   25.87    3.34
  -1  -1  12   29.56    3.42
   1   1 -12   32.37    3.52
  -1  -1  12   34.07    6.15
  -1  -1  12   35.48    5.46
   1   1 -11   87.86    9.55
  -1  -1  11   92.65    9.58
   1   1 -11  107.10    6.70
  -1  -1  11   95.18   10.29
  -1  -1  11  108.97    9.75
   1   1 -11   90.81    8.98
  -1  -1  11  108.15    8.15
   1   1 -11  104.10    6.70
  -1  -1  11   94.79    6.14
  -1  -1  11   96.10    6.62
   1   1 -10   27.78    2.52
  -1  -1  10   24.12    4.45
   1   1 -10   23.70    2.75
   1   1 -10   22.54    4.59
  -1  -1  10   24.66    4.34
  -1  -1  10   27.20    4.95
  -1  -1  10   22.36    3.17
   1   1 -10   29.89    4.28
  -1  -1  10   21.75    2.08
   1   1 -10   22.28    2.39
  -1  -1  10   28.78    2.58
  -1  -1   9    0.53    2.18
   1   1  -9    3.51    2.27
   1   1  -9    0.14    0.91
   1   1  -9    0.49    0.78
  -1  -1   9    0.65    1.97
  -1  -1   9   -0.53    2.06
   1   1  -9   -1.91    2.39
  -1  -1   9    0.62    1.21
   1   1  -9    2.92    2.67
  -1  -1   9    0.20    0.71
   1   1  -9   -0.40    0.97
  -1  -1   9   -0.15    0.91
   1   1  -8    6.45    2.32
  -1  -1   8   12.20    2.13
   1   1  -8   12.98    3.69
  -1  -1   8    6.07    2.41
  -1  -1   8    6.53    2.42
  -1  -1   8   10.47    1.44
   1   1  -8    6.70    2.43
   1   1  -8   15.03    3.14
  -1  -1   8    6.63    2.15
   1   1  -8   13.82    1.86
   1   1  -8    8.11    1.32
   1   1  -7   95.23    8.44
   1   1  -7   87.87    7.23
  -1  -1   7   90.58    6.70
  -1  -1   7   95.78    7.83
  -1  -1   7   93.73    8.09
  -1  -1   7   92.22    7.47
   1   1  -7  103.80    6.47
   1   1  -7   94.15    7.61
   1   1  -7  105.61    8.15
  -1  -1   6  235.71   14.37
  -1  -1   6  269.12   14.34
   1   1  -6  245.69   14.67
   1   1  -6  239.50   15.82
  -1  -1   6  241.98   15.51
   1   1  -6  245.46   13.02
  -1  -1   6  217.03   15.06
   1   1  -6  234.13   13.72
   1   1  -6  234.19   15.16
   1   1  -6  224.38   14.92
  -1  -1   6  238.84   14.79
   1   1  -5  283.55   16.36
   1   1  -5  298.96   17.46
  -1  -1   5  294.00   16.14
  -1  -1   5  287.45   16.20
   1   1  -5  268.62   15.36
  -1  -1   5  289.54   17.07
   1   1  -5  263.76   16.67
   1   1  -5  283.48   15.58
  -1  -1   5  271.43   16.41
   1   1  -4 1133.31   61.38
  -1  -1   4 1210.16   60.56
  -1  -1   4 1147.14   60.58
   1   1  -4 1148.37   60.56
   1   1  -4 1082.17   60.72
  -1  -1   4 1112.07   61.11
   1   1  -4 1100.67   60.12
  -1  -1   4 1157.61   60.70
   1   1  -4 1161.73   59.97
   1   1  -3  672.11   35.20
  -1  -1   3  687.01   35.24
   1   1  -3  649.59   35.76
   1   1  -3  608.50   35.43
  -1  -1   3  647.09   35.63
   1   1  -3  628.09   35.14
  -1  -1   3  682.81   35.35
   1   1  -3  673.09   34.80
   1   1  -2 1954.59   99.99
   1   1  -2 1862.70  100.39
  -1  -1   2 1862.89  100.14
   1   1  -2 1845.26  100.38
   1   1  -2 2062.81  100.25
   1   1  -2 1812.43  100.26
  -1  -1   2 2052.75  100.20
   1   1  -2 1872.71   99.79
   1   1  -1  731.99   40.77
  -1  -1   1  798.97   41.05
   1   1  -1  787.11   40.61
   1   1  -1  717.22   41.04
   1   1  -1  731.17   40.69
  -1  -1   1  862.64   40.88
   1   1  -1  787.93   41.19
   1   1  -1  802.43   41.14
  -1  -1   0  741.14   39.96
   1   1   0  742.58   40.28
   1   1   0  757.31   40.09
   1   1   0  804.06   40.35
   1   1   1  443.45   24.33
   1   1   1  491.47   24.64
  -1  -1  -1  448.26   23.86
  -1  -1  -2  153.59    8.84
   1   1   2  154.88    8.54
   1   1   2  163.89    9.03
   1   1   2  151.11    9.01
   1   1   2  157.34    9.14
   1   1   2  151.35    8.98
   1   1   3 1682.31   88.67
  -1  -1  -3 1735.93   89.56
  -1  -1  -3 1737.31   89.62
   1   1   3 1698.11   89.47
   1   1   3 1650.03   89.27
   1   1   3 1910.51   89.74
   1   1   3 1601.25   89.46
  -1  -1  -3 1702.59   89.33
  -1  -1  -4  861.68   45.92
  -1  -1  -4  886.16   46.20
   1   1   4  848.86   44.76
   1   1   4  857.05   45.77
   1   1   4  800.41   45.22
   1   1   4  945.35   46.04
  -1  -1  -4  904.90   45.62
   1   1   4  785.02   45.79
  -1  -1  -5   60.52    5.01
   1   1   5   60.92    3.82
  -1  -1  -5   77.42    5.70
   1   1   5   55.48    3.74
   1   1   5   64.69    4.88
   1   1   5   61.45    5.57
   1   1   5   60.66    4.07
   1   1   5   74.67    5.19
   1   1   5   66.87    5.19
  -1  -1  -5   67.30    4.69
  -1  -1  -6  241.08   14.21
   1   1   6  210.40   12.37
   1   1   6  225.77   12.43
  -1  -1  -6  233.34   14.70
   1   1   6  228.32   13.85
   1   1   6  231.10   12.34
   1   1   6  227.34   14.87
  -1  -1  -6  225.07   13.48
   1   1   6  226.35   14.16
   1   1   7  880.54   46.67
  -1  -1  -7  946.42   48.94
   1   1   7  822.34   46.68
  -1  -1  -7  961.97   49.85
   1   1   7  932.63   50.04
   1   1   7  962.52   48.69
  -1  -1  -7  892.32   48.13
   1   1   7  871.63   48.95
  -1  -1  -8 2767.42  139.87
  -1  -1  -8 2928.19  141.19
   1   1   8 2435.38  137.15
   1   1   8 2563.24  137.04
   1   1   8 2849.68  141.37
   1   1   8 2842.99  139.60
  -1  -1  -8 2739.08  139.04
   1   1   8 2760.87  140.27
  -1  -1  -9   20.87    4.25
  -1  -1  -9   13.37    2.71
   1   1   9   20.52    3.53
   1   1   9   16.26    3.90
   1   1   9   14.99    1.81
   1   1   9   15.40    3.66
   1   1   9   13.21    1.69
   1   1  10   60.37    4.73
  -1  -1 -10   68.49    7.25
  -1  -1 -10   71.24    6.71
   1   1  10   76.68    7.89
   1   1  10   67.94    8.08
   1   1  10   76.33    7.12
  -1  -1 -10   88.54    8.86
   1   1  10   76.81    4.79
   1   1  10   81.77    7.60
   1   1  10   74.29    5.01
   1   1  11   58.96    7.14
  -1  -1 -11   52.74    5.82
   1   1  11   40.03    3.54
  -1  -1 -11   51.67    6.34
   1   1  11   54.29    7.18
   1   1  11   56.78    6.17
  -1  -1 -11   59.16    7.66
   1   1  11   46.38    3.55
   1   1  11   45.21    3.82
   1   1  11   53.22    6.38
   1   1  12  736.72   46.39
  -1  -1 -12  709.01   45.27
  -1  -1 -12  737.88   44.27
   1   1  12  734.85   44.77
   1   1  12  740.49   47.04
  -1  -1 -12  723.84   45.28
  -1  -1 -12  805.83   47.57
  -1  -1 -12  737.33   41.15
   1   1  12  803.19   40.84
   1   1  12  796.58   45.61
   1   1  12  763.20   41.21
   1   1  13   42.15    3.93
   1   1  13   46.50    4.20
   1   1  13   46.05    6.60
   1   1  13   47.15    6.46
   1   1  13   46.97    3.62
  -1  -1 -13   48.10    4.16
   1   1  13   47.20    4.10
  -1  -1 -13   44.16    5.91
  -1  -1 -13   54.02    7.20
   1   1  13   30.51    6.29
  -1  -1 -13   39.17    6.39
  -1  -1 -13   60.81    8.68
   1   1  13   43.34    4.30
  -1  -1 -13   48.73    4.45
  -1  -1 -13   36.78    4.03
   1   1  13   48.99    4.53
  -1  -1 -13   39.72    4.18
   1   1  14    2.80    2.43
   1   1  14    5.26    1.84
   1   1  14    6.82    1.77
   1   1  14   10.90    3.52
  -1  -1 -14    5.11    1.80
   1   1  14    6.19    1.81
   1   1  14    6.10    1.36
  -1  -1 -14    3.97    3.41
  -1  -1 -14    5.94    1.96
  -1  -1 -14    3.82    2.91
  -1  -1 -14    2.46    3.57
  -1  -1 -14    3.43    1.71
  -1  -1 -14    4.72    2.07
   1   1  14    7.31    2.21
   1   1  14    8.73    2.27
   1   1  15  257.07   15.74
   1   1  15  242.00   15.75
   1   1  15  265.48   20.47
   1   1  15  260.97   15.06
   1   1  15  269.32   16.48
  -1  -1 -15  266.97   15.82
   1   1  15  257.64   15.79
  -1  -1 -15  303.28   21.78
  -1  -1 -15  273.76   20.88
  -1  -1 -15  240.68   21.53
   1   1  15  250.37   16.25
  -1  -1 -15  272.18   16.19
  -1  -1 -15  265.46   16.18
   1   1  15  280.64   16.36
  -1  -1 -15  250.60   16.03
   1   1  16   -0.28    1.65
   1   1  16    1.01    2.07
   1   1  16    2.56    1.54
  -1  -1 -16    3.36    1.79
   1   1  16    1.68    1.60
   1   1  16    1.42    0.89
  -1  -1 -16    3.36    2.51
  -1  -1 -16   -1.32    3.82
  -1  -1 -16    3.15    3.19
  -1  -1 -16    0.97    1.48
  -1  -1 -16    1.64    1.80
   1   1  16    3.43    1.96
   1   1  16    0.36    1.85
  -1  -1 -16    2.93    2.02
   1   1  17   57.32    4.76
   1   1  17   58.83    4.90
  -1  -1 -17   51.46    5.01
  -1  -1 -17   57.92    5.10
   1   1  17   51.90    5.21
  -1  -1 -17   55.51    5.11
   1   1  17   57.60    5.28
  -1  -1 -17   52.37    4.87
   1   1  17   59.60    4.86
   1   1  18  123.46    8.07
  -1  -1 -18  114.96    8.04
   1   1  18  111.27    7.68
   1   1  18  120.58    8.47
  -1  -1 -18  119.93    8.20
  -1  -1 -18  109.69    8.04
   1   1  18  118.77    8.41
   1   1  19    0.84    1.32
   1   1  19    0.82    1.45
  -1  -1 -19    0.22    1.31
   1   1  19    1.37    1.41
  -1  -1 -19   -0.67    1.43
  -1  -1 -19    1.10    1.33
   1   1  19   -0.25    1.73
   1   1  19   -0.26    1.74
   1   1  19    0.35    1.35
   1   1  20  106.70    6.96
   1   1  20  119.50    7.52
  -1  -1 -20  118.42    7.22
  -1  -1 -20  116.69    7.17
   1   1  20  119.04    7.58
   1   1  20  111.18    7.10
   1   1  20  109.31    7.16
   1   1  21   -0.67    1.16
   1   1  21   -0.13    1.06
   1   2 -21   26.91    2.16
   1   2 -21   24.57    1.85
   1   2 -20   81.41    5.13
  -1  -2  20   81.43    5.41
  -1  -2  20   68.09    5.22
   1   2 -20   80.21    5.45
   1   2 -20   87.89    5.60
  -1  -2  20   74.95    5.12
  -1  -2  19   25.82    2.61
  -1  -2  19   23.68    2.84
   1   2 -19   25.12    2.63
   1   2 -19   22.00    2.75
  -1  -2  19   23.89    2.89
   1   2 -19   22.35    2.98
  -1  -2  19   25.27    2.46
  -1  -2  18   69.04    5.19
   1   2 -18   63.86    5.03
  -1  -2  18   70.19    5.64
   1   2 -18   73.16    5.76
  -1  -2  18   65.54    5.56
   1   2 -18   70.19    5.78
  -1  -2  18   71.60    5.20
   1   2 -18   60.62    4.83
  -1  -2  17    0.25    1.34
   1   2 -17    0.95    1.42
  -1  -2  17    1.24    2.00
   1   2 -17    0.99    1.73
   1   2 -17    1.00    1.93
  -1  -2  17    2.88    1.78
  -1  -2  17    1.48    1.41
   1   2 -17    0.67    1.23
  -1  -2  16   26.70    3.18
   1   2 -16   26.90    3.16
  -1  -2  16   26.26    3.60
   1   2 -16   27.92    3.21
   1   2 -16   31.45    3.91
   1   2 -16   27.10    3.67
  -1  -2  16   31.23    3.89
  -1  -2  16   32.28    3.45
   1   2 -15  129.17    8.69
  -1  -2  15  143.53    9.42
   1   2 -15  121.94   13.40
   1   2 -15  132.16    8.72
  -1  -2  15  145.49   12.43
  -1  -2  15  131.28   13.70
   1   2 -15   95.04   12.92
   1   2 -15  143.50    9.60
  -1  -2  15  129.40    9.37
   1   2 -15  117.86    9.27
  -1  -2  15  119.77    8.65
  -1  -2  14  528.07   28.93
  -1  -2  14  524.71   29.37
   1   2 -14  525.69   28.84
   1   2 -14  454.39   34.26
   1   2 -14  537.52   28.92
  -1  -2  14  456.91   34.28
  -1  -2  14  522.69   33.17
  -1  -2  14  516.19   35.49
   1   2 -14  491.73   32.74
   1   2 -14  514.32   36.00
   1   2 -14  518.24   29.74
  -1  -2  14  509.88   29.53
   1   2 -14  546.72   29.84
   1   2 -14  481.23   29.54
  -1  -2  13  115.66    7.95
  -1  -2  13  121.66    8.40
  -1  -2  13  110.71    7.13
   1   2 -13  121.33    7.92
  -1  -2  13   92.25   11.23
   1   2 -13  128.58    8.08
   1   2 -13  102.26   11.61
  -1  -2  13  123.73   11.27
  -1  -2  13  118.37   12.61
   1   2 -13  138.16   13.66
  -1  -2  13   98.57    9.59
   1   2 -13  126.94   11.12
  -1  -2  13  123.92    8.62
   1   2 -13  130.57    8.86
   1   2 -13  119.65    8.71
   1   2 -13  114.54    8.64
  -1  -2  12  187.32   11.25
   1   2 -12  192.13   11.16
  -1  -2  12  183.11   10.50
  -1  -2  12  175.96   15.27
   1   2 -12  190.24   11.28
  -1  -2  12  168.51   10.68
   1   2 -12  182.64   15.79
  -1  -2  12  185.66   14.64
  -1  -2  12  173.36   15.89
   1   2 -12  184.58   16.42
  -1  -2  12  154.19   12.92
   1   2 -12  180.40   14.17
   1   2 -12  185.77   11.94
   1   2 -12  185.34   11.89
  -1  -2  12  188.11   11.82
   1   2 -12  188.78   11.95
   1   2 -11  750.08   37.40
  -1  -2  11  684.75   36.90
  -1  -2  11  686.32   41.85
  -1  -2  11  660.19   42.55
  -1  -2  11  672.04   40.84
   1   2 -11  685.43   40.42
   1   2 -11  679.36   43.07
  -1  -2  11  677.81   39.62
  -1  -2  11  673.17   36.64
   1   2 -11  667.73   37.15
  -1  -2  11  704.20   37.33
  -1  -2  10  106.62    9.54
   1   2 -10   95.05    7.28
   1   2 -10   94.23    6.24
  -1  -2  10   87.12    5.90
  -1  -2  10   95.81    8.87
  -1  -2  10   96.31    9.83
   1   2 -10  105.45   10.40
  -1  -2  10  103.83    8.12
   1   2 -10   92.67    8.28
  -1  -2  10   94.95    5.77
   1   2 -10   93.95    6.13
  -1  -2  10   99.46    6.30
  -1  -2   9   -0.57    1.79
   1   2  -9    0.64    1.17
  -1  -2   9   -0.59    0.80
   1   2  -9    0.43    0.87
  -1  -2   9    2.13    1.95
  -1  -2   9   -0.69    2.52
   1   2  -9    0.44    1.61
   1   2  -9   -0.73    2.32
  -1  -2   9    3.46    1.72
   1   2  -9    1.42    0.83
  -1  -2   9    0.15    0.92
   1   2  -8    2.09    1.80
   1   2  -8    1.87    2.43
   1   2  -8    0.74    1.55
  -1  -2   8    1.00    1.58
  -1  -2   8    2.85    1.83
  -1  -2   8    4.15    2.24
  -1  -2   8    3.79    1.99
  -1  -2   8    2.73    1.04
  -1  -2   8    5.67    2.29
   1   2  -8    2.43    1.05
   1   2  -8    3.76    1.50
   1   2  -7  335.19   19.63
   1   2  -7  341.72   21.46
  -1  -2   7  351.23   19.67
   1   2  -7  332.01   20.15
  -1  -2   7  355.76   20.26
  -1  -2   7  326.47   21.13
   1   2  -7  322.97   18.43
  -1  -2   7  310.96   20.32
  -1  -2   7  309.89   20.14
   1   2  -7  342.44   19.32
  -1  -2   6   13.17    2.44
   1   2  -6   12.37    2.55
   1   2  -6   17.17    2.35
   1   2  -6   10.92    2.67
  -1  -2   6   13.81    2.36
  -1  -2   6   18.16    3.16
  -1  -2   6   15.96    2.88
   1   2  -6   16.58    2.03
  -1  -2   6   13.89    2.60
   1   2  -6   14.82    2.90
   1   2  -6   17.56    2.21
  -1  -2   5   52.39    4.30
   1   2  -5   54.52    4.16
   1   2  -5   55.81    5.20
  -1  -2   5   60.33    4.88
   1   2  -5   44.63    4.47
   1   2  -5   57.96    4.29
  -1  -2   5   41.90    4.95
  -1  -2   5   50.56    4.93
  -1  -2   5   59.58    4.76
   1   2  -5   54.76    4.30
   1   2  -5   55.38    5.29
   1   2  -4   64.61    5.45
  -1  -2   4   68.91    5.17
   1   2  -4   60.94    4.31
   1   2  -4   67.89    5.05
   1   2  -4   61.64    4.64
  -1  -2   4   55.73    5.16
   1   2  -4   65.49    4.79
   1   2  -4   64.08    5.44
  -1  -2   4   64.32    4.77
   1   2  -3 1264.62   67.24
   1   2  -3 1268.48   68.09
   1   2  -3 1328.80   68.47
  -1  -2   3 1319.52   68.38
   1   2  -3 1255.57   67.96
   1   2  -3 1339.08   68.08
  -1  -2   3 1259.75   67.71
   1   2  -2 5844.50  286.91
  -1  -2   2 5433.80  287.13
   1   2  -2 5647.54  286.75
   1   2  -2 5385.73  285.70
  -1  -2   2 5939.46  287.82
   1   2  -2 5627.35  286.85
  -1  -2   2 5390.10  286.20
  -1  -2   1  739.35   39.35
  -1  -2   1  721.24   38.65
  -1  -2   1  788.34   39.70
   1   2  -1  728.82   39.08
  -1  -2   1  713.22   38.12
  -1  -2   0 3126.34  157.97
  -1  -2   0 3236.20  157.06
  -1  -2   0 2992.87  157.81
   1   2   0 3077.91  157.16
  -1  -2   0 2877.70  156.58
   1   2   1   23.33    1.95
   1   2   1   23.32    2.32
  -1  -2  -1   20.02    1.84
  -1  -2  -1   26.25    1.85
   1   2   1   26.04    2.31
  -1  -2  -2 1636.99   87.04
   1   2   2 1647.53   86.57
  -1  -2  -2 1667.08   86.45
   1   2   2 1706.00   87.20
  -1  -2  -2 1686.32   87.27
   1   2   2 1735.79   87.27
   1   2   2 1594.19   86.71
   1   2   3  959.10   52.10
  -1  -2  -3 1015.11   52.69
  -1  -2  -3 1000.63   52.36
   1   2   3  958.33   52.32
   1   2   3  989.96   52.35
   1   2   3  982.44   52.06
  -1  -2  -4  264.11   15.11
  -1  -2  -4  238.59   14.59
   1   2   4  237.42   14.08
   1   2   4  252.19   14.36
   1   2   4  249.30   14.55
   1   2   4  247.07   15.46
  -1  -2  -4  245.54   14.63
   1   2   4  258.67   14.49
  -1  -2  -5  331.16   19.78
   1   2   5  341.13   18.99
  -1  -2  -5  362.35   20.44
   1   2   5  321.58   19.04
   1   2   5  355.05   19.68
   1   2   5  324.77   20.57
  -1  -2  -5  354.35   19.78
   1   2   5  336.28   19.63
  -1  -2  -6   74.61    6.09
   1   2   6   72.89    5.09
  -1  -2  -6   70.76    6.49
   1   2   6   71.31    5.04
   1   2   6   66.08    6.00
   1   2   6   62.19    6.41
   1   2   6   73.01    5.85
  -1  -2  -6   72.86    5.89
  -1  -2  -6   75.33    6.15
   1   2   6   70.76    5.99
  -1  -2  -7  145.06   10.62
  -1  -2  -7  152.99   11.32
   1   2   7  149.29    9.22
   1   2   7  160.50   10.92
   1   2   7  132.86    8.74
   1   2   7  161.27   10.42
  -1  -2  -7  155.85   10.38
  -1  -2  -7  158.30   10.65
   1   2   7  148.02   10.64
   1   2   8  313.63   19.08
  -1  -2  -8  291.46   18.29
  -1  -2  -8  294.82   18.57
   1   2   8  262.16   18.40
  -1  -2  -8  290.69   18.74
   1   2   8  283.59   16.80
  -1  -2  -8  300.81   19.65
   1   2   8  296.25   16.09
   1   2   8  328.84   18.71
   1   2   8  282.43   16.24
  -1  -2  -9  210.88   14.07
  -1  -2  -9  201.93   13.76
   1   2   9  190.79   14.30
   1   2   9  195.59   14.00
  -1  -2  -9  213.67   14.50
   1   2   9  174.52   11.63
  -1  -2  -9  179.71   14.70
   1   2   9  205.20   11.26
  -1  -2  -9  192.64   11.32
   1   2   9  210.98   13.99
  -1  -2 -10   98.25    8.70
  -1  -2 -10   96.83    8.58
   1   2  10   79.21    8.70
   1   2  10   81.39    8.37
  -1  -2 -10   87.02    8.71
  -1  -2 -10   97.43    9.90
   1   2  10   98.23    6.07
  -1  -2 -10   93.00    6.19
   1   2  10   96.87    8.55
  -1  -2 -11   49.61    6.15
  -1  -2 -11   63.14    6.90
   1   2  11   62.85    7.40
   1   2  11   50.73    6.38
  -1  -2 -11   47.97    6.72
  -1  -2 -11   50.34    7.38
   1   2  11   53.11    4.00
  -1  -2 -11   55.09    4.23
   1   2  11   47.12    6.18
   1   2  12   72.58    7.94
   1   2  12   78.86    5.19
  -1  -2 -12   67.42    5.35
   1   2  12   55.88    8.09
  -1  -2 -12   64.70    7.65
  -1  -2 -12   61.11    7.70
   1   2  12   70.12    8.09
  -1  -2 -12   84.26    9.00
  -1  -2 -12   59.94    8.60
  -1  -2 -12   73.89    5.71
   1   2  12   66.80    5.57
  -1  -2 -12   71.25    5.62
  -1  -2 -12   70.39    5.68
   1   2  13   54.77    4.94
   1   2  13   59.80    7.51
   1   2  13   58.33    7.49
   1   2  13   59.18    4.46
  -1  -2 -13   60.49    4.88
   1   2  13   57.98    8.20
  -1  -2 -13   50.31    6.92
  -1  -2 -13   58.41    7.63
  -1  -2 -13   45.80    7.76
  -1  -2 -13   49.76    4.84
  -1  -2 -13   58.23    5.11
   1   2  13   61.73    5.21
  -1  -2 -13   59.86    5.15
   1   2  14   15.03    4.03
   1   2  14   17.68    2.68
   1   2  14   16.51    2.25
  -1  -2 -14   14.10    2.54
   1   2  14   15.08    4.80
  -1  -2 -14   13.19    3.67
  -1  -2 -14   18.31    4.88
  -1  -2 -14   16.33    2.80
  -1  -2 -14   13.60    4.85
  -1  -2 -14   15.80    2.76
  -1  -2 -14   12.17    2.42
   1   2  14   11.22    2.45
   1   2  14   11.72    2.47
   1   2  15   26.66    3.33
   1   2  15   19.34    4.79
   1   2  15   35.90    3.25
  -1  -2 -15   31.66    3.60
  -1  -2 -15   26.82    5.47
  -1  -2 -15   33.30    3.81
  -1  -2 -15   25.84    6.55
  -1  -2 -15   28.65    3.58
  -1  -2 -15   29.87    3.69
   1   2  15   30.13    3.86
   1   2  15   31.09    3.88
   1   2  16   38.01    3.94
  -1  -2 -16   40.16    6.67
  -1  -2 -16   39.27    4.09
   1   2  16   33.92    3.42
   1   2  16   38.67    4.34
  -1  -2 -16   48.67    4.61
  -1  -2 -16   41.12    4.27
   1   2  16   45.46    4.61
  -1  -2 -16   48.40    4.60
   1   2  17   23.61    2.70
  -1  -2 -17   18.32    2.75
  -1  -2 -17   14.59    2.68
  -1  -2 -17   14.44    2.65
   1   2  17   26.06    3.44
   1   2  17   14.82    2.86
  -1  -2 -17   20.26    2.94
  -1  -2 -18  148.52    9.67
   1   2  18  164.63   10.22
  -1  -2 -18  150.26    9.81
  -1  -2 -18  153.39    9.81
  -1  -2 -18  147.46    9.74
   1   2  18  130.40    9.77
  -1  -2 -19   22.75    2.65
  -1  -2 -19   21.11    2.54
  -1  -2 -19   23.47    2.64
   1   2  19   21.32    2.90
   1   2  19   19.63    2.70
  -1  -2 -20    5.34    1.48
   1   2  20    7.99    1.57
  -1  -2 -20    6.91    1.32
  -1  -2 -20    5.78    1.35
   1   2  20    7.74    1.31
   1   2  20    7.62    1.65
   1   2  20    3.51    1.56
   1   2  20    7.64    1.68
   1   2  21    3.46    1.01
   1   2  21    5.12    1.29
   1   3 -21   71.81    4.26
   1   3 -21   70.68    4.34
   1   3 -20   26.91    2.62
   1   3 -20   25.42    2.62
  -1  -3  20   20.27    2.48
  -1  -3  19    1.75    1.17
  -1  -3  19    2.63    1.81
   1   3 -19    1.31    1.58
   1   3 -19    1.11    1.69
  -1  -3  19    2.80    1.44
   1   3 -19    2.47    1.13
  -1  -3  18  103.44    7.32
   1   3 -18   91.42    7.13
  -1  -3  18   95.44    7.02
   1   3 -18  105.63    7.28
  -1  -3  18   96.39    6.61
   1   3 -18   92.76    6.52
  -1  -3  17   -0.23    1.20
   1   3 -17    1.63    1.33
   1   3 -17   -0.32    1.73
   1   3 -17    0.65    1.95
  -1  -3  17   -0.91    1.69
   1   3 -17   -0.46    1.37
  -1  -3  16   29.18    3.13
   1   3 -16   23.45    2.81
   1   3 -16   26.60    3.12
   1   3 -16   31.03    3.91
   1   3 -16   28.47    3.72
  -1  -3  16   25.41    2.86
  -1  -3  16   25.10    3.46
  -1  -3  15   36.47    3.51
   1   3 -15   22.62    2.90
   1   3 -15   24.95    3.23
  -1  -3  15   27.09    5.91
   1   3 -15   28.26    6.48
   1   3 -15   27.46    3.72
   1   3 -15   26.75    3.82
  -1  -3  15   31.45    3.85
  -1  -3  15   27.79    3.03
   1   3 -14  111.91    7.62
  -1  -3  14  118.27    7.47
   1   3 -14  108.36    7.82
  -1  -3  14  100.65   12.25
  -1  -3  14  100.66   10.38
   1   3 -14  114.74   13.23
  -1  -3  14  104.81   10.27
   1   3 -14  118.25    8.65
   1   3 -14  110.63    8.55
  -1  -3  14  120.11    8.56
  -1  -3  14  114.55    7.85
  -1  -3  13  191.61   12.09
   1   3 -13  175.26   11.25
   1   3 -13  192.88   11.64
  -1  -3  13  185.51   11.15
  -1  -3  13  184.09   17.00
  -1  -3  13  183.05   14.74
   1   3 -13  188.54   17.25
  -1  -3  13  181.83   14.48
   1   3 -13  177.19   12.24
   1   3 -13  173.44   12.13
  -1  -3  13  178.72   12.09
  -1  -3  13  203.05   11.66
  -1  -3  12  119.83    8.28
   1   3 -12  116.36    7.59
  -1  -3  12  117.62    7.51
   1   3 -12  128.21   12.70
   1   3 -12  119.22    7.86
  -1  -3  12  126.67   12.76
  -1  -3  12  105.09   10.26
   1   3 -12  107.34   11.99
  -1  -3  12  105.67   10.07
   1   3 -12  102.98    9.60
   1   3 -12  115.67    8.55
  -1  -3  12  122.89    8.44
   1   3 -12  117.83    8.51
  -1  -3  12  120.31    7.82
   1   3 -11  123.40    8.10
  -1  -3  11  132.31    8.80
   1   3 -11  111.30   11.90
   1   3 -11  145.76    8.55
  -1  -3  11  130.17   12.15
  -1  -3  11  127.08    8.09
  -1  -3  11  129.99   12.82
  -1  -3  11  127.10   11.10
  -1  -3  11  122.12   10.61
   1   3 -11  122.03   12.70
   1   3 -11  136.73   10.59
   1   3 -11  133.69    9.09
   1   3 -11  137.10    9.07
  -1  -3  11  129.02    8.34
  -1  -3  10   54.96    6.67
   1   3 -10   56.80    7.30
   1   3 -10   51.15    3.92
   1   3 -10   48.23    5.03
  -1  -3  10   51.90    3.71
  -1  -3  10   41.37    5.70
  -1  -3  10   43.56    6.72
  -1  -3  10   47.20    5.57
   1   3 -10   33.54    5.12
   1   3 -10   55.85    5.53
   1   3 -10   61.71    7.59
  -1  -3  10   49.73    6.04
   1   3 -10   41.97    3.55
  -1  -3  10   41.52    3.68
   1   3  -9  475.61   28.32
   1   3  -9  490.74   31.14
  -1  -3   9  487.72   28.98
  -1  -3   9  500.41   29.61
   1   3  -9  497.43   29.44
  -1  -3   9  524.19   31.56
  -1  -3   9  464.68   29.36
  -1  -3   9  467.31   26.41
  -1  -3   9  480.29   26.27
   1   3  -9  478.09   30.79
   1   3  -9  527.78   26.57
   1   3  -9  470.10   28.32
  -1  -3   9  426.58   29.50
   1   3  -8  342.49   23.01
   1   3  -8  348.18   20.69
  -1  -3   8  365.81   21.57
  -1  -3   8  369.64   22.11
   1   3  -8  345.10   21.69
  -1  -3   8  332.00   22.96
  -1  -3   8  338.09   21.80
  -1  -3   8  325.45   19.15
   1   3  -8  363.39   23.16
   1   3  -8  373.18   19.24
   1   3  -8  329.89   20.93
  -1  -3   8  353.04   19.10
  -1  -3   8  326.40   21.91
   1   3  -7  306.58   18.73
  -1  -3   7  341.17   20.30
   1   3  -7  308.55   20.71
  -1  -3   7  317.27   19.59
   1   3  -7  339.01   20.03
  -1  -3   7  325.67   21.30
   1   3  -7  328.00   18.95
  -1  -3   7  313.26   20.12
  -1  -3   7  298.67   19.91
   1   3  -7  322.71   21.05
   1   3  -7  334.33   19.55
   1   3  -6  171.08   11.14
   1   3  -6  197.98   13.33
  -1  -3   6  209.47   12.94
   1   3  -6  182.84   12.26
   1   3  -6  185.34   11.76
   1   3  -6  190.23   12.17
   1   3  -6  197.52   13.44
  -1  -3   6  184.83   12.35
  -1  -3   6  157.80   12.41
   1   3  -5  162.86    9.69
   1   3  -5  168.93   11.51
   1   3  -5  162.98   10.82
  -1  -3   5  172.71   11.32
  -1  -3   5  153.84   11.20
   1   3  -5  161.63   10.78
   1   3  -5  161.73   11.64
  -1  -3   5  152.26   10.67
   1   3  -4   57.78    3.81
  -1  -3   4   58.76    4.79
   1   3  -4   57.43    5.25
  -1  -3   4   57.66    5.35
   1   3  -4   59.43    4.91
   1   3  -4   48.04    5.31
  -1  -3   4   47.16    5.78
   1   3  -4   58.80    5.04
   1   3  -4   63.01    5.71
  -1  -3   4   49.85    4.58
   1   3  -3 4067.18  228.48
  -1  -3   3 4646.71  230.75
  -1  -3   3 4696.60  229.92
   1   3  -3 4671.77  230.06
   1   3  -3 4587.42  231.24
  -1  -3   3 4717.26  231.91
   1   3  -3 4279.66  230.85
   1   3  -3 4771.13  230.51
  -1  -3   2   93.42    6.53
  -1  -3   2   99.05    7.25
   1   3  -2   95.20    7.53
  -1  -3   2  102.73    7.90
   1   3  -2   91.52    7.19
   1   3  -2   98.08    7.19
   1   3  -1 9298.52  487.79
  -1  -3   1 9613.96  487.70
  -1  -3   1 9247.78  488.58
   1   3  -1 9999.00  488.51
  -1  -3   1 9432.70  489.20
   1   3  -1 8912.10  489.02
   1   3  -1 9010.47  488.41
  -1  -3   0   55.65    3.58
  -1  -3   0   49.39    3.85
   1   3   0   53.96    4.10
   1   3   0   46.68    4.83
  -1  -3   0   45.79    4.96
  -1  -3  -1 1909.09   94.81
  -1  -3  -1 2012.25   94.89
   1   3   1 2098.83   94.97
   1   3   1 1881.26   96.16
  -1  -3  -1 1989.98   95.54
   1   3   1 1661.47   93.77
   1   3   1 1899.37   96.55
  -1  -3  -2  649.17   32.61
  -1  -3  -2  560.75   31.98
   1   3   2  632.57   32.05
  -1  -3  -2  575.33   33.29
   1   3   2  616.75   32.90
   1   3   2  579.92   31.68
   1   3   2  582.76   33.47
   1   3   2  592.85   32.12
   1   3   2  606.89   33.91
   1   3   3  180.79   13.23
  -1  -3  -3  239.28   13.60
   1   3   3  233.59   12.45
   1   3   3  225.17   12.80
   1   3   3  231.27   13.02
   1   3   3  223.68   14.65
   1   3   4  601.78   31.84
   1   3   4  541.01   30.23
  -1  -3  -4  605.99   32.09
   1   3   4  593.86   31.45
   1   3   4  590.52   33.24
   1   3   4  572.28   31.39
  -1  -3  -4  634.33   32.38
  -1  -3  -5  295.00   17.56
   1   3   5  289.59   16.99
  -1  -3  -5  297.02   18.12
   1   3   5  263.91   16.91
   1   3   5  285.55   16.85
   1   3   5  284.82   18.59
   1   3   5  289.53   17.04
  -1  -3  -5  299.39   17.67
  -1  -3  -6   20.22    3.04
  -1  -3  -6   16.28    2.89
   1   3   6   13.33    2.24
  -1  -3  -6    9.69    2.92
   1   3   6   12.81    2.15
   1   3   6    9.56    3.11
   1   3   6   14.84    2.38
   1   3   6    9.56    2.35
  -1  -3  -7  222.85   14.50
   1   3   7  216.44   14.29
  -1  -3  -7  203.53   14.26
   1   3   7  206.89   13.18
  -1  -3  -7  230.20   14.80
   1   3   7  223.00   13.46
  -1  -3  -7  222.64   15.45
   1   3   7  215.17   12.11
   1   3   7  222.63   15.62
   1   3   7  212.63   12.29
   1   3   7  199.78   13.66
   1   3   8  158.07    8.72
  -1  -3  -8  151.37   11.26
   1   3   8  140.00   11.29
  -1  -3  -8  154.57   11.53
   1   3   8  124.46    9.38
  -1  -3  -8  149.45   11.67
   1   3   8  162.16   10.27
  -1  -3  -8  186.26   13.12
   1   3   8  161.58    9.01
  -1  -3  -8  150.95    8.97
   1   3   8  143.32   10.81
   1   3   8  147.95    9.16
   1   3   9   42.76    3.12
   1   3   9   36.21    5.12
  -1  -3  -9   52.83    5.74
  -1  -3  -9   42.77    5.53
   1   3   9   34.59    5.28
  -1  -3  -9   55.25    6.35
   1   3   9   38.67    4.03
  -1  -3  -9   47.99    6.49
   1   3   9   49.53    3.51
  -1  -3  -9   45.31    3.54
   1   3   9   47.21    5.25
   1   3   9   43.33    3.66
   1   3  10  167.03   14.37
   1   3  10  188.00   10.93
  -1  -3 -10  196.11   14.77
  -1  -3 -10  189.16   14.23
   1   3  10  198.86   15.25
  -1  -3 -10  211.60   15.55
  -1  -3 -10  203.64   15.98
  -1  -3 -10  192.82   11.52
   1   3  10  191.54   11.38
   1   3  10  206.64   11.79
   1   3  10  196.42   14.10
  -1  -3 -11  431.69   27.71
  -1  -3 -11  411.50   28.38
   1   3  11  415.38   22.80
   1   3  11  395.22   23.46
  -1  -3 -11  413.68   22.98
   1   3  11  413.95   23.16
   1   3  11  383.39   25.78
  -1  -3 -11  410.19   27.01
   1   3  11  395.02   27.18
  -1  -3 -11  425.98   26.65
   1   3  12  194.62   15.77
   1   3  12  224.63   13.29
   1   3  12  189.76   16.87
  -1  -3 -12  197.88   16.19
  -1  -3 -12  233.46   17.40
   1   3  12  222.44   12.85
  -1  -3 -12  217.92   13.06
   1   3  12  195.16   13.38
  -1  -3 -12  224.75   18.59
  -1  -3 -12  221.67   17.77
  -1  -3 -12  221.62   13.55
  -1  -3 -12  210.67   13.43
   1   3  12  210.37   13.34
  -1  -3 -12  222.66   13.56
  -1  -3 -12  217.89   13.12
   1   3  13  299.33   18.06
   1   3  13  298.16   17.59
  -1  -3 -13  327.44   18.08
  -1  -3 -13  292.85   21.80
  -1  -3 -13  292.21   22.29
   1   3  13  251.89   22.12
  -1  -3 -13  285.77   22.83
  -1  -3 -13  287.12   23.66
   1   3  13  311.58   18.37
  -1  -3 -13  308.58   18.43
  -1  -3 -13  307.04   18.43
   1   3  13  317.57   18.38
  -1  -3 -13  322.00   18.52
  -1  -3 -13  300.72   17.87
   1   3  14   14.34    2.54
  -1  -3 -14   18.21    2.70
   1   3  14   12.62    2.19
  -1  -3 -14   12.94    4.34
  -1  -3 -14    9.25    3.36
   1   3  14    6.77    3.94
  -1  -3 -14   17.29    2.87
  -1  -3 -14   25.08    6.32
  -1  -3 -14    6.76    3.93
  -1  -3 -14   14.00    2.65
  -1  -3 -14   17.77    2.96
   1   3  14   17.33    2.96
  -1  -3 -14   17.06    2.40
   1   3  14   17.86    2.95
   1   3  15  176.25   11.88
   1   3  15  176.53   11.90
   1   3  15  189.82   11.49
  -1  -3 -15  186.61   11.91
  -1  -3 -15  143.99   14.86
  -1  -3 -15  193.30   17.07
  -1  -3 -15  204.57   18.12
  -1  -3 -15  186.54   12.19
  -1  -3 -15  194.48   12.30
   1   3  15  176.67   12.12
  -1  -3 -15  189.72   12.22
   1   3  15  206.51   12.52
   1   3  16    6.91    1.95
   1   3  16    6.96    1.87
   1   3  16    8.44    1.81
  -1  -3 -16    6.81    1.59
  -1  -3 -16    8.16    2.25
  -1  -3 -16    5.78    2.15
  -1  -3 -16    8.93    2.31
   1   3  16    3.98    2.18
  -1  -3 -16   11.49    2.62
   1   3  17  171.98   11.12
   1   3  17  172.88   11.38
  -1  -3 -17  185.61   11.64
  -1  -3 -17  190.11   11.69
   1   3  17  183.97   11.75
  -1  -3 -17  183.92   11.63
  -1  -3 -17  177.90   11.42
   1   3  17  176.89   10.91
   1   3  18   53.01    4.37
  -1  -3 -18   51.62    4.38
  -1  -3 -18   53.34    4.53
   1   3  18   45.14    4.41
  -1  -3 -18   49.49    4.37
  -1  -3 -18   45.83    4.21
  -1  -3 -19  127.24    8.23
  -1  -3 -19  143.42    8.34
  -1  -3 -19  139.81    8.30
   1   3  19  128.55    8.36
   1   3  19  117.16    8.14
   1   3  20   13.31    1.83
  -1  -3 -20   12.41    1.43
  -1  -3 -20   10.34    1.35
   1   3  20   12.00    1.59
   1   3  20   11.90    1.69
   1   3  20   11.11    1.60
   1   4 -20    4.70    1.34
   1   4 -20    6.50    1.19
   1   4 -19    5.14    1.49
   1   4 -19    3.74    1.55
  -1  -4  19    4.28    1.11
   1   4 -19    2.30    1.16
  -1  -4  18    9.28    2.03
   1   4 -18   12.17    2.37
   1   4 -18   12.49    2.36
  -1  -4  18   12.55    1.83
   1   4 -18    8.05    1.72
  -1  -4  17   20.50    2.45
  -1  -4  17   22.50    3.18
   1   4 -17   16.69    3.01
   1   4 -17   25.87    3.31
  -1  -4  17   21.27    2.95
   1   4 -17   15.93    2.52
  -1  -4  16  116.02    8.91
   1   4 -16  131.63    9.16
   1   4 -16  128.83    9.20
  -1  -4  16  117.84    8.73
  -1  -4  16  129.52    8.26
   1   4 -16  120.09    8.41
  -1  -4  15  163.64   11.19
   1   4 -15  154.68    9.97
   1   4 -15  177.05   16.48
  -1  -4  15  158.03   10.06
   1   4 -15  162.34   10.57
   1   4 -15  173.38   11.35
   1   4 -15  156.89   11.22
  -1  -4  15  165.85   11.08
  -1  -4  15  173.91   10.52
  -1  -4  14    1.48    1.44
  -1  -4  14    1.06    1.90
   1   4 -14    1.00    1.11
   1   4 -14    1.27    3.48
  -1  -4  14    0.22    1.20
   1   4 -14   -0.55    1.66
  -1  -4  14    3.78    3.26
   1   4 -14   -1.24    3.41
  -1  -4  14   -0.87    1.94
   1   4 -14   -0.37    1.75
   1   4 -14    1.87    2.11
  -1  -4  14   -0.68    1.86
  -1  -4  13    3.58    1.37
   1   4 -13    5.60    1.40
  -1  -4  13    3.73    1.74
  -1  -4  13    9.88    1.78
   1   4 -13    3.67    3.36
   1   4 -13    4.76    1.87
  -1  -4  13   -1.23    3.37
  -1  -4  13    3.51    2.33
   1   4 -13    3.60    2.91
  -1  -4  13    4.26    2.71
   1   4 -13    4.76    2.02
   1   4 -13    3.61    1.82
  -1  -4  13    4.65    1.86
  -1  -4  12  165.62   15.94
  -1  -4  12  159.40   13.20
   1   4 -12  189.49   16.56
   1   4 -12  174.87   10.73
  -1  -4  12  175.45   10.44
  -1  -4  12  175.16   11.26
   1   4 -12  152.79   10.04
   1   4 -12  168.21   15.82
  -1  -4  12  152.24   13.71
   1   4 -12  164.84   11.41
  -1  -4  12  158.60   11.11
   1   4 -12  183.68   11.55
  -1  -4  12  176.60   10.60
  -1  -4  11  670.55   41.71
  -1  -4  11  609.19   38.29
  -1  -4  11  652.53   34.87
   1   4 -11  595.29   37.36
   1   4 -11  649.36   41.30
   1   4 -11  689.33   35.21
  -1  -4  11  677.11   35.76
   1   4 -11  604.00   34.54
   1   4 -11  669.41   41.42
   1   4 -11  612.73   38.80
  -1  -4  11  628.87   38.87
   1   4 -11  662.05   35.92
   1   4 -11  653.47   36.00
  -1  -4  11  601.26   35.49
  -1  -4  11  654.59   35.00
  -1  -4  10  474.19   29.77
  -1  -4  10  512.44   32.65
   1   4 -10  469.87   29.16
  -1  -4  10  499.08   26.53
   1   4 -10  528.33   32.64
   1   4 -10  450.17   26.14
   1   4 -10  464.06   30.07
  -1  -4  10  472.14   30.15
   1   4 -10  500.99   32.31
  -1  -4  10  511.18   30.89
   1   4 -10  507.32   27.45
   1   4 -10  483.72   27.41
  -1  -4  10  480.16   26.56
   1   4  -9   66.56    4.64
  -1  -4   9   81.27    7.98
   1   4  -9   76.44    8.46
  -1  -4   9   70.24    7.21
   1   4  -9   69.47    7.48
   1   4  -9   59.68    6.52
  -1  -4   9   74.55    4.95
   1   4  -9   72.26    8.40
  -1  -4   9   56.79    7.82
  -1  -4   9   66.38    4.82
  -1  -4   9   59.72    6.86
   1   4  -8   46.77    3.66
   1   4  -8   42.94    4.31
   1   4  -8   51.54    6.79
   1   4  -8   42.67    5.68
  -1  -4   8   47.96    5.75
  -1  -4   8   61.76    6.65
  -1  -4   8   57.72    4.01
   1   4  -8   46.94    6.54
   1   4  -8   51.23    5.71
   1   4  -8   61.54    4.02
   1   4  -8   57.95    5.38
  -1  -4   8   47.34    6.82
  -1  -4   8   55.20    6.14
   1   4  -7 1273.50   67.32
   1   4  -7 1166.27   68.05
   1   4  -7 1278.26   71.38
  -1  -4   7 1362.51   71.19
   1   4  -7 1277.25   70.37
   1   4  -7 1259.57   70.11
   1   4  -7 1250.73   71.73
   1   4  -7 1347.25   67.50
  -1  -4   7 1321.31   67.49
   1   4  -7 1278.11   69.60
  -1  -4   7 1168.39   70.17
  -1  -4   6  117.98    9.62
   1   4  -6  116.60    9.80
   1   4  -6  112.38    9.01
   1   4  -6   98.28    7.14
   1   4  -6  102.18    8.83
   1   4  -6  121.33    6.93
  -1  -4   6  117.69    6.98
   1   4  -6  114.26    9.97
   1   4  -6  119.07    6.86
  -1  -4   6  100.69    9.00
   1   4  -5  578.35   35.32
  -1  -4   5  695.03   37.59
   1   4  -5  692.22   38.44
  -1  -4   5  740.08   38.54
   1   4  -5  710.46   37.68
   1   4  -5  681.10   38.72
   1   4  -5  661.18   37.76
  -1  -4   5  740.68   40.39
  -1  -4   5  676.86   35.28
   1   4  -4    8.75    2.72
  -1  -4   4    9.41    3.41
   1   4  -4   11.68    2.47
  -1  -4   4    7.44    2.16
   1   4  -4    6.74    1.01
  -1  -4   4    7.64    2.46
   1   4  -4   10.44    2.59
   1   4  -4    8.74    2.69
   1   4  -3  285.57   18.80
  -1  -4   3  306.05   19.53
  -1  -4   3  297.45   17.64
  -1  -4   3  284.24   18.17
   1   4  -3  273.66   18.14
   1   4  -3  281.74   17.99
  -1  -4   2  486.11   28.24
  -1  -4   2  475.74   27.32
   1   4  -2  459.61   27.21
   1   4  -2  506.47   28.15
   1   4  -2  503.55   28.32
   1   4  -2  455.37   28.66
  -1  -4   2  497.91   29.36
   1   4  -2  470.19   28.87
  -1  -4   1 2741.27  121.20
   1   4  -1 2859.44  122.17
   1   4  -1 2601.60  120.94
  -1  -4   1 2839.61  121.08
  -1  -4   1 2808.95  123.67
   1   4  -1 2887.41  124.00
   1   4  -1 2701.04  123.15
  -1  -4   0  539.99   30.78
   1   4   0  485.17   30.48
  -1  -4   0  605.46   31.17
  -1  -4   0  570.07   32.91
   1   4   0  585.04   32.67
   1   4   0  613.93   33.22
  -1  -4  -1  790.94   34.87
  -1  -4  -1  894.21   34.81
  -1  -4  -1  815.91   36.56
   1   4   1  847.97   37.00
  -1  -4  -1  874.92   35.68
  -1  -4  -1  820.25   37.71
   1   4   1  865.05   37.48
   1   4   2  192.80   13.04
  -1  -4  -2  204.17   11.46
   1   4   2  202.13   11.94
  -1  -4  -2  182.65   12.31
   1   4   2  172.28   10.65
  -1  -4  -2  179.01   10.96
   1   4   2  150.74    9.81
  -1  -4  -2  198.66   11.84
   1   4   2  187.51   12.65
   1   4   3   75.05    7.03
   1   4   3   79.90    5.14
  -1  -4  -3   71.08    5.97
   1   4   3   66.12    5.90
  -1  -4  -3   62.44    6.30
   1   4   3   73.88    4.94
   1   4   3   65.50    6.72
   1   4   4  637.47   38.43
   1   4   4  778.96   41.95
  -1  -4  -4  685.21   40.67
   1   4   4  748.63   38.43
   1   4   4  745.32   40.25
  -1  -4  -4  797.51   40.53
   1   4   4  733.58   39.05
  -1  -4  -5    8.12    2.38
  -1  -4  -5    2.54    1.98
   1   4   5    2.77    0.65
  -1  -4  -5    3.29    2.07
   1   4   5    2.53    1.52
   1   4   5    5.18    1.01
   1   4   5    2.01    1.40
   1   4   5    4.48    1.06
   1   4   5    0.63    0.93
   1   4   5    1.77    2.09
   1   4   5    3.36    1.16
   1   4   6  133.99    8.08
  -1  -4  -6  135.60   10.48
   1   4   6  136.26    9.81
   1   4   6  140.25    9.68
   1   4   6  137.63    7.91
  -1  -4  -6  152.06   10.72
   1   4   6  141.80   10.08
   1   4   6  124.28    8.21
   1   4   6  156.24   11.89
   1   4   6  128.16    8.88
  -1  -4  -7  287.95   15.87
   1   4   7  294.76   15.96
  -1  -4  -7  317.68   19.40
   1   4   7  288.55   17.78
   1   4   7  297.33   15.75
  -1  -4  -7  257.36   18.49
  -1  -4  -7  265.15   18.21
   1   4   7  285.50   18.07
   1   4   7  267.70   17.68
   1   4   7  272.94   17.09
   1   4   7  264.70   16.07
   1   4   7  293.97   20.04
  -1  -4  -8  269.90   15.31
  -1  -4  -8  288.09   19.07
   1   4   8  261.84   17.02
  -1  -4  -8  277.02   18.07
   1   4   8  249.67   17.65
  -1  -4  -8  275.67   18.64
   1   4   8  277.75   15.05
   1   4   8  252.84   16.72
   1   4   8  269.83   15.57
  -1  -4  -9  231.65   16.30
   1   4   9  236.28   13.26
  -1  -4  -9  228.79   16.92
   1   4   9  233.18   16.53
   1   4   9  225.04   15.10
  -1  -4  -9  256.26   17.81
  -1  -4  -9  239.22   13.61
   1   4   9  226.58   13.80
   1   4  10  101.22    9.90
  -1  -4 -10  118.48    9.98
  -1  -4 -10  103.10   10.27
   1   4  10  108.39    6.80
   1   4  10  103.98    7.68
  -1  -4 -10  115.40   11.16
   1   4  10  110.00    7.85
  -1  -4 -10  117.97    7.40
   1   4  10  106.55    7.45
   1   4  11  162.01   10.77
   1   4  11  167.13    9.97
  -1  -4 -11  172.38   14.67
   1   4  11  146.51   13.64
  -1  -4 -11  163.26   13.44
  -1  -4 -11  181.81   10.71
   1   4  11  157.11   11.05
   1   4  11  176.33   10.56
  -1  -4 -11  170.60   14.97
  -1  -4 -11  159.60   11.09
   1   4  11  172.71   10.92
  -1  -4 -11  172.33   11.27
  -1  -4 -11  175.66   10.92
   1   4  11  176.33   10.88
   1   4  12   71.83    5.92
   1   4  12   84.13    5.82
  -1  -4 -12   79.20    5.88
   1   4  12   76.70    6.41
   1   4  12   56.78    8.08
  -1  -4 -12   81.00    9.37
  -1  -4 -12   78.82    8.50
   1   4  12   72.67    5.09
  -1  -4 -12   82.30    9.86
   1   4  12   77.01    6.09
  -1  -4 -12   78.63    6.39
  -1  -4 -12   73.90    6.25
   1   4  12   71.03    5.97
  -1  -4 -12   90.30    6.59
  -1  -4 -12   73.04    5.98
   1   4  13    1.46    1.62
  -1  -4 -13    0.54    1.63
   1   4  13    0.35    2.02
   1   4  13    2.44    1.45
  -1  -4 -13    2.45    2.36
   1   4  13    0.99    2.73
  -1  -4 -13    3.41    2.27
  -1  -4 -13    2.07    2.68
  -1  -4 -13    4.50    3.56
  -1  -4 -13    1.03    1.89
  -1  -4 -13    0.34    1.65
   1   4  13    2.15    1.80
  -1  -4 -13    1.74    1.61
   1   4  13    1.89    1.61
   1   4  14   58.91    5.26
  -1  -4 -14   59.92    5.22
   1   4  14   57.97    4.92
  -1  -4 -14   57.53    4.96
   1   4  14   61.43    5.72
  -1  -4 -14   65.20    7.73
  -1  -4 -14   51.48    7.99
  -1  -4 -14   64.06    9.33
   1   4  14   69.66    5.66
  -1  -4 -14   58.01    5.50
  -1  -4 -14   67.98    5.81
  -1  -4 -14   69.32    5.48
   1   4  14   63.09    5.50
  -1  -4 -14   57.14    5.49
   1   4  15   17.24    2.66
   1   4  15    6.58    1.81
   1   4  15   11.18    1.99
  -1  -4 -15   10.63    2.04
  -1  -4 -15   13.98    2.37
  -1  -4 -15   10.30    2.48
  -1  -4 -15   14.53    2.65
   1   4  15   14.31    2.65
   1   4  15    8.03    2.28
  -1  -4 -15   13.81    2.33
  -1  -4 -15   12.21    2.66
   1   4  16    1.09    1.65
   1   4  16    0.79    1.29
   1   4  16   -1.58    1.29
  -1  -4 -16    0.51    1.45
  -1  -4 -16    0.20    1.23
  -1  -4 -16   -0.30    1.59
  -1  -4 -16   -0.61    1.84
   1   4  16   -1.20    1.96
  -1  -4 -16    0.70    1.29
   1   4  16    0.30    1.64
  -1  -4 -16   -1.81    2.01
   1   4  17    3.53    1.47
   1   4  17    3.59    1.52
  -1  -4 -17    2.27    1.42
   1   4  17    2.12    1.21
  -1  -4 -17    4.70    1.87
  -1  -4 -17    4.40    1.78
   1   4  17    3.22    1.72
   1   4  17    2.61    1.65
  -1  -4 -17    5.97    2.02
   1   4  18   32.68    3.26
   1   4  18   34.93    3.00
  -1  -4 -18   37.80    3.31
   1   4  18   36.38    3.42
  -1  -4 -18   35.57    3.36
  -1  -4 -18   40.09    3.44
   1   4  18   32.43    3.42
  -1  -4 -18   34.81    3.36
  -1  -4 -19    1.93    1.01
   1   4  19    4.06    1.63
  -1  -4 -19    2.12    1.11
  -1  -4 -19    0.67    1.14
   1   4  19    2.33    1.41
   1   4  19    2.48    1.19
   1   4  20   48.81    3.48
   1   4  20   55.26    3.72
   1   4  20   53.84    3.58
   1   4  20   61.20    3.83
   1   5 -20    0.26    0.67
  -1  -5  20    0.71    0.78
  -1  -5  20   -1.50    1.04
   1   5 -20    0.93    0.81
   1   5 -19    4.08    1.13
   1   5 -19    3.89    1.49
  -1  -5  19    1.34    1.34
   1   5 -18   37.12    3.19
   1   5 -18   34.79    3.58
  -1  -5  18   37.15    3.65
   1   5 -18   37.44    3.26
  -1  -5  17   33.79    3.86
   1   5 -17   34.05    3.79
  -1  -5  17   36.55    3.07
   1   5 -17   32.06    3.31
  -1  -5  16   22.37    2.50
  -1  -5  16   20.46    3.22
   1   5 -16   22.02    3.37
   1   5 -16   25.89    3.38
  -1  -5  16   21.56    2.44
  -1  -5  16   20.39    2.37
   1   5 -16   20.10    2.85
  -1  -5  15  298.24   17.79
   1   5 -15  280.94   17.03
  -1  -5  15  285.27   16.58
  -1  -5  15  297.10   17.41
   1   5 -15  286.05   17.82
   1   5 -15  288.80   17.81
  -1  -5  15  280.67   16.67
  -1  -5  14  247.73   14.94
   1   5 -14  206.95   19.42
  -1  -5  14  216.19   13.64
   1   5 -14  245.97   14.28
  -1  -5  14  224.41   19.92
  -1  -5  14  212.20   17.91
   1   5 -14  228.74   14.89
  -1  -5  14  218.84   14.39
   1   5 -14  256.91   15.11
  -1  -5  14  226.55   13.74
  -1  -5  13    0.46    1.13
  -1  -5  13   -0.36    2.06
   1   5 -13    1.25    3.22
  -1  -5  13    0.23    1.30
   1   5 -13    1.35    1.52
  -1  -5  13   -1.27    3.49
  -1  -5  13   -1.92    3.29
   1   5 -13    2.41    3.11
   1   5 -13    0.37    2.13
   1   5 -13    0.76    2.27
  -1  -5  13    1.29    1.61
  -1  -5  12   13.89    2.02
  -1  -5  12    5.82    2.18
   1   5 -12    4.79    3.31
  -1  -5  12    7.95    1.92
  -1  -5  12    7.42    3.60
   1   5 -12    5.78    3.52
  -1  -5  12    5.61    3.22
   1   5 -12    8.36    2.45
   1   5 -12    6.64    2.30
  -1  -5  12    5.02    1.96
  -1  -5  11   82.64    8.61
  -1  -5  11   90.71   11.30
  -1  -5  11  103.60    6.78
   1   5 -11   95.88    9.20
   1   5 -11   93.62   11.15
   1   5 -11   96.40    6.38
  -1  -5  11  105.53    7.51
  -1  -5  11   88.42   10.09
   1   5 -11  113.40   11.81
  -1  -5  11  100.06   10.38
   1   5 -11   84.05    9.66
   1   5 -11  104.54    7.77
   1   5 -11  101.62    7.64
  -1  -5  11   86.70    7.03
  -1  -5  11   87.41    6.50
  -1  -5  10   97.45   11.18
   1   5 -10   82.37    5.96
  -1  -5  10   84.27    5.95
   1   5 -10   81.59    9.80
   1   5 -10   78.23    8.19
   1   5 -10   86.12    5.74
  -1  -5  10   83.89    6.52
   1   5 -10   86.26   10.03
  -1  -5  10   67.01    8.43
   1   5 -10   84.52    9.19
  -1  -5  10   85.11    9.28
   1   5 -10   83.00    6.60
   1   5 -10   82.59    6.73
  -1  -5  10   83.21    6.39
  -1  -5  10   75.66    7.87
  -1  -5  10   82.70    5.84
  -1  -5   9  143.17   13.84
   1   5  -9  135.35   13.15
  -1  -5   9  140.40    9.00
   1   5  -9  124.42   11.49
   1   5  -9  152.19    9.10
   1   5  -9  154.22    8.92
  -1  -5   9  140.76    9.49
  -1  -5   9  143.12   12.51
   1   5  -9  113.37   12.21
   1   5  -9  141.28   12.29
  -1  -5   9  153.13   12.87
   1   5  -9  151.96    9.86
   1   5  -9  136.34    9.75
  -1  -5   9  144.45    8.96
  -1  -5   9  135.81   11.46
   1   5  -8   40.59    6.14
  -1  -5   8   37.49    5.69
   1   5  -8   40.91    5.89
   1   5  -8   38.60    6.22
   1   5  -8   46.55    3.58
  -1  -5   8   39.90    3.55
   1   5  -8   44.91    5.76
  -1  -5   8   38.04    5.15
   1   5  -8   35.09    4.93
   1   5  -8   44.38    3.49
   1   5  -7  652.89   34.90
   1   5  -7  635.63   39.24
  -1  -5   7  659.10   39.22
  -1  -5   7  604.91   38.27
   1   5  -7  645.09   38.34
  -1  -5   7  656.39   35.06
   1   5  -7  679.84   34.93
   1   5  -7  606.22   39.56
   1   5  -7  613.06   38.21
   1   5  -7  640.24   37.95
  -1  -5   7  612.89   38.01
   1   5  -6   28.55    5.04
   1   5  -6   31.06    4.53
  -1  -5   6   31.98    4.76
  -1  -5   6   44.21    5.68
   1   5  -6   29.37    5.35
  -1  -5   6   40.17    3.11
   1   5  -6   30.14    2.74
   1   5  -6   31.76    4.73
  -1  -5   6   33.05    4.63
   1   5  -6   28.86    2.62
   1   5  -6   37.37    2.92
  -1  -5   5   85.56    7.67
   1   5  -5   71.01    7.79
   1   5  -5   86.51    7.44
  -1  -5   5   80.66    7.94
   1   5  -5   73.57    8.04
   1   5  -5   77.94    7.67
   1   5  -5   78.10    4.98
  -1  -5   5   79.56    5.95
   1   5  -5   77.43    8.56
  -1  -5   5   71.38    8.76
   1   5  -5   77.91    5.03
   1   5  -5   77.20    5.09
  -1  -5   5   71.74    5.14
   1   5  -4  873.77   45.08
  -1  -5   4  818.30   45.17
  -1  -5   4  779.89   47.73
  -1  -5   4  911.37   48.94
  -1  -5   4  860.30   46.29
   1   5  -4  841.89   44.91
   1   5  -4  841.79   48.54
   1   5  -4  925.31   50.25
   1   5  -4  851.56   45.04
  -1  -5   4  866.16   50.63
   1   5  -4  827.34   49.85
   1   5  -3  762.41   39.94
   1   5  -3  772.99   42.47
  -1  -5   3  696.85   42.47
  -1  -5   3  738.44   41.29
   1   5  -3  778.27   43.49
  -1  -5   3  792.61   45.34
   1   5  -3  789.61   44.72
   1   5  -3  742.32   39.98
   1   5  -3  721.34   44.38
  -1  -5   2   55.34    5.67
   1   5  -2   60.29    6.29
   1   5  -2   53.19    5.30
  -1  -5   2   56.84    4.97
   1   5  -2   57.96    6.23
   1   5  -2   62.54    6.97
  -1  -5   2   53.95    7.17
   1   5  -2   52.91    3.79
   1   5  -2   45.91    6.34
   1   5  -1  152.36    8.77
  -1  -5   1  140.30   10.76
   1   5  -1  174.29   10.83
  -1  -5   1  153.24   11.64
   1   5  -1  172.85   11.77
  -1  -5   1  150.51   10.42
  -1  -5   1  158.30   12.93
   1   5  -1  144.01    8.90
   1   5  -1  164.46   12.79
   1   5  -1  151.83   12.36
   1   5   0  820.05   42.32
  -1  -5   0  748.21   45.45
  -1  -5   0  755.57   44.47
   1   5   0  838.11   44.19
   1   5   0  756.89   45.68
  -1  -5   0  830.87   44.40
   1   5   0  790.18   42.35
  -1  -5   0  790.29   47.05
   1   5   0  799.41   42.46
   1   5   0  824.07   47.34
   1   5   0  776.13   46.31
   1   5   1  227.56   12.32
  -1  -5  -1  207.70   12.49
   1   5   1  246.79   14.08
  -1  -5  -1  210.02   14.20
  -1  -5  -1  200.28   15.18
  -1  -5  -1  238.88   14.52
   1   5   1  219.70   12.40
   1   5   1  241.35   15.92
   1   5   1  218.10   12.49
  -1  -5  -1  220.13   16.44
   1   5   1  223.50   16.01
   1   5   1  239.68   16.91
  -1  -5  -2   23.89    2.32
  -1  -5  -2   20.77    3.16
   1   5   2   32.71    3.19
  -1  -5  -2   27.64    3.43
   1   5   2   26.98    3.89
  -1  -5  -2   26.83    3.63
  -1  -5  -2   28.67    4.34
   1   5   2   25.05    2.18
   1   5   2   17.38    3.89
  -1  -5  -2   25.47    5.01
   1   5   2   24.09    2.23
   1   5   2   16.42    3.87
   1   5   3   83.49    5.60
  -1  -5  -3   86.70    5.76
  -1  -5  -3   96.06    7.53
   1   5   3   88.59    7.77
  -1  -5  -3   97.13    8.37
   1   5   3   94.05    6.46
   1   5   3   89.59    5.56
  -1  -5  -3   91.09    7.78
   1   5   3   74.41    8.24
   1   5   3   82.08    5.62
   1   5   3   98.78    5.74
   1   5   3   91.06    8.73
   1   5   4 1085.25   57.19
  -1  -5  -4 1066.38   57.28
   1   5   4 1135.58   59.95
  -1  -5  -4 1115.89   59.89
  -1  -5  -4 1011.56   60.31
   1   5   4 1068.47   57.71
   1   5   4 1045.00   57.64
  -1  -5  -4 1089.88   60.17
   1   5   4 1102.59   57.14
   1   5   4 1122.40   61.74
  -1  -5  -5  108.64    7.60
   1   5   5  123.55    7.62
  -1  -5  -5  135.29   10.56
   1   5   5  126.64    9.86
  -1  -5  -5  138.99   10.41
   1   5   5  125.87    7.46
   1   5   5  124.83    8.45
   1   5   5  128.72    7.53
   1   5   5  116.85   10.88
   1   5   6  435.38   22.93
  -1  -5  -6  413.33   22.95
  -1  -5  -6  445.20   26.45
  -1  -5  -6  383.85   25.69
   1   5   6  429.54   25.46
   1   5   6  428.64   22.67
   1   5   6  410.92   24.21
   1   5   6  413.66   22.61
   1   5   6  426.79   25.94
   1   5   6  430.94   27.48
   1   5   6  369.65   22.92
   1   5   6  411.02   28.23
  -1  -5  -7   80.34    5.29
   1   5   7   82.52    5.46
  -1  -5  -7  102.21    9.00
   1   5   7   71.80    7.02
  -1  -5  -7   60.31    7.24
   1   5   7   83.72    5.27
  -1  -5  -7   72.19    7.18
  -1  -5  -7   69.74    7.77
   1   5   7   73.97    6.67
   1   5   7   72.19    5.03
   1   5   7   85.08    7.67
   1   5   7   78.45    8.90
   1   5   7   73.60    9.27
   1   5   7   73.23    5.51
   1   5   8    3.72    1.37
  -1  -5  -8    2.87    1.25
   1   5   8    2.05    1.76
   1   5   8    3.27    1.07
  -1  -5  -8    1.08    1.72
   1   5   8    3.10    1.78
  -1  -5  -8    7.65    2.97
  -1  -5  -8    4.40    2.85
  -1  -5  -8    4.54    2.30
   1   5   8    1.74    1.10
   1   5   8    2.11    2.90
   1   5   8    2.64    1.53
   1   5   9    3.07    1.36
   1   5   9    2.77    1.37
  -1  -5  -9    2.68    1.51
  -1  -5  -9    2.80    1.24
   1   5   9    3.01    1.89
   1   5   9    1.20    1.82
   1   5   9    3.95    1.15
  -1  -5  -9    5.25    2.14
  -1  -5  -9    2.14    1.73
   1   5   9    1.19    1.59
  -1  -5  -9    2.43    2.57
   1   5   9    8.35    2.29
  -1  -5  -9    6.03    2.21
  -1  -5  -9    0.85    2.21
  -1  -5  -9    1.24    1.86
   1   5   9    3.03    1.36
   1   5  10   32.92    3.48
   1   5  10   33.53    3.42
   1   5  10   33.62    3.93
  -1  -5 -10   34.59    3.51
  -1  -5 -10   37.32    3.38
   1   5  10   35.80    3.08
   1   5  10   26.00    4.72
  -1  -5 -10   33.43    4.87
  -1  -5 -10   28.38    3.73
   1   5  10   42.08    4.05
  -1  -5 -10   36.14    5.29
  -1  -5 -10   33.97    6.11
  -1  -5 -10   33.17    5.65
  -1  -5 -10   33.57    3.90
   1   5  10   29.65    3.38
   1   5  10   33.45    3.29
   1   5  10   36.46    3.54
   1   5  11  482.74   28.44
   1   5  11  530.12   29.19
  -1  -5 -11  501.33   28.38
  -1  -5 -11  518.73   28.29
   1   5  11  499.36   27.74
  -1  -5 -11  434.54   30.82
  -1  -5 -11  497.71   33.41
  -1  -5 -11  511.50   34.02
   1   5  11  523.80   28.65
  -1  -5 -11  532.03   29.21
  -1  -5 -11  515.14   29.09
   1   5  11  498.86   28.39
  -1  -5 -11  525.53   28.75
   1   5  12   21.70    3.08
   1   5  12   32.19    6.87
  -1  -5 -12   26.83    3.14
   1   5  12   31.26    3.94
  -1  -5 -12   29.78    3.40
   1   5  12   27.23    2.70
  -1  -5 -12   28.51    3.59
  -1  -5 -12   29.67    6.20
  -1  -5 -12   30.29    5.91
   1   5  12   28.78    3.38
  -1  -5 -12   26.10    3.61
  -1  -5 -12   33.74    3.98
  -1  -5 -12   28.14    3.43
   1   5  12   30.02    3.42
   1   5  13  138.37   10.23
   1   5  13  128.61   15.00
  -1  -5 -13  149.54   14.55
   1   5  13  141.46    9.38
  -1  -5 -13  149.94   14.93
  -1  -5 -13  169.52   11.04
   1   5  13  169.00   10.63
  -1  -5 -13  163.28   10.94
  -1  -5 -13  153.32   10.78
   1   5  13  164.31   10.47
  -1  -5 -13  171.14   10.66
  -1  -5 -13  162.38   10.24
   1   5  13  153.19   10.14
  -1  -5 -13  161.94   10.30
   1   5  13  165.12   11.01
   1   5  14  295.29   19.26
  -1  -5 -14  328.16   19.19
   1   5  14  323.53   19.17
   1   5  14  333.13   19.92
  -1  -5 -14  316.72   19.10
  -1  -5 -14  347.51   19.98
   1   5  14  340.87   19.60
  -1  -5 -14  337.01   19.88
  -1  -5 -14  343.64   19.93
   1   5  14  331.35   19.47
  -1  -5 -14  350.20   19.63
   1   5  15   13.06    2.35
  -1  -5 -15   11.40    2.48
  -1  -5 -15    9.34    2.04
   1   5  15    8.40    1.88
   1   5  15    8.85    2.45
  -1  -5 -15   11.71    2.03
  -1  -5 -15   11.43    2.34
  -1  -5 -15    8.69    2.42
   1   5  15    9.82    2.24
   1   5  15    9.68    2.20
  -1  -5 -15   11.18    2.21
   1   5  16   -0.47    1.45
   1   5  16    2.28    1.25
  -1  -5 -16    0.27    1.69
  -1  -5 -16    1.11    1.26
  -1  -5 -16    1.06    1.33
   1   5  16    0.29    2.08
   1   5  16    1.71    1.43
  -1  -5 -16    1.07    1.69
  -1  -5 -16    1.34    1.59
  -1  -5 -16    2.86    1.42
   1   5  16    0.74    1.39
   1   5  16    0.25    1.64
   1   5  17   13.35    1.81
  -1  -5 -17   15.31    2.04
   1   5  17    9.07    1.69
  -1  -5 -17   11.58    2.19
  -1  -5 -17   11.91    2.11
  -1  -5 -17   11.02    1.67
   1   5  17   18.53    2.24
   1   5  17   12.94    2.14
  -1  -5 -17   15.58    2.29
   1   5  18   38.03    3.23
  -1  -5 -18   43.91    3.47
  -1  -5 -18   50.18    3.55
   1   5  18   44.13    3.38
   1   5  18   46.27    3.55
  -1  -5 -18   43.47    3.46
   1   5  19   43.61    3.07
   1   6 -19    9.46    0.99
  -1  -6  19    9.35    1.44
   1   6 -19    8.41    1.40
  -1  -6  19    8.90    1.50
  -1  -6  18   -0.85    1.56
   1   6 -18   -0.22    0.87
  -1  -6  18    0.35    1.50
   1   6 -18    0.53    1.26
   1   6 -18   -0.57    1.15
   1   6 -17   96.42    6.23
  -1  -6  17   96.22    6.87
   1   6 -17   97.77    6.90
   1   6 -17   94.05    6.44
   1   6 -16   44.05    3.63
   1   6 -16   45.57    4.34
  -1  -6  16   41.11    4.24
  -1  -6  16   38.88    3.37
   1   6 -16   37.13    3.71
  -1  -6  15  221.62   12.21
  -1  -6  15  217.05   13.42
   1   6 -15  224.27   13.51
  -1  -6  15  190.96   12.29
  -1  -6  15  190.26   12.19
  -1  -6  14   41.82    3.86
  -1  -6  14   48.90    4.98
   1   6 -14   49.33    5.15
  -1  -6  14   53.26    4.46
  -1  -6  14   54.95    4.34
  -1  -6  13    0.47    1.33
   1   6 -13    0.79    1.57
  -1  -6  13    0.71    1.81
   1   6 -13   -0.38    1.66
   1   6 -13   -1.43    3.45
  -1  -6  13    0.41    1.17
  -1  -6  12  209.20   19.26
   1   6 -12  219.78   13.35
  -1  -6  12  223.46   13.27
   1   6 -12  199.77   18.65
  -1  -6  12  236.93   14.29
  -1  -6  12  211.15   18.06
   1   6 -12  205.72   18.41
   1   6 -12  208.56   17.59
   1   6 -12  232.58   14.45
  -1  -6  12  204.67   12.94
  -1  -6  11   68.76    9.82
   1   6 -11   48.31    8.33
  -1  -6  11   64.62    5.04
   1   6 -11   61.30    4.96
   1   6 -11   60.14    4.68
  -1  -6  11   64.80    5.72
   1   6 -11   54.54    8.54
  -1  -6  11   49.21    7.79
   1   6 -11   56.11    8.01
  -1  -6  11   60.09    8.30
   1   6 -11   56.79    5.64
  -1  -6  11   62.44    4.78
  -1  -6  10   18.52    5.35
   1   6 -10   12.09    4.45
  -1  -6  10   15.58    2.35
   1   6 -10   13.12    2.22
   1   6 -10   23.32    4.30
  -1  -6  10   16.07    2.68
   1   6 -10   13.10    2.11
   1   6 -10   12.76    4.24
  -1  -6  10   19.29    4.73
   1   6 -10   10.55    4.28
  -1  -6  10   24.46    5.20
   1   6 -10   14.86    2.75
  -1  -6  10   18.93    2.25
  -1  -6   9   17.72    5.44
   1   6  -9    8.90    3.21
   1   6  -9   18.62    4.78
  -1  -6   9   15.25    2.31
   1   6  -9   15.08    2.10
   1   6  -9   15.17    2.10
  -1  -6   9   14.46    2.71
   1   6  -9    6.82    3.19
   1   6  -9   12.83    4.19
  -1  -6   9   12.08    4.22
   1   6  -9   13.44    2.70
  -1  -6   9   10.60    1.82
   1   6  -8  127.77   11.12
   1   6  -8  120.90   11.43
  -1  -6   8  131.15    8.27
   1   6  -8  126.96    7.99
   1   6  -8  133.20    8.15
  -1  -6   8  120.27    8.57
  -1  -6   8  107.25   11.42
   1   6  -8  117.21   12.26
   1   6  -8  110.70   11.17
  -1  -6   8  123.85   12.03
   1   6  -8  120.92    8.89
  -1  -6   8  119.23   10.49
   1   6  -8  140.76   14.03
   1   6  -7  191.67   11.17
   1   6  -7  168.89   14.96
  -1  -6   7  171.25   14.86
  -1  -6   7  195.65   15.50
   1   6  -7  195.75   14.80
   1   6  -7  164.74   14.50
  -1  -6   7  184.05   11.26
   1   6  -7  195.40   11.05
   1   6  -7  182.01   10.95
   1   6  -7  173.25   14.20
  -1  -6   7  170.70   13.78
   1   6  -7  205.66   17.57
   1   6  -6  119.03    6.85
   1   6  -6  112.91   10.51
  -1  -6   6   92.21    9.65
  -1  -6   6  119.05   10.99
   1   6  -6  108.96    9.71
  -1  -6   6  102.71    6.83
   1   6  -6   96.45    9.78
   1   6  -6  100.78    6.47
   1   6  -6   89.31    6.45
  -1  -6   6   85.74    8.83
   1   6  -6  108.06   11.56
  -1  -6   5  173.84   10.62
   1   6  -5  190.36   10.58
   1   6  -5  161.25   14.00
  -1  -6   5  198.99   14.73
  -1  -6   5  159.95   13.65
   1   6  -5  170.72   10.22
   1   6  -5  185.28   14.36
   1   6  -5  181.18   15.67
  -1  -6   5  164.89   15.98
   1   6  -5  177.05   10.45
   1   6  -5  156.10   15.06
   1   6  -4    2.77    1.18
  -1  -6   4    2.69    2.13
  -1  -6   4    5.22    1.44
   1   6  -4    7.16    2.67
   1   6  -4    1.32    0.93
   1   6  -4    2.95    2.53
   1   6  -4    3.43    0.95
   1   6  -4   -0.94    2.96
   1   6  -4    2.04    1.03
  -1  -6   4    2.08    3.15
   1   6  -4    6.48    3.69
  -1  -6   3   11.00    1.53
   1   6  -3   12.61    1.69
  -1  -6   3   10.18    3.23
   1   6  -3   11.71    3.07
  -1  -6   3    8.77    1.96
   1   6  -3    8.73    3.37
   1   6  -3   11.28    1.57
   1   6  -3   10.40    1.30
   1   6  -3   12.34    1.67
   1   6  -3    7.27    3.16
  -1  -6   3    8.96    4.01
   1   6  -3   14.01    3.96
  -1  -6   2   82.15    5.37
  -1  -6   2   72.84    5.42
  -1  -6   2   83.57    8.20
   1   6  -2   93.91    8.75
  -1  -6   2   88.46    8.66
   1   6  -2   86.09    7.53
  -1  -6   2   80.40    6.73
   1   6  -2   83.14    5.41
   1   6  -2   83.38    5.51
  -1  -6   2   95.22   10.40
   1   6  -2   76.28    9.35
   1   6  -2   70.45    8.78
   1   6  -1   28.67    2.46
  -1  -6   1   30.11    2.59
  -1  -6   1   30.68    4.82
   1   6  -1   32.21    4.03
  -1  -6   1   24.44    3.43
  -1  -6   1   26.21    4.32
   1   6  -1   30.88    4.81
   1   6  -1   29.23    2.55
   1   6  -1   22.61    2.40
  -1  -6   1   19.68    5.11
   1   6  -1   20.78    4.75
   1   6  -1   16.27    4.30
   1   6   0   92.12    6.01
   1   6   0  108.33    6.07
  -1  -6   0   92.68    6.09
   1   6   0  109.66    8.12
  -1  -6   0   85.75    8.27
   1   6   0  106.24    9.18
  -1  -6   0   85.37    8.79
   1   6   0   92.18    6.01
   1   6   0   94.78    9.72
  -1  -6   0   77.27    7.37
   1   6   0   83.23    9.54
   1   6   0   88.74    6.09
  -1  -6   0   85.92   10.20
   1   6   0   95.13   10.41
   1   6   0   98.96    9.98
  -1  -6  -1   13.41    1.90
   1   6   1   18.99    1.86
   1   6   1   17.24    1.95
   1   6   1   20.01    3.14
  -1  -6  -1   13.68    2.98
  -1  -6  -1   12.91    2.83
  -1  -6  -1   17.98    4.11
   1   6   1   15.75    1.86
   1   6   1   18.94    4.24
  -1  -6  -1   20.37    4.86
   1   6   1   15.05    4.05
   1   6   1   22.12    5.06
  -1  -6  -2   16.73    2.04
   1   6   2   15.65    1.71
   1   6   2   13.71    1.84
   1   6   2   18.55    2.83
  -1  -6  -2   15.57    3.12
   1   6   2   14.89    3.41
  -1  -6  -2   16.81    3.59
   1   6   2   13.75    1.76
   1   6   2   10.12    3.58
  -1  -6  -2   18.90    4.72
   1   6   2   18.44    2.04
   1   6   2   19.86    4.12
   1   6   2   14.03    4.43
   1   6   3  774.13   39.55
   1   6   3  720.08   39.85
  -1  -6  -3  747.14   40.02
  -1  -6  -3  691.29   42.05
   1   6   3  757.86   43.36
  -1  -6  -3  689.63   43.29
   1   6   3  732.20   41.08
   1   6   3  770.54   39.79
   1   6   3  677.34   44.37
  -1  -6  -3  731.28   42.87
   1   6   3  750.34   39.90
  -1  -6  -3  731.03   46.08
   1   6   3  721.29   44.71
   1   6   4  190.34   10.88
   1   6   4  187.49   11.32
  -1  -6  -4  193.55   11.47
  -1  -6  -4  189.28   13.90
   1   6   4  196.43   14.42
  -1  -6  -4  196.19   14.63
   1   6   4  191.47   11.19
  -1  -6  -4  194.84   14.37
   1   6   4  190.36   11.28
  -1  -6  -4  187.41   16.53
   1   6   4  188.90   15.59
   1   6   5  540.65   29.26
   1   6   5  531.10   28.62
  -1  -6  -5  522.70   29.36
  -1  -6  -5  513.16   32.63
  -1  -6  -5  577.31   32.92
  -1  -6  -5  541.77   32.89
   1   6   5  512.93   32.27
   1   6   5  540.80   34.23
   1   6   5  538.86   29.13
   1   6   6  264.13   19.26
   1   6   6  277.99   15.66
   1   6   6  279.95   15.89
  -1  -6  -6  277.19   16.00
   1   6   6  282.83   15.63
  -1  -6  -6  276.69   17.93
  -1  -6  -6  268.28   19.37
   1   6   6  254.87   16.36
  -1  -6  -6  269.94   16.60
  -1  -6  -6  278.38   19.49
   1   6   6  260.50   18.63
  -1  -6  -6  250.71   18.79
  -1  -6  -6  272.70   16.65
   1   6   6  318.98   21.25
   1   6   7  309.64   22.08
   1   6   7  308.92   18.29
   1   6   7  347.78   19.53
   1   6   7  340.54   18.77
  -1  -6  -7  321.91   18.82
   1   6   7  348.38   18.48
  -1  -6  -7  329.81   22.83
  -1  -6  -7  296.94   20.53
   1   6   7  333.57   19.41
  -1  -6  -7  350.30   19.64
   1   6   7  289.97   21.31
  -1  -6  -7  324.65   22.68
  -1  -6  -7  275.99   21.40
  -1  -6  -7  342.93   19.64
   1   6   7  345.33   23.87
   1   6   7  285.10   24.17
   1   6   8   59.19    9.04
   1   6   8   44.41    6.06
   1   6   8   58.11    4.64
   1   6   8   58.65    5.20
  -1  -6  -8   45.93    5.62
   1   6   8   54.99    4.28
   1   6   8   54.79    5.03
  -1  -6  -8   64.80    7.85
  -1  -6  -8   45.31    6.20
   1   6   8   54.54    6.38
  -1  -6  -8   54.18    5.19
  -1  -6  -8   61.75    5.36
   1   6   9    1.29    3.73
   1   6   9    1.01    1.74
   1   6   9   -0.50    1.34
  -1  -6  -9    1.25    1.16
   1   6   9   -0.20    1.08
  -1  -6  -9    0.69    1.76
   1   6   9    0.34    1.56
   1   6   9   -0.63    1.92
  -1  -6  -9    0.94    2.27
  -1  -6  -9    0.35    1.92
   1   6   9    2.27    1.40
   1   6  10  173.90   17.42
   1   6  10  185.45   12.23
   1   6  10  181.97   11.52
  -1  -6 -10  186.57   11.68
  -1  -6 -10  170.75   11.15
  -1  -6 -10  174.24   15.75
   1   6  10  181.89   11.13
   1   6  10  177.15   12.06
  -1  -6 -10  196.76   16.40
  -1  -6 -10  182.28   12.29
   1   6  10  184.11   11.60
  -1  -6 -10  196.05   12.44
   1   6  10  185.14   11.27
  -1  -6 -10  189.19   11.98
   1   6  11  237.63   22.62
  -1  -6 -11  285.82   17.18
  -1  -6 -11  291.15   16.81
   1   6  11  272.20   17.62
   1   6  11  280.91   17.06
   1   6  11  274.34   16.50
  -1  -6 -11  274.74   21.91
   1   6  11  286.18   17.70
  -1  -6 -11  307.25   22.70
   1   6  11  298.32   17.17
  -1  -6 -11  298.66   17.90
  -1  -6 -11  290.85   17.42
   1   6  11  294.27   16.94
  -1  -6 -11  312.85   17.98
   1   6  12   17.70    5.63
   1   6  12   19.51    3.15
  -1  -6 -12   15.90    2.81
  -1  -6 -12   18.62    2.42
   1   6  12   17.89    2.73
   1   6  12   14.66    2.15
  -1  -6 -12   14.16    2.97
  -1  -6 -12   23.63    5.36
  -1  -6 -12   11.81    4.26
  -1  -6 -12   20.22    3.15
  -1  -6 -12   20.71    3.22
   1   6  12   19.63    2.64
   1   6  12   16.74    2.44
  -1  -6 -12   13.16    2.56
   1   6  13  288.61   17.76
   1   6  13  319.55   19.16
  -1  -6 -13  313.39   18.21
  -1  -6 -13  320.45   18.54
  -1  -6 -13  339.06   19.24
   1   6  13  311.02   18.37
  -1  -6 -13  304.34   18.73
  -1  -6 -13  318.30   19.13
  -1  -6 -13  359.90   19.39
   1   6  13  323.81   18.57
  -1  -6 -14   56.66    4.84
   1   6  14   60.54    5.37
  -1  -6 -14   59.27    4.64
  -1  -6 -14   60.80    5.34
   1   6  14   62.59    4.87
  -1  -6 -14   57.92    5.04
  -1  -6 -14   60.41    5.32
   1   6  14   59.30    4.88
  -1  -6 -14   58.54    5.32
   1   6  15  316.12   18.41
   1   6  15  296.28   17.83
  -1  -6 -15  296.29   17.51
  -1  -6 -15  316.07   17.77
  -1  -6 -15  325.59   18.36
  -1  -6 -15  299.51   18.20
   1   6  15  308.80   17.81
   1   6  15  312.05   17.75
  -1  -6 -15  343.24   18.44
  -1  -6 -15  305.12   18.00
   1   6  16    1.03    1.22
   1   6  16   -0.73    1.29
   1   6  16   -0.71    1.57
  -1  -6 -16   -0.42    1.52
  -1  -6 -16    0.42    1.39
   1   6  16   -0.67    1.23
   1   6  16   -0.16    1.21
  -1  -6 -16    0.55    1.24
  -1  -6 -16    0.21    1.55
   1   6  17   91.42    6.46
   1   6  17  106.43    6.93
  -1  -6 -17  116.95    6.73
  -1  -6 -17  112.91    6.68
  -1  -6 -17   96.75    6.31
  -1  -6 -17  108.57    6.66
   1   6  18    0.58    1.15
  -1  -7  18   39.06    2.94
   1   7 -18   38.87    2.94
  -1  -7  18   36.56    2.84
   1   7 -18   40.88    2.98
   1   7 -17   79.87    4.91
  -1  -7  17   74.56    4.72
   1   7 -16   32.58    2.67
  -1  -7  16   36.10    3.57
   1   7 -16   40.49    3.75
   1   7 -16   36.16    3.12
  -1  -7  16   31.01    2.76
   1   7 -15  219.05   13.06
  -1  -7  15  219.46   12.79
  -1  -7  15  220.87   13.58
   1   7 -15  215.26   12.54
   1   7 -15  228.33   13.77
  -1  -7  15  218.98   12.83
  -1  -7  14   -0.20    1.27
   1   7 -14    2.01    1.34
  -1  -7  14   -0.30    1.66
   1   7 -14    1.01    1.03
   1   7 -14   -1.31    2.24
  -1  -7  14    0.44    1.52
  -1  -7  13    2.90    1.51
   1   7 -13   -0.24    1.33
  -1  -7  13    0.97    1.86
   1   7 -13   -0.74    1.12
   1   7 -13    1.08    1.89
  -1  -7  13    3.10    1.80
  -1  -7  12    3.52    1.09
  -1  -7  12    1.01    2.03
   1   7 -12    2.84    1.33
  -1  -7  12    2.62    1.58
   1   7 -12    2.41    1.57
   1   7 -12    3.07    1.24
   1   7 -12    6.07    2.43
  -1  -7  12    7.10    2.18
  -1  -7  11  270.07   16.64
   1   7 -11  276.31   24.04
  -1  -7  11  317.13   18.15
   1   7 -11  283.70   16.98
  -1  -7  11  300.28   17.29
   1   7 -11  317.66   17.30
  -1  -7  11  289.12   23.84
  -1  -7  11  242.08   21.71
  -1  -7  11  291.21   22.32
   1   7 -11  293.77   22.16
   1   7 -11  310.40   18.52
  -1  -7  11  304.98   17.72
   1   7 -10    4.20    3.84
  -1  -7  10    2.62    1.11
  -1  -7  10    2.35    1.87
   1   7 -10    2.09    1.33
  -1  -7  10    5.01    1.80
   1   7 -10    0.68    1.28
   1   7 -10    3.62    2.98
  -1  -7  10    3.93    3.39
   1   7 -10   -2.93    3.68
   1   7 -10   -1.05    3.46
  -1  -7  10   -1.03    2.98
   1   7 -10   -0.39    2.04
  -1  -7  10    0.62    1.89
  -1  -7   9  117.05    8.33
   1   7  -9  154.21   15.59
  -1  -7   9  132.08    9.41
   1   7  -9  149.71    9.01
  -1  -7   9  137.18    8.96
   1   7  -9  127.51    8.61
   1   7  -9  118.51   12.25
  -1  -7   9  110.09   13.41
   1   7  -9  131.40   13.12
  -1  -7   9  127.26   13.25
  -1  -7   9  149.13   13.76
   1   7  -9  150.96   13.43
   1   7  -9  149.96   10.12
  -1  -7   9  148.18    9.61
   1   7  -8  382.71   29.89
   1   7  -8  384.93   22.41
   1   7  -8  412.00   22.75
  -1  -7   8  394.89   23.27
   1   7  -8  400.93   27.77
  -1  -7   8  417.18   22.90
   1   7  -8  418.98   22.54
   1   7  -8  328.06   26.96
  -1  -7   8  364.74   27.83
  -1  -7   8  417.77   28.32
   1   7  -8  407.78   27.47
   1   7  -8  417.60   23.97
  -1  -7   8  402.82   23.35
   1   7  -7  104.66    7.48
   1   7  -7   98.78   11.03
  -1  -7   7  128.10    7.87
   1   7  -7  113.90    7.28
  -1  -7   7  105.00    8.46
   1   7  -7   98.70   11.04
  -1  -7   7  115.85   11.87
  -1  -7   7  115.22   11.83
   1   7  -7  106.11   12.94
   1   7  -7  113.70    7.42
   1   7  -7  112.34   11.20
   1   7  -6   46.07    3.91
   1   7  -6   46.76    6.71
   1   7  -6   55.27    4.21
   1   7  -6   38.72    6.46
   1   7  -6   44.20    3.65
  -1  -7   6   48.77    4.95
   1   7  -6   43.52    6.60
  -1  -7   6   55.97    7.69
  -1  -7   6   38.77    6.81
   1   7  -6   47.46    8.09
  -1  -7   6   51.76    4.82
   1   7  -5   17.98    2.25
   1   7  -5   12.95    4.53
  -1  -7   5   22.37    5.72
   1   7  -5   22.33    2.53
   1   7  -5   20.71    4.73
   1   7  -5   14.46    1.86
  -1  -7   5   17.31    3.00
  -1  -7   5   22.57    4.83
   1   7  -5   19.42    4.21
   1   7  -5   18.70    4.42
   1   7  -5   25.38    5.46
  -1  -7   5   19.40    3.03
  -1  -7   4  120.44   13.20
   1   7  -4  112.83    7.24
   1   7  -4  111.24   12.27
   1   7  -4  121.20    7.29
  -1  -7   4  106.27    7.29
   1   7  -4  113.77   11.37
   1   7  -4  109.74    7.10
   1   7  -4  103.14    6.71
   1   7  -4  114.75    8.03
  -1  -7   4  101.79    7.97
  -1  -7   4  101.30   10.70
  -1  -7   4   98.29   10.71
   1   7  -4  113.30   10.11
  -1  -7   4  107.56    7.83
   1   7  -4  101.98   11.76
   1   7  -3    5.26    3.19
   1   7  -3    2.33    1.15
   1   7  -3    1.12    2.51
  -1  -7   3   -1.23    4.62
  -1  -7   3    1.70    1.07
   1   7  -3    0.73    1.06
  -1  -7   3    0.40    1.32
   1   7  -3    1.85    2.39
   1   7  -3   -0.30    1.70
  -1  -7   3    0.62    1.58
   1   7  -3    0.62    2.14
  -1  -7   3    3.33    2.84
  -1  -7   3    0.83    2.15
   1   7  -3   -0.32    1.36
  -1  -7   3    1.11    1.68
   1   7  -2   53.80    7.69
   1   7  -2   51.91    4.09
  -1  -7   2   55.09    8.31
   1   7  -2   49.58    7.90
  -1  -7   2   48.06    3.92
  -1  -7   2   51.05    4.11
   1   7  -2   48.91    3.97
  -1  -7   2   52.63    5.24
  -1  -7   2   40.67    4.48
   1   7  -2   54.01    4.78
  -1  -7   2   51.02    6.90
  -1  -7   2   50.90    6.90
   1   7  -2   45.01    5.72
   1   7  -2   49.90    4.77
  -1  -7   2   56.32    4.70
   1   7  -1  456.90   29.89
   1   7  -1  469.28   23.76
   1   7  -1  474.51   30.74
  -1  -7   1  433.06   30.59
  -1  -7   1  410.25   23.46
  -1  -7   1  384.13   23.47
   1   7  -1  466.54   23.47
   1   7  -1  421.25   23.50
  -1  -7   1  403.48   25.49
   1   7  -1  404.93   24.21
  -1  -7   1  424.99   24.47
  -1  -7   1  421.52   28.07
  -1  -7   1  371.82   27.01
   1   7  -1  426.03   26.20
   1   7  -1  412.75   28.05
   1   7  -1  411.49   24.41
  -1  -7   1  431.57   24.15
   1   7   0  172.78    9.62
   1   7   0  182.95   15.51
  -1  -7   0  164.61   15.69
   1   7   0  169.24    9.30
  -1  -7   0  142.12    9.32
  -1  -7   0  147.90    9.40
   1   7   0  147.15    9.30
   1   7   0  134.49   13.44
  -1  -7   0  157.49   11.66
  -1  -7   0  129.60    9.90
   1   7   0  150.60   10.07
   1   7   0  143.05   12.85
  -1  -7   0  144.16   12.45
  -1  -7   0  174.59   13.51
   1   7   0  151.74   11.47
   1   7   0  145.89   10.15
   1   7   0  137.00   13.65
  -1  -7  -1    9.37    4.05
  -1  -7  -1   14.79    2.15
   1   7   1   11.25    1.70
   1   7   1    8.77    1.61
   1   7   1    7.64    3.54
   1   7   1   16.58    2.06
  -1  -7  -1   10.14    2.31
   1   7   1   11.81    2.36
   1   7   1   17.32    3.14
  -1  -7  -1    6.94    2.88
  -1  -7  -1   10.09    2.73
   1   7   1   15.45    2.54
  -1  -7  -1   14.53    2.53
   1   7   1    9.31    4.16
   1   7   1   10.56    3.77
  -1  -7  -2   50.99    8.71
   1   7   2   66.73    4.79
   1   7   2   58.59    4.61
  -1  -7  -2   57.75    4.79
   1   7   2   62.37    4.46
  -1  -7  -2   70.48    7.07
   1   7   2   62.09    4.67
   1   7   2   42.80    7.53
  -1  -7  -2   67.04    5.56
   1   7   2   60.09    5.25
   1   7   2   67.30    7.75
  -1  -7  -2   53.44    7.00
   1   7   2   64.44    6.07
   1   7   2   64.26    5.48
  -1  -7  -2   57.15    5.20
   1   7   2   71.71    8.71
   1   7   2   63.60    9.43
   1   7   3  518.44   33.73
   1   7   3  510.52   35.28
   1   7   3  535.07   28.09
  -1  -7  -3  529.47   35.56
  -1  -7  -3  522.46   28.24
   1   7   3  478.03   27.92
   1   7   3  533.61   27.62
   1   7   3  499.42   28.81
   1   7   3  528.28   28.01
  -1  -7  -3  530.45   31.76
  -1  -7  -3  490.53   28.84
   1   7   3  521.08   28.86
   1   7   3  479.67   32.09
  -1  -7  -3  484.84   32.06
  -1  -7  -3  487.27   28.83
   1   7   3  493.17   28.84
  -1  -7  -3  479.11   28.23
   1   7   4    1.03    1.09
  -1  -7  -4   -1.24    4.10
   1   7   4    0.29    0.88
  -1  -7  -4   -1.65    1.60
   1   7   4    1.72    1.21
   1   7   4    0.60    1.40
   1   7   4   -0.20    1.23
   1   7   4    0.31    1.48
  -1  -7  -4   -2.57    2.12
  -1  -7  -4    0.76    1.96
   1   7   4    1.55    2.24
  -1  -7  -4   -1.45    1.99
  -1  -7  -4   -0.64    1.77
   1   7   4    4.83    2.49
   1   7   4   -1.23    3.19
  -1  -7  -5    1.28    3.51
   1   7   5    1.70    2.20
   1   7   5   -0.21    0.99
  -1  -7  -5    0.74    1.65
   1   7   5   -0.42    0.87
   1   7   5    1.25    1.54
   1   7   5    1.13    1.33
   1   7   5   -0.21    1.21
  -1  -7  -5    1.57    2.27
   1   7   5   -0.78    2.36
  -1  -7  -5    3.00    2.06
   1   7   5   -0.97    2.35
  -1  -7  -5    1.33    1.75
   1   7   5   -0.64    1.41
  -1  -7  -5   -0.33    1.95
   1   7   6   14.53    2.09
  -1  -7  -6   11.85    5.00
   1   7   6    9.39    3.54
  -1  -7  -6   12.60    2.35
   1   7   6   11.74    2.13
   1   7   6   15.36    2.71
   1   7   6    9.69    2.37
  -1  -7  -6   11.34    2.59
  -1  -7  -6   15.34    3.95
   1   7   6    9.34    3.32
  -1  -7  -6    7.38    3.15
  -1  -7  -6   12.78    2.66
   1   7   6   16.74    4.54
   1   7   7  278.88   20.42
  -1  -7  -7  261.49   22.67
   1   7   7  267.48   15.82
   1   7   7  269.79   16.20
   1   7   7  258.45   16.80
  -1  -7  -7  281.20   16.40
   1   7   7  275.87   15.96
  -1  -7  -7  274.00   20.61
   1   7   7  279.34   16.92
  -1  -7  -7  282.02   17.04
   1   7   7  269.15   19.67
  -1  -7  -7  266.69   16.99
   1   7   7  285.42   21.33
   1   7   8   73.52   10.73
   1   7   8   76.08    5.76
  -1  -7  -8   72.73   10.65
   1   7   8   80.13    6.29
   1   7   8   91.56    7.12
  -1  -7  -8   91.55    6.59
   1   7   8   88.45    6.19
   1   7   8   89.13    7.05
  -1  -7  -8   68.22    9.22
   1   7   8   80.27    8.70
  -1  -7  -8   87.89    7.13
  -1  -7  -8   87.96    7.08
   1   7   8   90.13    6.27
   1   7   9  147.15   16.41
   1   7   9  179.07   11.70
   1   7   9  165.79   10.96
   1   7   9  169.79   10.63
  -1  -7  -9  165.02   15.19
  -1  -7  -9  137.14   15.80
   1   7   9  184.62   11.81
  -1  -7  -9  178.18   11.78
   1   7   9  174.84   10.82
  -1  -7  -9  164.33   11.61
   1   7  10   -1.37    3.55
   1   7  10    3.17    2.21
   1   7  10    2.17    1.51
   1   7  10    0.67    1.26
  -1  -7 -10    1.38    3.57
   1   7  10    2.12    1.77
  -1  -7 -10    1.79    1.88
  -1  -7 -10   -0.72    2.06
  -1  -7 -10    0.31    1.42
   1   7  10    0.49    1.26
   1   7  11  257.81   15.42
   1   7  11  253.66   15.80
   1   7  11  289.56   16.69
  -1  -7 -11  267.01   15.92
   1   7  11  257.32   16.37
   1   7  11  261.07   15.59
  -1  -7 -11  275.22   16.55
  -1  -7 -11  274.11   16.55
  -1  -7 -11  251.88   16.11
   1   7  12   30.39    3.13
   1   7  12   33.57    3.63
   1   7  12   29.73    3.91
  -1  -7 -12   34.57    3.75
  -1  -7 -12   38.40    3.89
  -1  -7 -12   35.63    4.14
   1   7  12   39.92    3.49
  -1  -7 -12   33.46    3.97
  -1  -7 -12   36.59    4.14
   1   7  13  318.21   19.53
  -1  -7 -13  333.98   19.18
   1   7  13  303.20   19.05
  -1  -7 -13  343.78   19.49
  -1  -7 -13  370.56   19.84
  -1  -7 -13  345.10   19.70
  -1  -7 -13  327.66   19.59
   1   7  13  334.12   18.88
   1   7  14   59.81    5.12
   1   7  14   56.09    4.70
  -1  -7 -14   64.93    4.80
  -1  -7 -14   68.22    5.21
  -1  -7 -14   58.00    5.03
  -1  -7 -14   71.33    5.26
  -1  -7 -14   58.21    4.85
   1   7  15   -0.83    1.10
   1   7  15   -0.88    1.38
   1   7  15   -0.64    1.54
  -1  -7 -15   -0.45    1.15
  -1  -7 -15   -0.76    1.32
  -1  -7 -15    0.96    1.45
  -1  -7 -15   -0.90    1.21
  -1  -7 -15    0.57    1.44
   1   7  16    5.31    1.47
  -1  -7 -16    6.62    1.36
  -1  -7 -16    6.78    1.36
  -1  -7 -16    6.57    1.25
  -1  -7 -16    4.55    1.33
   1   7  16    6.34    1.36
   1   7  17    9.24    1.16
   1   8 -17   16.54    1.59
  -1  -8  17   17.35    1.65
   1   8 -17   15.24    1.60
   1   8 -16   20.73    2.21
   1   8 -16   18.87    2.14
  -1  -8  15   45.98    3.71
   1   8 -15   50.97    4.01
  -1  -8  15   44.52    3.42
   1   8 -15   44.54    3.53
   1   8 -15   50.56    4.20
  -1  -8  15   44.97    3.42
  -1  -8  14    3.32    1.63
   1   8 -14    1.21    1.60
   1   8 -14   -1.04    1.74
  -1  -8  14    1.22    1.39
  -1  -8  14    0.49    1.16
   1   8 -14    0.34    1.15
  -1  -8  13   30.65    3.32
  -1  -8  13   28.03    2.84
   1   8 -13   22.11    2.61
   1   8 -13   32.63    3.77
  -1  -8  13   22.11    2.85
   1   8 -12   33.56    3.26
  -1  -8  12   36.34    3.92
  -1  -8  12   39.47    4.36
  -1  -8  12   37.46    3.60
   1   8 -12   39.81    3.54
   1   8 -12   34.31    4.24
  -1  -8  12   43.53    3.95
   1   8 -11   31.89    3.27
  -1  -8  11   32.63    3.70
  -1  -8  11   35.61    4.29
  -1  -8  11   36.12    3.50
   1   8 -11   35.75    3.40
   1   8 -11   35.43    4.23
  -1  -8  11   32.48    3.79
   1   8 -10    4.39    1.68
  -1  -8  10    3.82    1.81
   1   8 -10    4.23    1.59
  -1  -8  10    4.84    1.71
  -1  -8  10    5.19    2.50
   1   8 -10    3.78    2.17
  -1  -8  10    2.72    1.93
   1   8  -9  329.41   26.85
   1   8  -9  328.27   19.75
  -1  -8   9  316.40   20.11
  -1  -8   9  360.04   20.00
   1   8  -9  348.36   19.59
   1   8  -9  364.10   20.93
  -1  -8   9  360.10   21.08
  -1  -8   9  299.98   24.98
   1   8  -9  360.77   21.14
  -1  -8   9  354.49   20.52
  -1  -8   8  206.89   18.91
   1   8  -8  189.06   11.85
   1   8  -8  207.54   12.19
   1   8  -8  177.05   16.43
   1   8  -8  193.26   11.71
  -1  -8   8  211.95   12.33
  -1  -8   8  205.43   13.36
   1   8  -8  189.60   12.90
  -1  -8   8  173.60   16.28
  -1  -8   8  173.35   16.75
   1   8  -8  190.58   13.08
   1   8  -8  192.97   18.56
   1   8  -7   26.40    3.08
   1   8  -7   23.50    2.54
   1   8  -7   21.48    5.15
   1   8  -7   20.79    3.33
  -1  -8   7   25.92    3.74
  -1  -8   7   18.98    5.54
   1   8  -7   26.53    6.42
   1   8  -7   24.83    2.83
   1   8  -7   20.13    5.10
   1   8  -6    1.95    2.52
   1   8  -6    3.53    1.48
   1   8  -6    1.43    1.49
   1   8  -6    1.09    3.32
   1   8  -6    2.36    1.01
  -1  -8   6    0.38    1.98
   1   8  -6    1.08    1.74
   1   8  -6    1.75    2.77
  -1  -8   6    5.46    3.60
   1   8  -6    3.88    3.55
  -1  -8   6    2.63    2.11
   1   8  -5  159.85    9.71
   1   8  -5  143.18   13.80
  -1  -8   5  165.33   16.94
   1   8  -5  157.94    9.64
  -1  -8   5  157.86    9.75
   1   8  -5  135.92   14.19
  -1  -8   5  136.04   10.39
   1   8  -5  150.05   10.46
   1   8  -5  121.94   12.63
   1   8  -5  137.33   12.97
  -1  -8   5  154.94   14.49
  -1  -8   5  139.05   13.66
   1   8  -5  150.01   15.35
  -1  -8   5  143.80   10.29
   1   8  -4   59.94    9.50
   1   8  -4   71.40    5.49
   1   8  -4   65.64    8.73
  -1  -8   4   65.13   10.56
   1   8  -4   80.27    5.55
   1   8  -4   68.23    5.20
  -1  -8   4   74.36    5.55
   1   8  -4   69.98    9.48
   1   8  -4   70.33    6.11
  -1  -8   4   64.02    6.24
   1   8  -4   73.49    8.62
  -1  -8   4   74.94    9.36
  -1  -8   4   82.66    9.37
   1   8  -4   78.07    8.63
   1   8  -4   55.66    9.06
  -1  -8   4   72.17    6.18
  -1  -8   3   -1.42    3.18
   1   8  -3    2.58    3.12
   1   8  -3    2.37    1.44
  -1  -8   3    1.36    1.16
   1   8  -3    1.88    1.24
   1   8  -3    3.35    3.39
  -1  -8   3    2.06    1.40
  -1  -8   3    2.13    2.11
   1   8  -3    1.36    1.87
   1   8  -3    1.49    2.72
  -1  -8   3    4.74    3.68
  -1  -8   3    0.99    2.55
  -1  -8   3    0.96    1.88
   1   8  -3    2.34    2.83
   1   8  -2    2.28    2.76
   1   8  -2    4.02    1.63
   1   8  -2    2.56    3.52
  -1  -8   2    1.40    4.06
  -1  -8   2    3.68    1.44
   1   8  -2    2.72    1.42
   1   8  -2    2.17    1.37
  -1  -8   2    3.79    1.55
   1   8  -2    3.03    1.72
  -1  -8   2    2.80    2.01
   1   8  -2    8.42    2.94
  -1  -8   2    2.76    2.92
   1   8  -2    8.20    2.33
  -1  -8   2    3.16    1.90
   1   8  -1   39.05    6.95
   1   8  -1   35.25    3.56
  -1  -8   1   29.22    6.99
   1   8  -1   44.72    7.89
  -1  -8   1   38.84    3.53
   1   8  -1   42.71    3.56
  -1  -8   1   35.44    3.52
   1   8  -1   33.91    3.43
   1   8  -1   36.00    6.69
   1   8  -1   30.78    3.92
  -1  -8   1   38.58    4.41
  -1  -8   1   41.48    6.66
   1   8  -1   40.92    5.56
   1   8  -1   37.87    4.32
  -1  -8   1   32.43    3.97
   1   8   0   51.52    7.88
  -1  -8   0   59.66    9.68
   1   8   0   56.23    8.67
  -1  -8   0   56.21    4.46
   1   8   0   51.60    4.14
  -1  -8   0   47.64    4.18
  -1  -8   0   46.39    5.67
   1   8   0   50.37    4.31
   1   8   0   47.40    7.68
  -1  -8   0   43.67    4.86
   1   8   0   52.21    4.95
  -1  -8   0   45.98    7.07
   1   8   0   54.43    6.21
  -1  -8   0   54.82    5.14
   1   8   0   50.13    5.05
  -1  -8   0   51.23    4.85
   1   8   1   12.95    4.51
  -1  -8  -1   23.63    6.66
  -1  -8  -1   20.01    2.60
   1   8   1   21.88    2.40
  -1  -8  -1   18.00    2.36
   1   8   1   20.91    2.60
   1   8   1   18.17    5.47
  -1  -8  -1   16.00    3.02
   1   8   1   13.48    2.75
   1   8   1   16.70    3.53
  -1  -8  -1   12.13    3.06
  -1  -8  -1   18.10    4.34
   1   8   1   16.98    2.93
  -1  -8  -1   17.68    3.10
  -1  -8  -1   17.90    2.89
   1   8   2  396.63   28.57
  -1  -8  -2  438.49   31.28
   1   8   2  400.52   22.84
  -1  -8  -2  433.75   23.01
  -1  -8  -2  399.55   22.50
   1   8   2  360.03   22.38
   1   8   2  439.40   22.47
   1   8   2  423.31   22.84
  -1  -8  -2  365.01   25.67
   1   8   2  430.15   23.75
  -1  -8  -2  392.05   23.64
   1   8   2  415.45   28.27
  -1  -8  -2  394.54   27.03
  -1  -8  -2  375.93   23.58
   1   8   2  390.58   23.63
  -1  -8  -2  382.07   23.05
   1   8   3   63.01   10.11
   1   8   3   77.51    9.71
  -1  -8  -3   75.78   10.99
   1   8   3   77.13    5.76
   1   8   3   67.41    9.14
   1   8   3   85.24    6.66
   1   8   3   79.71    5.38
   1   8   3   66.09    5.47
  -1  -8  -3   73.84    5.41
  -1  -8  -3   81.42    6.00
   1   8   3   79.13    5.78
  -1  -8  -3   88.13    8.81
   1   8   3   80.62    6.51
  -1  -8  -3   78.35    6.63
   1   8   3   60.49    8.45
  -1  -8  -3   88.66    9.17
  -1  -8  -3   75.95    6.55
  -1  -8  -3   67.31    5.84
   1   8   4   66.30   10.33
   1   8   4   77.20    9.15
  -1  -8  -4   77.52   10.80
   1   8   4   68.58    9.87
   1   8   4   71.88    5.42
   1   8   4   72.46    9.15
   1   8   4   60.56    5.74
   1   8   4   69.35    4.83
   1   8   4   61.85    5.11
  -1  -8  -4   69.62    5.52
  -1  -8  -4   57.86    4.82
   1   8   4   70.40    5.32
  -1  -8  -4   60.58    7.83
   1   8   4   85.04    6.40
  -1  -8  -4   67.39    6.08
   1   8   4   58.85    8.03
  -1  -8  -4   63.39    7.77
  -1  -8  -4   63.28    5.97
  -1  -8  -4   71.32    5.60
  -1  -8  -5   38.09    7.68
   1   8   5   28.51    6.03
   1   8   5   31.70    3.26
   1   8   5   31.02    6.76
   1   8   5   35.76    4.08
   1   8   5   31.93    2.77
  -1  -8  -5   27.09    2.79
  -1  -8  -5   31.40    3.51
   1   8   5   25.93    3.13
   1   8   5   27.53    3.18
   1   8   5   27.75    3.73
  -1  -8  -5   26.03    3.84
  -1  -8  -5   28.18    5.38
   1   8   5   32.17    5.66
  -1  -8  -5   37.77    4.18
   1   8   5   39.68    7.71
  -1  -8  -6   27.11    2.66
  -1  -8  -6   34.52    3.68
   1   8   6   34.80    3.97
   1   8   6   23.64    3.06
   1   8   6   29.20    3.27
   1   8   6   34.01    4.03
  -1  -8  -6   38.04    4.22
  -1  -8  -6   32.66    5.98
   1   8   6   26.02    5.28
  -1  -8  -6   26.61    3.73
   1   8   6   32.23    3.23
   1   8   6   20.55    5.59
  -1  -8  -6   33.70    7.53
   1   8   6   26.71    5.72
  -1  -8  -7  123.56   14.50
   1   8   7  136.83    8.87
   1   8   7  141.13    9.83
   1   8   7  131.55    9.08
  -1  -8  -7  132.90    9.28
  -1  -8  -7  127.58   12.88
   1   8   7  135.26    9.79
   1   8   7  147.80   13.04
  -1  -8  -7  150.81   10.19
  -1  -8  -7  147.18   10.05
  -1  -8  -8    0.35    1.94
   1   8   8    1.05    1.64
  -1  -8  -8    1.38    1.89
   1   8   8    2.04    1.79
   1   8   8    2.57    1.52
  -1  -8  -8    1.42    1.90
   1   8   8    1.46    1.49
   1   8   9    2.11    1.47
  -1  -8  -9    0.27    1.70
   1   8   9    0.99    1.74
   1   8   9    2.29    1.66
   1   8   9   -0.34    1.75
  -1  -8  -9    2.72    1.96
  -1  -8  -9   -0.34    2.12
  -1  -8  -9    0.59    1.56
   1   8  10  196.69   12.42
   1   8  10  191.91   12.60
   1   8  10  208.80   13.24
   1   8  10  221.82   13.42
  -1  -8 -10  206.21   13.28
  -1  -8 -10  215.90   13.34
  -1  -8 -10  214.95   13.12
   1   8  11   19.09    2.29
   1   8  11    9.74    2.16
   1   8  11   14.12    2.60
  -1  -8 -11   16.80    2.87
  -1  -8 -11   10.81    2.53
  -1  -8 -11   22.12    2.84
   1   8  12   31.49    3.01
   1   8  12   33.28    3.36
   1   8  12   39.15    3.79
  -1  -8 -12   38.18    3.50
  -1  -8 -12   30.73    3.39
  -1  -8 -12   35.06    3.76
  -1  -8 -12   36.89    3.76
  -1  -8 -12   35.67    3.68
   1   8  13   33.80    3.39
   1   8  13   39.57    3.67
  -1  -8 -13   40.38    3.46
  -1  -8 -13   39.68    3.61
  -1  -8 -13   44.35    3.73
  -1  -8 -13   40.38    3.63
  -1  -8 -13   37.80    3.64
  -1  -8 -14   66.33    4.47
   1   8  14   64.01    4.71
   1   8  14   54.67    4.43
  -1  -8 -14   60.89    4.58
  -1  -8 -14   67.20    4.69
  -1  -8 -14   66.24    4.69
  -1  -8 -14   69.24    4.70
   1   8  15    0.49    1.05
  -1  -8 -15    1.33    0.93
  -1  -8 -15    0.33    0.88
  -1  -8 -15    0.28    0.81
  -1  -8 -15   -0.19    0.84
   1   9 -15   15.65    1.69
   1   9 -15   15.83    1.75
   1   9 -14    4.92    1.49
   1   9 -14    8.71    1.72
  -1  -9  14    6.77    1.28
   1   9 -13   12.38    2.00
  -1  -9  13   12.60    1.87
   1   9 -13   11.53    2.23
  -1  -9  13    8.15    1.51
   1   9 -12   39.54    4.02
  -1  -9  12   41.05    3.82
   1   9 -12   52.90    4.42
  -1  -9  12   46.80    3.65
  -1  -9  11   22.14    2.59
   1   9 -11   23.07    2.49
  -1  -9  11   24.00    3.28
   1   9 -11   21.85    2.94
   1   9 -11   23.98    3.29
  -1  -9  11   23.26    2.96
  -1  -9  10    6.99    1.79
   1   9 -10    7.40    1.76
  -1  -9  10   11.70    2.65
   1   9 -10    8.22    2.11
   1   9 -10    2.85    1.98
  -1  -9  10    8.90    2.22
  -1  -9   9   35.83    3.41
   1   9  -9   31.52    3.81
  -1  -9   9   37.66    4.23
   1   9  -9   26.98    3.14
   1   9  -9   30.44    3.97
  -1  -9   9   28.74    2.68
   1   9  -8   75.76    6.32
  -1  -9   8   70.71    6.41
   1   9  -8   75.76    5.74
   1   9  -8   87.54    6.81
   1   9  -8   70.99    5.41
   1   9  -7  132.98    8.94
  -1  -9   7  144.53   10.00
   1   9  -7  140.19    9.82
   1   9  -7  132.48    8.85
  -1  -9   7  138.98    9.64
   1   9  -6  147.26    9.10
  -1  -9   6  128.53    9.67
   1   9  -6  125.95    9.51
  -1  -9   6  140.54    8.96
   1   9  -6  127.95    8.84
  -1  -9   6  137.11    9.61
   1   9  -5  113.34    7.78
  -1  -9   5  121.43    7.87
  -1  -9   5  118.98    8.75
   1   9  -5  106.72    8.36
  -1  -9   5  108.29    8.38
   1   9  -5  106.60    7.69
  -1  -9   4  174.12   17.64
   1   9  -4  168.73   10.67
   1   9  -4  138.45   14.88
   1   9  -4  167.93   10.55
  -1  -9   4  177.16   10.57
   1   9  -4  155.69   15.45
  -1  -9   4  161.26   11.34
   1   9  -4  153.97   11.15
  -1  -9   4  163.23   14.68
   1   9  -4  169.91   14.32
   1   9  -4  144.67   15.12
  -1  -9   4  165.06   11.20
   1   9  -3   19.86    5.24
   1   9  -3   24.67    2.98
  -1  -9   3   17.85    5.69
   1   9  -3   20.03    5.55
  -1  -9   3   19.63    2.42
   1   9  -3   22.93    6.02
   1   9  -3   16.61    2.35
  -1  -9   3   17.74    2.55
  -1  -9   3   21.26    3.39
   1   9  -3   19.65    3.17
   1   9  -3   15.43    4.12
  -1  -9   3   16.59    4.57
  -1  -9   3   18.99    3.23
   1   9  -3   17.30    4.82
   1   9  -2  167.68   15.69
   1   9  -2  182.48   10.97
  -1  -9   2  173.74   17.79
   1   9  -2  145.01   16.00
   1   9  -2  181.02   10.71
  -1  -9   2  166.83   10.36
   1   9  -2  146.92   10.29
  -1  -9   2  163.97   10.49
  -1  -9   2  161.97   11.45
   1   9  -2  169.88   11.45
  -1  -9   2  178.12   15.26
   1   9  -2  169.39   13.89
  -1  -9   2  165.87   11.58
  -1  -9   2  177.34   11.40
   1   9  -1   71.89    5.96
   1   9  -1   77.94   10.11
  -1  -9   1   68.16   10.69
   1   9  -1   67.53   10.40
  -1  -9   1   73.87    5.62
  -1  -9   1   79.83    5.72
   1   9  -1   89.18    5.93
   1   9  -1   79.54   10.44
   1   9  -1   63.49    5.53
  -1  -9   1   72.94    6.52
   1   9  -1   73.08    6.35
  -1  -9   1   72.51    9.00
   1   9  -1   70.12    7.85
  -1  -9   1   75.64    6.63
   1   9  -1   83.38    6.70
  -1  -9   1   83.55    6.48
   1   9   0   46.12    8.58
  -1  -9   0   68.10   10.72
  -1  -9   0   58.61    4.94
  -1  -9   0   60.98    4.91
   1   9   0   68.15    5.06
   1   9   0   56.24    9.04
   1   9   0   62.87    5.08
  -1  -9   0   62.77    5.91
   1   9   0   64.45    5.76
  -1  -9   0   59.29    7.73
  -1  -9   0   64.77    5.92
   1   9   0   64.76    5.89
  -1  -9   0   65.85    5.64
   1   9   1    1.36    2.78
  -1  -9  -1    8.85    4.67
   1   9   1    6.66    3.52
  -1  -9  -1    4.38    1.75
   1   9   1    5.24    2.15
   1   9   1    4.01    1.44
   1   9   1    3.26    1.68
  -1  -9  -1    4.53    1.48
   1   9   1    5.65    2.05
  -1  -9  -1    1.82    2.06
  -1  -9  -1   -0.86    3.26
   1   9   1    5.91    2.30
  -1  -9  -1    1.82    1.95
  -1  -9  -1    9.74    2.29
   1   9   2  125.93    8.21
  -1  -9  -2  112.61   13.72
   1   9   2  102.47   12.12
  -1  -9  -2  126.70    8.17
  -1  -9  -2  103.91    7.46
   1   9   2  114.70    8.51
   1   9   2  109.13    7.56
   1   9   2  125.40    8.14
  -1  -9  -2  133.32    9.10
   1   9   2  119.92    8.75
  -1  -9  -2  135.65   11.60
  -1  -9  -2  106.63    8.70
  -1  -9  -2  110.21    8.22
  -1  -9  -3  162.97   10.57
  -1  -9  -3  161.41    9.98
   1   9   3  156.27   10.98
   1   9   3  172.42   10.10
   1   9   3  154.20   10.43
  -1  -9  -3  180.59   17.68
   1   9   3  134.54   14.61
   1   9   3  187.61   10.80
   1   9   3  173.36   11.36
  -1  -9  -3  153.03   11.18
  -1  -9  -3  173.32   11.42
  -1  -9  -3  151.88   10.55
  -1  -9  -4    5.22    1.83
   1   9   4    3.13    1.27
   1   9   4    7.20    2.17
   1   9   4    4.87    1.80
  -1  -9  -4    3.72    1.17
   1   9   4    3.82    1.66
   1   9   4    5.25    2.04
  -1  -9  -4    2.48    2.11
  -1  -9  -4    6.40    2.31
  -1  -9  -4    4.66    1.75
   1   9   5   97.54    6.91
   1   9   5   95.90    6.84
  -1  -9  -5   97.61    7.57
   1   9   5   98.87    7.55
  -1  -9  -5   92.64    7.56
  -1  -9  -5  103.68    7.08
   1   9   5   80.03    6.41
   1   9   5  100.52    7.52
  -1  -9  -6  153.48    9.49
   1   9   6  120.58    8.87
   1   9   6  164.23   10.06
   1   9   6  135.97    9.19
   1   9   6  150.71   10.03
   1   9   6  133.05    8.99
  -1  -9  -6  147.01   10.08
  -1  -9  -6  145.25    9.99
   1   9   7   42.99    4.46
  -1  -9  -7   47.40    4.25
   1   9   7   37.94    3.76
  -1  -9  -7   50.18    4.79
  -1  -9  -7   41.87    4.30
  -1  -9  -7   50.09    4.88
   1   9   7   49.71    4.74
   1   9   8    4.56    1.47
  -1  -9  -8    5.49    1.78
   1   9   8    4.56    1.89
  -1  -9  -8    0.30    1.88
   1   9   8    3.92    1.86
  -1  -9  -8    4.21    2.10
  -1  -9  -8    4.52    1.85
   1   9   9   20.18    2.80
  -1  -9  -9   20.94    2.94
   1   9   9   12.69    2.18
  -1  -9  -9   16.74    2.71
   1   9   9   12.57    2.05
  -1  -9  -9   15.28    2.33
   1   9   9   13.38    2.49
  -1  -9 -10   12.46    2.30
   1   9  10    8.04    1.77
  -1  -9 -10   11.84    2.30
  -1  -9 -10   13.16    2.07
   1   9  10   12.39    2.24
   1   9  10   10.31    1.81
   1   9  11   -0.64    1.14
   1   9  11    1.60    1.41
  -1  -9 -11    4.02    1.64
   1   9  11    1.67    1.07
  -1  -9 -11    1.21    1.47
  -1  -9 -11    3.25    1.53
  -1  -9 -11    3.56    1.56
   1   9  12    1.62    1.25
  -1  -9 -12    0.98    1.09
   1   9  12    0.40    0.98
  -1  -9 -12   -0.31    1.09
  -1  -9 -12    2.05    1.28
  -1  -9 -12    2.14    1.36
  -1  -9 -12    0.94    1.26
   1   9  13  100.21    5.83
  -1  -9 -13   93.43    5.68
  -1  -9 -13  106.71    6.00
  -1  -9 -13   92.89    5.69
  -1  -9 -14    2.79    0.79
   1  10 -13   30.96    2.35
   1  10 -13   25.26    2.34
   1  10 -12    5.29    1.39
   1  10 -12    7.65    1.55
  -1 -10  12    5.31    1.39
  -1 -10  11   44.51    3.83
   1  10 -11   41.27    3.64
  -1 -10  11   46.05    3.38
   1  10 -11   50.93    3.95
  -1 -10  11   42.11    3.62
   1  10 -10   60.35    4.76
   1  10 -10   75.48    5.54
  -1 -10  10   81.69    5.41
  -1 -10  10   73.43    5.47
   1  10 -10   72.79    5.34
  -1 -10   9   36.49    3.75
   1  10  -9   34.14    3.57
   1  10  -9   34.79    3.73
   1  10  -9   36.95    3.22
  -1 -10   8   29.47    2.83
   1  10  -8   27.17    2.76
  -1 -10   8   26.69    2.52
   1  10  -8   30.23    3.30
  -1 -10   8   34.77    3.67
   1  10  -8   30.67    3.52
   1  10  -8   28.02    2.97
  -1 -10   7    3.58    1.51
   1  10  -7    2.23    1.22
  -1 -10   7    2.70    1.26
  -1 -10   7    2.56    2.10
   1  10  -7    1.62    1.59
   1  10  -7    1.62    1.52
  -1 -10   7    4.66    2.12
   1  10  -6   17.76    2.58
  -1 -10   6   23.09    2.53
   1  10  -6   23.64    2.65
   1  10  -6   18.53    2.93
  -1 -10   6   16.76    2.97
  -1 -10   6   26.21    3.38
  -1 -10   6   21.87    3.14
   1  10  -5    1.32    1.60
  -1 -10   5    2.99    1.35
   1  10  -5    3.45    1.42
  -1 -10   5    5.28    2.24
   1  10  -5    3.26    1.72
  -1 -10   5    2.78    2.04
  -1 -10   5    1.99    2.01
  -1 -10   4   97.47    6.31
   1  10  -4   87.32    6.40
  -1 -10   4   79.77    6.87
   1  10  -4   81.50    6.75
  -1 -10   4   80.21    6.88
  -1 -10   4   99.91    7.03
   1  10  -3   83.66    6.18
  -1 -10   3   83.70    5.95
   1  10  -3   81.71    6.24
  -1 -10   3   80.50    6.79
   1  10  -3   84.53    6.73
  -1 -10   3   85.78    6.87
  -1 -10   3   91.81    6.79
   1  10  -2    0.44    1.45
  -1 -10   2    0.58    1.24
   1  10  -2    1.10    1.14
   1  10  -2    3.59    1.69
  -1 -10   2    1.95    1.97
   1  10  -2    0.63    1.67
  -1 -10   2    0.98    2.00
  -1 -10   2    2.03    1.89
  -1 -10   1  622.30   33.86
   1  10  -1  614.23   34.64
   1  10  -1  664.08   34.20
  -1 -10   1  657.37   33.97
   1  10  -1  535.58   33.73
   1  10  -1  654.72   34.56
  -1 -10   1  628.00   35.05
   1  10  -1  603.21   34.84
  -1 -10   1  639.39   35.09
   1  10  -1  607.49   34.98
  -1 -10   1  664.01   34.81
  -1 -10   0  216.34   12.64
   1  10   0  209.29   13.24
   1  10   0  233.44   12.79
   1  10   0  189.33   12.53
  -1 -10   0  209.64   12.43
  -1 -10   0  202.65   13.50
   1  10   0  215.16   13.52
  -1 -10   0  229.58   13.78
  -1 -10   0  204.36   13.11
  -1 -10  -1    1.05    1.37
   1  10   1   -0.78    1.30
   1  10   1   -0.28    1.69
   1  10   1   -1.98    1.30
  -1 -10  -1    0.33    0.99
   1  10   1   -2.30    1.82
  -1 -10  -1   -1.92    2.17
   1  10   1    1.25    1.57
  -1 -10  -1    0.32    1.99
  -1 -10  -1   -1.82    1.86
   1  10   2  103.67    7.43
  -1 -10  -2  112.48    7.75
   1  10   2  114.99    8.27
   1  10   2  113.83    7.83
   1  10   2  132.07    8.24
  -1 -10  -2  117.75    8.60
   1  10   2  123.17    8.54
  -1 -10  -2  122.24    8.66
  -1 -10  -2  128.21    8.19
   1  10   3   14.74    2.51
  -1 -10  -3   14.99    2.34
   1  10   3   15.57    2.28
   1  10   3   12.33    2.21
   1  10   3   13.56    2.60
  -1 -10  -3   12.51    2.77
  -1 -10  -3   12.57    2.70
  -1 -10  -3   15.37    2.42
  -1 -10  -4    9.49    1.89
   1  10   4    7.38    1.97
   1  10   4   10.07    1.88
   1  10   4    5.52    1.63
   1  10   4    8.73    2.08
  -1 -10  -4    5.84    2.33
  -1 -10  -4    6.18    2.22
  -1 -10  -4    7.37    1.80
  -1 -10  -4    8.03    1.76
   1  10   5  123.41    8.46
  -1 -10  -5  133.19    8.24
   1  10   5  104.94    7.98
   1  10   5  115.36    7.98
   1  10   5  130.05    8.71
  -1 -10  -5  132.07    8.90
  -1 -10  -5  137.78    8.44
  -1 -10  -5  137.70    8.89
  -1 -10  -6    2.01    1.36
   1  10   6    1.17    1.64
   1  10   6    0.20    1.38
  -1 -10  -6   -0.91    1.04
   1  10   6    0.78    1.53
  -1 -10  -6   -0.77    1.75
  -1 -10  -6    1.55    1.70
  -1 -10  -6    0.64    1.36
  -1 -10  -7   34.22    3.19
   1  10   7   36.89    3.42
   1  10   7   30.25    3.41
   1  10   7   32.06    3.12
  -1 -10  -7   33.97    3.56
  -1 -10  -7   37.18    3.41
  -1 -10  -7   30.42    3.38
  -1 -10  -8   37.60    3.18
   1  10   8   30.13    3.22
   1  10   8   31.71    3.30
  -1 -10  -8   38.09    3.55
  -1 -10  -8   38.78    3.47
  -1 -10  -8   31.71    3.20
  -1 -10  -9   20.70    2.25
   1  10   9   16.71    2.17
  -1 -10  -9   21.05    2.44
   1  10   9   18.09    2.12
  -1 -10  -9   17.44    2.32
  -1 -10  -9   18.63    2.34
  -1 -10 -10    5.74    1.35
  -1 -10 -10    5.06    1.33
  -1 -10 -10    6.60    1.21
   1  10  10    6.85    1.36
  -1 -10 -10    7.02    1.48
  -1 -10 -11    1.79    0.83
  -1 -10 -11    1.28    0.86
   1  10  11    0.33    0.71
  -1 -10 -11    0.34    0.89
  -1 -10 -12    0.91    0.62
  -1 -11  10    4.03    1.15
   1  11 -10    3.60    0.96
  -1 -11  10    4.38    1.11
   1  11 -10    5.12    1.11
  -1 -11  10    5.23    1.16
  -1 -11   9   77.66    4.93
   1  11  -9   71.03    4.78
   1  11  -9   68.14    4.87
  -1 -11   9   71.00    4.88
  -1 -11   8   13.65    1.94
   1  11  -8   11.67    1.85
  -1 -11   8   11.00    1.87
   1  11  -8   14.26    2.03
  -1 -11   8   13.00    1.94
   1  11  -7    1.08    1.10
  -1 -11   7    3.37    1.02
  -1 -11   7   -0.18    1.44
   1  11  -7    0.17    1.29
  -1 -11   7    0.18    1.43
  -1 -11   7    3.00    1.50
   1  11  -6    4.14    1.35
  -1 -11   6    4.96    1.21
   1  11  -6    5.00    1.17
   1  11  -6    3.50    1.15
  -1 -11   6    5.93    1.24
  -1 -11   6    3.95    1.71
   1  11  -6    4.87    1.53
  -1 -11   6    6.52    1.88
  -1 -11   6    4.92    1.68
   1  11  -5    0.78    1.20
  -1 -11   5    0.90    0.96
  -1 -11   5   -0.43    1.02
   1  11  -5   -0.32    1.07
   1  11  -5   -1.18    1.22
  -1 -11   5    1.06    1.56
   1  11  -5    2.22    1.34
  -1 -11   5    0.21    1.66
  -1 -11   5   -0.58    1.64
   1  11  -4    3.72    1.24
  -1 -11   4    4.42    1.22
   1  11  -4    5.42    1.46
  -1 -11   4    3.66    1.33
   1  11  -4    3.83    1.54
  -1 -11   4    3.11    1.77
  -1 -11   4    7.35    1.97
  -1 -11   4    4.20    1.75
   1  11  -3    2.12    1.25
   1  11  -3    1.68    1.16
  -1 -11   3    1.15    1.06
   1  11  -3    2.43    1.63
  -1 -11   3    0.92    1.69
  -1 -11   3    1.36    1.22
   1  11  -3    2.79    1.40
  -1 -11   3    0.69    1.60
  -1 -11   3    2.23    1.62
   1  11  -2    9.67    1.74
   1  11  -2   14.64    2.09
  -1 -11   2   13.28    2.38
   1  11  -2   11.49    2.26
   1  11  -2   13.10    2.00
  -1 -11   2   12.16    2.46
  -1 -11   2   11.02    2.16
   1  11  -1   -0.36    1.31
   1  11  -1    0.16    1.10
   1  11  -1    1.76    1.28
  -1 -11   1    1.64    1.64
   1  11  -1    0.23    1.47
  -1 -11   1    0.70    1.69
  -1 -11   1    0.19    1.50
   1  11   0    3.52    1.14
   1  11   0    0.55    1.25
   1  11   0    2.11    1.00
   1  11   0    5.19    1.72
  -1 -11   0    5.08    1.82
  -1 -11   0    3.94    1.89
  -1 -11   0    1.83    1.41
  -1 -11  -1   69.23    4.66
   1  11   1   70.22    5.08
   1  11   1   73.46    5.17
  -1 -11  -1   77.85    5.16
  -1 -11  -1   79.77    5.60
   1  11   1   74.06    5.43
  -1 -11  -1   76.33    5.57
  -1 -11  -1   65.15    4.94
  -1 -11  -2   95.63    5.82
   1  11   2   86.11    6.04
   1  11   2   70.32    5.64
  -1 -11  -2   97.38    6.09
   1  11   2   96.89    6.19
  -1 -11  -2   98.15    6.53
   1  11   2   86.65    6.34
  -1 -11  -2   91.20    6.46
  -1 -11  -2   91.80    5.90
  -1 -11  -3   50.90    3.66
   1  11   3   53.50    3.96
   1  11   3   44.49    3.65
   1  11   3   50.92    3.87
  -1 -11  -3   54.21    3.80
   1  11   3   45.35    4.02
  -1 -11  -3   56.86    4.35
  -1 -11  -3   57.64    4.40
   1  11   4   66.35    4.56
  -1 -11  -4   72.94    4.50
   1  11   4   47.98    4.23
  -1 -11  -4   65.57    4.34
   1  11   4   70.15    4.51
   1  11   4   52.18    4.33
   1  11   4   69.99    4.88
  -1 -11  -4   72.21    5.00
  -1 -11  -4   76.27    5.04
  -1 -11  -4   54.59    4.18
  -1 -11  -5  100.49    6.23
   1  11   5   97.20    6.26
   1  11   5   92.50    6.20
  -1 -11  -5   94.68    5.92
   1  11   5  107.99    6.68
  -1 -11  -5  117.19    6.79
  -1 -11  -5  115.49    6.74
  -1 -11  -5   87.68    6.06
   1  11   6    4.26    1.08
  -1 -11  -6    6.04    1.42
   1  11   6    3.87    1.30
   1  11   6    4.15    1.15
  -1 -11  -6    5.51    1.49
  -1 -11  -6    4.09    1.07
   1  11   7    0.08    0.69
  -1 -11  -7    0.69    1.04
  -1 -11  -7   -0.28    0.79
  -1 -11  -7   -0.46    0.96
  -1 -11  -8    4.29    0.99
  -1 -11  -8    3.36    0.82
  -1 -11  -8    5.03    0.97
  -1 -11  -8    3.61    0.89
  -1 -12   5    7.59    1.16
   1  12  -5    5.09    0.92
  -1 -12   5    6.52    1.09
  -1 -12   5    4.79    0.99
   1  12  -4    2.75    0.91
  -1 -12   4    3.20    1.13
  -1 -12   4    2.98    0.92
  -1 -12   4    1.90    1.03
  -1 -12   4    0.76    0.65
   1  12  -3   18.61    1.76
  -1 -12   3   18.98    1.91
  -1 -12   3   15.37    1.57
  -1 -12   3   17.27    1.83
  -1 -12   3   12.94    1.48
  -1 -12   2   16.07    1.80
   1  12  -2   12.69    1.57
  -1 -12   2   12.51    1.68
  -1 -12   2   11.03    1.33
   1  12  -1    1.79    0.96
  -1 -12   1    0.32    1.05
  -1 -12   1    0.87    1.08
  -1 -12   1    0.71    0.87
   1  12   0   18.48    1.77
  -1 -12   0   17.84    1.82
  -1 -12   0   12.57    1.58
  -1 -12   0   18.74    1.88
   1  12   1    6.21    1.17
  -1 -12  -1    9.24    1.35
  -1 -12  -1    4.14    0.95
  -1 -12  -1    7.07    1.26
   1  12   2    6.94    1.11
  -1 -12  -2    7.14    1.17
  -1 -12  -2    3.48    0.77
  -1 -12  -2    6.95    1.15
   1  12   3   23.05    1.83
  -2  10   5   39.76    2.68
   2 -10  -5   36.60    2.53
   2 -10  -5   32.87    2.48
  -2  10   4   37.62    2.90
   2 -10  -4   34.14    2.74
   2 -10  -4   35.42    2.75
   2 -10  -3    7.75    1.54
  -2  10   3    8.16    1.35
  -2  10   3   10.05    1.68
   2 -10  -3    8.81    1.56
   2 -10  -3    8.07    1.07
   2 -10  -2  112.68    6.61
  -2  10   2  113.95    7.11
  -2  10   2  103.80    6.74
   2 -10  -2  103.85    6.80
   2 -10  -2  117.35    6.91
   2 -10  -1   18.08    1.85
   2 -10  -1   13.72    1.74
   2 -10  -1   15.74    2.03
  -2  10   1   14.82    1.87
   2 -10  -1   15.60    2.07
   2 -10  -1   15.52    2.14
   2 -10   0    8.26    1.44
  -2  10   0    6.81    1.33
   2 -10   0    8.05    1.39
   2 -10   0    6.74    1.56
  -2  10   0    5.42    1.46
   2 -10   0    4.54    1.43
   2 -10   0    5.80    1.66
   2 -10   1  106.26    6.23
   2 -10   1   95.94    6.03
  -2  10  -1   87.79    5.91
  -2  10  -1   94.24    6.23
   2 -10   1   93.36    6.25
   2 -10   1   99.96    6.32
   2 -10   1  101.53    6.46
  -2  10  -2   62.43    4.09
   2 -10   2   59.06    4.07
   2 -10   2   58.13    3.92
  -2  10  -2   50.19    3.85
  -2  10  -2   48.02    4.04
   2 -10   2   54.34    4.15
   2 -10   2   61.89    4.25
   2 -10   2   56.87    4.33
   2 -10   3   58.82    4.40
  -2  10  -3   55.50    4.40
   2 -10   3   62.97    4.67
   2 -10   3   62.65    4.48
  -2  10  -3   69.29    4.39
  -2  10  -4   50.81    3.99
   2 -10   4   59.24    4.07
  -2  10  -4   51.86    3.84
   2 -10   4   52.49    3.99
  -2  10  -4   61.75    4.01
   2 -10   4   54.29    3.90
   2 -10   5    1.25    0.98
  -2  10  -5    1.26    0.98
  -2  10  -5    1.20    1.04
   2 -10   5    2.83    1.17
   2 -10   5    2.72    1.11
   2 -10   5    1.46    0.81
   2 -10   6   21.60    1.93
  -2  10  -6   14.67    1.85
   2 -10   6   17.39    1.68
   2 -10   6   22.58    2.24
   2 -10   6   16.99    1.84
   2 -10   6   18.63    1.76
   2 -10   7   12.48    1.22
   2 -10   7   13.09    1.42
   2 -10   7   12.94    1.66
   2 -10   7    9.50    1.32
   2 -10   7   10.75    1.34
   2 -10   8   15.59    1.54
  -2  10  -8   18.37    1.63
   2 -10   8   18.51    1.71
  -2  10  -8   17.64    1.94
   2 -10   9    4.74    0.84
  -2  10  -9    7.74    1.17
  -2   9   9   20.77    1.97
   2  -9  -9   17.94    1.87
   2  -9  -9   25.22    2.01
   2  -9  -9   22.70    1.97
   2  -9  -8    2.29    1.23
   2  -9  -8   -0.25    1.03
  -2   9   8    2.19    1.16
   2  -9  -8    1.76    1.15
  -2   9   7    0.48    0.90
   2  -9  -7    0.63    1.27
  -2   9   7    0.34    1.26
   2  -9  -7   -0.60    0.93
   2  -9  -7    0.31    1.30
  -2   9   6    5.24    1.23
  -2   9   6    2.92    1.30
   2  -9  -6    4.39    1.68
   2  -9  -6    2.77    1.62
  -2   9   6    5.18    1.70
   2  -9  -6    2.40    1.22
  -2   9   5   40.11    3.86
  -2   9   5   36.31    3.21
   2  -9  -5   40.30    3.03
  -2   9   5   36.51    3.54
   2  -9  -5   40.43    3.73
  -2   9   4    1.96    1.73
  -2   9   4    1.23    1.11
   2  -9  -4   -0.15    1.04
  -2   9   4    0.72    0.88
  -2   9   4    0.43    1.36
   2  -9  -4    3.59    1.74
   2  -9  -4   -0.45    1.45
   2  -9  -4    0.20    1.53
   2  -9  -3   61.20    4.67
  -2   9   3   65.47    5.30
  -2   9   3   57.04    4.41
   2  -9  -3   59.71    4.55
  -2   9   3   61.77    4.50
  -2   9   3   63.86    5.04
   2  -9  -3   60.28    5.06
   2  -9  -3   66.92    5.21
   2  -9  -3   60.61    4.97
   2  -9  -2   28.12    2.92
  -2   9   2   25.60    2.46
  -2   9   2   32.70    3.69
  -2   9   2   23.00    2.56
   2  -9  -2   27.45    2.89
  -2   9   2   31.56    2.84
  -2   9   2   26.68    3.21
   2  -9  -2   22.27    3.07
   2  -9  -2   28.62    3.31
   2  -9  -2   31.04    3.34
   2  -9  -1   51.42    4.16
  -2   9   1   46.01    4.64
  -2   9   1   50.79    3.82
  -2   9   1   43.77    3.72
   2  -9  -1   51.46    4.61
  -2   9   1   46.67    4.40
  -2   9   1   49.70    4.03
   2  -9  -1   53.62    4.24
   2  -9  -1   51.81    4.62
   2  -9  -1   59.75    4.85
   2  -9   0   -0.20    1.40
  -2   9   0    0.95    1.16
  -2   9   0   -0.58    1.91
  -2   9   0   -0.52    1.73
   2  -9   0    2.12    1.96
   2  -9   0   -1.27    1.54
   2  -9   0    0.27    1.54
   2  -9   0    0.27    1.83
   2  -9   1   81.58    5.99
  -2   9  -1   78.54    5.69
  -2   9  -1   89.78    6.84
  -2   9  -1   74.36    6.34
   2  -9   1   92.47    6.60
   2  -9   1   90.81    6.18
   2  -9   1   88.68    6.55
   2  -9   1   87.94    6.56
   2  -9   2    8.68    1.85
  -2   9  -2   11.08    2.21
   2  -9   2    9.28    2.29
  -2   9  -2   11.33    1.90
   2  -9   2   10.17    1.92
   2  -9   2   11.44    2.45
   2  -9   2    9.42    2.42
   2  -9   3   15.07    2.13
  -2   9  -3   10.13    2.14
   2  -9   3   11.14    2.39
  -2   9  -3   11.80    1.93
   2  -9   3   10.93    2.36
   2  -9   3    9.79    2.51
   2  -9   4    6.52    2.05
  -2   9  -4    8.86    2.04
   2  -9   4    6.62    1.71
  -2   9  -4    5.59    1.48
   2  -9   4    3.52    1.74
   2  -9   4    5.80    1.56
  -2   9  -4    4.37    1.50
   2  -9   5   95.86    6.44
  -2   9  -5  105.08    6.59
  -2   9  -5  106.92    7.15
   2  -9   5  103.82    7.10
  -2   9  -5   94.68    6.49
   2  -9   5   98.40    6.68
   2  -9   5   93.77    6.93
   2  -9   5   87.80    6.92
  -2   9  -6   28.74    2.87
   2  -9   6   29.87    2.73
  -2   9  -6   30.55    3.26
   2  -9   6   29.66    3.22
  -2   9  -6   33.91    2.94
   2  -9   6   30.30    2.93
  -2   9  -6   27.12    3.12
   2  -9   6   31.45    3.32
   2  -9   6   30.66    3.37
  -2   9  -7  158.81    9.33
  -2   9  -7  154.83    9.72
   2  -9   7  149.43    9.60
   2  -9   7  156.37    9.24
  -2   9  -7  156.63    9.27
   2  -9   7  143.98    9.54
  -2   9  -7  145.79    9.58
   2  -9   7  152.33    9.68
  -2   9  -8  123.57    7.62
   2  -9   8  122.78    7.84
  -2   9  -8  133.51    8.10
  -2   9  -8  132.03    7.53
   2  -9   8  110.19    7.32
   2  -9   8  118.50    7.81
  -2   9  -8  117.47    7.81
   2  -9   8  125.31    7.90
  -2   9  -9   66.85    4.73
   2  -9   9   72.05    4.98
  -2   9  -9   67.44    4.90
   2  -9   9   76.17    5.08
  -2   9  -9   69.41    5.16
   2  -9   9   77.71    5.09
   2  -9  10    1.37    1.08
  -2   9 -10    0.89    0.92
  -2   9 -10    0.15    1.18
   2  -9  10    2.48    1.11
   2  -9  10    1.09    1.11
  -2   9 -11   -0.12    0.96
  -2   9 -12   43.21    2.94
   2  -9  12   39.74    2.90
  -2   8  12   17.05    1.67
   2  -8 -12   23.09    1.65
  -2   8  11   55.17    4.02
   2  -8 -11   55.78    3.77
  -2   8  10   16.14    2.15
  -2   8  10   15.93    1.78
   2  -8 -10   18.87    1.98
   2  -8  -9  133.62    8.33
  -2   8   9  146.71    9.03
   2  -8  -9  136.63    8.85
   2  -8  -9  130.22    8.82
  -2   8   9  145.09    8.57
   2  -8  -9  133.97    8.82
   2  -8  -9  143.48    8.58
   2  -8  -8    2.03    1.20
  -2   8   8    4.97    1.90
   2  -8  -8    1.38    1.72
  -2   8   8    2.73    1.27
   2  -8  -8    1.62    1.64
   2  -8  -8    1.11    1.20
  -2   8   8    2.91    1.33
   2  -8  -7   48.65    4.16
  -2   8   7   60.12    5.10
  -2   8   7   48.11    4.04
  -2   8   7   52.34    4.59
   2  -8  -7   63.94    5.01
   2  -8  -7   49.81    4.64
   2  -8  -7   54.90    4.31
   2  -8  -6    8.24    1.91
  -2   8   6   10.93    2.56
  -2   8   6    5.93    1.54
   2  -8  -6    7.08    1.39
   2  -8  -6    7.21    2.28
  -2   8   6    7.32    2.03
   2  -8  -6    5.59    2.27
   2  -8  -6    7.57    1.70
  -2   8   5   11.34    2.44
  -2   8   5   10.38    1.79
  -2   8   5   10.49    1.67
   2  -8  -5    9.45    1.75
  -2   8   5    9.59    2.19
   2  -8  -5   10.62    2.66
   2  -8  -5    6.84    2.15
   2  -8  -5   11.69    1.90
   2  -8  -5    7.65    2.27
  -2   8   4    0.58    1.00
  -2   8   4   -0.34    1.89
  -2   8   4   -0.79    1.11
  -2   8   4   -0.75    1.14
   2  -8  -4    0.22    1.27
   2  -8  -4    0.62    1.83
  -2   8   4    2.14    1.94
   2  -8  -4   -0.93    1.85
   2  -8  -4    0.60    1.10
   2  -8  -4    0.57    1.96
   2  -8  -3   19.05    2.71
  -2   8   3   19.43    2.13
  -2   8   3   16.51    3.08
  -2   8   3   17.26    2.23
  -2   8   3   17.43    2.24
   2  -8  -3   14.11    2.36
  -2   8   3   14.94    2.69
   2  -8  -3   15.69    3.02
   2  -8  -3   19.33    3.11
   2  -8  -3   13.79    2.04
   2  -8  -3   16.98    2.99
  -2   8   2   69.98    4.89
  -2   8   2   80.40    6.43
   2  -8  -2   66.54    5.46
  -2   8   2   64.69    5.03
  -2   8   2   72.46    5.16
   2  -8  -2   60.69    5.22
  -2   8   2   67.89    5.77
   2  -8  -2   59.46    5.76
   2  -8  -2   64.71    5.85
   2  -8  -2   69.01    5.92
   2  -8  -1  335.98   19.57
  -2   8   1  347.85   18.98
  -2   8   1  336.30   20.49
  -2   8   1  312.72   18.99
  -2   8   1  354.28   19.27
   2  -8  -1  331.56   19.54
  -2   8   1  330.85   20.10
   2  -8  -1  340.70   20.21
   2  -8  -1  346.77   20.26
   2  -8  -1  333.16   20.10
   2  -8   0    3.33    1.74
  -2   8   0    2.75    1.40
  -2   8   0    6.37    1.51
   2  -8   0    6.49    1.82
  -2   8   0   10.04    2.28
   2  -8   0    3.70    2.10
   2  -8   0    2.70    1.97
   2  -8   0    2.33    2.28
   2  -8   1  163.88   11.14
  -2   8  -1  195.74   10.92
  -2   8  -1  164.53   10.66
  -2   8  -1  198.31   12.10
   2  -8   1  190.62   12.08
  -2   8  -1  179.32   11.02
   2  -8   1  162.72   11.22
   2  -8   1  185.49   12.07
   2  -8   1  176.38   11.87
   2  -8   2    0.25    1.57
   2  -8   2   -1.34    1.68
  -2   8  -2   -1.34    1.78
  -2   8  -2   -0.21    1.21
   2  -8   2    0.79    1.67
   2  -8   2   -0.34    1.92
  -2   8  -2    1.35    1.57
   2  -8   2    1.00    2.11
  -2   8  -3   13.71    2.18
  -2   8  -3    7.62    2.27
   2  -8   3   10.97    2.63
   2  -8   3   17.11    2.46
  -2   8  -3   17.17    2.25
  -2   8  -3   12.93    2.66
   2  -8   3   11.64    2.77
   2  -8   4  109.63    7.76
  -2   8  -4   99.78    7.30
  -2   8  -4  106.88    8.23
   2  -8   4  104.24    8.20
   2  -8   4  118.32    8.45
  -2   8  -4  108.11    8.18
  -2   8  -4  129.45    7.58
   2  -8   4  109.80    7.58
  -2   8  -5   73.67    5.06
   2  -8   5   64.17    5.00
   2  -8   5   62.26    4.59
  -2   8  -5   70.65    5.01
   2  -8   5   63.85    5.16
  -2   8  -5   60.88    5.52
   2  -8   5   50.12    5.34
   2  -8   5   57.27    5.51
  -2   8  -5   60.28    5.48
   2  -8   5   66.16    5.65
   2  -8   6  141.47    9.07
  -2   8  -6  155.88    9.12
   2  -8   6  137.96    8.75
  -2   8  -6  152.89    9.10
   2  -8   6  133.87    9.13
  -2   8  -6  134.42    9.67
   2  -8   6  140.20    9.72
  -2   8  -6  119.90    9.40
   2  -8   6  141.98    9.79
   2  -8   6  154.25    9.86
   2  -8   7   79.42    6.06
  -2   8  -7   97.27    6.29
   2  -8   7   91.54    6.09
  -2   8  -7   93.23    6.16
   2  -8   7   82.55    6.21
  -2   8  -7   90.31    6.90
   2  -8   7   87.88    6.86
   2  -8   7   83.49    6.32
   2  -8   7   85.17    6.81
  -2   8  -7   92.73    6.89
   2  -8   7   93.98    6.90
  -2   8  -8   16.21    2.27
   2  -8   8   19.66    2.35
  -2   8  -8   14.63    1.91
  -2   8  -8   19.92    2.20
   2  -8   8   14.14    2.17
   2  -8   8   19.95    2.62
   2  -8   8   15.46    2.67
  -2   8  -8   16.37    2.67
  -2   8  -8   17.87    2.66
   2  -8   8   18.90    2.77
   2  -8   8   19.40    2.83
  -2   8  -9   52.99    4.12
   2  -8   9   51.69    4.03
  -2   8  -9   45.54    3.75
   2  -8   9   45.65    3.80
   2  -8   9   47.75    4.42
   2  -8   9   51.95    4.34
  -2   8  -9   46.71    4.50
   2  -8   9   59.43    4.71
  -2   8  -9   54.85    4.59
   2  -8   9   53.86    4.59
   2  -8  10   51.43    3.73
  -2   8 -10   36.42    3.28
  -2   8 -10   40.75    3.42
   2  -8  10   43.28    3.74
  -2   8 -10   45.81    4.11
   2  -8  10   44.03    3.95
   2  -8  10   41.63    3.85
  -2   8 -10   41.19    3.78
   2  -8  10   33.68    3.61
  -2   8 -11   16.77    2.33
   2  -8  11   14.30    2.12
   2  -8  11   14.38    2.28
   2  -8  11   14.87    2.09
   2  -8  11   17.60    2.09
  -2   8 -11    8.83    1.60
  -2   8 -11   15.59    2.22
   2  -8  11   15.86    2.18
   2  -8  12  123.74    7.79
   2  -8  12  130.99    7.91
  -2   8 -12  147.39    8.39
   2  -8  12  127.42    7.91
  -2   8 -12  118.02    7.81
   2  -8  12  130.71    7.84
  -2   8 -12  117.77    7.66
   2  -8  13    3.36    1.12
  -2   8 -13    5.69    1.40
   2  -8  13    2.94    1.17
  -2   8 -13    3.36    0.95
   2  -8  13    4.89    1.23
   2  -8  14   24.26    2.08
  -2   8 -14   25.99    2.29
  -2   7  14   13.47    1.39
  -2   7  13    3.28    1.34
  -2   7  13    3.81    1.10
  -2   7  12    0.56    1.28
  -2   7  12    3.07    1.24
   2  -7 -12    0.67    1.37
  -2   7  12    0.81    0.85
  -2   7  11   19.94    2.25
  -2   7  11   25.38    2.98
  -2   7  11   26.76    2.72
  -2   7  11   22.38    2.24
   2  -7 -11   24.26    2.75
  -2   7  10  114.49    7.70
   2  -7 -10  121.71    7.77
   2  -7 -10  124.40    7.62
  -2   7  10  128.02    8.63
  -2   7  10  111.13    7.68
   2  -7 -10  139.52    8.44
  -2   7  10  140.02    8.41
   2  -7  -9   13.17    2.14
   2  -7  -9   11.82    1.90
  -2   7   9   13.16    1.93
  -2   7   9   14.26    2.74
  -2   7   9   15.84    2.52
   2  -7  -9   15.08    2.41
   2  -7  -8  114.48    7.68
   2  -7  -8  112.73    7.42
  -2   7   8   99.03    7.25
  -2   7   8  123.46    8.69
  -2   7   8  118.17    8.29
  -2   7   8  112.28    7.47
   2  -7  -8  122.15    8.51
   2  -7  -8  123.48    8.43
   2  -7  -8  120.34    8.07
   2  -7  -7   65.32    5.41
  -2   7   7   67.32    5.07
   2  -7  -7   71.46    5.22
  -2   7   7   75.69    6.39
  -2   7   7   64.40    5.10
  -2   7   7   73.72    5.98
   2  -7  -7   74.89    6.17
   2  -7  -7   66.76    5.95
   2  -7  -7   78.78    5.87
   2  -7  -6  151.41    9.87
  -2   7   6  147.43    8.94
   2  -7  -6  150.71    9.52
  -2   7   6  167.30   10.96
  -2   7   6  152.53    9.55
  -2   7   6  147.14    9.23
   2  -7  -6  149.49    9.47
  -2   7   6  164.05   10.61
   2  -7  -6  166.51   10.71
   2  -7  -6  147.53    9.93
   2  -7  -6  151.63   10.24
   2  -7  -6  143.27   10.32
   2  -7  -5   98.96    6.31
  -2   7   5   93.98    5.79
   2  -7  -5   80.83    6.43
  -2   7   5   96.69    7.56
  -2   7   5   87.76    6.12
   2  -7  -5   76.17    6.13
  -2   7   5   79.34    5.93
  -2   7   5   78.28    6.84
   2  -7  -5   84.56    7.04
   2  -7  -5   86.30    6.95
   2  -7  -5   85.52    6.90
   2  -7  -5   92.76    6.56
  -2   7   4   11.98    4.73
  -2   7   4    7.69    1.60
   2  -7  -4    8.11    1.82
   2  -7  -4    4.37    4.01
  -2   7   4    6.56    1.50
  -2   7   4    8.77    2.48
  -2   7   4    9.97    1.83
   2  -7  -4    6.58    2.26
  -2   7   4    8.94    2.15
   2  -7  -4   11.50    2.58
   2  -7  -4    8.08    2.51
   2  -7  -4   10.50    2.05
  -2   7   3   60.18    9.81
   2  -7  -3   71.99    5.74
  -2   7   3   73.52   10.55
   2  -7  -3   67.85   10.68
  -2   7   3   79.65    6.81
  -2   7   3   79.95    5.28
  -2   7   3   70.92    5.35
   2  -7  -3   74.79    6.41
  -2   7   3   76.46    6.47
  -2   7   3   68.65    8.80
   2  -7  -3   72.71    6.33
   2  -7  -3   77.68    6.42
   2  -7  -3   74.15    5.65
  -2   7   2   98.40   12.23
  -2   7   2   78.95   11.23
   2  -7  -2  101.19   12.87
   2  -7  -2  106.73    7.43
  -2   7   2  101.69    6.73
  -2   7   2  104.14    8.26
   2  -7  -2  112.09    7.59
  -2   7   2  104.56    6.89
  -2   7   2  100.78   11.40
   2  -7  -2  114.54    8.18
  -2   7   2  105.32    7.98
  -2   7   2  103.28   10.99
  -2   7   2   98.92    8.69
   2  -7  -2  104.79    8.00
   2  -7  -2   92.63    6.88
   2  -7  -2   96.68    7.80
  -2   7   1   30.49    6.62
   2  -7  -1   40.75    7.94
   2  -7  -1   31.56    3.32
   2  -7  -1   24.62    3.21
  -2   7   1   35.83    2.99
  -2   7   1   21.87    2.65
  -2   7   1   24.85    5.46
  -2   7   1   31.84    3.74
   2  -7  -1   26.34    3.55
  -2   7   1   23.50    4.02
  -2   7   1   21.47    4.89
   2  -7  -1   23.99    3.52
   2  -7  -1   34.62    3.95
   2  -7   0   13.83    2.39
   2  -7   0   19.38    5.85
  -2   7   0   18.64    5.27
   2  -7   0   17.18    2.61
  -2   7   0   18.32    2.26
  -2   7   0   19.43    2.26
  -2   7   0   14.77    4.70
   2  -7   0   10.39    2.54
  -2   7   0   15.21    2.87
  -2   7   0   18.90    3.63
  -2   7   0   14.97    4.43
  -2   7   0   14.85    2.89
   2  -7   0   10.75    2.66
   2  -7   0   16.04    3.02
   2  -7   1   54.65    9.04
  -2   7  -1   54.58    8.40
   2  -7   1   42.76    4.25
   2  -7   1   48.36    4.35
  -2   7  -1   44.68    3.71
  -2   7  -1   39.66    6.90
  -2   7  -1   46.66    4.76
   2  -7   1   43.96    4.67
  -2   7  -1   40.85    5.51
  -2   7  -1   41.13    6.69
   2  -7   1   42.55    4.68
  -2   7  -1   44.11    4.70
   2  -7   1   47.44    4.82
   2  -7   2  137.73    8.83
   2  -7   2  129.38    7.94
  -2   7  -2  120.46    7.96
  -2   7  -2  111.96   12.57
   2  -7   2  125.35    9.28
  -2   7  -2  134.70    9.39
  -2   7  -2  109.81   10.46
  -2   7  -2  121.54   12.26
   2  -7   2  142.26    9.47
  -2   7  -2  139.03    9.42
   2  -7   2  120.10    8.67
   2  -7   2  133.81   14.49
  -2   7  -2  119.32   13.24
   2  -7   3   17.84    2.67
  -2   7  -3   19.59    2.38
   2  -7   3   22.90    2.33
  -2   7  -3   13.31    4.85
   2  -7   3   16.35    2.74
   2  -7   3   20.03    3.19
  -2   7  -3   14.93    2.89
  -2   7  -3   19.50    4.00
  -2   7  -3    8.39    3.64
   2  -7   3   16.18    3.10
  -2   7  -3   19.93    3.08
  -2   7  -3   18.37    5.22
   2  -7   3   25.46    6.19
   2  -7   4  239.92   14.04
  -2   7  -4  243.61   19.60
   2  -7   4  216.04   20.09
  -2   7  -4  251.97   13.47
   2  -7   4  210.60   13.61
  -2   7  -4  197.64   18.28
   2  -7   4  233.13   13.30
   2  -7   4  222.77   14.02
  -2   7  -4  231.78   14.51
   2  -7   4  223.81   14.41
  -2   7  -4  240.69   17.04
   2  -7   4  198.55   16.75
  -2   7  -4  201.05   17.58
  -2   7  -4  212.79   14.23
   2  -7   4  211.36   14.27
   2  -7   4  222.67   14.29
   2  -7   5    2.69    1.50
   2  -7   5   -3.99    4.55
   2  -7   5    1.74    1.59
  -2   7  -5    0.99    1.24
  -2   7  -5    4.56    3.46
   2  -7   5    4.71    1.44
   2  -7   5    2.97    1.88
   2  -7   5   -0.34    1.75
  -2   7  -5    4.18    2.23
   2  -7   5    1.69    2.56
  -2   7  -5    4.34    2.48
  -2   7  -5    1.68    1.84
   2  -7   5    3.23    2.05
   2  -7   6   15.14    2.46
   2  -7   6   16.22    2.47
  -2   7  -6   16.06    2.29
   2  -7   6   13.45    2.72
   2  -7   6   15.53    2.27
  -2   7  -6   11.39    4.11
  -2   7  -6   11.62    1.82
   2  -7   6   13.90    2.91
  -2   7  -6   17.72    2.93
   2  -7   6   17.92    2.86
   2  -7   6   18.63    4.43
  -2   7  -6   17.83    2.92
   2  -7   6   15.42    2.84
  -2   7  -7    1.54    1.06
   2  -7   7   -1.19    3.27
   2  -7   7    2.48    1.40
   2  -7   7    3.97    1.59
  -2   7  -7    2.63    1.39
   2  -7   7    2.05    1.98
   2  -7   7    3.13    1.46
  -2   7  -7    3.41    3.29
  -2   7  -7    4.43    1.27
   2  -7   7   -0.67    2.24
  -2   7  -7    3.11    1.82
   2  -7   7    1.85    1.85
  -2   7  -7    1.54    2.34
  -2   7  -7    6.67    4.23
  -2   7  -7    5.49    1.94
   2  -7   7    1.83    1.77
   2  -7   8  104.20    7.41
  -2   7  -8  113.27    7.37
   2  -7   8   99.13    8.15
   2  -7   8  113.81    7.55
  -2   7  -8  102.26    7.09
  -2   7  -8  114.17    7.28
   2  -7   8  104.91    7.42
   2  -7   8  105.11    8.03
   2  -7   8  125.12    8.18
   2  -7   8  109.24    8.14
  -2   7  -8  124.50    8.54
  -2   7  -8  112.22    8.12
   2  -7   8  110.67    7.98
  -2   7  -9  112.21    7.08
   2  -7   9   88.14    7.71
   2  -7   9  101.03    7.10
  -2   7  -9  100.07    6.81
  -2   7  -9  106.28    6.80
   2  -7   9   93.43    6.83
   2  -7   9  104.01    7.74
  -2   7  -9  108.58    7.99
   2  -7   9  106.83    7.61
   2  -7   9   98.28    7.66
  -2   7  -9  118.06    7.90
   2  -7   9  105.65    7.55
  -2   7 -10   42.88    3.65
   2  -7  10   43.99    4.57
   2  -7  10   38.64    3.73
  -2   7 -10   38.21    3.52
   2  -7  10   37.33    3.32
   2  -7  10   36.73    4.15
   2  -7  10   43.65    4.02
   2  -7  10   37.00    4.05
  -2   7 -10   37.72    4.14
  -2   7 -10   37.90    3.99
   2  -7  10   47.13    4.11
  -2   7 -11   -0.95    1.19
   2  -7  11    0.22    1.36
   2  -7  11   -0.31    1.80
  -2   7 -11    0.34    1.11
  -2   7 -11    1.21    1.72
   2  -7  11   -0.24    1.41
   2  -7  11   -0.54    1.62
   2  -7  11   -0.57    1.89
  -2   7 -11    1.06    1.53
   2  -7  11   -0.90    1.52
   2  -7  12  167.41   10.20
  -2   7 -12  160.00   10.02
   2  -7  12  165.17   10.90
  -2   7 -12  167.45   10.74
   2  -7  12  176.88   10.71
   2  -7  12  152.32   10.28
  -2   7 -12  145.86   10.18
   2  -7  12  171.47   10.05
  -2   7 -13   17.60    2.54
   2  -7  13   15.41    2.53
   2  -7  13   14.65    2.30
   2  -7  13   13.90    2.62
  -2   7 -13   12.64    2.09
   2  -7  13   16.13    2.21
  -2   7 -13   15.49    2.14
  -2   7 -14    4.49    1.41
   2  -7  14    4.53    2.06
   2  -7  14    4.35    1.41
  -2   7 -14    8.23    1.87
   2  -7  14    4.56    1.90
  -2   7 -14    5.22    1.32
   2  -7  14    4.23    1.26
  -2   7 -15    1.52    1.14
  -2   7 -15    4.70    1.42
   2  -7  15    1.25    1.50
   2  -7  15    0.18    1.42
  -2   7 -15    2.13    0.89
   2  -7  15    2.35    0.93
   2  -7  16    3.84    1.40
   2  -7  16    3.30    1.15
  -2   7 -16    5.96    1.24
  -2   6  15    3.81    1.09
   2  -6 -15    2.10    1.06
  -2   6  15    2.19    1.17
  -2   6  14  136.24    8.40
  -2   6  14  122.19    7.99
  -2   6  14  150.46    8.41
   2  -6 -14  133.66    8.29
  -2   6  13   19.84    2.29
   2  -6 -13   24.20    2.34
  -2   6  13   23.97    2.89
  -2   6  13   25.64    2.77
   2  -6 -13   23.11    2.67
  -2   6  13   21.07    2.11
  -2   6  12   41.54    3.84
  -2   6  12   33.87    3.00
   2  -6 -12   30.87    3.16
  -2   6  12   42.25    3.96
  -2   6  12   36.22    3.27
  -2   6  11    5.11    1.38
  -2   6  11    5.36    1.89
   2  -6 -11    4.00    1.41
  -2   6  11    7.32    1.68
  -2   6  11    8.61    2.32
   2  -6 -11    9.02    1.70
  -2   6  10   60.16    4.64
   2  -6 -10   69.05    5.10
  -2   6  10   66.42    4.94
  -2   6  10   66.21    5.77
   2  -6 -10   56.53    4.73
  -2   6  10   57.56    5.27
   2  -6 -10   62.69    5.38
   2  -6  -9  150.32    9.96
  -2   6   9  155.40    9.97
   2  -6  -9  158.84   10.12
  -2   6   9  162.39   11.05
  -2   6   9  148.54    9.72
  -2   6   9  164.75   10.82
   2  -6  -9  180.38   11.26
   2  -6  -9  162.91   10.98
   2  -6  -9  157.40   10.60
  -2   6   8  133.61   14.60
   2  -6  -8  131.87   14.95
   2  -6  -8  117.23    8.27
  -2   6   8  128.08    8.24
  -2   6   8  135.14    9.44
   2  -6  -8  115.81    8.23
   2  -6  -8  112.49   12.29
  -2   6   8  124.39    9.00
   2  -6  -8  123.63    9.15
   2  -6  -8  125.93    8.86
   2  -6  -8  130.99    9.30
  -2   6   7  185.51   17.86
  -2   6   7  152.28    9.84
   2  -6  -7  207.65   18.95
   2  -6  -7  169.28   10.65
   2  -6  -7  169.20   10.71
  -2   6   7  162.28    9.65
  -2   6   7  166.21   10.38
  -2   6   7  177.24   11.81
  -2   6   7  176.56   10.41
   2  -6  -7  144.02   14.42
  -2   6   7  172.95   11.40
  -2   6   7  158.70   14.17
   2  -6  -7  173.46   11.53
   2  -6  -7  178.37   11.58
   2  -6  -7  161.88   11.06
   2  -6  -7  175.96   11.12
  -2   6   6  159.97   16.25
   2  -6  -6  143.72    9.46
   2  -6  -6  129.76   15.65
  -2   6   6  145.96    9.17
   2  -6  -6  155.99    9.90
   2  -6  -6  151.91    9.71
  -2   6   6  147.17    9.40
  -2   6   6  158.41    8.99
  -2   6   6  171.09   11.06
   2  -6  -6  135.39   13.37
  -2   6   6  146.26    9.38
  -2   6   6  159.94   10.56
  -2   6   6  131.82   13.11
   2  -6  -6  144.48   10.44
   2  -6  -6  154.41   10.31
   2  -6  -6  160.98   10.64
   2  -6  -6  143.64   10.01
  -2   6   5    1.34    2.45
   2  -6  -5    0.23    1.12
   2  -6  -5    1.45    3.51
   2  -6  -5    0.26    1.62
  -2   6   5   -1.12    2.02
  -2   6   5   -0.76    1.19
  -2   6   5    1.03    0.99
   2  -6  -5   -0.24    1.25
   2  -6  -5    0.90    1.65
  -2   6   5    0.78    1.08
  -2   6   5    1.35    1.61
   2  -6  -5    0.69    1.97
  -2   6   5   -1.76    2.67
   2  -6  -5    2.09    2.04
   2  -6  -5   -0.84    1.53
   2  -6  -5    1.28    1.91
  -2   6   4  103.01   13.17
   2  -6  -4   99.51   13.57
   2  -6  -4  127.03    8.54
   2  -6  -4  127.11    8.44
  -2   6   4  145.28    8.07
   2  -6  -4  133.53    8.75
  -2   6   4  144.47    9.71
   2  -6  -4  114.52   11.42
  -2   6   4  128.53    8.19
   2  -6  -4  128.44    9.23
  -2   6   4  126.84    9.21
   2  -6  -4  119.56    9.15
   2  -6  -4  130.20    9.17
   2  -6  -4  120.81    8.62
  -2   6   3  279.64   22.95
   2  -6  -3  300.77   24.11
   2  -6  -3  293.47   16.89
   2  -6  -3  280.22   16.58
  -2   6   3  310.33   16.26
  -2   6   3  292.93   17.88
   2  -6  -3  265.01   19.96
  -2   6   3  251.22   20.61
  -2   6   3  289.48   16.33
   2  -6  -3  271.86   17.44
  -2   6   3  298.23   17.56
  -2   6   3  292.04   21.13
  -2   6   3  275.20   18.43
   2  -6  -3  269.45   17.43
   2  -6  -3  284.70   16.87
   2  -6  -3  279.55   17.33
  -2   6   2   41.23    7.59
   2  -6  -2   44.03    3.95
   2  -6  -2   37.71    7.61
  -2   6   2   39.26    3.33
   2  -6  -2   44.52    3.67
  -2   6   2   41.81    3.38
   2  -6  -2   36.62    5.35
  -2   6   2   39.96    6.44
   2  -6  -2   35.57    4.14
  -2   6   2   38.73    4.11
  -2   6   2   37.88    4.83
  -2   6   2   37.90    6.03
   2  -6  -2   40.18    4.30
   2  -6  -2   42.75    3.72
   2  -6  -2   34.60    4.09
  -2   6   1   81.52   10.01
   2  -6  -1   68.04    9.92
   2  -6  -1   72.37    5.51
  -2   6   1   74.03    4.92
  -2   6   1   73.78    4.90
  -2   6   1   58.74    8.15
  -2   6   1   74.56    5.90
   2  -6  -1   56.52    5.55
  -2   6   1   74.29    7.10
  -2   6   1   74.58    8.55
   2  -6  -1   54.71    5.45
  -2   6   1   61.80    5.67
   2  -6  -1   63.20    5.69
  -2   6   0    8.75    3.75
  -2   6   0    3.32    2.49
   2  -6   0    4.92    3.39
   2  -6   0    9.09    2.02
  -2   6   0    7.35    1.46
  -2   6   0    2.78    2.69
  -2   6   0    5.94    1.34
   2  -6   0    6.50    2.10
  -2   6   0    2.47    1.57
  -2   6   0    2.77    2.11
  -2   6   0    6.51    2.90
  -2   6   0    5.36    1.85
   2  -6   0    5.57    2.06
   2  -6   0    8.32    2.29
   2  -6   1  333.05   24.80
  -2   6  -1  309.54   23.54
   2  -6   1  318.63   17.97
  -2   6  -1  322.32   17.25
  -2   6  -1  302.70   22.54
  -2   6  -1  285.52   20.24
   2  -6   1  294.63   18.33
   2  -6   1  296.06   18.04
  -2   6  -1  303.56   18.36
  -2   6  -1  316.70   21.95
  -2   6  -1  318.86   20.54
   2  -6   1  332.96   20.87
  -2   6  -1  311.54   18.44
   2  -6   1  283.95   18.27
   2  -6   1  294.95   18.31
  -2   6  -2   31.88    2.89
   2  -6   2   32.51    3.36
   2  -6   2   30.52    2.83
  -2   6  -2   29.77    2.67
  -2   6  -2   38.79    5.35
  -2   6  -2   26.87    5.50
   2  -6   2   29.01    3.58
   2  -6   2   26.35    3.42
  -2   6  -2   35.90    3.75
  -2   6  -2   28.35    4.50
   2  -6   2   31.54    4.95
  -2   6  -2   41.37    5.90
   2  -6   2   31.63    3.63
  -2   6  -2   27.53    3.40
  -2   6  -2   28.76    6.21
   2  -6   2   25.26    6.13
   2  -6   3  504.37   36.47
  -2   6  -3  536.33   35.86
   2  -6   3  544.76   29.95
  -2   6  -3  638.26   29.60
  -2   6  -3  495.59   32.73
   2  -6   3  539.17   29.49
  -2   6  -3  516.09   34.97
   2  -6   3  505.68   30.39
   2  -6   3  492.07   30.10
  -2   6  -3  540.64   30.58
  -2   6  -3  554.97   32.88
   2  -6   3  539.95   33.74
  -2   6  -3  558.59   34.25
  -2   6  -3  545.51   30.51
   2  -6   3  497.13   30.29
   2  -6   4   95.69   12.07
  -2   6  -4  101.21   11.49
  -2   6  -4  115.05    7.18
   2  -6   4  115.42    8.26
   2  -6   4  109.21    7.62
   2  -6   4  115.54    7.37
  -2   6  -4  102.07   11.41
  -2   6  -4  118.80    8.29
   2  -6   4  102.55    8.01
   2  -6   4   97.41    7.84
   2  -6   4  117.42    8.26
  -2   6  -4  138.01   11.65
  -2   6  -4  123.72   10.26
   2  -6   4  120.51   10.99
  -2   6  -4  113.79    8.14
   2  -6   4   98.24    7.85
   2  -6   5   53.97    8.57
  -2   6  -5   39.56    6.94
   2  -6   5   50.18    4.49
   2  -6   5   53.78    4.46
  -2   6  -5   53.92    4.08
   2  -6   5   53.22    5.02
   2  -6   5   53.25    4.26
  -2   6  -5   58.87    8.22
  -2   6  -5   53.22    4.91
   2  -6   5   42.43    4.64
   2  -6   5   52.65    4.94
   2  -6   5   46.01    4.68
   2  -6   5   56.92    7.47
  -2   6  -5   44.35    6.58
  -2   6  -5   57.09    4.96
   2  -6   5   45.13    4.60
   2  -6   6    1.25    3.95
   2  -6   6    4.82    1.63
  -2   6  -6    5.99    2.89
   2  -6   6    4.48    1.73
  -2   6  -6    4.43    1.35
   2  -6   6    2.45    1.95
  -2   6  -6    2.12    2.57
   2  -6   6    5.29    1.56
   2  -6   6    3.92    2.01
   2  -6   6   -0.96    2.13
  -2   6  -6    3.37    1.72
  -2   6  -6    3.37    2.55
   2  -6   6    6.29    3.08
  -2   6  -6    1.89    1.67
   2  -6   6    3.80    1.95
   2  -6   7   10.60    4.36
   2  -6   7   16.66    2.35
   2  -6   7   11.71    2.15
  -2   6  -7   13.86    1.97
   2  -6   7    6.90    2.45
   2  -6   7   12.31    2.09
  -2   6  -7    9.68    3.99
   2  -6   7   20.56    3.09
  -2   6  -7   13.73    2.73
   2  -6   7   14.18    2.62
   2  -6   7   12.28    4.02
  -2   6  -7   13.34    3.70
  -2   6  -7   15.24    2.65
   2  -6   7   14.77    2.66
   2  -6   8   28.85    3.11
   2  -6   8   26.64    5.96
   2  -6   8   31.67    3.26
  -2   6  -8   34.21    3.06
   2  -6   8   20.91    3.66
   2  -6   8   29.75    3.29
   2  -6   8   27.74    3.75
  -2   6  -8   35.15    3.91
   2  -6   8   28.83    3.73
  -2   6  -8   38.18    5.67
  -2   6  -8   29.94    7.10
  -2   6  -8   31.07    3.65
   2  -6   8   30.02    3.54
   2  -6   9   30.94    6.62
   2  -6   9   32.53    3.24
  -2   6  -9   31.49    2.87
   2  -6   9   25.35    3.89
[truncated: 1,030,221 more chars]
